# Supplementary material for: The dynamic nature of netrin-1 and the structural basis for glycosaminoglycan fragment-induced filament formation
Source: Nat Commun. 2023 Mar 3;14:1226. doi: 10.1038/s41467-023-36692-w (PMC9984387; doi:10.1038/s41467-023-36692-w)
Supplement: Supplementary file 3 — Supplementary Data 1 [file 41467_2023_36692_MOESM3_ESM.zip]

Archive with 48 entries (41 files):
- data_SEC-SAXS/
- data_SEC-SAXS/sm16028-7_379532/
- data_SEC-SAXS/sm16028-7_379532/chNET1_delC+dp8.dat
- data_SEC-SAXS/sm16028-7_379532/chNET1_delC+dp8.out
- data_SEC-SAXS/sm16028-7_379532/chNET1_delC+dp8_traces.csv
- data_SEC-SAXS/sm16028-7_379532/datrg_table_chNET1_delC+dp8.tsv
- data_SEC-SAXS/sm16028-7_379532/sm16028-7_379532_frames.zip
- data_SEC-SAXS/sm16028-7_379533/
- data_SEC-SAXS/sm16028-7_379533/chNET1_delC+dp10.dat
- data_SEC-SAXS/sm16028-7_379533/chNET1_delC+dp10.out
- data_SEC-SAXS/sm16028-7_379533/chNET1_delC+dp10_traces.csv
- data_SEC-SAXS/sm16028-7_379533/datrg_table_chNET1_delC+dp10.tsv
- data_SEC-SAXS/sm16028-7_379533/sm16028-7_379533_frames.zip
- data_SEC-SAXS/sm16028-7_379539/
- data_SEC-SAXS/sm16028-7_379539/chNET1+dp8_long_traces.csv
- data_SEC-SAXS/sm16028-7_379539/chNET1_delC+dp8_long_16-1662_219A.out
- data_SEC-SAXS/sm16028-7_379539/chNET1_delC+dp8_long_16-553_219A.out
- data_SEC-SAXS/sm16028-7_379539/chNET1_delC+dp8_long_peak1.dat
- data_SEC-SAXS/sm16028-7_379539/datrg_table_chNET1_delC+dp8_long.tsv
- data_SEC-SAXS/sm16028-7_379539/sm16028-7_379539_frames.zip
- data_SEC-SAXS/sm16028-7_379540/
- data_SEC-SAXS/sm16028-7_379540/chNET1_delC+dp10_long_5-1662_219A.out
- data_SEC-SAXS/sm16028-7_379540/chNET1_delC+dp10_long_5-551_219A.out
- data_SEC-SAXS/sm16028-7_379540/chNET1_delC+dp10_long_peak1.dat
- data_SEC-SAXS/sm16028-7_379540/chNET1_delC+dp10_long_traces.csv
- data_SEC-SAXS/sm16028-7_379540/datrg_table_chNET1_delC+dp10_long.tsv
- data_SEC-SAXS/sm16028-7_379540/sm16028-7_379540_frames.zip
- data_SEC-SAXS/sm22113-7_sample1/
- data_SEC-SAXS/sm22113-7_sample1/datrg_table_sample1_dimer.tsv
- data_SEC-SAXS/sm22113-7_sample1/datrg_table_sample1_monomer.tsv
- data_SEC-SAXS/sm22113-7_sample1/sample1_dimer.dat
- data_SEC-SAXS/sm22113-7_sample1/sample1_dimer_18-872_213A.out
- data_SEC-SAXS/sm22113-7_sample1/sample1_EFA.csv
- data_SEC-SAXS/sm22113-7_sample1/sample1_monomer.dat
- data_SEC-SAXS/sm22113-7_sample1/sample1_monomer_1-2147_180A.out
- data_SEC-SAXS/sm22113-7_sample1/sample1_traces.csv
- data_SEC-SAXS/sm22113-7_sample1/sm22113-7_sample1_frames.zip
- data_SEC-SAXS/sm22113-7_sample11/
- data_SEC-SAXS/sm22113-7_sample11/datrg_table_sample11_dimer0.tsv
- data_SEC-SAXS/sm22113-7_sample11/datrg_table_sample11_monomer3.tsv
- data_SEC-SAXS/sm22113-7_sample11/sample11_dimer0.dat
- data_SEC-SAXS/sm22113-7_sample11/sample11_dimer0_13-871_230A.out
- data_SEC-SAXS/sm22113-7_sample11/sample11_EFA0.csv
- data_SEC-SAXS/sm22113-7_sample11/sample11_EFA3.csv
- data_SEC-SAXS/sm22113-7_sample11/sample11_monomer3.dat
- data_SEC-SAXS/sm22113-7_sample11/sample11_monomer3_17-2453_210A.out
- data_SEC-SAXS/sm22113-7_sample11/sample11_traces.csv
- data_SEC-SAXS/sm22113-7_sample11/sm22113-7_sample11_frames.zip
