# Supplementary material for: The dynamic nature of netrin-1 and the structural basis for glycosaminoglycan fragment-induced filament formation
Source: Nat Commun. 2023 Mar 3;14:1226. doi: 10.1038/s41467-023-36692-w (PMC9984387; doi:10.1038/s41467-023-36692-w)
Supplement: Supplementary file 3 — Supplementary Data 1 [file 41467_2023_36692_MOESM3_ESM.zip › data_SEC-SAXS/sm16028-7_379532/chNET1_delC+dp8.dat]

REMARK 265 
REMARK 265 EXPERIMENT TYPE : X-RAY SOLUTION SCATTERING
REMARK 265 DATA ACQUISITION
REMARK 265              RADIATION SOURCE : BENDING MAGNET 
REMARK 265             SYNCHROTRON (Y/N) : Y 
REMARK 265                      BEAMLINE : B21 DIAMOND LIGHT SOURCE 
REMARK 265
REMARK 265       DATA REDUCTION SOFTWARE : SCATTER (v 3.1r)
REMARK 265               SOFTWARE AUTHOR : RP RAMBO
REMARK 265        DATA ANALYSIS SOFTWARE : SCATTER (v 3.1r)
REMARK 265               SOFTWARE AUTHOR : RP RAMBO
REMARK 265
REMARK 265 EXPERIMENTAL INFO
REMARK 265  INFORMATION CAN BE ADDED BY DUPLICATING THE NOTE LINE BELOW
REMARK 265
REMARK 265  NOTE :  
REMARK 265
REMARK 265 EXPERIMENTAL DETAILS
REMARK 265 BUFFER COMPOSITION 
REMARK 265          TEMPERATURE (KELVIN) : 298
REMARK 265                            PH : X.X
REMARK 265                 SAMPLE BUFFER : XXX mM HEPES
REMARK 265                 SAMPLE BUFFER : XXX mM KCl
REMARK 265                 SAMPLE BUFFER : X mM TCEP
REMARK 265                 SAMPLE BUFFER : X mM KNitrate
REMARK 265
REMARK 265    COLUMNS : q, I(q), error
REMARK 265          q : defined in inverse Angstroms
3.4208308E-03	9.40759E-02	1.25519E-02 
3.6416616E-03	1.81645E-01	7.52505E-03 
3.8624925E-03	1.90539E-01	5.26899E-03 
4.0833233E-03	1.86402E-01	4.84417E-03 
4.3041541E-03	1.90717E-01	3.86984E-03 
4.5249849E-03	1.90171E-01	3.63911E-03 
4.7458158E-03	1.86329E-01	3.25017E-03 
4.9666466E-03	1.91266E-01	3.08467E-03 
5.1874774E-03	1.87194E-01	2.66194E-03 
5.4083082E-03	1.86679E-01	2.48472E-03 
5.6291391E-03	1.85801E-01	2.25515E-03 
5.8499699E-03	1.87716E-01	2.15227E-03 
6.0708007E-03	1.83491E-01	1.98088E-03 
6.2916315E-03	1.85640E-01	1.84255E-03 
6.5124624E-03	1.85067E-01	1.79115E-03 
6.7332932E-03	1.77829E-01	1.68703E-03 
6.954124E-03	1.79377E-01	1.54001E-03 
7.1749548E-03	1.81534E-01	1.54245E-03 
7.3957857E-03	1.78560E-01	1.49589E-03 
7.6166165E-03	1.80497E-01	1.32916E-03 
7.8374473E-03	1.78039E-01	1.32681E-03 
8.0582781E-03	1.75748E-01	1.29418E-03 
8.279109E-03	1.74909E-01	1.24949E-03 
8.4999398E-03	1.74420E-01	1.22230E-03 
8.7207706E-03	1.73949E-01	1.15234E-03 
8.9416014E-03	1.72092E-01	1.13222E-03 
9.1624323E-03	1.71504E-01	1.07781E-03 
9.3832631E-03	1.70583E-01	1.04203E-03 
9.6040939E-03	1.70720E-01	1.04394E-03 
9.8249247E-03	1.68494E-01	1.05322E-03 
1.0045756E-02	1.66566E-01	9.88442E-04 
1.0266586E-02	1.66980E-01	9.67170E-04 
1.0487417E-02	1.64542E-01	9.34432E-04 
1.0708248E-02	1.64672E-01	9.18678E-04 
1.0929079E-02	1.62796E-01	9.06704E-04 
1.114991E-02	1.61582E-01	8.78155E-04 
1.1370741E-02	1.61740E-01	8.72873E-04 
1.1591571E-02	1.60119E-01	8.74322E-04 
1.1812402E-02	1.58651E-01	8.18228E-04 
1.2033233E-02	1.56865E-01	8.21880E-04 
1.2254064E-02	1.56268E-01	8.10436E-04 
1.2474895E-02	1.55451E-01	7.81665E-04 
1.2695725E-02	1.52165E-01	7.85157E-04 
1.2916556E-02	1.52734E-01	7.70849E-04 
1.3137387E-02	1.52187E-01	7.47099E-04 
1.3358218E-02	1.48608E-01	7.54559E-04 
1.3579049E-02	1.48922E-01	7.34052E-04 
1.379988E-02	1.47195E-01	7.12119E-04 
1.402071E-02	1.44557E-01	7.15561E-04 
1.4241541E-02	1.44558E-01	6.82390E-04 
1.4462372E-02	1.44050E-01	6.84849E-04 
1.4683203E-02	1.41598E-01	6.84860E-04 
1.4904034E-02	1.39628E-01	6.62128E-04 
1.5124865E-02	1.41155E-01	6.58178E-04 
1.5345695E-02	1.38811E-01	6.55046E-04 
1.5566526E-02	1.38162E-01	6.45883E-04 
1.5787357E-02	1.35637E-01	6.25362E-04 
1.6008188E-02	1.33928E-01	6.21644E-04 
1.6229019E-02	1.32732E-01	6.06661E-04 
1.6449849E-02	1.32216E-01	6.18318E-04 
1.667068E-02	1.31453E-01	6.04129E-04 
1.6891511E-02	1.29824E-01	6.03598E-04 
1.7112342E-02	1.27563E-01	5.79182E-04 
1.7333173E-02	1.26199E-01	5.70509E-04 
1.7554004E-02	1.26478E-01	5.64863E-04 
1.7774834E-02	1.23567E-01	5.62334E-04 
1.7995665E-02	1.22220E-01	5.53598E-04 
1.8216496E-02	1.21607E-01	5.62554E-04 
1.8437327E-02	1.20335E-01	5.47255E-04 
1.8658158E-02	1.18933E-01	5.31131E-04 
1.8878989E-02	1.17641E-01	5.30587E-04 
1.9099819E-02	1.16335E-01	5.21298E-04 
1.932065E-02	1.14852E-01	5.18512E-04 
1.9541481E-02	1.12933E-01	5.20195E-04 
1.9762312E-02	1.12468E-01	5.02051E-04 
1.9983143E-02	1.11592E-01	5.02186E-04 
2.0203974E-02	1.09168E-01	4.86606E-04 
2.0424804E-02	1.08445E-01	4.92610E-04 
2.0645635E-02	1.07162E-01	4.85428E-04 
2.0866466E-02	1.06528E-01	4.88051E-04 
2.1087297E-02	1.04633E-01	4.67302E-04 
2.1308128E-02	1.02986E-01	4.65828E-04 
2.1528958E-02	1.01613E-01	4.60799E-04 
2.1749789E-02	1.00239E-01	4.63007E-04 
2.197062E-02	9.89176E-02	4.55806E-04 
2.2191451E-02	9.81631E-02	4.51732E-04 
2.2412282E-02	9.66084E-02	4.43198E-04 
2.2633113E-02	9.52119E-02	4.30036E-04 
2.2853943E-02	9.47315E-02	4.34124E-04 
2.3074774E-02	9.22947E-02	4.29675E-04 
2.3295605E-02	9.22606E-02	4.31513E-04 
2.3516436E-02	9.07133E-02	4.27706E-04 
2.3737267E-02	8.93791E-02	4.13913E-04 
2.3958098E-02	8.77332E-02	4.05284E-04 
2.4178928E-02	8.65654E-02	4.03743E-04 
2.4399759E-02	8.57991E-02	4.04780E-04 
2.462059E-02	8.40733E-02	3.97567E-04 
2.4841421E-02	8.31216E-02	4.01715E-04 
2.5062252E-02	8.20074E-02	3.92843E-04 
2.5283082E-02	8.06210E-02	3.86382E-04 
2.5503913E-02	8.02579E-02	3.80990E-04 
2.5724744E-02	7.83679E-02	3.81303E-04 
2.5945575E-02	7.71048E-02	3.76592E-04 
2.6166406E-02	7.64057E-02	3.75570E-04 
2.6387237E-02	7.59917E-02	3.70955E-04 
2.6608067E-02	7.43881E-02	3.65685E-04 
2.6828898E-02	7.32486E-02	3.60242E-04 
2.7049729E-02	7.25957E-02	3.59581E-04 
2.727056E-02	7.03159E-02	3.54020E-04 
2.7491391E-02	6.99784E-02	3.53661E-04 
2.7712222E-02	6.90146E-02	3.45579E-04 
2.7933052E-02	6.80698E-02	3.41712E-04 
2.8153883E-02	6.71299E-02	3.42019E-04 
2.8374714E-02	6.62935E-02	3.42735E-04 
2.8595545E-02	6.52577E-02	3.35129E-04 
2.8816376E-02	6.37496E-02	3.33378E-04 
2.9037207E-02	6.28719E-02	3.32305E-04 
2.9258037E-02	6.19259E-02	3.23772E-04 
2.9478868E-02	6.07699E-02	3.22227E-04 
2.9699699E-02	6.02704E-02	3.19185E-04 
2.992053E-02	5.92361E-02	3.17974E-04 
3.0141361E-02	5.88493E-02	3.18827E-04 
3.0362191E-02	5.72375E-02	3.14895E-04 
3.0583022E-02	5.61420E-02	3.05344E-04 
3.0803853E-02	5.51111E-02	3.05116E-04 
3.1024684E-02	5.49434E-02	3.01188E-04 
3.1245515E-02	5.37458E-02	2.98249E-04 
3.1466346E-02	5.28678E-02	3.00665E-04 
3.1687176E-02	5.22284E-02	3.01416E-04 
3.1908007E-02	5.11435E-02	2.90157E-04 
3.2128838E-02	5.13177E-02	2.89840E-04 
3.2349669E-02	5.03259E-02	2.87301E-04 
3.257050E-02	4.86543E-02	2.86209E-04 
3.2791331E-02	4.83432E-02	2.82458E-04 
3.3012161E-02	4.68124E-02	2.80718E-04 
3.3232992E-02	4.75060E-02	2.79951E-04 
3.3453823E-02	4.62776E-02	2.76980E-04 
3.3674654E-02	4.55612E-02	2.70852E-04 
3.3895485E-02	4.45338E-02	2.71909E-04 
3.4116315E-02	4.41419E-02	2.69223E-04 
3.4337146E-02	4.30736E-02	2.67619E-04 
3.4557977E-02	4.23646E-02	2.62457E-04 
3.4778808E-02	4.21437E-02	2.63338E-04 
3.4999639E-02	4.14750E-02	2.61638E-04 
3.522047E-02	4.01501E-02	2.59272E-04 
3.544130E-02	3.99216E-02	2.56620E-04 
3.5662131E-02	3.92977E-02	2.56723E-04 
3.5882962E-02	3.89569E-02	2.52214E-04 
3.6103793E-02	3.79870E-02	2.45700E-04 
3.6324624E-02	3.73394E-02	2.49611E-04 
3.6545455E-02	3.70642E-02	2.46202E-04 
3.6766285E-02	3.63851E-02	2.46496E-04 
3.6987116E-02	3.56600E-02	2.47850E-04 
3.7207947E-02	3.53190E-02	2.37905E-04 
3.7428778E-02	3.47160E-02	2.39193E-04 
3.7649609E-02	3.41549E-02	2.37186E-04 
3.7870439E-02	3.35656E-02	2.34236E-04 
3.809127E-02	3.34970E-02	2.35708E-04 
3.8312101E-02	3.31682E-02	2.39783E-04 
3.8532932E-02	3.27801E-02	2.29723E-04 
3.8753763E-02	3.19729E-02	2.29488E-04 
3.8974594E-02	3.11868E-02	2.26850E-04 
3.9195424E-02	3.10324E-02	2.26129E-04 
3.9416255E-02	3.05568E-02	2.26284E-04 
3.9637086E-02	3.04479E-02	2.25028E-04 
3.9857917E-02	2.95006E-02	2.20207E-04 
4.0078748E-02	2.92988E-02	2.23179E-04 
4.0299579E-02	2.84468E-02	2.16646E-04 
4.0520409E-02	2.79912E-02	2.15795E-04 
4.074124E-02	2.77268E-02	2.17734E-04 
4.0962071E-02	2.75718E-02	2.16141E-04 
4.1182902E-02	2.75447E-02	2.12748E-04 
4.1403733E-02	2.70905E-02	2.11634E-04 
4.1624564E-02	2.64355E-02	2.09662E-04 
4.1845394E-02	2.58391E-02	2.10395E-04 
4.2066225E-02	2.56798E-02	2.07566E-04 
4.2287056E-02	2.54376E-02	2.08931E-04 
4.2507887E-02	2.50345E-02	2.05280E-04 
4.2728718E-02	2.47771E-02	2.03931E-04 
4.2949548E-02	2.39725E-02	2.01099E-04 
4.3170379E-02	2.42288E-02	2.03719E-04 
4.339121E-02	2.35320E-02	2.01305E-04 
4.3612041E-02	2.33825E-02	2.00557E-04 
4.3832872E-02	2.29029E-02	1.98706E-04 
4.4053703E-02	2.24078E-02	1.95345E-04 
4.4274533E-02	2.25185E-02	1.98370E-04 
4.4495364E-02	2.19152E-02	1.93135E-04 
4.4716195E-02	2.18419E-02	1.94706E-04 
4.4937026E-02	2.14267E-02	1.95186E-04 
4.5157857E-02	2.14835E-02	1.95177E-04 
4.5378688E-02	2.07348E-02	1.89084E-04 
4.5599518E-02	2.05846E-02	1.89252E-04 
4.5820349E-02	2.11149E-02	1.90123E-04 
4.604118E-02	2.02390E-02	1.88441E-04 
4.6262011E-02	2.03204E-02	1.89272E-04 
4.6482842E-02	1.94563E-02	1.85037E-04 
4.6703672E-02	1.96950E-02	1.86397E-04 
4.6924503E-02	1.89655E-02	1.84562E-04 
4.7145334E-02	1.90326E-02	1.83055E-04 
4.7366165E-02	1.88433E-02	1.83349E-04 
4.7586996E-02	1.84563E-02	1.82331E-04 
4.7807827E-02	1.85234E-02	1.81605E-04 
4.8028657E-02	1.82049E-02	1.80334E-04 
4.8249488E-02	1.81155E-02	1.79057E-04 
4.8470319E-02	1.80696E-02	1.80038E-04 
4.869115E-02	1.76980E-02	1.78304E-04 
4.8911981E-02	1.72775E-02	1.76089E-04 
4.9132812E-02	1.72711E-02	1.76395E-04 
4.9353642E-02	1.73367E-02	1.76066E-04 
4.9574473E-02	1.71065E-02	1.73653E-04 
4.9795304E-02	1.69638E-02	1.74726E-04 
5.0016135E-02	1.64760E-02	1.72132E-04 
5.0236966E-02	1.64165E-02	1.75564E-04 
5.0457797E-02	1.64552E-02	1.72637E-04 
5.0678627E-02	1.63914E-02	1.69498E-04 
5.0899458E-02	1.60852E-02	1.70782E-04 
5.1120289E-02	1.58862E-02	1.69523E-04 
5.134112E-02	1.56245E-02	1.68948E-04 
5.1561951E-02	1.56027E-02	1.68251E-04 
5.1782781E-02	1.53264E-02	1.71434E-04 
5.2003612E-02	1.53361E-02	1.65178E-04 
5.2224443E-02	1.52378E-02	1.66759E-04 
5.2445274E-02	1.52270E-02	1.65115E-04 
5.2666105E-02	1.45678E-02	1.64453E-04 
5.2886936E-02	1.45897E-02	1.63921E-04 
5.3107766E-02	1.46501E-02	1.64777E-04 
5.3328597E-02	1.43101E-02	1.63381E-04 
5.3549428E-02	1.42556E-02	1.63840E-04 
5.3770259E-02	1.40107E-02	1.65082E-04 
5.399109E-02	1.41305E-02	1.68115E-04 
5.4211921E-02	1.38363E-02	1.69517E-04 
5.4432751E-02	1.36998E-02	1.68116E-04 
5.4653582E-02	1.33682E-02	1.70831E-04 
5.4874413E-02	1.34685E-02	1.71461E-04 
5.5095244E-02	1.32181E-02	1.70135E-04 
5.5316075E-02	1.33263E-02	1.73975E-04 
5.5536905E-02	1.29522E-02	1.71573E-04 
5.5757736E-02	1.29069E-02	1.71859E-04 
5.5978567E-02	1.30902E-02	1.74994E-04 
5.6199398E-02	1.28062E-02	1.73676E-04 
5.6420229E-02	1.27790E-02	1.74660E-04 
5.664106E-02	1.29845E-02	1.75288E-04 
5.686189E-02	1.28382E-02	1.76092E-04 
5.7082721E-02	1.23382E-02	1.77139E-04 
5.7303552E-02	1.23729E-02	1.77916E-04 
5.7524383E-02	1.22345E-02	1.78042E-04 
5.7745214E-02	1.23443E-02	1.82116E-04 
5.7966045E-02	1.22348E-02	1.79822E-04 
5.8186875E-02	1.19163E-02	1.79003E-04 
5.8407706E-02	1.17789E-02	1.78580E-04 
5.8628537E-02	1.20215E-02	1.74690E-04 
5.8849368E-02	1.17648E-02	1.69169E-04 
5.9070199E-02	1.17012E-02	1.69924E-04 
5.929103E-02	1.13854E-02	1.66537E-04 
5.951186E-02	1.15784E-02	1.66175E-04 
5.9732691E-02	1.15131E-02	1.66749E-04 
5.9953522E-02	1.14809E-02	1.63255E-04 
6.0174353E-02	1.15131E-02	1.62165E-04 
6.0395184E-02	1.10271E-02	1.59904E-04 
6.0616014E-02	1.11537E-02	1.59881E-04 
6.0836845E-02	1.09232E-02	1.59961E-04 
6.1057676E-02	1.06529E-02	1.57004E-04 
6.1278507E-02	1.08557E-02	1.58425E-04 
6.1499338E-02	1.08225E-02	1.56476E-04 
6.1720169E-02	1.09186E-02	1.54626E-04 
6.1940999E-02	1.07700E-02	1.56623E-04 
6.216183E-02	1.04700E-02	1.53836E-04 
6.2382661E-02	1.05039E-02	1.53689E-04 
6.2603492E-02	1.06469E-02	1.54229E-04 
6.2824323E-02	1.03880E-02	1.51445E-04 
6.3045154E-02	1.01795E-02	1.51052E-04 
6.3265984E-02	1.04104E-02	1.51936E-04 
6.3486815E-02	1.02019E-02	1.50326E-04 
6.3707646E-02	1.03108E-02	1.51063E-04 
6.3928477E-02	1.00864E-02	1.49814E-04 
6.4149308E-02	1.03212E-02	1.48665E-04 
6.4370138E-02	9.90302E-03	1.47773E-04 
6.4590969E-02	1.01369E-02	1.48487E-04 
6.481180E-02	9.77955E-03	1.45721E-04 
6.5032631E-02	9.74188E-03	1.47821E-04 
6.5253462E-02	9.72693E-03	1.46777E-04 
6.5474293E-02	9.86616E-03	1.44404E-04 
6.5695123E-02	9.58332E-03	1.45284E-04 
6.5915954E-02	9.80690E-03	1.43438E-04 
6.6136785E-02	9.86387E-03	1.45756E-04 
6.6357616E-02	9.40491E-03	1.43445E-04 
6.6578447E-02	9.77838E-03	1.44391E-04 
6.6799278E-02	9.55997E-03	1.42296E-04 
6.7020108E-02	9.66332E-03	1.42850E-04 
6.7240939E-02	9.40985E-03	1.41253E-04 
6.746177E-02	9.42313E-03	1.41393E-04 
6.7682601E-02	9.07064E-03	1.40547E-04 
6.7903432E-02	9.10430E-03	1.40126E-04 
6.8124262E-02	9.25875E-03	1.40946E-04 
6.8345093E-02	9.04007E-03	1.38270E-04 
6.8565924E-02	9.35446E-03	1.40547E-04 
6.8786755E-02	9.33217E-03	1.39671E-04 
6.9007586E-02	9.10490E-03	1.38353E-04 
6.9228417E-02	8.97890E-03	1.38966E-04 
6.9449247E-02	9.13094E-03	1.37366E-04 
6.9670078E-02	8.97723E-03	1.36943E-04 
6.9890909E-02	9.04829E-03	1.36653E-04 
7.011174E-02	9.05911E-03	1.36806E-04 
7.0332571E-02	8.81653E-03	1.37625E-04 
7.0553402E-02	8.63314E-03	1.36459E-04 
7.0774232E-02	8.63830E-03	1.34034E-04 
7.0995063E-02	8.54580E-03	1.34639E-04 
7.1215894E-02	8.76850E-03	1.35161E-04 
7.1436725E-02	8.89027E-03	1.34013E-04 
7.1657556E-02	8.42280E-03	1.34872E-04 
7.1878387E-02	8.66639E-03	1.36019E-04 
7.2099217E-02	8.34299E-03	1.32369E-04 
7.2320048E-02	8.44254E-03	1.32193E-04 
7.2540879E-02	8.33376E-03	1.33361E-04 
7.276171E-02	8.10429E-03	1.32750E-04 
7.2982541E-02	8.31022E-03	1.33888E-04 
7.3203371E-02	8.29607E-03	1.34948E-04 
7.3424202E-02	8.30228E-03	1.33947E-04 
7.3645033E-02	8.38324E-03	1.36127E-04 
7.3865864E-02	8.34984E-03	1.32830E-04 
7.4086695E-02	8.42023E-03	1.34396E-04 
7.4307526E-02	8.22272E-03	1.34600E-04 
7.4528356E-02	8.19757E-03	1.33961E-04 
7.4749187E-02	7.75831E-03	1.32241E-04 
7.4970018E-02	8.05685E-03	1.31566E-04 
7.5190849E-02	8.04565E-03	1.32181E-04 
7.541168E-02	8.02265E-03	1.31480E-04 
7.5632511E-02	8.09122E-03	1.31111E-04 
7.5853341E-02	8.06408E-03	1.30577E-04 
7.6074172E-02	7.75223E-03	1.30240E-04 
7.6295003E-02	8.12048E-03	1.29022E-04 
7.6515834E-02	7.83626E-03	1.28840E-04 
7.6736665E-02	7.68010E-03	1.28287E-04 
7.6957495E-02	7.65133E-03	1.29097E-04 
7.7178326E-02	7.62700E-03	1.28532E-04 
7.7399157E-02	7.74328E-03	1.28665E-04 
7.7619988E-02	7.61683E-03	1.27285E-04 
7.7840819E-02	7.47258E-03	1.26550E-04 
7.806165E-02	7.46050E-03	1.26368E-04 
7.828248E-02	7.37575E-03	1.25539E-04 
7.8503311E-02	7.55927E-03	1.26758E-04 
7.8724142E-02	7.21895E-03	1.26572E-04 
7.8944973E-02	7.41164E-03	1.23473E-04 
7.9165804E-02	7.38420E-03	1.23632E-04 
7.9386635E-02	7.37167E-03	1.23763E-04 
7.9607465E-02	7.43123E-03	1.24286E-04 
7.9828296E-02	7.21199E-03	1.23437E-04 
8.0049127E-02	7.27376E-03	1.23744E-04 
8.0269958E-02	7.32325E-03	1.23027E-04 
8.0490789E-02	7.03008E-03	1.22622E-04 
8.071162E-02	7.03779E-03	1.21654E-04 
8.093245E-02	7.22153E-03	1.22069E-04 
8.1153281E-02	7.27445E-03	1.22936E-04 
8.1374112E-02	7.12475E-03	1.22173E-04 
8.1594943E-02	6.97000E-03	1.20258E-04 
8.1815774E-02	7.10372E-03	1.21173E-04 
8.2036604E-02	7.00675E-03	1.21880E-04 
8.2257435E-02	7.13145E-03	1.20727E-04 
8.2478266E-02	6.89923E-03	1.21101E-04 
8.2699097E-02	6.88986E-03	1.21724E-04 
8.2919928E-02	7.07407E-03	1.20509E-04 
8.3140759E-02	6.99697E-03	1.20474E-04 
8.3361589E-02	6.70399E-03	1.19443E-04 
8.358242E-02	6.85883E-03	1.20818E-04 
8.3803251E-02	6.70353E-03	1.19676E-04 
8.4024082E-02	6.62031E-03	1.19514E-04 
8.4244913E-02	6.63174E-03	1.18330E-04 
8.4465744E-02	6.77177E-03	1.18877E-04 
8.4686574E-02	6.58583E-03	1.17704E-04 
8.4907405E-02	6.77911E-03	1.18398E-04 
8.5128236E-02	6.61197E-03	1.18245E-04 
8.5349067E-02	6.49810E-03	1.18490E-04 
8.5569898E-02	6.27046E-03	1.16339E-04 
8.5790728E-02	6.53015E-03	1.17466E-04 
8.6011559E-02	6.38363E-03	1.16003E-04 
8.623239E-02	6.15285E-03	1.16683E-04 
8.6453221E-02	6.30729E-03	1.16560E-04 
8.6674052E-02	6.46805E-03	1.17027E-04 
8.6894883E-02	5.93955E-03	1.15155E-04 
8.7115713E-02	6.16975E-03	1.16271E-04 
8.7336544E-02	6.27066E-03	1.14836E-04 
8.7557375E-02	6.17013E-03	1.15310E-04 
8.7778206E-02	5.89093E-03	1.13991E-04 
8.7999037E-02	5.96494E-03	1.15640E-04 
8.8219868E-02	5.97254E-03	1.14253E-04 
8.8440698E-02	5.99307E-03	1.13649E-04 
8.8661529E-02	6.05826E-03	1.14313E-04 
8.888236E-02	5.89549E-03	1.13725E-04 
8.9103191E-02	5.85162E-03	1.13038E-04 
8.9324022E-02	5.88333E-03	1.14231E-04 
8.9544852E-02	5.49566E-03	1.12432E-04 
8.9765683E-02	5.69198E-03	1.12160E-04 
8.9986514E-02	5.90945E-03	1.12881E-04 
9.0207345E-02	5.68918E-03	1.11664E-04 
9.0428176E-02	5.63797E-03	1.12437E-04 
9.0649007E-02	5.56097E-03	1.12270E-04 
9.0869837E-02	5.64481E-03	1.11045E-04 
9.1090668E-02	5.91620E-03	1.11209E-04 
9.1311499E-02	5.42763E-03	1.09714E-04 
9.153233E-02	5.33379E-03	1.09914E-04 
9.1753161E-02	5.44041E-03	1.09797E-04 
9.1973992E-02	5.47811E-03	1.11251E-04 
9.2194822E-02	5.50276E-03	1.10021E-04 
9.2415653E-02	5.54049E-03	1.08903E-04 
9.2636484E-02	5.29610E-03	1.08829E-04 
9.2857315E-02	5.24025E-03	1.09371E-04 
9.3078146E-02	5.09252E-03	1.09069E-04 
9.3298977E-02	5.38212E-03	1.09037E-04 
9.3519807E-02	5.18602E-03	1.09444E-04 
9.3740638E-02	5.04938E-03	1.08288E-04 
9.3961469E-02	5.22236E-03	1.08331E-04 
9.418230E-02	5.02884E-03	1.07469E-04 
9.4403131E-02	4.93653E-03	1.08581E-04 
9.4623961E-02	5.03731E-03	1.08330E-04 
9.4844792E-02	4.81989E-03	1.07704E-04 
9.5065623E-02	5.00476E-03	1.07015E-04 
9.5286454E-02	4.85806E-03	1.07386E-04 
9.5507285E-02	4.79811E-03	1.07249E-04 
9.5728116E-02	4.93268E-03	1.06708E-04 
9.5948946E-02	4.88287E-03	1.07249E-04 
9.6169777E-02	4.82326E-03	1.06697E-04 
9.6390608E-02	4.70733E-03	1.06177E-04 
9.6611439E-02	4.74353E-03	1.06219E-04 
9.683227E-02	4.57670E-03	1.05730E-04 
9.7053101E-02	4.58574E-03	1.05828E-04 
9.7273931E-02	4.43065E-03	1.05625E-04 
9.7494762E-02	4.50638E-03	1.05350E-04 
9.7715593E-02	4.47023E-03	1.04511E-04 
9.7936424E-02	4.58653E-03	1.04624E-04 
9.8157255E-02	4.22557E-03	1.04488E-04 
9.8378085E-02	4.44794E-03	1.04984E-04 
9.8598916E-02	4.21353E-03	1.03770E-04 
9.8819747E-02	4.30575E-03	1.05312E-04 
9.9040578E-02	4.10887E-03	1.03540E-04 
9.9261409E-02	4.17927E-03	1.02437E-04 
9.948224E-02	4.23216E-03	1.03078E-04 
9.970307E-02	3.98218E-03	1.03600E-04 
9.9923901E-02	4.15003E-03	1.03196E-04 
1.0014473E-01	4.07403E-03	1.02973E-04 
1.0036556E-01	4.15156E-03	1.03419E-04 
1.0058639E-01	4.01468E-03	1.01826E-04 
1.0080722E-01	3.98621E-03	1.02199E-04 
1.0102806E-01	3.99594E-03	1.01795E-04 
1.0124889E-01	4.05323E-03	1.01965E-04 
1.0146972E-01	3.83081E-03	1.03096E-04 
1.0169055E-01	3.87484E-03	1.00579E-04 
1.0191138E-01	3.93583E-03	1.01540E-04 
1.0213221E-01	3.84873E-03	1.01680E-04 
1.0235304E-01	3.73841E-03	1.00169E-04 
1.0257387E-01	3.93534E-03	1.01193E-04 
1.027947E-01	3.70986E-03	1.01216E-04 
1.0301553E-01	3.70635E-03	1.00223E-04 
1.0323636E-01	3.52636E-03	1.00024E-04 
1.0345719E-01	3.76625E-03	1.00392E-04 
1.0367803E-01	3.75289E-03	9.97087E-05 
1.0389886E-01	3.48054E-03	1.00311E-04 
1.0411969E-01	3.47416E-03	9.98444E-05 
1.0434052E-01	3.48861E-03	9.95105E-05 
1.0456135E-01	3.45097E-03	9.86266E-05 
1.0478218E-01	3.44166E-03	9.87651E-05 
1.0500301E-01	3.36857E-03	9.85874E-05 
1.0522384E-01	3.35418E-03	9.90348E-05 
1.0544467E-01	3.52468E-03	9.98853E-05 
1.056655E-01	3.49464E-03	9.91069E-05 
1.0588633E-01	3.22740E-03	9.76474E-05 
1.0610716E-01	3.30461E-03	9.74867E-05 
1.063280E-01	3.38503E-03	9.82694E-05 
1.0654883E-01	3.51239E-03	9.81354E-05 
1.0676966E-01	3.28742E-03	9.78029E-05 
1.0699049E-01	3.33430E-03	9.87481E-05 
1.0721132E-01	3.14555E-03	9.69497E-05 
1.0743215E-01	3.25918E-03	9.71447E-05 
1.0765298E-01	3.15488E-03	9.70092E-05 
1.0787381E-01	3.22966E-03	9.65905E-05 
1.0809464E-01	2.98664E-03	9.69067E-05 
1.0831547E-01	3.17882E-03	9.73837E-05 
1.085363E-01	3.05390E-03	9.60384E-05 
1.0875713E-01	3.23599E-03	9.70077E-05 
1.0897797E-01	3.14366E-03	9.64516E-05 
1.091988E-01	3.08625E-03	9.56375E-05 
1.0941963E-01	3.02085E-03	9.67965E-05 
1.0964046E-01	2.90500E-03	9.54432E-05 
1.0986129E-01	2.92912E-03	9.76959E-05 
1.1008212E-01	2.85616E-03	9.90555E-05 
1.1030295E-01	2.85061E-03	9.88708E-05 
1.1052378E-01	2.87625E-03	1.00480E-04 
1.1074461E-01	2.85515E-03	1.00405E-04 
1.1096544E-01	2.77499E-03	1.00103E-04 
1.1118627E-01	2.97854E-03	1.01370E-04 
1.114071E-01	2.83791E-03	1.01681E-04 
1.1162793E-01	2.88155E-03	1.01035E-04 
1.1184877E-01	2.79673E-03	1.02664E-04 
1.120696E-01	2.70623E-03	1.02059E-04 
1.1229043E-01	2.76615E-03	1.03195E-04 
1.1251126E-01	2.75194E-03	1.02367E-04 
1.1273209E-01	2.70043E-03	1.02508E-04 
1.1295292E-01	2.67505E-03	1.03134E-04 
1.1317375E-01	2.66456E-03	1.03000E-04 
1.1339458E-01	2.58155E-03	1.02853E-04 
1.1361541E-01	2.36634E-03	1.03539E-04 
1.1383624E-01	2.40262E-03	1.04301E-04 
1.1405707E-01	2.48813E-03	1.03447E-04 
1.142779E-01	2.55851E-03	1.01857E-04 
1.1449874E-01	2.51010E-03	1.00539E-04 
1.1471957E-01	2.59310E-03	1.00025E-04 
1.149404E-01	2.49909E-03	1.00842E-04 
1.1516123E-01	2.51038E-03	9.85317E-05 
1.1538206E-01	2.59422E-03	9.87005E-05 
1.1560289E-01	2.41253E-03	9.78628E-05 
1.1582372E-01	2.35376E-03	9.77841E-05 
1.1604455E-01	2.33697E-03	9.72166E-05 
1.1626538E-01	2.55501E-03	9.81615E-05 
1.1648621E-01	2.51347E-03	9.59309E-05 
1.1670704E-01	2.40447E-03	9.66424E-05 
1.1692787E-01	2.53315E-03	9.62095E-05 
1.1714871E-01	2.51278E-03	9.63483E-05 
1.1736954E-01	2.43908E-03	9.65797E-05 
1.1759037E-01	2.34784E-03	9.62075E-05 
1.178112E-01	2.26488E-03	9.50874E-05 
1.1803203E-01	2.21252E-03	9.39526E-05 
1.1825286E-01	2.51976E-03	9.47316E-05 
1.1847369E-01	2.28432E-03	9.50348E-05 
1.1869452E-01	2.38309E-03	9.49836E-05 
1.1891535E-01	2.26858E-03	9.47451E-05 
1.1913618E-01	2.30386E-03	9.39927E-05 
1.1935701E-01	2.30537E-03	9.40322E-05 
1.1957784E-01	2.30792E-03	9.32930E-05 
1.1979868E-01	2.18028E-03	9.40475E-05 
1.2001951E-01	2.15155E-03	9.30804E-05 
1.2024034E-01	2.16715E-03	9.35469E-05 
1.2046117E-01	2.20572E-03	9.35106E-05 
1.206820E-01	2.25679E-03	9.29788E-05 
1.2090283E-01	2.21394E-03	9.26832E-05 
1.2112366E-01	2.08653E-03	9.28658E-05 
1.2134449E-01	2.14631E-03	9.22196E-05 
1.2156532E-01	2.02354E-03	9.19974E-05 
1.2178615E-01	2.04976E-03	9.27609E-05 
1.2200698E-01	2.22569E-03	9.20182E-05 
1.2222781E-01	2.25845E-03	9.22031E-05 
1.2244865E-01	2.00977E-03	9.15460E-05 
1.2266948E-01	2.15108E-03	9.16878E-05 
1.2289031E-01	2.12178E-03	9.16847E-05 
1.2311114E-01	1.88112E-03	9.14170E-05 
1.2333197E-01	1.92744E-03	9.06360E-05 
1.235528E-01	2.08820E-03	9.11200E-05 
1.2377363E-01	2.10764E-03	9.09848E-05 
1.2399446E-01	1.93326E-03	8.99516E-05 
1.2421529E-01	2.00656E-03	9.08547E-05 
1.2443612E-01	1.91574E-03	9.03447E-05 
1.2465695E-01	2.08842E-03	9.05277E-05 
1.2487778E-01	1.87961E-03	8.93471E-05 
1.2509862E-01	1.88419E-03	8.97512E-05 
1.2531945E-01	2.01056E-03	8.95237E-05 
1.2554028E-01	1.91415E-03	8.97955E-05 
1.2576111E-01	1.87086E-03	8.98989E-05 
1.2598194E-01	1.85606E-03	8.89098E-05 
1.2620277E-01	1.84160E-03	8.92328E-05 
1.264236E-01	1.91976E-03	8.86710E-05 
1.2664443E-01	1.78860E-03	8.87453E-05 
1.2686526E-01	1.85552E-03	8.91157E-05 
1.2708609E-01	1.76333E-03	8.94686E-05 
1.2730692E-01	1.84754E-03	8.83732E-05 
1.2752775E-01	1.84741E-03	8.83574E-05 
1.2774859E-01	1.88007E-03	8.80667E-05 
1.2796942E-01	1.80065E-03	8.86812E-05 
1.2819025E-01	1.80909E-03	8.85473E-05 
1.2841108E-01	1.84832E-03	8.87801E-05 
1.2863191E-01	1.65355E-03	8.78991E-05 
1.2885274E-01	1.63985E-03	8.74019E-05 
1.2907357E-01	1.85962E-03	8.82541E-05 
1.292944E-01	1.70483E-03	8.80016E-05 
1.2951523E-01	1.73661E-03	8.79640E-05 
1.2973606E-01	1.69008E-03	8.80110E-05 
1.2995689E-01	1.61618E-03	8.71030E-05 
1.3017772E-01	1.63027E-03	8.64977E-05 
1.3039856E-01	1.78150E-03	8.78032E-05 
1.3061939E-01	1.59530E-03	8.72538E-05 
1.3084022E-01	1.75196E-03	8.71887E-05 
1.3106105E-01	1.65621E-03	8.74328E-05 
1.3128188E-01	1.66869E-03	8.63112E-05 
1.3150271E-01	1.55928E-03	8.58214E-05 
1.3172354E-01	1.55386E-03	8.67837E-05 
1.3194437E-01	1.72957E-03	8.63314E-05 
1.321652E-01	1.73163E-03	8.67192E-05 
1.3238603E-01	1.67138E-03	8.66540E-05 
1.3260686E-01	1.59496E-03	8.55407E-05 
1.3282769E-01	1.53180E-03	8.58368E-05 
1.3304852E-01	1.64542E-03	8.61449E-05 
1.3326936E-01	1.63227E-03	8.51196E-05 
1.3349019E-01	1.47454E-03	8.55072E-05 
1.3371102E-01	1.55947E-03	8.56289E-05 
1.3393185E-01	1.58753E-03	8.54469E-05 
1.3415268E-01	1.62575E-03	8.55123E-05 
1.3437351E-01	1.43017E-03	8.46299E-05 
1.3459434E-01	1.41084E-03	8.45709E-05 
1.3481517E-01	1.51127E-03	8.53065E-05 
1.350360E-01	1.52309E-03	8.42763E-05 
1.3525683E-01	1.47189E-03	8.53590E-05 
1.3547766E-01	1.49262E-03	8.51692E-05 
1.3569849E-01	1.59493E-03	8.47682E-05 
1.3591933E-01	1.51645E-03	8.41967E-05 
1.3614016E-01	1.55994E-03	8.48787E-05 
1.3636099E-01	1.54534E-03	8.41425E-05 
1.3658182E-01	1.53879E-03	8.52306E-05 
1.3680265E-01	1.50789E-03	8.44195E-05 
1.3702348E-01	1.60249E-03	8.39729E-05 
1.3724431E-01	1.62093E-03	8.48431E-05 
1.3746514E-01	1.38395E-03	8.35758E-05 
1.3768597E-01	1.60542E-03	8.39164E-05 
1.379068E-01	1.39871E-03	8.50328E-05 
1.3812763E-01	1.35933E-03	8.31452E-05 
1.3834846E-01	1.39125E-03	8.34799E-05 
1.385693E-01	1.50215E-03	8.35293E-05 
1.3879013E-01	1.44903E-03	8.34588E-05 
1.3901096E-01	1.38505E-03	8.37397E-05 
1.3923179E-01	1.40409E-03	8.41166E-05 
1.3945262E-01	1.42088E-03	8.28202E-05 
1.3967345E-01	1.45773E-03	8.31984E-05 
1.3989428E-01	1.39935E-03	8.26326E-05 
1.4011511E-01	1.42356E-03	8.28812E-05 
1.4033594E-01	1.26222E-03	8.36444E-05 
1.4055677E-01	1.35349E-03	8.34731E-05 
1.407776E-01	1.25660E-03	8.22179E-05 
1.4099843E-01	1.29171E-03	8.24175E-05 
1.4121927E-01	1.40455E-03	8.24145E-05 
1.414401E-01	1.23101E-03	8.22941E-05 
1.4166093E-01	1.39208E-03	8.27832E-05 
1.4188176E-01	1.34463E-03	8.27352E-05 
1.4210259E-01	1.32537E-03	8.20764E-05 
1.4232342E-01	1.16831E-03	8.18044E-05 
1.4254425E-01	1.30782E-03	8.18870E-05 
1.4276508E-01	1.21162E-03	8.19102E-05 
1.4298591E-01	1.18303E-03	8.19340E-05 
1.4320674E-01	1.21029E-03	8.17029E-05 
1.4342757E-01	1.14135E-03	8.13731E-05 
1.436484E-01	1.24959E-03	8.12099E-05 
1.4386924E-01	1.24647E-03	8.17355E-05 
1.4409007E-01	1.27711E-03	8.21259E-05 
1.443109E-01	1.24014E-03	8.10387E-05 
1.4453173E-01	1.20436E-03	8.14154E-05 
1.4475256E-01	1.27759E-03	8.11515E-05 
1.4497339E-01	1.18891E-03	8.10081E-05 
1.4519422E-01	1.32425E-03	8.09675E-05 
1.4541505E-01	1.26551E-03	8.13859E-05 
1.4563588E-01	1.34739E-03	8.11646E-05 
1.4585671E-01	1.26364E-03	8.07069E-05 
1.4607754E-01	1.31403E-03	8.14063E-05 
1.4629837E-01	1.42286E-03	8.05962E-05 
1.4651921E-01	1.05442E-03	8.06590E-05 
1.4674004E-01	1.26354E-03	8.02204E-05 
1.4696087E-01	1.30384E-03	8.02272E-05 
1.471817E-01	1.23938E-03	8.07340E-05 
1.4740253E-01	1.12903E-03	8.05392E-05 
1.4762336E-01	1.17534E-03	8.02339E-05 
1.4784419E-01	1.15037E-03	8.04426E-05 
1.4806502E-01	1.19783E-03	7.98795E-05 
1.4828585E-01	1.15340E-03	7.92038E-05 
1.4850668E-01	1.21471E-03	8.03681E-05 
1.4872751E-01	1.11265E-03	7.99658E-05 
1.4894834E-01	1.26038E-03	8.01581E-05 
1.4916918E-01	1.18976E-03	7.97503E-05 
1.4939001E-01	1.07727E-03	7.88813E-05 
1.4961084E-01	1.17061E-03	7.93622E-05 
1.4983167E-01	1.10193E-03	7.95918E-05 
1.500525E-01	1.08284E-03	7.95137E-05 
1.5027333E-01	1.02749E-03	7.92189E-05 
1.5049416E-01	1.00746E-03	7.87929E-05 
1.5071499E-01	1.07835E-03	7.85601E-05 
1.5093582E-01	1.13479E-03	7.95310E-05 
1.5115665E-01	1.29342E-03	7.93259E-05 
1.5137748E-01	1.09320E-03	7.96427E-05 
1.5159831E-01	1.04689E-03	7.85578E-05 
1.5181915E-01	1.14398E-03	7.83120E-05 
1.5203998E-01	1.00114E-03	7.83060E-05 
1.5226081E-01	1.11981E-03	7.90847E-05 
1.5248164E-01	9.80330E-04	7.85821E-05 
1.5270247E-01	1.16261E-03	7.90933E-05 
1.529233E-01	1.14395E-03	7.85242E-05 
1.5314413E-01	9.68117E-04	7.77584E-05 
1.5336496E-01	1.20687E-03	7.85715E-05 
1.5358579E-01	1.08674E-03	7.81216E-05 
1.5380662E-01	9.88546E-04	7.82595E-05 
1.5402745E-01	1.14997E-03	7.88395E-05 
1.5424828E-01	1.09567E-03	7.77574E-05 
1.5446911E-01	1.05569E-03	7.76442E-05 
1.5468995E-01	1.12556E-03	7.79643E-05 
1.5491078E-01	1.07917E-03	7.78302E-05 
1.5513161E-01	1.11494E-03	7.76409E-05 
1.5535244E-01	1.15919E-03	7.83149E-05 
1.5557327E-01	9.48353E-04	7.72674E-05 
1.557941E-01	1.18337E-03	7.77732E-05 
1.5601493E-01	9.64726E-04	7.75250E-05 
1.5623576E-01	1.03097E-03	7.73068E-05 
1.5645659E-01	9.84492E-04	7.73483E-05 
1.5667742E-01	9.58487E-04	7.75167E-05 
1.5689825E-01	1.03645E-03	7.70914E-05 
1.5711908E-01	1.01810E-03	7.73456E-05 
1.5733992E-01	9.37054E-04	7.68643E-05 
1.5756075E-01	9.86057E-04	7.70540E-05 
1.5778158E-01	9.73503E-04	7.70406E-05 
1.5800241E-01	9.70771E-04	7.68862E-05 
1.5822324E-01	8.80081E-04	7.65719E-05 
1.5844407E-01	1.00211E-03	7.69006E-05 
1.586649E-01	9.61591E-04	7.63538E-05 
1.5888573E-01	9.65362E-04	7.65644E-05 
1.5910656E-01	7.81001E-04	7.65897E-05 
1.5932739E-01	1.00478E-03	7.65756E-05 
1.5954822E-01	9.50941E-04	7.66042E-05 
1.5976905E-01	1.00068E-03	7.61673E-05 
1.5998989E-01	8.52489E-04	7.58897E-05 
1.6021072E-01	1.03464E-03	7.64231E-05 
1.6043155E-01	9.62337E-04	7.57357E-05 
1.6065238E-01	9.66062E-04	7.64373E-05 
1.6087321E-01	8.87052E-04	7.65311E-05 
1.6109404E-01	8.73848E-04	7.58144E-05 
1.6131487E-01	8.14417E-04	7.55246E-05 
1.615357E-01	1.00298E-03	7.57443E-05 
1.6175653E-01	8.41584E-04	7.55460E-05 
1.6197736E-01	9.00832E-04	7.54830E-05 
1.6219819E-01	9.20335E-04	7.65128E-05 
1.6241902E-01	9.43031E-04	7.53311E-05 
1.6263986E-01	9.94026E-04	7.56441E-05 
1.6286069E-01	9.53105E-04	7.55999E-05 
1.6308152E-01	9.88009E-04	7.50360E-05 
1.6330235E-01	9.59799E-04	7.57278E-05 
1.6352318E-01	8.50576E-04	7.59971E-05 
1.6374401E-01	9.14986E-04	7.48902E-05 
1.6396484E-01	9.65434E-04	7.47469E-05 
1.6418567E-01	8.69084E-04	7.51518E-05 
1.644065E-01	9.72106E-04	7.51118E-05 
1.6462733E-01	8.99097E-04	7.55985E-05 
1.6484816E-01	8.86928E-04	7.47408E-05 
1.6506899E-01	8.82472E-04	7.47211E-05 
1.6528983E-01	8.37887E-04	7.43770E-05 
1.6551066E-01	8.98899E-04	7.49334E-05 
1.6573149E-01	8.32708E-04	7.58192E-05 
1.6595232E-01	8.72932E-04	7.70223E-05 
1.6617315E-01	8.79256E-04	7.68188E-05 
1.6639398E-01	8.71932E-04	7.67738E-05 
1.6661481E-01	9.03830E-04	7.74844E-05 
1.6683564E-01	8.86297E-04	7.79300E-05 
1.6705647E-01	7.25116E-04	7.80847E-05 
1.672773E-01	7.52894E-04	7.81054E-05 
1.6749813E-01	9.21394E-04	7.83809E-05 
1.6771896E-01	8.22697E-04	7.89748E-05 
1.679398E-01	8.07383E-04	7.91482E-05 
1.6816063E-01	8.74140E-04	7.89686E-05 
1.6838146E-01	8.71723E-04	7.96691E-05 
1.6860229E-01	8.56906E-04	7.92659E-05 
1.6882312E-01	7.32770E-04	7.89574E-05 
1.6904395E-01	8.66099E-04	8.00293E-05 
1.6926478E-01	1.03328E-03	8.01980E-05 
1.6948561E-01	8.26476E-04	8.04411E-05 
1.6970644E-01	7.45099E-04	8.00612E-05 
1.6992727E-01	8.13876E-04	7.97634E-05 
1.701481E-01	9.03174E-04	7.97728E-05 
1.7036893E-01	9.41972E-04	7.98127E-05 
1.7058977E-01	7.93151E-04	7.79070E-05 
1.708106E-01	8.18972E-04	7.77316E-05 
1.7103143E-01	7.56178E-04	7.71963E-05 
1.7125226E-01	7.24503E-04	7.71410E-05 
1.7147309E-01	8.37113E-04	7.74638E-05 
1.7169392E-01	8.01181E-04	7.71453E-05 
1.7191475E-01	8.47732E-04	7.66013E-05 
1.7213558E-01	8.22602E-04	7.63369E-05 
1.7235641E-01	8.62802E-04	7.59873E-05 
1.7257724E-01	7.05666E-04	7.56161E-05 
1.7279807E-01	7.33320E-04	7.63660E-05 
1.730189E-01	8.82275E-04	7.66009E-05 
1.7323974E-01	8.67078E-04	7.57785E-05 
1.7346057E-01	7.05059E-04	7.49848E-05 
1.736814E-01	5.80433E-04	7.50041E-05 
1.7390223E-01	7.69502E-04	7.51006E-05 
1.7412306E-01	8.79273E-04	7.55683E-05 
1.7434389E-01	8.98162E-04	7.62529E-05 
1.7456472E-01	7.49423E-04	7.46576E-05 
1.7478555E-01	7.77173E-04	7.46906E-05 
1.7500638E-01	9.26436E-04	7.45763E-05 
1.7522721E-01	9.70413E-04	7.50715E-05 
1.7544804E-01	7.64819E-04	7.49192E-05 
1.7566887E-01	8.51801E-04	7.49340E-05 
1.758897E-01	7.81558E-04	7.38342E-05 
1.7611054E-01	7.54661E-04	7.39763E-05 
1.7633137E-01	7.39022E-04	7.42070E-05 
1.765522E-01	6.75414E-04	7.37793E-05 
1.7677303E-01	8.23680E-04	7.39251E-05 
1.7699386E-01	7.77098E-04	7.46903E-05 
1.7721469E-01	7.43793E-04	7.31780E-05 
1.7743552E-01	7.31870E-04	7.32236E-05 
1.7765635E-01	8.22041E-04	7.36834E-05 
1.7787718E-01	6.86201E-04	7.36569E-05 
1.7809801E-01	7.19801E-04	7.37205E-05 
1.7831884E-01	6.09121E-04	7.30291E-05 
1.7853967E-01	6.49775E-04	7.28153E-05 
1.7876051E-01	7.15785E-04	7.31013E-05 
1.7898134E-01	8.31589E-04	7.33528E-05 
1.7920217E-01	7.69707E-04	7.31057E-05 
1.794230E-01	8.34250E-04	7.32997E-05 
1.7964383E-01	8.99913E-04	7.29914E-05 
1.7986466E-01	8.07096E-04	7.33453E-05 
1.8008549E-01	7.44501E-04	7.26117E-05 
1.8030632E-01	7.65371E-04	7.31884E-05 
1.8052715E-01	7.38901E-04	7.26125E-05 
1.8074798E-01	7.73505E-04	7.26076E-05 
1.8096881E-01	8.55765E-04	7.27730E-05 
1.8118964E-01	6.60528E-04	7.28192E-05 
1.8141048E-01	8.18580E-04	7.27032E-05 
1.8163131E-01	8.03264E-04	7.25983E-05 
1.8185214E-01	7.85575E-04	7.17976E-05 
1.8207297E-01	7.00469E-04	7.19028E-05 
1.822938E-01	7.22779E-04	7.22275E-05 
1.8251463E-01	8.02321E-04	7.25256E-05 
1.8273546E-01	5.79975E-04	7.18515E-05 
1.8295629E-01	6.91038E-04	7.17165E-05 
1.8317712E-01	6.77925E-04	7.13684E-05 
1.8339795E-01	8.71643E-04	7.23824E-05 
1.8361878E-01	7.59081E-04	7.16432E-05 
1.8383961E-01	7.07581E-04	7.22537E-05 
1.8406045E-01	7.13748E-04	7.17132E-05 
1.8428128E-01	7.35206E-04	7.12988E-05 
1.8450211E-01	5.58146E-04	7.08321E-05 
1.8472294E-01	7.29089E-04	7.16305E-05 
1.8494377E-01	7.86944E-04	7.14891E-05 
1.851646E-01	8.25074E-04	7.22162E-05 
1.8538543E-01	8.21384E-04	7.11244E-05 
1.8560626E-01	6.40311E-04	7.08286E-05 
1.8582709E-01	5.70748E-04	7.10943E-05 
1.8604792E-01	8.09313E-04	7.12276E-05 
1.8626875E-01	6.53040E-04	7.14454E-05 
1.8648958E-01	5.80812E-04	7.15459E-05 
1.8671042E-01	8.05466E-04	7.06512E-05 
1.8693125E-01	5.64990E-04	7.05184E-05 
1.8715208E-01	7.25985E-04	7.11564E-05 
1.8737291E-01	6.31122E-04	7.07784E-05 
1.8759374E-01	7.76718E-04	7.11553E-05 
1.8781457E-01	6.65854E-04	7.17638E-05 
1.880354E-01	6.10709E-04	6.99696E-05 
1.8825623E-01	8.51702E-04	7.11440E-05 
1.8847706E-01	6.20574E-04	7.05854E-05 
1.8869789E-01	6.04570E-04	7.12898E-05 
1.8891872E-01	6.09465E-04	7.13185E-05 
1.8913955E-01	5.30301E-04	7.09756E-05 
1.8936039E-01	6.32040E-04	7.07385E-05 
1.8958122E-01	6.62380E-04	7.15246E-05 
1.8980205E-01	6.20964E-04	7.08918E-05 
1.9002288E-01	5.78001E-04	7.14791E-05 
1.9024371E-01	5.80359E-04	7.16737E-05 
1.9046454E-01	6.33728E-04	7.11064E-05 
1.9068537E-01	5.78739E-04	7.14067E-05 
1.909062E-01	5.93946E-04	7.16592E-05 
1.9112703E-01	5.26935E-04	7.12241E-05 
1.9134786E-01	6.44167E-04	7.14772E-05 
1.9156869E-01	6.39486E-04	7.12950E-05 
1.9178952E-01	6.33823E-04	7.16767E-05 
1.9201036E-01	6.28493E-04	7.18885E-05 
1.9223119E-01	6.09593E-04	7.15558E-05 
1.9245202E-01	5.72999E-04	7.14013E-05 
1.9267285E-01	7.37112E-04	7.17323E-05 
1.9289368E-01	6.60558E-04	7.13907E-05 
1.9311451E-01	6.11912E-04	7.15782E-05 
1.9333534E-01	6.99944E-04	7.20878E-05 
1.9355617E-01	6.57782E-04	7.20302E-05 
1.937770E-01	5.08466E-04	7.12712E-05 
1.9399783E-01	5.44775E-04	7.09515E-05 
1.9421866E-01	5.35159E-04	7.16132E-05 
1.9443949E-01	6.28582E-04	7.16953E-05 
1.9466033E-01	5.52202E-04	7.23016E-05 
1.9488116E-01	4.47645E-04	7.07824E-05 
1.9510199E-01	4.78868E-04	7.09419E-05 
1.9532282E-01	5.85610E-04	7.13406E-05 
1.9554365E-01	5.76849E-04	7.12215E-05 
1.9576448E-01	4.78939E-04	7.13702E-05 
1.9598531E-01	6.51679E-04	7.21685E-05 
1.9620614E-01	6.55903E-04	7.11186E-05 
1.9642697E-01	6.26195E-04	7.08618E-05 
1.966478E-01	5.67255E-04	7.11939E-05 
1.9686863E-01	4.90139E-04	7.09360E-05 
1.9708946E-01	6.06355E-04	7.16042E-05 
1.973103E-01	5.78809E-04	7.19285E-05 
1.9753113E-01	5.80374E-04	7.07533E-05 
1.9775196E-01	6.67397E-04	7.11627E-05 
1.9797279E-01	4.74239E-04	7.11098E-05 
1.9819362E-01	6.62674E-04	7.10116E-05 
1.9841445E-01	5.49482E-04	7.16849E-05 
1.9863528E-01	5.77238E-04	7.18427E-05 
1.9885611E-01	6.56548E-04	7.08579E-05 
1.9907694E-01	5.59420E-04	7.15287E-05 
1.9929777E-01	5.30995E-04	7.06739E-05 
1.995186E-01	6.56917E-04	7.19370E-05 
1.9973943E-01	4.36076E-04	7.13592E-05 
1.9996026E-01	5.23893E-04	7.12040E-05 
2.001811E-01	4.83599E-04	7.11371E-05 
2.0040193E-01	5.04521E-04	7.12028E-05 
2.0062276E-01	5.35742E-04	7.12791E-05 
2.0084359E-01	5.76767E-04	7.14451E-05 
2.0106442E-01	4.37548E-04	7.13638E-05 
2.0128525E-01	5.26620E-04	7.13575E-05 
2.0150608E-01	6.43974E-04	7.21133E-05 
2.0172691E-01	5.07588E-04	7.09709E-05 
2.0194774E-01	6.10158E-04	7.13961E-05 
2.0216857E-01	6.35610E-04	7.18699E-05 
2.023894E-01	5.23403E-04	7.07729E-05 
2.0261023E-01	5.07099E-04	7.12320E-05 
2.0283107E-01	4.66763E-04	7.19253E-05 
2.030519E-01	4.87212E-04	7.14498E-05 
2.0327273E-01	4.62894E-04	7.14248E-05 
2.0349356E-01	6.36289E-04	7.16530E-05 
2.0371439E-01	4.76825E-04	7.07304E-05 
2.0393522E-01	5.99761E-04	7.20413E-05 
2.0415605E-01	4.83543E-04	7.18219E-05 
2.0437688E-01	4.75452E-04	7.13875E-05 
2.0459771E-01	4.57264E-04	7.17575E-05 
2.0481854E-01	3.73911E-04	7.10281E-05 
2.0503937E-01	5.19085E-04	7.15109E-05 
2.052602E-01	4.51930E-04	7.23032E-05 
2.0548104E-01	4.61385E-04	7.21622E-05 
2.0570187E-01	3.91180E-04	7.21902E-05 
2.059227E-01	5.01967E-04	7.21041E-05 
2.0614353E-01	3.86025E-04	7.13650E-05 
2.0636436E-01	4.70421E-04	7.23094E-05 
2.0658519E-01	4.83514E-04	7.28817E-05 
2.0680602E-01	4.29442E-04	7.30928E-05 
2.0702685E-01	5.21014E-04	7.23817E-05 
2.0724768E-01	4.51439E-04	7.19651E-05 
2.0746851E-01	4.17778E-04	7.21970E-05 
2.0768934E-01	5.98778E-04	7.32922E-05 
2.0791017E-01	5.06813E-04	7.29163E-05 
2.0813101E-01	3.54783E-04	7.35771E-05 
2.0835184E-01	4.38629E-04	7.25705E-05 
2.0857267E-01	4.75667E-04	7.25321E-05 
2.087935E-01	4.80308E-04	7.28850E-05 
2.0901433E-01	4.76187E-04	7.34178E-05 
2.0923516E-01	5.35458E-04	7.34296E-05 
2.0945599E-01	4.58161E-04	7.33985E-05 
2.0967682E-01	3.57782E-04	7.30153E-05 
2.0989765E-01	4.39741E-04	7.27626E-05 
2.1011848E-01	4.16951E-04	7.29645E-05 
2.1033931E-01	5.75242E-04	7.37221E-05 
2.1056014E-01	4.64240E-04	7.34284E-05 
2.1078098E-01	4.05570E-04	7.30022E-05 
2.1100181E-01	3.27071E-04	7.28819E-05 
2.1122264E-01	3.62972E-04	7.29646E-05 
2.1144347E-01	3.83744E-04	7.31049E-05 
2.116643E-01	4.39837E-04	7.34272E-05 
2.1188513E-01	3.94946E-04	7.30175E-05 
2.1210596E-01	3.08812E-04	7.31538E-05 
2.1232679E-01	5.16781E-04	7.39521E-05 
2.1254762E-01	5.18236E-04	7.34717E-05 
2.1276845E-01	3.31112E-04	7.32472E-05 
2.1298928E-01	3.63534E-04	7.35370E-05 
2.1321011E-01	4.41107E-04	7.30436E-05 
2.1343095E-01	5.14262E-04	7.38190E-05 
2.1365178E-01	3.97858E-04	7.37505E-05 
2.1387261E-01	4.56714E-04	7.35341E-05 
2.1409344E-01	3.21616E-04	7.41410E-05 
2.1431427E-01	3.04965E-04	7.33552E-05 
2.145351E-01	4.89989E-04	7.33630E-05 
2.1475593E-01	4.56740E-04	7.39774E-05 
2.1497676E-01	4.32591E-04	7.43471E-05 
2.1519759E-01	5.55232E-04	7.41673E-05 
2.1541842E-01	5.49363E-04	7.40269E-05 
2.1563925E-01	3.30944E-04	7.32566E-05 
2.1586008E-01	3.23889E-04	7.40222E-05 
2.1608092E-01	4.33975E-04	7.43168E-05 
2.1630175E-01	3.09897E-04	7.42196E-05 
2.1652258E-01	4.29567E-04	7.45642E-05 
2.1674341E-01	3.71236E-04	7.36586E-05 
2.1696424E-01	5.00450E-04	7.37471E-05 
2.1718507E-01	4.21005E-04	7.42954E-05 
2.174059E-01	5.73128E-04	7.43458E-05 
2.1762673E-01	3.87142E-04	7.48844E-05 
2.1784756E-01	3.86419E-04	7.45092E-05 
2.1806839E-01	3.21157E-04	7.30963E-05 
2.1828922E-01	4.20622E-04	7.38488E-05 
2.1851005E-01	3.95558E-04	7.41953E-05 
2.1873089E-01	4.31954E-04	7.37602E-05 
2.1895172E-01	4.13412E-04	7.46917E-05 
2.1917255E-01	2.38709E-04	7.37862E-05 
2.1939338E-01	2.13874E-04	7.33250E-05 
2.1961421E-01	4.18676E-04	7.42901E-05 
2.1983504E-01	4.79493E-04	7.42090E-05 
2.2005587E-01	3.57597E-04	7.43076E-05 
2.202767E-01	3.21353E-04	7.43590E-05 
2.2049753E-01	4.35989E-04	7.40134E-05 
2.2071836E-01	3.72649E-04	7.35438E-05 
2.2093919E-01	4.10117E-04	7.47507E-05 
2.2116002E-01	3.58394E-04	7.41077E-05 
2.2138085E-01	3.15210E-04	7.47709E-05 
2.2160169E-01	4.49384E-04	7.49266E-05 
2.2182252E-01	4.05322E-04	7.60187E-05 
2.2204335E-01	3.46127E-04	7.72093E-05 
2.2226418E-01	3.88152E-04	7.77001E-05 
2.2248501E-01	3.70793E-04	7.83369E-05 
2.2270584E-01	4.14865E-04	7.85768E-05 
2.2292667E-01	2.35169E-04	7.84444E-05 
2.231475E-01	3.37863E-04	7.90924E-05 
2.2336833E-01	3.01610E-04	7.99665E-05 
2.2358916E-01	4.73836E-04	8.05377E-05 
2.2380999E-01	2.94765E-04	8.09414E-05 
2.2403082E-01	3.27633E-04	8.00813E-05 
2.2425166E-01	4.67401E-04	8.10819E-05 
2.2447249E-01	4.57707E-04	8.18710E-05 
2.2469332E-01	3.71303E-04	8.25306E-05 
2.2491415E-01	4.32113E-04	8.23846E-05 
2.2513498E-01	3.57367E-04	8.24537E-05 
2.2535581E-01	2.93427E-04	8.22255E-05 
2.2557664E-01	2.48116E-04	8.26205E-05 
2.2579747E-01	5.03803E-04	8.36501E-05 
2.260183E-01	4.19117E-04	8.44023E-05 
2.2623913E-01	4.04897E-04	8.21583E-05 
2.2645996E-01	4.08766E-04	8.10964E-05 
2.2668079E-01	3.00294E-04	8.04403E-05 
2.2690163E-01	4.13541E-04	8.07092E-05 
2.2712246E-01	3.83311E-04	8.08080E-05 
2.2734329E-01	4.56169E-04	8.11381E-05 
2.2756412E-01	4.53679E-04	7.92546E-05 
2.2778495E-01	4.88454E-04	7.93637E-05 
2.2800578E-01	3.39739E-04	7.95411E-05 
2.2822661E-01	2.66078E-04	7.97199E-05 
2.2844744E-01	3.57360E-04	8.00801E-05 
2.2866827E-01	3.48470E-04	7.91508E-05 
2.288891E-01	4.56470E-04	7.84622E-05 
2.2910993E-01	2.87584E-04	7.86451E-05 
2.2933076E-01	5.03281E-04	7.92745E-05 
2.295516E-01	3.98511E-04	7.90465E-05 
2.2977243E-01	2.36840E-04	7.92203E-05 
2.2999326E-01	4.63140E-04	7.91171E-05 
2.3021409E-01	4.07433E-04	7.78368E-05 
2.3043492E-01	3.00267E-04	7.83038E-05 
2.3065575E-01	3.84584E-04	7.82773E-05 
2.3087658E-01	3.44153E-04	7.87191E-05 
2.3109741E-01	4.01037E-04	7.84644E-05 
2.3131824E-01	4.48968E-04	7.86435E-05 
2.3153907E-01	3.07411E-04	7.79246E-05 
2.317599E-01	2.40225E-04	7.80165E-05 
2.3198073E-01	3.75655E-04	7.80923E-05 
2.3220157E-01	3.79579E-04	7.79711E-05 
2.324224E-01	3.19592E-04	7.75159E-05 
2.3264323E-01	3.67870E-04	7.82546E-05 
2.3286406E-01	4.94259E-04	7.77521E-05 
2.3308489E-01	3.76174E-04	7.78568E-05 
2.3330572E-01	4.50692E-04	7.77093E-05 
2.3352655E-01	4.35101E-04	7.81154E-05 
2.3374738E-01	4.38745E-04	7.78857E-05 
2.3396821E-01	5.29130E-04	7.82129E-05 
2.3418904E-01	4.89118E-04	7.77840E-05 
2.3440987E-01	2.59841E-04	7.75863E-05 
2.346307E-01	4.04237E-04	7.76643E-05 
2.3485154E-01	2.90289E-04	7.77567E-05 
2.3507237E-01	4.05460E-04	7.74712E-05 
2.352932E-01	4.31560E-04	7.85239E-05 
2.3551403E-01	2.08257E-04	7.72225E-05 
2.3573486E-01	2.78220E-04	7.71807E-05 
2.3595569E-01	2.75856E-04	7.73996E-05 
2.3617652E-01	3.86697E-04	7.78582E-05 
2.3639735E-01	4.35098E-04	7.73903E-05 
2.3661818E-01	4.07893E-04	7.83648E-05 
2.3683901E-01	3.88796E-04	7.79224E-05 
2.3705984E-01	2.46101E-04	7.76242E-05 
2.3728067E-01	5.46235E-04	7.78865E-05 
2.3750151E-01	4.42629E-04	7.70862E-05 
2.3772234E-01	3.26965E-04	7.78503E-05 
2.3794317E-01	4.38605E-04	7.83157E-05 
2.381640E-01	2.97853E-04	7.82075E-05 
2.3838483E-01	3.06920E-04	7.75839E-05 
2.3860566E-01	4.37141E-04	7.78819E-05 
2.3882649E-01	2.02280E-04	7.73551E-05 
2.3904732E-01	3.45338E-04	7.79613E-05 
2.3926815E-01	3.42691E-04	7.78727E-05 
2.3948898E-01	3.65558E-04	7.81577E-05 
2.3970981E-01	2.93494E-04	7.74104E-05 
2.3993064E-01	3.24653E-04	7.77925E-05 
2.4015148E-01	3.84949E-04	7.78721E-05 
2.4037231E-01	3.92957E-04	7.78827E-05 
2.4059314E-01	3.22926E-04	7.81808E-05 
2.4081397E-01	2.54876E-04	7.79791E-05 
2.410348E-01	4.09587E-04	7.75846E-05 
2.4125563E-01	1.24558E-04	7.72471E-05 
2.4147646E-01	3.04863E-04	7.77962E-05 
2.4169729E-01	3.11371E-04	7.81746E-05 
2.4191812E-01	3.59583E-04	7.75925E-05 
2.4213895E-01	2.86468E-04	7.82664E-05 
2.4235978E-01	3.18533E-04	7.76433E-05 
2.4258061E-01	1.93147E-04	7.72823E-05 
2.4280144E-01	3.85281E-04	7.80075E-05 
2.4302228E-01	2.95833E-04	7.76497E-05 
2.4324311E-01	4.02060E-04	7.80743E-05 
2.4346394E-01	3.06230E-04	7.86386E-05 
2.4368477E-01	4.34589E-04	7.77287E-05 
2.439056E-01	2.21410E-04	7.76468E-05 
2.4412643E-01	3.14524E-04	7.80792E-05 
2.4434726E-01	3.24203E-04	7.74732E-05 
2.4456809E-01	2.74782E-04	7.71565E-05 
2.4478892E-01	1.82248E-04	7.80767E-05 
2.4500975E-01	2.65938E-04	7.79679E-05 
2.4523058E-01	4.02170E-04	7.81663E-05 
2.4545141E-01	2.98327E-04	7.74971E-05 
2.4567225E-01	2.32779E-04	7.76668E-05 
2.4589308E-01	3.90342E-04	7.82993E-05 
2.4611391E-01	2.52716E-04	7.78464E-05 
2.4633474E-01	2.72805E-04	7.80952E-05 
2.4655557E-01	2.85593E-04	7.78303E-05 
2.467764E-01	3.88723E-04	7.80597E-05 
2.4699723E-01	3.21361E-04	7.71832E-05 
2.4721806E-01	3.01514E-04	7.77709E-05 
2.4743889E-01	3.02265E-04	7.84164E-05 
2.4765972E-01	3.70273E-04	7.87346E-05 
2.4788055E-01	2.37487E-04	7.74146E-05 
2.4810138E-01	2.27125E-04	7.74517E-05 
2.4832222E-01	3.96972E-04	7.79936E-05 
2.4854305E-01	3.05566E-04	7.77361E-05 
2.4876388E-01	3.06864E-04	7.83209E-05 
2.4898471E-01	2.73686E-04	7.85207E-05 
2.4920554E-01	2.98207E-04	7.80093E-05 
2.4942637E-01	1.57730E-04	7.68688E-05 
2.496472E-01	2.40938E-04	7.77850E-05 
2.4986803E-01	2.85310E-04	7.77647E-05 
2.5008886E-01	3.91006E-04	7.85607E-05 
2.5030969E-01	2.66629E-04	7.81702E-05 
2.5053052E-01	2.84630E-04	7.72417E-05 
2.5075135E-01	2.43013E-04	7.74256E-05 
2.5097219E-01	3.38550E-04	7.77058E-05 
2.5119302E-01	2.88976E-04	7.80499E-05 
2.5141385E-01	2.67023E-04	7.74282E-05 
2.5163468E-01	2.80672E-04	7.85120E-05 
2.5185551E-01	2.86969E-04	7.66922E-05 
2.5207634E-01	4.09992E-04	7.76740E-05 
2.5229717E-01	3.59581E-04	7.77435E-05 
2.525180E-01	3.48353E-04	7.76322E-05 
2.5273883E-01	2.67834E-04	7.74743E-05 
2.5295966E-01	3.52767E-04	7.77891E-05 
2.5318049E-01	2.52614E-04	7.74141E-05 
2.5340132E-01	5.34864E-04	7.73326E-05 
2.5362216E-01	2.86185E-04	7.77510E-05 
2.5384299E-01	2.36687E-04	7.71628E-05 
2.5406382E-01	3.83072E-04	7.76318E-05 
2.5428465E-01	3.10262E-04	7.75632E-05 
2.5450548E-01	2.74061E-04	7.81436E-05 
2.5472631E-01	2.63548E-04	7.72774E-05 
2.5494714E-01	2.44048E-04	7.72955E-05 
2.5516797E-01	3.01128E-04	7.72195E-05 
2.553888E-01	2.42426E-04	7.72312E-05 
2.5560963E-01	4.51247E-04	7.82635E-05 
2.5583046E-01	2.98942E-04	7.75117E-05 
2.5605129E-01	2.49718E-04	7.78586E-05 
2.5627213E-01	3.60540E-04	7.71500E-05 
2.5649296E-01	3.31618E-04	7.75488E-05 
2.5671379E-01	2.78353E-04	7.71674E-05 
2.5693462E-01	3.60968E-04	7.78486E-05 
2.5715545E-01	3.13009E-04	7.81777E-05 
2.5737628E-01	2.44339E-04	7.72267E-05 
2.5759711E-01	3.38835E-04	7.75080E-05 
2.5781794E-01	3.52781E-04	7.72827E-05 
2.5803877E-01	4.02906E-04	7.78915E-05 
2.582596E-01	1.81055E-04	7.71412E-05 
2.5848043E-01	3.60393E-04	7.85826E-05 
2.5870126E-01	3.14846E-04	7.72202E-05 
2.589221E-01	2.82010E-04	7.72031E-05 
2.5914293E-01	2.49138E-04	7.75318E-05 
2.5936376E-01	2.69587E-04	7.76098E-05 
2.5958459E-01	2.96471E-04	7.79062E-05 
2.5980542E-01	2.82160E-04	7.80499E-05 
2.6002625E-01	3.79701E-04	7.76648E-05 
2.6024708E-01	3.73769E-04	7.65338E-05 
2.6046791E-01	2.03560E-04	7.79012E-05 
2.6068874E-01	3.31605E-04	7.75552E-05 
2.6090957E-01	2.98354E-04	7.79130E-05 
2.611304E-01	3.32077E-04	7.82705E-05 
2.6135123E-01	3.02576E-04	7.75371E-05 
2.6157207E-01	2.28102E-04	7.71499E-05 
2.617929E-01	2.43044E-04	7.75480E-05 
2.6201373E-01	4.13864E-04	7.77796E-05 
2.6223456E-01	2.51420E-04	7.75181E-05 
2.6245539E-01	3.88053E-04	7.82962E-05 
2.6267622E-01	3.17862E-04	7.72456E-05 
2.6289705E-01	1.85715E-04	7.69719E-05 
2.6311788E-01	3.02693E-04	7.74644E-05 
2.6333871E-01	4.62720E-04	7.75836E-05 
2.6355954E-01	1.65811E-04	7.71263E-05 
2.6378037E-01	2.62670E-04	7.71377E-05 
2.640012E-01	2.54564E-04	7.76546E-05 
2.6422203E-01	3.39723E-04	7.72536E-05 
2.6444287E-01	2.56956E-04	7.72527E-05 
2.646637E-01	2.31554E-04	7.66190E-05 
2.6488453E-01	3.24180E-04	7.74073E-05 
2.6510536E-01	1.81835E-04	7.68124E-05 
2.6532619E-01	3.30133E-04	7.75435E-05 
2.6554702E-01	2.97896E-04	7.72665E-05 
2.6576785E-01	2.21115E-04	7.70942E-05 
2.6598868E-01	2.95207E-04	7.71123E-05 
2.6620951E-01	2.17056E-04	7.70450E-05 
2.6643034E-01	3.29940E-04	7.71518E-05 
2.6665117E-01	3.52098E-04	7.80199E-05 
2.668720E-01	2.74842E-04	7.73200E-05 
2.6709284E-01	2.38647E-04	7.68005E-05 
2.6731367E-01	2.77075E-04	7.70478E-05 
2.675345E-01	2.81430E-04	7.69348E-05 
2.6775533E-01	3.21476E-04	7.74748E-05 
2.6797616E-01	1.92117E-04	7.78535E-05 
2.6819699E-01	1.03475E-04	7.71058E-05 
2.6841782E-01	1.76998E-04	7.66685E-05 
2.6863865E-01	1.18045E-04	7.67850E-05 
2.6885948E-01	3.07436E-04	7.69219E-05 
2.6908031E-01	1.76344E-04	7.70423E-05 
2.6930114E-01	3.84441E-04	7.81693E-05 
2.6952197E-01	2.40526E-04	7.76505E-05 
2.6974281E-01	4.25742E-04	7.69681E-05 
2.6996364E-01	1.94400E-04	7.68086E-05 
2.7018447E-01	2.85743E-04	7.72567E-05 
2.704053E-01	2.31232E-04	7.74570E-05 
2.7062613E-01	3.08429E-04	7.76944E-05 
2.7084696E-01	3.47482E-04	7.78621E-05 
2.7106779E-01	3.66892E-04	7.66852E-05 
2.7128862E-01	1.76715E-04	7.68559E-05 
2.7150945E-01	2.57434E-04	7.73844E-05 
2.7173028E-01	2.05220E-04	7.73712E-05 
2.7195111E-01	1.22036E-04	7.75029E-05 
2.7217194E-01	3.42263E-04	7.76233E-05 
2.7239278E-01	1.10586E-04	7.67377E-05 
2.7261361E-01	2.56443E-04	7.70116E-05 
2.7283444E-01	1.93698E-04	7.72768E-05 
2.7305527E-01	3.13260E-04	7.75476E-05 
2.732761E-01	2.69532E-04	7.74107E-05 
2.7349693E-01	2.97686E-04	7.77826E-05 
2.7371776E-01	2.90032E-04	7.74266E-05 
2.7393859E-01	4.32731E-04	7.76583E-05 
2.7415942E-01	2.60005E-04	7.71029E-05 
2.7438025E-01	1.78590E-04	7.70845E-05 
2.7460108E-01	2.32224E-04	7.73104E-05 
2.7482191E-01	2.70820E-04	7.78639E-05 
2.7504275E-01	1.54332E-04	7.72224E-05 
2.7526358E-01	3.74399E-04	7.74335E-05 
2.7548441E-01	1.07968E-04	7.74156E-05 
2.7570524E-01	4.19461E-04	7.70334E-05 
2.7592607E-01	1.59611E-04	7.71981E-05 
2.761469E-01	3.06313E-04	7.80115E-05 
2.7636773E-01	2.90394E-04	7.80080E-05 
2.7658856E-01	1.69234E-04	7.70245E-05 
2.7680939E-01	3.32492E-04	7.75567E-05 
2.7703022E-01	3.13919E-04	7.71492E-05 
2.7725105E-01	3.11163E-04	7.80413E-05 
2.7747188E-01	2.64951E-04	7.82709E-05 
2.7769272E-01	2.89559E-04	8.01648E-05 
2.7791355E-01	4.05273E-04	8.12259E-05 
2.7813438E-01	1.74463E-04	8.16039E-05 
2.7835521E-01	7.31240E-05	8.16408E-05 
2.7857604E-01	3.02886E-04	8.27478E-05 
2.7879687E-01	4.32705E-04	8.37185E-05 
2.790177E-01	3.86411E-04	8.46835E-05 
2.7923853E-01	3.20048E-04	8.40946E-05 
2.7945936E-01	1.53855E-04	8.42282E-05 
2.7968019E-01	1.89263E-04	8.50010E-05 
2.7990102E-01	1.62474E-04	8.56498E-05 
2.8012185E-01	2.11838E-04	8.59004E-05 
2.8034269E-01	1.59510E-04	8.64628E-05 
2.8056352E-01	4.35903E-04	8.71662E-05 
2.8078435E-01	2.30372E-04	8.72054E-05 
2.8100518E-01	4.85757E-04	8.80474E-05 
2.8122601E-01	2.38556E-04	8.81474E-05 
2.8144684E-01	1.44641E-04	8.87982E-05 
2.8166767E-01	3.41905E-04	8.87764E-05 
2.818885E-01	3.61505E-04	8.88959E-05 
2.8210933E-01	1.97025E-04	8.63943E-05 
2.8233016E-01	4.88776E-05	8.54691E-05 
2.8255099E-01	9.19158E-05	8.55895E-05 
2.8277182E-01	2.22011E-04	8.48764E-05 
2.8299266E-01	1.85408E-04	8.43056E-05 
2.8321349E-01	5.83586E-05	8.36448E-05 
2.8343432E-01	1.91793E-04	8.34910E-05 
2.8365515E-01	1.72295E-04	8.29205E-05 
2.8387598E-01	2.96413E-04	8.33424E-05 
2.8409681E-01	1.90405E-04	8.24677E-05 
2.8431764E-01	3.09935E-04	8.34849E-05 
2.8453847E-01	1.41136E-04	8.24912E-05 
2.847593E-01	1.51551E-04	8.22449E-05 
2.8498013E-01	2.15087E-04	8.21342E-05 
2.8520096E-01	2.11045E-04	8.22424E-05 
2.8542179E-01	3.70615E-04	8.20559E-05 
2.8564262E-01	4.05511E-04	8.25270E-05 
2.8586346E-01	1.51031E-04	8.24414E-05 
2.8608429E-01	2.63720E-04	8.18519E-05 
2.8630512E-01	2.28496E-04	8.17418E-05 
2.8652595E-01	1.58139E-04	8.11346E-05 
2.8674678E-01	3.09334E-04	8.16656E-05 
2.8696761E-01	2.79362E-04	8.18857E-05 
2.8718844E-01	3.44604E-04	8.21235E-05 
2.8740927E-01	3.59338E-04	8.10765E-05 
2.876301E-01	1.79836E-04	8.11412E-05 
2.8785093E-01	3.47548E-04	8.10228E-05 
2.8807176E-01	3.51166E-04	8.14251E-05 
2.8829259E-01	4.89926E-04	8.16263E-05 
2.8851343E-01	1.22232E-04	8.18311E-05 
2.8873426E-01	2.24072E-04	8.10308E-05 
2.8895509E-01	1.96441E-04	8.05092E-05 
2.8917592E-01	2.11066E-04	8.08260E-05 
2.8939675E-01	1.32000E-04	8.05483E-05 
2.8961758E-01	2.75297E-04	8.14158E-05 
2.8983841E-01	2.38283E-04	8.16713E-05 
2.9005924E-01	2.59720E-04	8.06133E-05 
2.9028007E-01	3.00487E-04	8.05672E-05 
2.905009E-01	1.49958E-04	8.03577E-05 
2.9072173E-01	2.68658E-04	8.06314E-05 
2.9094256E-01	2.99869E-04	8.04962E-05 
2.911634E-01	2.13454E-04	8.10412E-05 
2.9138423E-01	2.75645E-04	8.08577E-05 
2.9160506E-01	7.98318E-05	8.00374E-05 
2.9182589E-01	1.60932E-04	8.02773E-05 
2.9204672E-01	2.29736E-04	8.00845E-05 
2.9226755E-01	2.74772E-04	8.06177E-05 
2.9248838E-01	2.71046E-04	8.05472E-05 
2.9270921E-01	2.43054E-04	8.09589E-05 
2.9293004E-01	2.77012E-04	7.98966E-05 
2.9315087E-01	4.22136E-04	8.03920E-05 
2.933717E-01	2.44315E-04	7.96524E-05 
2.9359253E-01	2.55929E-04	8.01386E-05 
2.9381337E-01	1.91329E-04	8.00487E-05 
2.940342E-01	1.79422E-04	8.08136E-05 
2.9425503E-01	2.27985E-04	7.95479E-05 
2.9447586E-01	1.88369E-04	7.95896E-05 
2.9469669E-01	2.54318E-04	7.97881E-05 
2.9491752E-01	2.76434E-04	7.99534E-05 
2.9513835E-01	3.85342E-04	8.05724E-05 
2.9535918E-01	1.83584E-04	8.04480E-05 
2.9558001E-01	1.01241E-04	7.96188E-05 
2.9580084E-01	2.33275E-04	7.95527E-05 
2.9602167E-01	9.41008E-05	7.95081E-05 
2.962425E-01	2.70084E-04	7.96839E-05 
2.9646334E-01	9.09430E-05	7.99091E-05 
2.9668417E-01	2.41811E-04	8.06810E-05 
2.969050E-01	3.15559E-04	7.98929E-05 
2.9712583E-01	3.36377E-04	7.97547E-05 
2.9734666E-01	2.19311E-04	7.94030E-05 
2.9756749E-01	2.07650E-04	7.97485E-05 
2.9778832E-01	8.85514E-05	7.96910E-05 
2.9800915E-01	2.07824E-04	7.97533E-05 
2.9822998E-01	2.71123E-04	8.01544E-05 
2.9845081E-01	1.78761E-04	7.93768E-05 
2.9867164E-01	1.61598E-04	7.98871E-05 
2.9889247E-01	7.09729E-05	7.92770E-05 
2.9911331E-01	1.17223E-04	7.96318E-05 
2.9933414E-01	2.60605E-04	8.02055E-05 
2.9955497E-01	1.94132E-04	8.00093E-05 
2.997758E-01	3.06324E-04	7.94440E-05 
2.9999663E-01	2.71743E-04	7.96828E-05 
3.0021746E-01	2.50588E-04	7.96407E-05 
3.0043829E-01	1.77934E-04	7.94808E-05 
3.0065912E-01	2.17694E-04	7.97883E-05 
3.0087995E-01	1.15264E-04	8.02755E-05 
3.0110078E-01	3.28021E-04	7.92290E-05 
3.0132161E-01	2.71753E-04	7.91850E-05 
3.0154244E-01	2.50008E-04	7.90968E-05 
3.0176328E-01	1.43865E-04	7.90449E-05 
3.0198411E-01	2.20074E-04	7.98490E-05 
3.0220494E-01	3.55713E-04	8.03009E-05 
3.0242577E-01	1.08935E-04	7.87387E-05 
3.026466E-01	1.85975E-04	7.89389E-05 
3.0286743E-01	3.11408E-04	7.89531E-05 
3.0308826E-01	1.17521E-04	7.84657E-05 
3.0330909E-01	3.22313E-04	7.93781E-05 
3.0352992E-01	2.86722E-04	7.98491E-05 
3.0375075E-01	2.57062E-04	7.86910E-05 
3.0397158E-01	2.75677E-04	7.88517E-05 
3.0419241E-01	1.30218E-04	7.85787E-05 
3.0441325E-01	1.76598E-04	7.90558E-05 
3.0463408E-01	1.95898E-04	7.88415E-05 
3.0485491E-01	2.10253E-04	7.91400E-05 
3.0507574E-01	1.54550E-04	7.91755E-05 
3.0529657E-01	1.86992E-04	7.85720E-05 
3.055174E-01	2.21047E-04	7.84985E-05 
3.0573823E-01	2.32119E-04	7.92630E-05 
3.0595906E-01	1.58771E-04	7.87639E-05 
3.0617989E-01	2.69429E-04	7.92325E-05 
3.0640072E-01	2.07215E-04	7.89302E-05 
3.0662155E-01	6.08438E-05	7.86321E-05 
3.0684238E-01	1.14669E-04	7.85603E-05 
3.0706321E-01	1.24002E-04	7.85161E-05 
3.0728405E-01	3.26700E-04	7.90104E-05 
3.0750488E-01	2.05524E-04	7.91813E-05 
3.0772571E-01	5.96569E-05	7.95287E-05 
3.0794654E-01	3.70517E-05	7.83544E-05 
3.0816737E-01	2.23054E-04	7.84134E-05 
3.083882E-01	2.02910E-04	7.87505E-05 
3.0860903E-01	2.32643E-04	7.87534E-05 
3.0882986E-01	2.73532E-04	7.91905E-05 
3.0905069E-01	1.43453E-04	7.97359E-05 
3.0927152E-01	7.07959E-05	7.83040E-05 
3.0949235E-01	3.27803E-04	7.90082E-05 
3.0971318E-01	1.46400E-04	7.82876E-05 
3.0993402E-01	2.22633E-04	7.87342E-05 
3.1015485E-01	1.81393E-04	7.89951E-05 
3.1037568E-01	2.87614E-04	7.96885E-05 
3.1059651E-01	3.73860E-04	7.88398E-05 
3.1081734E-01	2.67681E-04	7.85873E-05 
3.1103817E-01	2.36063E-04	7.87717E-05 
3.112590E-01	1.36962E-04	7.85285E-05 
3.1147983E-01	3.44928E-04	7.94484E-05 
3.1170066E-01	2.87503E-04	7.92713E-05 
3.1192149E-01	1.72632E-04	7.86886E-05 
3.1214232E-01	1.45470E-04	7.86250E-05 
3.1236315E-01	2.79527E-04	7.91243E-05 
3.1258399E-01	1.50273E-04	7.85087E-05 
3.1280482E-01	3.42593E-04	7.90932E-05 
3.1302565E-01	3.55231E-04	7.91169E-05 
3.1324648E-01	1.44905E-04	7.93527E-05 
3.1346731E-01	2.73174E-04	7.88105E-05 
3.1368814E-01	1.66531E-04	7.81707E-05 
3.1390897E-01	6.26475E-05	7.85786E-05 
3.141298E-01	1.55547E-04	7.89037E-05 
3.1435063E-01	2.81677E-04	7.92244E-05 
3.1457146E-01	1.47697E-04	7.93691E-05 
3.1479229E-01	1.72176E-04	7.87096E-05 
3.1501312E-01	1.98018E-04	7.84670E-05 
3.1523396E-01	1.90352E-04	7.89617E-05 
3.1545479E-01	3.82213E-04	7.87958E-05 
3.1567562E-01	9.23089E-05	7.88088E-05 
3.1589645E-01	3.25650E-04	7.96651E-05 
3.1611728E-01	9.84241E-05	7.86543E-05 
3.1633811E-01	1.90285E-04	7.86791E-05 
3.1655894E-01	8.15460E-05	7.85663E-05 
3.1677977E-01	1.71937E-04	7.87267E-05 
3.170006E-01	2.30256E-04	7.88763E-05 
3.1722143E-01	7.38716E-05	7.96662E-05 
3.1744226E-01	3.00001E-04	7.82654E-05 
3.1766309E-01	1.83211E-04	7.85669E-05 
3.1788393E-01	2.15555E-04	7.87499E-05 
3.1810476E-01	4.70945E-05	7.90323E-05 
3.1832559E-01	7.60008E-05	7.85021E-05 
3.1854642E-01	3.46808E-04	7.98343E-05 
3.1876725E-01	1.59148E-04	7.84567E-05 
3.1898808E-01	5.45444E-05	7.84784E-05 
3.1920891E-01	1.67285E-04	7.88624E-05 
3.1942974E-01	1.75402E-05	7.81361E-05 
3.1965057E-01	1.33586E-04	7.89896E-05 
3.198714E-01	5.97673E-05	7.88605E-05 
3.2009223E-01	1.55534E-04	7.94332E-05 
3.2031306E-01	2.24419E-04	7.86237E-05 
3.205339E-01	1.39943E-04	7.84546E-05 
3.2075473E-01	2.59660E-04	7.85313E-05 
3.2097556E-01	2.81392E-04	7.90009E-05 
3.2119639E-01	1.60904E-04	7.88218E-05 
3.2141722E-01	1.95891E-04	7.94664E-05 
3.2163805E-01	2.29436E-04	7.87527E-05 
3.2185888E-01	1.98651E-04	7.89837E-05 
3.2207971E-01	2.00828E-04	7.88246E-05 
3.2230054E-01	7.83341E-05	7.81628E-05 
3.2252137E-01	1.58797E-04	7.89920E-05 
3.227422E-01	9.99730E-05	7.92816E-05 
3.2296303E-01	1.81822E-04	7.86049E-05 
3.2318387E-01	9.92220E-05	7.81085E-05 
3.234047E-01	2.10073E-04	7.89621E-05 
3.2362553E-01	1.67687E-04	7.91734E-05 
3.2384636E-01	2.69744E-04	7.89083E-05 
3.2406719E-01	2.47682E-04	7.93655E-05 
3.2428802E-01	2.63849E-04	7.90606E-05 
3.2450885E-01	1.81485E-04	7.82429E-05 
3.2472968E-01	1.63284E-04	7.84228E-05 
3.2495051E-01	2.65739E-04	7.90518E-05 
3.2517134E-01	4.43013E-04	7.91129E-05 
3.2539217E-01	2.77106E-04	7.99366E-05 
3.256130E-01	2.24471E-04	7.93543E-05 
3.2583384E-01	2.43748E-04	7.88365E-05 
3.2605467E-01	2.06294E-04	7.80474E-05 
3.262755E-01	2.11350E-04	7.89705E-05 
3.2649633E-01	1.29006E-04	7.85633E-05 
3.2671716E-01	1.06173E-04	7.91849E-05 
3.2693799E-01	2.77502E-04	7.94984E-05 
3.2715882E-01	4.37291E-05	7.82252E-05 
3.2737965E-01	2.15691E-04	7.91641E-05 
3.2760048E-01	1.53856E-04	7.84128E-05 
3.2782131E-01	3.51286E-04	7.89444E-05 
3.2804214E-01	2.95464E-04	7.95335E-05 
3.2826297E-01	2.21554E-04	7.95997E-05 
3.284838E-01	1.51741E-04	7.81528E-05 
3.2870464E-01	2.64111E-04	7.92186E-05 
3.2892547E-01	1.83097E-04	7.87694E-05 
3.291463E-01	1.21672E-04	7.86664E-05 
3.2936713E-01	2.24706E-04	7.90188E-05 
3.2958796E-01	2.87047E-04	7.97417E-05 
3.2980879E-01	1.06426E-04	7.82111E-05 
3.3002962E-01	7.81428E-05	7.86838E-05 
3.3025045E-01	2.35927E-04	7.85267E-05 
3.3047128E-01	1.78060E-04	7.88024E-05 
3.3069211E-01	3.74309E-05	7.91235E-05 
3.3091294E-01	1.30357E-04	7.91486E-05 
3.3113377E-01	3.85076E-04	7.92046E-05 
3.3135461E-01	1.80422E-04	7.86980E-05 
3.3157544E-01	1.80818E-04	7.81957E-05 
3.3179627E-01	2.27712E-04	7.87699E-05 
3.320171E-01	2.93265E-04	7.92364E-05 
3.3223793E-01	1.20036E-04	7.90128E-05 
3.3245876E-01	8.07632E-05	7.93524E-05 
3.3267959E-01	2.08852E-04	7.86047E-05 
3.3290042E-01	1.61134E-04	7.87900E-05 
3.3312125E-01	1.76828E-04	7.95492E-05 
3.3334208E-01	1.11458E-04	7.99591E-05 
3.3356291E-01	2.40917E-04	8.23501E-05 
3.3378374E-01	2.23424E-04	8.34890E-05 
3.3400458E-01	2.55343E-04	8.40875E-05 
3.3422541E-01	2.10237E-04	8.47467E-05 
3.3444624E-01	1.00722E-04	8.61967E-05 
3.3466707E-01	2.99576E-05	8.50520E-05 
3.348879E-01	2.74733E-04	8.60943E-05 
3.3510873E-01	2.21319E-04	8.69741E-05 
3.3532956E-01	2.77568E-04	8.75938E-05 
3.3555039E-01	1.56017E-04	8.78596E-05 
3.3577122E-01	1.77588E-04	8.87841E-05 
3.3599205E-01	2.34309E-04	8.99764E-05 
3.3621288E-01	9.91915E-05	8.99520E-05 
3.3643371E-01	-3.98124E-05	9.06904E-05 
3.3665455E-01	8.90857E-06	8.97257E-05 
3.3687538E-01	2.36694E-04	9.22443E-05 
3.3709621E-01	2.24040E-04	9.24090E-05 
3.3731704E-01	1.32456E-04	9.30295E-05 
3.3753787E-01	7.85133E-05	9.32839E-05 
3.377587E-01	6.60150E-05	9.37930E-05 
3.3797953E-01	2.67653E-04	9.20597E-05 
3.3820036E-01	3.92982E-04	9.02378E-05 
3.3842119E-01	2.59286E-04	8.84836E-05 
3.3864202E-01	1.17379E-04	8.79735E-05 
3.3886285E-01	1.12942E-04	8.82840E-05 
3.3908368E-01	1.78627E-04	8.83975E-05 
3.3930452E-01	1.55257E-04	8.84325E-05 
3.3952535E-01	3.41978E-04	8.77537E-05 
3.3974618E-01	1.50577E-04	8.79701E-05 
3.3996701E-01	1.52685E-04	8.61574E-05 
3.4018784E-01	2.09669E-04	8.76645E-05 
3.4040867E-01	-6.84931E-05	8.58971E-05 
3.406295E-01	1.71546E-04	8.74506E-05 
3.4085033E-01	3.15999E-04	8.64233E-05 
3.4107116E-01	1.72279E-04	8.56790E-05 
3.4129199E-01	1.69068E-04	8.53815E-05 
3.4151282E-01	3.32871E-04	8.69701E-05 
3.4173365E-01	1.19486E-04	8.56084E-05 
3.4195449E-01	1.64571E-04	8.70195E-05 
3.4217532E-01	1.69306E-04	8.57798E-05 
3.4239615E-01	1.73103E-04	8.51274E-05 
3.4261698E-01	3.19543E-04	8.60698E-05 
3.4283781E-01	1.28164E-04	8.60082E-05 
3.4305864E-01	1.72880E-05	8.60346E-05 
3.4327947E-01	3.24208E-04	8.76493E-05 
3.435003E-01	1.25399E-04	8.68103E-05 
3.4372113E-01	2.97709E-04	8.61042E-05 
3.4394196E-01	2.11986E-04	8.58080E-05 
3.4416279E-01	2.10175E-04	8.66582E-05 
3.4438362E-01	1.18683E-04	8.63404E-05 
3.4460446E-01	1.86185E-04	8.72627E-05 
3.4482529E-01	9.35635E-05	8.76421E-05 
3.4504612E-01	2.12112E-04	8.63034E-05 
3.4526695E-01	1.46531E-04	8.71693E-05 
3.4548778E-01	1.05326E-04	8.68292E-05 
3.4570861E-01	2.58532E-04	8.70936E-05 
3.4592944E-01	2.24920E-04	8.79542E-05 
3.4615027E-01	1.96240E-04	8.86842E-05 
3.463711E-01	1.28905E-04	8.69525E-05 
3.4659193E-01	2.24667E-04	8.80713E-05 
3.4681276E-01	1.64474E-04	8.73977E-05 
3.4703359E-01	1.92287E-04	8.85373E-05 
3.4725443E-01	2.70510E-04	8.84720E-05 
3.4747526E-01	1.04494E-05	8.89845E-05 
3.4769609E-01	2.82720E-04	8.77760E-05 
3.4791692E-01	9.70348E-05	8.82409E-05 
3.4813775E-01	3.79653E-05	8.71711E-05 
3.4835858E-01	3.13622E-04	8.93554E-05 
3.4857941E-01	1.35985E-04	8.92715E-05 
3.4880024E-01	2.24745E-04	8.97908E-05 
3.4902107E-01	3.84490E-04	8.94798E-05 
3.492419E-01	2.16664E-05	8.86870E-05 
3.4946273E-01	1.02550E-04	8.88679E-05 
3.4968356E-01	1.13670E-04	8.91827E-05 
3.4990439E-01	4.75503E-05	8.96996E-05 
3.5012523E-01	1.32571E-04	8.99471E-05 
3.5034606E-01	2.62101E-04	9.13067E-05 
3.5056689E-01	2.10237E-04	8.95796E-05 
3.5078772E-01	1.44691E-04	9.01367E-05 
3.5100855E-01	2.95541E-05	8.97949E-05 
3.5122938E-01	1.08283E-04	9.05905E-05 
3.5145021E-01	3.29072E-05	9.01034E-05 
3.5167104E-01	2.79412E-04	9.28962E-05 
3.5189187E-01	1.80603E-04	9.04334E-05 
3.521127E-01	7.64792E-05	9.05023E-05 
3.5233353E-01	7.45064E-05	9.09521E-05 
3.5255436E-01	1.13081E-04	9.17035E-05 
3.527752E-01	2.16572E-04	9.16772E-05 
3.5299603E-01	1.38692E-04	9.26214E-05 
3.5321686E-01	1.99360E-04	9.22413E-05 
3.5343769E-01	6.02608E-05	9.18429E-05 
3.5365852E-01	1.51435E-04	9.21967E-05 
3.5387935E-01	3.31961E-04	9.24059E-05 
3.5410018E-01	5.66620E-06	9.32711E-05 
3.5432101E-01	1.03476E-04	9.32031E-05 
3.5454184E-01	1.63727E-04	9.31119E-05 
3.5476267E-01	-4.44367E-05	9.27911E-05 
3.549835E-01	1.10201E-04	9.32053E-05 
3.5520433E-01	-7.78600E-06	9.34260E-05 
3.5542517E-01	5.23773E-05	9.34412E-05 
3.556460E-01	2.22498E-04	9.55584E-05 
3.5586683E-01	2.17110E-04	9.54757E-05 
3.5608766E-01	1.69856E-04	9.38745E-05 
3.5630849E-01	1.77210E-04	9.47008E-05 
3.5652932E-01	2.41266E-04	9.48195E-05 
3.5675015E-01	7.23428E-05	9.47559E-05 
3.5697098E-01	3.97548E-04	9.69464E-05 
3.5719181E-01	4.02077E-05	9.63720E-05 
3.5741264E-01	1.12280E-05	9.58021E-05 
3.5763347E-01	1.67604E-04	9.53004E-05 
3.578543E-01	1.25053E-04	9.63393E-05 
3.5807514E-01	6.58231E-05	9.65714E-05 
3.5829597E-01	1.71549E-04	9.65134E-05 
3.585168E-01	3.00128E-04	9.81035E-05 
3.5873763E-01	1.98664E-04	9.59910E-05 
3.5895846E-01	8.28136E-05	9.59358E-05 
3.5917929E-01	2.78189E-04	9.62241E-05 
3.5940012E-01	3.99762E-04	9.70762E-05 
3.5962095E-01	1.04882E-04	9.65894E-05 
3.5984178E-01	1.22912E-04	9.71656E-05 
3.6006261E-01	2.91949E-06	9.68986E-05 
3.6028344E-01	2.12092E-04	9.68106E-05 
3.6050427E-01	2.47477E-04	9.68334E-05 
3.6072511E-01	2.16615E-04	9.81400E-05 
3.6094594E-01	1.62131E-04	9.76155E-05 
3.6116677E-01	1.44924E-04	9.92368E-05 
3.613876E-01	3.99747E-04	1.00794E-04 
3.6160843E-01	1.51568E-04	9.78301E-05 
3.6182926E-01	8.59820E-05	9.92879E-05 
3.6205009E-01	2.30051E-04	9.94906E-05 
3.6227092E-01	2.46210E-04	9.94138E-05 
3.6249175E-01	1.73997E-04	1.00110E-04 
3.6271258E-01	3.21659E-04	1.01982E-04 
3.6293341E-01	1.43904E-04	9.86177E-05 
3.6315424E-01	1.35967E-04	9.98910E-05 
3.6337508E-01	1.30316E-04	9.88021E-05 
3.6359591E-01	-1.13465E-06	1.00060E-04 
3.6381674E-01	4.17392E-05	1.00599E-04 
3.6403757E-01	4.97637E-05	1.01968E-04 
3.642584E-01	1.66683E-04	1.00713E-04 
3.6447923E-01	4.50246E-07	1.00631E-04 
3.6470006E-01	1.62350E-04	1.01574E-04 
3.6492089E-01	5.53931E-05	1.01512E-04 
3.6514172E-01	1.69530E-04	1.03922E-04 
3.6536255E-01	1.65012E-04	1.03961E-04 
3.6558338E-01	9.07679E-05	1.04193E-04 
3.6580421E-01	1.26401E-04	1.03915E-04 
3.6602505E-01	6.70433E-05	1.04198E-04 
3.6624588E-01	-1.71610E-05	1.04025E-04 
3.6646671E-01	1.95530E-04	1.06739E-04 
3.6668754E-01	2.29811E-04	1.07341E-04 
3.6690837E-01	1.67228E-05	1.07697E-04 
3.671292E-01	1.56407E-04	1.06504E-04 
3.6735003E-01	1.62392E-04	1.07959E-04 
3.6757086E-01	1.05009E-04	1.08499E-04 
3.6779169E-01	-2.23397E-05	1.08772E-04 
3.6801252E-01	1.30334E-04	1.10477E-04 
3.6823335E-01	1.70623E-04	1.12480E-04 
3.6845418E-01	1.04083E-04	1.10126E-04 
3.6867502E-01	1.44602E-04	1.11338E-04 
3.6889585E-01	1.47830E-04	1.12050E-04 
3.6911668E-01	2.05870E-04	1.13115E-04 
3.6933751E-01	1.89931E-04	1.14623E-04 
3.6955834E-01	2.54887E-04	1.17877E-04 
