# Supplementary material for: The dynamic nature of netrin-1 and the structural basis for glycosaminoglycan fragment-induced filament formation
Source: Nat Commun. 2023 Mar 3;14:1226. doi: 10.1038/s41467-023-36692-w (PMC9984387; doi:10.1038/s41467-023-36692-w)
Supplement: Supplementary file 3 — Supplementary Data 1 [file 41467_2023_36692_MOESM3_ESM.zip › data_SEC-SAXS/sm16028-7_379532/chNET1_delC+dp8.out]

           ####      G N O M             Version 5.0 (r10552)      ####
                                               Fri Aug 17 10:43:55 2018

           ####      Configuration                                 ####

    System Type:                   arbitrary monodisperse (job = 0)
    Minimum characteristic size:         0.0000
    Maximum characteristic size:       235.0000
    rad56:                               0.0000
    Force 0.0 at r = rmin:                  yes
    Force 0.0 at r = rmax:                  yes
    Initial alpha:                       0.0000
    Initial random seed:    4253468404656747561
    Points in real space:                   110

    Input  1:                      chNET1_delC+dp8.dat
    First data point used:                    3
    Last data point used:                  1125
    Scaling coefficient:             0.1000E+01
    Experimental setup:            point collimation


           ####      Results                                       ####

    Parameter    DISCRP  OSCILL  STABIL  SYSDEV  POSITV  VALCEN  SMOOTH
    Weight        1.000   3.000   3.000   3.000   1.000   1.000   1.000
    Sigma         0.300   0.600   0.120   0.120   0.120   0.120   0.600
    Ideal         0.700   1.100   0.000   1.000   1.000   0.950   0.000
    Current       0.329   1.398   0.004   0.971   1.000   0.870   0.184
               --------------------------------------------------------
    Estimate      0.217   0.781   0.999   1.000   1.000   0.643   0.910

    Angular range:                       0.0039 to       0.2516
    Reciprocal space Rg:             0.6574E+02
    Reciprocal space I(0):           0.1936E+00

    Real space range:                    0.0000 to     235.0000
    Real space Rg:                   0.6576E+02 +-   0.1243E+00
    Real space I(0):                 0.1936E+00 +-   0.2593E-03

    Highest ALPHA (theor):           0.1191E+08
    Current ALPHA:                   0.1201E+02

    Total Estimate:                      0.8547 (a GOOD solution)


           ####      Experimental Data and Fit                     ####

      S          J EXP       ERROR       J REG       I REG

   0.000000E+00                                                0.193622E+00
   0.214583E-03                                                0.193608E+00
   0.429166E-03                                                0.193569E+00
   0.643749E-03                                                0.193505E+00
   0.858332E-03                                                0.193415E+00
   0.107291E-02                                                0.193300E+00
   0.128750E-02                                                0.193159E+00
   0.150208E-02                                                0.192992E+00
   0.171666E-02                                                0.192800E+00
   0.193125E-02                                                0.192583E+00
   0.214583E-02                                                0.192340E+00
   0.236041E-02                                                0.192073E+00
   0.257500E-02                                                0.191780E+00
   0.278958E-02                                                0.191462E+00
   0.300416E-02                                                0.191120E+00
   0.321874E-02                                                0.190752E+00
   0.343333E-02                                                0.190361E+00
   0.364791E-02                                                0.189945E+00
   0.386249E-02   0.190539E+00   0.526899E-02   0.189505E+00   0.189505E+00
   0.408332E-02   0.186402E+00   0.484417E-02   0.189027E+00   0.189027E+00
   0.430415E-02   0.190717E+00   0.386984E-02   0.188524E+00   0.188524E+00
   0.452498E-02   0.190171E+00   0.363911E-02   0.187996E+00   0.187996E+00
   0.474582E-02   0.186329E+00   0.325017E-02   0.187444E+00   0.187444E+00
   0.496665E-02   0.191266E+00   0.308467E-02   0.186866E+00   0.186866E+00
   0.518748E-02   0.187194E+00   0.266194E-02   0.186265E+00   0.186265E+00
   0.540831E-02   0.186679E+00   0.248472E-02   0.185640E+00   0.185640E+00
   0.562914E-02   0.185801E+00   0.225515E-02   0.184991E+00   0.184991E+00
   0.584997E-02   0.187716E+00   0.215227E-02   0.184319E+00   0.184319E+00
   0.607080E-02   0.183491E+00   0.198088E-02   0.183624E+00   0.183624E+00
   0.629163E-02   0.185640E+00   0.184255E-02   0.182906E+00   0.182906E+00
   0.651246E-02   0.185067E+00   0.179115E-02   0.182166E+00   0.182166E+00
   0.673329E-02   0.177829E+00   0.168703E-02   0.181403E+00   0.181403E+00
   0.695412E-02   0.179377E+00   0.154001E-02   0.180619E+00   0.180619E+00
   0.717495E-02   0.181534E+00   0.154245E-02   0.179813E+00   0.179813E+00
   0.739579E-02   0.178560E+00   0.149589E-02   0.178986E+00   0.178986E+00
   0.761662E-02   0.180497E+00   0.132916E-02   0.178139E+00   0.178139E+00
   0.783745E-02   0.178039E+00   0.132681E-02   0.177271E+00   0.177271E+00
   0.805828E-02   0.175748E+00   0.129418E-02   0.176383E+00   0.176383E+00
   0.827911E-02   0.174909E+00   0.124949E-02   0.175475E+00   0.175475E+00
   0.849994E-02   0.174420E+00   0.122230E-02   0.174549E+00   0.174549E+00
   0.872077E-02   0.173949E+00   0.115234E-02   0.173603E+00   0.173603E+00
   0.894160E-02   0.172092E+00   0.113222E-02   0.172639E+00   0.172639E+00
   0.916243E-02   0.171504E+00   0.107781E-02   0.171657E+00   0.171657E+00
   0.938326E-02   0.170583E+00   0.104203E-02   0.170657E+00   0.170657E+00
   0.960409E-02   0.170720E+00   0.104394E-02   0.169640E+00   0.169640E+00
   0.982492E-02   0.168494E+00   0.105322E-02   0.168607E+00   0.168607E+00
   0.100458E-01   0.166566E+00   0.988442E-03   0.167556E+00   0.167556E+00
   0.102666E-01   0.166980E+00   0.967170E-03   0.166490E+00   0.166490E+00
   0.104874E-01   0.164542E+00   0.934432E-03   0.165409E+00   0.165409E+00
   0.107082E-01   0.164672E+00   0.918678E-03   0.164312E+00   0.164312E+00
   0.109291E-01   0.162796E+00   0.906704E-03   0.163201E+00   0.163201E+00
   0.111499E-01   0.161582E+00   0.878155E-03   0.162076E+00   0.162076E+00
   0.113707E-01   0.161740E+00   0.872873E-03   0.160937E+00   0.160937E+00
   0.115916E-01   0.160119E+00   0.874322E-03   0.159784E+00   0.159784E+00
   0.118124E-01   0.158651E+00   0.818228E-03   0.158619E+00   0.158619E+00
   0.120332E-01   0.156865E+00   0.821880E-03   0.157442E+00   0.157442E+00
   0.122541E-01   0.156268E+00   0.810436E-03   0.156252E+00   0.156252E+00
   0.124749E-01   0.155451E+00   0.781665E-03   0.155051E+00   0.155051E+00
   0.126957E-01   0.152165E+00   0.785157E-03   0.153840E+00   0.153840E+00
   0.129166E-01   0.152734E+00   0.770849E-03   0.152617E+00   0.152617E+00
   0.131374E-01   0.152187E+00   0.747099E-03   0.151385E+00   0.151385E+00
   0.133582E-01   0.148608E+00   0.754559E-03   0.150143E+00   0.150143E+00
   0.135790E-01   0.148922E+00   0.734052E-03   0.148892E+00   0.148892E+00
   0.137999E-01   0.147195E+00   0.712119E-03   0.147632E+00   0.147632E+00
   0.140207E-01   0.144557E+00   0.715561E-03   0.146364E+00   0.146364E+00
   0.142415E-01   0.144558E+00   0.682390E-03   0.145089E+00   0.145089E+00
   0.144624E-01   0.144050E+00   0.684849E-03   0.143806E+00   0.143806E+00
   0.146832E-01   0.141598E+00   0.684860E-03   0.142516E+00   0.142516E+00
   0.149040E-01   0.139628E+00   0.662128E-03   0.141221E+00   0.141221E+00
   0.151249E-01   0.141155E+00   0.658178E-03   0.139919E+00   0.139919E+00
   0.153457E-01   0.138811E+00   0.655046E-03   0.138612E+00   0.138612E+00
   0.155665E-01   0.138162E+00   0.645883E-03   0.137299E+00   0.137299E+00
   0.157874E-01   0.135637E+00   0.625362E-03   0.135983E+00   0.135983E+00
   0.160082E-01   0.133928E+00   0.621644E-03   0.134662E+00   0.134662E+00
   0.162290E-01   0.132732E+00   0.606661E-03   0.133338E+00   0.133338E+00
   0.164498E-01   0.132216E+00   0.618318E-03   0.132010E+00   0.132010E+00
   0.166707E-01   0.131453E+00   0.604129E-03   0.130680E+00   0.130680E+00
   0.168915E-01   0.129824E+00   0.603598E-03   0.129347E+00   0.129347E+00
   0.171123E-01   0.127563E+00   0.579182E-03   0.128013E+00   0.128013E+00
   0.173332E-01   0.126199E+00   0.570509E-03   0.126677E+00   0.126677E+00
   0.175540E-01   0.126478E+00   0.564863E-03   0.125340E+00   0.125340E+00
   0.177748E-01   0.123567E+00   0.562334E-03   0.124003E+00   0.124003E+00
   0.179957E-01   0.122220E+00   0.553598E-03   0.122666E+00   0.122666E+00
   0.182165E-01   0.121607E+00   0.562554E-03   0.121328E+00   0.121328E+00
   0.184373E-01   0.120335E+00   0.547255E-03   0.119992E+00   0.119992E+00
   0.186582E-01   0.118933E+00   0.531131E-03   0.118656E+00   0.118656E+00
   0.188790E-01   0.117641E+00   0.530587E-03   0.117322E+00   0.117322E+00
   0.190998E-01   0.116335E+00   0.521298E-03   0.115990E+00   0.115990E+00
   0.193207E-01   0.114852E+00   0.518512E-03   0.114659E+00   0.114659E+00
   0.195415E-01   0.112933E+00   0.520195E-03   0.113332E+00   0.113332E+00
   0.197623E-01   0.112468E+00   0.502051E-03   0.112007E+00   0.112007E+00
   0.199831E-01   0.111592E+00   0.502186E-03   0.110686E+00   0.110686E+00
   0.202040E-01   0.109168E+00   0.486606E-03   0.109368E+00   0.109368E+00
   0.204248E-01   0.108445E+00   0.492610E-03   0.108055E+00   0.108055E+00
   0.206456E-01   0.107162E+00   0.485428E-03   0.106746E+00   0.106746E+00
   0.208665E-01   0.106528E+00   0.488051E-03   0.105441E+00   0.105441E+00
   0.210873E-01   0.104633E+00   0.467302E-03   0.104142E+00   0.104142E+00
   0.213081E-01   0.102986E+00   0.465828E-03   0.102847E+00   0.102847E+00
   0.215290E-01   0.101613E+00   0.460799E-03   0.101559E+00   0.101559E+00
   0.217498E-01   0.100239E+00   0.463007E-03   0.100276E+00   0.100276E+00
   0.219706E-01   0.989176E-01   0.455806E-03   0.990003E-01   0.990003E-01
   0.221915E-01   0.981631E-01   0.451732E-03   0.977305E-01   0.977305E-01
   0.224123E-01   0.966084E-01   0.443198E-03   0.964677E-01   0.964677E-01
   0.226331E-01   0.952119E-01   0.430036E-03   0.952120E-01   0.952120E-01
   0.228539E-01   0.947315E-01   0.434124E-03   0.939637E-01   0.939637E-01
   0.230748E-01   0.922947E-01   0.429675E-03   0.927230E-01   0.927230E-01
   0.232956E-01   0.922606E-01   0.431513E-03   0.914902E-01   0.914902E-01
   0.235164E-01   0.907133E-01   0.427706E-03   0.902657E-01   0.902657E-01
   0.237373E-01   0.893791E-01   0.413913E-03   0.890494E-01   0.890494E-01
   0.239581E-01   0.877332E-01   0.405284E-03   0.878419E-01   0.878419E-01
   0.241789E-01   0.865654E-01   0.403743E-03   0.866431E-01   0.866431E-01
   0.243998E-01   0.857991E-01   0.404780E-03   0.854534E-01   0.854534E-01
   0.246206E-01   0.840733E-01   0.397567E-03   0.842730E-01   0.842730E-01
   0.248414E-01   0.831216E-01   0.401715E-03   0.831020E-01   0.831020E-01
   0.250623E-01   0.820074E-01   0.392843E-03   0.819407E-01   0.819407E-01
   0.252831E-01   0.806210E-01   0.386382E-03   0.807892E-01   0.807892E-01
   0.255039E-01   0.802579E-01   0.380990E-03   0.796477E-01   0.796477E-01
   0.257247E-01   0.783679E-01   0.381303E-03   0.785164E-01   0.785164E-01
   0.259456E-01   0.771048E-01   0.376592E-03   0.773954E-01   0.773954E-01
   0.261664E-01   0.764057E-01   0.375570E-03   0.762849E-01   0.762849E-01
   0.263872E-01   0.759917E-01   0.370955E-03   0.751850E-01   0.751850E-01
   0.266081E-01   0.743881E-01   0.365685E-03   0.740958E-01   0.740958E-01
   0.268289E-01   0.732486E-01   0.360242E-03   0.730176E-01   0.730176E-01
   0.270497E-01   0.725957E-01   0.359581E-03   0.719503E-01   0.719503E-01
   0.272706E-01   0.703159E-01   0.354020E-03   0.708941E-01   0.708941E-01
   0.274914E-01   0.699784E-01   0.353661E-03   0.698493E-01   0.698493E-01
   0.277122E-01   0.690146E-01   0.345579E-03   0.688156E-01   0.688156E-01
   0.279331E-01   0.680698E-01   0.341712E-03   0.677933E-01   0.677933E-01
   0.281539E-01   0.671299E-01   0.342019E-03   0.667826E-01   0.667826E-01
   0.283747E-01   0.662935E-01   0.342735E-03   0.657834E-01   0.657834E-01
   0.285955E-01   0.652577E-01   0.335129E-03   0.647958E-01   0.647958E-01
   0.288164E-01   0.637496E-01   0.333378E-03   0.638199E-01   0.638199E-01
   0.290372E-01   0.628719E-01   0.332305E-03   0.628558E-01   0.628558E-01
   0.292580E-01   0.619259E-01   0.323772E-03   0.619034E-01   0.619034E-01
   0.294789E-01   0.607699E-01   0.322227E-03   0.609629E-01   0.609629E-01
   0.296997E-01   0.602704E-01   0.319185E-03   0.600342E-01   0.600342E-01
   0.299205E-01   0.592361E-01   0.317974E-03   0.591174E-01   0.591174E-01
   0.301414E-01   0.588493E-01   0.318827E-03   0.582125E-01   0.582125E-01
   0.303622E-01   0.572375E-01   0.314895E-03   0.573195E-01   0.573195E-01
   0.305830E-01   0.561420E-01   0.305344E-03   0.564384E-01   0.564384E-01
   0.308039E-01   0.551111E-01   0.305116E-03   0.555693E-01   0.555693E-01
   0.310247E-01   0.549434E-01   0.301188E-03   0.547120E-01   0.547120E-01
   0.312455E-01   0.537458E-01   0.298249E-03   0.538667E-01   0.538667E-01
   0.314663E-01   0.528678E-01   0.300665E-03   0.530333E-01   0.530333E-01
   0.316872E-01   0.522284E-01   0.301416E-03   0.522118E-01   0.522118E-01
   0.319080E-01   0.511435E-01   0.290157E-03   0.514021E-01   0.514021E-01
   0.321288E-01   0.513177E-01   0.289840E-03   0.506042E-01   0.506042E-01
   0.323497E-01   0.503259E-01   0.287301E-03   0.498181E-01   0.498181E-01
   0.325705E-01   0.486543E-01   0.286209E-03   0.490437E-01   0.490437E-01
   0.327913E-01   0.483432E-01   0.282458E-03   0.482810E-01   0.482810E-01
   0.330122E-01   0.468124E-01   0.280718E-03   0.475299E-01   0.475299E-01
   0.332330E-01   0.475060E-01   0.279951E-03   0.467905E-01   0.467905E-01
   0.334538E-01   0.462776E-01   0.276980E-03   0.460626E-01   0.460626E-01
   0.336747E-01   0.455612E-01   0.270852E-03   0.453461E-01   0.453461E-01
   0.338955E-01   0.445338E-01   0.271909E-03   0.446410E-01   0.446410E-01
   0.341163E-01   0.441419E-01   0.269223E-03   0.439472E-01   0.439472E-01
   0.343371E-01   0.430736E-01   0.267619E-03   0.432647E-01   0.432647E-01
   0.345580E-01   0.423646E-01   0.262457E-03   0.425933E-01   0.425933E-01
   0.347788E-01   0.421437E-01   0.263338E-03   0.419330E-01   0.419330E-01
   0.349996E-01   0.414750E-01   0.261638E-03   0.412836E-01   0.412836E-01
   0.352205E-01   0.401501E-01   0.259272E-03   0.406452E-01   0.406452E-01
   0.354413E-01   0.399216E-01   0.256620E-03   0.400176E-01   0.400176E-01
   0.356621E-01   0.392977E-01   0.256723E-03   0.394006E-01   0.394006E-01
   0.358830E-01   0.389569E-01   0.252214E-03   0.387943E-01   0.387943E-01
   0.361038E-01   0.379870E-01   0.245700E-03   0.381985E-01   0.381985E-01
   0.363246E-01   0.373394E-01   0.249611E-03   0.376131E-01   0.376131E-01
   0.365455E-01   0.370642E-01   0.246202E-03   0.370380E-01   0.370380E-01
   0.367663E-01   0.363851E-01   0.246496E-03   0.364730E-01   0.364730E-01
   0.369871E-01   0.356600E-01   0.247850E-03   0.359182E-01   0.359182E-01
   0.372079E-01   0.353190E-01   0.237905E-03   0.353733E-01   0.353733E-01
   0.374288E-01   0.347160E-01   0.239193E-03   0.348382E-01   0.348382E-01
   0.376496E-01   0.341549E-01   0.237186E-03   0.343129E-01   0.343129E-01
   0.378704E-01   0.335656E-01   0.234236E-03   0.337971E-01   0.337971E-01
   0.380913E-01   0.334970E-01   0.235708E-03   0.332909E-01   0.332909E-01
   0.383121E-01   0.331682E-01   0.239783E-03   0.327940E-01   0.327940E-01
   0.385329E-01   0.327801E-01   0.229723E-03   0.323063E-01   0.323063E-01
   0.387538E-01   0.319729E-01   0.229488E-03   0.318279E-01   0.318279E-01
   0.389746E-01   0.311868E-01   0.226850E-03   0.313584E-01   0.313584E-01
   0.391954E-01   0.310324E-01   0.226129E-03   0.308978E-01   0.308978E-01
   0.394163E-01   0.305568E-01   0.226284E-03   0.304459E-01   0.304459E-01
   0.396371E-01   0.304479E-01   0.225028E-03   0.300026E-01   0.300026E-01
   0.398579E-01   0.295006E-01   0.220207E-03   0.295678E-01   0.295678E-01
   0.400787E-01   0.292988E-01   0.223179E-03   0.291414E-01   0.291414E-01
   0.402996E-01   0.284468E-01   0.216646E-03   0.287233E-01   0.287233E-01
   0.405204E-01   0.279912E-01   0.215795E-03   0.283132E-01   0.283132E-01
   0.407412E-01   0.277268E-01   0.217734E-03   0.279111E-01   0.279111E-01
   0.409621E-01   0.275718E-01   0.216141E-03   0.275169E-01   0.275169E-01
   0.411829E-01   0.275447E-01   0.212748E-03   0.271304E-01   0.271304E-01
   0.414037E-01   0.270905E-01   0.211634E-03   0.267515E-01   0.267515E-01
   0.416246E-01   0.264355E-01   0.209662E-03   0.263800E-01   0.263800E-01
   0.418454E-01   0.258391E-01   0.210395E-03   0.260159E-01   0.260159E-01
   0.420662E-01   0.256798E-01   0.207566E-03   0.256590E-01   0.256590E-01
   0.422871E-01   0.254376E-01   0.208931E-03   0.253092E-01   0.253092E-01
   0.425079E-01   0.250345E-01   0.205280E-03   0.249664E-01   0.249664E-01
   0.427287E-01   0.247771E-01   0.203931E-03   0.246304E-01   0.246304E-01
   0.429495E-01   0.239725E-01   0.201099E-03   0.243011E-01   0.243011E-01
   0.431704E-01   0.242288E-01   0.203719E-03   0.239784E-01   0.239784E-01
   0.433912E-01   0.235320E-01   0.201305E-03   0.236622E-01   0.236622E-01
   0.436120E-01   0.233825E-01   0.200557E-03   0.233523E-01   0.233523E-01
   0.438329E-01   0.229029E-01   0.198706E-03   0.230488E-01   0.230488E-01
   0.440537E-01   0.224078E-01   0.195345E-03   0.227511E-01   0.227511E-01
   0.442745E-01   0.225185E-01   0.198370E-03   0.224596E-01   0.224596E-01
   0.444954E-01   0.219152E-01   0.193135E-03   0.221739E-01   0.221739E-01
   0.447162E-01   0.218419E-01   0.194706E-03   0.218939E-01   0.218939E-01
   0.449370E-01   0.214267E-01   0.195186E-03   0.216197E-01   0.216197E-01
   0.451579E-01   0.214835E-01   0.195177E-03   0.213509E-01   0.213509E-01
   0.453787E-01   0.207348E-01   0.189084E-03   0.210875E-01   0.210875E-01
   0.455995E-01   0.205846E-01   0.189252E-03   0.208295E-01   0.208295E-01
   0.458203E-01   0.211149E-01   0.190123E-03   0.205766E-01   0.205766E-01
   0.460412E-01   0.202390E-01   0.188441E-03   0.203288E-01   0.203288E-01
   0.462620E-01   0.203204E-01   0.189272E-03   0.200860E-01   0.200860E-01
   0.464828E-01   0.194563E-01   0.185037E-03   0.198481E-01   0.198481E-01
   0.467037E-01   0.196950E-01   0.186397E-03   0.196149E-01   0.196149E-01
   0.469245E-01   0.189655E-01   0.184562E-03   0.193865E-01   0.193865E-01
   0.471453E-01   0.190326E-01   0.183055E-03   0.191626E-01   0.191626E-01
   0.473662E-01   0.188433E-01   0.183349E-03   0.189431E-01   0.189431E-01
   0.475870E-01   0.184563E-01   0.182331E-03   0.187280E-01   0.187280E-01
   0.478078E-01   0.185234E-01   0.181605E-03   0.185172E-01   0.185172E-01
   0.480287E-01   0.182049E-01   0.180334E-03   0.183106E-01   0.183106E-01
   0.482495E-01   0.181155E-01   0.179057E-03   0.181081E-01   0.181081E-01
   0.484703E-01   0.180696E-01   0.180038E-03   0.179096E-01   0.179096E-01
   0.486912E-01   0.176980E-01   0.178304E-03   0.177150E-01   0.177150E-01
   0.489120E-01   0.172775E-01   0.176089E-03   0.175242E-01   0.175242E-01
   0.491328E-01   0.172711E-01   0.176395E-03   0.173372E-01   0.173372E-01
   0.493536E-01   0.173367E-01   0.176066E-03   0.171538E-01   0.171538E-01
   0.495745E-01   0.171065E-01   0.173653E-03   0.169740E-01   0.169740E-01
   0.497953E-01   0.169638E-01   0.174726E-03   0.167977E-01   0.167977E-01
   0.500161E-01   0.164760E-01   0.172132E-03   0.166248E-01   0.166248E-01
   0.502370E-01   0.164165E-01   0.175564E-03   0.164552E-01   0.164552E-01
   0.504578E-01   0.164552E-01   0.172637E-03   0.162889E-01   0.162889E-01
   0.506786E-01   0.163914E-01   0.169498E-03   0.161258E-01   0.161258E-01
   0.508995E-01   0.160852E-01   0.170782E-03   0.159658E-01   0.159658E-01
   0.511203E-01   0.158862E-01   0.169523E-03   0.158089E-01   0.158089E-01
   0.513411E-01   0.156245E-01   0.168948E-03   0.156549E-01   0.156549E-01
   0.515620E-01   0.156027E-01   0.168251E-03   0.155039E-01   0.155039E-01
   0.517828E-01   0.153264E-01   0.171434E-03   0.153556E-01   0.153556E-01
   0.520036E-01   0.153361E-01   0.165178E-03   0.152102E-01   0.152102E-01
   0.522244E-01   0.152378E-01   0.166759E-03   0.150675E-01   0.150675E-01
   0.524453E-01   0.152270E-01   0.165115E-03   0.149274E-01   0.149274E-01
   0.526661E-01   0.145678E-01   0.164453E-03   0.147899E-01   0.147899E-01
   0.528869E-01   0.145897E-01   0.163921E-03   0.146550E-01   0.146550E-01
   0.531078E-01   0.146501E-01   0.164777E-03   0.145225E-01   0.145225E-01
   0.533286E-01   0.143101E-01   0.163381E-03   0.143925E-01   0.143925E-01
   0.535494E-01   0.142556E-01   0.163840E-03   0.142648E-01   0.142648E-01
   0.537703E-01   0.140107E-01   0.165082E-03   0.141394E-01   0.141394E-01
   0.539911E-01   0.141305E-01   0.168115E-03   0.140163E-01   0.140163E-01
   0.542119E-01   0.138363E-01   0.169517E-03   0.138954E-01   0.138954E-01
   0.544328E-01   0.136998E-01   0.168116E-03   0.137767E-01   0.137767E-01
   0.546536E-01   0.133682E-01   0.170831E-03   0.136601E-01   0.136601E-01
   0.548744E-01   0.134685E-01   0.171461E-03   0.135455E-01   0.135455E-01
   0.550952E-01   0.132181E-01   0.170135E-03   0.134331E-01   0.134331E-01
   0.553161E-01   0.133263E-01   0.173975E-03   0.133226E-01   0.133226E-01
   0.555369E-01   0.129522E-01   0.171573E-03   0.132140E-01   0.132140E-01
   0.557577E-01   0.129069E-01   0.171859E-03   0.131073E-01   0.131073E-01
   0.559786E-01   0.130902E-01   0.174994E-03   0.130024E-01   0.130024E-01
   0.561994E-01   0.128062E-01   0.173676E-03   0.128994E-01   0.128994E-01
   0.564202E-01   0.127790E-01   0.174660E-03   0.127981E-01   0.127981E-01
   0.566411E-01   0.129845E-01   0.175288E-03   0.126986E-01   0.126986E-01
   0.568619E-01   0.128382E-01   0.176092E-03   0.126008E-01   0.126008E-01
   0.570827E-01   0.123382E-01   0.177139E-03   0.125047E-01   0.125047E-01
   0.573036E-01   0.123729E-01   0.177916E-03   0.124101E-01   0.124101E-01
   0.575244E-01   0.122345E-01   0.178042E-03   0.123172E-01   0.123172E-01
   0.577452E-01   0.123443E-01   0.182116E-03   0.122259E-01   0.122259E-01
   0.579660E-01   0.122348E-01   0.179822E-03   0.121360E-01   0.121360E-01
   0.581869E-01   0.119163E-01   0.179003E-03   0.120477E-01   0.120477E-01
   0.584077E-01   0.117789E-01   0.178580E-03   0.119608E-01   0.119608E-01
   0.586285E-01   0.120215E-01   0.174690E-03   0.118754E-01   0.118754E-01
   0.588494E-01   0.117648E-01   0.169169E-03   0.117914E-01   0.117914E-01
   0.590702E-01   0.117012E-01   0.169924E-03   0.117088E-01   0.117088E-01
   0.592910E-01   0.113854E-01   0.166537E-03   0.116275E-01   0.116275E-01
   0.595119E-01   0.115784E-01   0.166175E-03   0.115475E-01   0.115475E-01
   0.597327E-01   0.115131E-01   0.166749E-03   0.114689E-01   0.114689E-01
   0.599535E-01   0.114809E-01   0.163255E-03   0.113915E-01   0.113915E-01
   0.601744E-01   0.115131E-01   0.162165E-03   0.113153E-01   0.113153E-01
   0.603952E-01   0.110271E-01   0.159904E-03   0.112405E-01   0.112405E-01
   0.606160E-01   0.111537E-01   0.159881E-03   0.111667E-01   0.111667E-01
   0.608368E-01   0.109232E-01   0.159961E-03   0.110942E-01   0.110942E-01
   0.610577E-01   0.106529E-01   0.157004E-03   0.110228E-01   0.110228E-01
   0.612785E-01   0.108557E-01   0.158425E-03   0.109525E-01   0.109525E-01
   0.614993E-01   0.108225E-01   0.156476E-03   0.108833E-01   0.108833E-01
   0.617202E-01   0.109186E-01   0.154626E-03   0.108153E-01   0.108153E-01
   0.619410E-01   0.107700E-01   0.156623E-03   0.107483E-01   0.107483E-01
   0.621618E-01   0.104700E-01   0.153836E-03   0.106823E-01   0.106823E-01
   0.623827E-01   0.105039E-01   0.153689E-03   0.106173E-01   0.106173E-01
   0.626035E-01   0.106469E-01   0.154229E-03   0.105534E-01   0.105534E-01
   0.628243E-01   0.103880E-01   0.151445E-03   0.104904E-01   0.104904E-01
   0.630452E-01   0.101795E-01   0.151052E-03   0.104284E-01   0.104284E-01
   0.632660E-01   0.104104E-01   0.151936E-03   0.103673E-01   0.103673E-01
   0.634868E-01   0.102019E-01   0.150326E-03   0.103071E-01   0.103071E-01
   0.637076E-01   0.103108E-01   0.151063E-03   0.102479E-01   0.102479E-01
   0.639285E-01   0.100864E-01   0.149814E-03   0.101895E-01   0.101895E-01
   0.641493E-01   0.103212E-01   0.148665E-03   0.101320E-01   0.101320E-01
   0.643701E-01   0.990302E-02   0.147773E-03   0.100753E-01   0.100753E-01
   0.645910E-01   0.101369E-01   0.148487E-03   0.100195E-01   0.100195E-01
   0.648118E-01   0.977955E-02   0.145721E-03   0.996446E-02   0.996446E-02
   0.650326E-01   0.974188E-02   0.147821E-03   0.991023E-02   0.991023E-02
   0.652535E-01   0.972693E-02   0.146777E-03   0.985677E-02   0.985677E-02
   0.654743E-01   0.986616E-02   0.144404E-03   0.980407E-02   0.980407E-02
   0.656951E-01   0.958332E-02   0.145284E-03   0.975210E-02   0.975210E-02
   0.659160E-01   0.980690E-02   0.143438E-03   0.970095E-02   0.970095E-02
   0.661368E-01   0.986387E-02   0.145756E-03   0.965036E-02   0.965036E-02
   0.663576E-01   0.940491E-02   0.143445E-03   0.960055E-02   0.960055E-02
   0.665784E-01   0.977838E-02   0.144391E-03   0.955139E-02   0.955139E-02
   0.667993E-01   0.955997E-02   0.142296E-03   0.950290E-02   0.950290E-02
   0.670201E-01   0.966332E-02   0.142850E-03   0.945506E-02   0.945506E-02
   0.672409E-01   0.940985E-02   0.141253E-03   0.940784E-02   0.940784E-02
   0.674618E-01   0.942313E-02   0.141393E-03   0.936123E-02   0.936123E-02
   0.676826E-01   0.907064E-02   0.140547E-03   0.931522E-02   0.931522E-02
   0.679034E-01   0.910430E-02   0.140126E-03   0.926979E-02   0.926979E-02
   0.681243E-01   0.925875E-02   0.140946E-03   0.922493E-02   0.922493E-02
   0.683451E-01   0.904007E-02   0.138270E-03   0.918062E-02   0.918062E-02
   0.685659E-01   0.935446E-02   0.140547E-03   0.913685E-02   0.913685E-02
   0.687868E-01   0.933217E-02   0.139671E-03   0.909360E-02   0.909360E-02
   0.690076E-01   0.910490E-02   0.138353E-03   0.905085E-02   0.905085E-02
   0.692284E-01   0.897890E-02   0.138966E-03   0.900860E-02   0.900860E-02
   0.694492E-01   0.913094E-02   0.137366E-03   0.896682E-02   0.896682E-02
   0.696701E-01   0.897723E-02   0.136943E-03   0.892550E-02   0.892550E-02
   0.698909E-01   0.904829E-02   0.136653E-03   0.888464E-02   0.888464E-02
   0.701117E-01   0.905911E-02   0.136806E-03   0.884420E-02   0.884420E-02
   0.703326E-01   0.881653E-02   0.137625E-03   0.880419E-02   0.880419E-02
   0.705534E-01   0.863314E-02   0.136459E-03   0.876459E-02   0.876459E-02
   0.707742E-01   0.863830E-02   0.134034E-03   0.872537E-02   0.872537E-02
   0.709951E-01   0.854580E-02   0.134639E-03   0.868653E-02   0.868653E-02
   0.712159E-01   0.876850E-02   0.135161E-03   0.864818E-02   0.864818E-02
   0.714367E-01   0.889027E-02   0.134013E-03   0.861006E-02   0.861006E-02
   0.716576E-01   0.842280E-02   0.134872E-03   0.857216E-02   0.857216E-02
   0.718784E-01   0.866639E-02   0.136019E-03   0.853471E-02   0.853471E-02
   0.720992E-01   0.834299E-02   0.132369E-03   0.849757E-02   0.849757E-02
   0.723200E-01   0.844254E-02   0.132193E-03   0.846072E-02   0.846072E-02
   0.725409E-01   0.833376E-02   0.133361E-03   0.842416E-02   0.842416E-02
   0.727617E-01   0.810429E-02   0.132750E-03   0.838787E-02   0.838787E-02
   0.729825E-01   0.831022E-02   0.133888E-03   0.835185E-02   0.835185E-02
   0.732034E-01   0.829607E-02   0.134948E-03   0.831608E-02   0.831608E-02
   0.734242E-01   0.830228E-02   0.133947E-03   0.828053E-02   0.828053E-02
   0.736450E-01   0.838324E-02   0.136127E-03   0.824522E-02   0.824522E-02
   0.738659E-01   0.834984E-02   0.132830E-03   0.821011E-02   0.821011E-02
   0.740867E-01   0.842023E-02   0.134396E-03   0.817521E-02   0.817521E-02
   0.743075E-01   0.822272E-02   0.134600E-03   0.814050E-02   0.814050E-02
   0.745284E-01   0.819757E-02   0.133961E-03   0.810597E-02   0.810597E-02
   0.747492E-01   0.775831E-02   0.132241E-03   0.807160E-02   0.807160E-02
   0.749700E-01   0.805685E-02   0.131566E-03   0.803739E-02   0.803739E-02
   0.751908E-01   0.804565E-02   0.132181E-03   0.800332E-02   0.800332E-02
   0.754117E-01   0.802265E-02   0.131480E-03   0.796940E-02   0.796940E-02
   0.756325E-01   0.809122E-02   0.131111E-03   0.793559E-02   0.793559E-02
   0.758533E-01   0.806408E-02   0.130577E-03   0.790190E-02   0.790190E-02
   0.760742E-01   0.775223E-02   0.130240E-03   0.786831E-02   0.786831E-02
   0.762950E-01   0.812048E-02   0.129022E-03   0.783482E-02   0.783482E-02
   0.765158E-01   0.783626E-02   0.128840E-03   0.780141E-02   0.780141E-02
   0.767367E-01   0.768010E-02   0.128287E-03   0.776811E-02   0.776811E-02
   0.769575E-01   0.765133E-02   0.129097E-03   0.773489E-02   0.773489E-02
   0.771783E-01   0.762700E-02   0.128532E-03   0.770162E-02   0.770162E-02
   0.773992E-01   0.774328E-02   0.128665E-03   0.766847E-02   0.766847E-02
   0.776200E-01   0.761683E-02   0.127285E-03   0.763536E-02   0.763536E-02
   0.778408E-01   0.747258E-02   0.126550E-03   0.760228E-02   0.760228E-02
   0.780616E-01   0.746050E-02   0.126368E-03   0.756922E-02   0.756922E-02
   0.782825E-01   0.737575E-02   0.125539E-03   0.753619E-02   0.753619E-02
   0.785033E-01   0.755927E-02   0.126758E-03   0.750316E-02   0.750316E-02
   0.787241E-01   0.721895E-02   0.126572E-03   0.747014E-02   0.747014E-02
   0.789450E-01   0.741164E-02   0.123473E-03   0.743711E-02   0.743711E-02
   0.791658E-01   0.738420E-02   0.123632E-03   0.740408E-02   0.740408E-02
   0.793866E-01   0.737167E-02   0.123763E-03   0.737103E-02   0.737103E-02
   0.796075E-01   0.743123E-02   0.124286E-03   0.733797E-02   0.733797E-02
   0.798283E-01   0.721199E-02   0.123437E-03   0.730485E-02   0.730485E-02
   0.800491E-01   0.727376E-02   0.123744E-03   0.727172E-02   0.727172E-02
   0.802700E-01   0.732325E-02   0.123027E-03   0.723854E-02   0.723854E-02
   0.804908E-01   0.703008E-02   0.122622E-03   0.720532E-02   0.720532E-02
   0.807116E-01   0.703779E-02   0.121654E-03   0.717205E-02   0.717205E-02
   0.809325E-01   0.722153E-02   0.122069E-03   0.713873E-02   0.713873E-02
   0.811533E-01   0.727445E-02   0.122936E-03   0.710535E-02   0.710535E-02
   0.813741E-01   0.712475E-02   0.122173E-03   0.707191E-02   0.707191E-02
   0.815949E-01   0.697000E-02   0.120258E-03   0.703841E-02   0.703841E-02
   0.818158E-01   0.710372E-02   0.121173E-03   0.700483E-02   0.700483E-02
   0.820366E-01   0.700675E-02   0.121880E-03   0.697118E-02   0.697118E-02
   0.822574E-01   0.713145E-02   0.120727E-03   0.693745E-02   0.693745E-02
   0.824783E-01   0.689923E-02   0.121101E-03   0.690365E-02   0.690365E-02
   0.826991E-01   0.688986E-02   0.121724E-03   0.686979E-02   0.686979E-02
   0.829199E-01   0.707407E-02   0.120509E-03   0.683584E-02   0.683584E-02
   0.831408E-01   0.699697E-02   0.120474E-03   0.680179E-02   0.680179E-02
   0.833616E-01   0.670399E-02   0.119443E-03   0.676767E-02   0.676767E-02
   0.835824E-01   0.685883E-02   0.120818E-03   0.673346E-02   0.673346E-02
   0.838033E-01   0.670353E-02   0.119676E-03   0.669916E-02   0.669916E-02
   0.840241E-01   0.662031E-02   0.119514E-03   0.666477E-02   0.666477E-02
   0.842449E-01   0.663174E-02   0.118330E-03   0.663029E-02   0.663029E-02
   0.844657E-01   0.677177E-02   0.118877E-03   0.659573E-02   0.659573E-02
   0.846866E-01   0.658583E-02   0.117704E-03   0.656108E-02   0.656108E-02
   0.849074E-01   0.677911E-02   0.118398E-03   0.652634E-02   0.652634E-02
   0.851282E-01   0.661197E-02   0.118245E-03   0.649152E-02   0.649152E-02
   0.853491E-01   0.649810E-02   0.118490E-03   0.645659E-02   0.645659E-02
   0.855699E-01   0.627046E-02   0.116339E-03   0.642159E-02   0.642159E-02
   0.857907E-01   0.653015E-02   0.117466E-03   0.638650E-02   0.638650E-02
   0.860116E-01   0.638363E-02   0.116003E-03   0.635134E-02   0.635134E-02
   0.862324E-01   0.615285E-02   0.116683E-03   0.631608E-02   0.631608E-02
   0.864532E-01   0.630729E-02   0.116560E-03   0.628076E-02   0.628076E-02
   0.866741E-01   0.646805E-02   0.117027E-03   0.624534E-02   0.624534E-02
   0.868949E-01   0.593955E-02   0.115155E-03   0.620986E-02   0.620986E-02
   0.871157E-01   0.616975E-02   0.116271E-03   0.617430E-02   0.617430E-02
   0.873365E-01   0.627066E-02   0.114836E-03   0.613867E-02   0.613867E-02
   0.875574E-01   0.617013E-02   0.115310E-03   0.610294E-02   0.610294E-02
   0.877782E-01   0.589093E-02   0.113991E-03   0.606717E-02   0.606717E-02
   0.879990E-01   0.596494E-02   0.115640E-03   0.603135E-02   0.603135E-02
   0.882199E-01   0.597254E-02   0.114253E-03   0.599551E-02   0.599551E-02
   0.884407E-01   0.599307E-02   0.113649E-03   0.595958E-02   0.595958E-02
   0.886615E-01   0.605826E-02   0.114313E-03   0.592360E-02   0.592360E-02
   0.888824E-01   0.589549E-02   0.113725E-03   0.588757E-02   0.588757E-02
   0.891032E-01   0.585162E-02   0.113038E-03   0.585149E-02   0.585149E-02
   0.893240E-01   0.588333E-02   0.114231E-03   0.581539E-02   0.581539E-02
   0.895449E-01   0.549566E-02   0.112432E-03   0.577924E-02   0.577924E-02
   0.897657E-01   0.569198E-02   0.112160E-03   0.574307E-02   0.574307E-02
   0.899865E-01   0.590945E-02   0.112881E-03   0.570688E-02   0.570688E-02
   0.902073E-01   0.568918E-02   0.111664E-03   0.567067E-02   0.567067E-02
   0.904282E-01   0.563797E-02   0.112437E-03   0.563442E-02   0.563442E-02
   0.906490E-01   0.556097E-02   0.112270E-03   0.559819E-02   0.559819E-02
   0.908698E-01   0.564481E-02   0.111045E-03   0.556195E-02   0.556195E-02
   0.910907E-01   0.591620E-02   0.111209E-03   0.552571E-02   0.552571E-02
   0.913115E-01   0.542763E-02   0.109714E-03   0.548947E-02   0.548947E-02
   0.915323E-01   0.533379E-02   0.109914E-03   0.545325E-02   0.545325E-02
   0.917532E-01   0.544041E-02   0.109797E-03   0.541704E-02   0.541704E-02
   0.919740E-01   0.547811E-02   0.111251E-03   0.538086E-02   0.538086E-02
   0.921948E-01   0.550276E-02   0.110021E-03   0.534470E-02   0.534470E-02
   0.924157E-01   0.554049E-02   0.108903E-03   0.530858E-02   0.530858E-02
   0.926365E-01   0.529610E-02   0.108829E-03   0.527249E-02   0.527249E-02
   0.928573E-01   0.524025E-02   0.109371E-03   0.523645E-02   0.523645E-02
   0.930781E-01   0.509252E-02   0.109069E-03   0.520044E-02   0.520044E-02
   0.932990E-01   0.538212E-02   0.109037E-03   0.516450E-02   0.516450E-02
   0.935198E-01   0.518602E-02   0.109444E-03   0.512864E-02   0.512864E-02
   0.937406E-01   0.504938E-02   0.108288E-03   0.509286E-02   0.509286E-02
   0.939615E-01   0.522236E-02   0.108331E-03   0.505714E-02   0.505714E-02
   0.941823E-01   0.502884E-02   0.107469E-03   0.502149E-02   0.502149E-02
   0.944031E-01   0.493653E-02   0.108581E-03   0.498593E-02   0.498593E-02
   0.946240E-01   0.503731E-02   0.108330E-03   0.495046E-02   0.495046E-02
   0.948448E-01   0.481989E-02   0.107704E-03   0.491509E-02   0.491509E-02
   0.950656E-01   0.500476E-02   0.107015E-03   0.487982E-02   0.487982E-02
   0.952865E-01   0.485806E-02   0.107386E-03   0.484466E-02   0.484466E-02
   0.955073E-01   0.479811E-02   0.107249E-03   0.480961E-02   0.480961E-02
   0.957281E-01   0.493268E-02   0.106708E-03   0.477468E-02   0.477468E-02
   0.959489E-01   0.488287E-02   0.107249E-03   0.473990E-02   0.473990E-02
   0.961698E-01   0.482326E-02   0.106697E-03   0.470521E-02   0.470521E-02
   0.963906E-01   0.470733E-02   0.106177E-03   0.467068E-02   0.467068E-02
   0.966114E-01   0.474353E-02   0.106219E-03   0.463629E-02   0.463629E-02
   0.968323E-01   0.457670E-02   0.105730E-03   0.460204E-02   0.460204E-02
   0.970531E-01   0.458574E-02   0.105828E-03   0.456795E-02   0.456795E-02
   0.972739E-01   0.443065E-02   0.105625E-03   0.453402E-02   0.453402E-02
   0.974948E-01   0.450638E-02   0.105350E-03   0.450024E-02   0.450024E-02
   0.977156E-01   0.447023E-02   0.104511E-03   0.446664E-02   0.446664E-02
   0.979364E-01   0.458653E-02   0.104624E-03   0.443321E-02   0.443321E-02
   0.981573E-01   0.422557E-02   0.104488E-03   0.439995E-02   0.439995E-02
   0.983781E-01   0.444794E-02   0.104984E-03   0.436688E-02   0.436688E-02
   0.985989E-01   0.421353E-02   0.103770E-03   0.433409E-02   0.433409E-02
   0.988197E-01   0.430575E-02   0.105312E-03   0.430129E-02   0.430129E-02
   0.990406E-01   0.410887E-02   0.103540E-03   0.426878E-02   0.426878E-02
   0.992614E-01   0.417927E-02   0.102437E-03   0.423649E-02   0.423649E-02
   0.994822E-01   0.423216E-02   0.103078E-03   0.420440E-02   0.420440E-02
   0.997031E-01   0.398218E-02   0.103600E-03   0.417251E-02   0.417251E-02
   0.999239E-01   0.415003E-02   0.103196E-03   0.414082E-02   0.414082E-02
   0.100145E+00   0.407403E-02   0.102973E-03   0.410936E-02   0.410936E-02
   0.100366E+00   0.415156E-02   0.103419E-03   0.407811E-02   0.407811E-02
   0.100586E+00   0.401468E-02   0.101826E-03   0.404708E-02   0.404708E-02
   0.100807E+00   0.398621E-02   0.102199E-03   0.401628E-02   0.401628E-02
   0.101028E+00   0.399594E-02   0.101795E-03   0.398570E-02   0.398570E-02
   0.101249E+00   0.405323E-02   0.101965E-03   0.395536E-02   0.395536E-02
   0.101470E+00   0.383081E-02   0.103096E-03   0.392525E-02   0.392525E-02
   0.101691E+00   0.387484E-02   0.100579E-03   0.389537E-02   0.389537E-02
   0.101911E+00   0.393583E-02   0.101540E-03   0.386574E-02   0.386574E-02
   0.102132E+00   0.384873E-02   0.101680E-03   0.383634E-02   0.383634E-02
   0.102353E+00   0.373841E-02   0.100169E-03   0.380719E-02   0.380719E-02
   0.102574E+00   0.393534E-02   0.101193E-03   0.377828E-02   0.377828E-02
   0.102795E+00   0.370986E-02   0.101216E-03   0.374962E-02   0.374962E-02
   0.103016E+00   0.370635E-02   0.100223E-03   0.372121E-02   0.372121E-02
   0.103236E+00   0.352636E-02   0.100024E-03   0.369304E-02   0.369304E-02
   0.103457E+00   0.376625E-02   0.100392E-03   0.366513E-02   0.366513E-02
   0.103678E+00   0.375289E-02   0.997087E-04   0.363747E-02   0.363747E-02
   0.103899E+00   0.348054E-02   0.100311E-03   0.361005E-02   0.361005E-02
   0.104120E+00   0.347416E-02   0.998444E-04   0.358293E-02   0.358293E-02
   0.104341E+00   0.348861E-02   0.995105E-04   0.355602E-02   0.355602E-02
   0.104561E+00   0.345097E-02   0.986266E-04   0.352937E-02   0.352937E-02
   0.104782E+00   0.344166E-02   0.987651E-04   0.350299E-02   0.350299E-02
   0.105003E+00   0.336857E-02   0.985874E-04   0.347686E-02   0.347686E-02
   0.105224E+00   0.335418E-02   0.990348E-04   0.345099E-02   0.345099E-02
   0.105445E+00   0.352468E-02   0.998853E-04   0.342537E-02   0.342537E-02
   0.105665E+00   0.349464E-02   0.991069E-04   0.340002E-02   0.340002E-02
   0.105886E+00   0.322740E-02   0.976474E-04   0.337491E-02   0.337491E-02
   0.106107E+00   0.330461E-02   0.974867E-04   0.335007E-02   0.335007E-02
   0.106328E+00   0.338503E-02   0.982694E-04   0.332548E-02   0.332548E-02
   0.106549E+00   0.351239E-02   0.981354E-04   0.330114E-02   0.330114E-02
   0.106770E+00   0.328742E-02   0.978029E-04   0.327706E-02   0.327706E-02
   0.106990E+00   0.333430E-02   0.987481E-04   0.325322E-02   0.325322E-02
   0.107211E+00   0.314555E-02   0.969497E-04   0.322966E-02   0.322966E-02
   0.107432E+00   0.325918E-02   0.971447E-04   0.320633E-02   0.320633E-02
   0.107653E+00   0.315488E-02   0.970092E-04   0.318326E-02   0.318326E-02
   0.107874E+00   0.322966E-02   0.965905E-04   0.316043E-02   0.316043E-02
   0.108095E+00   0.298664E-02   0.969067E-04   0.313785E-02   0.313785E-02
   0.108315E+00   0.317882E-02   0.973837E-04   0.311552E-02   0.311552E-02
   0.108536E+00   0.305390E-02   0.960384E-04   0.309342E-02   0.309342E-02
   0.108757E+00   0.323599E-02   0.970077E-04   0.307157E-02   0.307157E-02
   0.108978E+00   0.314366E-02   0.964516E-04   0.304996E-02   0.304996E-02
   0.109199E+00   0.308625E-02   0.956375E-04   0.302858E-02   0.302858E-02
   0.109420E+00   0.302085E-02   0.967965E-04   0.300743E-02   0.300743E-02
   0.109640E+00   0.290500E-02   0.954432E-04   0.298655E-02   0.298655E-02
   0.109861E+00   0.292912E-02   0.976959E-04   0.296587E-02   0.296587E-02
   0.110082E+00   0.285616E-02   0.990555E-04   0.294541E-02   0.294541E-02
   0.110303E+00   0.285061E-02   0.988708E-04   0.292519E-02   0.292519E-02
   0.110524E+00   0.287625E-02   0.100480E-03   0.290520E-02   0.290520E-02
   0.110745E+00   0.285515E-02   0.100405E-03   0.288542E-02   0.288542E-02
   0.110965E+00   0.277499E-02   0.100103E-03   0.286586E-02   0.286586E-02
   0.111186E+00   0.297854E-02   0.101370E-03   0.284652E-02   0.284652E-02
   0.111407E+00   0.283791E-02   0.101681E-03   0.282740E-02   0.282740E-02
   0.111628E+00   0.288155E-02   0.101035E-03   0.280849E-02   0.280849E-02
   0.111849E+00   0.279673E-02   0.102664E-03   0.278977E-02   0.278977E-02
   0.112070E+00   0.270623E-02   0.102059E-03   0.277126E-02   0.277126E-02
   0.112290E+00   0.276615E-02   0.103195E-03   0.275296E-02   0.275296E-02
   0.112511E+00   0.275194E-02   0.102367E-03   0.273486E-02   0.273486E-02
   0.112732E+00   0.270043E-02   0.102508E-03   0.271695E-02   0.271695E-02
   0.112953E+00   0.267505E-02   0.103134E-03   0.269923E-02   0.269923E-02
   0.113174E+00   0.266456E-02   0.103000E-03   0.268171E-02   0.268171E-02
   0.113395E+00   0.258155E-02   0.102853E-03   0.266437E-02   0.266437E-02
   0.113615E+00   0.236634E-02   0.103539E-03   0.264722E-02   0.264722E-02
   0.113836E+00   0.240262E-02   0.104301E-03   0.263025E-02   0.263025E-02
   0.114057E+00   0.248813E-02   0.103447E-03   0.261345E-02   0.261345E-02
   0.114278E+00   0.255851E-02   0.101857E-03   0.259684E-02   0.259684E-02
   0.114499E+00   0.251010E-02   0.100539E-03   0.258039E-02   0.258039E-02
   0.114720E+00   0.259310E-02   0.100025E-03   0.256411E-02   0.256411E-02
   0.114940E+00   0.249909E-02   0.100842E-03   0.254798E-02   0.254798E-02
   0.115161E+00   0.251038E-02   0.985317E-04   0.253205E-02   0.253205E-02
   0.115382E+00   0.259422E-02   0.987005E-04   0.251632E-02   0.251632E-02
   0.115603E+00   0.241253E-02   0.978628E-04   0.250064E-02   0.250064E-02
   0.115824E+00   0.235376E-02   0.977841E-04   0.248517E-02   0.248517E-02
   0.116045E+00   0.233697E-02   0.972166E-04   0.246985E-02   0.246985E-02
   0.116265E+00   0.255501E-02   0.981615E-04   0.245467E-02   0.245467E-02
   0.116486E+00   0.251347E-02   0.959309E-04   0.243965E-02   0.243965E-02
   0.116707E+00   0.240447E-02   0.966424E-04   0.242477E-02   0.242477E-02
   0.116928E+00   0.253315E-02   0.962095E-04   0.241003E-02   0.241003E-02
   0.117149E+00   0.251278E-02   0.963483E-04   0.239542E-02   0.239542E-02
   0.117370E+00   0.243908E-02   0.965797E-04   0.238096E-02   0.238096E-02
   0.117590E+00   0.234784E-02   0.962075E-04   0.236662E-02   0.236662E-02
   0.117811E+00   0.226488E-02   0.950874E-04   0.235241E-02   0.235241E-02
   0.118032E+00   0.221252E-02   0.939526E-04   0.233834E-02   0.233834E-02
   0.118253E+00   0.251976E-02   0.947316E-04   0.232439E-02   0.232439E-02
   0.118474E+00   0.228432E-02   0.950348E-04   0.231057E-02   0.231057E-02
   0.118695E+00   0.238309E-02   0.949836E-04   0.229686E-02   0.229686E-02
   0.118915E+00   0.226858E-02   0.947451E-04   0.228328E-02   0.228328E-02
   0.119136E+00   0.230386E-02   0.939927E-04   0.226981E-02   0.226981E-02
   0.119357E+00   0.230537E-02   0.940322E-04   0.225645E-02   0.225645E-02
   0.119578E+00   0.230792E-02   0.932930E-04   0.224321E-02   0.224321E-02
   0.119799E+00   0.218028E-02   0.940475E-04   0.223008E-02   0.223008E-02
   0.120020E+00   0.215155E-02   0.930804E-04   0.221705E-02   0.221705E-02
   0.120240E+00   0.216715E-02   0.935469E-04   0.220414E-02   0.220414E-02
   0.120461E+00   0.220572E-02   0.935106E-04   0.219131E-02   0.219131E-02
   0.120682E+00   0.225679E-02   0.929788E-04   0.217860E-02   0.217860E-02
   0.120903E+00   0.221394E-02   0.926832E-04   0.216609E-02   0.216609E-02
   0.121124E+00   0.208653E-02   0.928658E-04   0.215350E-02   0.215350E-02
   0.121344E+00   0.214631E-02   0.922196E-04   0.214110E-02   0.214110E-02
   0.121565E+00   0.202354E-02   0.919974E-04   0.212879E-02   0.212879E-02
   0.121786E+00   0.204976E-02   0.927609E-04   0.211657E-02   0.211657E-02
   0.122007E+00   0.222569E-02   0.920182E-04   0.210445E-02   0.210445E-02
   0.122228E+00   0.225845E-02   0.922031E-04   0.209242E-02   0.209242E-02
   0.122449E+00   0.200977E-02   0.915460E-04   0.208048E-02   0.208048E-02
   0.122669E+00   0.215108E-02   0.916878E-04   0.206863E-02   0.206863E-02
   0.122890E+00   0.212178E-02   0.916847E-04   0.205688E-02   0.205688E-02
   0.123111E+00   0.188112E-02   0.914170E-04   0.204521E-02   0.204521E-02
   0.123332E+00   0.192744E-02   0.906360E-04   0.203363E-02   0.203363E-02
   0.123553E+00   0.208820E-02   0.911200E-04   0.202215E-02   0.202215E-02
   0.123774E+00   0.210764E-02   0.909848E-04   0.201071E-02   0.201071E-02
   0.123994E+00   0.193326E-02   0.899516E-04   0.199939E-02   0.199939E-02
   0.124215E+00   0.200656E-02   0.908547E-04   0.198814E-02   0.198814E-02
   0.124436E+00   0.191574E-02   0.903447E-04   0.197699E-02   0.197699E-02
   0.124657E+00   0.208842E-02   0.905277E-04   0.196591E-02   0.196591E-02
   0.124878E+00   0.187961E-02   0.893471E-04   0.195491E-02   0.195491E-02
   0.125099E+00   0.188419E-02   0.897512E-04   0.194399E-02   0.194399E-02
   0.125319E+00   0.201056E-02   0.895237E-04   0.193315E-02   0.193315E-02
   0.125540E+00   0.191415E-02   0.897955E-04   0.192240E-02   0.192240E-02
   0.125761E+00   0.187086E-02   0.898989E-04   0.191171E-02   0.191171E-02
   0.125982E+00   0.185606E-02   0.889098E-04   0.190120E-02   0.190120E-02
   0.126203E+00   0.184160E-02   0.892328E-04   0.189057E-02   0.189057E-02
   0.126424E+00   0.191976E-02   0.886710E-04   0.188021E-02   0.188021E-02
   0.126644E+00   0.178860E-02   0.887453E-04   0.186979E-02   0.186979E-02
   0.126865E+00   0.185552E-02   0.891157E-04   0.185951E-02   0.185951E-02
   0.127086E+00   0.176333E-02   0.894686E-04   0.184930E-02   0.184930E-02
   0.127307E+00   0.184754E-02   0.883732E-04   0.183916E-02   0.183916E-02
   0.127528E+00   0.184741E-02   0.883574E-04   0.182911E-02   0.182911E-02
   0.127749E+00   0.188007E-02   0.880667E-04   0.181913E-02   0.181913E-02
   0.127969E+00   0.180065E-02   0.886812E-04   0.180923E-02   0.180923E-02
   0.128190E+00   0.180909E-02   0.885473E-04   0.179939E-02   0.179939E-02
   0.128411E+00   0.184832E-02   0.887801E-04   0.178964E-02   0.178964E-02
   0.128632E+00   0.165355E-02   0.878991E-04   0.177997E-02   0.177997E-02
   0.128853E+00   0.163985E-02   0.874019E-04   0.177037E-02   0.177037E-02
   0.129074E+00   0.185962E-02   0.882541E-04   0.176083E-02   0.176083E-02
   0.129294E+00   0.170483E-02   0.880016E-04   0.175139E-02   0.175139E-02
   0.129515E+00   0.173661E-02   0.879640E-04   0.174201E-02   0.174201E-02
   0.129736E+00   0.169008E-02   0.880110E-04   0.173271E-02   0.173271E-02
   0.129957E+00   0.161618E-02   0.871030E-04   0.172348E-02   0.172348E-02
   0.130178E+00   0.163027E-02   0.864977E-04   0.171433E-02   0.171433E-02
   0.130399E+00   0.178150E-02   0.878032E-04   0.170526E-02   0.170526E-02
   0.130619E+00   0.159530E-02   0.872538E-04   0.169626E-02   0.169626E-02
   0.130840E+00   0.175196E-02   0.871887E-04   0.168733E-02   0.168733E-02
   0.131061E+00   0.165621E-02   0.874328E-04   0.167847E-02   0.167847E-02
   0.131282E+00   0.166869E-02   0.863112E-04   0.166969E-02   0.166969E-02
   0.131503E+00   0.155928E-02   0.858214E-04   0.166102E-02   0.166102E-02
   0.131724E+00   0.155386E-02   0.867837E-04   0.165234E-02   0.165234E-02
   0.131944E+00   0.172957E-02   0.863314E-04   0.164379E-02   0.164379E-02
   0.132165E+00   0.173163E-02   0.867192E-04   0.163531E-02   0.163531E-02
   0.132386E+00   0.167138E-02   0.866540E-04   0.162690E-02   0.162690E-02
   0.132607E+00   0.159496E-02   0.855407E-04   0.161856E-02   0.161856E-02
   0.132828E+00   0.153180E-02   0.858368E-04   0.161030E-02   0.161030E-02
   0.133049E+00   0.164542E-02   0.861449E-04   0.160210E-02   0.160210E-02
   0.133269E+00   0.163227E-02   0.851196E-04   0.159398E-02   0.159398E-02
   0.133490E+00   0.147454E-02   0.855072E-04   0.158593E-02   0.158593E-02
   0.133711E+00   0.155947E-02   0.856289E-04   0.157796E-02   0.157796E-02
   0.133932E+00   0.158753E-02   0.854469E-04   0.157005E-02   0.157005E-02
   0.134153E+00   0.162575E-02   0.855123E-04   0.156221E-02   0.156221E-02
   0.134374E+00   0.143017E-02   0.846299E-04   0.155445E-02   0.155445E-02
   0.134594E+00   0.141084E-02   0.845709E-04   0.154675E-02   0.154675E-02
   0.134815E+00   0.151127E-02   0.853065E-04   0.153912E-02   0.153912E-02
   0.135036E+00   0.152309E-02   0.842763E-04   0.153157E-02   0.153157E-02
   0.135257E+00   0.147189E-02   0.853590E-04   0.152408E-02   0.152408E-02
   0.135478E+00   0.149262E-02   0.851692E-04   0.151666E-02   0.151666E-02
   0.135698E+00   0.159493E-02   0.847682E-04   0.150931E-02   0.150931E-02
   0.135919E+00   0.151645E-02   0.841967E-04   0.150202E-02   0.150202E-02
   0.136140E+00   0.155994E-02   0.848787E-04   0.149480E-02   0.149480E-02
   0.136361E+00   0.154534E-02   0.841425E-04   0.148765E-02   0.148765E-02
   0.136582E+00   0.153879E-02   0.852306E-04   0.148056E-02   0.148056E-02
   0.136803E+00   0.150789E-02   0.844195E-04   0.147353E-02   0.147353E-02
   0.137023E+00   0.160249E-02   0.839729E-04   0.146657E-02   0.146657E-02
   0.137244E+00   0.162093E-02   0.848431E-04   0.145968E-02   0.145968E-02
   0.137465E+00   0.138395E-02   0.835758E-04   0.145282E-02   0.145282E-02
   0.137686E+00   0.160542E-02   0.839164E-04   0.144608E-02   0.144608E-02
   0.137907E+00   0.139871E-02   0.850328E-04   0.143937E-02   0.143937E-02
   0.138128E+00   0.135933E-02   0.831452E-04   0.143272E-02   0.143272E-02
   0.138348E+00   0.139125E-02   0.834799E-04   0.142613E-02   0.142613E-02
   0.138569E+00   0.150215E-02   0.835293E-04   0.141960E-02   0.141960E-02
   0.138790E+00   0.144903E-02   0.834588E-04   0.141313E-02   0.141313E-02
   0.139011E+00   0.138505E-02   0.837397E-04   0.140671E-02   0.140671E-02
   0.139232E+00   0.140409E-02   0.841166E-04   0.140035E-02   0.140035E-02
   0.139453E+00   0.142088E-02   0.828202E-04   0.139405E-02   0.139405E-02
   0.139673E+00   0.145773E-02   0.831984E-04   0.138780E-02   0.138780E-02
   0.139894E+00   0.139935E-02   0.826326E-04   0.138160E-02   0.138160E-02
   0.140115E+00   0.142356E-02   0.828812E-04   0.137546E-02   0.137546E-02
   0.140336E+00   0.126222E-02   0.836444E-04   0.136937E-02   0.136937E-02
   0.140557E+00   0.135349E-02   0.834731E-04   0.136333E-02   0.136333E-02
   0.140778E+00   0.125660E-02   0.822179E-04   0.135734E-02   0.135734E-02
   0.140998E+00   0.129171E-02   0.824175E-04   0.135140E-02   0.135140E-02
   0.141219E+00   0.140455E-02   0.824145E-04   0.134551E-02   0.134551E-02
   0.141440E+00   0.123101E-02   0.822941E-04   0.133966E-02   0.133966E-02
   0.141661E+00   0.139208E-02   0.827832E-04   0.133386E-02   0.133386E-02
   0.141882E+00   0.134463E-02   0.827352E-04   0.132811E-02   0.132811E-02
   0.142103E+00   0.132537E-02   0.820764E-04   0.132240E-02   0.132240E-02
   0.142323E+00   0.116831E-02   0.818044E-04   0.131671E-02   0.131671E-02
   0.142544E+00   0.130782E-02   0.818870E-04   0.131112E-02   0.131112E-02
   0.142765E+00   0.121162E-02   0.819102E-04   0.130554E-02   0.130554E-02
   0.142986E+00   0.118303E-02   0.819340E-04   0.129997E-02   0.129997E-02
   0.143207E+00   0.121029E-02   0.817029E-04   0.129450E-02   0.129450E-02
   0.143428E+00   0.114135E-02   0.813731E-04   0.128904E-02   0.128904E-02
   0.143648E+00   0.124959E-02   0.812099E-04   0.128362E-02   0.128362E-02
   0.143869E+00   0.124647E-02   0.817355E-04   0.127824E-02   0.127824E-02
   0.144090E+00   0.127711E-02   0.821259E-04   0.127290E-02   0.127290E-02
   0.144311E+00   0.124014E-02   0.810387E-04   0.126758E-02   0.126758E-02
   0.144532E+00   0.120436E-02   0.814154E-04   0.126231E-02   0.126231E-02
   0.144753E+00   0.127759E-02   0.811515E-04   0.125707E-02   0.125707E-02
   0.144973E+00   0.118891E-02   0.810081E-04   0.125187E-02   0.125187E-02
   0.145194E+00   0.132425E-02   0.809675E-04   0.124669E-02   0.124669E-02
   0.145415E+00   0.126551E-02   0.813859E-04   0.124155E-02   0.124155E-02
   0.145636E+00   0.134739E-02   0.811646E-04   0.123644E-02   0.123644E-02
   0.145857E+00   0.126364E-02   0.807069E-04   0.123136E-02   0.123136E-02
   0.146078E+00   0.131403E-02   0.814063E-04   0.122632E-02   0.122632E-02
   0.146298E+00   0.142286E-02   0.805962E-04   0.122130E-02   0.122130E-02
   0.146519E+00   0.105442E-02   0.806590E-04   0.121631E-02   0.121631E-02
   0.146740E+00   0.126354E-02   0.802204E-04   0.121135E-02   0.121135E-02
   0.146961E+00   0.130384E-02   0.802272E-04   0.120641E-02   0.120641E-02
   0.147182E+00   0.123938E-02   0.807340E-04   0.120151E-02   0.120151E-02
   0.147403E+00   0.112903E-02   0.805392E-04   0.119663E-02   0.119663E-02
   0.147623E+00   0.117534E-02   0.802339E-04   0.119178E-02   0.119178E-02
   0.147844E+00   0.115037E-02   0.804426E-04   0.118694E-02   0.118694E-02
   0.148065E+00   0.119783E-02   0.798795E-04   0.118215E-02   0.118215E-02
   0.148286E+00   0.115340E-02   0.792038E-04   0.117738E-02   0.117738E-02
   0.148507E+00   0.121471E-02   0.803681E-04   0.117261E-02   0.117261E-02
   0.148728E+00   0.111265E-02   0.799658E-04   0.116790E-02   0.116790E-02
   0.148948E+00   0.126038E-02   0.801581E-04   0.116320E-02   0.116320E-02
   0.149169E+00   0.118976E-02   0.797503E-04   0.115852E-02   0.115852E-02
   0.149390E+00   0.107727E-02   0.788813E-04   0.115387E-02   0.115387E-02
   0.149611E+00   0.117061E-02   0.793622E-04   0.114923E-02   0.114923E-02
   0.149832E+00   0.110193E-02   0.795918E-04   0.114462E-02   0.114462E-02
   0.150053E+00   0.108284E-02   0.795137E-04   0.114005E-02   0.114005E-02
   0.150273E+00   0.102749E-02   0.792189E-04   0.113548E-02   0.113548E-02
   0.150494E+00   0.100746E-02   0.787929E-04   0.113094E-02   0.113094E-02
   0.150715E+00   0.107835E-02   0.785601E-04   0.112642E-02   0.112642E-02
   0.150936E+00   0.113479E-02   0.795310E-04   0.112193E-02   0.112193E-02
   0.151157E+00   0.129342E-02   0.793259E-04   0.111746E-02   0.111746E-02
   0.151377E+00   0.109320E-02   0.796427E-04   0.111301E-02   0.111301E-02
   0.151598E+00   0.104689E-02   0.785578E-04   0.110858E-02   0.110858E-02
   0.151819E+00   0.114398E-02   0.783120E-04   0.110418E-02   0.110418E-02
   0.152040E+00   0.100114E-02   0.783060E-04   0.109980E-02   0.109980E-02
   0.152261E+00   0.111981E-02   0.790847E-04   0.109544E-02   0.109544E-02
   0.152482E+00   0.980330E-03   0.785821E-04   0.109111E-02   0.109111E-02
   0.152702E+00   0.116261E-02   0.790933E-04   0.108680E-02   0.108680E-02
   0.152923E+00   0.114395E-02   0.785242E-04   0.108251E-02   0.108251E-02
   0.153144E+00   0.968117E-03   0.777584E-04   0.107824E-02   0.107824E-02
   0.153365E+00   0.120687E-02   0.785715E-04   0.107407E-02   0.107407E-02
   0.153586E+00   0.108674E-02   0.781216E-04   0.106978E-02   0.106978E-02
   0.153807E+00   0.988546E-03   0.782595E-04   0.106560E-02   0.106560E-02
   0.154027E+00   0.114997E-02   0.788395E-04   0.106142E-02   0.106142E-02
   0.154248E+00   0.109567E-02   0.777574E-04   0.105728E-02   0.105728E-02
   0.154469E+00   0.105569E-02   0.776442E-04   0.105316E-02   0.105316E-02
   0.154690E+00   0.112556E-02   0.779643E-04   0.104907E-02   0.104907E-02
   0.154911E+00   0.107917E-02   0.778302E-04   0.104500E-02   0.104500E-02
   0.155132E+00   0.111494E-02   0.776409E-04   0.104096E-02   0.104096E-02
   0.155352E+00   0.115919E-02   0.783149E-04   0.103694E-02   0.103694E-02
   0.155573E+00   0.948353E-03   0.772674E-04   0.103294E-02   0.103294E-02
   0.155794E+00   0.118337E-02   0.777732E-04   0.102898E-02   0.102898E-02
   0.156015E+00   0.964726E-03   0.775250E-04   0.102504E-02   0.102504E-02
   0.156236E+00   0.103097E-02   0.773068E-04   0.102115E-02   0.102115E-02
   0.156457E+00   0.984492E-03   0.773483E-04   0.101725E-02   0.101725E-02
   0.156677E+00   0.958487E-03   0.775167E-04   0.101339E-02   0.101339E-02
   0.156898E+00   0.103645E-02   0.770914E-04   0.100956E-02   0.100956E-02
   0.157119E+00   0.101810E-02   0.773456E-04   0.100576E-02   0.100576E-02
   0.157340E+00   0.937054E-03   0.768643E-04   0.100199E-02   0.100199E-02
   0.157561E+00   0.986057E-03   0.770540E-04   0.998248E-03   0.998248E-03
   0.157782E+00   0.973503E-03   0.770406E-04   0.994534E-03   0.994534E-03
   0.158002E+00   0.970771E-03   0.768862E-04   0.990849E-03   0.990849E-03
   0.158223E+00   0.880081E-03   0.765719E-04   0.987195E-03   0.987195E-03
   0.158444E+00   0.100211E-02   0.769006E-04   0.983569E-03   0.983569E-03
   0.158665E+00   0.961591E-03   0.763538E-04   0.979968E-03   0.979968E-03
   0.158886E+00   0.965362E-03   0.765644E-04   0.976438E-03   0.976438E-03
   0.159107E+00   0.781001E-03   0.765897E-04   0.972857E-03   0.972857E-03
   0.159327E+00   0.100478E-02   0.765756E-04   0.969388E-03   0.969388E-03
   0.159548E+00   0.950941E-03   0.766042E-04   0.965895E-03   0.965895E-03
   0.159769E+00   0.100068E-02   0.761673E-04   0.962460E-03   0.962460E-03
   0.159990E+00   0.852489E-03   0.758897E-04   0.959051E-03   0.959051E-03
   0.160211E+00   0.103464E-02   0.764231E-04   0.955671E-03   0.955671E-03
   0.160432E+00   0.962337E-03   0.757357E-04   0.952326E-03   0.952326E-03
   0.160652E+00   0.966062E-03   0.764373E-04   0.949010E-03   0.949010E-03
   0.160873E+00   0.887052E-03   0.765311E-04   0.945727E-03   0.945727E-03
   0.161094E+00   0.873848E-03   0.758144E-04   0.942473E-03   0.942473E-03
   0.161315E+00   0.814417E-03   0.755246E-04   0.939252E-03   0.939252E-03
   0.161536E+00   0.100298E-02   0.757443E-04   0.936064E-03   0.936064E-03
   0.161757E+00   0.841584E-03   0.755460E-04   0.932910E-03   0.932910E-03
   0.161977E+00   0.900832E-03   0.754830E-04   0.929790E-03   0.929790E-03
   0.162198E+00   0.920335E-03   0.765128E-04   0.926688E-03   0.926688E-03
   0.162419E+00   0.943031E-03   0.753311E-04   0.923627E-03   0.923627E-03
   0.162640E+00   0.994026E-03   0.756441E-04   0.920595E-03   0.920595E-03
   0.162861E+00   0.953105E-03   0.755999E-04   0.917603E-03   0.917603E-03
   0.163082E+00   0.988009E-03   0.750360E-04   0.914629E-03   0.914629E-03
   0.163302E+00   0.959799E-03   0.757278E-04   0.911695E-03   0.911695E-03
   0.163523E+00   0.850576E-03   0.759971E-04   0.908786E-03   0.908786E-03
   0.163744E+00   0.914986E-03   0.748902E-04   0.905909E-03   0.905909E-03
   0.163965E+00   0.965434E-03   0.747469E-04   0.903064E-03   0.903064E-03
   0.164186E+00   0.869084E-03   0.751518E-04   0.900242E-03   0.900242E-03
   0.164407E+00   0.972106E-03   0.751118E-04   0.897468E-03   0.897468E-03
   0.164627E+00   0.899097E-03   0.755985E-04   0.894691E-03   0.894691E-03
   0.164848E+00   0.886928E-03   0.747408E-04   0.892012E-03   0.892012E-03
   0.165069E+00   0.882472E-03   0.747211E-04   0.889274E-03   0.889274E-03
   0.165290E+00   0.837887E-03   0.743770E-04   0.886610E-03   0.886610E-03
   0.165511E+00   0.898899E-03   0.749334E-04   0.883967E-03   0.883967E-03
   0.165731E+00   0.832708E-03   0.758192E-04   0.881353E-03   0.881353E-03
   0.165952E+00   0.872932E-03   0.770223E-04   0.878764E-03   0.878764E-03
   0.166173E+00   0.879256E-03   0.768188E-04   0.876203E-03   0.876203E-03
   0.166394E+00   0.871932E-03   0.767738E-04   0.873667E-03   0.873667E-03
   0.166615E+00   0.903830E-03   0.774844E-04   0.871156E-03   0.871156E-03
   0.166836E+00   0.886297E-03   0.779300E-04   0.868672E-03   0.868672E-03
   0.167056E+00   0.725116E-03   0.780847E-04   0.866210E-03   0.866210E-03
   0.167277E+00   0.752894E-03   0.781054E-04   0.863776E-03   0.863776E-03
   0.167498E+00   0.921394E-03   0.783809E-04   0.861369E-03   0.861369E-03
   0.167719E+00   0.822697E-03   0.789748E-04   0.858968E-03   0.858968E-03
   0.167940E+00   0.807383E-03   0.791482E-04   0.856599E-03   0.856599E-03
   0.168161E+00   0.874140E-03   0.789686E-04   0.854255E-03   0.854255E-03
   0.168381E+00   0.871723E-03   0.796691E-04   0.851919E-03   0.851919E-03
   0.168602E+00   0.856906E-03   0.792659E-04   0.849614E-03   0.849614E-03
   0.168823E+00   0.732770E-03   0.789574E-04   0.847325E-03   0.847325E-03
   0.169044E+00   0.866099E-03   0.800293E-04   0.845058E-03   0.845058E-03
   0.169265E+00   0.103328E-02   0.801980E-04   0.842806E-03   0.842806E-03
   0.169486E+00   0.826476E-03   0.804411E-04   0.840568E-03   0.840568E-03
   0.169706E+00   0.745099E-03   0.800612E-04   0.838331E-03   0.838331E-03
   0.169927E+00   0.813876E-03   0.797634E-04   0.836154E-03   0.836154E-03
   0.170148E+00   0.903174E-03   0.797728E-04   0.833953E-03   0.833953E-03
   0.170369E+00   0.941972E-03   0.798127E-04   0.831844E-03   0.831844E-03
   0.170590E+00   0.793151E-03   0.779070E-04   0.829625E-03   0.829625E-03
   0.170811E+00   0.818972E-03   0.777316E-04   0.827485E-03   0.827485E-03
   0.171031E+00   0.756178E-03   0.771963E-04   0.825350E-03   0.825350E-03
   0.171252E+00   0.724503E-03   0.771410E-04   0.823227E-03   0.823227E-03
   0.171473E+00   0.837113E-03   0.774638E-04   0.821115E-03   0.821115E-03
   0.171694E+00   0.801181E-03   0.771453E-04   0.819014E-03   0.819014E-03
   0.171915E+00   0.847732E-03   0.766013E-04   0.816919E-03   0.816919E-03
   0.172136E+00   0.822602E-03   0.763369E-04   0.814837E-03   0.814837E-03
   0.172356E+00   0.862802E-03   0.759873E-04   0.812759E-03   0.812759E-03
   0.172577E+00   0.705666E-03   0.756161E-04   0.810690E-03   0.810690E-03
   0.172798E+00   0.733320E-03   0.763660E-04   0.808627E-03   0.808627E-03
   0.173019E+00   0.882275E-03   0.766009E-04   0.806565E-03   0.806565E-03
   0.173240E+00   0.867078E-03   0.757785E-04   0.804520E-03   0.804520E-03
   0.173461E+00   0.705059E-03   0.749848E-04   0.802471E-03   0.802471E-03
   0.173681E+00   0.580433E-03   0.750041E-04   0.800428E-03   0.800428E-03
   0.173902E+00   0.769502E-03   0.751006E-04   0.798387E-03   0.798387E-03
   0.174123E+00   0.879273E-03   0.755683E-04   0.796351E-03   0.796351E-03
   0.174344E+00   0.898162E-03   0.762529E-04   0.794313E-03   0.794313E-03
   0.174565E+00   0.749423E-03   0.746576E-04   0.792278E-03   0.792278E-03
   0.174786E+00   0.777173E-03   0.746906E-04   0.790243E-03   0.790243E-03
   0.175006E+00   0.926436E-03   0.745763E-04   0.788206E-03   0.788206E-03
   0.175227E+00   0.970413E-03   0.750715E-04   0.786159E-03   0.786159E-03
   0.175448E+00   0.764819E-03   0.749192E-04   0.784135E-03   0.784135E-03
   0.175669E+00   0.851801E-03   0.749340E-04   0.782095E-03   0.782095E-03
   0.175890E+00   0.781558E-03   0.738342E-04   0.780108E-03   0.780108E-03
   0.176111E+00   0.754661E-03   0.739763E-04   0.778014E-03   0.778014E-03
   0.176331E+00   0.739022E-03   0.742070E-04   0.775972E-03   0.775972E-03
   0.176552E+00   0.675414E-03   0.737793E-04   0.773923E-03   0.773923E-03
   0.176773E+00   0.823680E-03   0.739251E-04   0.771871E-03   0.771871E-03
   0.176994E+00   0.777098E-03   0.746903E-04   0.769815E-03   0.769815E-03
   0.177215E+00   0.743793E-03   0.731780E-04   0.767753E-03   0.767753E-03
   0.177436E+00   0.731870E-03   0.732236E-04   0.765686E-03   0.765686E-03
   0.177656E+00   0.822041E-03   0.736834E-04   0.763614E-03   0.763614E-03
   0.177877E+00   0.686201E-03   0.736569E-04   0.761537E-03   0.761537E-03
   0.178098E+00   0.719801E-03   0.737205E-04   0.759452E-03   0.759452E-03
   0.178319E+00   0.609121E-03   0.730291E-04   0.757360E-03   0.757360E-03
   0.178540E+00   0.649775E-03   0.728153E-04   0.755266E-03   0.755266E-03
   0.178761E+00   0.715785E-03   0.731013E-04   0.753164E-03   0.753164E-03
   0.178981E+00   0.831589E-03   0.733528E-04   0.751054E-03   0.751054E-03
   0.179202E+00   0.769707E-03   0.731057E-04   0.748937E-03   0.748937E-03
   0.179423E+00   0.834250E-03   0.732997E-04   0.746813E-03   0.746813E-03
   0.179644E+00   0.899913E-03   0.729914E-04   0.744681E-03   0.744681E-03
   0.179865E+00   0.807096E-03   0.733453E-04   0.742542E-03   0.742542E-03
   0.180085E+00   0.744501E-03   0.726117E-04   0.740394E-03   0.740394E-03
   0.180306E+00   0.765371E-03   0.731884E-04   0.738240E-03   0.738240E-03
   0.180527E+00   0.738901E-03   0.726125E-04   0.736074E-03   0.736074E-03
   0.180748E+00   0.773505E-03   0.726076E-04   0.733960E-03   0.733960E-03
   0.180969E+00   0.855765E-03   0.727730E-04   0.731724E-03   0.731724E-03
   0.181190E+00   0.660528E-03   0.728192E-04   0.729538E-03   0.729538E-03
   0.181410E+00   0.818580E-03   0.727032E-04   0.727355E-03   0.727355E-03
   0.181631E+00   0.803264E-03   0.725983E-04   0.725145E-03   0.725145E-03
   0.181852E+00   0.785575E-03   0.717976E-04   0.722938E-03   0.722938E-03
   0.182073E+00   0.700469E-03   0.719028E-04   0.720722E-03   0.720722E-03
   0.182294E+00   0.722779E-03   0.722275E-04   0.718497E-03   0.718497E-03
   0.182515E+00   0.802321E-03   0.725256E-04   0.716269E-03   0.716269E-03
   0.182735E+00   0.579975E-03   0.718515E-04   0.714026E-03   0.714026E-03
   0.182956E+00   0.691038E-03   0.717165E-04   0.711780E-03   0.711780E-03
   0.183177E+00   0.677925E-03   0.713684E-04   0.709527E-03   0.709527E-03
   0.183398E+00   0.871643E-03   0.723824E-04   0.707268E-03   0.707268E-03
   0.183619E+00   0.759081E-03   0.716432E-04   0.704995E-03   0.704995E-03
   0.183840E+00   0.707581E-03   0.722537E-04   0.702726E-03   0.702726E-03
   0.184060E+00   0.713748E-03   0.717132E-04   0.700447E-03   0.700447E-03
   0.184281E+00   0.735206E-03   0.712988E-04   0.698164E-03   0.698164E-03
   0.184502E+00   0.558146E-03   0.708321E-04   0.695873E-03   0.695873E-03
   0.184723E+00   0.729089E-03   0.716305E-04   0.693576E-03   0.693576E-03
   0.184944E+00   0.786944E-03   0.714891E-04   0.691276E-03   0.691276E-03
   0.185165E+00   0.825074E-03   0.722162E-04   0.688969E-03   0.688969E-03
   0.185385E+00   0.821384E-03   0.711244E-04   0.686660E-03   0.686660E-03
   0.185606E+00   0.640311E-03   0.708286E-04   0.684343E-03   0.684343E-03
   0.185827E+00   0.570748E-03   0.710943E-04   0.682023E-03   0.682023E-03
   0.186048E+00   0.809313E-03   0.712276E-04   0.679694E-03   0.679694E-03
   0.186269E+00   0.653040E-03   0.714454E-04   0.677399E-03   0.677399E-03
   0.186490E+00   0.580812E-03   0.715459E-04   0.675035E-03   0.675035E-03
   0.186710E+00   0.805466E-03   0.706512E-04   0.672721E-03   0.672721E-03
   0.186931E+00   0.564990E-03   0.705184E-04   0.670349E-03   0.670349E-03
   0.187152E+00   0.725985E-03   0.711564E-04   0.668035E-03   0.668035E-03
   0.187373E+00   0.631122E-03   0.707784E-04   0.665698E-03   0.665698E-03
   0.187594E+00   0.776718E-03   0.711553E-04   0.663357E-03   0.663357E-03
   0.187815E+00   0.665854E-03   0.717638E-04   0.661013E-03   0.661013E-03
   0.188035E+00   0.610709E-03   0.699696E-04   0.658670E-03   0.658670E-03
   0.188256E+00   0.851702E-03   0.711440E-04   0.656327E-03   0.656327E-03
   0.188477E+00   0.620574E-03   0.705854E-04   0.653986E-03   0.653986E-03
   0.188698E+00   0.604570E-03   0.712898E-04   0.651638E-03   0.651638E-03
   0.188919E+00   0.609465E-03   0.713185E-04   0.649294E-03   0.649294E-03
   0.189140E+00   0.530301E-03   0.709756E-04   0.646961E-03   0.646961E-03
   0.189360E+00   0.632040E-03   0.707385E-04   0.644607E-03   0.644607E-03
   0.189581E+00   0.662380E-03   0.715246E-04   0.642266E-03   0.642266E-03
   0.189802E+00   0.620964E-03   0.708918E-04   0.639927E-03   0.639927E-03
   0.190023E+00   0.578001E-03   0.714791E-04   0.637589E-03   0.637589E-03
   0.190244E+00   0.580359E-03   0.716737E-04   0.635254E-03   0.635254E-03
   0.190465E+00   0.633728E-03   0.711064E-04   0.632920E-03   0.632920E-03
   0.190685E+00   0.578739E-03   0.714067E-04   0.630590E-03   0.630590E-03
   0.190906E+00   0.593946E-03   0.716592E-04   0.628263E-03   0.628263E-03
   0.191127E+00   0.526935E-03   0.712241E-04   0.625938E-03   0.625938E-03
   0.191348E+00   0.644167E-03   0.714772E-04   0.623617E-03   0.623617E-03
   0.191569E+00   0.639486E-03   0.712950E-04   0.621295E-03   0.621295E-03
   0.191790E+00   0.633823E-03   0.716767E-04   0.618996E-03   0.618996E-03
   0.192010E+00   0.628493E-03   0.718885E-04   0.616668E-03   0.616668E-03
   0.192231E+00   0.609593E-03   0.715558E-04   0.614372E-03   0.614372E-03
   0.192452E+00   0.572999E-03   0.714013E-04   0.612054E-03   0.612054E-03
   0.192673E+00   0.737112E-03   0.717323E-04   0.609781E-03   0.609781E-03
   0.192894E+00   0.660558E-03   0.713907E-04   0.607495E-03   0.607495E-03
   0.193115E+00   0.611912E-03   0.715782E-04   0.605210E-03   0.605210E-03
   0.193335E+00   0.699944E-03   0.720878E-04   0.602933E-03   0.602933E-03
   0.193556E+00   0.657782E-03   0.720302E-04   0.600661E-03   0.600661E-03
   0.193777E+00   0.508466E-03   0.712712E-04   0.598395E-03   0.598395E-03
   0.193998E+00   0.544775E-03   0.709515E-04   0.596131E-03   0.596131E-03
   0.194219E+00   0.535159E-03   0.716132E-04   0.593880E-03   0.593880E-03
   0.194439E+00   0.628582E-03   0.716953E-04   0.591634E-03   0.591634E-03
   0.194660E+00   0.552202E-03   0.723016E-04   0.589394E-03   0.589394E-03
   0.194881E+00   0.447645E-03   0.707824E-04   0.587158E-03   0.587158E-03
   0.195102E+00   0.478868E-03   0.709419E-04   0.584932E-03   0.584932E-03
   0.195323E+00   0.585610E-03   0.713406E-04   0.582712E-03   0.582712E-03
   0.195544E+00   0.576849E-03   0.712215E-04   0.580499E-03   0.580499E-03
   0.195764E+00   0.478939E-03   0.713702E-04   0.578295E-03   0.578295E-03
   0.195985E+00   0.651679E-03   0.721685E-04   0.576098E-03   0.576098E-03
   0.196206E+00   0.655903E-03   0.711186E-04   0.573908E-03   0.573908E-03
   0.196427E+00   0.626195E-03   0.708618E-04   0.571725E-03   0.571725E-03
   0.196648E+00   0.567255E-03   0.711939E-04   0.569551E-03   0.569551E-03
   0.196869E+00   0.490139E-03   0.709360E-04   0.567383E-03   0.567383E-03
   0.197089E+00   0.606355E-03   0.716042E-04   0.565207E-03   0.565207E-03
   0.197310E+00   0.578809E-03   0.719285E-04   0.563073E-03   0.563073E-03
   0.197531E+00   0.580374E-03   0.707533E-04   0.560920E-03   0.560920E-03
   0.197752E+00   0.667397E-03   0.711627E-04   0.558802E-03   0.558802E-03
   0.197973E+00   0.474239E-03   0.711098E-04   0.556661E-03   0.556661E-03
   0.198194E+00   0.662674E-03   0.710116E-04   0.554554E-03   0.554554E-03
   0.198414E+00   0.549482E-03   0.716849E-04   0.552446E-03   0.552446E-03
   0.198635E+00   0.577238E-03   0.718427E-04   0.550345E-03   0.550345E-03
   0.198856E+00   0.656548E-03   0.708579E-04   0.548253E-03   0.548253E-03
   0.199077E+00   0.559420E-03   0.715287E-04   0.546170E-03   0.546170E-03
   0.199298E+00   0.530995E-03   0.706739E-04   0.544096E-03   0.544096E-03
   0.199519E+00   0.656917E-03   0.719370E-04   0.542029E-03   0.542029E-03
   0.199739E+00   0.436076E-03   0.713592E-04   0.539972E-03   0.539972E-03
   0.199960E+00   0.523893E-03   0.712040E-04   0.537923E-03   0.537923E-03
   0.200181E+00   0.483599E-03   0.711371E-04   0.535887E-03   0.535887E-03
   0.200402E+00   0.504521E-03   0.712028E-04   0.533857E-03   0.533857E-03
   0.200623E+00   0.535742E-03   0.712791E-04   0.531833E-03   0.531833E-03
   0.200844E+00   0.576767E-03   0.714451E-04   0.529821E-03   0.529821E-03
   0.201064E+00   0.437548E-03   0.713638E-04   0.527824E-03   0.527824E-03
   0.201285E+00   0.526620E-03   0.713575E-04   0.525828E-03   0.525828E-03
   0.201506E+00   0.643974E-03   0.721133E-04   0.523840E-03   0.523840E-03
   0.201727E+00   0.507588E-03   0.709709E-04   0.521868E-03   0.521868E-03
   0.201948E+00   0.610158E-03   0.713961E-04   0.519901E-03   0.519901E-03
   0.202169E+00   0.635610E-03   0.718699E-04   0.517943E-03   0.517943E-03
   0.202389E+00   0.523403E-03   0.707729E-04   0.515996E-03   0.515996E-03
   0.202610E+00   0.507099E-03   0.712320E-04   0.514049E-03   0.514049E-03
   0.202831E+00   0.466763E-03   0.719253E-04   0.512144E-03   0.512144E-03
   0.203052E+00   0.487212E-03   0.714498E-04   0.510209E-03   0.510209E-03
   0.203273E+00   0.462894E-03   0.714248E-04   0.508318E-03   0.508318E-03
   0.203494E+00   0.636289E-03   0.716530E-04   0.506407E-03   0.506407E-03
   0.203714E+00   0.476825E-03   0.707304E-04   0.504526E-03   0.504526E-03
   0.203935E+00   0.599761E-03   0.720413E-04   0.502650E-03   0.502650E-03
   0.204156E+00   0.483543E-03   0.718219E-04   0.500784E-03   0.500784E-03
   0.204377E+00   0.475452E-03   0.713875E-04   0.498927E-03   0.498927E-03
   0.204598E+00   0.457264E-03   0.717575E-04   0.497082E-03   0.497082E-03
   0.204819E+00   0.373911E-03   0.710281E-04   0.495247E-03   0.495247E-03
   0.205039E+00   0.519085E-03   0.715109E-04   0.493424E-03   0.493424E-03
   0.205260E+00   0.451930E-03   0.723032E-04   0.491611E-03   0.491611E-03
   0.205481E+00   0.461385E-03   0.721622E-04   0.489807E-03   0.489807E-03
   0.205702E+00   0.391180E-03   0.721902E-04   0.488016E-03   0.488016E-03
   0.205923E+00   0.501967E-03   0.721041E-04   0.486248E-03   0.486248E-03
   0.206144E+00   0.386025E-03   0.713650E-04   0.484469E-03   0.484469E-03
   0.206364E+00   0.470421E-03   0.723094E-04   0.482714E-03   0.482714E-03
   0.206585E+00   0.483514E-03   0.728817E-04   0.480968E-03   0.480968E-03
   0.206806E+00   0.429442E-03   0.730928E-04   0.479231E-03   0.479231E-03
   0.207027E+00   0.521014E-03   0.723817E-04   0.477513E-03   0.477513E-03
   0.207248E+00   0.451439E-03   0.719651E-04   0.475802E-03   0.475802E-03
   0.207469E+00   0.417778E-03   0.721970E-04   0.474107E-03   0.474107E-03
   0.207689E+00   0.598778E-03   0.732922E-04   0.472420E-03   0.472420E-03
   0.207910E+00   0.506813E-03   0.729163E-04   0.470745E-03   0.470745E-03
   0.208131E+00   0.354783E-03   0.735771E-04   0.469134E-03   0.469134E-03
   0.208352E+00   0.438629E-03   0.725705E-04   0.467436E-03   0.467436E-03
   0.208573E+00   0.475667E-03   0.725321E-04   0.465801E-03   0.465801E-03
   0.208793E+00   0.480308E-03   0.728850E-04   0.464198E-03   0.464198E-03
   0.209014E+00   0.476187E-03   0.734178E-04   0.462572E-03   0.462572E-03
   0.209235E+00   0.535458E-03   0.734296E-04   0.460983E-03   0.460983E-03
   0.209456E+00   0.458161E-03   0.733985E-04   0.459403E-03   0.459403E-03
   0.209677E+00   0.357782E-03   0.730153E-04   0.457835E-03   0.457835E-03
   0.209898E+00   0.439741E-03   0.727626E-04   0.456282E-03   0.456282E-03
   0.210118E+00   0.416951E-03   0.729645E-04   0.454743E-03   0.454743E-03
   0.210339E+00   0.575242E-03   0.737221E-04   0.453216E-03   0.453216E-03
   0.210560E+00   0.464240E-03   0.734284E-04   0.451706E-03   0.451706E-03
   0.210781E+00   0.405570E-03   0.730022E-04   0.450208E-03   0.450208E-03
   0.211002E+00   0.327071E-03   0.728819E-04   0.448724E-03   0.448724E-03
   0.211223E+00   0.362972E-03   0.729646E-04   0.447256E-03   0.447256E-03
   0.211443E+00   0.383744E-03   0.731049E-04   0.445805E-03   0.445805E-03
   0.211664E+00   0.439837E-03   0.734272E-04   0.444367E-03   0.444367E-03
   0.211885E+00   0.394946E-03   0.730175E-04   0.442944E-03   0.442944E-03
   0.212106E+00   0.308812E-03   0.731538E-04   0.441535E-03   0.441535E-03
   0.212327E+00   0.516781E-03   0.739521E-04   0.440141E-03   0.440141E-03
   0.212548E+00   0.518236E-03   0.734717E-04   0.438764E-03   0.438764E-03
   0.212768E+00   0.331112E-03   0.732472E-04   0.437401E-03   0.437401E-03
   0.212989E+00   0.363534E-03   0.735370E-04   0.436053E-03   0.436053E-03
   0.213210E+00   0.441107E-03   0.730436E-04   0.434721E-03   0.434721E-03
   0.213431E+00   0.514262E-03   0.738190E-04   0.433400E-03   0.433400E-03
   0.213652E+00   0.397858E-03   0.737505E-04   0.432127E-03   0.432127E-03
   0.213873E+00   0.456714E-03   0.735341E-04   0.430815E-03   0.430815E-03
   0.214093E+00   0.321616E-03   0.741410E-04   0.429545E-03   0.429545E-03
   0.214314E+00   0.304965E-03   0.733552E-04   0.428318E-03   0.428318E-03
   0.214535E+00   0.489989E-03   0.733630E-04   0.427051E-03   0.427051E-03
   0.214756E+00   0.456740E-03   0.739774E-04   0.425834E-03   0.425834E-03
   0.214977E+00   0.432591E-03   0.743471E-04   0.424627E-03   0.424627E-03
   0.215198E+00   0.555232E-03   0.741673E-04   0.423435E-03   0.423435E-03
   0.215418E+00   0.549363E-03   0.740269E-04   0.422260E-03   0.422260E-03
   0.215639E+00   0.330944E-03   0.732566E-04   0.421099E-03   0.421099E-03
   0.215860E+00   0.323889E-03   0.740222E-04   0.419954E-03   0.419954E-03
   0.216081E+00   0.433975E-03   0.743168E-04   0.418825E-03   0.418825E-03
   0.216302E+00   0.309897E-03   0.742196E-04   0.417712E-03   0.417712E-03
   0.216523E+00   0.429567E-03   0.745642E-04   0.416617E-03   0.416617E-03
   0.216743E+00   0.371236E-03   0.736586E-04   0.415527E-03   0.415527E-03
   0.216964E+00   0.500450E-03   0.737471E-04   0.414457E-03   0.414457E-03
   0.217185E+00   0.421005E-03   0.742954E-04   0.413406E-03   0.413406E-03
   0.217406E+00   0.573128E-03   0.743458E-04   0.412369E-03   0.412369E-03
   0.217627E+00   0.387142E-03   0.748844E-04   0.411344E-03   0.411344E-03
   0.217848E+00   0.386419E-03   0.745092E-04   0.410336E-03   0.410336E-03
   0.218068E+00   0.321157E-03   0.730963E-04   0.409341E-03   0.409341E-03
   0.218289E+00   0.420622E-03   0.738488E-04   0.408361E-03   0.408361E-03
   0.218510E+00   0.395558E-03   0.741953E-04   0.407393E-03   0.407393E-03
   0.218731E+00   0.431954E-03   0.737602E-04   0.406440E-03   0.406440E-03
   0.218952E+00   0.413412E-03   0.746917E-04   0.405495E-03   0.405495E-03
   0.219173E+00   0.238709E-03   0.737862E-04   0.404583E-03   0.404583E-03
   0.219393E+00   0.213874E-03   0.733250E-04   0.403657E-03   0.403657E-03
   0.219614E+00   0.418676E-03   0.742901E-04   0.402758E-03   0.402758E-03
   0.219835E+00   0.479493E-03   0.742090E-04   0.401915E-03   0.401915E-03
   0.220056E+00   0.357597E-03   0.743076E-04   0.400997E-03   0.400997E-03
   0.220277E+00   0.321353E-03   0.743590E-04   0.400138E-03   0.400138E-03
   0.220498E+00   0.435989E-03   0.740134E-04   0.399289E-03   0.399289E-03
   0.220718E+00   0.372649E-03   0.735438E-04   0.398448E-03   0.398448E-03
   0.220939E+00   0.410117E-03   0.747507E-04   0.397623E-03   0.397623E-03
   0.221160E+00   0.358394E-03   0.741077E-04   0.396805E-03   0.396805E-03
   0.221381E+00   0.315210E-03   0.747709E-04   0.395998E-03   0.395998E-03
   0.221602E+00   0.449384E-03   0.749266E-04   0.395202E-03   0.395202E-03
   0.221823E+00   0.405322E-03   0.760187E-04   0.394415E-03   0.394415E-03
   0.222043E+00   0.346127E-03   0.772093E-04   0.393644E-03   0.393644E-03
   0.222264E+00   0.388152E-03   0.777001E-04   0.392871E-03   0.392871E-03
   0.222485E+00   0.370793E-03   0.783369E-04   0.392113E-03   0.392113E-03
   0.222706E+00   0.414865E-03   0.785768E-04   0.391365E-03   0.391365E-03
   0.222927E+00   0.235169E-03   0.784444E-04   0.390623E-03   0.390623E-03
   0.223147E+00   0.337863E-03   0.790924E-04   0.389889E-03   0.389889E-03
   0.223368E+00   0.301610E-03   0.799665E-04   0.389164E-03   0.389164E-03
   0.223589E+00   0.473836E-03   0.805377E-04   0.388444E-03   0.388444E-03
   0.223810E+00   0.294765E-03   0.809414E-04   0.387733E-03   0.387733E-03
   0.224031E+00   0.327633E-03   0.800813E-04   0.387027E-03   0.387027E-03
   0.224252E+00   0.467401E-03   0.810819E-04   0.386327E-03   0.386327E-03
   0.224472E+00   0.457707E-03   0.818710E-04   0.385616E-03   0.385616E-03
   0.224693E+00   0.371303E-03   0.825306E-04   0.384948E-03   0.384948E-03
   0.224914E+00   0.432113E-03   0.823846E-04   0.384254E-03   0.384254E-03
   0.225135E+00   0.357367E-03   0.824537E-04   0.383584E-03   0.383584E-03
   0.225356E+00   0.293427E-03   0.822255E-04   0.382947E-03   0.382947E-03
   0.225577E+00   0.248116E-03   0.826205E-04   0.382231E-03   0.382231E-03
   0.225797E+00   0.503803E-03   0.836501E-04   0.381567E-03   0.381567E-03
   0.226018E+00   0.419117E-03   0.844023E-04   0.380901E-03   0.380901E-03
   0.226239E+00   0.404897E-03   0.821583E-04   0.380240E-03   0.380240E-03
   0.226460E+00   0.408766E-03   0.810964E-04   0.379577E-03   0.379577E-03
   0.226681E+00   0.300294E-03   0.804403E-04   0.378920E-03   0.378920E-03
   0.226902E+00   0.413541E-03   0.807092E-04   0.378264E-03   0.378264E-03
   0.227122E+00   0.383311E-03   0.808080E-04   0.377606E-03   0.377606E-03
   0.227343E+00   0.456169E-03   0.811381E-04   0.376951E-03   0.376951E-03
   0.227564E+00   0.453679E-03   0.792546E-04   0.376298E-03   0.376298E-03
   0.227785E+00   0.488454E-03   0.793637E-04   0.375642E-03   0.375642E-03
   0.228006E+00   0.339739E-03   0.795411E-04   0.374987E-03   0.374987E-03
   0.228227E+00   0.266078E-03   0.797199E-04   0.374333E-03   0.374333E-03
   0.228447E+00   0.357360E-03   0.800801E-04   0.373675E-03   0.373675E-03
   0.228668E+00   0.348470E-03   0.791508E-04   0.373020E-03   0.373020E-03
   0.228889E+00   0.456470E-03   0.784622E-04   0.372362E-03   0.372362E-03
   0.229110E+00   0.287584E-03   0.786451E-04   0.371702E-03   0.371702E-03
   0.229331E+00   0.503281E-03   0.792745E-04   0.371040E-03   0.371040E-03
   0.229552E+00   0.398511E-03   0.790465E-04   0.370376E-03   0.370376E-03
   0.229772E+00   0.236840E-03   0.792203E-04   0.369708E-03   0.369708E-03
   0.229993E+00   0.463140E-03   0.791171E-04   0.369030E-03   0.369030E-03
   0.230214E+00   0.407433E-03   0.778368E-04   0.368364E-03   0.368364E-03
   0.230435E+00   0.300267E-03   0.783038E-04   0.367685E-03   0.367685E-03
   0.230656E+00   0.384584E-03   0.782773E-04   0.367021E-03   0.367021E-03
   0.230877E+00   0.344153E-03   0.787191E-04   0.366348E-03   0.366348E-03
   0.231097E+00   0.401037E-03   0.784644E-04   0.365647E-03   0.365647E-03
   0.231318E+00   0.448968E-03   0.786435E-04   0.364960E-03   0.364960E-03
   0.231539E+00   0.307411E-03   0.779246E-04   0.364267E-03   0.364267E-03
   0.231760E+00   0.240225E-03   0.780165E-04   0.363570E-03   0.363570E-03
   0.231981E+00   0.375655E-03   0.780923E-04   0.362868E-03   0.362868E-03
   0.232202E+00   0.379579E-03   0.779711E-04   0.362163E-03   0.362163E-03
   0.232422E+00   0.319592E-03   0.775159E-04   0.361452E-03   0.361452E-03
   0.232643E+00   0.367870E-03   0.782546E-04   0.360738E-03   0.360738E-03
   0.232864E+00   0.494259E-03   0.777521E-04   0.360018E-03   0.360018E-03
   0.233085E+00   0.376174E-03   0.778568E-04   0.359297E-03   0.359297E-03
   0.233306E+00   0.450692E-03   0.777093E-04   0.358565E-03   0.358565E-03
   0.233527E+00   0.435101E-03   0.781154E-04   0.357834E-03   0.357834E-03
   0.233747E+00   0.438745E-03   0.778857E-04   0.357096E-03   0.357096E-03
   0.233968E+00   0.529130E-03   0.782129E-04   0.356358E-03   0.356358E-03
   0.234189E+00   0.489118E-03   0.777840E-04   0.355607E-03   0.355607E-03
   0.234410E+00   0.259841E-03   0.775863E-04   0.354855E-03   0.354855E-03
   0.234631E+00   0.404237E-03   0.776643E-04   0.354099E-03   0.354099E-03
   0.234852E+00   0.290289E-03   0.777567E-04   0.353337E-03   0.353337E-03
   0.235072E+00   0.405460E-03   0.774712E-04   0.352572E-03   0.352572E-03
   0.235293E+00   0.431560E-03   0.785239E-04   0.351799E-03   0.351799E-03
   0.235514E+00   0.208257E-03   0.772225E-04   0.351068E-03   0.351068E-03
   0.235735E+00   0.278220E-03   0.771807E-04   0.350254E-03   0.350254E-03
   0.235956E+00   0.275856E-03   0.773996E-04   0.349459E-03   0.349459E-03
   0.236177E+00   0.386697E-03   0.778582E-04   0.348676E-03   0.348676E-03
   0.236397E+00   0.435098E-03   0.773903E-04   0.347873E-03   0.347873E-03
   0.236618E+00   0.407893E-03   0.783648E-04   0.347094E-03   0.347094E-03
   0.236839E+00   0.388796E-03   0.779224E-04   0.346298E-03   0.346298E-03
   0.237060E+00   0.246101E-03   0.776242E-04   0.345497E-03   0.345497E-03
   0.237281E+00   0.546235E-03   0.778865E-04   0.344693E-03   0.344693E-03
   0.237502E+00   0.442629E-03   0.770862E-04   0.343885E-03   0.343885E-03
   0.237722E+00   0.326965E-03   0.778503E-04   0.343075E-03   0.343075E-03
   0.237943E+00   0.438605E-03   0.783157E-04   0.342262E-03   0.342262E-03
   0.238164E+00   0.297853E-03   0.782075E-04   0.341448E-03   0.341448E-03
   0.238385E+00   0.306920E-03   0.775839E-04   0.340629E-03   0.340629E-03
   0.238606E+00   0.437141E-03   0.778819E-04   0.339811E-03   0.339811E-03
   0.238826E+00   0.202280E-03   0.773551E-04   0.338991E-03   0.338991E-03
   0.239047E+00   0.345338E-03   0.779613E-04   0.338166E-03   0.338166E-03
   0.239268E+00   0.342691E-03   0.778727E-04   0.337342E-03   0.337342E-03
   0.239489E+00   0.365558E-03   0.781577E-04   0.336518E-03   0.336518E-03
   0.239710E+00   0.293494E-03   0.774104E-04   0.335693E-03   0.335693E-03
   0.239931E+00   0.324653E-03   0.777925E-04   0.334865E-03   0.334865E-03
   0.240151E+00   0.384949E-03   0.778721E-04   0.334040E-03   0.334040E-03
   0.240372E+00   0.392957E-03   0.778827E-04   0.333210E-03   0.333210E-03
   0.240593E+00   0.322926E-03   0.781808E-04   0.332383E-03   0.332383E-03
   0.240814E+00   0.254876E-03   0.779791E-04   0.331552E-03   0.331552E-03
   0.241035E+00   0.409587E-03   0.775846E-04   0.330752E-03   0.330752E-03
   0.241256E+00   0.124558E-03   0.772471E-04   0.329902E-03   0.329902E-03
   0.241476E+00   0.304863E-03   0.777962E-04   0.329077E-03   0.329077E-03
   0.241697E+00   0.311371E-03   0.781746E-04   0.328263E-03   0.328263E-03
   0.241918E+00   0.359583E-03   0.775925E-04   0.327418E-03   0.327418E-03
   0.242139E+00   0.286468E-03   0.782664E-04   0.326621E-03   0.326621E-03
   0.242360E+00   0.318533E-03   0.776433E-04   0.325805E-03   0.325805E-03
   0.242581E+00   0.193147E-03   0.772823E-04   0.324992E-03   0.324992E-03
   0.242801E+00   0.385281E-03   0.780075E-04   0.324180E-03   0.324180E-03
   0.243022E+00   0.295833E-03   0.776497E-04   0.323372E-03   0.323372E-03
   0.243243E+00   0.402060E-03   0.780743E-04   0.322567E-03   0.322567E-03
   0.243464E+00   0.306230E-03   0.786386E-04   0.321765E-03   0.321765E-03
   0.243685E+00   0.434589E-03   0.777287E-04   0.320968E-03   0.320968E-03
   0.243906E+00   0.221410E-03   0.776468E-04   0.320169E-03   0.320169E-03
   0.244126E+00   0.314524E-03   0.780792E-04   0.319383E-03   0.319383E-03
   0.244347E+00   0.324203E-03   0.774732E-04   0.318602E-03   0.318602E-03
   0.244568E+00   0.274782E-03   0.771565E-04   0.317817E-03   0.317817E-03
   0.244789E+00   0.182248E-03   0.780767E-04   0.317042E-03   0.317042E-03
   0.245010E+00   0.265938E-03   0.779679E-04   0.316269E-03   0.316269E-03
   0.245231E+00   0.402170E-03   0.781663E-04   0.315503E-03   0.315503E-03
   0.245451E+00   0.298327E-03   0.774971E-04   0.314741E-03   0.314741E-03
   0.245672E+00   0.232779E-03   0.776668E-04   0.313985E-03   0.313985E-03
   0.245893E+00   0.390342E-03   0.782993E-04   0.313236E-03   0.313236E-03
   0.246114E+00   0.252716E-03   0.778464E-04   0.312490E-03   0.312490E-03
   0.246335E+00   0.272805E-03   0.780952E-04   0.311746E-03   0.311746E-03
   0.246556E+00   0.285593E-03   0.778303E-04   0.311028E-03   0.311028E-03
   0.246776E+00   0.388723E-03   0.780597E-04   0.310289E-03   0.310289E-03
   0.246997E+00   0.321361E-03   0.771832E-04   0.309568E-03   0.309568E-03
   0.247218E+00   0.301514E-03   0.777709E-04   0.308863E-03   0.308863E-03
   0.247439E+00   0.302265E-03   0.784164E-04   0.308138E-03   0.308138E-03
   0.247660E+00   0.370273E-03   0.787346E-04   0.307448E-03   0.307448E-03
   0.247881E+00   0.237487E-03   0.774146E-04   0.306755E-03   0.306755E-03
   0.248101E+00   0.227125E-03   0.774517E-04   0.306066E-03   0.306066E-03
   0.248322E+00   0.396972E-03   0.779936E-04   0.305386E-03   0.305386E-03
   0.248543E+00   0.305566E-03   0.777361E-04   0.304710E-03   0.304710E-03
   0.248764E+00   0.306864E-03   0.783209E-04   0.304043E-03   0.304043E-03
   0.248985E+00   0.273686E-03   0.785207E-04   0.303383E-03   0.303383E-03
   0.249206E+00   0.298207E-03   0.780093E-04   0.302728E-03   0.302728E-03
   0.249426E+00   0.157730E-03   0.768688E-04   0.302091E-03   0.302091E-03
   0.249647E+00   0.240938E-03   0.777850E-04   0.301439E-03   0.301439E-03
   0.249868E+00   0.285310E-03   0.777647E-04   0.300817E-03   0.300817E-03
   0.250089E+00   0.391006E-03   0.785607E-04   0.300180E-03   0.300180E-03
   0.250310E+00   0.266629E-03   0.781702E-04   0.299561E-03   0.299561E-03
   0.250531E+00   0.284630E-03   0.772417E-04   0.298947E-03   0.298947E-03
   0.250751E+00   0.243013E-03   0.774256E-04   0.298340E-03   0.298340E-03
   0.250972E+00   0.338550E-03   0.777058E-04   0.297741E-03   0.297741E-03
   0.251193E+00   0.288976E-03   0.780499E-04   0.297147E-03   0.297147E-03
   0.251414E+00   0.267023E-03   0.774282E-04   0.296561E-03   0.296561E-03
   0.251635E+00   0.280672E-03   0.785120E-04   0.295979E-03   0.295979E-03

           ####      Real Space Data                               ####

           Distance distribution  function of particle  


      R          P(R)      ERROR

  0.0000E+00  0.0000E+00  0.0000E+00
  0.2156E+01  0.4000E-05  0.6017E-07
  0.4312E+01  0.9336E-05  0.7089E-07
  0.6468E+01  0.1585E-04  0.4782E-07
  0.8624E+01  0.2328E-04  0.3342E-07
  0.1078E+02  0.3134E-04  0.6731E-07
  0.1294E+02  0.3970E-04  0.9769E-07
  0.1509E+02  0.4805E-04  0.1064E-06
  0.1725E+02  0.5614E-04  0.9404E-07
  0.1940E+02  0.6375E-04  0.7682E-07
  0.2156E+02  0.7078E-04  0.8362E-07
  0.2372E+02  0.7716E-04  0.1121E-06
  0.2587E+02  0.8289E-04  0.1362E-06
  0.2803E+02  0.8801E-04  0.1430E-06
  0.3018E+02  0.9259E-04  0.1334E-06
  0.3234E+02  0.9669E-04  0.1209E-06
  0.3450E+02  0.1004E-03  0.1247E-06
  0.3665E+02  0.1037E-03  0.1464E-06
  0.3881E+02  0.1066E-03  0.1688E-06
  0.4096E+02  0.1093E-03  0.1783E-06
  0.4312E+02  0.1117E-03  0.1719E-06
  0.4528E+02  0.1139E-03  0.1564E-06
  0.4743E+02  0.1159E-03  0.1460E-06
  0.4959E+02  0.1178E-03  0.1526E-06
  0.5174E+02  0.1197E-03  0.1724E-06
  0.5390E+02  0.1215E-03  0.1939E-06
  0.5606E+02  0.1235E-03  0.2090E-06
  0.5821E+02  0.1257E-03  0.2153E-06
  0.6037E+02  0.1280E-03  0.2132E-06
  0.6252E+02  0.1304E-03  0.2049E-06
  0.6468E+02  0.1330E-03  0.1943E-06
  0.6683E+02  0.1356E-03  0.1886E-06
  0.6899E+02  0.1381E-03  0.1956E-06
  0.7115E+02  0.1405E-03  0.2170E-06
  0.7330E+02  0.1426E-03  0.2453E-06
  0.7546E+02  0.1443E-03  0.2707E-06
  0.7761E+02  0.1455E-03  0.2874E-06
  0.7977E+02  0.1462E-03  0.2959E-06
  0.8193E+02  0.1463E-03  0.3012E-06
  0.8408E+02  0.1459E-03  0.3088E-06
  0.8624E+02  0.1448E-03  0.3190E-06
  0.8839E+02  0.1433E-03  0.3269E-06
  0.9055E+02  0.1412E-03  0.3269E-06
  0.9271E+02  0.1388E-03  0.3173E-06
  0.9486E+02  0.1360E-03  0.3030E-06
  0.9702E+02  0.1328E-03  0.2922E-06
  0.9917E+02  0.1295E-03  0.2907E-06
  0.1013E+03  0.1259E-03  0.2966E-06
  0.1035E+03  0.1220E-03  0.3039E-06
  0.1056E+03  0.1180E-03  0.3084E-06
  0.1078E+03  0.1137E-03  0.3114E-06
  0.1100E+03  0.1092E-03  0.3169E-06
  0.1121E+03  0.1045E-03  0.3263E-06
  0.1143E+03  0.9975E-04  0.3364E-06
  0.1164E+03  0.9489E-04  0.3416E-06
  0.1186E+03  0.9004E-04  0.3392E-06
  0.1207E+03  0.8529E-04  0.3315E-06
  0.1229E+03  0.8073E-04  0.3244E-06
  0.1250E+03  0.7643E-04  0.3232E-06
  0.1272E+03  0.7245E-04  0.3282E-06
  0.1294E+03  0.6880E-04  0.3359E-06
  0.1315E+03  0.6548E-04  0.3430E-06
  0.1337E+03  0.6243E-04  0.3497E-06
  0.1358E+03  0.5960E-04  0.3581E-06
  0.1380E+03  0.5693E-04  0.3690E-06
  0.1401E+03  0.5433E-04  0.3797E-06
  0.1423E+03  0.5177E-04  0.3855E-06
  0.1444E+03  0.4920E-04  0.3838E-06
  0.1466E+03  0.4663E-04  0.3764E-06
  0.1488E+03  0.4407E-04  0.3688E-06
  0.1509E+03  0.4155E-04  0.3668E-06
  0.1531E+03  0.3909E-04  0.3729E-06
  0.1552E+03  0.3674E-04  0.3839E-06
  0.1574E+03  0.3449E-04  0.3950E-06
  0.1595E+03  0.3236E-04  0.4026E-06
  0.1617E+03  0.3032E-04  0.4060E-06
  0.1639E+03  0.2835E-04  0.4067E-06
  0.1660E+03  0.2641E-04  0.4062E-06
  0.1682E+03  0.2448E-04  0.4055E-06
  0.1703E+03  0.2254E-04  0.4049E-06
  0.1725E+03  0.2060E-04  0.4043E-06
  0.1746E+03  0.1866E-04  0.4033E-06
  0.1768E+03  0.1676E-04  0.4012E-06
  0.1789E+03  0.1492E-04  0.3973E-06
  0.1811E+03  0.1319E-04  0.3916E-06
  0.1833E+03  0.1157E-04  0.3860E-06
  0.1854E+03  0.1010E-04  0.3837E-06
  0.1876E+03  0.8775E-05  0.3878E-06
  0.1897E+03  0.7583E-05  0.3985E-06
  0.1919E+03  0.6511E-05  0.4123E-06
  0.1940E+03  0.5545E-05  0.4243E-06
  0.1962E+03  0.4675E-05  0.4304E-06
  0.1983E+03  0.3898E-05  0.4296E-06
  0.2005E+03  0.3216E-05  0.4232E-06
  0.2027E+03  0.2641E-05  0.4142E-06
  0.2048E+03  0.2182E-05  0.4059E-06
  0.2070E+03  0.1843E-05  0.4005E-06
  0.2091E+03  0.1622E-05  0.3991E-06
  0.2113E+03  0.1502E-05  0.4018E-06
  0.2134E+03  0.1455E-05  0.4080E-06
  0.2156E+03  0.1445E-05  0.4168E-06
  0.2178E+03  0.1435E-05  0.4268E-06
  0.2199E+03  0.1391E-05  0.4359E-06
  0.2221E+03  0.1288E-05  0.4409E-06
  0.2242E+03  0.1120E-05  0.4367E-06
  0.2264E+03  0.8961E-06  0.4166E-06
  0.2285E+03  0.6384E-06  0.3718E-06
  0.2307E+03  0.3803E-06  0.2930E-06
  0.2328E+03  0.1572E-06  0.1714E-06
  0.2350E+03  0.0000E+00  0.0000E+00
