# Supplementary material for: The dynamic nature of netrin-1 and the structural basis for glycosaminoglycan fragment-induced filament formation
Source: Nat Commun. 2023 Mar 3;14:1226. doi: 10.1038/s41467-023-36692-w (PMC9984387; doi:10.1038/s41467-023-36692-w)
Supplement: Supplementary file 3 — Supplementary Data 1 [file 41467_2023_36692_MOESM3_ESM.zip › data_SEC-SAXS/sm16028-7_379532/chNET1_delC+dp8_traces.csv]

# Buffer range for subtraction:
# 0 to 244
# 525 to 619
# Average window size: 5
# Molecule type (Vc MW): Protein
# Molecule density (Vp MW): 0.00083
#
#Frame_#	Integrated_Intensity	Mean_Intensity	Subtracted_Integrated_Intensity	Subtracted_Mean_Intensity	Rg_(A)	Rger_(A)	I0	I0er	MW_Vc_(kDa)	MWer_Vc_(kDa)	MW_Vp_(kDa)	File_Name
0	1.15452833E-02	3.14635353E-02	-3.25959791E-05	-8.85367990E-05	-1.00000000E+00	-1.00000000E+00	-1.00000000E+00	-1.00000000E+00	-1.00000000E+00	-1.00000000E+00	-1.00000000E+00	02483_chNET1_with_dp8.dat
1	1.15796783E-02	3.15569520E-02	1.79901603E-06	4.87990077E-06	-1.00000000E+00	-1.00000000E+00	-1.00000000E+00	-1.00000000E+00	-1.00000000E+00	-1.00000000E+00	-1.00000000E+00	02484_chNET1_with_dp8.dat
2	1.15657853E-02	3.15191656E-02	-1.20940253E-05	-3.29065710E-05	-1.00000000E+00	-1.00000000E+00	-1.00000000E+00	-1.00000000E+00	-1.00000000E+00	-1.00000000E+00	-1.00000000E+00	02485_chNET1_with_dp8.dat
3	1.15768540E-02	3.15494156E-02	-1.02529800E-06	-2.65648912E-06	-1.00000000E+00	-1.00000000E+00	-1.00000000E+00	-1.00000000E+00	-1.00000000E+00	-1.00000000E+00	-1.00000000E+00	02486_chNET1_with_dp8.dat
4	1.15410049E-02	3.14514519E-02	-3.68744018E-05	-1.00620267E-04	-1.00000000E+00	-1.00000000E+00	-1.00000000E+00	-1.00000000E+00	-1.00000000E+00	-1.00000000E+00	-1.00000000E+00	02487_chNET1_with_dp8.dat
5	1.15662860E-02	3.15203136E-02	-1.15932592E-05	-3.17585577E-05	-1.00000000E+00	-1.00000000E+00	-1.00000000E+00	-1.00000000E+00	-1.00000000E+00	-1.00000000E+00	-1.00000000E+00	02488_chNET1_with_dp8.dat
6	1.15418893E-02	3.14540896E-02	-3.59899367E-05	-9.79825198E-05	-1.00000000E+00	-1.00000000E+00	-1.00000000E+00	-1.00000000E+00	-1.00000000E+00	-1.00000000E+00	-1.00000000E+00	02489_chNET1_with_dp8.dat
7	1.15474269E-02	3.14688946E-02	-3.04523483E-05	-8.31775210E-05	-1.00000000E+00	-1.00000000E+00	-1.00000000E+00	-1.00000000E+00	-1.00000000E+00	-1.00000000E+00	-1.00000000E+00	02490_chNET1_with_dp8.dat
8	1.15581077E-02	3.14980709E-02	-1.97716129E-05	-5.40012731E-05	-1.00000000E+00	-1.00000000E+00	-1.00000000E+00	-1.00000000E+00	-1.00000000E+00	-1.00000000E+00	-1.00000000E+00	02491_chNET1_with_dp8.dat
9	1.15677939E-02	3.15244396E-02	-1.00853440E-05	-2.76324873E-05	-1.00000000E+00	-1.00000000E+00	-1.00000000E+00	-1.00000000E+00	-1.00000000E+00	-1.00000000E+00	-1.00000000E+00	02492_chNET1_with_dp8.dat
10	1.15913320E-02	3.15887337E-02	1.34526974E-05	3.66615187E-05	-1.00000000E+00	-1.00000000E+00	-1.00000000E+00	-1.00000000E+00	-1.00000000E+00	-1.00000000E+00	-1.00000000E+00	02493_chNET1_with_dp8.dat
11	1.15605017E-02	3.15045606E-02	-1.73776048E-05	-4.75115595E-05	-1.00000000E+00	-1.00000000E+00	-1.00000000E+00	-1.00000000E+00	-1.00000000E+00	-1.00000000E+00	-1.00000000E+00	02494_chNET1_with_dp8.dat
12	1.15610642E-02	3.15062011E-02	-1.68151180E-05	-4.58710024E-05	-1.00000000E+00	-1.00000000E+00	-1.00000000E+00	-1.00000000E+00	-1.00000000E+00	-1.00000000E+00	-1.00000000E+00	02495_chNET1_with_dp8.dat
13	1.15469634E-02	3.14680224E-02	-3.09158725E-05	-8.40497472E-05	-1.00000000E+00	-1.00000000E+00	-1.00000000E+00	-1.00000000E+00	-1.00000000E+00	-1.00000000E+00	-1.00000000E+00	02496_chNET1_with_dp8.dat
14	1.15607401E-02	3.15054164E-02	-1.71392136E-05	-4.66557779E-05	-1.00000000E+00	-1.00000000E+00	-1.00000000E+00	-1.00000000E+00	-1.00000000E+00	-1.00000000E+00	-1.00000000E+00	02497_chNET1_with_dp8.dat
15	1.15708869E-02	3.15330279E-02	-6.99235974E-06	-1.90442406E-05	-1.00000000E+00	-1.00000000E+00	-1.00000000E+00	-1.00000000E+00	-1.00000000E+00	-1.00000000E+00	-1.00000000E+00	02498_chNET1_with_dp8.dat
16	1.15677133E-02	3.15244579E-02	-1.01659680E-05	-2.76142677E-05	-1.00000000E+00	-1.00000000E+00	-1.00000000E+00	-1.00000000E+00	-1.00000000E+00	-1.00000000E+00	-1.00000000E+00	02499_chNET1_with_dp8.dat
17	1.15699235E-02	3.15304757E-02	-7.95577114E-06	-2.15964584E-05	-1.00000000E+00	-1.00000000E+00	-1.00000000E+00	-1.00000000E+00	-1.00000000E+00	-1.00000000E+00	-1.00000000E+00	02500_chNET1_with_dp8.dat
18	1.15536454E-02	3.14860427E-02	-2.42338702E-05	-6.60294181E-05	-1.00000000E+00	-1.00000000E+00	-1.00000000E+00	-1.00000000E+00	-1.00000000E+00	-1.00000000E+00	-1.00000000E+00	02501_chNET1_with_dp8.dat
19	1.15545515E-02	3.14883345E-02	-2.33277659E-05	-6.37376215E-05	-1.00000000E+00	-1.00000000E+00	-1.00000000E+00	-1.00000000E+00	-1.00000000E+00	-1.00000000E+00	-1.00000000E+00	02502_chNET1_with_dp8.dat
20	1.15680098E-02	3.15254748E-02	-9.86948507E-06	-2.65973778E-05	-1.00000000E+00	-1.00000000E+00	-1.00000000E+00	-1.00000000E+00	-1.00000000E+00	-1.00000000E+00	-1.00000000E+00	02503_chNET1_with_dp8.dat
21	1.15635019E-02	3.15130371E-02	-1.43773627E-05	-3.90350481E-05	-1.00000000E+00	-1.00000000E+00	-1.00000000E+00	-1.00000000E+00	-1.00000000E+00	-1.00000000E+00	-1.00000000E+00	02504_chNET1_with_dp8.dat
22	1.15499067E-02	3.14758454E-02	-2.79726207E-05	-7.62267695E-05	-1.00000000E+00	-1.00000000E+00	-1.00000000E+00	-1.00000000E+00	-1.00000000E+00	-1.00000000E+00	-1.00000000E+00	02505_chNET1_with_dp8.dat
23	1.15754786E-02	3.15453822E-02	-2.40069794E-06	-6.68989225E-06	-1.00000000E+00	-1.00000000E+00	-1.00000000E+00	-1.00000000E+00	-1.00000000E+00	-1.00000000E+00	-1.00000000E+00	02506_chNET1_with_dp8.dat
24	1.15515786E-02	3.14803144E-02	-2.63007259E-05	-7.17577033E-05	-1.00000000E+00	-1.00000000E+00	-1.00000000E+00	-1.00000000E+00	-1.00000000E+00	-1.00000000E+00	-1.00000000E+00	02507_chNET1_with_dp8.dat
25	1.15413728E-02	3.14525899E-02	-3.65065060E-05	-9.94822478E-05	-1.00000000E+00	-1.00000000E+00	-1.00000000E+00	-1.00000000E+00	-1.00000000E+00	-1.00000000E+00	-1.00000000E+00	02508_chNET1_with_dp8.dat
26	1.15507739E-02	3.14782846E-02	-2.71053403E-05	-7.37875270E-05	-1.00000000E+00	-1.00000000E+00	-1.00000000E+00	-1.00000000E+00	-1.00000000E+00	-1.00000000E+00	-1.00000000E+00	02509_chNET1_with_dp8.dat
27	1.15774927E-02	3.15508591E-02	-3.86606057E-07	-1.21300597E-06	-1.00000000E+00	-1.00000000E+00	-1.00000000E+00	-1.00000000E+00	-1.00000000E+00	-1.00000000E+00	-1.00000000E+00	02510_chNET1_with_dp8.dat
28	1.15701442E-02	3.15307786E-02	-7.73503600E-06	-2.12935697E-05	-1.00000000E+00	-1.00000000E+00	-1.00000000E+00	-1.00000000E+00	-1.00000000E+00	-1.00000000E+00	-1.00000000E+00	02511_chNET1_with_dp8.dat
29	1.15748566E-02	3.15438382E-02	-3.02268385E-06	-8.23389225E-06	-1.00000000E+00	-1.00000000E+00	-1.00000000E+00	-1.00000000E+00	-1.00000000E+00	-1.00000000E+00	-1.00000000E+00	02512_chNET1_with_dp8.dat
30	1.15691157E-02	3.15281129E-02	-8.76358141E-06	-2.39592051E-05	-1.00000000E+00	-1.00000000E+00	-1.00000000E+00	-1.00000000E+00	-1.00000000E+00	-1.00000000E+00	-1.00000000E+00	02513_chNET1_with_dp8.dat
31	1.15672688E-02	3.15232116E-02	-1.06104626E-05	-2.88605836E-05	-1.00000000E+00	-1.00000000E+00	-1.00000000E+00	-1.00000000E+00	-1.00000000E+00	-1.00000000E+00	-1.00000000E+00	02514_chNET1_with_dp8.dat
32	1.15501020E-02	3.14762363E-02	-2.77772519E-05	-7.58358694E-05	-1.00000000E+00	-1.00000000E+00	-1.00000000E+00	-1.00000000E+00	-1.00000000E+00	-1.00000000E+00	-1.00000000E+00	02515_chNET1_with_dp8.dat
33	1.15629096E-02	3.15110717E-02	-1.49696470E-05	-4.10004175E-05	-1.00000000E+00	-1.00000000E+00	-1.00000000E+00	-1.00000000E+00	-1.00000000E+00	-1.00000000E+00	-1.00000000E+00	02516_chNET1_with_dp8.dat
34	1.15720574E-02	3.15361710E-02	-5.82186985E-06	-1.59011046E-05	-1.00000000E+00	-1.00000000E+00	-1.00000000E+00	-1.00000000E+00	-1.00000000E+00	-1.00000000E+00	-1.00000000E+00	02517_chNET1_with_dp8.dat
35	1.15596033E-02	3.15023529E-02	-1.82759342E-05	-4.97192418E-05	-1.00000000E+00	-1.00000000E+00	-1.00000000E+00	-1.00000000E+00	-1.00000000E+00	-1.00000000E+00	-1.00000000E+00	02518_chNET1_with_dp8.dat
36	1.15499507E-02	3.14757881E-02	-2.79285647E-05	-7.62840264E-05	-1.00000000E+00	-1.00000000E+00	-1.00000000E+00	-1.00000000E+00	-1.00000000E+00	-1.00000000E+00	-1.00000000E+00	02519_chNET1_with_dp8.dat
37	1.15559107E-02	3.14921940E-02	-2.19685365E-05	-5.98781101E-05	-1.00000000E+00	-1.00000000E+00	-1.00000000E+00	-1.00000000E+00	-1.00000000E+00	-1.00000000E+00	-1.00000000E+00	02520_chNET1_with_dp8.dat
38	1.15264054E-02	3.14116396E-02	-5.14738556E-05	-1.40432505E-04	-1.00000000E+00	-1.00000000E+00	-1.00000000E+00	-1.00000000E+00	-1.00000000E+00	-1.00000000E+00	-1.00000000E+00	02521_chNET1_with_dp8.dat
39	1.15797766E-02	3.15572080E-02	1.89731443E-06	5.13582917E-06	-1.00000000E+00	-1.00000000E+00	-1.00000000E+00	-1.00000000E+00	-1.00000000E+00	-1.00000000E+00	-1.00000000E+00	02522_chNET1_with_dp8.dat
40	1.15462289E-02	3.14659647E-02	-3.16503823E-05	-8.61074651E-05	-1.00000000E+00	-1.00000000E+00	-1.00000000E+00	-1.00000000E+00	-1.00000000E+00	-1.00000000E+00	-1.00000000E+00	02523_chNET1_with_dp8.dat
41	1.15470439E-02	3.14682958E-02	-3.08353744E-05	-8.37763598E-05	-1.00000000E+00	-1.00000000E+00	-1.00000000E+00	-1.00000000E+00	-1.00000000E+00	-1.00000000E+00	-1.00000000E+00	02524_chNET1_with_dp8.dat
42	1.15937498E-02	3.15950103E-02	1.58705179E-05	4.29381962E-05	-1.00000000E+00	-1.00000000E+00	-1.00000000E+00	-1.00000000E+00	-1.00000000E+00	-1.00000000E+00	-1.00000000E+00	02525_chNET1_with_dp8.dat
43	1.15495461E-02	3.14750559E-02	-2.83331926E-05	-7.70162713E-05	-1.00000000E+00	-1.00000000E+00	-1.00000000E+00	-1.00000000E+00	-1.00000000E+00	-1.00000000E+00	-1.00000000E+00	02526_chNET1_with_dp8.dat
44	1.15784103E-02	3.15537315E-02	5.31045407E-07	1.65940979E-06	-1.00000000E+00	-1.00000000E+00	-1.00000000E+00	-1.00000000E+00	-1.00000000E+00	-1.00000000E+00	-1.00000000E+00	02527_chNET1_with_dp8.dat
45	1.15499794E-02	3.14762193E-02	-2.78998458E-05	-7.58528273E-05	-1.00000000E+00	-1.00000000E+00	-1.00000000E+00	-1.00000000E+00	-1.00000000E+00	-1.00000000E+00	-1.00000000E+00	02528_chNET1_with_dp8.dat
46	1.15850444E-02	3.15714268E-02	7.16510303E-06	1.93546150E-05	-1.00000000E+00	-1.00000000E+00	-1.00000000E+00	-1.00000000E+00	-1.00000000E+00	-1.00000000E+00	-1.00000000E+00	02529_chNET1_with_dp8.dat
47	1.15676288E-02	3.15241247E-02	-1.02504771E-05	-2.79474843E-05	-1.00000000E+00	-1.00000000E+00	-1.00000000E+00	-1.00000000E+00	-1.00000000E+00	-1.00000000E+00	-1.00000000E+00	02530_chNET1_with_dp8.dat
48	1.15639713E-02	3.15140347E-02	-1.39080307E-05	-3.80374013E-05	-1.00000000E+00	-1.00000000E+00	-1.00000000E+00	-1.00000000E+00	-1.00000000E+00	-1.00000000E+00	-1.00000000E+00	02531_chNET1_with_dp8.dat
49	1.15643083E-02	3.15147821E-02	-1.35709792E-05	-3.72900234E-05	-1.00000000E+00	-1.00000000E+00	-1.00000000E+00	-1.00000000E+00	-1.00000000E+00	-1.00000000E+00	-1.00000000E+00	02532_chNET1_with_dp8.dat
50	1.15734958E-02	3.15400182E-02	-4.38345373E-06	-1.20538898E-05	-1.00000000E+00	-1.00000000E+00	-1.00000000E+00	-1.00000000E+00	-1.00000000E+00	-1.00000000E+00	-1.00000000E+00	02533_chNET1_with_dp8.dat
51	1.15665649E-02	3.15214908E-02	-1.13144112E-05	-3.05813399E-05	-1.00000000E+00	-1.00000000E+00	-1.00000000E+00	-1.00000000E+00	-1.00000000E+00	-1.00000000E+00	-1.00000000E+00	02534_chNET1_with_dp8.dat
52	1.15448374E-02	3.14618585E-02	-3.30419169E-05	-9.02136540E-05	-1.00000000E+00	-1.00000000E+00	-1.00000000E+00	-1.00000000E+00	-1.00000000E+00	-1.00000000E+00	-1.00000000E+00	02535_chNET1_with_dp8.dat
53	1.15447157E-02	3.14617485E-02	-3.31635891E-05	-9.03235932E-05	-1.00000000E+00	-1.00000000E+00	-1.00000000E+00	-1.00000000E+00	-1.00000000E+00	-1.00000000E+00	-1.00000000E+00	02536_chNET1_with_dp8.dat
54	1.15647067E-02	3.15161713E-02	-1.31725644E-05	-3.59008483E-05	-1.00000000E+00	-1.00000000E+00	-1.00000000E+00	-1.00000000E+00	-1.00000000E+00	-1.00000000E+00	-1.00000000E+00	02537_chNET1_with_dp8.dat
55	1.15212758E-02	3.13977029E-02	-5.66034605E-05	-1.54369224E-04	-1.00000000E+00	-1.00000000E+00	-1.00000000E+00	-1.00000000E+00	-1.00000000E+00	-1.00000000E+00	-1.00000000E+00	02538_chNET1_with_dp8.dat
56	1.15498429E-02	3.14756581E-02	-2.80363965E-05	-7.64139927E-05	-1.00000000E+00	-1.00000000E+00	-1.00000000E+00	-1.00000000E+00	-1.00000000E+00	-1.00000000E+00	-1.00000000E+00	02539_chNET1_with_dp8.dat
57	1.15646531E-02	3.15159518E-02	-1.32261863E-05	-3.61202936E-05	-1.00000000E+00	-1.00000000E+00	-1.00000000E+00	-1.00000000E+00	-1.00000000E+00	-1.00000000E+00	-1.00000000E+00	02540_chNET1_with_dp8.dat
58	1.15355027E-02	3.14366852E-02	-4.23765739E-05	-1.15386915E-04	-1.00000000E+00	-1.00000000E+00	-1.00000000E+00	-1.00000000E+00	-1.00000000E+00	-1.00000000E+00	-1.00000000E+00	02541_chNET1_with_dp8.dat
59	1.15658112E-02	3.15191678E-02	-1.20680487E-05	-3.29043423E-05	-1.00000000E+00	-1.00000000E+00	-1.00000000E+00	-1.00000000E+00	-1.00000000E+00	-1.00000000E+00	-1.00000000E+00	02542_chNET1_with_dp8.dat
60	1.15605055E-02	3.15047559E-02	-1.73737528E-05	-4.73162400E-05	-1.00000000E+00	-1.00000000E+00	-1.00000000E+00	-1.00000000E+00	-1.00000000E+00	-1.00000000E+00	-1.00000000E+00	02543_chNET1_with_dp8.dat
61	1.15674542E-02	3.15237192E-02	-1.04250797E-05	-2.83529494E-05	-1.00000000E+00	-1.00000000E+00	-1.00000000E+00	-1.00000000E+00	-1.00000000E+00	-1.00000000E+00	-1.00000000E+00	02544_chNET1_with_dp8.dat
62	1.15758506E-02	3.15466277E-02	-2.02867558E-06	-5.44444580E-06	-1.00000000E+00	-1.00000000E+00	-1.00000000E+00	-1.00000000E+00	-1.00000000E+00	-1.00000000E+00	-1.00000000E+00	02545_chNET1_with_dp8.dat
63	1.15586034E-02	3.14995603E-02	-1.92758873E-05	-5.25118399E-05	-1.00000000E+00	-1.00000000E+00	-1.00000000E+00	-1.00000000E+00	-1.00000000E+00	-1.00000000E+00	-1.00000000E+00	02546_chNET1_with_dp8.dat
64	1.15552755E-02	3.14904320E-02	-2.26037702E-05	-6.16401678E-05	-1.00000000E+00	-1.00000000E+00	-1.00000000E+00	-1.00000000E+00	-1.00000000E+00	-1.00000000E+00	-1.00000000E+00	02547_chNET1_with_dp8.dat
65	1.15597519E-02	3.15026244E-02	-1.81273536E-05	-4.94477701E-05	-1.00000000E+00	-1.00000000E+00	-1.00000000E+00	-1.00000000E+00	-1.00000000E+00	-1.00000000E+00	-1.00000000E+00	02548_chNET1_with_dp8.dat
66	1.15756137E-02	3.15458218E-02	-2.26553471E-06	-6.25036217E-06	-1.00000000E+00	-1.00000000E+00	-1.00000000E+00	-1.00000000E+00	-1.00000000E+00	-1.00000000E+00	-1.00000000E+00	02549_chNET1_with_dp8.dat
67	1.15635775E-02	3.15131617E-02	-1.43017916E-05	-3.89104199E-05	-1.00000000E+00	-1.00000000E+00	-1.00000000E+00	-1.00000000E+00	-1.00000000E+00	-1.00000000E+00	-1.00000000E+00	02550_chNET1_with_dp8.dat
68	1.15557635E-02	3.14917515E-02	-2.21157527E-05	-6.03206865E-05	-1.00000000E+00	-1.00000000E+00	-1.00000000E+00	-1.00000000E+00	-1.00000000E+00	-1.00000000E+00	-1.00000000E+00	02551_chNET1_with_dp8.dat
69	1.15759912E-02	3.15468877E-02	-1.88803456E-06	-5.18445182E-06	-1.00000000E+00	-1.00000000E+00	-1.00000000E+00	-1.00000000E+00	-1.00000000E+00	-1.00000000E+00	-1.00000000E+00	02552_chNET1_with_dp8.dat
70	1.15781786E-02	3.15528460E-02	2.99308619E-07	7.73887531E-07	-1.00000000E+00	-1.00000000E+00	-1.00000000E+00	-1.00000000E+00	-1.00000000E+00	-1.00000000E+00	-1.00000000E+00	02553_chNET1_with_dp8.dat
71	1.15616884E-02	3.15076260E-02	-1.61909267E-05	-4.44461215E-05	-1.00000000E+00	-1.00000000E+00	-1.00000000E+00	-1.00000000E+00	-1.00000000E+00	-1.00000000E+00	-1.00000000E+00	02554_chNET1_with_dp8.dat
72	1.15596998E-02	3.15027408E-02	-1.81794901E-05	-4.93313868E-05	-1.00000000E+00	-1.00000000E+00	-1.00000000E+00	-1.00000000E+00	-1.00000000E+00	-1.00000000E+00	-1.00000000E+00	02555_chNET1_with_dp8.dat
73	1.15541979E-02	3.14874133E-02	-2.36813904E-05	-6.46588634E-05	-1.00000000E+00	-1.00000000E+00	-1.00000000E+00	-1.00000000E+00	-1.00000000E+00	-1.00000000E+00	-1.00000000E+00	02556_chNET1_with_dp8.dat
74	1.15668589E-02	3.15217199E-02	-1.10203596E-05	-3.03522442E-05	-1.00000000E+00	-1.00000000E+00	-1.00000000E+00	-1.00000000E+00	-1.00000000E+00	-1.00000000E+00	-1.00000000E+00	02557_chNET1_with_dp8.dat
75	1.15604128E-02	3.15044831E-02	-1.74665262E-05	-4.75890270E-05	-1.00000000E+00	-1.00000000E+00	-1.00000000E+00	-1.00000000E+00	-1.00000000E+00	-1.00000000E+00	-1.00000000E+00	02558_chNET1_with_dp8.dat
76	1.15711359E-02	3.15337034E-02	-6.74338707E-06	-1.83687184E-05	-1.00000000E+00	-1.00000000E+00	-1.00000000E+00	-1.00000000E+00	-1.00000000E+00	-1.00000000E+00	-1.00000000E+00	02559_chNET1_with_dp8.dat
77	1.15503937E-02	3.14772350E-02	-2.74855522E-05	-7.48371203E-05	-1.00000000E+00	-1.00000000E+00	-1.00000000E+00	-1.00000000E+00	-1.00000000E+00	-1.00000000E+00	-1.00000000E+00	02560_chNET1_with_dp8.dat
78	1.15735494E-02	3.15404880E-02	-4.32991214E-06	-1.15840878E-05	-1.00000000E+00	-1.00000000E+00	-1.00000000E+00	-1.00000000E+00	-1.00000000E+00	-1.00000000E+00	-1.00000000E+00	02561_chNET1_with_dp8.dat
79	1.15557500E-02	3.14918941E-02	-2.21292750E-05	-6.01780084E-05	-1.00000000E+00	-1.00000000E+00	-1.00000000E+00	-1.00000000E+00	-1.00000000E+00	-1.00000000E+00	-1.00000000E+00	02562_chNET1_with_dp8.dat
80	1.15624844E-02	3.15100379E-02	-1.53948931E-05	-4.20342839E-05	-1.00000000E+00	-1.00000000E+00	-1.00000000E+00	-1.00000000E+00	-1.00000000E+00	-1.00000000E+00	-1.00000000E+00	02563_chNET1_with_dp8.dat
81	1.15684097E-02	3.15262988E-02	-9.46955034E-06	-2.57733375E-05	-1.00000000E+00	-1.00000000E+00	-1.00000000E+00	-1.00000000E+00	-1.00000000E+00	-1.00000000E+00	-1.00000000E+00	02564_chNET1_with_dp8.dat
82	1.15596211E-02	3.15022440E-02	-1.82581968E-05	-4.98281847E-05	-1.00000000E+00	-1.00000000E+00	-1.00000000E+00	-1.00000000E+00	-1.00000000E+00	-1.00000000E+00	-1.00000000E+00	02565_chNET1_with_dp8.dat
83	1.15593999E-02	3.15016346E-02	-1.84793921E-05	-5.04375294E-05	-1.00000000E+00	-1.00000000E+00	-1.00000000E+00	-1.00000000E+00	-1.00000000E+00	-1.00000000E+00	-1.00000000E+00	02566_chNET1_with_dp8.dat
84	1.15631076E-02	3.15118709E-02	-1.47716447E-05	-4.02012677E-05	-1.00000000E+00	-1.00000000E+00	-1.00000000E+00	-1.00000000E+00	-1.00000000E+00	-1.00000000E+00	-1.00000000E+00	02567_chNET1_with_dp8.dat
85	1.15651270E-02	3.15173271E-02	-1.27523050E-05	-3.47450866E-05	-1.00000000E+00	-1.00000000E+00	-1.00000000E+00	-1.00000000E+00	-1.00000000E+00	-1.00000000E+00	-1.00000000E+00	02568_chNET1_with_dp8.dat
86	1.15667961E-02	3.15218301E-02	-1.10831573E-05	-3.02419909E-05	-1.00000000E+00	-1.00000000E+00	-1.00000000E+00	-1.00000000E+00	-1.00000000E+00	-1.00000000E+00	-1.00000000E+00	02569_chNET1_with_dp8.dat
87	1.15580792E-02	3.14981957E-02	-1.98001274E-05	-5.38764699E-05	-1.00000000E+00	-1.00000000E+00	-1.00000000E+00	-1.00000000E+00	-1.00000000E+00	-1.00000000E+00	-1.00000000E+00	02570_chNET1_with_dp8.dat
88	1.15897269E-02	3.15845028E-02	1.18476395E-05	3.24306511E-05	-1.00000000E+00	-1.00000000E+00	-1.00000000E+00	-1.00000000E+00	-1.00000000E+00	-1.00000000E+00	-1.00000000E+00	02571_chNET1_with_dp8.dat
89	1.15895894E-02	3.15840352E-02	1.17100945E-05	3.19630969E-05	-1.00000000E+00	-1.00000000E+00	-1.00000000E+00	-1.00000000E+00	-1.00000000E+00	-1.00000000E+00	-1.00000000E+00	02572_chNET1_with_dp8.dat
90	1.16019247E-02	3.16175793E-02	2.40454072E-05	6.55071511E-05	-1.00000000E+00	-1.00000000E+00	-1.00000000E+00	-1.00000000E+00	-1.00000000E+00	-1.00000000E+00	-1.00000000E+00	02573_chNET1_with_dp8.dat
91	1.15503104E-02	3.14769250E-02	-2.75688522E-05	-7.51471016E-05	-1.00000000E+00	-1.00000000E+00	-1.00000000E+00	-1.00000000E+00	-1.00000000E+00	-1.00000000E+00	-1.00000000E+00	02574_chNET1_with_dp8.dat
92	1.15852738E-02	3.15722589E-02	7.39453417E-06	2.01868123E-05	-1.00000000E+00	-1.00000000E+00	-1.00000000E+00	-1.00000000E+00	-1.00000000E+00	-1.00000000E+00	-1.00000000E+00	02575_chNET1_with_dp8.dat
93	1.15507644E-02	3.14783846E-02	-2.71149056E-05	-7.36875204E-05	-1.00000000E+00	-1.00000000E+00	-1.00000000E+00	-1.00000000E+00	-1.00000000E+00	-1.00000000E+00	-1.00000000E+00	02576_chNET1_with_dp8.dat
94	1.15588284E-02	3.15001947E-02	-1.90508642E-05	-5.18774440E-05	-1.00000000E+00	-1.00000000E+00	-1.00000000E+00	-1.00000000E+00	-1.00000000E+00	-1.00000000E+00	-1.00000000E+00	02577_chNET1_with_dp8.dat
95	1.15725775E-02	3.15374741E-02	-5.30177884E-06	-1.45980300E-05	-1.00000000E+00	-1.00000000E+00	-1.00000000E+00	-1.00000000E+00	-1.00000000E+00	-1.00000000E+00	-1.00000000E+00	02578_chNET1_with_dp8.dat
96	1.15702458E-02	3.15313222E-02	-7.63348418E-06	-2.07499633E-05	-1.00000000E+00	-1.00000000E+00	-1.00000000E+00	-1.00000000E+00	-1.00000000E+00	-1.00000000E+00	-1.00000000E+00	02579_chNET1_with_dp8.dat
97	1.15630649E-02	3.15116988E-02	-1.48143598E-05	-4.03733351E-05	-1.00000000E+00	-1.00000000E+00	-1.00000000E+00	-1.00000000E+00	-1.00000000E+00	-1.00000000E+00	-1.00000000E+00	02580_chNET1_with_dp8.dat
98	1.15847198E-02	3.15705027E-02	6.84054282E-06	1.84305735E-05	-1.00000000E+00	-1.00000000E+00	-1.00000000E+00	-1.00000000E+00	-1.00000000E+00	-1.00000000E+00	-1.00000000E+00	02581_chNET1_with_dp8.dat
99	1.15669373E-02	3.15221281E-02	-1.09419634E-05	-2.99439945E-05	-1.00000000E+00	-1.00000000E+00	-1.00000000E+00	-1.00000000E+00	-1.00000000E+00	-1.00000000E+00	-1.00000000E+00	02582_chNET1_with_dp8.dat
100	1.15611411E-02	3.15063262E-02	-1.67382227E-05	-4.57459025E-05	-1.00000000E+00	-1.00000000E+00	-1.00000000E+00	-1.00000000E+00	-1.00000000E+00	-1.00000000E+00	-1.00000000E+00	02583_chNET1_with_dp8.dat
101	1.15546080E-02	3.14886679E-02	-2.32712631E-05	-6.34041991E-05	-1.00000000E+00	-1.00000000E+00	-1.00000000E+00	-1.00000000E+00	-1.00000000E+00	-1.00000000E+00	-1.00000000E+00	02584_chNET1_with_dp8.dat
102	1.15414590E-02	3.14529286E-02	-3.64202363E-05	-9.91435361E-05	-1.00000000E+00	-1.00000000E+00	-1.00000000E+00	-1.00000000E+00	-1.00000000E+00	-1.00000000E+00	-1.00000000E+00	02585_chNET1_with_dp8.dat
103	1.15824598E-02	3.15644306E-02	4.58047378E-06	1.23584345E-05	-1.00000000E+00	-1.00000000E+00	-1.00000000E+00	-1.00000000E+00	-1.00000000E+00	-1.00000000E+00	-1.00000000E+00	02586_chNET1_with_dp8.dat
104	1.15729553E-02	3.15388979E-02	-4.92401391E-06	-1.31741919E-05	-1.00000000E+00	-1.00000000E+00	-1.00000000E+00	-1.00000000E+00	-1.00000000E+00	-1.00000000E+00	-1.00000000E+00	02587_chNET1_with_dp8.dat
105	1.15522411E-02	3.14824998E-02	-2.56382045E-05	-6.95723513E-05	-1.00000000E+00	-1.00000000E+00	-1.00000000E+00	-1.00000000E+00	-1.00000000E+00	-1.00000000E+00	-1.00000000E+00	02588_chNET1_with_dp8.dat
106	1.15567142E-02	3.14945658E-02	-2.11651312E-05	-5.75063447E-05	-1.00000000E+00	-1.00000000E+00	-1.00000000E+00	-1.00000000E+00	-1.00000000E+00	-1.00000000E+00	-1.00000000E+00	02589_chNET1_with_dp8.dat
107	1.15827259E-02	3.15651648E-02	4.84657241E-06	1.30926793E-05	-1.00000000E+00	-1.00000000E+00	-1.00000000E+00	-1.00000000E+00	-1.00000000E+00	-1.00000000E+00	-1.00000000E+00	02590_chNET1_with_dp8.dat
108	1.15879331E-02	3.15793371E-02	1.00537808E-05	2.72649838E-05	-1.00000000E+00	-1.00000000E+00	-1.00000000E+00	-1.00000000E+00	-1.00000000E+00	-1.00000000E+00	-1.00000000E+00	02591_chNET1_with_dp8.dat
109	1.15645719E-02	3.15157550E-02	-1.33073357E-05	-3.63171432E-05	-1.00000000E+00	-1.00000000E+00	-1.00000000E+00	-1.00000000E+00	-1.00000000E+00	-1.00000000E+00	-1.00000000E+00	02592_chNET1_with_dp8.dat
110	1.15318164E-02	3.14263391E-02	-4.60628729E-05	-1.25733061E-04	-1.00000000E+00	-1.00000000E+00	-1.00000000E+00	-1.00000000E+00	-1.00000000E+00	-1.00000000E+00	-1.00000000E+00	02593_chNET1_with_dp8.dat
111	1.15538004E-02	3.14865467E-02	-2.40788711E-05	-6.55254175E-05	-1.00000000E+00	-1.00000000E+00	-1.00000000E+00	-1.00000000E+00	-1.00000000E+00	-1.00000000E+00	-1.00000000E+00	02594_chNET1_with_dp8.dat
112	1.15772907E-02	3.15502859E-02	-5.88551311E-07	-1.78626289E-06	-1.00000000E+00	-1.00000000E+00	-1.00000000E+00	-1.00000000E+00	-1.00000000E+00	-1.00000000E+00	-1.00000000E+00	02595_chNET1_with_dp8.dat
113	1.15664720E-02	3.15209157E-02	-1.14072354E-05	-3.11564404E-05	-1.00000000E+00	-1.00000000E+00	-1.00000000E+00	-1.00000000E+00	-1.00000000E+00	-1.00000000E+00	-1.00000000E+00	02596_chNET1_with_dp8.dat
114	1.15936479E-02	3.15949958E-02	1.57686483E-05	4.29236210E-05	-1.00000000E+00	-1.00000000E+00	-1.00000000E+00	-1.00000000E+00	-1.00000000E+00	-1.00000000E+00	-1.00000000E+00	02597_chNET1_with_dp8.dat
115	1.15549903E-02	3.14897564E-02	-2.28890207E-05	-6.23157491E-05	-1.00000000E+00	-1.00000000E+00	-1.00000000E+00	-1.00000000E+00	-1.00000000E+00	-1.00000000E+00	-1.00000000E+00	02598_chNET1_with_dp8.dat
116	1.15827360E-02	3.15651624E-02	4.85671151E-06	1.30902774E-05	-1.00000000E+00	-1.00000000E+00	-1.00000000E+00	-1.00000000E+00	-1.00000000E+00	-1.00000000E+00	-1.00000000E+00	02599_chNET1_with_dp8.dat
117	1.15575377E-02	3.14966788E-02	-2.03416175E-05	-5.53933742E-05	-1.00000000E+00	-1.00000000E+00	-1.00000000E+00	-1.00000000E+00	-1.00000000E+00	-1.00000000E+00	-1.00000000E+00	02600_chNET1_with_dp8.dat
118	1.15556733E-02	3.14916354E-02	-2.22059585E-05	-6.04367557E-05	-1.00000000E+00	-1.00000000E+00	-1.00000000E+00	-1.00000000E+00	-1.00000000E+00	-1.00000000E+00	-1.00000000E+00	02601_chNET1_with_dp8.dat
119	1.15698001E-02	3.15300376E-02	-8.07917005E-06	-2.20345818E-05	-1.00000000E+00	-1.00000000E+00	-1.00000000E+00	-1.00000000E+00	-1.00000000E+00	-1.00000000E+00	-1.00000000E+00	02602_chNET1_with_dp8.dat
120	1.15924332E-02	3.15917762E-02	1.45539603E-05	3.97040307E-05	-1.00000000E+00	-1.00000000E+00	-1.00000000E+00	-1.00000000E+00	-1.00000000E+00	-1.00000000E+00	-1.00000000E+00	02603_chNET1_with_dp8.dat
121	1.15373255E-02	3.14414622E-02	-4.05537729E-05	-1.10609939E-04	-1.00000000E+00	-1.00000000E+00	-1.00000000E+00	-1.00000000E+00	-1.00000000E+00	-1.00000000E+00	-1.00000000E+00	02604_chNET1_with_dp8.dat
122	1.15670964E-02	3.15226327E-02	-1.07828938E-05	-2.94394139E-05	-1.00000000E+00	-1.00000000E+00	-1.00000000E+00	-1.00000000E+00	-1.00000000E+00	-1.00000000E+00	-1.00000000E+00	02605_chNET1_with_dp8.dat
123	1.15736830E-02	3.15407982E-02	-4.19626240E-06	-1.12738959E-05	-1.00000000E+00	-1.00000000E+00	-1.00000000E+00	-1.00000000E+00	-1.00000000E+00	-1.00000000E+00	-1.00000000E+00	02606_chNET1_with_dp8.dat
124	1.15673007E-02	3.15234042E-02	-1.05785321E-05	-2.86679049E-05	-1.00000000E+00	-1.00000000E+00	-1.00000000E+00	-1.00000000E+00	-1.00000000E+00	-1.00000000E+00	-1.00000000E+00	02607_chNET1_with_dp8.dat
125	1.15723471E-02	3.15371240E-02	-5.53213328E-06	-1.49481245E-05	-1.00000000E+00	-1.00000000E+00	-1.00000000E+00	-1.00000000E+00	-1.00000000E+00	-1.00000000E+00	-1.00000000E+00	02608_chNET1_with_dp8.dat
126	1.15620675E-02	3.15090301E-02	-1.58118123E-05	-4.30420252E-05	-1.00000000E+00	-1.00000000E+00	-1.00000000E+00	-1.00000000E+00	-1.00000000E+00	-1.00000000E+00	-1.00000000E+00	02609_chNET1_with_dp8.dat
127	1.15680075E-02	3.15250705E-02	-9.87182542E-06	-2.70016726E-05	-1.00000000E+00	-1.00000000E+00	-1.00000000E+00	-1.00000000E+00	-1.00000000E+00	-1.00000000E+00	-1.00000000E+00	02610_chNET1_with_dp8.dat
128	1.15874811E-02	3.15781877E-02	9.60184834E-06	2.61155349E-05	-1.00000000E+00	-1.00000000E+00	-1.00000000E+00	-1.00000000E+00	-1.00000000E+00	-1.00000000E+00	-1.00000000E+00	02611_chNET1_with_dp8.dat
129	1.15622407E-02	3.15094555E-02	-1.56386120E-05	-4.26166089E-05	-1.00000000E+00	-1.00000000E+00	-1.00000000E+00	-1.00000000E+00	-1.00000000E+00	-1.00000000E+00	-1.00000000E+00	02612_chNET1_with_dp8.dat
130	1.15701882E-02	3.15309629E-02	-7.69103196E-06	-2.11092719E-05	-1.00000000E+00	-1.00000000E+00	-1.00000000E+00	-1.00000000E+00	-1.00000000E+00	-1.00000000E+00	-1.00000000E+00	02613_chNET1_with_dp8.dat
131	1.15675492E-02	3.15239251E-02	-1.03301307E-05	-2.81469975E-05	-1.00000000E+00	-1.00000000E+00	-1.00000000E+00	-1.00000000E+00	-1.00000000E+00	-1.00000000E+00	-1.00000000E+00	02614_chNET1_with_dp8.dat
132	1.15627541E-02	3.15112087E-02	-1.51252097E-05	-4.08633910E-05	-1.00000000E+00	-1.00000000E+00	-1.00000000E+00	-1.00000000E+00	-1.00000000E+00	-1.00000000E+00	-1.00000000E+00	02615_chNET1_with_dp8.dat
133	1.15492706E-02	3.14741543E-02	-2.86086834E-05	-7.79178369E-05	-1.00000000E+00	-1.00000000E+00	-1.00000000E+00	-1.00000000E+00	-1.00000000E+00	-1.00000000E+00	-1.00000000E+00	02616_chNET1_with_dp8.dat
134	1.15531221E-02	3.14848517E-02	-2.47571857E-05	-6.72203898E-05	-1.00000000E+00	-1.00000000E+00	-1.00000000E+00	-1.00000000E+00	-1.00000000E+00	-1.00000000E+00	-1.00000000E+00	02617_chNET1_with_dp8.dat
135	1.15610913E-02	3.15062595E-02	-1.67880125E-05	-4.58126714E-05	-1.00000000E+00	-1.00000000E+00	-1.00000000E+00	-1.00000000E+00	-1.00000000E+00	-1.00000000E+00	-1.00000000E+00	02618_chNET1_with_dp8.dat
136	1.15558051E-02	3.14917077E-02	-2.20741804E-05	-6.03644657E-05	-1.00000000E+00	-1.00000000E+00	-1.00000000E+00	-1.00000000E+00	-1.00000000E+00	-1.00000000E+00	-1.00000000E+00	02619_chNET1_with_dp8.dat
137	1.15681682E-02	3.15255636E-02	-9.71110242E-06	-2.65084988E-05	-1.00000000E+00	-1.00000000E+00	-1.00000000E+00	-1.00000000E+00	-1.00000000E+00	-1.00000000E+00	-1.00000000E+00	02620_chNET1_with_dp8.dat
138	1.15406613E-02	3.14505135E-02	-3.72179429E-05	-1.01558618E-04	-1.00000000E+00	-1.00000000E+00	-1.00000000E+00	-1.00000000E+00	-1.00000000E+00	-1.00000000E+00	-1.00000000E+00	02621_chNET1_with_dp8.dat
139	1.16065767E-02	3.16301627E-02	2.86974617E-05	7.80905969E-05	-1.00000000E+00	-1.00000000E+00	-1.00000000E+00	-1.00000000E+00	-1.00000000E+00	-1.00000000E+00	-1.00000000E+00	02622_chNET1_with_dp8.dat
140	1.15800525E-02	3.15578284E-02	2.17321102E-06	5.75628825E-06	-1.00000000E+00	-1.00000000E+00	-1.00000000E+00	-1.00000000E+00	-1.00000000E+00	-1.00000000E+00	-1.00000000E+00	02623_chNET1_with_dp8.dat
141	1.15884556E-02	3.15809234E-02	1.05763607E-05	2.88512503E-05	-1.00000000E+00	-1.00000000E+00	-1.00000000E+00	-1.00000000E+00	-1.00000000E+00	-1.00000000E+00	-1.00000000E+00	02624_chNET1_with_dp8.dat
142	1.15331706E-02	3.14301794E-02	-4.47086817E-05	-1.21892696E-04	-1.00000000E+00	-1.00000000E+00	-1.00000000E+00	-1.00000000E+00	-1.00000000E+00	-1.00000000E+00	-1.00000000E+00	02625_chNET1_with_dp8.dat
143	1.15628855E-02	3.15111911E-02	-1.49938003E-05	-4.08810860E-05	-1.00000000E+00	-1.00000000E+00	-1.00000000E+00	-1.00000000E+00	-1.00000000E+00	-1.00000000E+00	-1.00000000E+00	02626_chNET1_with_dp8.dat
144	1.15664953E-02	3.15209100E-02	-1.13840274E-05	-3.11621221E-05	-1.00000000E+00	-1.00000000E+00	-1.00000000E+00	-1.00000000E+00	-1.00000000E+00	-1.00000000E+00	-1.00000000E+00	02627_chNET1_with_dp8.dat
145	1.15785495E-02	3.15540258E-02	6.70183078E-07	1.95365227E-06	-1.00000000E+00	-1.00000000E+00	-1.00000000E+00	-1.00000000E+00	-1.00000000E+00	-1.00000000E+00	-1.00000000E+00	02628_chNET1_with_dp8.dat
146	1.15731950E-02	3.15391171E-02	-4.68432216E-06	-1.29549994E-05	-1.00000000E+00	-1.00000000E+00	-1.00000000E+00	-1.00000000E+00	-1.00000000E+00	-1.00000000E+00	-1.00000000E+00	02629_chNET1_with_dp8.dat
147	1.15779434E-02	3.15522132E-02	6.40736704E-08	1.41020503E-07	-1.00000000E+00	-1.00000000E+00	-1.00000000E+00	-1.00000000E+00	-1.00000000E+00	-1.00000000E+00	-1.00000000E+00	02630_chNET1_with_dp8.dat
148	1.15810597E-02	3.15607397E-02	3.18037770E-06	8.66757586E-06	-1.00000000E+00	-1.00000000E+00	-1.00000000E+00	-1.00000000E+00	-1.00000000E+00	-1.00000000E+00	-1.00000000E+00	02631_chNET1_with_dp8.dat
149	1.15732578E-02	3.15395289E-02	-4.62146344E-06	-1.25432623E-05	-1.00000000E+00	-1.00000000E+00	-1.00000000E+00	-1.00000000E+00	-1.00000000E+00	-1.00000000E+00	-1.00000000E+00	02632_chNET1_with_dp8.dat
150	1.15926005E-02	3.15923297E-02	1.47212307E-05	4.02575728E-05	-1.00000000E+00	-1.00000000E+00	-1.00000000E+00	-1.00000000E+00	-1.00000000E+00	-1.00000000E+00	-1.00000000E+00	02633_chNET1_with_dp8.dat
151	1.15591843E-02	3.15011669E-02	-1.86949771E-05	-5.09052653E-05	-1.00000000E+00	-1.00000000E+00	-1.00000000E+00	-1.00000000E+00	-1.00000000E+00	-1.00000000E+00	-1.00000000E+00	02634_chNET1_with_dp8.dat
152	1.15705205E-02	3.15320359E-02	-7.35877356E-06	-2.00361883E-05	-1.00000000E+00	-1.00000000E+00	-1.00000000E+00	-1.00000000E+00	-1.00000000E+00	-1.00000000E+00	-1.00000000E+00	02635_chNET1_with_dp8.dat
153	1.15713871E-02	3.15343901E-02	-6.49222093E-06	-1.76820078E-05	-1.00000000E+00	-1.00000000E+00	-1.00000000E+00	-1.00000000E+00	-1.00000000E+00	-1.00000000E+00	-1.00000000E+00	02636_chNET1_with_dp8.dat
154	1.15377620E-02	3.14427643E-02	-4.01173219E-05	-1.09307837E-04	-1.00000000E+00	-1.00000000E+00	-1.00000000E+00	-1.00000000E+00	-1.00000000E+00	-1.00000000E+00	-1.00000000E+00	02637_chNET1_with_dp8.dat
155	1.15667884E-02	3.15218337E-02	-1.10909012E-05	-3.02383965E-05	-1.00000000E+00	-1.00000000E+00	-1.00000000E+00	-1.00000000E+00	-1.00000000E+00	-1.00000000E+00	-1.00000000E+00	02638_chNET1_with_dp8.dat
156	1.15688945E-02	3.15276695E-02	-8.98476065E-06	-2.44026859E-05	-1.00000000E+00	-1.00000000E+00	-1.00000000E+00	-1.00000000E+00	-1.00000000E+00	-1.00000000E+00	-1.00000000E+00	02639_chNET1_with_dp8.dat
157	1.15785383E-02	3.15538866E-02	6.59007686E-07	1.81449884E-06	-1.00000000E+00	-1.00000000E+00	-1.00000000E+00	-1.00000000E+00	-1.00000000E+00	-1.00000000E+00	-1.00000000E+00	02640_chNET1_with_dp8.dat
158	1.15425075E-02	3.14558765E-02	-3.53717982E-05	-9.61956522E-05	-1.00000000E+00	-1.00000000E+00	-1.00000000E+00	-1.00000000E+00	-1.00000000E+00	-1.00000000E+00	-1.00000000E+00	02641_chNET1_with_dp8.dat
159	1.15837140E-02	3.15679740E-02	5.83471108E-06	1.59018219E-05	-1.00000000E+00	-1.00000000E+00	-1.00000000E+00	-1.00000000E+00	-1.00000000E+00	-1.00000000E+00	-1.00000000E+00	02642_chNET1_with_dp8.dat
160	1.15800592E-02	3.15579424E-02	2.17992842E-06	5.87025636E-06	-1.00000000E+00	-1.00000000E+00	-1.00000000E+00	-1.00000000E+00	-1.00000000E+00	-1.00000000E+00	-1.00000000E+00	02643_chNET1_with_dp8.dat
161	1.15510578E-02	3.14788099E-02	-2.68215155E-05	-7.32622629E-05	-1.00000000E+00	-1.00000000E+00	-1.00000000E+00	-1.00000000E+00	-1.00000000E+00	-1.00000000E+00	-1.00000000E+00	02644_chNET1_with_dp8.dat
162	1.15879238E-02	3.15794607E-02	1.00444860E-05	2.73885975E-05	-1.00000000E+00	-1.00000000E+00	-1.00000000E+00	-1.00000000E+00	-1.00000000E+00	-1.00000000E+00	-1.00000000E+00	02645_chNET1_with_dp8.dat
163	1.15601694E-02	3.15037496E-02	-1.77098499E-05	-4.83225300E-05	-1.00000000E+00	-1.00000000E+00	-1.00000000E+00	-1.00000000E+00	-1.00000000E+00	-1.00000000E+00	-1.00000000E+00	02646_chNET1_with_dp8.dat
164	1.15709710E-02	3.15332158E-02	-6.90831809E-06	-1.88563447E-05	-1.00000000E+00	-1.00000000E+00	-1.00000000E+00	-1.00000000E+00	-1.00000000E+00	-1.00000000E+00	-1.00000000E+00	02647_chNET1_with_dp8.dat
165	1.15703887E-02	3.15315661E-02	-7.49053496E-06	-2.05060613E-05	-1.00000000E+00	-1.00000000E+00	-1.00000000E+00	-1.00000000E+00	-1.00000000E+00	-1.00000000E+00	-1.00000000E+00	02648_chNET1_with_dp8.dat
166	1.15652319E-02	3.15177198E-02	-1.26474113E-05	-3.43523327E-05	-1.00000000E+00	-1.00000000E+00	-1.00000000E+00	-1.00000000E+00	-1.00000000E+00	-1.00000000E+00	-1.00000000E+00	02649_chNET1_with_dp8.dat
167	1.15633170E-02	3.15126839E-02	-1.45623163E-05	-3.93882346E-05	-1.00000000E+00	-1.00000000E+00	-1.00000000E+00	-1.00000000E+00	-1.00000000E+00	-1.00000000E+00	-1.00000000E+00	02650_chNET1_with_dp8.dat
168	1.15690573E-02	3.15282623E-02	-8.82196460E-06	-2.38098459E-05	-1.00000000E+00	-1.00000000E+00	-1.00000000E+00	-1.00000000E+00	-1.00000000E+00	-1.00000000E+00	-1.00000000E+00	02651_chNET1_with_dp8.dat
169	1.15482061E-02	3.14713685E-02	-2.96731684E-05	-8.07036648E-05	-1.00000000E+00	-1.00000000E+00	-1.00000000E+00	-1.00000000E+00	-1.00000000E+00	-1.00000000E+00	-1.00000000E+00	02652_chNET1_with_dp8.dat
170	1.15525643E-02	3.14831211E-02	-2.53150240E-05	-6.89510306E-05	-1.00000000E+00	-1.00000000E+00	-1.00000000E+00	-1.00000000E+00	-1.00000000E+00	-1.00000000E+00	-1.00000000E+00	02653_chNET1_with_dp8.dat
171	1.15484761E-02	3.14717888E-02	-2.94031351E-05	-8.02833742E-05	-1.00000000E+00	-1.00000000E+00	-1.00000000E+00	-1.00000000E+00	-1.00000000E+00	-1.00000000E+00	-1.00000000E+00	02654_chNET1_with_dp8.dat
172	1.15759259E-02	3.15468663E-02	-1.95334103E-06	-5.20580982E-06	-1.00000000E+00	-1.00000000E+00	-1.00000000E+00	-1.00000000E+00	-1.00000000E+00	-1.00000000E+00	-1.00000000E+00	02655_chNET1_with_dp8.dat
173	1.15773094E-02	3.15506769E-02	-5.69891531E-07	-1.39526048E-06	-1.00000000E+00	-1.00000000E+00	-1.00000000E+00	-1.00000000E+00	-1.00000000E+00	-1.00000000E+00	-1.00000000E+00	02656_chNET1_with_dp8.dat
174	1.15866299E-02	3.15759118E-02	8.75063788E-06	2.38396577E-05	-1.00000000E+00	-1.00000000E+00	-1.00000000E+00	-1.00000000E+00	-1.00000000E+00	-1.00000000E+00	-1.00000000E+00	02657_chNET1_with_dp8.dat
175	1.15845981E-02	3.15703383E-02	6.71880718E-06	1.82661414E-05	-1.00000000E+00	-1.00000000E+00	-1.00000000E+00	-1.00000000E+00	-1.00000000E+00	-1.00000000E+00	-1.00000000E+00	02658_chNET1_with_dp8.dat
176	1.15539677E-02	3.14870125E-02	-2.39116125E-05	-6.50596768E-05	-1.00000000E+00	-1.00000000E+00	-1.00000000E+00	-1.00000000E+00	-1.00000000E+00	-1.00000000E+00	-1.00000000E+00	02659_chNET1_with_dp8.dat
177	1.15558221E-02	3.14918515E-02	-2.20571725E-05	-6.02206257E-05	-1.00000000E+00	-1.00000000E+00	-1.00000000E+00	-1.00000000E+00	-1.00000000E+00	-1.00000000E+00	-1.00000000E+00	02660_chNET1_with_dp8.dat
178	1.15593600E-02	3.15015626E-02	-1.85192877E-05	-5.05095848E-05	-1.00000000E+00	-1.00000000E+00	-1.00000000E+00	-1.00000000E+00	-1.00000000E+00	-1.00000000E+00	-1.00000000E+00	02661_chNET1_with_dp8.dat
179	1.15537624E-02	3.14860649E-02	-2.41168905E-05	-6.60071961E-05	-1.00000000E+00	-1.00000000E+00	-1.00000000E+00	-1.00000000E+00	-1.00000000E+00	-1.00000000E+00	-1.00000000E+00	02662_chNET1_with_dp8.dat
180	1.15843053E-02	3.15696207E-02	6.42605035E-06	1.75485470E-05	-1.00000000E+00	-1.00000000E+00	-1.00000000E+00	-1.00000000E+00	-1.00000000E+00	-1.00000000E+00	-1.00000000E+00	02663_chNET1_with_dp8.dat
181	1.15747144E-02	3.15433645E-02	-3.16485079E-06	-8.70764496E-06	-1.00000000E+00	-1.00000000E+00	-1.00000000E+00	-1.00000000E+00	-1.00000000E+00	-1.00000000E+00	-1.00000000E+00	02664_chNET1_with_dp8.dat
182	1.15724507E-02	3.15372840E-02	-5.42856686E-06	-1.47881365E-05	-1.00000000E+00	-1.00000000E+00	-1.00000000E+00	-1.00000000E+00	-1.00000000E+00	-1.00000000E+00	-1.00000000E+00	02665_chNET1_with_dp8.dat
183	1.15771388E-02	3.15500500E-02	-7.40498902E-07	-2.02216181E-06	-1.00000000E+00	-1.00000000E+00	-1.00000000E+00	-1.00000000E+00	-1.00000000E+00	-1.00000000E+00	-1.00000000E+00	02666_chNET1_with_dp8.dat
184	1.15938575E-02	3.15955632E-02	1.59782293E-05	4.34910578E-05	-1.00000000E+00	-1.00000000E+00	-1.00000000E+00	-1.00000000E+00	-1.00000000E+00	-1.00000000E+00	-1.00000000E+00	02667_chNET1_with_dp8.dat
185	1.15593193E-02	3.15017732E-02	-1.85599914E-05	-5.02988995E-05	-1.00000000E+00	-1.00000000E+00	-1.00000000E+00	-1.00000000E+00	-1.00000000E+00	-1.00000000E+00	-1.00000000E+00	02668_chNET1_with_dp8.dat
186	1.15514463E-02	3.14800823E-02	-2.64329952E-05	-7.19898285E-05	-1.00000000E+00	-1.00000000E+00	-1.00000000E+00	-1.00000000E+00	-1.00000000E+00	-1.00000000E+00	-1.00000000E+00	02669_chNET1_with_dp8.dat
187	1.15782161E-02	3.15528605E-02	3.36831951E-07	7.88355040E-07	-1.00000000E+00	-1.00000000E+00	-1.00000000E+00	-1.00000000E+00	-1.00000000E+00	-1.00000000E+00	-1.00000000E+00	02670_chNET1_with_dp8.dat
188	1.15662680E-02	3.15204976E-02	-1.16112646E-05	-3.15745764E-05	-1.00000000E+00	-1.00000000E+00	-1.00000000E+00	-1.00000000E+00	-1.00000000E+00	-1.00000000E+00	-1.00000000E+00	02671_chNET1_with_dp8.dat
189	1.15762024E-02	3.15476987E-02	-1.67689033E-06	-4.37340790E-06	-1.00000000E+00	-1.00000000E+00	-1.00000000E+00	-1.00000000E+00	-1.00000000E+00	-1.00000000E+00	-1.00000000E+00	02672_chNET1_with_dp8.dat
190	1.16044460E-02	3.16244981E-02	2.65667636E-05	7.24259730E-05	-1.00000000E+00	-1.00000000E+00	-1.00000000E+00	-1.00000000E+00	-1.00000000E+00	-1.00000000E+00	-1.00000000E+00	02673_chNET1_with_dp8.dat
191	1.15667016E-02	3.15217300E-02	-1.11777072E-05	-3.03420914E-05	-1.00000000E+00	-1.00000000E+00	-1.00000000E+00	-1.00000000E+00	-1.00000000E+00	-1.00000000E+00	-1.00000000E+00	02674_chNET1_with_dp8.dat
192	1.15761679E-02	3.15473870E-02	-1.71140799E-06	-4.68517986E-06	-1.00000000E+00	-1.00000000E+00	-1.00000000E+00	-1.00000000E+00	-1.00000000E+00	-1.00000000E+00	-1.00000000E+00	02675_chNET1_with_dp8.dat
193	1.15584876E-02	3.14992145E-02	-1.93917013E-05	-5.28576101E-05	-1.00000000E+00	-1.00000000E+00	-1.00000000E+00	-1.00000000E+00	-1.00000000E+00	-1.00000000E+00	-1.00000000E+00	02676_chNET1_with_dp8.dat
194	1.16038554E-02	3.16228445E-02	2.59761675E-05	7.07724056E-05	-1.00000000E+00	-1.00000000E+00	-1.00000000E+00	-1.00000000E+00	-1.00000000E+00	-1.00000000E+00	-1.00000000E+00	02677_chNET1_with_dp8.dat
195	1.15759435E-02	3.15466212E-02	-1.93574491E-06	-5.45098070E-06	-1.00000000E+00	-1.00000000E+00	-1.00000000E+00	-1.00000000E+00	-1.00000000E+00	-1.00000000E+00	-1.00000000E+00	02678_chNET1_with_dp8.dat
196	1.15790686E-02	3.15553137E-02	1.18935861E-06	3.24159030E-06	-1.00000000E+00	-1.00000000E+00	-1.00000000E+00	-1.00000000E+00	-1.00000000E+00	-1.00000000E+00	-1.00000000E+00	02679_chNET1_with_dp8.dat
197	1.15659050E-02	3.15193514E-02	-1.19742648E-05	-3.27207172E-05	-1.00000000E+00	-1.00000000E+00	-1.00000000E+00	-1.00000000E+00	-1.00000000E+00	-1.00000000E+00	-1.00000000E+00	02680_chNET1_with_dp8.dat
198	1.15469677E-02	3.14678432E-02	-3.09115832E-05	-8.42289548E-05	-1.00000000E+00	-1.00000000E+00	-1.00000000E+00	-1.00000000E+00	-1.00000000E+00	-1.00000000E+00	-1.00000000E+00	02681_chNET1_with_dp8.dat
199	1.15666873E-02	3.15216437E-02	-1.11919322E-05	-3.04284795E-05	-1.00000000E+00	-1.00000000E+00	-1.00000000E+00	-1.00000000E+00	-1.00000000E+00	-1.00000000E+00	-1.00000000E+00	02682_chNET1_with_dp8.dat
200	1.15627874E-02	3.15107762E-02	-1.50918591E-05	-4.12959109E-05	-1.00000000E+00	-1.00000000E+00	-1.00000000E+00	-1.00000000E+00	-1.00000000E+00	-1.00000000E+00	-1.00000000E+00	02683_chNET1_with_dp8.dat
201	1.15611597E-02	3.15064796E-02	-1.67195731E-05	-4.55925782E-05	-1.00000000E+00	-1.00000000E+00	-1.00000000E+00	-1.00000000E+00	-1.00000000E+00	-1.00000000E+00	-1.00000000E+00	02684_chNET1_with_dp8.dat
202	1.15456707E-02	3.14642442E-02	-3.22086128E-05	-8.78279001E-05	-1.00000000E+00	-1.00000000E+00	-1.00000000E+00	-1.00000000E+00	-1.00000000E+00	-1.00000000E+00	-1.00000000E+00	02685_chNET1_with_dp8.dat
203	1.15766937E-02	3.15490023E-02	-1.18554848E-06	-3.06988563E-06	-1.00000000E+00	-1.00000000E+00	-1.00000000E+00	-1.00000000E+00	-1.00000000E+00	-1.00000000E+00	-1.00000000E+00	02686_chNET1_with_dp8.dat
204	1.15456256E-02	3.14642924E-02	-3.22536709E-05	-8.77797376E-05	-1.00000000E+00	-1.00000000E+00	-1.00000000E+00	-1.00000000E+00	-1.00000000E+00	-1.00000000E+00	-1.00000000E+00	02687_chNET1_with_dp8.dat
205	1.15575984E-02	3.14967626E-02	-2.02808486E-05	-5.53095144E-05	-1.00000000E+00	-1.00000000E+00	-1.00000000E+00	-1.00000000E+00	-1.00000000E+00	-1.00000000E+00	-1.00000000E+00	02688_chNET1_with_dp8.dat
206	1.15688179E-02	3.15273428E-02	-9.06136917E-06	-2.47293062E-05	-1.00000000E+00	-1.00000000E+00	-1.00000000E+00	-1.00000000E+00	-1.00000000E+00	-1.00000000E+00	-1.00000000E+00	02689_chNET1_with_dp8.dat
207	1.15544861E-02	3.14882511E-02	-2.33931677E-05	-6.38210300E-05	-1.00000000E+00	-1.00000000E+00	-1.00000000E+00	-1.00000000E+00	-1.00000000E+00	-1.00000000E+00	-1.00000000E+00	02690_chNET1_with_dp8.dat
208	1.15911349E-02	3.15882269E-02	1.32556658E-05	3.61547479E-05	-1.00000000E+00	-1.00000000E+00	-1.00000000E+00	-1.00000000E+00	-1.00000000E+00	-1.00000000E+00	-1.00000000E+00	02691_chNET1_with_dp8.dat
209	1.15712717E-02	3.15340716E-02	-6.60757056E-06	-1.80005282E-05	-1.00000000E+00	-1.00000000E+00	-1.00000000E+00	-1.00000000E+00	-1.00000000E+00	-1.00000000E+00	-1.00000000E+00	02692_chNET1_with_dp8.dat
210	1.15666665E-02	3.15213534E-02	-1.12127788E-05	-3.07187803E-05	-1.00000000E+00	-1.00000000E+00	-1.00000000E+00	-1.00000000E+00	-1.00000000E+00	-1.00000000E+00	-1.00000000E+00	02693_chNET1_with_dp8.dat
211	1.15584606E-02	3.14991051E-02	-1.94186876E-05	-5.29670553E-05	-1.00000000E+00	-1.00000000E+00	-1.00000000E+00	-1.00000000E+00	-1.00000000E+00	-1.00000000E+00	-1.00000000E+00	02694_chNET1_with_dp8.dat
212	1.15661518E-02	3.15201070E-02	-1.17274981E-05	-3.19651137E-05	-1.00000000E+00	-1.00000000E+00	-1.00000000E+00	-1.00000000E+00	-1.00000000E+00	-1.00000000E+00	-1.00000000E+00	02695_chNET1_with_dp8.dat
213	1.15572617E-02	3.14960136E-02	-2.06176184E-05	-5.60585601E-05	-1.00000000E+00	-1.00000000E+00	-1.00000000E+00	-1.00000000E+00	-1.00000000E+00	-1.00000000E+00	-1.00000000E+00	02696_chNET1_with_dp8.dat
214	1.15954078E-02	3.15997410E-02	1.75285370E-05	4.76688328E-05	-1.00000000E+00	-1.00000000E+00	-1.00000000E+00	-1.00000000E+00	-1.00000000E+00	-1.00000000E+00	-1.00000000E+00	02697_chNET1_with_dp8.dat
215	1.15587836E-02	3.15000184E-02	-1.90956806E-05	-5.20537575E-05	-1.00000000E+00	-1.00000000E+00	-1.00000000E+00	-1.00000000E+00	-1.00000000E+00	-1.00000000E+00	-1.00000000E+00	02698_chNET1_with_dp8.dat
216	1.15551927E-02	3.14901406E-02	-2.26865347E-05	-6.19315048E-05	-1.00000000E+00	-1.00000000E+00	-1.00000000E+00	-1.00000000E+00	-1.00000000E+00	-1.00000000E+00	-1.00000000E+00	02699_chNET1_with_dp8.dat
217	1.15779742E-02	3.15525562E-02	9.49640661E-08	4.84061418E-07	-1.00000000E+00	-1.00000000E+00	-1.00000000E+00	-1.00000000E+00	-1.00000000E+00	-1.00000000E+00	-1.00000000E+00	02700_chNET1_with_dp8.dat
218	1.15891867E-02	3.15830317E-02	1.13073818E-05	3.09595133E-05	-1.00000000E+00	-1.00000000E+00	-1.00000000E+00	-1.00000000E+00	-1.00000000E+00	-1.00000000E+00	-1.00000000E+00	02701_chNET1_with_dp8.dat
219	1.15883281E-02	3.15802100E-02	1.04488600E-05	2.81378370E-05	-1.00000000E+00	-1.00000000E+00	-1.00000000E+00	-1.00000000E+00	-1.00000000E+00	-1.00000000E+00	-1.00000000E+00	02702_chNET1_with_dp8.dat
220	1.15609950E-02	3.15059601E-02	-1.68842855E-05	-4.61120066E-05	-1.00000000E+00	-1.00000000E+00	-1.00000000E+00	-1.00000000E+00	-1.00000000E+00	-1.00000000E+00	-1.00000000E+00	02703_chNET1_with_dp8.dat
221	1.15740714E-02	3.15417496E-02	-3.80789419E-06	-1.03225036E-05	-1.00000000E+00	-1.00000000E+00	-1.00000000E+00	-1.00000000E+00	-1.00000000E+00	-1.00000000E+00	-1.00000000E+00	02704_chNET1_with_dp8.dat
222	1.15562854E-02	3.14932495E-02	-2.15938700E-05	-5.88226624E-05	-1.00000000E+00	-1.00000000E+00	-1.00000000E+00	-1.00000000E+00	-1.00000000E+00	-1.00000000E+00	-1.00000000E+00	02705_chNET1_with_dp8.dat
223	1.15703679E-02	3.15315938E-02	-7.51139923E-06	-2.04783225E-05	-1.00000000E+00	-1.00000000E+00	-1.00000000E+00	-1.00000000E+00	-1.00000000E+00	-1.00000000E+00	-1.00000000E+00	02706_chNET1_with_dp8.dat
224	1.15763044E-02	3.15477212E-02	-1.57488158E-06	-4.35092113E-06	-1.00000000E+00	-1.00000000E+00	-1.00000000E+00	-1.00000000E+00	-1.00000000E+00	-1.00000000E+00	-1.00000000E+00	02707_chNET1_with_dp8.dat
225	1.15822786E-02	3.15639915E-02	4.39927905E-06	1.19193972E-05	-1.00000000E+00	-1.00000000E+00	-1.00000000E+00	-1.00000000E+00	-1.00000000E+00	-1.00000000E+00	-1.00000000E+00	02708_chNET1_with_dp8.dat
226	1.16063101E-02	3.16297331E-02	2.84308287E-05	7.76609363E-05	-1.00000000E+00	-1.00000000E+00	-1.00000000E+00	-1.00000000E+00	-1.00000000E+00	-1.00000000E+00	-1.00000000E+00	02709_chNET1_with_dp8.dat
227	1.15963585E-02	3.16024624E-02	1.84792250E-05	5.03902594E-05	-1.00000000E+00	-1.00000000E+00	-1.00000000E+00	-1.00000000E+00	-1.00000000E+00	-1.00000000E+00	-1.00000000E+00	02710_chNET1_with_dp8.dat
228	1.15785739E-02	3.15541574E-02	6.94592766E-07	2.08530570E-06	-1.00000000E+00	-1.00000000E+00	-1.00000000E+00	-1.00000000E+00	-1.00000000E+00	-1.00000000E+00	-1.00000000E+00	02711_chNET1_with_dp8.dat
229	1.15816028E-02	3.15622519E-02	3.72348743E-06	1.01797684E-05	-1.00000000E+00	-1.00000000E+00	-1.00000000E+00	-1.00000000E+00	-1.00000000E+00	-1.00000000E+00	-1.00000000E+00	02712_chNET1_with_dp8.dat
230	1.15779358E-02	3.15521464E-02	5.65639473E-08	7.42226694E-08	-1.00000000E+00	-1.00000000E+00	-1.00000000E+00	-1.00000000E+00	-1.00000000E+00	-1.00000000E+00	-1.00000000E+00	02713_chNET1_with_dp8.dat
231	1.15475990E-02	3.14696751E-02	-3.02802590E-05	-8.23970397E-05	-1.00000000E+00	-1.00000000E+00	-1.00000000E+00	-1.00000000E+00	-1.00000000E+00	-1.00000000E+00	-1.00000000E+00	02714_chNET1_with_dp8.dat
232	1.15662423E-02	3.15204765E-02	-1.16369913E-05	-3.15956540E-05	-1.00000000E+00	-1.00000000E+00	-1.00000000E+00	-1.00000000E+00	-1.00000000E+00	-1.00000000E+00	-1.00000000E+00	02715_chNET1_with_dp8.dat
233	1.15668415E-02	3.15221331E-02	-1.10377357E-05	-2.99390288E-05	-1.00000000E+00	-1.00000000E+00	-1.00000000E+00	-1.00000000E+00	-1.00000000E+00	-1.00000000E+00	-1.00000000E+00	02716_chNET1_with_dp8.dat
234	1.15852876E-02	3.15724540E-02	7.40834128E-06	2.03818749E-05	-1.00000000E+00	-1.00000000E+00	-1.00000000E+00	-1.00000000E+00	-1.00000000E+00	-1.00000000E+00	-1.00000000E+00	02717_chNET1_with_dp8.dat
235	1.15740528E-02	3.15417314E-02	-3.82645526E-06	-1.03407123E-05	-1.00000000E+00	-1.00000000E+00	-1.00000000E+00	-1.00000000E+00	-1.00000000E+00	-1.00000000E+00	-1.00000000E+00	02718_chNET1_with_dp8.dat
236	1.15792592E-02	3.15559901E-02	1.37995715E-06	3.91795552E-06	-1.00000000E+00	-1.00000000E+00	-1.00000000E+00	-1.00000000E+00	-1.00000000E+00	-1.00000000E+00	-1.00000000E+00	02719_chNET1_with_dp8.dat
237	1.15941107E-02	3.15965273E-02	1.62314424E-05	4.44552040E-05	-1.00000000E+00	-1.00000000E+00	-1.00000000E+00	-1.00000000E+00	-1.00000000E+00	-1.00000000E+00	-1.00000000E+00	02720_chNET1_with_dp8.dat
238	1.15943717E-02	3.15969875E-02	1.64923900E-05	4.49153827E-05	-1.00000000E+00	-1.00000000E+00	-1.00000000E+00	-1.00000000E+00	-1.00000000E+00	-1.00000000E+00	-1.00000000E+00	02721_chNET1_with_dp8.dat
239	1.15991511E-02	3.16099517E-02	2.12717984E-05	5.78795909E-05	-1.00000000E+00	-1.00000000E+00	-1.00000000E+00	-1.00000000E+00	-1.00000000E+00	-1.00000000E+00	-1.00000000E+00	02722_chNET1_with_dp8.dat
240	1.15590358E-02	3.15006006E-02	-1.88434740E-05	-5.14715024E-05	-1.00000000E+00	-1.00000000E+00	-1.00000000E+00	-1.00000000E+00	-1.00000000E+00	-1.00000000E+00	-1.00000000E+00	02723_chNET1_with_dp8.dat
241	1.15604835E-02	3.15047117E-02	-1.73957812E-05	-4.73604344E-05	-1.00000000E+00	-1.00000000E+00	-1.00000000E+00	-1.00000000E+00	-1.00000000E+00	-1.00000000E+00	-1.00000000E+00	02724_chNET1_with_dp8.dat
242	1.15629742E-02	3.15114713E-02	-1.49051259E-05	-4.06008026E-05	-1.00000000E+00	-1.00000000E+00	-1.00000000E+00	-1.00000000E+00	-1.00000000E+00	-1.00000000E+00	-1.00000000E+00	02725_chNET1_with_dp8.dat
243	1.15811968E-02	3.15612373E-02	3.31749473E-06	9.16511557E-06	-1.00000000E+00	-1.00000000E+00	-1.00000000E+00	-1.00000000E+00	-1.00000000E+00	-1.00000000E+00	-1.00000000E+00	02726_chNET1_with_dp8.dat
244	1.15894453E-02	3.15834942E-02	1.15660028E-05	3.14220187E-05	-1.00000000E+00	-1.00000000E+00	-1.00000000E+00	-1.00000000E+00	-1.00000000E+00	-1.00000000E+00	-1.00000000E+00	02727_chNET1_with_dp8.dat
245	1.15927904E-02	3.15923984E-02	1.49111046E-05	4.03262485E-05	-1.00000000E+00	-1.00000000E+00	-1.00000000E+00	-1.00000000E+00	-1.00000000E+00	-1.00000000E+00	-1.00000000E+00	02728_chNET1_with_dp8.dat
246	1.15663256E-02	3.15206179E-02	-1.15537002E-05	-3.14542466E-05	-1.00000000E+00	-1.00000000E+00	-1.00000000E+00	-1.00000000E+00	-1.00000000E+00	-1.00000000E+00	-1.00000000E+00	02729_chNET1_with_dp8.dat
247	1.15879386E-02	3.15794010E-02	1.00592774E-05	2.73288893E-05	-1.00000000E+00	-1.00000000E+00	-1.00000000E+00	-1.00000000E+00	-1.00000000E+00	-1.00000000E+00	-1.00000000E+00	02730_chNET1_with_dp8.dat
248	1.15674572E-02	3.15237972E-02	-1.04220803E-05	-2.82748953E-05	-1.00000000E+00	-1.00000000E+00	-1.00000000E+00	-1.00000000E+00	-1.00000000E+00	-1.00000000E+00	-1.00000000E+00	02731_chNET1_with_dp8.dat
249	1.15824501E-02	3.15645712E-02	4.57079252E-06	1.24990795E-05	-1.00000000E+00	-1.00000000E+00	-1.00000000E+00	-1.00000000E+00	-1.00000000E+00	-1.00000000E+00	-1.00000000E+00	02732_chNET1_with_dp8.dat
250	1.15827809E-02	3.15654375E-02	4.90163333E-06	1.33653171E-05	-1.00000000E+00	-1.00000000E+00	-1.00000000E+00	-1.00000000E+00	-1.00000000E+00	-1.00000000E+00	-1.00000000E+00	02733_chNET1_with_dp8.dat
251	1.15605110E-02	3.15049319E-02	-1.73682395E-05	-4.71402160E-05	-1.00000000E+00	-1.00000000E+00	-1.00000000E+00	-1.00000000E+00	-1.00000000E+00	-1.00000000E+00	-1.00000000E+00	02734_chNET1_with_dp8.dat
252	1.15755351E-02	3.15455720E-02	-2.34413209E-06	-6.50010224E-06	-1.00000000E+00	-1.00000000E+00	-1.00000000E+00	-1.00000000E+00	-1.00000000E+00	-1.00000000E+00	-1.00000000E+00	02735_chNET1_with_dp8.dat
253	1.15975593E-02	3.16056373E-02	1.96800339E-05	5.35651499E-05	-1.00000000E+00	-1.00000000E+00	-1.00000000E+00	-1.00000000E+00	-1.00000000E+00	-1.00000000E+00	-1.00000000E+00	02736_chNET1_with_dp8.dat
254	1.15818045E-02	3.15626379E-02	3.92522969E-06	1.05657606E-05	-1.00000000E+00	-1.00000000E+00	-1.00000000E+00	-1.00000000E+00	-1.00000000E+00	-1.00000000E+00	-1.00000000E+00	02737_chNET1_with_dp8.dat
255	1.15828692E-02	3.15655011E-02	4.98991635E-06	1.34289579E-05	-1.00000000E+00	-1.00000000E+00	-1.00000000E+00	-1.00000000E+00	-1.00000000E+00	-1.00000000E+00	-1.00000000E+00	02738_chNET1_with_dp8.dat
256	1.15968936E-02	3.16040100E-02	1.90143023E-05	5.19378189E-05	-1.00000000E+00	-1.00000000E+00	-1.00000000E+00	-1.00000000E+00	-1.00000000E+00	-1.00000000E+00	-1.00000000E+00	02739_chNET1_with_dp8.dat
257	1.15957358E-02	3.16007560E-02	1.78564748E-05	4.86838195E-05	-1.00000000E+00	-1.00000000E+00	-1.00000000E+00	-1.00000000E+00	-1.00000000E+00	-1.00000000E+00	-1.00000000E+00	02740_chNET1_with_dp8.dat
258	1.15817723E-02	3.15626721E-02	3.89303533E-06	1.05999315E-05	-1.00000000E+00	-1.00000000E+00	-1.00000000E+00	-1.00000000E+00	-1.00000000E+00	-1.00000000E+00	-1.00000000E+00	02741_chNET1_with_dp8.dat
259	1.15897671E-02	3.15846119E-02	1.18877971E-05	3.25397461E-05	-1.00000000E+00	-1.00000000E+00	-1.00000000E+00	-1.00000000E+00	-1.00000000E+00	-1.00000000E+00	-1.00000000E+00	02742_chNET1_with_dp8.dat
260	1.15831889E-02	3.15667148E-02	5.30958021E-06	1.46426228E-05	-1.00000000E+00	-1.00000000E+00	-1.00000000E+00	-1.00000000E+00	-1.00000000E+00	-1.00000000E+00	-1.00000000E+00	02743_chNET1_with_dp8.dat
261	1.15807530E-02	3.15599600E-02	2.87370907E-06	7.88787429E-06	-1.00000000E+00	-1.00000000E+00	-1.00000000E+00	-1.00000000E+00	-1.00000000E+00	-1.00000000E+00	-1.00000000E+00	02744_chNET1_with_dp8.dat
262	1.16120051E-02	3.16450063E-02	3.41258139E-05	9.29341300E-05	-1.00000000E+00	-1.00000000E+00	-1.00000000E+00	-1.00000000E+00	-1.00000000E+00	-1.00000000E+00	-1.00000000E+00	02745_chNET1_with_dp8.dat
263	1.16251387E-02	3.16806903E-02	4.72593980E-05	1.28618193E-04	-1.00000000E+00	-1.00000000E+00	-1.00000000E+00	-1.00000000E+00	-1.00000000E+00	-1.00000000E+00	-1.00000000E+00	02746_chNET1_with_dp8.dat
264	1.16097251E-02	3.16389042E-02	3.18457895E-05	8.68320590E-05	-1.00000000E+00	-1.00000000E+00	-1.00000000E+00	-1.00000000E+00	-1.00000000E+00	-1.00000000E+00	-1.00000000E+00	02747_chNET1_with_dp8.dat
265	1.16137255E-02	3.16498274E-02	3.58461948E-05	9.77553039E-05	-1.00000000E+00	-1.00000000E+00	-1.00000000E+00	-1.00000000E+00	-1.00000000E+00	-1.00000000E+00	-1.00000000E+00	02748_chNET1_with_dp8.dat
266	1.16228576E-02	3.16744447E-02	4.49783047E-05	1.22372592E-04	-1.00000000E+00	-1.00000000E+00	-1.00000000E+00	-1.00000000E+00	-1.00000000E+00	-1.00000000E+00	-1.00000000E+00	02749_chNET1_with_dp8.dat
267	1.16225055E-02	3.16737941E-02	4.46262263E-05	1.21721963E-04	-1.00000000E+00	-1.00000000E+00	-1.00000000E+00	-1.00000000E+00	-1.00000000E+00	-1.00000000E+00	-1.00000000E+00	02750_chNET1_with_dp8.dat
268	1.16321511E-02	3.16996232E-02	5.42718409E-05	1.47551094E-04	-1.00000000E+00	-1.00000000E+00	-1.00000000E+00	-1.00000000E+00	-1.00000000E+00	-1.00000000E+00	-1.00000000E+00	02751_chNET1_with_dp8.dat
269	1.16428233E-02	3.17288612E-02	6.49440198E-05	1.76789023E-04	-1.00000000E+00	-1.00000000E+00	-1.00000000E+00	-1.00000000E+00	-1.00000000E+00	-1.00000000E+00	-1.00000000E+00	02752_chNET1_with_dp8.dat
270	1.16561614E-02	3.17653826E-02	7.82820834E-05	2.13310468E-04	-1.00000000E+00	-1.00000000E+00	-1.00000000E+00	-1.00000000E+00	-1.00000000E+00	-1.00000000E+00	-1.00000000E+00	02753_chNET1_with_dp8.dat
271	1.16870987E-02	3.18495347E-02	1.09219385E-04	2.97462581E-04	-1.00000000E+00	-1.00000000E+00	-1.00000000E+00	-1.00000000E+00	-1.00000000E+00	-1.00000000E+00	-1.00000000E+00	02754_chNET1_with_dp8.dat
272	1.16727572E-02	3.18104183E-02	9.48779218E-05	2.58346125E-04	-1.00000000E+00	-1.00000000E+00	-1.00000000E+00	-1.00000000E+00	-1.00000000E+00	-1.00000000E+00	-1.00000000E+00	02755_chNET1_with_dp8.dat
273	1.16934556E-02	3.18670970E-02	1.15576310E-04	3.15024899E-04	-1.00000000E+00	-1.00000000E+00	-1.00000000E+00	-1.00000000E+00	-1.00000000E+00	-1.00000000E+00	-1.00000000E+00	02756_chNET1_with_dp8.dat
274	1.16902423E-02	3.18582369E-02	1.12362969E-04	3.06164755E-04	-1.00000000E+00	-1.00000000E+00	-1.00000000E+00	-1.00000000E+00	-1.00000000E+00	-1.00000000E+00	-1.00000000E+00	02757_chNET1_with_dp8.dat
275	1.17562178E-02	3.20377636E-02	1.78338528E-04	4.85691433E-04	-1.00000000E+00	-1.00000000E+00	-1.00000000E+00	-1.00000000E+00	-1.00000000E+00	-1.00000000E+00	-1.00000000E+00	02758_chNET1_with_dp8.dat
276	1.18164677E-02	3.22021105E-02	2.38588445E-04	6.50038401E-04	-1.00000000E+00	-1.00000000E+00	-1.00000000E+00	-1.00000000E+00	-1.00000000E+00	-1.00000000E+00	-1.00000000E+00	02759_chNET1_with_dp8.dat
277	1.19375326E-02	3.25318833E-02	3.59653312E-04	9.79811114E-04	-1.00000000E+00	-1.00000000E+00	-1.00000000E+00	-1.00000000E+00	-1.00000000E+00	-1.00000000E+00	-1.00000000E+00	02760_chNET1_with_dp8.dat
278	1.21592993E-02	3.31363159E-02	5.81419989E-04	1.58424373E-03	6.81273388E+01	4.66299800E-01	3.24642957E-02	1.34591380E-04	2.96259423E+02	1.72121882E+01	4.08237370E+02	02761_chNET1_with_dp8.dat
279	1.25760571E-02	3.42716611E-02	9.98177787E-04	2.71958901E-03	6.72627493E+01	1.16682229E+00	4.99958762E-02	2.30349481E-04	2.91409470E+02	1.70707197E+01	3.93228893E+02	02762_chNET1_with_dp8.dat
280	1.31541198E-02	3.58468246E-02	1.57624054E-03	4.29475242E-03	6.64332892E+01	2.07623072E-01	7.34725964E-02	6.42425941E-05	2.87959841E+02	1.69693795E+01	3.81958932E+02	02763_chNET1_with_dp8.dat
281	1.39465016E-02	3.80060502E-02	2.36862229E-03	6.45397804E-03	6.57839487E+01	1.64897301E-01	1.01773573E-01	7.14656760E-05	2.86242849E+02	1.69187130E+01	3.74428811E+02	02764_chNET1_with_dp8.dat
282	1.47583888E-02	4.02180397E-02	3.18050952E-03	8.66596753E-03	6.55138362E+01	1.28895873E-01	1.33600092E-01	7.32569400E-05	2.85513731E+02	1.68971516E+01	3.69810171E+02	02765_chNET1_with_dp8.dat
283	1.55697971E-02	4.24285465E-02	3.99191785E-03	1.08764744E-02	6.54786333E+01	1.12498678E-01	1.66112419E-01	8.02022336E-05	2.83406496E+02	1.68346813E+01	3.66455629E+02	02766_chNET1_with_dp8.dat
284	1.64056253E-02	4.47060510E-02	4.82774606E-03	1.31539788E-02	6.51652267E+01	9.84196092E-02	1.95371719E-01	8.05781098E-05	2.81385331E+02	1.67745441E+01	3.61354751E+02	02767_chNET1_with_dp8.dat
285	1.70680376E-02	4.65108715E-02	5.49015829E-03	1.49587993E-02	6.51824733E+01	4.42239264E-01	2.19845828E-01	2.94391658E-04	2.78517807E+02	1.66888528E+01	3.58382081E+02	02768_chNET1_with_dp8.dat
286	1.75133639E-02	4.77243557E-02	5.93548460E-03	1.61722836E-02	6.50182741E+01	2.70608346E-01	2.36599811E-01	2.91349878E-04	2.74785394E+02	1.65766521E+01	3.53823697E+02	02769_chNET1_with_dp8.dat
287	1.77297127E-02	4.83137608E-02	6.15183340E-03	1.67616887E-02	6.49468931E+01	2.62964718E-01	2.45593704E-01	2.95328090E-04	2.71113537E+02	1.64655257E+01	3.50820507E+02	02770_chNET1_with_dp8.dat
288	1.77181976E-02	4.82823362E-02	6.14031833E-03	1.67302641E-02	6.48938921E+01	2.57901449E-01	2.46127978E-01	3.03286584E-04	2.66754252E+02	1.63326131E+01	3.46606865E+02	02771_chNET1_with_dp8.dat
289	1.75581937E-02	4.78463582E-02	5.98031446E-03	1.62942861E-02	6.49443559E+01	2.45443673E-01	2.39961459E-01	3.39984729E-04	2.62437229E+02	1.61999145E+01	3.43527078E+02	02772_chNET1_with_dp8.dat
290	1.72256908E-02	4.69402508E-02	5.64781150E-03	1.53881787E-02	6.48171890E+01	2.80589603E-01	2.28626720E-01	2.86113252E-04	2.57999140E+02	1.60623516E+01	3.39064877E+02	02773_chNET1_with_dp8.dat
291	1.68702292E-02	4.59716193E-02	5.29234990E-03	1.44195471E-02	6.47671820E+01	2.88099501E-01	2.14729693E-01	2.78996603E-04	2.53850760E+02	1.59326947E+01	3.34648177E+02	02774_chNET1_with_dp8.dat
292	1.64692929E-02	4.48792297E-02	4.89141359E-03	1.33271576E-02	6.47990057E+01	2.87028373E-01	1.99423456E-01	2.81665603E-04	2.48935479E+02	1.57776893E+01	3.29844943E+02	02775_chNET1_with_dp8.dat
293	1.61027645E-02	4.38806176E-02	4.52488521E-03	1.23285455E-02	6.47622623E+01	3.03817672E-01	1.84042803E-01	2.73117711E-04	2.43916457E+02	1.56178250E+01	3.24930229E+02	02776_chNET1_with_dp8.dat
294	1.57777021E-02	4.29950607E-02	4.19982286E-03	1.14429886E-02	6.45628794E+01	5.14628638E-01	1.69280280E-01	2.67933150E-04	2.38224764E+02	1.54345315E+01	3.18886315E+02	02777_chNET1_with_dp8.dat
295	1.54385913E-02	4.20711001E-02	3.86071201E-03	1.05190280E-02	6.46934333E+01	3.12672625E-01	1.55770498E-01	2.38234084E-04	2.32672071E+02	1.52535921E+01	3.14251871E+02	02778_chNET1_with_dp8.dat
296	1.51454006E-02	4.12724543E-02	3.56752137E-03	9.72038221E-03	6.43146302E+01	3.40843471E-01	1.42974115E-01	2.25869443E-04	2.26920410E+02	1.50638777E+01	3.07133370E+02	02779_chNET1_with_dp8.dat
297	1.48802595E-02	4.05496955E-02	3.30238023E-03	8.99762338E-03	6.44885309E+01	1.32789124E-01	1.32077411E-01	7.23052363E-05	2.22704728E+02	1.49232948E+01	3.03666021E+02	02780_chNET1_with_dp8.dat
298	1.46672984E-02	3.99697040E-02	3.08941907E-03	8.41763186E-03	6.42015440E+01	3.86582218E-01	1.21812110E-01	2.12221672E-04	2.17129678E+02	1.47353208E+01	2.97953441E+02	02781_chNET1_with_dp8.dat
299	1.44353099E-02	3.93378272E-02	2.85743059E-03	7.78575510E-03	6.40627873E+01	2.40017082E-01	1.12810960E-01	2.30154319E-04	2.13099139E+02	1.45979156E+01	2.92546994E+02	02782_chNET1_with_dp8.dat
300	1.42527335E-02	3.88401873E-02	2.67485420E-03	7.28811511E-03	6.35784647E+01	1.37302375E-01	1.04537580E-01	6.60776572E-05	2.08025082E+02	1.44230746E+01	2.86041749E+02	02783_chNET1_with_dp8.dat
301	1.40971663E-02	3.84163056E-02	2.51928701E-03	6.86423347E-03	6.35525616E+01	1.60633841E-01	9.73108905E-02	7.02063578E-05	2.02737729E+02	1.42386000E+01	2.81308240E+02	02784_chNET1_with_dp8.dat
302	1.39262327E-02	3.79505304E-02	2.34835346E-03	6.39845826E-03	6.29149482E+01	4.94573289E-01	9.04207273E-02	2.16079430E-04	1.97173899E+02	1.40418624E+01	2.73503724E+02	02785_chNET1_with_dp8.dat
303	1.38352057E-02	3.77026947E-02	2.25732641E-03	6.15062261E-03	6.29168175E+01	1.73168898E-01	8.48762301E-02	6.24979076E-05	1.94073691E+02	1.39310334E+01	2.69123679E+02	02786_chNET1_with_dp8.dat
304	1.36887044E-02	3.73032529E-02	2.11082510E-03	5.75118081E-03	6.26810856E+01	1.71761581E-01	7.95694777E-02	6.91589060E-05	1.88877190E+02	1.37432598E+01	2.64352887E+02	02787_chNET1_with_dp8.dat
305	1.35504080E-02	3.69265356E-02	1.97252876E-03	5.37446345E-03	6.24367576E+01	6.57098621E-01	7.50060732E-02	2.01958671E-04	1.86204157E+02	1.36456644E+01	2.60427569E+02	02788_chNET1_with_dp8.dat
306	1.34622197E-02	3.66862368E-02	1.88434038E-03	5.13416462E-03	6.26045093E+01	3.41487626E-01	7.11045899E-02	2.20405797E-04	1.81976459E+02	1.34898651E+01	2.57867257E+02	02789_chNET1_with_dp8.dat
307	1.33529332E-02	3.63885419E-02	1.77505390E-03	4.83646979E-03	6.24556634E+01	2.29968950E-01	6.74990362E-02	6.48303391E-05	1.77495611E+02	1.33227479E+01	2.53330926E+02	02790_chNET1_with_dp8.dat
308	1.33198818E-02	3.62985069E-02	1.74200249E-03	4.74643479E-03	6.22017464E+01	1.97736772E-01	6.42920738E-02	5.64959046E-05	1.73979663E+02	1.31901351E+01	2.49877141E+02	02791_chNET1_with_dp8.dat
309	1.32578604E-02	3.61294607E-02	1.67998113E-03	4.57738860E-03	6.21654932E+01	1.99357869E-01	6.17215672E-02	5.64929080E-05	1.70893170E+02	1.30726115E+01	2.46722797E+02	02792_chNET1_with_dp8.dat
310	1.31866678E-02	3.59354388E-02	1.60878852E-03	4.38336663E-03	6.17386152E+01	2.19601569E-01	5.91463404E-02	6.04920065E-05	1.65079969E+02	1.28483450E+01	2.40216833E+02	02793_chNET1_with_dp8.dat
311	1.31663044E-02	3.58798629E-02	1.58842512E-03	4.32779080E-03	6.10317486E+01	3.34044937E-01	5.69412978E-02	1.80832267E-04	1.61798245E+02	1.27199939E+01	2.33251565E+02	02794_chNET1_with_dp8.dat
312	1.31280540E-02	3.57759293E-02	1.55017469E-03	4.22385718E-03	6.08354976E+01	2.20430250E-01	5.54338108E-02	6.09945494E-05	1.56437427E+02	1.25074948E+01	2.29092940E+02	02795_chNET1_with_dp8.dat
313	1.30974351E-02	3.56923375E-02	1.51955582E-03	4.14026541E-03	6.02723521E+01	1.77305221E-01	5.41731780E-02	5.45145143E-05	1.51580257E+02	1.23117934E+01	2.21969323E+02	02796_chNET1_with_dp8.dat
314	1.30955852E-02	3.56872824E-02	1.51770593E-03	4.13521027E-03	5.96213667E+01	1.90759046E-01	5.33475593E-02	5.16663673E-05	1.46874329E+02	1.21191720E+01	2.14922973E+02	02797_chNET1_with_dp8.dat
315	1.31125528E-02	3.57335441E-02	1.53467349E-03	4.18147196E-03	5.89255929E+01	2.51721179E-01	5.28623702E-02	5.63145979E-05	1.42298487E+02	1.19288930E+01	2.08312105E+02	02798_chNET1_with_dp8.dat
316	1.31394070E-02	3.58066623E-02	1.56152772E-03	4.25459013E-03	5.86334040E+01	4.43905118E-01	5.28642392E-02	1.60623955E-04	1.38085359E+02	1.17509727E+01	2.03454393E+02	02799_chNET1_with_dp8.dat
317	1.31340650E-02	3.57918923E-02	1.55618568E-03	4.23982020E-03	5.80514305E+01	3.13216076E-01	5.28637090E-02	7.49082500E-05	1.34455753E+02	1.15955057E+01	1.96891283E+02	02800_chNET1_with_dp8.dat
318	1.31831308E-02	3.59260029E-02	1.60525152E-03	4.37393071E-03	5.73006792E+01	2.75192639E-01	5.26882525E-02	6.25445915E-05	1.28955154E+02	1.13558423E+01	1.89710762E+02	02801_chNET1_with_dp8.dat
319	1.31988493E-02	3.59685870E-02	1.62097000E-03	4.41651488E-03	5.66561030E+01	3.21590511E-01	5.25722724E-02	1.81656751E-04	1.24111776E+02	1.11405465E+01	1.83313861E+02	02802_chNET1_with_dp8.dat
320	1.32204629E-02	3.60274387E-02	1.64258357E-03	4.47536653E-03	5.66342835E+01	2.11946233E-01	5.26230328E-02	6.29580467E-05	1.19811512E+02	1.09458445E+01	1.79368129E+02	02803_chNET1_with_dp8.dat
321	1.32240118E-02	3.60371753E-02	1.64613249E-03	4.48510316E-03	5.63187911E+01	3.03836047E-01	5.24350445E-02	7.67241306E-05	1.16668239E+02	1.08013073E+01	1.74661756E+02	02804_chNET1_with_dp8.dat
322	1.32321910E-02	3.60595447E-02	1.65431168E-03	4.50747257E-03	5.61194832E+01	1.27886814E-01	5.20836112E-02	5.30909078E-05	1.13076039E+02	1.06337218E+01	1.70983316E+02	02805_chNET1_with_dp8.dat
323	1.32262682E-02	3.60432400E-02	1.64838891E-03	4.49116785E-03	5.61845437E+01	1.23353304E-01	5.18221152E-02	5.32020300E-05	1.09740568E+02	1.04757132E+01	1.68067100E+02	02806_chNET1_with_dp8.dat
324	1.32042237E-02	3.59834283E-02	1.62634444E-03	4.43135621E-03	5.58431306E+01	3.03064623E-01	5.12609929E-02	7.26028511E-05	1.07100971E+02	1.03489599E+01	1.64162269E+02	02807_chNET1_with_dp8.dat
325	1.31994889E-02	3.59705024E-02	1.62160960E-03	4.41843024E-03	5.52366089E+01	1.65009095E-01	5.06145594E-02	6.17251788E-05	1.04909892E+02	1.02425530E+01	1.60288126E+02	02808_chNET1_with_dp8.dat
326	1.32136754E-02	3.60090891E-02	1.63579612E-03	4.45701699E-03	5.44960122E+01	1.86395133E-01	4.97373695E-02	6.36392685E-05	1.00780765E+02	1.00389623E+01	1.54963178E+02	02809_chNET1_with_dp8.dat
327	1.32118273E-02	3.60043761E-02	1.63394800E-03	4.45230396E-03	5.40581637E+01	2.15417969E-01	4.89501656E-02	6.12288490E-05	9.82955196E+01	9.91440969E+00	1.51523089E+02	02810_chNET1_with_dp8.dat
328	1.31693128E-02	3.58881593E-02	1.59143355E-03	4.33608721E-03	5.35782093E+01	2.66502595E-01	4.81571595E-02	6.67295014E-05	9.69947963E+01	9.84859362E+00	1.48179016E+02	02811_chNET1_with_dp8.dat
329	1.31742151E-02	3.59016948E-02	1.59633578E-03	4.34962268E-03	5.29759925E+01	2.39651703E-01	4.71557533E-02	6.77660065E-05	9.48190152E+01	9.73750559E+00	1.44453741E+02	02812_chNET1_with_dp8.dat
330	1.31535383E-02	3.58451369E-02	1.57565906E-03	4.29306474E-03	5.27327129E+01	2.77883535E-01	4.61990910E-02	6.30604590E-05	9.28741732E+01	9.63712474E+00	1.41442916E+02	02813_chNET1_with_dp8.dat
331	1.31166717E-02	3.57447325E-02	1.53879237E-03	4.19266032E-03	5.27648986E+01	2.00469252E-01	4.54282438E-02	3.89559838E-05	9.20219634E+01	9.59280790E+00	1.40230962E+02	02814_chNET1_with_dp8.dat
332	1.31088883E-02	3.57234268E-02	1.53100898E-03	4.17135468E-03	5.27976502E+01	2.08912267E-01	4.47019297E-02	6.47804279E-05	9.03406997E+01	9.50477247E+00	1.38284757E+02	02815_chNET1_with_dp8.dat
333	1.30999606E-02	3.56992602E-02	1.52208137E-03	4.14718808E-03	5.20919406E+01	1.79736711E-01	4.35920820E-02	6.15636728E-05	8.78350484E+01	9.37203545E+00	1.34708701E+02	02816_chNET1_with_dp8.dat
334	1.30670283E-02	3.56095322E-02	1.48914903E-03	4.05746003E-03	5.18219741E+01	1.63955480E-01	4.27951185E-02	6.06585889E-05	8.66340318E+01	9.30774042E+00	1.32914116E+02	02817_chNET1_with_dp8.dat
335	1.30624543E-02	3.55968480E-02	1.48457503E-03	4.04477582E-03	5.12109622E+01	1.71411596E-01	4.17829922E-02	5.43711401E-05	8.51640371E+01	9.22843633E+00	1.30444944E+02	02818_chNET1_with_dp8.dat
336	1.30197022E-02	3.54806042E-02	1.44182297E-03	3.92853203E-03	5.08604350E+01	1.80745862E-01	4.08398994E-02	6.20196799E-05	8.35938766E+01	9.14296870E+00	1.27985303E+02	02819_chNET1_with_dp8.dat
337	1.29895099E-02	3.53983846E-02	1.41163065E-03	3.84631249E-03	5.05983068E+01	1.72100453E-01	3.98856411E-02	6.25942658E-05	8.21439259E+01	9.06332863E+00	1.25840805E+02	02820_chNET1_with_dp8.dat
338	1.29663788E-02	3.53351553E-02	1.38849953E-03	3.78308317E-03	5.01005001E+01	2.03180201E-01	3.88265271E-02	6.58073955E-05	8.21295768E+01	9.06253700E+00	1.23661348E+02	02821_chNET1_with_dp8.dat
339	1.29604938E-02	3.53191829E-02	1.38261454E-03	3.76711076E-03	5.00991654E+01	1.41385671E-01	3.78356411E-02	6.01621801E-05	8.01841046E+01	8.95455775E+00	1.21840976E+02	02822_chNET1_with_dp8.dat
340	1.29265803E-02	3.52267702E-02	1.34870102E-03	3.67469809E-03	5.00998822E+01	1.39222065E-01	3.70523527E-02	5.93632341E-05	7.94124411E+01	8.91136584E+00	1.20616058E+02	02823_chNET1_with_dp8.dat
341	1.29338567E-02	3.52467676E-02	1.35597746E-03	3.69469545E-03	4.99683583E+01	2.14032038E-01	3.61347451E-02	6.38386708E-05	7.83788797E+01	8.85318472E+00	1.19163416E+02	02824_chNET1_with_dp8.dat
342	1.28674095E-02	3.50654055E-02	1.28953021E-03	3.51333334E-03	4.96493880E+01	1.87011989E-01	3.51627145E-02	6.12836322E-05	7.73507475E+01	8.79492737E+00	1.17468375E+02	02825_chNET1_with_dp8.dat
343	1.28192572E-02	3.49343947E-02	1.24137794E-03	3.38232252E-03	4.95157336E+01	1.92744619E-01	3.42551111E-02	6.07488062E-05	7.54813671E+01	8.68800133E+00	1.15579876E+02	02826_chNET1_with_dp8.dat
344	1.28204520E-02	3.49374928E-02	1.24257275E-03	3.38542070E-03	4.92287215E+01	2.15749394E-01	3.33384500E-02	6.55172946E-05	7.50786300E+01	8.66479255E+00	1.14672932E+02	02827_chNET1_with_dp8.dat
345	1.28046852E-02	3.48946333E-02	1.22680593E-03	3.34256121E-03	4.90307281E+01	2.59928852E-01	3.24189415E-02	6.03166633E-05	7.37922603E+01	8.59024216E+00	1.13181142E+02	02828_chNET1_with_dp8.dat
346	1.27687410E-02	3.47968336E-02	1.19086174E-03	3.24476144E-03	4.88088599E+01	2.02575040E-01	3.14634216E-02	6.75511220E-05	7.30227163E+01	8.54533301E+00	1.12248844E+02	02829_chNET1_with_dp8.dat
347	1.27467860E-02	3.47369509E-02	1.16890676E-03	3.18487872E-03	4.84562021E+01	1.79825956E-01	3.04682267E-02	5.98592352E-05	7.21426696E+01	8.49368410E+00	1.11121250E+02	02830_chNET1_with_dp8.dat
348	1.26955555E-02	3.45972570E-02	1.11767624E-03	3.04518491E-03	4.79381146E+01	2.44697936E-01	2.94164406E-02	6.47572113E-05	7.16668025E+01	8.46562475E+00	1.09738252E+02	02831_chNET1_with_dp8.dat
349	1.26748073E-02	3.45404109E-02	1.09692799E-03	2.98833878E-03	4.73506086E+01	1.80775992E-01	2.83607011E-02	7.06958999E-05	7.11670712E+01	8.43605780E+00	1.07374274E+02	02832_chNET1_with_dp8.dat
350	1.26202155E-02	3.43920346E-02	1.04233617E-03	2.83996246E-03	4.67686335E+01	1.79389925E-01	2.72428865E-02	6.54185275E-05	7.04086851E+01	8.39098833E+00	1.05123050E+02	02833_chNET1_with_dp8.dat
351	1.25876138E-02	3.43030131E-02	1.00973455E-03	2.75094096E-03	4.66134311E+01	2.39677024E-01	2.62226113E-02	6.80589128E-05	6.91922963E+01	8.31819069E+00	1.03331181E+02	02834_chNET1_with_dp8.dat
352	1.25711807E-02	3.42585598E-02	9.93301407E-04	2.70648769E-03	4.60331957E+01	3.42335250E-01	2.52078899E-02	1.51527317E-04	6.89255652E+01	8.30214220E+00	1.01482488E+02	02835_chNET1_with_dp8.dat
353	1.25255542E-02	3.41341560E-02	9.47674906E-04	2.58208383E-03	4.54671940E+01	2.62475639E-01	2.40743730E-02	6.91955435E-05	6.80006221E+01	8.24624897E+00	9.88721319E+01	02836_chNET1_with_dp8.dat
354	1.24916154E-02	3.40418432E-02	9.13736115E-04	2.48977102E-03	4.44428720E+01	2.53547640E-01	2.29007430E-02	7.33996868E-05	6.68542836E+01	8.17644688E+00	9.51470068E+01	02837_chNET1_with_dp8.dat
355	1.24525946E-02	3.39354242E-02	8.74715354E-04	2.38335205E-03	4.45009903E+01	2.29385085E-01	2.20061361E-02	7.37627700E-05	6.64984355E+01	8.15465729E+00	9.50567073E+01	02838_chNET1_with_dp8.dat
356	1.24358089E-02	3.38895089E-02	8.57929570E-04	2.33743674E-03	4.38355082E+01	2.32935219E-01	2.09675249E-02	6.51177926E-05	6.62609047E+01	8.14008014E+00	9.31709036E+01	02839_chNET1_with_dp8.dat
357	1.23877541E-02	3.37586543E-02	8.09874854E-04	2.20658215E-03	4.41495517E+01	1.64530359E-01	2.01595227E-02	2.61515067E-05	6.58135203E+01	8.11255325E+00	9.24666695E+01	02840_chNET1_with_dp8.dat
358	1.23517715E-02	3.36605738E-02	7.73892215E-04	2.10850166E-03	4.43758885E+01	2.46637079E-01	1.93747571E-02	5.93649735E-05	6.49860491E+01	8.06139250E+00	9.25118864E+01	02841_chNET1_with_dp8.dat
359	1.23360836E-02	3.36178761E-02	7.58204290E-04	2.06580398E-03	4.53131571E+01	1.41634458E-01	1.86594705E-02	2.38641085E-05	6.48895309E+01	8.05540383E+00	9.43003201E+01	02842_chNET1_with_dp8.dat
360	1.22711882E-02	3.34411321E-02	6.93308918E-04	1.88906000E-03	4.47103963E+01	1.36683863E-01	1.77243052E-02	2.34631221E-05	6.40576029E+01	8.00359937E+00	9.20493378E+01	02843_chNET1_with_dp8.dat
361	1.22476419E-02	3.33771173E-02	6.69762636E-04	1.82504515E-03	4.50684826E+01	1.99171680E-01	1.70660792E-02	6.65827439E-05	6.36437118E+01	7.97770091E+00	9.26538077E+01	02844_chNET1_with_dp8.dat
362	1.22222486E-02	3.33077083E-02	6.44369290E-04	1.75563617E-03	4.42396598E+01	1.97063677E-01	1.61258533E-02	5.28784474E-05	6.30447065E+01	7.94006968E+00	9.07917658E+01	02845_chNET1_with_dp8.dat
363	1.22230515E-02	3.33098554E-02	6.45172243E-04	1.75778322E-03	4.40220306E+01	2.36262172E-01	1.54100176E-02	6.97247470E-05	6.29629669E+01	7.93492072E+00	8.98506218E+01	02846_chNET1_with_dp8.dat
364	1.21841169E-02	3.32039029E-02	6.06237637E-04	1.65183076E-03	4.28658412E+01	2.86851655E-01	1.46092913E-02	6.98430384E-05	6.28890061E+01	7.93025889E+00	8.77265260E+01	02847_chNET1_with_dp8.dat
365	1.21711710E-02	3.31685575E-02	5.93291746E-04	1.61648536E-03	4.24503268E+01	1.45484964E-01	1.38989392E-02	2.43735513E-05	6.27415006E+01	7.92095326E+00	8.69019210E+01	02848_chNET1_with_dp8.dat
366	1.21131142E-02	3.30101833E-02	5.35234912E-04	1.45811115E-03	4.21692739E+01	1.55592652E-01	1.32013045E-02	2.32897760E-05	6.16839857E+01	7.85391531E+00	8.63778957E+01	02849_chNET1_with_dp8.dat
367	1.21155514E-02	3.30172505E-02	5.37672153E-04	1.46517832E-03	4.20730831E+01	2.74547671E-01	1.25709891E-02	4.68042457E-05	6.05841883E+01	7.78358454E+00	8.49595965E+01	02850_chNET1_with_dp8.dat
368	1.21077172E-02	3.29957654E-02	5.29837887E-04	1.44369322E-03	4.25662279E+01	2.77597354E-01	1.20588614E-02	7.16582156E-05	5.94194481E+01	7.70840114E+00	8.62660118E+01	02851_chNET1_with_dp8.dat
369	1.20460048E-02	3.28277729E-02	4.68125552E-04	1.27570073E-03	4.37235724E+01	3.54974296E-01	1.16258127E-02	6.92542670E-05	5.78893807E+01	7.60850713E+00	8.74720706E+01	02852_chNET1_with_dp8.dat
370	1.20519272E-02	3.28438049E-02	4.74047943E-04	1.29173272E-03	4.30068803E+01	2.82167362E-01	1.10433966E-02	6.17490290E-05	5.77177566E+01	7.59722032E+00	8.60730207E+01	02853_chNET1_with_dp8.dat
371	1.20303534E-02	3.27848156E-02	4.52474081E-04	1.23274348E-03	4.33285490E+01	2.39288128E-01	1.06111580E-02	4.55204054E-05	5.79302852E+01	7.61119473E+00	8.60129907E+01	02854_chNET1_with_dp8.dat
372	1.20178071E-02	3.27506735E-02	4.39927787E-04	1.19860134E-03	4.27087400E+01	2.14483781E-01	1.01096057E-02	2.42077633E-05	5.81860356E+01	7.62797716E+00	8.45591546E+01	02855_chNET1_with_dp8.dat
373	1.19659024E-02	3.26094486E-02	3.88023161E-04	1.05737642E-03	4.34953002E+01	2.10932641E-01	9.74663753E-03	2.24497543E-05	5.84903410E+01	7.64789781E+00	8.54618700E+01	02856_chNET1_with_dp8.dat
374	1.19361811E-02	3.25283828E-02	3.58301820E-04	9.76310655E-04	4.21259878E+01	2.19053487E-01	9.20933948E-03	2.44144977E-05	5.86097421E+01	7.65569997E+00	8.18879296E+01	02857_chNET1_with_dp8.dat
375	1.19599820E-02	3.25931200E-02	3.82102726E-04	1.04104787E-03	4.25250380E+01	3.12992144E-01	8.81690281E-03	5.03295134E-05	5.83276400E+01	7.63725343E+00	8.18411651E+01	02858_chNET1_with_dp8.dat
376	1.19269305E-02	3.25030159E-02	3.49051199E-04	9.50943748E-04	4.36005366E+01	4.38504685E-01	8.57669121E-03	6.97445933E-05	5.81897751E+01	7.62822228E+00	8.41148054E+01	02859_chNET1_with_dp8.dat
377	1.19074007E-02	3.24499020E-02	3.29521428E-04	8.97829896E-04	4.58551163E+01	4.45828485E-01	8.42264396E-03	6.93254950E-05	5.71739354E+01	7.56134482E+00	8.91885232E+01	02860_chNET1_with_dp8.dat
378	1.19129797E-02	3.24649938E-02	3.35100430E-04	9.12921664E-04	4.29046893E+01	4.15415978E-01	7.82332163E-03	6.80205318E-05	5.83179925E+01	7.63662180E+00	8.30367525E+01	02861_chNET1_with_dp8.dat
379	1.19028609E-02	3.24374626E-02	3.24981605E-04	8.85390456E-04	4.27209869E+01	5.13490084E-01	7.39143265E-03	7.71193540E-05	5.75821222E+01	7.58828849E+00	8.11504588E+01	02862_chNET1_with_dp8.dat
380	1.18805666E-02	3.23767824E-02	3.02687359E-04	8.24710246E-04	4.28868718E+01	5.45441188E-01	7.07658059E-03	6.97459139E-05	5.51902568E+01	7.42901452E+00	7.97047043E+01	02863_chNET1_with_dp8.dat
381	1.18614921E-02	3.23247193E-02	2.83612786E-04	7.72647181E-04	4.28486525E+01	5.38376238E-01	6.87271161E-03	6.87434492E-05	5.68527391E+01	7.54007554E+00	8.05517278E+01	02864_chNET1_with_dp8.dat
382	1.18708226E-02	3.23503100E-02	2.92943297E-04	7.98237874E-04	4.07718008E+01	3.72343631E-01	6.33561309E-03	4.23841175E-05	5.61753896E+01	7.49502432E+00	7.50713169E+01	02865_chNET1_with_dp8.dat
383	1.18322578E-02	3.22449369E-02	2.54378504E-04	6.92864724E-04	3.99741111E+01	5.23904245E-01	6.00657859E-03	7.14200373E-05	5.45046855E+01	7.38272886E+00	7.12332265E+01	02866_chNET1_with_dp8.dat
384	1.18211855E-02	3.22147393E-02	2.43306247E-04	6.62667201E-04	3.98079272E+01	2.33704090E-01	5.78581520E-03	2.38151657E-05	5.38661353E+01	7.33935524E+00	7.23452701E+01	02867_chNET1_with_dp8.dat
385	1.18287116E-02	3.22355035E-02	2.50832350E-04	6.83431323E-04	-1.00000000E+00	-1.00000000E+00	-1.00000000E+00	-1.00000000E+00	-1.00000000E+00	-1.00000000E+00	-1.00000000E+00	02868_chNET1_with_dp8.dat
386	1.18098164E-02	3.21841068E-02	2.31937158E-04	6.32034703E-04	-1.00000000E+00	-1.00000000E+00	-1.00000000E+00	-1.00000000E+00	-1.00000000E+00	-1.00000000E+00	-1.00000000E+00	02869_chNET1_with_dp8.dat
387	1.18016537E-02	3.21616960E-02	2.23774452E-04	6.09623880E-04	-1.00000000E+00	-1.00000000E+00	-1.00000000E+00	-1.00000000E+00	-1.00000000E+00	-1.00000000E+00	-1.00000000E+00	02870_chNET1_with_dp8.dat
388	1.18138010E-02	3.21948111E-02	2.35921702E-04	6.42738948E-04	-1.00000000E+00	-1.00000000E+00	-1.00000000E+00	-1.00000000E+00	-1.00000000E+00	-1.00000000E+00	-1.00000000E+00	02871_chNET1_with_dp8.dat
389	1.17818971E-02	3.21080224E-02	2.04017795E-04	5.55950229E-04	-1.00000000E+00	-1.00000000E+00	-1.00000000E+00	-1.00000000E+00	-1.00000000E+00	-1.00000000E+00	-1.00000000E+00	02872_chNET1_with_dp8.dat
390	1.17887684E-02	3.21268275E-02	2.10889142E-04	5.74755356E-04	-1.00000000E+00	-1.00000000E+00	-1.00000000E+00	-1.00000000E+00	-1.00000000E+00	-1.00000000E+00	-1.00000000E+00	02873_chNET1_with_dp8.dat
391	1.17712739E-02	3.20790440E-02	1.93394644E-04	5.26971845E-04	-1.00000000E+00	-1.00000000E+00	-1.00000000E+00	-1.00000000E+00	-1.00000000E+00	-1.00000000E+00	-1.00000000E+00	02874_chNET1_with_dp8.dat
392	1.17428262E-02	3.20016676E-02	1.64946954E-04	4.49595467E-04	-1.00000000E+00	-1.00000000E+00	-1.00000000E+00	-1.00000000E+00	-1.00000000E+00	-1.00000000E+00	-1.00000000E+00	02875_chNET1_with_dp8.dat
393	1.17488007E-02	3.20175915E-02	1.70921416E-04	4.65519337E-04	-1.00000000E+00	-1.00000000E+00	-1.00000000E+00	-1.00000000E+00	-1.00000000E+00	-1.00000000E+00	-1.00000000E+00	02876_chNET1_with_dp8.dat
394	1.17513172E-02	3.20246520E-02	1.73437913E-04	4.72579890E-04	-1.00000000E+00	-1.00000000E+00	-1.00000000E+00	-1.00000000E+00	-1.00000000E+00	-1.00000000E+00	-1.00000000E+00	02877_chNET1_with_dp8.dat
395	1.17702212E-02	3.20762201E-02	1.92341883E-04	5.24147999E-04	-1.00000000E+00	-1.00000000E+00	-1.00000000E+00	-1.00000000E+00	-1.00000000E+00	-1.00000000E+00	-1.00000000E+00	02878_chNET1_with_dp8.dat
396	1.17469997E-02	3.20128306E-02	1.69120455E-04	4.60758420E-04	-1.00000000E+00	-1.00000000E+00	-1.00000000E+00	-1.00000000E+00	-1.00000000E+00	-1.00000000E+00	-1.00000000E+00	02879_chNET1_with_dp8.dat
397	1.17527988E-02	3.20285548E-02	1.74919507E-04	4.76482647E-04	-1.00000000E+00	-1.00000000E+00	-1.00000000E+00	-1.00000000E+00	-1.00000000E+00	-1.00000000E+00	-1.00000000E+00	02880_chNET1_with_dp8.dat
398	1.17523206E-02	3.20275186E-02	1.74441350E-04	4.75446505E-04	-1.00000000E+00	-1.00000000E+00	-1.00000000E+00	-1.00000000E+00	-1.00000000E+00	-1.00000000E+00	-1.00000000E+00	02881_chNET1_with_dp8.dat
399	1.17267896E-02	3.19577499E-02	1.48910366E-04	4.05677783E-04	-1.00000000E+00	-1.00000000E+00	-1.00000000E+00	-1.00000000E+00	-1.00000000E+00	-1.00000000E+00	-1.00000000E+00	02882_chNET1_with_dp8.dat
400	1.17031775E-02	3.18932852E-02	1.25298238E-04	3.41213106E-04	-1.00000000E+00	-1.00000000E+00	-1.00000000E+00	-1.00000000E+00	-1.00000000E+00	-1.00000000E+00	-1.00000000E+00	02883_chNET1_with_dp8.dat
401	1.17346140E-02	3.19792013E-02	1.56734695E-04	4.27129124E-04	-1.00000000E+00	-1.00000000E+00	-1.00000000E+00	-1.00000000E+00	-1.00000000E+00	-1.00000000E+00	-1.00000000E+00	02884_chNET1_with_dp8.dat
402	1.16985732E-02	3.18808053E-02	1.20693948E-04	3.28733168E-04	-1.00000000E+00	-1.00000000E+00	-1.00000000E+00	-1.00000000E+00	-1.00000000E+00	-1.00000000E+00	-1.00000000E+00	02885_chNET1_with_dp8.dat
403	1.17262050E-02	3.19561689E-02	1.48325711E-04	4.04096714E-04	-1.00000000E+00	-1.00000000E+00	-1.00000000E+00	-1.00000000E+00	-1.00000000E+00	-1.00000000E+00	-1.00000000E+00	02886_chNET1_with_dp8.dat
404	1.16929134E-02	3.18654428E-02	1.15034162E-04	3.13370693E-04	-1.00000000E+00	-1.00000000E+00	-1.00000000E+00	-1.00000000E+00	-1.00000000E+00	-1.00000000E+00	-1.00000000E+00	02887_chNET1_with_dp8.dat
405	1.16884285E-02	3.18532880E-02	1.10549172E-04	3.01215863E-04	-1.00000000E+00	-1.00000000E+00	-1.00000000E+00	-1.00000000E+00	-1.00000000E+00	-1.00000000E+00	-1.00000000E+00	02888_chNET1_with_dp8.dat
406	1.16992933E-02	3.18827684E-02	1.21414069E-04	3.30696295E-04	-1.00000000E+00	-1.00000000E+00	-1.00000000E+00	-1.00000000E+00	-1.00000000E+00	-1.00000000E+00	-1.00000000E+00	02889_chNET1_with_dp8.dat
407	1.17132101E-02	3.19207436E-02	1.35330811E-04	3.68671451E-04	-1.00000000E+00	-1.00000000E+00	-1.00000000E+00	-1.00000000E+00	-1.00000000E+00	-1.00000000E+00	-1.00000000E+00	02890_chNET1_with_dp8.dat
408	1.16891946E-02	3.18551032E-02	1.11315303E-04	3.03031104E-04	-1.00000000E+00	-1.00000000E+00	-1.00000000E+00	-1.00000000E+00	-1.00000000E+00	-1.00000000E+00	-1.00000000E+00	02891_chNET1_with_dp8.dat
409	1.16854001E-02	3.18452914E-02	1.07520867E-04	2.93219286E-04	-1.00000000E+00	-1.00000000E+00	-1.00000000E+00	-1.00000000E+00	-1.00000000E+00	-1.00000000E+00	-1.00000000E+00	02892_chNET1_with_dp8.dat
410	1.16743243E-02	3.18148222E-02	9.64450318E-05	2.62750090E-04	-1.00000000E+00	-1.00000000E+00	-1.00000000E+00	-1.00000000E+00	-1.00000000E+00	-1.00000000E+00	-1.00000000E+00	02893_chNET1_with_dp8.dat
411	1.16963771E-02	3.18748529E-02	1.18497812E-04	3.22780805E-04	-1.00000000E+00	-1.00000000E+00	-1.00000000E+00	-1.00000000E+00	-1.00000000E+00	-1.00000000E+00	-1.00000000E+00	02894_chNET1_with_dp8.dat
412	1.16724417E-02	3.18097042E-02	9.45623972E-05	2.57632088E-04	-1.00000000E+00	-1.00000000E+00	-1.00000000E+00	-1.00000000E+00	-1.00000000E+00	-1.00000000E+00	-1.00000000E+00	02895_chNET1_with_dp8.dat
413	1.16975246E-02	3.18780549E-02	1.19645336E-04	3.25982717E-04	-1.00000000E+00	-1.00000000E+00	-1.00000000E+00	-1.00000000E+00	-1.00000000E+00	-1.00000000E+00	-1.00000000E+00	02896_chNET1_with_dp8.dat
414	1.16773336E-02	3.18229453E-02	9.94543019E-05	2.70873175E-04	-1.00000000E+00	-1.00000000E+00	-1.00000000E+00	-1.00000000E+00	-1.00000000E+00	-1.00000000E+00	-1.00000000E+00	02897_chNET1_with_dp8.dat
415	1.17135544E-02	3.19216396E-02	1.35675115E-04	3.69567492E-04	-1.00000000E+00	-1.00000000E+00	-1.00000000E+00	-1.00000000E+00	-1.00000000E+00	-1.00000000E+00	-1.00000000E+00	02898_chNET1_with_dp8.dat
416	1.16738530E-02	3.18136516E-02	9.59736899E-05	2.61579429E-04	-1.00000000E+00	-1.00000000E+00	-1.00000000E+00	-1.00000000E+00	-1.00000000E+00	-1.00000000E+00	-1.00000000E+00	02899_chNET1_with_dp8.dat
417	1.16626883E-02	3.17828416E-02	8.48089876E-05	2.30769496E-04	-1.00000000E+00	-1.00000000E+00	-1.00000000E+00	-1.00000000E+00	-1.00000000E+00	-1.00000000E+00	-1.00000000E+00	02900_chNET1_with_dp8.dat
418	1.16669565E-02	3.17947971E-02	8.90772552E-05	2.42724959E-04	-1.00000000E+00	-1.00000000E+00	-1.00000000E+00	-1.00000000E+00	-1.00000000E+00	-1.00000000E+00	-1.00000000E+00	02901_chNET1_with_dp8.dat
419	1.16682998E-02	3.17985730E-02	9.04204968E-05	2.46500854E-04	-1.00000000E+00	-1.00000000E+00	-1.00000000E+00	-1.00000000E+00	-1.00000000E+00	-1.00000000E+00	-1.00000000E+00	02902_chNET1_with_dp8.dat
420	1.16700290E-02	3.18031742E-02	9.21496740E-05	2.51102109E-04	-1.00000000E+00	-1.00000000E+00	-1.00000000E+00	-1.00000000E+00	-1.00000000E+00	-1.00000000E+00	-1.00000000E+00	02903_chNET1_with_dp8.dat
421	1.16698934E-02	3.18027908E-02	9.20140926E-05	2.50718670E-04	-1.00000000E+00	-1.00000000E+00	-1.00000000E+00	-1.00000000E+00	-1.00000000E+00	-1.00000000E+00	-1.00000000E+00	02904_chNET1_with_dp8.dat
422	1.16563779E-02	3.17659667E-02	7.84986440E-05	2.13894563E-04	-1.00000000E+00	-1.00000000E+00	-1.00000000E+00	-1.00000000E+00	-1.00000000E+00	-1.00000000E+00	-1.00000000E+00	02905_chNET1_with_dp8.dat
423	1.16880106E-02	3.18520385E-02	1.10131332E-04	2.99966338E-04	-1.00000000E+00	-1.00000000E+00	-1.00000000E+00	-1.00000000E+00	-1.00000000E+00	-1.00000000E+00	-1.00000000E+00	02906_chNET1_with_dp8.dat
424	1.16733161E-02	3.18119634E-02	9.54368260E-05	2.59891268E-04	-1.00000000E+00	-1.00000000E+00	-1.00000000E+00	-1.00000000E+00	-1.00000000E+00	-1.00000000E+00	-1.00000000E+00	02907_chNET1_with_dp8.dat
425	1.16491682E-02	3.17461926E-02	7.12889556E-05	1.94120503E-04	-1.00000000E+00	-1.00000000E+00	-1.00000000E+00	-1.00000000E+00	-1.00000000E+00	-1.00000000E+00	-1.00000000E+00	02908_chNET1_with_dp8.dat
426	1.16722030E-02	3.18090309E-02	9.43237359E-05	2.56958783E-04	-1.00000000E+00	-1.00000000E+00	-1.00000000E+00	-1.00000000E+00	-1.00000000E+00	-1.00000000E+00	-1.00000000E+00	02909_chNET1_with_dp8.dat
427	1.17123813E-02	3.19185103E-02	1.34502061E-04	3.66438209E-04	-1.00000000E+00	-1.00000000E+00	-1.00000000E+00	-1.00000000E+00	-1.00000000E+00	-1.00000000E+00	-1.00000000E+00	02910_chNET1_with_dp8.dat
428	1.17002726E-02	3.18854812E-02	1.22393286E-04	3.33409056E-04	-1.00000000E+00	-1.00000000E+00	-1.00000000E+00	-1.00000000E+00	-1.00000000E+00	-1.00000000E+00	-1.00000000E+00	02911_chNET1_with_dp8.dat
429	1.17350697E-02	3.19802760E-02	1.57190459E-04	4.28203846E-04	-1.00000000E+00	-1.00000000E+00	-1.00000000E+00	-1.00000000E+00	-1.00000000E+00	-1.00000000E+00	-1.00000000E+00	02912_chNET1_with_dp8.dat
430	1.17666074E-02	3.20665433E-02	1.88728072E-04	5.14471155E-04	-1.00000000E+00	-1.00000000E+00	-1.00000000E+00	-1.00000000E+00	-1.00000000E+00	-1.00000000E+00	-1.00000000E+00	02913_chNET1_with_dp8.dat
431	1.17956805E-02	3.21456455E-02	2.17801192E-04	5.93573404E-04	-1.00000000E+00	-1.00000000E+00	-1.00000000E+00	-1.00000000E+00	-1.00000000E+00	-1.00000000E+00	-1.00000000E+00	02914_chNET1_with_dp8.dat
432	1.18027267E-02	3.21646914E-02	2.24847421E-04	6.12619215E-04	-1.00000000E+00	-1.00000000E+00	-1.00000000E+00	-1.00000000E+00	-1.00000000E+00	-1.00000000E+00	-1.00000000E+00	02915_chNET1_with_dp8.dat
433	1.18433153E-02	3.22755549E-02	2.65436037E-04	7.23482768E-04	-1.00000000E+00	-1.00000000E+00	-1.00000000E+00	-1.00000000E+00	-1.00000000E+00	-1.00000000E+00	-1.00000000E+00	02916_chNET1_with_dp8.dat
434	1.18653599E-02	3.23355858E-02	2.87480640E-04	7.83513631E-04	-1.00000000E+00	-1.00000000E+00	-1.00000000E+00	-1.00000000E+00	-1.00000000E+00	-1.00000000E+00	-1.00000000E+00	02917_chNET1_with_dp8.dat
435	1.18775556E-02	3.23688617E-02	2.99676349E-04	8.16789600E-04	1.96059036E+01	9.23108569E-02	2.86340991E-03	3.91015447E-06	4.93621187E+00	2.22175873E+00	2.81435062E+00	02918_chNET1_with_dp8.dat
436	1.18977243E-02	3.24235614E-02	3.19844987E-04	8.71489247E-04	1.89322572E+01	2.45714724E-01	3.00773389E-03	9.86028536E-06	4.68020023E+00	2.16337704E+00	2.46979107E+00	02919_chNET1_with_dp8.dat
437	1.19570199E-02	3.25850111E-02	3.79140652E-04	1.03293899E-03	1.68798326E+01	9.88335079E-02	3.01310788E-03	5.26949540E-06	4.51328981E+00	2.12445047E+00	1.92110905E+00	02920_chNET1_with_dp8.dat
438	1.19694759E-02	3.26188879E-02	3.91596666E-04	1.06681574E-03	1.65286131E+01	7.70976104E-02	3.09662793E-03	4.31010451E-06	4.44949194E+00	2.10938189E+00	1.73340259E+00	02921_chNET1_with_dp8.dat
439	1.19792482E-02	3.26457734E-02	4.01368948E-04	1.09370127E-03	1.71673087E+01	1.53300797E+00	3.17120216E-03	9.31371305E-05	4.30241249E+00	2.07422576E+00	1.74767489E+00	02922_chNET1_with_dp8.dat
440	1.19514115E-02	3.25698392E-02	3.73532190E-04	1.01776706E-03	1.62359649E+01	7.31652064E-02	3.06650469E-03	4.32539243E-06	4.31496783E+00	2.07725006E+00	1.58147348E+00	02923_chNET1_with_dp8.dat
441	1.19508705E-02	3.25683584E-02	3.72991266E-04	1.01628624E-03	3.88973401E+01	1.53573382E+00	3.88615571E-03	1.28485484E-04	3.01711374E+00	1.73698409E+00	8.43661499E+00	02924_chNET1_with_dp8.dat
442	1.19128656E-02	3.24649341E-02	3.34986285E-04	9.12861943E-04	1.62657482E+01	6.47003678E-02	2.82904146E-03	4.35719429E-06	4.21261219E+00	2.05246491E+00	1.54988969E+00	02925_chNET1_with_dp8.dat
443	1.19108668E-02	3.24593068E-02	3.32987550E-04	9.07234616E-04	1.54885629E+01	6.16135526E-02	2.60386276E-03	2.98905820E-06	4.20751402E+00	2.05122257E+00	7.82646147E+01	02926_chNET1_with_dp8.dat
444	1.18891086E-02	3.24001881E-02	3.11229327E-04	8.48115987E-04	1.55402179E+01	6.44944056E-02	2.43269351E-03	3.62781882E-06	4.19250403E+00	2.04756051E+00	7.85146557E+01	02927_chNET1_with_dp8.dat
445	1.18859112E-02	3.23912153E-02	3.08031870E-04	8.39143176E-04	-1.00000000E+00	-1.00000000E+00	-1.00000000E+00	-1.00000000E+00	-1.00000000E+00	-1.00000000E+00	-1.00000000E+00	02928_chNET1_with_dp8.dat
446	1.18574814E-02	3.23139218E-02	2.79602158E-04	7.61849689E-04	-1.00000000E+00	-1.00000000E+00	-1.00000000E+00	-1.00000000E+00	-1.00000000E+00	-1.00000000E+00	-1.00000000E+00	02929_chNET1_with_dp8.dat
447	1.18087261E-02	3.21808843E-02	2.30846827E-04	6.28812134E-04	-1.00000000E+00	-1.00000000E+00	-1.00000000E+00	-1.00000000E+00	-1.00000000E+00	-1.00000000E+00	-1.00000000E+00	02930_chNET1_with_dp8.dat
448	1.17863977E-02	3.21201197E-02	2.08518444E-04	5.68047573E-04	-1.00000000E+00	-1.00000000E+00	-1.00000000E+00	-1.00000000E+00	-1.00000000E+00	-1.00000000E+00	-1.00000000E+00	02931_chNET1_with_dp8.dat
449	1.17513866E-02	3.20248634E-02	1.73507270E-04	4.72791261E-04	-1.00000000E+00	-1.00000000E+00	-1.00000000E+00	-1.00000000E+00	-1.00000000E+00	-1.00000000E+00	-1.00000000E+00	02932_chNET1_with_dp8.dat
450	1.17684747E-02	3.20713186E-02	1.90595450E-04	5.19246426E-04	-1.00000000E+00	-1.00000000E+00	-1.00000000E+00	-1.00000000E+00	-1.00000000E+00	-1.00000000E+00	-1.00000000E+00	02933_chNET1_with_dp8.dat
451	1.17332077E-02	3.19752496E-02	1.55328408E-04	4.23177413E-04	-1.00000000E+00	-1.00000000E+00	-1.00000000E+00	-1.00000000E+00	-1.00000000E+00	-1.00000000E+00	-1.00000000E+00	02934_chNET1_with_dp8.dat
452	1.17291778E-02	3.19643080E-02	1.51298551E-04	4.12235907E-04	-1.00000000E+00	-1.00000000E+00	-1.00000000E+00	-1.00000000E+00	-1.00000000E+00	-1.00000000E+00	-1.00000000E+00	02935_chNET1_with_dp8.dat
453	1.17118869E-02	3.19174766E-02	1.34007661E-04	3.65404453E-04	-1.00000000E+00	-1.00000000E+00	-1.00000000E+00	-1.00000000E+00	-1.00000000E+00	-1.00000000E+00	-1.00000000E+00	02936_chNET1_with_dp8.dat
454	1.17486958E-02	3.20176134E-02	1.70816471E-04	4.65541227E-04	-1.00000000E+00	-1.00000000E+00	-1.00000000E+00	-1.00000000E+00	-1.00000000E+00	-1.00000000E+00	-1.00000000E+00	02937_chNET1_with_dp8.dat
455	1.16812947E-02	3.18338196E-02	1.03415402E-04	2.81747507E-04	-1.00000000E+00	-1.00000000E+00	-1.00000000E+00	-1.00000000E+00	-1.00000000E+00	-1.00000000E+00	-1.00000000E+00	02938_chNET1_with_dp8.dat
456	1.17052656E-02	3.18992121E-02	1.27386314E-04	3.47139950E-04	-1.00000000E+00	-1.00000000E+00	-1.00000000E+00	-1.00000000E+00	-1.00000000E+00	-1.00000000E+00	-1.00000000E+00	02939_chNET1_with_dp8.dat
457	1.16926919E-02	3.18649661E-02	1.14812574E-04	3.12893971E-04	-1.00000000E+00	-1.00000000E+00	-1.00000000E+00	-1.00000000E+00	-1.00000000E+00	-1.00000000E+00	-1.00000000E+00	02940_chNET1_with_dp8.dat
458	1.16828719E-02	3.18381719E-02	1.04992574E-04	2.86099758E-04	-1.00000000E+00	-1.00000000E+00	-1.00000000E+00	-1.00000000E+00	-1.00000000E+00	-1.00000000E+00	-1.00000000E+00	02941_chNET1_with_dp8.dat
459	1.17046310E-02	3.18975013E-02	1.26751763E-04	3.45429141E-04	-1.00000000E+00	-1.00000000E+00	-1.00000000E+00	-1.00000000E+00	-1.00000000E+00	-1.00000000E+00	-1.00000000E+00	02942_chNET1_with_dp8.dat
460	1.16743489E-02	3.18149604E-02	9.64696261E-05	2.62888252E-04	-1.00000000E+00	-1.00000000E+00	-1.00000000E+00	-1.00000000E+00	-1.00000000E+00	-1.00000000E+00	-1.00000000E+00	02943_chNET1_with_dp8.dat
461	1.16756134E-02	3.18182490E-02	9.77340889E-05	2.66176871E-04	-1.00000000E+00	-1.00000000E+00	-1.00000000E+00	-1.00000000E+00	-1.00000000E+00	-1.00000000E+00	-1.00000000E+00	02944_chNET1_with_dp8.dat
462	1.16481690E-02	3.17436357E-02	7.02896869E-05	1.91563532E-04	-1.00000000E+00	-1.00000000E+00	-1.00000000E+00	-1.00000000E+00	-1.00000000E+00	-1.00000000E+00	-1.00000000E+00	02945_chNET1_with_dp8.dat
463	1.16324453E-02	3.17004042E-02	5.45660297E-05	1.48332060E-04	-1.00000000E+00	-1.00000000E+00	-1.00000000E+00	-1.00000000E+00	-1.00000000E+00	-1.00000000E+00	-1.00000000E+00	02946_chNET1_with_dp8.dat
464	1.16690383E-02	3.18004678E-02	9.11590406E-05	2.48395712E-04	-1.00000000E+00	-1.00000000E+00	-1.00000000E+00	-1.00000000E+00	-1.00000000E+00	-1.00000000E+00	-1.00000000E+00	02947_chNET1_with_dp8.dat
465	1.16507033E-02	3.17502784E-02	7.28240060E-05	1.98206280E-04	-1.00000000E+00	-1.00000000E+00	-1.00000000E+00	-1.00000000E+00	-1.00000000E+00	-1.00000000E+00	-1.00000000E+00	02948_chNET1_with_dp8.dat
466	1.16371229E-02	3.17135183E-02	5.92435697E-05	1.61446149E-04	-1.00000000E+00	-1.00000000E+00	-1.00000000E+00	-1.00000000E+00	-1.00000000E+00	-1.00000000E+00	-1.00000000E+00	02949_chNET1_with_dp8.dat
467	1.16585380E-02	3.17716872E-02	8.06587130E-05	2.19615047E-04	-1.00000000E+00	-1.00000000E+00	-1.00000000E+00	-1.00000000E+00	-1.00000000E+00	-1.00000000E+00	-1.00000000E+00	02950_chNET1_with_dp8.dat
468	1.16547719E-02	3.17613694E-02	7.68926222E-05	2.09297225E-04	-1.00000000E+00	-1.00000000E+00	-1.00000000E+00	-1.00000000E+00	-1.00000000E+00	-1.00000000E+00	-1.00000000E+00	02951_chNET1_with_dp8.dat
469	1.16543156E-02	3.17603736E-02	7.64363545E-05	2.08301419E-04	-1.00000000E+00	-1.00000000E+00	-1.00000000E+00	-1.00000000E+00	-1.00000000E+00	-1.00000000E+00	-1.00000000E+00	02952_chNET1_with_dp8.dat
470	1.16375563E-02	3.17147872E-02	5.96769766E-05	1.62715072E-04	-1.00000000E+00	-1.00000000E+00	-1.00000000E+00	-1.00000000E+00	-1.00000000E+00	-1.00000000E+00	-1.00000000E+00	02953_chNET1_with_dp8.dat
471	1.16354395E-02	3.17089893E-02	5.75602570E-05	1.56917122E-04	-1.00000000E+00	-1.00000000E+00	-1.00000000E+00	-1.00000000E+00	-1.00000000E+00	-1.00000000E+00	-1.00000000E+00	02954_chNET1_with_dp8.dat
472	1.16420043E-02	3.17268158E-02	6.41249831E-05	1.74743700E-04	-1.00000000E+00	-1.00000000E+00	-1.00000000E+00	-1.00000000E+00	-1.00000000E+00	-1.00000000E+00	-1.00000000E+00	02955_chNET1_with_dp8.dat
473	1.16412856E-02	3.17248005E-02	6.34063238E-05	1.72728393E-04	-1.00000000E+00	-1.00000000E+00	-1.00000000E+00	-1.00000000E+00	-1.00000000E+00	-1.00000000E+00	-1.00000000E+00	02956_chNET1_with_dp8.dat
474	1.16192117E-02	3.16648416E-02	4.13324407E-05	1.12769465E-04	-1.00000000E+00	-1.00000000E+00	-1.00000000E+00	-1.00000000E+00	-1.00000000E+00	-1.00000000E+00	-1.00000000E+00	02957_chNET1_with_dp8.dat
475	1.16361742E-02	3.17109899E-02	5.82949404E-05	1.58917811E-04	-1.00000000E+00	-1.00000000E+00	-1.00000000E+00	-1.00000000E+00	-1.00000000E+00	-1.00000000E+00	-1.00000000E+00	02958_chNET1_with_dp8.dat
476	1.16406017E-02	3.17232292E-02	6.27223761E-05	1.71157061E-04	-1.00000000E+00	-1.00000000E+00	-1.00000000E+00	-1.00000000E+00	-1.00000000E+00	-1.00000000E+00	-1.00000000E+00	02959_chNET1_with_dp8.dat
477	1.16552453E-02	3.17627813E-02	7.73660429E-05	2.10709196E-04	-1.00000000E+00	-1.00000000E+00	-1.00000000E+00	-1.00000000E+00	-1.00000000E+00	-1.00000000E+00	-1.00000000E+00	02960_chNET1_with_dp8.dat
478	1.16167365E-02	3.16578816E-02	3.88572422E-05	1.05809469E-04	-1.00000000E+00	-1.00000000E+00	-1.00000000E+00	-1.00000000E+00	-1.00000000E+00	-1.00000000E+00	-1.00000000E+00	02961_chNET1_with_dp8.dat
479	1.16125745E-02	3.16467144E-02	3.46951862E-05	9.46422834E-05	-1.00000000E+00	-1.00000000E+00	-1.00000000E+00	-1.00000000E+00	-1.00000000E+00	-1.00000000E+00	-1.00000000E+00	02962_chNET1_with_dp8.dat
480	1.16025935E-02	3.16193921E-02	2.47142464E-05	6.73199363E-05	-1.00000000E+00	-1.00000000E+00	-1.00000000E+00	-1.00000000E+00	-1.00000000E+00	-1.00000000E+00	-1.00000000E+00	02963_chNET1_with_dp8.dat
481	1.16362815E-02	3.17111824E-02	5.84022105E-05	1.59110237E-04	-1.00000000E+00	-1.00000000E+00	-1.00000000E+00	-1.00000000E+00	-1.00000000E+00	-1.00000000E+00	-1.00000000E+00	02964_chNET1_with_dp8.dat
482	1.16159873E-02	3.16560327E-02	3.81080382E-05	1.03960611E-04	-1.00000000E+00	-1.00000000E+00	-1.00000000E+00	-1.00000000E+00	-1.00000000E+00	-1.00000000E+00	-1.00000000E+00	02965_chNET1_with_dp8.dat
483	1.16153562E-02	3.16538940E-02	3.74768897E-05	1.01821877E-04	-1.00000000E+00	-1.00000000E+00	-1.00000000E+00	-1.00000000E+00	-1.00000000E+00	-1.00000000E+00	-1.00000000E+00	02966_chNET1_with_dp8.dat
484	1.16169591E-02	3.16583107E-02	3.90798069E-05	1.06238607E-04	-1.00000000E+00	-1.00000000E+00	-1.00000000E+00	-1.00000000E+00	-1.00000000E+00	-1.00000000E+00	-1.00000000E+00	02967_chNET1_with_dp8.dat
485	1.16168221E-02	3.16581277E-02	3.89428205E-05	1.06055567E-04	-1.00000000E+00	-1.00000000E+00	-1.00000000E+00	-1.00000000E+00	-1.00000000E+00	-1.00000000E+00	-1.00000000E+00	02968_chNET1_with_dp8.dat
486	1.16393037E-02	3.17194032E-02	6.14243996E-05	1.67331032E-04	-1.00000000E+00	-1.00000000E+00	-1.00000000E+00	-1.00000000E+00	-1.00000000E+00	-1.00000000E+00	-1.00000000E+00	02969_chNET1_with_dp8.dat
487	1.16107568E-02	3.16415222E-02	3.28775562E-05	8.94500957E-05	-1.00000000E+00	-1.00000000E+00	-1.00000000E+00	-1.00000000E+00	-1.00000000E+00	-1.00000000E+00	-1.00000000E+00	02970_chNET1_with_dp8.dat
488	1.16094127E-02	3.16376879E-02	3.15334317E-05	8.56157858E-05	-1.00000000E+00	-1.00000000E+00	-1.00000000E+00	-1.00000000E+00	-1.00000000E+00	-1.00000000E+00	-1.00000000E+00	02971_chNET1_with_dp8.dat
489	1.16266383E-02	3.16847432E-02	4.87590262E-05	1.32671105E-04	-1.00000000E+00	-1.00000000E+00	-1.00000000E+00	-1.00000000E+00	-1.00000000E+00	-1.00000000E+00	-1.00000000E+00	02972_chNET1_with_dp8.dat
490	1.16325981E-02	3.17011647E-02	5.47188310E-05	1.49092569E-04	-1.00000000E+00	-1.00000000E+00	-1.00000000E+00	-1.00000000E+00	-1.00000000E+00	-1.00000000E+00	-1.00000000E+00	02973_chNET1_with_dp8.dat
491	1.15897077E-02	3.15843908E-02	1.18283693E-05	3.23186836E-05	-1.00000000E+00	-1.00000000E+00	-1.00000000E+00	-1.00000000E+00	-1.00000000E+00	-1.00000000E+00	-1.00000000E+00	02974_chNET1_with_dp8.dat
492	1.16124711E-02	3.16460986E-02	3.45918046E-05	9.40264411E-05	-1.00000000E+00	-1.00000000E+00	-1.00000000E+00	-1.00000000E+00	-1.00000000E+00	-1.00000000E+00	-1.00000000E+00	02975_chNET1_with_dp8.dat
493	1.16126813E-02	3.16465755E-02	3.48020632E-05	9.45034044E-05	-1.00000000E+00	-1.00000000E+00	-1.00000000E+00	-1.00000000E+00	-1.00000000E+00	-1.00000000E+00	-1.00000000E+00	02976_chNET1_with_dp8.dat
494	1.15962477E-02	3.16020664E-02	1.83683967E-05	4.99942907E-05	-1.00000000E+00	-1.00000000E+00	-1.00000000E+00	-1.00000000E+00	-1.00000000E+00	-1.00000000E+00	-1.00000000E+00	02977_chNET1_with_dp8.dat
495	1.16121927E-02	3.16457548E-02	3.43134287E-05	9.36826246E-05	-1.00000000E+00	-1.00000000E+00	-1.00000000E+00	-1.00000000E+00	-1.00000000E+00	-1.00000000E+00	-1.00000000E+00	02978_chNET1_with_dp8.dat
496	1.15993372E-02	3.16104147E-02	2.14579582E-05	5.83426029E-05	-1.00000000E+00	-1.00000000E+00	-1.00000000E+00	-1.00000000E+00	-1.00000000E+00	-1.00000000E+00	-1.00000000E+00	02979_chNET1_with_dp8.dat
497	1.16026692E-02	3.16195905E-02	2.47899258E-05	6.75183917E-05	-1.00000000E+00	-1.00000000E+00	-1.00000000E+00	-1.00000000E+00	-1.00000000E+00	-1.00000000E+00	-1.00000000E+00	02980_chNET1_with_dp8.dat
498	1.15929974E-02	3.15932929E-02	1.51181515E-05	4.12207251E-05	-1.00000000E+00	-1.00000000E+00	-1.00000000E+00	-1.00000000E+00	-1.00000000E+00	-1.00000000E+00	-1.00000000E+00	02981_chNET1_with_dp8.dat
499	1.16066961E-02	3.16305405E-02	2.88167775E-05	7.84683695E-05	-1.00000000E+00	-1.00000000E+00	-1.00000000E+00	-1.00000000E+00	-1.00000000E+00	-1.00000000E+00	-1.00000000E+00	02982_chNET1_with_dp8.dat
500	1.16084729E-02	3.16353546E-02	3.05936209E-05	8.32824657E-05	-1.00000000E+00	-1.00000000E+00	-1.00000000E+00	-1.00000000E+00	-1.00000000E+00	-1.00000000E+00	-1.00000000E+00	02983_chNET1_with_dp8.dat
501	1.16012721E-02	3.16157961E-02	2.33927699E-05	6.37240055E-05	-1.00000000E+00	-1.00000000E+00	-1.00000000E+00	-1.00000000E+00	-1.00000000E+00	-1.00000000E+00	-1.00000000E+00	02984_chNET1_with_dp8.dat
502	1.15995370E-02	3.16111787E-02	2.16576985E-05	5.91065921E-05	-1.00000000E+00	-1.00000000E+00	-1.00000000E+00	-1.00000000E+00	-1.00000000E+00	-1.00000000E+00	-1.00000000E+00	02985_chNET1_with_dp8.dat
503	1.15904501E-02	3.15863517E-02	1.25708007E-05	3.42795313E-05	-1.00000000E+00	-1.00000000E+00	-1.00000000E+00	-1.00000000E+00	-1.00000000E+00	-1.00000000E+00	-1.00000000E+00	02986_chNET1_with_dp8.dat
504	1.15964767E-02	3.16024368E-02	1.85974659E-05	5.03646156E-05	-1.00000000E+00	-1.00000000E+00	-1.00000000E+00	-1.00000000E+00	-1.00000000E+00	-1.00000000E+00	-1.00000000E+00	02987_chNET1_with_dp8.dat
505	1.16028536E-02	3.16202126E-02	2.49743478E-05	6.81404206E-05	-1.00000000E+00	-1.00000000E+00	-1.00000000E+00	-1.00000000E+00	-1.00000000E+00	-1.00000000E+00	-1.00000000E+00	02988_chNET1_with_dp8.dat
506	1.15881890E-02	3.15803017E-02	1.03097092E-05	2.82295133E-05	-1.00000000E+00	-1.00000000E+00	-1.00000000E+00	-1.00000000E+00	-1.00000000E+00	-1.00000000E+00	-1.00000000E+00	02989_chNET1_with_dp8.dat
507	1.16250988E-02	3.16807236E-02	4.72194935E-05	1.28651493E-04	-1.00000000E+00	-1.00000000E+00	-1.00000000E+00	-1.00000000E+00	-1.00000000E+00	-1.00000000E+00	-1.00000000E+00	02990_chNET1_with_dp8.dat
508	1.15958291E-02	3.16008634E-02	1.79497800E-05	4.87912907E-05	-1.00000000E+00	-1.00000000E+00	-1.00000000E+00	-1.00000000E+00	-1.00000000E+00	-1.00000000E+00	-1.00000000E+00	02991_chNET1_with_dp8.dat
509	1.15778705E-02	3.15520434E-02	-8.77977385E-09	-2.87063318E-08	-1.00000000E+00	-1.00000000E+00	-1.00000000E+00	-1.00000000E+00	-1.00000000E+00	-1.00000000E+00	-1.00000000E+00	02992_chNET1_with_dp8.dat
510	1.15428906E-02	3.14566353E-02	-3.49887235E-05	-9.54368152E-05	-1.00000000E+00	-1.00000000E+00	-1.00000000E+00	-1.00000000E+00	-1.00000000E+00	-1.00000000E+00	-1.00000000E+00	02993_chNET1_with_dp8.dat
511	1.15737337E-02	3.15407613E-02	-4.14560716E-06	-1.13108622E-05	-1.00000000E+00	-1.00000000E+00	-1.00000000E+00	-1.00000000E+00	-1.00000000E+00	-1.00000000E+00	-1.00000000E+00	02994_chNET1_with_dp8.dat
512	1.15817669E-02	3.15626274E-02	3.88766702E-06	1.05552780E-05	-1.00000000E+00	-1.00000000E+00	-1.00000000E+00	-1.00000000E+00	-1.00000000E+00	-1.00000000E+00	-1.00000000E+00	02995_chNET1_with_dp8.dat
513	1.15773652E-02	3.15506219E-02	-5.14039446E-07	-1.45028335E-06	-1.00000000E+00	-1.00000000E+00	-1.00000000E+00	-1.00000000E+00	-1.00000000E+00	-1.00000000E+00	-1.00000000E+00	02996_chNET1_with_dp8.dat
514	1.15646889E-02	3.15160964E-02	-1.31903986E-05	-3.59757779E-05	-1.00000000E+00	-1.00000000E+00	-1.00000000E+00	-1.00000000E+00	-1.00000000E+00	-1.00000000E+00	-1.00000000E+00	02997_chNET1_with_dp8.dat
515	1.15745301E-02	3.15429254E-02	-3.34922319E-06	-9.14671536E-06	-1.00000000E+00	-1.00000000E+00	-1.00000000E+00	-1.00000000E+00	-1.00000000E+00	-1.00000000E+00	-1.00000000E+00	02998_chNET1_with_dp8.dat
516	1.15641546E-02	3.15146514E-02	-1.37246971E-05	-3.74207075E-05	-1.00000000E+00	-1.00000000E+00	-1.00000000E+00	-1.00000000E+00	-1.00000000E+00	-1.00000000E+00	-1.00000000E+00	02999_chNET1_with_dp8.dat
517	1.15485006E-02	3.14719832E-02	-2.93786742E-05	-8.00889284E-05	-1.00000000E+00	-1.00000000E+00	-1.00000000E+00	-1.00000000E+00	-1.00000000E+00	-1.00000000E+00	-1.00000000E+00	03000_chNET1_with_dp8.dat
518	1.16222468E-02	3.16729925E-02	4.43674886E-05	1.20920344E-04	-1.00000000E+00	-1.00000000E+00	-1.00000000E+00	-1.00000000E+00	-1.00000000E+00	-1.00000000E+00	-1.00000000E+00	03001_chNET1_with_dp8.dat
519	1.15525444E-02	3.14830063E-02	-2.53348466E-05	-6.90658261E-05	-1.00000000E+00	-1.00000000E+00	-1.00000000E+00	-1.00000000E+00	-1.00000000E+00	-1.00000000E+00	-1.00000000E+00	03002_chNET1_with_dp8.dat
520	1.15648007E-02	3.15162986E-02	-1.30785884E-05	-3.57734897E-05	-1.00000000E+00	-1.00000000E+00	-1.00000000E+00	-1.00000000E+00	-1.00000000E+00	-1.00000000E+00	-1.00000000E+00	03003_chNET1_with_dp8.dat
521	1.15631849E-02	3.15121166E-02	-1.46943588E-05	-3.99555637E-05	-1.00000000E+00	-1.00000000E+00	-1.00000000E+00	-1.00000000E+00	-1.00000000E+00	-1.00000000E+00	-1.00000000E+00	03004_chNET1_with_dp8.dat
522	1.16078807E-02	3.16337885E-02	3.00014334E-05	8.17163544E-05	-1.00000000E+00	-1.00000000E+00	-1.00000000E+00	-1.00000000E+00	-1.00000000E+00	-1.00000000E+00	-1.00000000E+00	03005_chNET1_with_dp8.dat
523	1.15753171E-02	3.15452261E-02	-2.56215049E-06	-6.84608419E-06	-1.00000000E+00	-1.00000000E+00	-1.00000000E+00	-1.00000000E+00	-1.00000000E+00	-1.00000000E+00	-1.00000000E+00	03006_chNET1_with_dp8.dat
524	1.15722410E-02	3.15366306E-02	-5.63831950E-06	-1.54415282E-05	-1.00000000E+00	-1.00000000E+00	-1.00000000E+00	-1.00000000E+00	-1.00000000E+00	-1.00000000E+00	-1.00000000E+00	03007_chNET1_with_dp8.dat
525	1.15888160E-02	3.15819000E-02	1.09367346E-05	2.98278785E-05	-1.00000000E+00	-1.00000000E+00	-1.00000000E+00	-1.00000000E+00	-1.00000000E+00	-1.00000000E+00	-1.00000000E+00	03008_chNET1_with_dp8.dat
526	1.15946905E-02	3.15980775E-02	1.68112383E-05	4.60053550E-05	-1.00000000E+00	-1.00000000E+00	-1.00000000E+00	-1.00000000E+00	-1.00000000E+00	-1.00000000E+00	-1.00000000E+00	03009_chNET1_with_dp8.dat
527	1.16069787E-02	3.16315806E-02	2.90994070E-05	7.95085006E-05	-1.00000000E+00	-1.00000000E+00	-1.00000000E+00	-1.00000000E+00	-1.00000000E+00	-1.00000000E+00	-1.00000000E+00	03010_chNET1_with_dp8.dat
528	1.15711168E-02	3.15335588E-02	-6.76245435E-06	-1.85133549E-05	-1.00000000E+00	-1.00000000E+00	-1.00000000E+00	-1.00000000E+00	-1.00000000E+00	-1.00000000E+00	-1.00000000E+00	03011_chNET1_with_dp8.dat
529	1.16228286E-02	3.16744815E-02	4.49492877E-05	1.22409360E-04	-1.00000000E+00	-1.00000000E+00	-1.00000000E+00	-1.00000000E+00	-1.00000000E+00	-1.00000000E+00	-1.00000000E+00	03012_chNET1_with_dp8.dat
530	1.16329506E-02	3.17022928E-02	5.50712831E-05	1.50220679E-04	-1.00000000E+00	-1.00000000E+00	-1.00000000E+00	-1.00000000E+00	-1.00000000E+00	-1.00000000E+00	-1.00000000E+00	03013_chNET1_with_dp8.dat
531	1.16087720E-02	3.16363900E-02	3.08927122E-05	8.43178821E-05	-1.00000000E+00	-1.00000000E+00	-1.00000000E+00	-1.00000000E+00	-1.00000000E+00	-1.00000000E+00	-1.00000000E+00	03014_chNET1_with_dp8.dat
532	1.15927412E-02	3.15926111E-02	1.48619431E-05	4.05389290E-05	-1.00000000E+00	-1.00000000E+00	-1.00000000E+00	-1.00000000E+00	-1.00000000E+00	-1.00000000E+00	-1.00000000E+00	03015_chNET1_with_dp8.dat
533	1.16071804E-02	3.16320194E-02	2.93011036E-05	7.99473123E-05	-1.00000000E+00	-1.00000000E+00	-1.00000000E+00	-1.00000000E+00	-1.00000000E+00	-1.00000000E+00	-1.00000000E+00	03016_chNET1_with_dp8.dat
534	1.16012725E-02	3.16159819E-02	2.33932571E-05	6.39097991E-05	-1.00000000E+00	-1.00000000E+00	-1.00000000E+00	-1.00000000E+00	-1.00000000E+00	-1.00000000E+00	-1.00000000E+00	03017_chNET1_with_dp8.dat
535	1.15961805E-02	3.16019120E-02	1.83012099E-05	4.98398400E-05	-1.00000000E+00	-1.00000000E+00	-1.00000000E+00	-1.00000000E+00	-1.00000000E+00	-1.00000000E+00	-1.00000000E+00	03018_chNET1_with_dp8.dat
536	1.16066823E-02	3.16303255E-02	2.88029740E-05	7.82533490E-05	-1.00000000E+00	-1.00000000E+00	-1.00000000E+00	-1.00000000E+00	-1.00000000E+00	-1.00000000E+00	-1.00000000E+00	03019_chNET1_with_dp8.dat
537	1.16220404E-02	3.16725915E-02	4.41611092E-05	1.20519324E-04	-1.00000000E+00	-1.00000000E+00	-1.00000000E+00	-1.00000000E+00	-1.00000000E+00	-1.00000000E+00	-1.00000000E+00	03020_chNET1_with_dp8.dat
538	1.16093663E-02	3.16379173E-02	3.14869724E-05	8.58451643E-05	-1.00000000E+00	-1.00000000E+00	-1.00000000E+00	-1.00000000E+00	-1.00000000E+00	-1.00000000E+00	-1.00000000E+00	03021_chNET1_with_dp8.dat
539	1.16305642E-02	3.16956904E-02	5.26849369E-05	1.43618264E-04	-1.00000000E+00	-1.00000000E+00	-1.00000000E+00	-1.00000000E+00	-1.00000000E+00	-1.00000000E+00	-1.00000000E+00	03022_chNET1_with_dp8.dat
540	1.16202398E-02	3.16673186E-02	4.23605670E-05	1.15246430E-04	-1.00000000E+00	-1.00000000E+00	-1.00000000E+00	-1.00000000E+00	-1.00000000E+00	-1.00000000E+00	-1.00000000E+00	03023_chNET1_with_dp8.dat
541	1.15847296E-02	3.15708280E-02	6.85035318E-06	1.87558707E-05	-1.00000000E+00	-1.00000000E+00	-1.00000000E+00	-1.00000000E+00	-1.00000000E+00	-1.00000000E+00	-1.00000000E+00	03024_chNET1_with_dp8.dat
542	1.15911848E-02	3.15884040E-02	1.33055398E-05	3.63318803E-05	-1.00000000E+00	-1.00000000E+00	-1.00000000E+00	-1.00000000E+00	-1.00000000E+00	-1.00000000E+00	-1.00000000E+00	03025_chNET1_with_dp8.dat
543	1.15890607E-02	3.15825435E-02	1.11814516E-05	3.04713683E-05	-1.00000000E+00	-1.00000000E+00	-1.00000000E+00	-1.00000000E+00	-1.00000000E+00	-1.00000000E+00	-1.00000000E+00	03026_chNET1_with_dp8.dat
544	1.15919010E-02	3.15902293E-02	1.40217119E-05	3.81571655E-05	-1.00000000E+00	-1.00000000E+00	-1.00000000E+00	-1.00000000E+00	-1.00000000E+00	-1.00000000E+00	-1.00000000E+00	03027_chNET1_with_dp8.dat
545	1.16038848E-02	3.16229583E-02	2.60055283E-05	7.08861745E-05	-1.00000000E+00	-1.00000000E+00	-1.00000000E+00	-1.00000000E+00	-1.00000000E+00	-1.00000000E+00	-1.00000000E+00	03028_chNET1_with_dp8.dat
546	1.16125641E-02	3.16466832E-02	3.46848093E-05	9.46110650E-05	-1.00000000E+00	-1.00000000E+00	-1.00000000E+00	-1.00000000E+00	-1.00000000E+00	-1.00000000E+00	-1.00000000E+00	03029_chNET1_with_dp8.dat
547	1.16145275E-02	3.16519320E-02	3.66482066E-05	9.98598827E-05	-1.00000000E+00	-1.00000000E+00	-1.00000000E+00	-1.00000000E+00	-1.00000000E+00	-1.00000000E+00	-1.00000000E+00	03030_chNET1_with_dp8.dat
548	1.16146124E-02	3.16521409E-02	3.67331234E-05	1.00068785E-04	-1.00000000E+00	-1.00000000E+00	-1.00000000E+00	-1.00000000E+00	-1.00000000E+00	-1.00000000E+00	-1.00000000E+00	03031_chNET1_with_dp8.dat
549	1.16065943E-02	3.16304352E-02	2.87150088E-05	7.83630867E-05	-1.00000000E+00	-1.00000000E+00	-1.00000000E+00	-1.00000000E+00	-1.00000000E+00	-1.00000000E+00	-1.00000000E+00	03032_chNET1_with_dp8.dat
550	1.16120040E-02	3.16449560E-02	3.41247432E-05	9.28839092E-05	-1.00000000E+00	-1.00000000E+00	-1.00000000E+00	-1.00000000E+00	-1.00000000E+00	-1.00000000E+00	-1.00000000E+00	03033_chNET1_with_dp8.dat
551	1.15919405E-02	3.15905446E-02	1.40612450E-05	3.84724266E-05	-1.00000000E+00	-1.00000000E+00	-1.00000000E+00	-1.00000000E+00	-1.00000000E+00	-1.00000000E+00	-1.00000000E+00	03034_chNET1_with_dp8.dat
552	1.16171798E-02	3.16592527E-02	3.93005641E-05	1.07180567E-04	-1.00000000E+00	-1.00000000E+00	-1.00000000E+00	-1.00000000E+00	-1.00000000E+00	-1.00000000E+00	-1.00000000E+00	03035_chNET1_with_dp8.dat
553	1.16197617E-02	3.16661320E-02	4.18824075E-05	1.14059825E-04	-1.00000000E+00	-1.00000000E+00	-1.00000000E+00	-1.00000000E+00	-1.00000000E+00	-1.00000000E+00	-1.00000000E+00	03036_chNET1_with_dp8.dat
554	1.16048943E-02	3.16259253E-02	2.70150029E-05	7.38531559E-05	-1.00000000E+00	-1.00000000E+00	-1.00000000E+00	-1.00000000E+00	-1.00000000E+00	-1.00000000E+00	-1.00000000E+00	03037_chNET1_with_dp8.dat
555	1.15956218E-02	3.16004141E-02	1.77425299E-05	4.83420121E-05	-1.00000000E+00	-1.00000000E+00	-1.00000000E+00	-1.00000000E+00	-1.00000000E+00	-1.00000000E+00	-1.00000000E+00	03038_chNET1_with_dp8.dat
556	1.15829890E-02	3.15661706E-02	5.10974512E-06	1.40984543E-05	-1.00000000E+00	-1.00000000E+00	-1.00000000E+00	-1.00000000E+00	-1.00000000E+00	-1.00000000E+00	-1.00000000E+00	03039_chNET1_with_dp8.dat
557	1.16226868E-02	3.16740324E-02	4.48074921E-05	1.21960253E-04	-1.00000000E+00	-1.00000000E+00	-1.00000000E+00	-1.00000000E+00	-1.00000000E+00	-1.00000000E+00	-1.00000000E+00	03040_chNET1_with_dp8.dat
558	1.15932192E-02	3.15938415E-02	1.53399405E-05	4.17693659E-05	-1.00000000E+00	-1.00000000E+00	-1.00000000E+00	-1.00000000E+00	-1.00000000E+00	-1.00000000E+00	-1.00000000E+00	03041_chNET1_with_dp8.dat
559	1.16013944E-02	3.16161601E-02	2.35151206E-05	6.40879898E-05	-1.00000000E+00	-1.00000000E+00	-1.00000000E+00	-1.00000000E+00	-1.00000000E+00	-1.00000000E+00	-1.00000000E+00	03042_chNET1_with_dp8.dat
560	1.16426464E-02	3.17286033E-02	6.47671021E-05	1.76531180E-04	-1.00000000E+00	-1.00000000E+00	-1.00000000E+00	-1.00000000E+00	-1.00000000E+00	-1.00000000E+00	-1.00000000E+00	03043_chNET1_with_dp8.dat
561	1.16024833E-02	3.16190570E-02	2.46040568E-05	6.69848538E-05	-1.00000000E+00	-1.00000000E+00	-1.00000000E+00	-1.00000000E+00	-1.00000000E+00	-1.00000000E+00	-1.00000000E+00	03044_chNET1_with_dp8.dat
562	1.15922691E-02	3.15914240E-02	1.43897970E-05	3.93518364E-05	-1.00000000E+00	-1.00000000E+00	-1.00000000E+00	-1.00000000E+00	-1.00000000E+00	-1.00000000E+00	-1.00000000E+00	03045_chNET1_with_dp8.dat
563	1.16163932E-02	3.16570724E-02	3.85139550E-05	1.05000223E-04	-1.00000000E+00	-1.00000000E+00	-1.00000000E+00	-1.00000000E+00	-1.00000000E+00	-1.00000000E+00	-1.00000000E+00	03046_chNET1_with_dp8.dat
564	1.16180749E-02	3.16617111E-02	4.01955813E-05	1.09638986E-04	-1.00000000E+00	-1.00000000E+00	-1.00000000E+00	-1.00000000E+00	-1.00000000E+00	-1.00000000E+00	-1.00000000E+00	03047_chNET1_with_dp8.dat
565	1.15974200E-02	3.16053175E-02	1.95407308E-05	5.32453785E-05	-1.00000000E+00	-1.00000000E+00	-1.00000000E+00	-1.00000000E+00	-1.00000000E+00	-1.00000000E+00	-1.00000000E+00	03048_chNET1_with_dp8.dat
566	1.16329964E-02	3.17022355E-02	5.51171569E-05	1.50163397E-04	-1.00000000E+00	-1.00000000E+00	-1.00000000E+00	-1.00000000E+00	-1.00000000E+00	-1.00000000E+00	-1.00000000E+00	03049_chNET1_with_dp8.dat
567	1.16274905E-02	3.16871776E-02	4.96112058E-05	1.35105422E-04	-1.00000000E+00	-1.00000000E+00	-1.00000000E+00	-1.00000000E+00	-1.00000000E+00	-1.00000000E+00	-1.00000000E+00	03050_chNET1_with_dp8.dat
568	1.15835163E-02	3.15673618E-02	5.63701704E-06	1.52896619E-05	-1.00000000E+00	-1.00000000E+00	-1.00000000E+00	-1.00000000E+00	-1.00000000E+00	-1.00000000E+00	-1.00000000E+00	03051_chNET1_with_dp8.dat
569	1.16023601E-02	3.16187156E-02	2.44808582E-05	6.66434230E-05	-1.00000000E+00	-1.00000000E+00	-1.00000000E+00	-1.00000000E+00	-1.00000000E+00	-1.00000000E+00	-1.00000000E+00	03052_chNET1_with_dp8.dat
570	1.16077388E-02	3.16334097E-02	2.98594997E-05	8.13375650E-05	-1.00000000E+00	-1.00000000E+00	-1.00000000E+00	-1.00000000E+00	-1.00000000E+00	-1.00000000E+00	-1.00000000E+00	03053_chNET1_with_dp8.dat
571	1.16165582E-02	3.16576399E-02	3.86788810E-05	1.05567726E-04	-1.00000000E+00	-1.00000000E+00	-1.00000000E+00	-1.00000000E+00	-1.00000000E+00	-1.00000000E+00	-1.00000000E+00	03054_chNET1_with_dp8.dat
572	1.16072580E-02	3.16319279E-02	2.93787387E-05	7.98557365E-05	-1.00000000E+00	-1.00000000E+00	-1.00000000E+00	-1.00000000E+00	-1.00000000E+00	-1.00000000E+00	-1.00000000E+00	03055_chNET1_with_dp8.dat
573	1.16121490E-02	3.16454309E-02	3.42696737E-05	9.33587937E-05	-1.00000000E+00	-1.00000000E+00	-1.00000000E+00	-1.00000000E+00	-1.00000000E+00	-1.00000000E+00	-1.00000000E+00	03056_chNET1_with_dp8.dat
574	1.16214484E-02	3.16706083E-02	4.35691133E-05	1.18536114E-04	-1.00000000E+00	-1.00000000E+00	-1.00000000E+00	-1.00000000E+00	-1.00000000E+00	-1.00000000E+00	-1.00000000E+00	03057_chNET1_with_dp8.dat
575	1.16221777E-02	3.16728633E-02	4.42984313E-05	1.20791117E-04	-1.00000000E+00	-1.00000000E+00	-1.00000000E+00	-1.00000000E+00	-1.00000000E+00	-1.00000000E+00	-1.00000000E+00	03058_chNET1_with_dp8.dat
576	1.16076194E-02	3.16332672E-02	2.97400896E-05	8.11950650E-05	-1.00000000E+00	-1.00000000E+00	-1.00000000E+00	-1.00000000E+00	-1.00000000E+00	-1.00000000E+00	-1.00000000E+00	03059_chNET1_with_dp8.dat
577	1.16106717E-02	3.16416281E-02	3.27923735E-05	8.95559832E-05	-1.00000000E+00	-1.00000000E+00	-1.00000000E+00	-1.00000000E+00	-1.00000000E+00	-1.00000000E+00	-1.00000000E+00	03060_chNET1_with_dp8.dat
578	1.16160749E-02	3.16562306E-02	3.81955860E-05	1.04158462E-04	-1.00000000E+00	-1.00000000E+00	-1.00000000E+00	-1.00000000E+00	-1.00000000E+00	-1.00000000E+00	-1.00000000E+00	03061_chNET1_with_dp8.dat
579	1.16047815E-02	3.16253047E-02	2.69022348E-05	7.32325765E-05	-1.00000000E+00	-1.00000000E+00	-1.00000000E+00	-1.00000000E+00	-1.00000000E+00	-1.00000000E+00	-1.00000000E+00	03062_chNET1_with_dp8.dat
580	1.16108225E-02	3.16419088E-02	3.29432254E-05	8.98366336E-05	-1.00000000E+00	-1.00000000E+00	-1.00000000E+00	-1.00000000E+00	-1.00000000E+00	-1.00000000E+00	-1.00000000E+00	03063_chNET1_with_dp8.dat
581	1.16094247E-02	3.16378859E-02	3.15453972E-05	8.58137660E-05	-1.00000000E+00	-1.00000000E+00	-1.00000000E+00	-1.00000000E+00	-1.00000000E+00	-1.00000000E+00	-1.00000000E+00	03064_chNET1_with_dp8.dat
582	1.16388199E-02	3.17183414E-02	6.09406078E-05	1.66269300E-04	-1.00000000E+00	-1.00000000E+00	-1.00000000E+00	-1.00000000E+00	-1.00000000E+00	-1.00000000E+00	-1.00000000E+00	03065_chNET1_with_dp8.dat
583	1.16011586E-02	3.16154979E-02	2.32793640E-05	6.34257395E-05	-1.00000000E+00	-1.00000000E+00	-1.00000000E+00	-1.00000000E+00	-1.00000000E+00	-1.00000000E+00	-1.00000000E+00	03066_chNET1_with_dp8.dat
584	1.15929128E-02	3.15929574E-02	1.50335145E-05	4.08852443E-05	-1.00000000E+00	-1.00000000E+00	-1.00000000E+00	-1.00000000E+00	-1.00000000E+00	-1.00000000E+00	-1.00000000E+00	03067_chNET1_with_dp8.dat
585	1.15881499E-02	3.15799755E-02	1.02705952E-05	2.79033587E-05	-1.00000000E+00	-1.00000000E+00	-1.00000000E+00	-1.00000000E+00	-1.00000000E+00	-1.00000000E+00	-1.00000000E+00	03068_chNET1_with_dp8.dat
586	1.15835973E-02	3.15676183E-02	5.71799897E-06	1.55461631E-05	-1.00000000E+00	-1.00000000E+00	-1.00000000E+00	-1.00000000E+00	-1.00000000E+00	-1.00000000E+00	-1.00000000E+00	03069_chNET1_with_dp8.dat
587	1.15930526E-02	3.15933327E-02	1.51733304E-05	4.12605313E-05	-1.00000000E+00	-1.00000000E+00	-1.00000000E+00	-1.00000000E+00	-1.00000000E+00	-1.00000000E+00	-1.00000000E+00	03070_chNET1_with_dp8.dat
588	1.16042351E-02	3.16239940E-02	2.63558259E-05	7.19218183E-05	-1.00000000E+00	-1.00000000E+00	-1.00000000E+00	-1.00000000E+00	-1.00000000E+00	-1.00000000E+00	-1.00000000E+00	03071_chNET1_with_dp8.dat
589	1.15921609E-02	3.15909219E-02	1.42816029E-05	3.88497846E-05	-1.00000000E+00	-1.00000000E+00	-1.00000000E+00	-1.00000000E+00	-1.00000000E+00	-1.00000000E+00	-1.00000000E+00	03072_chNET1_with_dp8.dat
590	1.15965939E-02	3.16031770E-02	1.87146191E-05	5.11049122E-05	-1.00000000E+00	-1.00000000E+00	-1.00000000E+00	-1.00000000E+00	-1.00000000E+00	-1.00000000E+00	-1.00000000E+00	03073_chNET1_with_dp8.dat
591	1.16053578E-02	3.16269051E-02	2.74784717E-05	7.48329904E-05	-1.00000000E+00	-1.00000000E+00	-1.00000000E+00	-1.00000000E+00	-1.00000000E+00	-1.00000000E+00	-1.00000000E+00	03074_chNET1_with_dp8.dat
592	1.16039066E-02	3.16228745E-02	2.60272813E-05	7.08023605E-05	-1.00000000E+00	-1.00000000E+00	-1.00000000E+00	-1.00000000E+00	-1.00000000E+00	-1.00000000E+00	-1.00000000E+00	03075_chNET1_with_dp8.dat
593	1.16189224E-02	3.16639212E-02	4.10431065E-05	1.11849082E-04	-1.00000000E+00	-1.00000000E+00	-1.00000000E+00	-1.00000000E+00	-1.00000000E+00	-1.00000000E+00	-1.00000000E+00	03076_chNET1_with_dp8.dat
594	1.15976941E-02	3.16060289E-02	1.98148454E-05	5.39567684E-05	-1.00000000E+00	-1.00000000E+00	-1.00000000E+00	-1.00000000E+00	-1.00000000E+00	-1.00000000E+00	-1.00000000E+00	03077_chNET1_with_dp8.dat
595	1.16016414E-02	3.16166869E-02	2.37621341E-05	6.46147558E-05	-1.00000000E+00	-1.00000000E+00	-1.00000000E+00	-1.00000000E+00	-1.00000000E+00	-1.00000000E+00	-1.00000000E+00	03078_chNET1_with_dp8.dat
596	1.16135575E-02	3.16492028E-02	3.56781952E-05	9.71306475E-05	-1.00000000E+00	-1.00000000E+00	-1.00000000E+00	-1.00000000E+00	-1.00000000E+00	-1.00000000E+00	-1.00000000E+00	03079_chNET1_with_dp8.dat
597	1.16122847E-02	3.16457633E-02	3.44053868E-05	9.36911150E-05	-1.00000000E+00	-1.00000000E+00	-1.00000000E+00	-1.00000000E+00	-1.00000000E+00	-1.00000000E+00	-1.00000000E+00	03080_chNET1_with_dp8.dat
598	1.16062331E-02	3.16294775E-02	2.83538667E-05	7.74053424E-05	-1.00000000E+00	-1.00000000E+00	-1.00000000E+00	-1.00000000E+00	-1.00000000E+00	-1.00000000E+00	-1.00000000E+00	03081_chNET1_with_dp8.dat
599	1.16144947E-02	3.16516888E-02	3.66153818E-05	9.96166799E-05	-1.00000000E+00	-1.00000000E+00	-1.00000000E+00	-1.00000000E+00	-1.00000000E+00	-1.00000000E+00	-1.00000000E+00	03082_chNET1_with_dp8.dat
600	1.15953929E-02	3.15997666E-02	1.75135837E-05	4.76944820E-05	-1.00000000E+00	-1.00000000E+00	-1.00000000E+00	-1.00000000E+00	-1.00000000E+00	-1.00000000E+00	-1.00000000E+00	03083_chNET1_with_dp8.dat
601	1.16058381E-02	3.16280865E-02	2.79588662E-05	7.60144110E-05	-1.00000000E+00	-1.00000000E+00	-1.00000000E+00	-1.00000000E+00	-1.00000000E+00	-1.00000000E+00	-1.00000000E+00	03084_chNET1_with_dp8.dat
602	1.16045557E-02	3.16249201E-02	2.66764219E-05	7.28480127E-05	-1.00000000E+00	-1.00000000E+00	-1.00000000E+00	-1.00000000E+00	-1.00000000E+00	-1.00000000E+00	-1.00000000E+00	03085_chNET1_with_dp8.dat
603	1.16164668E-02	3.16571247E-02	3.85875648E-05	1.05052517E-04	-1.00000000E+00	-1.00000000E+00	-1.00000000E+00	-1.00000000E+00	-1.00000000E+00	-1.00000000E+00	-1.00000000E+00	03086_chNET1_with_dp8.dat
604	1.15930843E-02	3.15936746E-02	1.52050124E-05	4.16024525E-05	-1.00000000E+00	-1.00000000E+00	-1.00000000E+00	-1.00000000E+00	-1.00000000E+00	-1.00000000E+00	-1.00000000E+00	03087_chNET1_with_dp8.dat
605	1.16101365E-02	3.16398577E-02	3.22572141E-05	8.77855638E-05	-1.00000000E+00	-1.00000000E+00	-1.00000000E+00	-1.00000000E+00	-1.00000000E+00	-1.00000000E+00	-1.00000000E+00	03088_chNET1_with_dp8.dat
606	1.16331599E-02	3.17028941E-02	5.52806375E-05	1.50821978E-04	-1.00000000E+00	-1.00000000E+00	-1.00000000E+00	-1.00000000E+00	-1.00000000E+00	-1.00000000E+00	-1.00000000E+00	03089_chNET1_with_dp8.dat
607	1.16046789E-02	3.16249377E-02	2.67996529E-05	7.28655446E-05	-1.00000000E+00	-1.00000000E+00	-1.00000000E+00	-1.00000000E+00	-1.00000000E+00	-1.00000000E+00	-1.00000000E+00	03090_chNET1_with_dp8.dat
608	1.16203799E-02	3.16677798E-02	4.25006043E-05	1.15707653E-04	-1.00000000E+00	-1.00000000E+00	-1.00000000E+00	-1.00000000E+00	-1.00000000E+00	-1.00000000E+00	-1.00000000E+00	03091_chNET1_with_dp8.dat
609	1.16198681E-02	3.16662700E-02	4.19888129E-05	1.14197820E-04	-1.00000000E+00	-1.00000000E+00	-1.00000000E+00	-1.00000000E+00	-1.00000000E+00	-1.00000000E+00	-1.00000000E+00	03092_chNET1_with_dp8.dat
610	1.15913141E-02	3.15886223E-02	1.34348567E-05	3.65501830E-05	-1.00000000E+00	-1.00000000E+00	-1.00000000E+00	-1.00000000E+00	-1.00000000E+00	-1.00000000E+00	-1.00000000E+00	03093_chNET1_with_dp8.dat
611	1.15935186E-02	3.15944827E-02	1.56392804E-05	4.24105656E-05	-1.00000000E+00	-1.00000000E+00	-1.00000000E+00	-1.00000000E+00	-1.00000000E+00	-1.00000000E+00	-1.00000000E+00	03094_chNET1_with_dp8.dat
612	1.15887863E-02	3.15818514E-02	1.09069766E-05	2.97792738E-05	-1.00000000E+00	-1.00000000E+00	-1.00000000E+00	-1.00000000E+00	-1.00000000E+00	-1.00000000E+00	-1.00000000E+00	03095_chNET1_with_dp8.dat
613	1.16069369E-02	3.16315811E-02	2.90576522E-05	7.95089495E-05	-1.00000000E+00	-1.00000000E+00	-1.00000000E+00	-1.00000000E+00	-1.00000000E+00	-1.00000000E+00	-1.00000000E+00	03096_chNET1_with_dp8.dat
614	1.15970346E-02	3.16039876E-02	1.91553594E-05	5.19154874E-05	-1.00000000E+00	-1.00000000E+00	-1.00000000E+00	-1.00000000E+00	-1.00000000E+00	-1.00000000E+00	-1.00000000E+00	03097_chNET1_with_dp8.dat
615	1.16129247E-02	3.16474548E-02	3.50454237E-05	9.53827010E-05	-1.00000000E+00	-1.00000000E+00	-1.00000000E+00	-1.00000000E+00	-1.00000000E+00	-1.00000000E+00	-1.00000000E+00	03098_chNET1_with_dp8.dat
616	1.16054455E-02	3.16274031E-02	2.75662008E-05	7.53309651E-05	-1.00000000E+00	-1.00000000E+00	-1.00000000E+00	-1.00000000E+00	-1.00000000E+00	-1.00000000E+00	-1.00000000E+00	03099_chNET1_with_dp8.dat
617	1.16069356E-02	3.16312122E-02	2.90563014E-05	7.91400265E-05	-1.00000000E+00	-1.00000000E+00	-1.00000000E+00	-1.00000000E+00	-1.00000000E+00	-1.00000000E+00	-1.00000000E+00	03100_chNET1_with_dp8.dat
618	1.16210425E-02	3.16697488E-02	4.31632245E-05	1.17676701E-04	-1.00000000E+00	-1.00000000E+00	-1.00000000E+00	-1.00000000E+00	-1.00000000E+00	-1.00000000E+00	-1.00000000E+00	03101_chNET1_with_dp8.dat
619	1.15974815E-02	3.16052999E-02	1.96022177E-05	5.32277269E-05	-1.00000000E+00	-1.00000000E+00	-1.00000000E+00	-1.00000000E+00	-1.00000000E+00	-1.00000000E+00	-1.00000000E+00	03102_chNET1_with_dp8.dat
