# Supplementary material for: The dynamic nature of netrin-1 and the structural basis for glycosaminoglycan fragment-induced filament formation
Source: Nat Commun. 2023 Mar 3;14:1226. doi: 10.1038/s41467-023-36692-w (PMC9984387; doi:10.1038/s41467-023-36692-w)
Supplement: Supplementary file 3 — Supplementary Data 1 [file 41467_2023_36692_MOESM3_ESM.zip › data_SEC-SAXS/sm16028-7_379532/datrg_table_chNET1_delC+dp8.tsv]

first	last	n_min	n_max	q_min (nm⁻¹)	q_max (nm⁻¹)	q_min*Rg	q_max*Rg	Rg (nm)	uRg (nm)	I0	uI0	fidelity	file
3	47	2	46	3.862493e-02	1.357905e-01	2.555916e-01	8.985623e-01	6.617270e+00	4.621440e-02	1.942840e-01	4.848580e-04	8.130180e-01	chNET1_delC+dp8.dat
3	48	2	47	3.862493e-02	1.379988e-01	2.555413e-01	9.129959e-01	6.615970e+00	4.311710e-02	1.942750e-01	4.655810e-04	8.414230e-01	chNET1_delC+dp8.dat
3	49	2	48	3.862493e-02	1.402071e-01	2.565263e-01	9.311812e-01	6.641470e+00	4.179590e-02	1.944720e-01	4.659160e-04	7.820860e-01	chNET1_delC+dp8.dat
3	50	2	49	3.862493e-02	1.424154e-01	2.563436e-01	9.451740e-01	6.636740e+00	3.912520e-02	1.944340e-01	4.484890e-04	8.095900e-01	chNET1_delC+dp8.dat
3	51	2	50	3.862493e-02	1.446237e-01	2.555927e-01	9.570185e-01	6.617300e+00	3.772050e-02	1.942760e-01	4.427930e-04	7.745740e-01	chNET1_delC+dp8.dat
3	52	2	51	3.862493e-02	1.468320e-01	2.557453e-01	9.722116e-01	6.621250e+00	3.549970e-02	1.943090e-01	4.279930e-04	8.021490e-01	chNET1_delC+dp8.dat
3	53	2	52	3.862493e-02	1.490403e-01	2.562880e-01	9.889274e-01	6.635300e+00	3.386030e-02	1.944290e-01	4.202670e-04	7.887520e-01	chNET1_delC+dp8.dat
3	54	2	53	3.862493e-02	1.512486e-01	2.548952e-01	9.981261e-01	6.599240e+00	3.558550e-02	1.941140e-01	4.503520e-04	4.531910e-01	chNET1_delC+dp8.dat
3	55	2	54	3.862493e-02	1.534569e-01	2.543556e-01	1.010555e+00	6.585270e+00	3.418230e-02	1.939900e-01	4.424330e-04	4.277220e-01	chNET1_delC+dp8.dat
3	56	2	55	3.862493e-02	1.556653e-01	2.534892e-01	1.021606e+00	6.562840e+00	3.381080e-02	1.937870e-01	4.467710e-04	2.961490e-01	chNET1_delC+dp8.dat
3	57	2	56	3.862493e-02	1.578736e-01	2.534081e-01	1.035767e+00	6.560740e+00	3.193530e-02	1.937680e-01	4.325920e-04	3.288900e-01	chNET1_delC+dp8.dat
3	58	2	57	3.862493e-02	1.600819e-01	2.535286e-01	1.050755e+00	6.563860e+00	3.022220e-02	1.937970e-01	4.197340e-04	3.603460e-01	chNET1_delC+dp8.dat
3	59	2	58	3.862493e-02	1.622902e-01	2.535444e-01	1.065317e+00	6.564270e+00	2.858410e-02	1.938010e-01	4.068800e-04	3.965770e-01	chNET1_delC+dp8.dat
3	60	2	59	3.862493e-02	1.644985e-01	2.531493e-01	1.078130e+00	6.554040e+00	2.754520e-02	1.937000e-01	4.003700e-04	3.764280e-01	chNET1_delC+dp8.dat
3	61	2	60	3.862493e-02	1.667068e-01	2.525139e-01	1.089861e+00	6.537590e+00	2.716520e-02	1.935350e-01	4.028180e-04	2.683420e-01	chNET1_delC+dp8.dat
3	62	2	61	3.862493e-02	1.689151e-01	2.520983e-01	1.102480e+00	6.526830e+00	2.630060e-02	1.934250e-01	3.979540e-04	2.382390e-01	chNET1_delC+dp8.dat
3	63	2	62	3.862493e-02	1.711234e-01	2.521250e-01	1.117012e+00	6.527520e+00	2.497520e-02	1.934320e-01	3.867780e-04	2.671080e-01	chNET1_delC+dp8.dat
3	64	2	63	3.862493e-02	1.733317e-01	2.521443e-01	1.131513e+00	6.528020e+00	2.373600e-02	1.934380e-01	3.761120e-04	2.975720e-01	chNET1_delC+dp8.dat
3	65	2	64	3.862493e-02	1.755400e-01	2.514629e-01	1.142832e+00	6.510380e+00	2.386680e-02	1.932460e-01	3.855220e-04	1.454680e-01	chNET1_delC+dp8.dat
3	66	2	65	3.862493e-02	1.777483e-01	2.515023e-01	1.157391e+00	6.511400e+00	2.274750e-02	1.932570e-01	3.755660e-04	1.659530e-01	chNET1_delC+dp8.dat
3	67	2	66	3.862493e-02	1.799566e-01	2.515267e-01	1.171883e+00	6.512030e+00	2.169100e-02	1.932650e-01	3.659590e-04	1.884390e-01	chNET1_delC+dp8.dat
3	68	2	67	3.862493e-02	1.821650e-01	2.512768e-01	1.185085e+00	6.505560e+00	2.095670e-02	1.931900e-01	3.603360e-04	1.809720e-01	chNET1_delC+dp8.dat
3	69	2	68	3.862493e-02	1.843733e-01	2.510145e-01	1.198199e+00	6.498770e+00	2.026430e-02	1.931110e-01	3.552230e-04	1.690880e-01	chNET1_delC+dp8.dat
3	70	2	69	3.862493e-02	1.865816e-01	2.507878e-01	1.211456e+00	6.492900e+00	1.953290e-02	1.930410e-01	3.492950e-04	1.645660e-01	chNET1_delC+dp8.dat
3	71	2	70	3.862493e-02	1.887899e-01	2.505672e-01	1.224716e+00	6.487190e+00	1.886430e-02	1.929720e-01	3.438850e-04	1.586950e-01	chNET1_delC+dp8.dat
3	72	2	71	3.862493e-02	1.909982e-01	2.503505e-01	1.237970e+00	6.481580e+00	1.822780e-02	1.929030e-01	3.387220e-04	1.519660e-01	chNET1_delC+dp8.dat
3	73	2	72	3.862493e-02	1.932065e-01	2.501991e-01	1.251526e+00	6.477660e+00	1.755550e-02	1.928540e-01	3.324790e-04	1.574760e-01	chNET1_delC+dp8.dat
3	74	2	73	3.862493e-02	1.954148e-01	2.502335e-01	1.266005e+00	6.478550e+00	1.685110e-02	1.928650e-01	3.252720e-04	1.773890e-01	chNET1_delC+dp8.dat
3	75	2	74	3.862493e-02	1.976231e-01	2.499933e-01	1.279082e+00	6.472330e+00	1.639030e-02	1.927850e-01	3.222650e-04	1.545110e-01	chNET1_delC+dp8.dat
3	76	2	75	3.862493e-02	1.998314e-01	2.496441e-01	1.291568e+00	6.463290e+00	1.624580e-02	1.926660e-01	3.249760e-04	9.146570e-02	chNET1_delC+dp8.dat
3	77	2	76	3.862493e-02	2.020397e-01	2.496337e-01	1.305787e+00	6.463020e+00	1.558800e-02	1.926620e-01	3.178930e-04	1.053640e-01	chNET1_delC+dp8.dat
3	78	2	77	3.862493e-02	2.042480e-01	2.494544e-01	1.319111e+00	6.458380e+00	1.513670e-02	1.925990e-01	3.141000e-04	9.788450e-02	chNET1_delC+dp8.dat
3	79	2	78	3.862493e-02	2.064563e-01	2.492756e-01	1.332418e+00	6.453750e+00	1.471060e-02	1.925350e-01	3.105810e-04	8.945630e-02	chNET1_delC+dp8.dat
3	80	2	79	3.862493e-02	2.086647e-01	2.489400e-01	1.344856e+00	6.445060e+00	1.471150e-02	1.924130e-01	3.155370e-04	3.970720e-02	chNET1_delC+dp8.dat
3	81	2	80	3.862493e-02	2.108730e-01	2.487650e-01	1.358134e+00	6.440530e+00	1.429600e-02	1.923480e-01	3.120240e-04	3.520010e-02	chNET1_delC+dp8.dat
3	82	2	81	3.862493e-02	2.130813e-01	2.486874e-01	1.371928e+00	6.438520e+00	1.379880e-02	1.923190e-01	3.064480e-04	3.912630e-02	chNET1_delC+dp8.dat
3	83	2	82	3.862493e-02	2.152896e-01	2.486271e-01	1.385810e+00	6.436960e+00	1.331630e-02	1.922960e-01	3.008670e-04	4.429750e-02	chNET1_delC+dp8.dat
3	84	2	83	3.862493e-02	2.174979e-01	2.485846e-01	1.399786e+00	6.435860e+00	1.286120e-02	1.922800e-01	2.954300e-04	5.083210e-02	chNET1_delC+dp8.dat
3	85	2	84	3.862493e-02	2.197062e-01	2.485452e-01	1.413774e+00	6.434840e+00	1.242310e-02	1.922650e-01	2.901230e-04	5.816350e-02	chNET1_delC+dp8.dat
3	86	2	85	3.862493e-02	2.219145e-01	2.483861e-01	1.427070e+00	6.430720e+00	1.214380e-02	1.922010e-01	2.880920e-04	4.858610e-02	chNET1_delC+dp8.dat
3	87	2	86	3.862493e-02	2.241228e-01	2.482918e-01	1.440724e+00	6.428280e+00	1.178090e-02	1.921630e-01	2.840150e-04	5.006750e-02	chNET1_delC+dp8.dat
3	88	2	87	3.862493e-02	2.263311e-01	2.482227e-01	1.454515e+00	6.426490e+00	1.139990e-02	1.921350e-01	2.794380e-04	5.440970e-02	chNET1_delC+dp8.dat
3	89	2	88	3.862493e-02	2.285394e-01	2.479921e-01	1.467342e+00	6.420520e+00	1.134650e-02	1.920390e-01	2.823280e-04	2.643290e-02	chNET1_delC+dp8.dat
3	90	2	89	3.862493e-02	2.307477e-01	2.480118e-01	1.481638e+00	6.421030e+00	1.097810e-02	1.920470e-01	2.775490e-04	3.102420e-02	chNET1_delC+dp8.dat
3	91	2	90	3.862493e-02	2.329560e-01	2.477886e-01	1.494471e+00	6.415250e+00	1.095680e-02	1.919520e-01	2.809680e-04	1.302220e-02	chNET1_delC+dp8.dat
3	92	2	91	3.862493e-02	2.351644e-01	2.476356e-01	1.507707e+00	6.411290e+00	1.077370e-02	1.918860e-01	2.802490e-04	8.947490e-03	chNET1_delC+dp8.dat
3	93	2	92	3.862493e-02	2.373727e-01	2.475004e-01	1.521034e+00	6.407790e+00	1.055140e-02	1.918260e-01	2.785800e-04	6.854490e-03	chNET1_delC+dp8.dat
3	94	2	93	3.862493e-02	2.395810e-01	2.474459e-01	1.534847e+00	6.406380e+00	1.023570e-02	1.918020e-01	2.744290e-04	7.704050e-03	chNET1_delC+dp8.dat
3	95	2	94	3.862493e-02	2.417893e-01	2.473795e-01	1.548578e+00	6.404660e+00	9.949290e-03	1.917720e-01	2.707520e-04	8.239360e-03	chNET1_delC+dp8.dat
3	96	2	95	3.862493e-02	2.439976e-01	2.472347e-01	1.561807e+00	6.400910e+00	9.803610e-03	1.917060e-01	2.705380e-04	5.173800e-03	chNET1_delC+dp8.dat
3	97	2	96	3.862493e-02	2.462059e-01	2.471829e-01	1.575612e+00	6.399570e+00	9.530490e-03	1.916820e-01	2.668220e-04	5.766380e-03	chNET1_delC+dp8.dat
3	98	2	97	3.862493e-02	2.484142e-01	2.470902e-01	1.589148e+00	6.397170e+00	9.326270e-03	1.916390e-01	2.646500e-04	5.105830e-03	chNET1_delC+dp8.dat
3	99	2	98	3.862493e-02	2.506225e-01	2.469828e-01	1.602578e+00	6.394390e+00	9.148040e-03	1.915880e-01	2.631470e-04	3.997650e-03	chNET1_delC+dp8.dat
3	100	2	99	3.862493e-02	2.528308e-01	2.469094e-01	1.616218e+00	6.392490e+00	8.928750e-03	1.915530e-01	2.603960e-04	3.919900e-03	chNET1_delC+dp8.dat
3	101	2	100	3.862493e-02	2.550391e-01	2.467024e-01	1.628968e+00	6.387130e+00	9.010760e-03	1.914520e-01	2.662510e-04	7.037940e-04	chNET1_delC+dp8.dat
3	102	2	101	3.862493e-02	2.572474e-01	2.466225e-01	1.642540e+00	6.385060e+00	8.814850e-03	1.914130e-01	2.639190e-04	6.350780e-04	chNET1_delC+dp8.dat
3	103	2	102	3.862493e-02	2.594557e-01	2.465580e-01	1.656207e+00	6.383390e+00	8.608890e-03	1.913810e-01	2.611660e-04	6.362640e-04	chNET1_delC+dp8.dat
3	104	2	103	3.862493e-02	2.616641e-01	2.464262e-01	1.669411e+00	6.379980e+00	8.528560e-03	1.913150e-01	2.619860e-04	2.855460e-04	chNET1_delC+dp8.dat
3	105	2	104	3.862493e-02	2.638724e-01	2.461887e-01	1.681878e+00	6.373830e+00	8.774140e-03	1.911940e-01	2.727710e-04	8.226020e-06	chNET1_delC+dp8.dat
3	106	2	105	3.862493e-02	2.660807e-01	2.460311e-01	1.694867e+00	6.369750e+00	8.749990e-03	1.911130e-01	2.753780e-04	1.591580e-06	chNET1_delC+dp8.dat
3	107	2	106	3.862493e-02	2.682890e-01	2.458805e-01	1.707887e+00	6.365850e+00	8.710100e-03	1.910340e-01	2.775070e-04	3.129880e-07	chNET1_delC+dp8.dat
