# Supplementary material for: The dynamic nature of netrin-1 and the structural basis for glycosaminoglycan fragment-induced filament formation
Source: Nat Commun. 2023 Mar 3;14:1226. doi: 10.1038/s41467-023-36692-w (PMC9984387; doi:10.1038/s41467-023-36692-w)
Supplement: Supplementary file 3 — Supplementary Data 1 [file 41467_2023_36692_MOESM3_ESM.zip › data_SEC-SAXS/sm16028-7_379533/chNET1_delC+dp10.dat]

REMARK 265 
REMARK 265 EXPERIMENT TYPE : X-RAY SOLUTION SCATTERING
REMARK 265 DATA ACQUISITION
REMARK 265              RADIATION SOURCE : BENDING MAGNET 
REMARK 265             SYNCHROTRON (Y/N) : Y 
REMARK 265                      BEAMLINE : B21 DIAMOND LIGHT SOURCE 
REMARK 265
REMARK 265       DATA REDUCTION SOFTWARE : SCATTER (v 3.1r)
REMARK 265               SOFTWARE AUTHOR : RP RAMBO
REMARK 265        DATA ANALYSIS SOFTWARE : SCATTER (v 3.1r)
REMARK 265               SOFTWARE AUTHOR : RP RAMBO
REMARK 265
REMARK 265 EXPERIMENTAL INFO
REMARK 265  INFORMATION CAN BE ADDED BY DUPLICATING THE NOTE LINE BELOW
REMARK 265
REMARK 265  NOTE :  
REMARK 265
REMARK 265 EXPERIMENTAL DETAILS
REMARK 265 BUFFER COMPOSITION 
REMARK 265          TEMPERATURE (KELVIN) : 298
REMARK 265                            PH : X.X
REMARK 265                 SAMPLE BUFFER : XXX mM HEPES
REMARK 265                 SAMPLE BUFFER : XXX mM KCl
REMARK 265                 SAMPLE BUFFER : X mM TCEP
REMARK 265                 SAMPLE BUFFER : X mM KNitrate
REMARK 265
REMARK 265    COLUMNS : q, I(q), error
REMARK 265          q : defined in inverse Angstroms
3.4208308E-03	1.09801E-01	1.05468E-02 
3.6416616E-03	2.10833E-01	6.29578E-03 
3.8624925E-03	2.31743E-01	4.41543E-03 
4.0833233E-03	2.35261E-01	4.06658E-03 
4.3041541E-03	2.34316E-01	3.25959E-03 
4.5249849E-03	2.27050E-01	3.06637E-03 
4.7458158E-03	2.28952E-01	2.75437E-03 
4.9666466E-03	2.27277E-01	2.61170E-03 
5.1874774E-03	2.26937E-01	2.26392E-03 
5.4083082E-03	2.23103E-01	2.12163E-03 
5.6291391E-03	2.27310E-01	1.93349E-03 
5.8499699E-03	2.24725E-01	1.84763E-03 
6.0708007E-03	2.24157E-01	1.71139E-03 
6.2916315E-03	2.25296E-01	1.59030E-03 
6.5124624E-03	2.22585E-01	1.55168E-03 
6.7332932E-03	2.23448E-01	1.47214E-03 
6.954124E-03	2.18888E-01	1.34769E-03 
7.1749548E-03	2.19989E-01	1.34495E-03 
7.3957857E-03	2.18858E-01	1.31473E-03 
7.6166165E-03	2.16138E-01	1.16085E-03 
7.8374473E-03	2.14669E-01	1.16451E-03 
8.0582781E-03	2.16318E-01	1.14471E-03 
8.279109E-03	2.10142E-01	1.09764E-03 
8.4999398E-03	2.12363E-01	1.08129E-03 
8.7207706E-03	2.10850E-01	1.02222E-03 
8.9416014E-03	2.10681E-01	1.00983E-03 
9.1624323E-03	2.08976E-01	9.57447E-04 
9.3832631E-03	2.07623E-01	9.26579E-04 
9.6040939E-03	2.05635E-01	9.25064E-04 
9.8249247E-03	2.06602E-01	9.35702E-04 
1.0045756E-02	2.03839E-01	8.80755E-04 
1.0266586E-02	2.01529E-01	8.62504E-04 
1.0487417E-02	2.02356E-01	8.37485E-04 
1.0708248E-02	2.00062E-01	8.18775E-04 
1.0929079E-02	1.98453E-01	8.12567E-04 
1.114991E-02	1.95975E-01	7.87554E-04 
1.1370741E-02	1.95799E-01	7.80485E-04 
1.1591571E-02	1.95951E-01	7.87076E-04 
1.1812402E-02	1.94438E-01	7.35600E-04 
1.2033233E-02	1.91691E-01	7.38353E-04 
1.2254064E-02	1.89337E-01	7.27195E-04 
1.2474895E-02	1.89494E-01	7.04578E-04 
1.2695725E-02	1.87422E-01	7.10443E-04 
1.2916556E-02	1.86749E-01	6.94691E-04 
1.3137387E-02	1.84158E-01	6.70276E-04 
1.3358218E-02	1.83517E-01	6.81633E-04 
1.3579049E-02	1.80108E-01	6.58946E-04 
1.379988E-02	1.79894E-01	6.43498E-04 
1.402071E-02	1.76332E-01	6.47376E-04 
1.4241541E-02	1.77530E-01	6.17519E-04 
1.4462372E-02	1.74343E-01	6.18643E-04 
1.4683203E-02	1.74015E-01	6.22147E-04 
1.4904034E-02	1.72483E-01	6.01213E-04 
1.5124865E-02	1.72273E-01	5.93272E-04 
1.5345695E-02	1.68326E-01	5.91663E-04 
1.5566526E-02	1.67944E-01	5.84470E-04 
1.5787357E-02	1.65595E-01	5.66022E-04 
1.6008188E-02	1.64493E-01	5.64299E-04 
1.6229019E-02	1.62567E-01	5.51232E-04 
1.6449849E-02	1.60104E-01	5.58982E-04 
1.667068E-02	1.59733E-01	5.45575E-04 
1.6891511E-02	1.57892E-01	5.45303E-04 
1.7112342E-02	1.55334E-01	5.27155E-04 
1.7333173E-02	1.54365E-01	5.19702E-04 
1.7554004E-02	1.52919E-01	5.09680E-04 
1.7774834E-02	1.50478E-01	5.09698E-04 
1.7995665E-02	1.49837E-01	5.04090E-04 
1.8216496E-02	1.48581E-01	5.14112E-04 
1.8437327E-02	1.46959E-01	4.96807E-04 
1.8658158E-02	1.44960E-01	4.81776E-04 
1.8878989E-02	1.43336E-01	4.81674E-04 
1.9099819E-02	1.42051E-01	4.74991E-04 
1.932065E-02	1.40767E-01	4.70223E-04 
1.9541481E-02	1.38437E-01	4.74218E-04 
1.9762312E-02	1.36644E-01	4.56326E-04 
1.9983143E-02	1.35221E-01	4.56345E-04 
2.0203974E-02	1.34230E-01	4.43011E-04 
2.0424804E-02	1.31519E-01	4.47676E-04 
2.0645635E-02	1.30067E-01	4.40538E-04 
2.0866466E-02	1.28562E-01	4.41491E-04 
2.1087297E-02	1.27044E-01	4.23316E-04 
2.1308128E-02	1.25168E-01	4.22976E-04 
2.1528958E-02	1.24249E-01	4.19068E-04 
2.1749789E-02	1.21778E-01	4.18394E-04 
2.197062E-02	1.20463E-01	4.12505E-04 
2.2191451E-02	1.19507E-01	4.10221E-04 
2.2412282E-02	1.17349E-01	4.02083E-04 
2.2633113E-02	1.15743E-01	3.90422E-04 
2.2853943E-02	1.14462E-01	3.92194E-04 
2.3074774E-02	1.12692E-01	3.89787E-04 
2.3295605E-02	1.11007E-01	3.89298E-04 
2.3516436E-02	1.10863E-01	3.87985E-04 
2.3737267E-02	1.09116E-01	3.76422E-04 
2.3958098E-02	1.06955E-01	3.68325E-04 
2.4178928E-02	1.05457E-01	3.66036E-04 
2.4399759E-02	1.04950E-01	3.67484E-04 
2.462059E-02	1.03495E-01	3.62556E-04 
2.4841421E-02	1.01369E-01	3.63931E-04 
2.5062252E-02	9.98106E-02	3.54863E-04 
2.5283082E-02	9.78838E-02	3.48855E-04 
2.5503913E-02	9.72201E-02	3.43398E-04 
2.5724744E-02	9.52805E-02	3.45243E-04 
2.5945575E-02	9.37282E-02	3.39588E-04 
2.6166406E-02	9.29492E-02	3.40713E-04 
2.6387237E-02	9.14862E-02	3.34532E-04 
2.6608067E-02	8.99434E-02	3.30413E-04 
2.6828898E-02	8.92213E-02	3.26484E-04 
2.7049729E-02	8.73816E-02	3.22915E-04 
2.727056E-02	8.58424E-02	3.21534E-04 
2.7491391E-02	8.47401E-02	3.19521E-04 
2.7712222E-02	8.36103E-02	3.13099E-04 
2.7933052E-02	8.27746E-02	3.08481E-04 
2.8153883E-02	8.08182E-02	3.08956E-04 
2.8374714E-02	8.02975E-02	3.09695E-04 
2.8595545E-02	7.87908E-02	3.02729E-04 
2.8816376E-02	7.72861E-02	3.00024E-04 
2.9037207E-02	7.63310E-02	2.99451E-04 
2.9258037E-02	7.56999E-02	2.91472E-04 
2.9478868E-02	7.38789E-02	2.88970E-04 
2.9699699E-02	7.28290E-02	2.87612E-04 
2.992053E-02	7.13375E-02	2.85309E-04 
3.0141361E-02	7.02936E-02	2.86536E-04 
3.0362191E-02	6.95060E-02	2.83515E-04 
3.0583022E-02	6.78430E-02	2.75197E-04 
3.0803853E-02	6.73161E-02	2.74169E-04 
3.1024684E-02	6.60817E-02	2.70452E-04 
3.1245515E-02	6.50800E-02	2.68350E-04 
3.1466346E-02	6.40146E-02	2.69953E-04 
3.1687176E-02	6.32321E-02	2.70245E-04 
3.1908007E-02	6.23846E-02	2.61300E-04 
3.2128838E-02	6.14244E-02	2.59886E-04 
3.2349669E-02	6.00582E-02	2.57217E-04 
3.257050E-02	5.93879E-02	2.57460E-04 
3.2791331E-02	5.78024E-02	2.52787E-04 
3.3012161E-02	5.72582E-02	2.52667E-04 
3.3232992E-02	5.65423E-02	2.49288E-04 
3.3453823E-02	5.56774E-02	2.47495E-04 
3.3674654E-02	5.42108E-02	2.41658E-04 
3.3895485E-02	5.33853E-02	2.43417E-04 
3.4116315E-02	5.27096E-02	2.40094E-04 
3.4337146E-02	5.16775E-02	2.39658E-04 
3.4557977E-02	5.08296E-02	2.34505E-04 
3.4778808E-02	5.03916E-02	2.34937E-04 
3.4999639E-02	4.92110E-02	2.32824E-04 
3.522047E-02	4.84378E-02	2.31036E-04 
3.544130E-02	4.77230E-02	2.28672E-04 
3.5662131E-02	4.75632E-02	2.29361E-04 
3.5882962E-02	4.65617E-02	2.25257E-04 
3.6103793E-02	4.57276E-02	2.19825E-04 
3.6324624E-02	4.55021E-02	2.22979E-04 
3.6545455E-02	4.41623E-02	2.18595E-04 
3.6766285E-02	4.32227E-02	2.19130E-04 
3.6987116E-02	4.28334E-02	2.19982E-04 
3.7207947E-02	4.17409E-02	2.10755E-04 
3.7428778E-02	4.10991E-02	2.11811E-04 
3.7649609E-02	4.09260E-02	2.10973E-04 
3.7870439E-02	4.02811E-02	2.08243E-04 
3.809127E-02	3.99810E-02	2.08961E-04 
3.8312101E-02	3.88243E-02	2.11487E-04 
3.8532932E-02	3.81820E-02	2.02719E-04 
3.8753763E-02	3.79117E-02	2.02395E-04 
3.8974594E-02	3.74345E-02	2.01078E-04 
3.9195424E-02	3.61387E-02	1.99070E-04 
3.9416255E-02	3.58843E-02	1.99558E-04 
3.9637086E-02	3.56244E-02	1.98361E-04 
3.9857917E-02	3.50765E-02	1.94660E-04 
4.0078748E-02	3.45690E-02	1.96494E-04 
4.0299579E-02	3.39370E-02	1.91889E-04 
4.0520409E-02	3.35676E-02	1.91231E-04 
4.074124E-02	3.28056E-02	1.92589E-04 
4.0962071E-02	3.25947E-02	1.90702E-04 
4.1182902E-02	3.18745E-02	1.86112E-04 
4.1403733E-02	3.13010E-02	1.85743E-04 
4.1624564E-02	3.07372E-02	1.84391E-04 
4.1845394E-02	3.06910E-02	1.86110E-04 
4.2066225E-02	3.01542E-02	1.82618E-04 
4.2287056E-02	3.01384E-02	1.83984E-04 
4.2507887E-02	2.92748E-02	1.80381E-04 
4.2728718E-02	2.90611E-02	1.78695E-04 
4.2949548E-02	2.84806E-02	1.77101E-04 
4.3170379E-02	2.79861E-02	1.78654E-04 
4.339121E-02	2.78524E-02	1.77232E-04 
4.3612041E-02	2.71101E-02	1.76102E-04 
4.3832872E-02	2.70210E-02	1.74707E-04 
4.4053703E-02	2.65836E-02	1.71450E-04 
4.4274533E-02	2.63384E-02	1.73290E-04 
4.4495364E-02	2.59986E-02	1.69883E-04 
4.4716195E-02	2.52152E-02	1.69518E-04 
4.4937026E-02	2.52579E-02	1.71083E-04 
4.5157857E-02	2.46740E-02	1.69816E-04 
4.5378688E-02	2.45204E-02	1.65927E-04 
4.5599518E-02	2.41069E-02	1.65167E-04 
4.5820349E-02	2.38119E-02	1.65518E-04 
4.604118E-02	2.37911E-02	1.64777E-04 
4.6262011E-02	2.30865E-02	1.64411E-04 
4.6482842E-02	2.29912E-02	1.61910E-04 
4.6703672E-02	2.30724E-02	1.62940E-04 
4.6924503E-02	2.24904E-02	1.60952E-04 
4.7145334E-02	2.21083E-02	1.59597E-04 
4.7366165E-02	2.19556E-02	1.60149E-04 
4.7586996E-02	2.14920E-02	1.59146E-04 
4.7807827E-02	2.15376E-02	1.58047E-04 
4.8028657E-02	2.11332E-02	1.56889E-04 
4.8249488E-02	2.08905E-02	1.55516E-04 
4.8470319E-02	2.09596E-02	1.56978E-04 
4.869115E-02	2.05106E-02	1.55101E-04 
4.8911981E-02	2.01995E-02	1.53649E-04 
4.9132812E-02	1.99609E-02	1.53438E-04 
4.9353642E-02	1.95507E-02	1.51984E-04 
4.9574473E-02	1.95809E-02	1.50354E-04 
4.9795304E-02	1.93170E-02	1.50937E-04 
5.0016135E-02	1.89774E-02	1.49417E-04 
5.0236966E-02	1.89033E-02	1.52292E-04 
5.0457797E-02	1.88455E-02	1.49658E-04 
5.0678627E-02	1.85851E-02	1.46842E-04 
5.0899458E-02	1.83928E-02	1.47869E-04 
5.1120289E-02	1.79304E-02	1.46399E-04 
5.134112E-02	1.80059E-02	1.46055E-04 
5.1561951E-02	1.75196E-02	1.45456E-04 
5.1782781E-02	1.77686E-02	1.48249E-04 
5.2003612E-02	1.76769E-02	1.42884E-04 
5.2224443E-02	1.72646E-02	1.44394E-04 
5.2445274E-02	1.71671E-02	1.42515E-04 
5.2666105E-02	1.69321E-02	1.42593E-04 
5.2886936E-02	1.66005E-02	1.41588E-04 
5.3107766E-02	1.64753E-02	1.42260E-04 
5.3328597E-02	1.65772E-02	1.41522E-04 
5.3549428E-02	1.65182E-02	1.41889E-04 
5.3770259E-02	1.63348E-02	1.43317E-04 
5.399109E-02	1.60637E-02	1.45306E-04 
5.4211921E-02	1.59478E-02	1.47079E-04 
5.4432751E-02	1.59540E-02	1.45787E-04 
5.4653582E-02	1.56621E-02	1.48304E-04 
5.4874413E-02	1.58568E-02	1.48940E-04 
5.5095244E-02	1.55829E-02	1.48122E-04 
5.5316075E-02	1.54263E-02	1.50742E-04 
5.5536905E-02	1.51678E-02	1.48762E-04 
5.5757736E-02	1.52817E-02	1.49692E-04 
5.5978567E-02	1.50241E-02	1.51418E-04 
5.6199398E-02	1.46513E-02	1.49963E-04 
5.6420229E-02	1.45587E-02	1.50763E-04 
5.664106E-02	1.48644E-02	1.51443E-04 
5.686189E-02	1.44429E-02	1.51981E-04 
5.7082721E-02	1.43194E-02	1.53765E-04 
5.7303552E-02	1.43915E-02	1.53899E-04 
5.7524383E-02	1.39890E-02	1.53848E-04 
5.7745214E-02	1.41302E-02	1.57268E-04 
5.7966045E-02	1.38961E-02	1.54958E-04 
5.8186875E-02	1.37246E-02	1.54124E-04 
5.8407706E-02	1.39451E-02	1.55276E-04 
5.8628537E-02	1.37547E-02	1.50312E-04 
5.8849368E-02	1.39125E-02	1.47251E-04 
5.9070199E-02	1.35926E-02	1.47008E-04 
5.929103E-02	1.34965E-02	1.44107E-04 
5.951186E-02	1.31833E-02	1.43215E-04 
5.9732691E-02	1.29648E-02	1.43519E-04 
5.9953522E-02	1.31081E-02	1.40535E-04 
6.0174353E-02	1.30147E-02	1.39748E-04 
6.0395184E-02	1.31465E-02	1.38873E-04 
6.0616014E-02	1.27422E-02	1.37508E-04 
6.0836845E-02	1.30015E-02	1.38547E-04 
6.1057676E-02	1.26100E-02	1.35791E-04 
6.1278507E-02	1.26569E-02	1.37013E-04 
6.1499338E-02	1.25834E-02	1.34824E-04 
6.1720169E-02	1.26176E-02	1.33225E-04 
6.1940999E-02	1.21581E-02	1.34700E-04 
6.216183E-02	1.23259E-02	1.33193E-04 
6.2382661E-02	1.21277E-02	1.32530E-04 
6.2603492E-02	1.22730E-02	1.32746E-04 
6.2824323E-02	1.21602E-02	1.30406E-04 
6.3045154E-02	1.20864E-02	1.30757E-04 
6.3265984E-02	1.18796E-02	1.30739E-04 
6.3486815E-02	1.17250E-02	1.29461E-04 
6.3707646E-02	1.16165E-02	1.29989E-04 
6.3928477E-02	1.16444E-02	1.28839E-04 
6.4149308E-02	1.17921E-02	1.27836E-04 
6.4370138E-02	1.12873E-02	1.27033E-04 
6.4590969E-02	1.14787E-02	1.27682E-04 
6.481180E-02	1.15590E-02	1.25928E-04 
6.5032631E-02	1.15847E-02	1.27682E-04 
6.5253462E-02	1.15639E-02	1.26690E-04 
6.5474293E-02	1.12578E-02	1.24072E-04 
6.5695123E-02	1.15301E-02	1.25741E-04 
6.5915954E-02	1.10459E-02	1.23323E-04 
6.6136785E-02	1.14151E-02	1.25190E-04 
6.6357616E-02	1.11148E-02	1.23839E-04 
6.6578447E-02	1.07960E-02	1.23543E-04 
6.6799278E-02	1.09479E-02	1.22623E-04 
6.7020108E-02	1.08459E-02	1.22492E-04 
6.7240939E-02	1.09765E-02	1.21591E-04 
6.746177E-02	1.09657E-02	1.21771E-04 
6.7682601E-02	1.09428E-02	1.21399E-04 
6.7903432E-02	1.08364E-02	1.21142E-04 
6.8124262E-02	1.06945E-02	1.21093E-04 
6.8345093E-02	1.05845E-02	1.19417E-04 
6.8565924E-02	1.05276E-02	1.20608E-04 
6.8786755E-02	1.06409E-02	1.19954E-04 
6.9007586E-02	1.06129E-02	1.19048E-04 
6.9228417E-02	1.04548E-02	1.19499E-04 
6.9449247E-02	1.03931E-02	1.18056E-04 
6.9670078E-02	1.05199E-02	1.17999E-04 
6.9890909E-02	1.02276E-02	1.17121E-04 
7.011174E-02	1.06142E-02	1.17834E-04 
7.0332571E-02	1.02192E-02	1.18143E-04 
7.0553402E-02	1.01830E-02	1.17668E-04 
7.0774232E-02	1.03055E-02	1.15586E-04 
7.0995063E-02	1.02512E-02	1.16352E-04 
7.1215894E-02	9.97725E-03	1.15903E-04 
7.1436725E-02	1.00832E-02	1.14990E-04 
7.1657556E-02	9.97780E-03	1.16306E-04 
7.1878387E-02	9.90626E-03	1.16957E-04 
7.2099217E-02	9.87110E-03	1.14032E-04 
7.2320048E-02	9.94893E-03	1.14077E-04 
7.2540879E-02	1.00518E-02	1.15409E-04 
7.276171E-02	9.85687E-03	1.14638E-04 
7.2982541E-02	9.83664E-03	1.15462E-04 
7.3203371E-02	9.86628E-03	1.16267E-04 
7.3424202E-02	9.85579E-03	1.15288E-04 
7.3645033E-02	9.61507E-03	1.16784E-04 
7.3865864E-02	9.50898E-03	1.13944E-04 
7.4086695E-02	9.82916E-03	1.15537E-04 
7.4307526E-02	9.76154E-03	1.15980E-04 
7.4528356E-02	9.64837E-03	1.15534E-04 
7.4749187E-02	9.56565E-03	1.14253E-04 
7.4970018E-02	9.39305E-03	1.13243E-04 
7.5190849E-02	9.26535E-03	1.13624E-04 
7.541168E-02	9.41729E-03	1.13020E-04 
7.5632511E-02	9.23696E-03	1.12517E-04 
7.5853341E-02	9.34027E-03	1.12249E-04 
7.6074172E-02	9.47231E-03	1.12622E-04 
7.6295003E-02	9.21905E-03	1.10330E-04 
7.6515834E-02	9.22236E-03	1.10666E-04 
7.6736665E-02	9.06726E-03	1.10367E-04 
7.6957495E-02	9.29019E-03	1.11411E-04 
7.7178326E-02	9.00941E-03	1.10461E-04 
7.7399157E-02	9.05997E-03	1.10428E-04 
7.7619988E-02	9.01670E-03	1.09443E-04 
7.7840819E-02	9.00687E-03	1.08961E-04 
7.806165E-02	8.89692E-03	1.08540E-04 
7.828248E-02	9.05453E-03	1.08456E-04 
7.8503311E-02	8.95508E-03	1.09011E-04 
7.8724142E-02	8.76580E-03	1.09266E-04 
7.8944973E-02	8.78451E-03	1.06307E-04 
7.9165804E-02	8.48665E-03	1.06217E-04 
7.9386635E-02	8.59671E-03	1.06432E-04 
7.9607465E-02	8.57755E-03	1.06651E-04 
7.9828296E-02	8.56689E-03	1.06161E-04 
8.0049127E-02	8.55629E-03	1.06261E-04 
8.0269958E-02	8.82392E-03	1.06132E-04 
8.0490789E-02	8.55386E-03	1.05957E-04 
8.071162E-02	8.43648E-03	1.04853E-04 
8.093245E-02	8.50458E-03	1.05118E-04 
8.1153281E-02	8.21427E-03	1.05211E-04 
8.1374112E-02	8.41499E-03	1.05089E-04 
8.1594943E-02	8.25393E-03	1.03527E-04 
8.1815774E-02	8.27373E-03	1.04043E-04 
8.2036604E-02	8.28318E-03	1.04650E-04 
8.2257435E-02	8.16517E-03	1.03669E-04 
8.2478266E-02	8.01252E-03	1.03605E-04 
8.2699097E-02	8.27642E-03	1.04594E-04 
8.2919928E-02	8.22428E-03	1.03394E-04 
8.3140759E-02	8.11268E-03	1.02949E-04 
8.3361589E-02	7.86831E-03	1.02565E-04 
8.358242E-02	7.96441E-03	1.03383E-04 
8.3803251E-02	7.77701E-03	1.02680E-04 
8.4024082E-02	7.91057E-03	1.02761E-04 
8.4244913E-02	7.98021E-03	1.01720E-04 
8.4465744E-02	7.86432E-03	1.01754E-04 
8.4686574E-02	8.04212E-03	1.01555E-04 
8.4907405E-02	7.72821E-03	1.01325E-04 
8.5128236E-02	7.67373E-03	1.01444E-04 
8.5349067E-02	7.55162E-03	1.01594E-04 
8.5569898E-02	7.63783E-03	1.00380E-04 
8.5790728E-02	7.64224E-03	1.00696E-04 
8.6011559E-02	7.70681E-03	1.00020E-04 
8.623239E-02	7.49275E-03	1.00459E-04 
8.6453221E-02	7.54526E-03	1.00135E-04 
8.6674052E-02	7.46740E-03	9.99793E-05 
8.6894883E-02	7.36419E-03	9.91328E-05 
8.7115713E-02	7.31297E-03	9.98025E-05 
8.7336544E-02	7.40842E-03	9.85127E-05 
8.7557375E-02	7.47501E-03	9.92413E-05 
8.7778206E-02	7.34110E-03	9.81059E-05 
8.7999037E-02	7.35861E-03	9.98081E-05 
8.8219868E-02	7.25619E-03	9.81442E-05 
8.8440698E-02	7.09485E-03	9.76105E-05 
8.8661529E-02	7.12364E-03	9.80147E-05 
8.888236E-02	6.99204E-03	9.75549E-05 
8.9103191E-02	6.82372E-03	9.70067E-05 
8.9324022E-02	6.81976E-03	9.77375E-05 
8.9544852E-02	6.82480E-03	9.69720E-05 
8.9765683E-02	6.85914E-03	9.62995E-05 
8.9986514E-02	6.83390E-03	9.63437E-05 
9.0207345E-02	6.64520E-03	9.55782E-05 
9.0428176E-02	6.65335E-03	9.63315E-05 
9.0649007E-02	6.82210E-03	9.62530E-05 
9.0869837E-02	6.30242E-03	9.48528E-05 
9.1090668E-02	6.73338E-03	9.50843E-05 
9.1311499E-02	6.59443E-03	9.43475E-05 
9.153233E-02	6.38384E-03	9.44495E-05 
9.1753161E-02	6.58486E-03	9.42469E-05 
9.1973992E-02	6.24558E-03	9.51278E-05 
9.2194822E-02	6.41002E-03	9.39480E-05 
9.2415653E-02	6.42157E-03	9.31944E-05 
9.2636484E-02	6.33844E-03	9.32772E-05 
9.2857315E-02	6.11963E-03	9.36693E-05 
9.3078146E-02	6.20792E-03	9.36531E-05 
9.3298977E-02	6.00780E-03	9.30912E-05 
9.3519807E-02	6.02781E-03	9.35126E-05 
9.3740638E-02	5.95856E-03	9.28926E-05 
9.3961469E-02	5.88139E-03	9.24761E-05 
9.418230E-02	5.82909E-03	9.20013E-05 
9.4403131E-02	5.90589E-03	9.28535E-05 
9.4623961E-02	5.84115E-03	9.25344E-05 
9.4844792E-02	5.84911E-03	9.21978E-05 
9.5065623E-02	5.72001E-03	9.13414E-05 
9.5286454E-02	5.76629E-03	9.19418E-05 
9.5507285E-02	5.60836E-03	9.17236E-05 
9.5728116E-02	5.74652E-03	9.10238E-05 
9.5948946E-02	5.56374E-03	9.15975E-05 
9.6169777E-02	5.39350E-03	9.10400E-05 
9.6390608E-02	5.26511E-03	9.03571E-05 
9.6611439E-02	5.55289E-03	9.08015E-05 
9.683227E-02	5.30319E-03	9.03565E-05 
9.7053101E-02	5.45018E-03	9.06396E-05 
9.7273931E-02	5.31423E-03	9.02910E-05 
9.7494762E-02	5.33586E-03	8.99784E-05 
9.7715593E-02	5.49736E-03	8.98444E-05 
9.7936424E-02	5.21640E-03	8.91014E-05 
9.8157255E-02	5.15345E-03	8.94498E-05 
9.8378085E-02	5.15609E-03	8.95079E-05 
9.8598916E-02	5.22150E-03	8.87811E-05 
9.8819747E-02	5.15532E-03	9.00817E-05 
9.9040578E-02	5.00035E-03	8.85293E-05 
9.9261409E-02	5.02171E-03	8.75986E-05 
9.948224E-02	4.84595E-03	8.79549E-05 
9.970307E-02	4.94439E-03	8.86598E-05 
9.9923901E-02	4.74194E-03	8.77512E-05 
1.0014473E-01	4.85817E-03	8.79636E-05 
1.0036556E-01	4.88000E-03	8.81042E-05 
1.0058639E-01	4.65285E-03	8.68395E-05 
1.0080722E-01	4.79817E-03	8.74299E-05 
1.0102806E-01	4.78414E-03	8.70269E-05 
1.0124889E-01	4.60875E-03	8.67968E-05 
1.0146972E-01	4.61730E-03	8.80867E-05 
1.0169055E-01	4.45564E-03	8.56441E-05 
1.0191138E-01	4.55153E-03	8.67124E-05 
1.0213221E-01	4.61403E-03	8.68060E-05 
1.0235304E-01	4.40018E-03	8.55284E-05 
1.0257387E-01	4.39468E-03	8.59846E-05 
1.027947E-01	4.51220E-03	8.65563E-05 
1.0301553E-01	4.32150E-03	8.54537E-05 
1.0323636E-01	4.44092E-03	8.54924E-05 
1.0345719E-01	4.18688E-03	8.53167E-05 
1.0367803E-01	4.11109E-03	8.45912E-05 
1.0389886E-01	4.08167E-03	8.55797E-05 
1.0411969E-01	4.10909E-03	8.52075E-05 
1.0434052E-01	4.28757E-03	8.50259E-05 
1.0456135E-01	4.00027E-03	8.38328E-05 
1.0478218E-01	4.17517E-03	8.43407E-05 
1.0500301E-01	4.02440E-03	8.39813E-05 
1.0522384E-01	3.84812E-03	8.44203E-05 
1.0544467E-01	3.96782E-03	8.47129E-05 
1.056655E-01	3.92282E-03	8.41220E-05 
1.0588633E-01	3.84822E-03	8.31730E-05 
1.0610716E-01	3.93041E-03	8.30566E-05 
1.063280E-01	3.86380E-03	8.33743E-05 
1.0654883E-01	3.81917E-03	8.29097E-05 
1.0676966E-01	3.81736E-03	8.32953E-05 
1.0699049E-01	3.76416E-03	8.40275E-05 
1.0721132E-01	3.78191E-03	8.25677E-05 
1.0743215E-01	3.77241E-03	8.26493E-05 
1.0765298E-01	3.77496E-03	8.24753E-05 
1.0787381E-01	3.70988E-03	8.21997E-05 
1.0809464E-01	3.67984E-03	8.26952E-05 
1.0831547E-01	3.52501E-03	8.25227E-05 
1.085363E-01	3.55977E-03	8.18381E-05 
1.0875713E-01	3.48766E-03	8.20968E-05 
1.0897797E-01	3.46077E-03	8.14893E-05 
1.091988E-01	3.51738E-03	8.13313E-05 
1.0941963E-01	3.44833E-03	8.22074E-05 
1.0964046E-01	3.50718E-03	8.15244E-05 
1.0986129E-01	3.46720E-03	8.32343E-05 
1.1008212E-01	3.39710E-03	8.43504E-05 
1.1030295E-01	3.26654E-03	8.39822E-05 
1.1052378E-01	3.29671E-03	8.53018E-05 
1.1074461E-01	3.28783E-03	8.52417E-05 
1.1096544E-01	3.26928E-03	8.49716E-05 
1.1118627E-01	3.18834E-03	8.57430E-05 
1.114071E-01	3.35583E-03	8.65321E-05 
1.1162793E-01	3.21931E-03	8.56060E-05 
1.1184877E-01	3.21710E-03	8.73372E-05 
1.120696E-01	3.33158E-03	8.67084E-05 
1.1229043E-01	3.10984E-03	8.74021E-05 
1.1251126E-01	3.16577E-03	8.69126E-05 
1.1273209E-01	3.14275E-03	8.71800E-05 
1.1295292E-01	3.23630E-03	8.77302E-05 
1.1317375E-01	3.14445E-03	8.75434E-05 
1.1339458E-01	2.97931E-03	8.73947E-05 
1.1361541E-01	3.00905E-03	8.83367E-05 
1.1383624E-01	3.12119E-03	8.89296E-05 
1.1405707E-01	3.02114E-03	8.78767E-05 
1.142779E-01	3.10134E-03	8.64203E-05 
1.1449874E-01	2.96831E-03	8.53322E-05 
1.1471957E-01	2.86506E-03	8.48247E-05 
1.149404E-01	2.96427E-03	8.56851E-05 
1.1516123E-01	2.98538E-03	8.37754E-05 
1.1538206E-01	3.07695E-03	8.36796E-05 
1.1560289E-01	2.89783E-03	8.30829E-05 
1.1582372E-01	2.85822E-03	8.29700E-05 
1.1604455E-01	2.81396E-03	8.27021E-05 
1.1626538E-01	2.84133E-03	8.31265E-05 
1.1648621E-01	2.76435E-03	8.11075E-05 
1.1670704E-01	2.71270E-03	8.20178E-05 
1.1692787E-01	2.72663E-03	8.13366E-05 
1.1714871E-01	2.71891E-03	8.15105E-05 
1.1736954E-01	2.73688E-03	8.19215E-05 
1.1759037E-01	2.74079E-03	8.16222E-05 
1.178112E-01	2.60648E-03	8.05665E-05 
1.1803203E-01	2.48899E-03	7.97694E-05 
1.1825286E-01	2.62913E-03	7.99194E-05 
1.1847369E-01	2.66370E-03	8.06193E-05 
1.1869452E-01	2.48215E-03	8.01936E-05 
1.1891535E-01	2.55463E-03	8.04112E-05 
1.1913618E-01	2.68455E-03	7.96827E-05 
1.1935701E-01	2.58963E-03	7.96696E-05 
1.1957784E-01	2.33277E-03	7.88212E-05 
1.1979868E-01	2.46678E-03	7.95926E-05 
1.2001951E-01	2.66573E-03	7.92075E-05 
1.2024034E-01	2.61453E-03	7.93727E-05 
1.2046117E-01	2.53215E-03	7.93604E-05 
1.206820E-01	2.30119E-03	7.84229E-05 
1.2090283E-01	2.54951E-03	7.86032E-05 
1.2112366E-01	2.36952E-03	7.84882E-05 
1.2134449E-01	2.55794E-03	7.81557E-05 
1.2156532E-01	2.37842E-03	7.81144E-05 
1.2178615E-01	2.46783E-03	7.87179E-05 
1.2200698E-01	2.37465E-03	7.76179E-05 
1.2222781E-01	2.41256E-03	7.79351E-05 
1.2244865E-01	2.36452E-03	7.75083E-05 
1.2266948E-01	2.45247E-03	7.76475E-05 
1.2289031E-01	2.24526E-03	7.75668E-05 
1.2311114E-01	2.17152E-03	7.75980E-05 
1.2333197E-01	2.35926E-03	7.70457E-05 
1.235528E-01	2.26912E-03	7.70801E-05 
1.2377363E-01	2.11049E-03	7.65903E-05 
1.2399446E-01	2.31420E-03	7.62815E-05 
1.2421529E-01	2.29897E-03	7.69527E-05 
1.2443612E-01	2.22423E-03	7.65741E-05 
1.2465695E-01	2.34605E-03	7.67102E-05 
1.2487778E-01	2.25437E-03	7.56671E-05 
1.2509862E-01	2.24146E-03	7.60763E-05 
1.2531945E-01	2.31089E-03	7.59520E-05 
1.2554028E-01	2.16413E-03	7.61493E-05 
1.2576111E-01	2.07416E-03	7.61599E-05 
1.2598194E-01	2.19970E-03	7.55238E-05 
1.2620277E-01	2.18567E-03	7.55302E-05 
1.264236E-01	2.05998E-03	7.47901E-05 
1.2664443E-01	2.10425E-03	7.52109E-05 
1.2686526E-01	2.24871E-03	7.56237E-05 
1.2708609E-01	1.90914E-03	7.57896E-05 
1.2730692E-01	1.92862E-03	7.44313E-05 
1.2752775E-01	2.09305E-03	7.46249E-05 
1.2774859E-01	1.91794E-03	7.42219E-05 
1.2796942E-01	2.08730E-03	7.51158E-05 
1.2819025E-01	2.07707E-03	7.49957E-05 
1.2841108E-01	2.12976E-03	7.51019E-05 
1.2863191E-01	1.98851E-03	7.45282E-05 
1.2885274E-01	1.84985E-03	7.39548E-05 
1.2907357E-01	1.86533E-03	7.43017E-05 
1.292944E-01	1.98061E-03	7.45274E-05 
1.2951523E-01	1.97090E-03	7.44037E-05 
1.2973606E-01	1.96918E-03	7.45198E-05 
1.2995689E-01	1.90643E-03	7.38691E-05 
1.3017772E-01	1.90547E-03	7.33156E-05 
1.3039856E-01	1.79667E-03	7.39774E-05 
1.3061939E-01	1.97379E-03	7.40723E-05 
1.3084022E-01	1.78421E-03	7.34704E-05 
1.3106105E-01	1.89049E-03	7.41016E-05 
1.3128188E-01	1.92222E-03	7.32105E-05 
1.3150271E-01	1.89978E-03	7.27557E-05 
1.3172354E-01	2.00237E-03	7.36444E-05 
1.3194437E-01	1.87146E-03	7.29302E-05 
1.321652E-01	1.87173E-03	7.32806E-05 
1.3238603E-01	1.69697E-03	7.30152E-05 
1.3260686E-01	1.72911E-03	7.22089E-05 
1.3282769E-01	1.83912E-03	7.28171E-05 
1.3304852E-01	1.84014E-03	7.27543E-05 
1.3326936E-01	1.80143E-03	7.19769E-05 
1.3349019E-01	1.87009E-03	7.24330E-05 
1.3371102E-01	1.80475E-03	7.25710E-05 
1.3393185E-01	1.85549E-03	7.22126E-05 
1.3415268E-01	1.80210E-03	7.23494E-05 
1.3437351E-01	1.60375E-03	7.16086E-05 
1.3459434E-01	1.81931E-03	7.17568E-05 
1.3481517E-01	1.71103E-03	7.20507E-05 
1.350360E-01	1.68130E-03	7.12841E-05 
1.3525683E-01	1.65987E-03	7.21753E-05 
1.3547766E-01	1.68721E-03	7.19512E-05 
1.3569849E-01	1.57804E-03	7.14314E-05 
1.3591933E-01	1.54666E-03	7.09683E-05 
1.3614016E-01	1.71081E-03	7.16391E-05 
1.3636099E-01	1.52859E-03	7.08887E-05 
1.3658182E-01	1.59145E-03	7.19094E-05 
1.3680265E-01	1.64492E-03	7.12210E-05 
1.3702348E-01	1.61836E-03	7.06808E-05 
1.3724431E-01	1.67510E-03	7.16334E-05 
1.3746514E-01	1.52072E-03	7.05546E-05 
1.3768597E-01	1.59673E-03	7.07730E-05 
1.379068E-01	1.67072E-03	7.19066E-05 
1.3812763E-01	1.65502E-03	7.04490E-05 
1.3834846E-01	1.54006E-03	7.04701E-05 
1.385693E-01	1.61765E-03	7.05036E-05 
1.3879013E-01	1.68818E-03	7.04988E-05 
1.3901096E-01	1.66530E-03	7.09169E-05 
1.3923179E-01	1.62567E-03	7.11071E-05 
1.3945262E-01	1.59994E-03	6.99842E-05 
1.3967345E-01	1.53984E-03	7.03364E-05 
1.3989428E-01	1.49038E-03	6.96989E-05 
1.4011511E-01	1.63962E-03	7.00760E-05 
1.4033594E-01	1.56019E-03	7.07604E-05 
1.4055677E-01	1.45173E-03	7.04669E-05 
1.407776E-01	1.58657E-03	6.97240E-05 
1.4099843E-01	1.52499E-03	6.97003E-05 
1.4121927E-01	1.52886E-03	6.95937E-05 
1.414401E-01	1.54340E-03	6.97045E-05 
1.4166093E-01	1.35102E-03	6.97348E-05 
1.4188176E-01	1.40491E-03	6.97916E-05 
1.4210259E-01	1.43810E-03	6.92453E-05 
1.4232342E-01	1.32345E-03	6.91157E-05 
1.4254425E-01	1.37599E-03	6.90942E-05 
1.4276508E-01	1.53384E-03	6.94786E-05 
1.4298591E-01	1.43243E-03	6.93774E-05 
1.4320674E-01	1.45027E-03	6.90824E-05 
1.4342757E-01	1.48639E-03	6.90134E-05 
1.436484E-01	1.38214E-03	6.85772E-05 
1.4386924E-01	1.51368E-03	6.90774E-05 
1.4409007E-01	1.38402E-03	6.93754E-05 
1.443109E-01	1.55838E-03	6.86847E-05 
1.4453173E-01	1.44297E-03	6.88682E-05 
1.4475256E-01	1.38297E-03	6.86430E-05 
1.4497339E-01	1.32984E-03	6.83657E-05 
1.4519422E-01	1.30910E-03	6.81998E-05 
1.4541505E-01	1.35478E-03	6.86594E-05 
1.4563588E-01	1.39367E-03	6.82954E-05 
1.4585671E-01	1.36339E-03	6.81255E-05 
1.4607754E-01	1.57500E-03	6.88661E-05 
1.4629837E-01	1.33285E-03	6.77515E-05 
1.4651921E-01	1.44026E-03	6.83779E-05 
1.4674004E-01	1.23852E-03	6.74918E-05 
1.4696087E-01	1.36464E-03	6.76245E-05 
1.471817E-01	1.25750E-03	6.81324E-05 
1.4740253E-01	1.25438E-03	6.80525E-05 
1.4762336E-01	1.30059E-03	6.77860E-05 
1.4784419E-01	1.33943E-03	6.79523E-05 
1.4806502E-01	1.31259E-03	6.74545E-05 
1.4828585E-01	1.41843E-03	6.70778E-05 
1.4850668E-01	1.22163E-03	6.77512E-05 
1.4872751E-01	1.34998E-03	6.77224E-05 
1.4894834E-01	1.14232E-03	6.74364E-05 
1.4916918E-01	1.30868E-03	6.72981E-05 
1.4939001E-01	1.23693E-03	6.67384E-05 
1.4961084E-01	1.33009E-03	6.71057E-05 
1.4983167E-01	1.18603E-03	6.71574E-05 
1.500525E-01	1.30661E-03	6.73060E-05 
1.5027333E-01	1.29583E-03	6.71315E-05 
1.5049416E-01	1.21411E-03	6.66903E-05 
1.5071499E-01	1.24124E-03	6.64368E-05 
1.5093582E-01	1.22835E-03	6.71915E-05 
1.5115665E-01	1.27203E-03	6.67859E-05 
1.5137748E-01	1.27626E-03	6.73067E-05 
1.5159831E-01	1.27733E-03	6.64696E-05 
1.5181915E-01	1.33159E-03	6.61182E-05 
1.5203998E-01	1.23536E-03	6.62219E-05 
1.5226081E-01	1.14776E-03	6.65710E-05 
1.5248164E-01	1.27086E-03	6.65179E-05 
1.5270247E-01	1.09766E-03	6.66035E-05 
1.529233E-01	1.11385E-03	6.62122E-05 
1.5314413E-01	1.35670E-03	6.58145E-05 
1.5336496E-01	1.28385E-03	6.62808E-05 
1.5358579E-01	1.15072E-03	6.59093E-05 
1.5380662E-01	1.15584E-03	6.61036E-05 
1.5402745E-01	1.19987E-03	6.64832E-05 
1.5424828E-01	1.17292E-03	6.56635E-05 
1.5446911E-01	1.00316E-03	6.53126E-05 
1.5468995E-01	1.20916E-03	6.58088E-05 
1.5491078E-01	1.17160E-03	6.57260E-05 
1.5513161E-01	1.12827E-03	6.54375E-05 
1.5535244E-01	1.22364E-03	6.60594E-05 
1.5557327E-01	1.28675E-03	6.55504E-05 
1.557941E-01	1.19050E-03	6.55775E-05 
1.5601493E-01	1.07926E-03	6.54482E-05 
1.5623576E-01	1.21267E-03	6.52710E-05 
1.5645659E-01	1.14165E-03	6.53760E-05 
1.5667742E-01	1.23049E-03	6.57058E-05 
1.5689825E-01	1.22783E-03	6.50960E-05 
1.5711908E-01	1.18326E-03	6.51779E-05 
1.5733992E-01	1.13779E-03	6.49424E-05 
1.5756075E-01	1.07108E-03	6.49725E-05 
1.5778158E-01	1.17249E-03	6.51550E-05 
1.5800241E-01	1.07700E-03	6.49664E-05 
1.5822324E-01	1.13890E-03	6.48957E-05 
1.5844407E-01	1.09561E-03	6.48825E-05 
1.586649E-01	1.18540E-03	6.46260E-05 
1.5888573E-01	1.17464E-03	6.48350E-05 
1.5910656E-01	1.17945E-03	6.50869E-05 
1.5932739E-01	1.10370E-03	6.46051E-05 
1.5954822E-01	1.16068E-03	6.49412E-05 
1.5976905E-01	1.07384E-03	6.42548E-05 
1.5998989E-01	1.05782E-03	6.42285E-05 
1.6021072E-01	1.07274E-03	6.44358E-05 
1.6043155E-01	9.97147E-04	6.38726E-05 
1.6065238E-01	1.16256E-03	6.45652E-05 
1.6087321E-01	1.05679E-03	6.46132E-05 
1.6109404E-01	9.61029E-04	6.40739E-05 
1.6131487E-01	1.17746E-03	6.40098E-05 
1.615357E-01	1.06334E-03	6.38004E-05 
1.6175653E-01	1.06518E-03	6.40108E-05 
1.6197736E-01	1.02195E-03	6.38306E-05 
1.6219819E-01	1.05872E-03	6.44751E-05 
1.6241902E-01	1.08232E-03	6.37027E-05 
1.6263986E-01	1.11637E-03	6.38199E-05 
1.6286069E-01	1.09233E-03	6.37236E-05 
1.6308152E-01	1.07599E-03	6.33534E-05 
1.6330235E-01	1.11630E-03	6.39424E-05 
1.6352318E-01	1.13920E-03	6.42824E-05 
1.6374401E-01	1.09947E-03	6.32326E-05 
1.6396484E-01	8.75131E-04	6.28854E-05 
1.6418567E-01	1.10638E-03	6.36641E-05 
1.644065E-01	9.22057E-04	6.32405E-05 
1.6462733E-01	1.01420E-03	6.37978E-05 
1.6484816E-01	7.53509E-04	6.27254E-05 
1.6506899E-01	1.08213E-03	6.30805E-05 
1.6528983E-01	1.02352E-03	6.28639E-05 
1.6551066E-01	1.07362E-03	6.32253E-05 
1.6573149E-01	1.05646E-03	6.42278E-05 
1.6595232E-01	8.99233E-04	6.47868E-05 
1.6617315E-01	1.04216E-03	6.49699E-05 
1.6639398E-01	1.06003E-03	6.49206E-05 
1.6661481E-01	9.38818E-04	6.53737E-05 
1.6683564E-01	1.09412E-03	6.57979E-05 
1.6705647E-01	1.06984E-03	6.61901E-05 
1.672773E-01	1.26953E-03	6.63818E-05 
1.6749813E-01	9.13867E-04	6.59890E-05 
1.6771896E-01	1.09035E-03	6.67120E-05 
1.679398E-01	1.04959E-03	6.68312E-05 
1.6816063E-01	1.04857E-03	6.67122E-05 
1.6838146E-01	9.90783E-04	6.72330E-05 
1.6860229E-01	1.00909E-03	6.69298E-05 
1.6882312E-01	8.88221E-04	6.67500E-05 
1.6904395E-01	9.89279E-04	6.76377E-05 
1.6926478E-01	1.02531E-03	6.74819E-05 
1.6948561E-01	9.73957E-04	6.78741E-05 
1.6970644E-01	9.97567E-04	6.78212E-05 
1.6992727E-01	1.09552E-03	6.74142E-05 
1.701481E-01	1.00321E-03	6.74524E-05 
1.7036893E-01	9.74181E-04	6.73132E-05 
1.7058977E-01	1.02259E-03	6.59350E-05 
1.708106E-01	1.01275E-03	6.57840E-05 
1.7103143E-01	9.67368E-04	6.51696E-05 
1.7125226E-01	8.90433E-04	6.51685E-05 
1.7147309E-01	9.32117E-04	6.54319E-05 
1.7169392E-01	9.31776E-04	6.50729E-05 
1.7191475E-01	8.98724E-04	6.47766E-05 
1.7213558E-01	8.96684E-04	6.44078E-05 
1.7235641E-01	8.73675E-04	6.41872E-05 
1.7257724E-01	9.56930E-04	6.40007E-05 
1.7279807E-01	8.53707E-04	6.44306E-05 
1.730189E-01	9.04218E-04	6.45990E-05 
1.7323974E-01	9.88664E-04	6.39355E-05 
1.7346057E-01	9.96257E-04	6.34974E-05 
1.736814E-01	9.63893E-04	6.36378E-05 
1.7390223E-01	9.07366E-04	6.35037E-05 
1.7412306E-01	9.84448E-04	6.37931E-05 
1.7434389E-01	8.58638E-04	6.41436E-05 
1.7456472E-01	9.47427E-04	6.32030E-05 
1.7478555E-01	9.20570E-04	6.30505E-05 
1.7500638E-01	9.76597E-04	6.28785E-05 
1.7522721E-01	9.45484E-04	6.32200E-05 
1.7544804E-01	8.61091E-04	6.32102E-05 
1.7566887E-01	8.75026E-04	6.31179E-05 
1.758897E-01	9.31233E-04	6.24211E-05 
1.7611054E-01	9.20321E-04	6.25371E-05 
1.7633137E-01	9.69694E-04	6.27511E-05 
1.765522E-01	9.77103E-04	6.24966E-05 
1.7677303E-01	9.30660E-04	6.24488E-05 
1.7699386E-01	8.57084E-04	6.29105E-05 
1.7721469E-01	8.35315E-04	6.18263E-05 
1.7743552E-01	8.81140E-04	6.20311E-05 
1.7765635E-01	8.93894E-04	6.21821E-05 
1.7787718E-01	9.55603E-04	6.24099E-05 
1.7809801E-01	7.68936E-04	6.22249E-05 
1.7831884E-01	9.38473E-04	6.19781E-05 
1.7853967E-01	8.21141E-04	6.15359E-05 
1.7876051E-01	8.93010E-04	6.18764E-05 
1.7898134E-01	8.67183E-04	6.18293E-05 
1.7920217E-01	9.14174E-04	6.16341E-05 
1.794230E-01	9.04243E-04	6.17239E-05 
1.7964383E-01	8.51037E-04	6.14537E-05 
1.7986466E-01	8.16781E-04	6.18277E-05 
1.8008549E-01	7.55985E-04	6.11158E-05 
1.8030632E-01	8.01333E-04	6.17134E-05 
1.8052715E-01	8.20398E-04	6.13548E-05 
1.8074798E-01	8.39021E-04	6.12313E-05 
1.8096881E-01	9.73663E-04	6.14492E-05 
1.8118964E-01	7.60683E-04	6.13823E-05 
1.8141048E-01	8.70622E-04	6.12891E-05 
1.8163131E-01	7.82859E-04	6.10911E-05 
1.8185214E-01	7.53130E-04	6.05251E-05 
1.8207297E-01	9.05984E-04	6.07659E-05 
1.822938E-01	7.86437E-04	6.09456E-05 
1.8251463E-01	7.96959E-04	6.10499E-05 
1.8273546E-01	8.04960E-04	6.07363E-05 
1.8295629E-01	9.12179E-04	6.06278E-05 
1.8317712E-01	8.98402E-04	6.03929E-05 
1.8339795E-01	8.68527E-04	6.09285E-05 
1.8361878E-01	6.03311E-04	6.02175E-05 
1.8383961E-01	8.71892E-04	6.11300E-05 
1.8406045E-01	7.83763E-04	6.04061E-05 
1.8428128E-01	8.16603E-04	6.01183E-05 
1.8450211E-01	7.75444E-04	5.98475E-05 
1.8472294E-01	8.54646E-04	6.05198E-05 
1.8494377E-01	7.97747E-04	6.01848E-05 
1.851646E-01	8.78666E-04	6.09233E-05 
1.8538543E-01	8.73619E-04	5.99617E-05 
1.8560626E-01	8.63525E-04	5.99390E-05 
1.8582709E-01	9.10109E-04	6.01763E-05 
1.8604792E-01	7.81039E-04	6.00981E-05 
1.8626875E-01	9.01484E-04	6.05139E-05 
1.8648958E-01	8.69402E-04	6.06614E-05 
1.8671042E-01	7.62159E-04	5.94650E-05 
1.8693125E-01	8.21742E-04	5.97543E-05 
1.8715208E-01	7.61602E-04	5.99223E-05 
1.8737291E-01	8.42868E-04	5.98128E-05 
1.8759374E-01	7.35494E-04	5.98540E-05 
1.8781457E-01	7.63695E-04	6.06005E-05 
1.880354E-01	7.46069E-04	5.91196E-05 
1.8825623E-01	7.87096E-04	5.98720E-05 
1.8847706E-01	7.43967E-04	5.96620E-05 
1.8869789E-01	8.82334E-04	6.02584E-05 
1.8891872E-01	6.68045E-04	6.01851E-05 
1.8913955E-01	7.27769E-04	5.99673E-05 
1.8936039E-01	7.82655E-04	5.98207E-05 
1.8958122E-01	7.73423E-04	6.03179E-05 
1.8980205E-01	7.11376E-04	5.99251E-05 
1.9002288E-01	7.17275E-04	6.03443E-05 
1.9024371E-01	6.80066E-04	6.04695E-05 
1.9046454E-01	8.08988E-04	6.00966E-05 
1.9068537E-01	7.91070E-04	6.03676E-05 
1.909062E-01	8.88501E-04	6.06930E-05 
1.9112703E-01	7.81644E-04	6.02825E-05 
1.9134786E-01	7.61102E-04	6.03230E-05 
1.9156869E-01	8.36803E-04	6.02916E-05 
1.9178952E-01	7.91627E-04	6.05704E-05 
1.9201036E-01	7.29553E-04	6.05902E-05 
1.9223119E-01	7.15116E-04	6.04149E-05 
1.9245202E-01	8.57251E-04	6.04846E-05 
1.9267285E-01	7.89442E-04	6.03767E-05 
1.9289368E-01	8.50967E-04	6.03052E-05 
1.9311451E-01	6.19584E-04	6.03555E-05 
1.9333534E-01	6.64125E-04	6.07219E-05 
1.9355617E-01	6.70886E-04	6.07183E-05 
1.937770E-01	7.70224E-04	6.03054E-05 
1.9399783E-01	6.94635E-04	5.99258E-05 
1.9421866E-01	8.48213E-04	6.07256E-05 
1.9443949E-01	7.46782E-04	6.05196E-05 
1.9466033E-01	7.26459E-04	6.11440E-05 
1.9488116E-01	7.49212E-04	5.99507E-05 
1.9510199E-01	7.30177E-04	6.02070E-05 
1.9532282E-01	6.24724E-04	6.01579E-05 
1.9554365E-01	6.99129E-04	6.00974E-05 
1.9576448E-01	7.05661E-04	6.03784E-05 
1.9598531E-01	7.10399E-04	6.07996E-05 
1.9620614E-01	5.61143E-04	5.97978E-05 
1.9642697E-01	6.13169E-04	5.96590E-05 
1.966478E-01	5.84766E-04	5.99629E-05 
1.9686863E-01	6.15569E-04	5.99451E-05 
1.9708946E-01	6.08633E-04	6.02219E-05 
1.973103E-01	6.66625E-04	6.06761E-05 
1.9753113E-01	7.11909E-04	5.97976E-05 
1.9775196E-01	6.87456E-04	6.00334E-05 
1.9797279E-01	6.41872E-04	6.01026E-05 
1.9819362E-01	7.92500E-04	6.00526E-05 
1.9841445E-01	6.67579E-04	6.04902E-05 
1.9863528E-01	5.86858E-04	6.05547E-05 
1.9885611E-01	5.64679E-04	5.95748E-05 
1.9907694E-01	6.59743E-04	6.03959E-05 
1.9929777E-01	6.49942E-04	5.96695E-05 
1.995186E-01	7.07633E-04	6.05889E-05 
1.9973943E-01	5.14889E-04	6.02081E-05 
1.9996026E-01	7.28936E-04	6.01702E-05 
2.001811E-01	5.98768E-04	6.00111E-05 
2.0040193E-01	6.35308E-04	6.01743E-05 
2.0062276E-01	5.72531E-04	6.01326E-05 
2.0084359E-01	5.71859E-04	6.01752E-05 
2.0106442E-01	5.90152E-04	6.03735E-05 
2.0128525E-01	6.32971E-04	6.02205E-05 
2.0150608E-01	5.99205E-04	6.07182E-05 
2.0172691E-01	6.45874E-04	6.00199E-05 
2.0194774E-01	5.86025E-04	6.01215E-05 
2.0216857E-01	5.27041E-04	6.04766E-05 
2.023894E-01	7.05878E-04	5.99130E-05 
2.0261023E-01	6.55234E-04	6.01565E-05 
2.0283107E-01	6.66144E-04	6.07394E-05 
2.030519E-01	5.89921E-04	6.02683E-05 
2.0327273E-01	6.03412E-04	6.02992E-05 
2.0349356E-01	5.51812E-04	6.02621E-05 
2.0371439E-01	5.66972E-04	5.97234E-05 
2.0393522E-01	6.48244E-04	6.06890E-05 
2.0415605E-01	5.59375E-04	6.06203E-05 
2.0437688E-01	5.78074E-04	6.02679E-05 
2.0459771E-01	5.80678E-04	6.06390E-05 
2.0481854E-01	4.51539E-04	5.99861E-05 
2.0503937E-01	5.80624E-04	6.03260E-05 
2.052602E-01	6.57894E-04	6.12252E-05 
2.0548104E-01	6.19871E-04	6.10857E-05 
2.0570187E-01	5.50899E-04	6.11262E-05 
2.059227E-01	6.22218E-04	6.08312E-05 
2.0614353E-01	4.61117E-04	6.02457E-05 
2.0636436E-01	5.19996E-04	6.09759E-05 
2.0658519E-01	6.41169E-04	6.15750E-05 
2.0680602E-01	4.96876E-04	6.16171E-05 
2.0702685E-01	4.99715E-04	6.09654E-05 
2.0724768E-01	4.45469E-04	6.06514E-05 
2.0746851E-01	5.30592E-04	6.09300E-05 
2.0768934E-01	5.48372E-04	6.15868E-05 
2.0791017E-01	5.70117E-04	6.14816E-05 
2.0813101E-01	4.38299E-04	6.20465E-05 
2.0835184E-01	5.50865E-04	6.12239E-05 
2.0857267E-01	5.04678E-04	6.11090E-05 
2.087935E-01	6.01850E-04	6.15554E-05 
2.0901433E-01	4.74562E-04	6.18144E-05 
2.0923516E-01	5.59205E-04	6.18383E-05 
2.0945599E-01	5.13073E-04	6.19160E-05 
2.0967682E-01	4.89274E-04	6.17087E-05 
2.0989765E-01	5.63881E-04	6.14776E-05 
2.1011848E-01	5.58528E-04	6.16527E-05 
2.1033931E-01	3.79741E-04	6.18838E-05 
2.1056014E-01	7.04997E-04	6.20225E-05 
2.1078098E-01	5.63395E-04	6.16220E-05 
2.1100181E-01	3.90528E-04	6.14974E-05 
2.1122264E-01	6.09810E-04	6.16983E-05 
2.1144347E-01	6.57264E-04	6.18706E-05 
2.116643E-01	3.86760E-04	6.18597E-05 
2.1188513E-01	5.31885E-04	6.15758E-05 
2.1210596E-01	5.81618E-04	6.18865E-05 
2.1232679E-01	5.16954E-04	6.21766E-05 
2.1254762E-01	5.69522E-04	6.19887E-05 
2.1276845E-01	4.44960E-04	6.19510E-05 
2.1298928E-01	5.61206E-04	6.21378E-05 
2.1321011E-01	4.40314E-04	6.16613E-05 
2.1343095E-01	4.36894E-04	6.19200E-05 
2.1365178E-01	5.32153E-04	6.23522E-05 
2.1387261E-01	3.90850E-04	6.18135E-05 
2.1409344E-01	4.35597E-04	6.25222E-05 
2.1431427E-01	3.51764E-04	6.17860E-05 
2.145351E-01	3.78867E-04	6.17386E-05 
2.1475593E-01	4.56274E-04	6.22786E-05 
2.1497676E-01	4.31846E-04	6.26126E-05 
2.1519759E-01	5.69801E-04	6.24626E-05 
2.1541842E-01	5.41944E-04	6.23850E-05 
2.1563925E-01	4.41255E-04	6.18774E-05 
2.1586008E-01	4.71777E-04	6.24007E-05 
2.1608092E-01	6.32109E-04	6.29535E-05 
2.1630175E-01	5.23018E-04	6.26887E-05 
2.1652258E-01	5.03015E-04	6.28071E-05 
2.1674341E-01	4.66047E-04	6.20989E-05 
2.1696424E-01	4.89897E-04	6.20400E-05 
2.1718507E-01	4.50766E-04	6.27070E-05 
2.174059E-01	4.45488E-04	6.24509E-05 
2.1762673E-01	5.51456E-04	6.31536E-05 
2.1784756E-01	3.99111E-04	6.28168E-05 
2.1806839E-01	3.76374E-04	6.15985E-05 
2.1828922E-01	3.87247E-04	6.21711E-05 
2.1851005E-01	5.43472E-04	6.25225E-05 
2.1873089E-01	5.41900E-04	6.22736E-05 
2.1895172E-01	4.65208E-04	6.29798E-05 
2.1917255E-01	4.10463E-04	6.23588E-05 
2.1939338E-01	5.57397E-04	6.21673E-05 
2.1961421E-01	6.29731E-04	6.28640E-05 
2.1983504E-01	4.04516E-04	6.24634E-05 
2.2005587E-01	3.81026E-04	6.27077E-05 
2.202767E-01	4.25332E-04	6.27311E-05 
2.2049753E-01	5.30643E-04	6.23968E-05 
2.2071836E-01	4.10386E-04	6.20514E-05 
2.2093919E-01	5.09508E-04	6.31016E-05 
2.2116002E-01	6.30752E-04	6.27501E-05 
2.2138085E-01	4.80435E-04	6.31906E-05 
2.2160169E-01	5.26484E-04	6.31928E-05 
2.2182252E-01	4.39174E-04	6.40782E-05 
2.2204335E-01	5.34543E-04	6.52197E-05 
2.2226418E-01	5.02724E-04	6.55547E-05 
2.2248501E-01	5.43483E-04	6.62364E-05 
2.2270584E-01	4.82688E-04	6.63949E-05 
2.2292667E-01	5.38112E-04	6.64583E-05 
2.231475E-01	4.08157E-04	6.66669E-05 
2.2336833E-01	4.27060E-04	6.74689E-05 
2.2358916E-01	5.08734E-04	6.78702E-05 
2.2380999E-01	3.63888E-04	6.81771E-05 
2.2403082E-01	5.42580E-04	6.76521E-05 
2.2425166E-01	5.16254E-04	6.83590E-05 
2.2447249E-01	5.37369E-04	6.89445E-05 
2.2469332E-01	4.18735E-04	6.95492E-05 
2.2491415E-01	4.47471E-04	6.94855E-05 
2.2513498E-01	5.63807E-04	6.96495E-05 
2.2535581E-01	3.72170E-04	6.94889E-05 
2.2557664E-01	4.67256E-04	6.99109E-05 
2.2579747E-01	3.72265E-04	7.02323E-05 
2.260183E-01	5.00300E-04	7.10819E-05 
2.2623913E-01	4.37570E-04	6.92774E-05 
2.2645996E-01	4.55224E-04	6.84749E-05 
2.2668079E-01	4.23397E-04	6.79983E-05 
2.2690163E-01	4.21443E-04	6.79459E-05 
2.2712246E-01	4.36780E-04	6.80138E-05 
2.2734329E-01	4.31657E-04	6.83468E-05 
2.2756412E-01	4.11863E-04	6.67513E-05 
2.2778495E-01	3.11558E-04	6.66728E-05 
2.2800578E-01	3.30045E-04	6.68525E-05 
2.2822661E-01	3.34562E-04	6.73448E-05 
2.2844744E-01	5.75195E-04	6.76208E-05 
2.2866827E-01	3.80838E-04	6.66341E-05 
2.288891E-01	3.46216E-04	6.59011E-05 
2.2910993E-01	3.38625E-04	6.63622E-05 
2.2933076E-01	4.49563E-04	6.67191E-05 
2.295516E-01	5.03887E-04	6.67638E-05 
2.2977243E-01	5.03724E-04	6.70404E-05 
2.2999326E-01	5.77317E-04	6.66285E-05 
2.3021409E-01	4.04501E-04	6.55997E-05 
2.3043492E-01	4.61433E-04	6.61498E-05 
2.3065575E-01	3.64324E-04	6.59220E-05 
2.3087658E-01	4.97593E-04	6.63923E-05 
2.3109741E-01	4.66204E-04	6.61923E-05 
2.3131824E-01	4.64750E-04	6.61965E-05 
2.3153907E-01	3.72776E-04	6.57478E-05 
2.317599E-01	3.81967E-04	6.58760E-05 
2.3198073E-01	3.41239E-04	6.57436E-05 
2.3220157E-01	3.47295E-04	6.57425E-05 
2.324224E-01	4.23203E-04	6.54724E-05 
2.3264323E-01	3.66092E-04	6.59000E-05 
2.3286406E-01	4.65366E-04	6.53950E-05 
2.3308489E-01	3.97916E-04	6.55864E-05 
2.3330572E-01	2.64587E-04	6.52243E-05 
2.3352655E-01	4.19862E-04	6.57175E-05 
2.3374738E-01	4.59186E-04	6.55831E-05 
2.3396821E-01	5.23611E-04	6.58270E-05 
2.3418904E-01	3.98853E-04	6.54351E-05 
2.3440987E-01	4.09472E-04	6.54275E-05 
2.346307E-01	3.67863E-04	6.53218E-05 
2.3485154E-01	4.11638E-04	6.55525E-05 
2.3507237E-01	3.30059E-04	6.52353E-05 
2.352932E-01	4.03953E-04	6.62282E-05 
2.3551403E-01	2.80791E-04	6.51295E-05 
2.3573486E-01	3.28488E-04	6.50947E-05 
2.3595569E-01	4.25995E-04	6.53816E-05 
2.3617652E-01	3.91463E-04	6.55066E-05 
2.3639735E-01	4.15456E-04	6.51623E-05 
2.3661818E-01	4.83435E-04	6.61438E-05 
2.3683901E-01	4.37710E-04	6.55967E-05 
2.3705984E-01	3.86602E-04	6.55532E-05 
2.3728067E-01	3.70638E-04	6.54029E-05 
2.3750151E-01	4.04740E-04	6.49079E-05 
2.3772234E-01	4.51849E-04	6.57266E-05 
2.3794317E-01	5.16671E-04	6.60429E-05 
2.381640E-01	3.60460E-04	6.58997E-05 
2.3838483E-01	4.38785E-04	6.54705E-05 
2.3860566E-01	3.60356E-04	6.55433E-05 
2.3882649E-01	4.67906E-04	6.53768E-05 
2.3904732E-01	4.20847E-04	6.56423E-05 
2.3926815E-01	3.37318E-04	6.55426E-05 
2.3948898E-01	4.11463E-04	6.58394E-05 
2.3970981E-01	4.53847E-04	6.54260E-05 
2.3993064E-01	3.15573E-04	6.55764E-05 
2.4015148E-01	4.09345E-04	6.55821E-05 
2.4037231E-01	2.25076E-04	6.54713E-05 
2.4059314E-01	3.79720E-04	6.58008E-05 
2.4081397E-01	3.89491E-04	6.58228E-05 
2.410348E-01	4.29861E-04	6.53559E-05 
2.4125563E-01	3.53459E-04	6.53692E-05 
2.4147646E-01	4.97170E-04	6.57089E-05 
2.4169729E-01	4.47621E-04	6.59584E-05 
2.4191812E-01	4.01011E-04	6.52960E-05 
2.4213895E-01	5.14102E-04	6.60763E-05 
2.4235978E-01	4.00185E-04	6.54983E-05 
2.4258061E-01	3.08069E-04	6.51331E-05 
2.4280144E-01	3.79789E-04	6.57872E-05 
2.4302228E-01	3.45269E-04	6.55135E-05 
2.4324311E-01	3.67593E-04	6.55991E-05 
2.4346394E-01	3.52043E-04	6.62888E-05 
2.4368477E-01	3.83455E-04	6.54211E-05 
2.439056E-01	3.45659E-04	6.54854E-05 
2.4412643E-01	5.41119E-04	6.59111E-05 
2.4434726E-01	4.63555E-04	6.53832E-05 
2.4456809E-01	3.35507E-04	6.51759E-05 
2.4478892E-01	3.58718E-04	6.61095E-05 
2.4500975E-01	4.61821E-04	6.59413E-05 
2.4523058E-01	3.82541E-04	6.58181E-05 
2.4545141E-01	3.30552E-04	6.53536E-05 
2.4567225E-01	3.46547E-04	6.54614E-05 
2.4589308E-01	3.00199E-04	6.56950E-05 
2.4611391E-01	3.42979E-04	6.56949E-05 
2.4633474E-01	4.36277E-04	6.59796E-05 
2.4655557E-01	3.67801E-04	6.56982E-05 
2.467764E-01	4.13307E-04	6.58861E-05 
2.4699723E-01	3.15581E-04	6.51033E-05 
2.4721806E-01	3.20627E-04	6.56247E-05 
2.4743889E-01	2.99478E-04	6.59664E-05 
2.4765972E-01	4.54206E-04	6.63611E-05 
2.4788055E-01	4.03443E-04	6.52988E-05 
2.4810138E-01	3.82946E-04	6.52889E-05 
2.4832222E-01	3.90043E-04	6.57556E-05 
2.4854305E-01	2.58581E-04	6.54386E-05 
2.4876388E-01	2.88774E-04	6.59182E-05 
2.4898471E-01	4.44485E-04	6.61609E-05 
2.4920554E-01	4.60745E-04	6.57715E-05 
2.4942637E-01	5.20830E-04	6.52495E-05 
2.496472E-01	3.86319E-04	6.57689E-05 
2.4986803E-01	3.87954E-04	6.56460E-05 
2.5008886E-01	3.69046E-04	6.61024E-05 
2.5030969E-01	3.60933E-04	6.60174E-05 
2.5053052E-01	3.77118E-04	6.51268E-05 
2.5075135E-01	2.70287E-04	6.52769E-05 
2.5097219E-01	3.38946E-04	6.54508E-05 
2.5119302E-01	4.69493E-04	6.58670E-05 
2.5141385E-01	2.79934E-04	6.51607E-05 
2.5163468E-01	4.65076E-04	6.63537E-05 
2.5185551E-01	3.10590E-04	6.45992E-05 
2.5207634E-01	3.12835E-04	6.52347E-05 
2.5229717E-01	3.66207E-04	6.54498E-05 
2.525180E-01	4.07037E-04	6.54458E-05 
2.5273883E-01	2.52745E-04	6.51812E-05 
2.5295966E-01	4.48605E-04	6.55770E-05 
2.5318049E-01	3.37324E-04	6.52142E-05 
2.5340132E-01	3.23411E-04	6.49604E-05 
2.5362216E-01	3.17446E-04	6.55730E-05 
2.5384299E-01	4.80266E-04	6.52571E-05 
2.5406382E-01	2.35707E-04	6.52326E-05 
2.5428465E-01	4.17289E-04	6.54119E-05 
2.5450548E-01	4.06878E-04	6.59860E-05 
2.5472631E-01	2.25502E-04	6.50607E-05 
2.5494714E-01	4.87807E-04	6.53894E-05 
2.5516797E-01	2.69796E-04	6.50976E-05 
2.553888E-01	3.00481E-04	6.51075E-05 
2.5560963E-01	3.64333E-04	6.57105E-05 
2.5583046E-01	2.88548E-04	6.53652E-05 
2.5605129E-01	3.04714E-04	6.55743E-05 
2.5627213E-01	2.93340E-04	6.49505E-05 
2.5649296E-01	3.83224E-04	6.53116E-05 
2.5671379E-01	3.11848E-04	6.50696E-05 
2.5693462E-01	3.50468E-04	6.56917E-05 
2.5715545E-01	3.90810E-04	6.59878E-05 
2.5737628E-01	3.32536E-04	6.51933E-05 
2.5759711E-01	4.67536E-04	6.53744E-05 
2.5781794E-01	3.95741E-04	6.50682E-05 
2.5803877E-01	2.78564E-04	6.54528E-05 
2.582596E-01	3.74127E-04	6.53743E-05 
2.5848043E-01	2.51364E-04	6.61274E-05 
2.5870126E-01	3.32547E-04	6.50755E-05 
2.589221E-01	2.68462E-04	6.51066E-05 
2.5914293E-01	3.15845E-04	6.53669E-05 
2.5936376E-01	3.12236E-04	6.53912E-05 
2.5958459E-01	2.71280E-04	6.56173E-05 
2.5980542E-01	4.04950E-04	6.58764E-05 
2.6002625E-01	3.68663E-04	6.54535E-05 
2.6024708E-01	3.00638E-04	6.45886E-05 
2.6046791E-01	2.75883E-04	6.56342E-05 
2.6068874E-01	2.75790E-04	6.51660E-05 
2.6090957E-01	2.99047E-04	6.56181E-05 
2.611304E-01	2.43423E-04	6.58325E-05 
2.6135123E-01	3.57701E-04	6.53274E-05 
2.6157207E-01	2.86338E-04	6.50295E-05 
2.617929E-01	3.39441E-04	6.55174E-05 
2.6201373E-01	4.50948E-04	6.54915E-05 
2.6223456E-01	2.86960E-04	6.53466E-05 
2.6245539E-01	3.64134E-04	6.58737E-05 
2.6267622E-01	3.45882E-04	6.51434E-05 
2.6289705E-01	3.03800E-04	6.49701E-05 
2.6311788E-01	4.00915E-04	6.54485E-05 
2.6333871E-01	3.57805E-04	6.52121E-05 
2.6355954E-01	3.84567E-04	6.51307E-05 
2.6378037E-01	3.61699E-04	6.51250E-05 
2.640012E-01	3.65387E-04	6.53939E-05 
2.6422203E-01	4.75110E-04	6.53157E-05 
2.6444287E-01	3.52120E-04	6.50456E-05 
2.646637E-01	3.33530E-04	6.48443E-05 
2.6488453E-01	3.88622E-04	6.52961E-05 
2.6510536E-01	2.26345E-04	6.49030E-05 
2.6532619E-01	4.56543E-04	6.54112E-05 
2.6554702E-01	3.16409E-04	6.50555E-05 
2.6576785E-01	2.12712E-04	6.50063E-05 
2.6598868E-01	4.13182E-04	6.51311E-05 
2.6620951E-01	3.85738E-04	6.50235E-05 
2.6643034E-01	2.64706E-04	6.48634E-05 
2.6665117E-01	2.10586E-04	6.55565E-05 
2.668720E-01	3.70614E-04	6.52207E-05 
2.6709284E-01	3.38249E-04	6.46929E-05 
2.6731367E-01	3.46280E-04	6.49517E-05 
2.675345E-01	2.67783E-04	6.47375E-05 
2.6775533E-01	3.08812E-04	6.52716E-05 
2.6797616E-01	3.42014E-04	6.58532E-05 
2.6819699E-01	4.43314E-04	6.54356E-05 
2.6841782E-01	3.54506E-04	6.47914E-05 
2.6863865E-01	2.77030E-04	6.47153E-05 
2.6885948E-01	3.62833E-04	6.48265E-05 
2.6908031E-01	3.26519E-04	6.51320E-05 
2.6930114E-01	2.59905E-04	6.57078E-05 
2.6952197E-01	4.51494E-04	6.56123E-05 
2.6974281E-01	3.14414E-04	6.45146E-05 
2.6996364E-01	2.59675E-04	6.48852E-05 
2.7018447E-01	3.30113E-04	6.52091E-05 
2.704053E-01	3.59536E-04	6.54665E-05 
2.7062613E-01	3.30135E-04	6.54870E-05 
2.7084696E-01	2.72648E-04	6.54106E-05 
2.7106779E-01	3.24592E-04	6.45726E-05 
2.7128862E-01	2.85106E-04	6.48230E-05 
2.7150945E-01	3.03848E-04	6.51254E-05 
2.7173028E-01	2.79311E-04	6.54326E-05 
2.7195111E-01	3.17429E-04	6.54177E-05 
2.7217194E-01	3.06445E-04	6.53382E-05 
2.7239278E-01	2.27292E-04	6.47673E-05 
2.7261361E-01	3.54617E-04	6.50138E-05 
2.7283444E-01	1.74055E-04	6.51557E-05 
2.7305527E-01	2.81767E-04	6.53040E-05 
2.732761E-01	3.38400E-04	6.52482E-05 
2.7349693E-01	2.25919E-04	6.54334E-05 
2.7371776E-01	3.52336E-04	6.53281E-05 
2.7393859E-01	3.69207E-04	6.52822E-05 
2.7415942E-01	3.36531E-04	6.50341E-05 
2.7438025E-01	3.03495E-04	6.51361E-05 
2.7460108E-01	4.52898E-04	6.54123E-05 
2.7482191E-01	3.59683E-04	6.57064E-05 
2.7504275E-01	2.42523E-04	6.51617E-05 
2.7526358E-01	3.20024E-04	6.50280E-05 
2.7548441E-01	2.69063E-04	6.53775E-05 
2.7570524E-01	2.89414E-04	6.47623E-05 
2.7592607E-01	4.73460E-04	6.53979E-05 
2.761469E-01	2.40485E-04	6.55276E-05 
2.7636773E-01	2.82499E-04	6.56049E-05 
2.7658856E-01	3.15278E-04	6.51368E-05 
2.7680939E-01	3.55520E-04	6.52503E-05 
2.7703022E-01	2.90214E-04	6.48873E-05 
2.7725105E-01	1.75795E-04	6.55713E-05 
2.7747188E-01	3.19601E-04	6.58965E-05 
2.7769272E-01	2.58833E-04	6.73855E-05 
2.7791355E-01	2.49918E-04	6.81940E-05 
2.7813438E-01	2.72748E-04	6.88621E-05 
2.7835521E-01	3.89586E-04	6.92016E-05 
2.7857604E-01	2.44119E-04	6.96297E-05 
2.7879687E-01	3.27272E-04	7.03607E-05 
2.790177E-01	3.33568E-04	7.11520E-05 
2.7923853E-01	3.82137E-04	7.09545E-05 
2.7945936E-01	2.74685E-04	7.11930E-05 
2.7968019E-01	2.37052E-04	7.16421E-05 
2.7990102E-01	3.06535E-04	7.22607E-05 
2.8012185E-01	2.58171E-04	7.25676E-05 
2.8034269E-01	2.47006E-04	7.31286E-05 
2.8056352E-01	3.07323E-04	7.29900E-05 
2.8078435E-01	4.58595E-04	7.38301E-05 
2.8100518E-01	3.80757E-04	7.40853E-05 
2.8122601E-01	2.85818E-04	7.43791E-05 
2.8144684E-01	5.80699E-04	7.55889E-05 
2.8166767E-01	4.46573E-04	7.48443E-05 
2.818885E-01	2.45815E-04	7.47439E-05 
2.8210933E-01	3.28362E-04	7.29683E-05 
2.8233016E-01	3.04178E-04	7.25014E-05 
2.8255099E-01	3.76689E-04	7.24633E-05 
2.8277182E-01	2.18923E-04	7.15128E-05 
2.8299266E-01	2.66683E-04	7.10221E-05 
2.8321349E-01	2.52577E-04	7.07443E-05 
2.8343432E-01	2.31744E-04	7.03577E-05 
2.8365515E-01	2.10331E-04	6.98875E-05 
2.8387598E-01	2.52200E-04	7.01131E-05 
2.8409681E-01	3.30060E-04	6.96305E-05 
2.8431764E-01	1.63446E-04	7.01401E-05 
2.8453847E-01	2.65935E-04	6.97589E-05 
2.847593E-01	2.82740E-04	6.93313E-05 
2.8498013E-01	2.70998E-04	6.92419E-05 
2.8520096E-01	2.99173E-04	6.94099E-05 
2.8542179E-01	3.28547E-04	6.90267E-05 
2.8564262E-01	1.77559E-04	6.92023E-05 
2.8586346E-01	3.19986E-04	6.96450E-05 
2.8608429E-01	3.48976E-04	6.91146E-05 
2.8630512E-01	3.01736E-04	6.89640E-05 
2.8652595E-01	2.09261E-04	6.84162E-05 
2.8674678E-01	3.81191E-04	6.87955E-05 
2.8696761E-01	2.51357E-04	6.88593E-05 
2.8718844E-01	2.67032E-04	6.90050E-05 
2.8740927E-01	3.20350E-04	6.81936E-05 
2.876301E-01	2.66833E-04	6.84768E-05 
2.8785093E-01	2.04866E-04	6.81369E-05 
2.8807176E-01	4.08936E-04	6.86794E-05 
2.8829259E-01	3.44465E-04	6.85337E-05 
2.8851343E-01	2.87898E-04	6.90450E-05 
2.8873426E-01	2.87898E-04	6.83270E-05 
2.8895509E-01	2.66969E-04	6.77902E-05 
2.8917592E-01	2.28010E-04	6.82139E-05 
2.8939675E-01	2.16634E-04	6.79873E-05 
2.8961758E-01	2.33687E-04	6.85084E-05 
2.8983841E-01	3.54584E-04	6.90559E-05 
2.9005924E-01	2.63097E-04	6.79596E-05 
2.9028007E-01	3.22702E-04	6.79185E-05 
2.905009E-01	2.33828E-04	6.76950E-05 
2.9072173E-01	3.57859E-04	6.81304E-05 
2.9094256E-01	2.79749E-04	6.77711E-05 
2.911634E-01	2.91763E-04	6.82444E-05 
2.9138423E-01	4.37555E-04	6.83071E-05 
2.9160506E-01	1.94244E-04	6.75178E-05 
2.9182589E-01	2.17623E-04	6.77551E-05 
2.9204672E-01	1.71016E-04	6.74206E-05 
2.9226755E-01	2.68803E-04	6.78743E-05 
2.9248838E-01	1.96691E-04	6.76854E-05 
2.9270921E-01	3.56542E-04	6.82971E-05 
2.9293004E-01	1.92514E-04	6.71554E-05 
2.9315087E-01	2.14566E-04	6.73948E-05 
2.933717E-01	3.30728E-04	6.72267E-05 
2.9359253E-01	2.26425E-04	6.75071E-05 
2.9381337E-01	2.98027E-04	6.73967E-05 
2.940342E-01	3.52708E-04	6.82911E-05 
2.9425503E-01	2.77405E-04	6.70391E-05 
2.9447586E-01	4.13008E-04	6.73929E-05 
2.9469669E-01	3.67326E-04	6.75014E-05 
2.9491752E-01	2.53775E-04	6.72017E-05 
2.9513835E-01	2.55674E-04	6.76528E-05 
2.9535918E-01	2.82500E-04	6.79625E-05 
2.9558001E-01	3.10161E-04	6.72673E-05 
2.9580084E-01	2.41421E-04	6.69068E-05 
2.9602167E-01	2.82521E-04	6.72626E-05 
2.962425E-01	2.02249E-04	6.70524E-05 
2.9646334E-01	1.32983E-04	6.73341E-05 
2.9668417E-01	3.14524E-04	6.81724E-05 
2.969050E-01	2.63373E-04	6.73123E-05 
2.9712583E-01	2.12294E-04	6.70489E-05 
2.9734666E-01	2.30546E-04	6.69134E-05 
2.9756749E-01	2.73155E-04	6.72658E-05 
2.9778832E-01	2.68763E-04	6.72582E-05 
2.9800915E-01	3.35422E-04	6.75219E-05 
2.9822998E-01	2.93218E-04	6.75692E-05 
2.9845081E-01	2.05900E-04	6.67707E-05 
2.9867164E-01	2.80285E-04	6.75084E-05 
2.9889247E-01	2.38137E-04	6.70799E-05 
2.9911331E-01	2.49552E-04	6.70841E-05 
2.9933414E-01	1.40821E-04	6.72331E-05 
2.9955497E-01	1.35775E-04	6.73092E-05 
2.997758E-01	2.24588E-04	6.68487E-05 
2.9999663E-01	2.56833E-04	6.70705E-05 
3.0021746E-01	1.23669E-04	6.68383E-05 
3.0043829E-01	3.26704E-04	6.70662E-05 
3.0065912E-01	3.20973E-04	6.73586E-05 
3.0087995E-01	2.41243E-04	6.77865E-05 
3.0110078E-01	3.07212E-04	6.65672E-05 
3.0132161E-01	3.08982E-04	6.67825E-05 
3.0154244E-01	1.93479E-04	6.65140E-05 
3.0176328E-01	1.92785E-04	6.66363E-05 
3.0198411E-01	1.65594E-04	6.71115E-05 
3.0220494E-01	2.28260E-04	6.73693E-05 
3.0242577E-01	3.21569E-04	6.66472E-05 
3.026466E-01	2.47471E-04	6.67340E-05 
3.0286743E-01	2.72370E-04	6.64765E-05 
3.0308826E-01	2.52361E-04	6.63442E-05 
3.0330909E-01	3.39445E-04	6.69471E-05 
3.0352992E-01	2.36101E-04	6.70135E-05 
3.0375075E-01	1.58354E-04	6.62110E-05 
3.0397158E-01	1.88712E-04	6.62378E-05 
3.0419241E-01	3.08999E-04	6.64158E-05 
3.0441325E-01	2.81752E-04	6.66444E-05 
3.0463408E-01	3.00179E-04	6.65386E-05 
3.0485491E-01	1.29444E-04	6.66260E-05 
3.0507574E-01	1.34755E-04	6.67938E-05 
3.0529657E-01	2.05793E-04	6.61060E-05 
3.055174E-01	1.75833E-04	6.59964E-05 
3.0573823E-01	2.37224E-04	6.70053E-05 
3.0595906E-01	1.98753E-04	6.64454E-05 
3.0617989E-01	2.33279E-04	6.66404E-05 
3.0640072E-01	1.86698E-04	6.64410E-05 
3.0662155E-01	1.67545E-04	6.65154E-05 
3.0684238E-01	6.71628E-05	6.61493E-05 
3.0706321E-01	1.98340E-04	6.62358E-05 
3.0728405E-01	3.15998E-04	6.65372E-05 
3.0750488E-01	2.21773E-04	6.68379E-05 
3.0772571E-01	2.73856E-04	6.72567E-05 
3.0794654E-01	2.23499E-04	6.63852E-05 
3.0816737E-01	2.14145E-04	6.60272E-05 
3.083882E-01	2.90708E-04	6.64914E-05 
3.0860903E-01	3.55769E-04	6.64834E-05 
3.0882986E-01	3.72980E-04	6.67525E-05 
3.0905069E-01	2.30090E-04	6.72545E-05 
3.0927152E-01	3.28786E-04	6.61833E-05 
3.0949235E-01	2.35713E-04	6.63900E-05 
3.0971318E-01	1.89325E-04	6.61109E-05 
3.0993402E-01	2.66253E-04	6.65080E-05 
3.1015485E-01	3.10316E-04	6.67094E-05 
3.1037568E-01	2.25032E-04	6.70262E-05 
3.1059651E-01	1.91922E-04	6.61522E-05 
3.1081734E-01	4.15742E-04	6.62297E-05 
3.1103817E-01	3.01131E-04	6.64216E-05 
3.112590E-01	2.34053E-04	6.62845E-05 
3.1147983E-01	1.33935E-04	6.65539E-05 
3.1170066E-01	2.40498E-04	6.67355E-05 
3.1192149E-01	2.29858E-04	6.64017E-05 
3.1214232E-01	2.69454E-04	6.64181E-05 
3.1236315E-01	1.75691E-04	6.64580E-05 
3.1258399E-01	8.76864E-05	6.59699E-05 
3.1280482E-01	2.59655E-04	6.65619E-05 
3.1302565E-01	2.70795E-04	6.66794E-05 
3.1324648E-01	1.77952E-04	6.68984E-05 
3.1346731E-01	1.91379E-04	6.64130E-05 
3.1368814E-01	2.30453E-04	6.57141E-05 
3.1390897E-01	3.17194E-04	6.64723E-05 
3.141298E-01	2.11005E-04	6.67007E-05 
3.1435063E-01	3.04254E-04	6.67106E-05 
3.1457146E-01	3.73678E-04	6.71571E-05 
3.1479229E-01	1.80097E-04	6.62999E-05 
3.1501312E-01	2.02520E-04	6.60868E-05 
3.1523396E-01	9.56151E-05	6.64525E-05 
3.1545479E-01	2.06397E-04	6.61954E-05 
3.1567562E-01	2.70356E-04	6.66676E-05 
3.1589645E-01	2.12677E-04	6.69302E-05 
3.1611728E-01	2.61698E-04	6.63284E-05 
3.1633811E-01	3.32513E-04	6.64243E-05 
3.1655894E-01	1.98697E-04	6.63492E-05 
3.1677977E-01	3.36507E-04	6.64234E-05 
3.170006E-01	2.83901E-04	6.65944E-05 
3.1722143E-01	3.99936E-04	6.75736E-05 
3.1744226E-01	2.59784E-04	6.58815E-05 
3.1766309E-01	1.47655E-04	6.60907E-05 
3.1788393E-01	3.12312E-04	6.65276E-05 
3.1810476E-01	3.06649E-04	6.68139E-05 
3.1832559E-01	2.48310E-04	6.63044E-05 
3.1854642E-01	2.90533E-04	6.71640E-05 
3.1876725E-01	2.51316E-04	6.62675E-05 
3.1898808E-01	2.21492E-04	6.61458E-05 
3.1920891E-01	1.62499E-04	6.63820E-05 
3.1942974E-01	2.23119E-04	6.61578E-05 
3.1965057E-01	2.87522E-04	6.67311E-05 
3.198714E-01	2.68843E-04	6.67916E-05 
3.2009223E-01	1.66132E-04	6.68452E-05 
3.2031306E-01	3.11967E-04	6.63635E-05 
3.205339E-01	3.35049E-04	6.63415E-05 
3.2075473E-01	1.64898E-04	6.60294E-05 
3.2097556E-01	2.97746E-04	6.66330E-05 
3.2119639E-01	3.53219E-04	6.66241E-05 
3.2141722E-01	1.84385E-04	6.69204E-05 
3.2163805E-01	2.92898E-04	6.65760E-05 
3.2185888E-01	2.64565E-04	6.66225E-05 
3.2207971E-01	1.32414E-04	6.63386E-05 
3.2230054E-01	2.96794E-04	6.60882E-05 
3.2252137E-01	4.06324E-04	6.68433E-05 
3.227422E-01	1.17859E-04	6.67193E-05 
3.2296303E-01	1.77291E-04	6.62853E-05 
3.2318387E-01	2.74258E-04	6.59844E-05 
3.234047E-01	2.07033E-04	6.65970E-05 
3.2362553E-01	1.00344E-04	6.66526E-05 
3.2384636E-01	2.29890E-04	6.63748E-05 
3.2406719E-01	2.49844E-04	6.68503E-05 
3.2428802E-01	1.75554E-04	6.64337E-05 
3.2450885E-01	2.22376E-04	6.59287E-05 
3.2472968E-01	2.02752E-04	6.61959E-05 
3.2495051E-01	2.79663E-04	6.66536E-05 
3.2517134E-01	3.08569E-04	6.64091E-05 
3.2539217E-01	2.20046E-04	6.73345E-05 
3.256130E-01	2.85987E-04	6.68321E-05 
3.2583384E-01	2.36234E-04	6.62732E-05 
3.2605467E-01	1.46219E-04	6.55615E-05 
3.262755E-01	3.28567E-04	6.67236E-05 
3.2649633E-01	2.31794E-04	6.63868E-05 
3.2671716E-01	1.71282E-04	6.67453E-05 
3.2693799E-01	1.14177E-04	6.66317E-05 
3.2715882E-01	2.41269E-04	6.62282E-05 
3.2737965E-01	1.45829E-04	6.65473E-05 
3.2760048E-01	2.62619E-04	6.61930E-05 
3.2782131E-01	1.72675E-04	6.61463E-05 
3.2804214E-01	1.54982E-04	6.66987E-05 
3.2826297E-01	3.53832E-04	6.72608E-05 
3.284838E-01	2.02419E-04	6.58208E-05 
3.2870464E-01	3.10091E-04	6.67538E-05 
3.2892547E-01	1.84664E-04	6.62566E-05 
3.291463E-01	1.86135E-04	6.62781E-05 
3.2936713E-01	1.72183E-04	6.65624E-05 
3.2958796E-01	1.46902E-04	6.68279E-05 
3.2980879E-01	1.43158E-04	6.59620E-05 
3.3002962E-01	2.90605E-04	6.65483E-05 
3.3025045E-01	8.50035E-05	6.60179E-05 
3.3047128E-01	2.47895E-04	6.65423E-05 
3.3069211E-01	2.27327E-04	6.68298E-05 
3.3091294E-01	2.25144E-04	6.67290E-05 
3.3113377E-01	1.62269E-04	6.64865E-05 
3.3135461E-01	1.34771E-04	6.62602E-05 
3.3157544E-01	9.97760E-05	6.57340E-05 
3.3179627E-01	2.02572E-04	6.62522E-05 
3.320171E-01	1.43844E-04	6.64060E-05 
3.3223793E-01	2.85784E-04	6.67578E-05 
3.3245876E-01	2.04624E-04	6.71074E-05 
3.3267959E-01	2.71332E-04	6.63218E-05 
3.3290042E-01	6.37199E-05	6.63336E-05 
3.3312125E-01	1.66686E-04	6.69593E-05 
3.3334208E-01	1.53049E-04	6.74324E-05 
3.3356291E-01	2.07658E-04	6.92932E-05 
3.3378374E-01	1.96052E-04	7.02175E-05 
3.3400458E-01	1.89996E-04	7.07804E-05 
3.3422541E-01	1.28093E-04	7.11794E-05 
3.3444624E-01	1.13354E-04	7.25551E-05 
3.3466707E-01	2.00845E-04	7.18456E-05 
3.348879E-01	2.12516E-04	7.22653E-05 
3.3510873E-01	2.58602E-04	7.33014E-05 
3.3532956E-01	7.75929E-05	7.34078E-05 
3.3555039E-01	1.76790E-04	7.40026E-05 
3.3577122E-01	3.44516E-04	7.52079E-05 
3.3599205E-01	2.36409E-04	7.57938E-05 
3.3621288E-01	1.75370E-04	7.58455E-05 
3.3643371E-01	4.61311E-04	7.71479E-05 
3.3665455E-01	1.40043E-04	7.58777E-05 
3.3687538E-01	1.75935E-04	7.76376E-05 
3.3709621E-01	1.02120E-04	7.77883E-05 
3.3731704E-01	2.88537E-04	7.86412E-05 
3.3753787E-01	1.38677E-05	7.84902E-05 
3.377587E-01	9.76127E-05	7.88921E-05 
3.3797953E-01	2.02003E-04	7.73716E-05 
3.3820036E-01	1.57821E-04	7.55367E-05 
3.3842119E-01	1.92448E-04	7.45084E-05 
3.3864202E-01	2.01447E-04	7.41960E-05 
3.3886285E-01	2.63670E-04	7.45280E-05 
3.3908368E-01	1.15505E-04	7.44407E-05 
3.3930452E-01	2.80267E-04	7.47509E-05 
3.3952535E-01	1.64151E-04	7.35763E-05 
3.3974618E-01	1.84236E-04	7.41155E-05 
3.3996701E-01	2.17682E-04	7.25455E-05 
3.4018784E-01	9.66275E-05	7.36390E-05 
3.4040867E-01	4.19960E-04	7.31286E-05 
3.406295E-01	3.09855E-04	7.37289E-05 
3.4085033E-01	4.15849E-04	7.27750E-05 
3.4107116E-01	2.60689E-04	7.24073E-05 
3.4129199E-01	1.74041E-04	7.19680E-05 
3.4151282E-01	2.26026E-04	7.31362E-05 
3.4173365E-01	2.18297E-04	7.22239E-05 
3.4195449E-01	1.53274E-04	7.32966E-05 
3.4217532E-01	-6.44967E-06	7.20690E-05 
3.4239615E-01	1.16512E-04	7.16020E-05 
3.4261698E-01	2.01462E-04	7.22347E-05 
3.4283781E-01	2.59833E-04	7.26894E-05 
3.4305864E-01	1.85357E-04	7.26619E-05 
3.4327947E-01	1.64385E-04	7.35091E-05 
3.435003E-01	1.75954E-04	7.32566E-05 
3.4372113E-01	1.71329E-04	7.22852E-05 
3.4394196E-01	2.57925E-04	7.24073E-05 
3.4416279E-01	1.56904E-04	7.29693E-05 
3.4438362E-01	1.73106E-04	7.28373E-05 
3.4460446E-01	5.91096E-05	7.33132E-05 
3.4482529E-01	1.50544E-04	7.38111E-05 
3.4504612E-01	3.02383E-05	7.24976E-05 
3.4526695E-01	3.41162E-04	7.37077E-05 
3.4548778E-01	2.71464E-04	7.34087E-05 
3.4570861E-01	2.22012E-04	7.35279E-05 
3.4592944E-01	3.09702E-04	7.39568E-05 
3.4615027E-01	2.40945E-04	7.48658E-05 
3.463711E-01	1.88452E-04	7.33430E-05 
3.4659193E-01	2.54449E-04	7.43133E-05 
3.4681276E-01	1.93252E-04	7.35694E-05 
3.4703359E-01	1.73118E-04	7.44568E-05 
3.4725443E-01	1.07725E-04	7.42185E-05 
3.4747526E-01	3.00571E-04	7.54153E-05 
3.4769609E-01	1.22982E-04	7.37301E-05 
3.4791692E-01	2.14773E-04	7.44555E-05 
3.4813775E-01	9.17137E-05	7.35694E-05 
3.4835858E-01	1.34862E-04	7.49306E-05 
3.4857941E-01	1.69430E-04	7.51544E-05 
3.4880024E-01	2.35093E-04	7.58255E-05 
3.4902107E-01	2.37946E-04	7.51126E-05 
3.492419E-01	1.75151E-04	7.50515E-05 
3.4946273E-01	2.53709E-04	7.50533E-05 
3.4968356E-01	1.36739E-04	7.51914E-05 
3.4990439E-01	2.71772E-04	7.58150E-05 
3.5012523E-01	1.71311E-04	7.57801E-05 
3.5034606E-01	1.88236E-04	7.66365E-05 
3.5056689E-01	1.30854E-04	7.52809E-05 
3.5078772E-01	3.07384E-04	7.61207E-05 
3.5100855E-01	1.39485E-04	7.57061E-05 
3.5122938E-01	3.21231E-05	7.62583E-05 
3.5145021E-01	4.05644E-04	7.63706E-05 
3.5167104E-01	1.65092E-04	7.80656E-05 
3.5189187E-01	2.24677E-04	7.62489E-05 
3.521127E-01	1.58772E-04	7.65726E-05 
3.5233353E-01	1.38037E-04	7.65875E-05 
3.5255436E-01	2.68332E-04	7.75050E-05 
3.527752E-01	2.03119E-04	7.72830E-05 
3.5299603E-01	1.57712E-04	7.81374E-05 
3.5321686E-01	1.39782E-04	7.77577E-05 
3.5343769E-01	2.07438E-04	7.73179E-05 
3.5365852E-01	1.52500E-04	7.76938E-05 
3.5387935E-01	2.47523E-04	7.77505E-05 
3.5410018E-01	2.44196E-04	7.89536E-05 
3.5432101E-01	2.19880E-04	7.85443E-05 
3.5454184E-01	1.49110E-04	7.83808E-05 
3.5476267E-01	1.76223E-04	7.82806E-05 
3.549835E-01	2.95137E-04	7.86988E-05 
3.5520433E-01	2.07535E-04	7.88585E-05 
3.5542517E-01	2.60777E-04	7.90781E-05 
3.556460E-01	1.92894E-04	8.03269E-05 
3.5586683E-01	3.79963E-04	8.06643E-05 
3.5608766E-01	2.72567E-04	7.90398E-05 
3.5630849E-01	2.04363E-04	7.99379E-05 
3.5652932E-01	4.54441E-05	7.95832E-05 
3.5675015E-01	1.17659E-04	7.99356E-05 
3.5697098E-01	1.84331E-04	8.12805E-05 
3.5719181E-01	3.40607E-04	8.16659E-05 
3.5741264E-01	2.63919E-04	8.10542E-05 
3.5763347E-01	2.93162E-04	8.06181E-05 
3.578543E-01	1.75022E-04	8.12211E-05 
3.5807514E-01	2.35534E-04	8.16519E-05 
3.5829597E-01	1.31729E-04	8.11471E-05 
3.585168E-01	1.31331E-04	8.23040E-05 
3.5873763E-01	1.46474E-04	8.06589E-05 
3.5895846E-01	1.46236E-04	8.07550E-05 
3.5917929E-01	8.96433E-05	8.06335E-05 
3.5940012E-01	3.11637E-04	8.16339E-05 
3.5962095E-01	3.51396E-04	8.17794E-05 
3.5984178E-01	2.75328E-04	8.22496E-05 
3.6006261E-01	1.41276E-04	8.18339E-05 
3.6028344E-01	4.00385E-04	8.19170E-05 
3.6050427E-01	1.37173E-04	8.15953E-05 
3.6072511E-01	2.37376E-04	8.27168E-05 
3.6094594E-01	5.70608E-05	8.19842E-05 
3.6116677E-01	1.49970E-04	8.37839E-05 
3.613876E-01	1.43432E-04	8.47027E-05 
3.6160843E-01	2.23652E-04	8.26377E-05 
3.6182926E-01	3.13665E-04	8.40419E-05 
3.6205009E-01	1.65281E-04	8.36616E-05 
3.6227092E-01	2.57202E-04	8.37675E-05 
3.6249175E-01	2.27013E-04	8.43587E-05 
3.6271258E-01	1.08076E-04	8.56529E-05 
3.6293341E-01	2.01276E-04	8.31629E-05 
3.6315424E-01	4.03502E-04	8.45374E-05 
3.6337508E-01	1.45888E-04	8.30733E-05 
3.6359591E-01	1.48742E-04	8.48001E-05 
3.6381674E-01	3.68337E-05	8.47269E-05 
3.6403757E-01	2.20196E-04	8.61775E-05 
3.642584E-01	2.78967E-04	8.51155E-05 
3.6447923E-01	2.50509E-04	8.53520E-05 
3.6470006E-01	2.37655E-04	8.56041E-05 
3.6492089E-01	2.59954E-04	8.59245E-05 
3.6514172E-01	1.14221E-04	8.72007E-05 
3.6536255E-01	3.11263E-04	8.78658E-05 
3.6558338E-01	2.53331E-04	8.81680E-05 
3.6580421E-01	1.80672E-04	8.75348E-05 
3.6602505E-01	1.90502E-04	8.81072E-05 
3.6624588E-01	2.03299E-04	8.80613E-05 
3.6646671E-01	1.21631E-04	8.98340E-05 
3.6668754E-01	1.68236E-04	9.02046E-05 
3.6690837E-01	1.59690E-04	9.09384E-05 
3.671292E-01	5.37223E-05	8.96204E-05 
3.6735003E-01	1.65492E-04	9.09828E-05 
3.6757086E-01	3.40797E-04	9.15790E-05 
3.6779169E-01	3.28268E-04	9.22160E-05 
3.6801252E-01	2.65733E-04	9.33056E-05 
3.6823335E-01	2.03276E-04	9.46009E-05 
3.6845418E-01	1.06720E-04	9.27616E-05 
3.6867502E-01	1.88498E-04	9.38566E-05 
3.6889585E-01	8.49062E-05	9.42961E-05 
3.6911668E-01	1.44668E-04	9.50794E-05 
3.6933751E-01	1.63004E-04	9.64911E-05 
3.6955834E-01	-4.12876E-05	9.87092E-05 
