# Supplementary material for: The dynamic nature of netrin-1 and the structural basis for glycosaminoglycan fragment-induced filament formation
Source: Nat Commun. 2023 Mar 3;14:1226. doi: 10.1038/s41467-023-36692-w (PMC9984387; doi:10.1038/s41467-023-36692-w)
Supplement: Supplementary file 3 — Supplementary Data 1 [file 41467_2023_36692_MOESM3_ESM.zip › data_SEC-SAXS/sm16028-7_379533/chNET1_delC+dp10.out]

           ####      G N O M             Version 5.0 (r10552)      ####
                                               Wed Sep 26 16:35:40 2018

           ####      Configuration                                 ####

    System Type:                   arbitrary monodisperse (job = 0)
    Minimum characteristic size:         0.0000
    Maximum characteristic size:       217.0000
    rad56:                               0.0000
    Force 0.0 at r = rmin:                  yes
    Force 0.0 at r = rmax:                  yes
    Initial alpha:                       0.0000
    Initial random seed:    8341932764288797492
    Points in real space:                   130

    Input  1:                      chNET1_delC+dp10.dat
    First data point used:                    6
    Last data point used:                  1350
    Scaling coefficient:             0.1000E+01
    Experimental setup:            point collimation


           ####      Results                                       ####

    Parameter    DISCRP  OSCILL  STABIL  SYSDEV  POSITV  VALCEN  SMOOTH
    Weight        1.000   3.000   3.000   3.000   1.000   1.000   1.000
    Sigma         0.300   0.600   0.120   0.120   0.120   0.120   0.600
    Ideal         0.700   1.100   0.000   1.000   1.000   0.950   0.000
    Current       0.477   1.292   0.007   0.975   1.000   0.891   0.281
               --------------------------------------------------------
    Estimate      0.576   0.903   0.996   1.000   1.000   0.784   0.803

    Angular range:                       0.0045 to       0.3013
    Reciprocal space Rg:             0.6556E+02
    Reciprocal space I(0):           0.2357E+00

    Real space range:                    0.0000 to     217.0000
    Real space Rg:                   0.6559E+02 +-   0.7084E-01
    Real space I(0):                 0.2357E+00 +-   0.2063E-03

    Highest ALPHA (theor):           0.1292E+08
    Current ALPHA:                   0.8668E+02

    Total Estimate:                      0.9124 (a EXCELLENT solution)


           ####      Experimental Data and Fit                     ####

      S          J EXP       ERROR       J REG       I REG

   0.000000E+00                                                0.235717E+00
   0.215475E-03                                                0.235700E+00
   0.430951E-03                                                0.235653E+00
   0.646426E-03                                                0.235574E+00
   0.861902E-03                                                0.235465E+00
   0.107738E-02                                                0.235323E+00
   0.129285E-02                                                0.235151E+00
   0.150833E-02                                                0.234948E+00
   0.172380E-02                                                0.234713E+00
   0.193928E-02                                                0.234448E+00
   0.215475E-02                                                0.234152E+00
   0.237023E-02                                                0.233825E+00
   0.258571E-02                                                0.233467E+00
   0.280118E-02                                                0.233079E+00
   0.301666E-02                                                0.232661E+00
   0.323213E-02                                                0.232212E+00
   0.344761E-02                                                0.231734E+00
   0.366308E-02                                                0.231226E+00
   0.387856E-02                                                0.230689E+00
   0.409403E-02                                                0.230122E+00
   0.430951E-02                                                0.229526E+00
   0.452498E-02   0.227050E+00   0.306637E-02   0.228902E+00   0.228902E+00
   0.474582E-02   0.228952E+00   0.275437E-02   0.228232E+00   0.228232E+00
   0.496665E-02   0.227277E+00   0.261170E-02   0.227533E+00   0.227533E+00
   0.518748E-02   0.226937E+00   0.226392E-02   0.226804E+00   0.226804E+00
   0.540831E-02   0.223103E+00   0.212163E-02   0.226046E+00   0.226046E+00
   0.562914E-02   0.227310E+00   0.193349E-02   0.225260E+00   0.225260E+00
   0.584997E-02   0.224725E+00   0.184763E-02   0.224445E+00   0.224445E+00
   0.607080E-02   0.224157E+00   0.171139E-02   0.223602E+00   0.223602E+00
   0.629163E-02   0.225296E+00   0.159030E-02   0.222731E+00   0.222731E+00
   0.651246E-02   0.222585E+00   0.155168E-02   0.221833E+00   0.221833E+00
   0.673329E-02   0.223448E+00   0.147214E-02   0.220909E+00   0.220909E+00
   0.695412E-02   0.218888E+00   0.134769E-02   0.219957E+00   0.219957E+00
   0.717495E-02   0.219989E+00   0.134495E-02   0.218980E+00   0.218980E+00
   0.739579E-02   0.218858E+00   0.131473E-02   0.217977E+00   0.217977E+00
   0.761662E-02   0.216138E+00   0.116085E-02   0.216949E+00   0.216949E+00
   0.783745E-02   0.214669E+00   0.116451E-02   0.215895E+00   0.215895E+00
   0.805828E-02   0.216318E+00   0.114471E-02   0.214818E+00   0.214818E+00
   0.827911E-02   0.210142E+00   0.109764E-02   0.213716E+00   0.213716E+00
   0.849994E-02   0.212363E+00   0.108129E-02   0.212591E+00   0.212591E+00
   0.872077E-02   0.210850E+00   0.102222E-02   0.211443E+00   0.211443E+00
   0.894160E-02   0.210681E+00   0.100983E-02   0.210273E+00   0.210273E+00
   0.916243E-02   0.208976E+00   0.957447E-03   0.209080E+00   0.209080E+00
   0.938326E-02   0.207623E+00   0.926579E-03   0.207866E+00   0.207866E+00
   0.960409E-02   0.205635E+00   0.925064E-03   0.206631E+00   0.206631E+00
   0.982492E-02   0.206602E+00   0.935702E-03   0.205375E+00   0.205375E+00
   0.100458E-01   0.203839E+00   0.880755E-03   0.204099E+00   0.204099E+00
   0.102666E-01   0.201529E+00   0.862504E-03   0.202804E+00   0.202804E+00
   0.104874E-01   0.202356E+00   0.837485E-03   0.201490E+00   0.201490E+00
   0.107082E-01   0.200062E+00   0.818775E-03   0.200157E+00   0.200157E+00
   0.109291E-01   0.198453E+00   0.812567E-03   0.198806E+00   0.198806E+00
   0.111499E-01   0.195975E+00   0.787554E-03   0.197437E+00   0.197437E+00
   0.113707E-01   0.195799E+00   0.780485E-03   0.196052E+00   0.196052E+00
   0.115916E-01   0.195951E+00   0.787076E-03   0.194651E+00   0.194651E+00
   0.118124E-01   0.194438E+00   0.735600E-03   0.193233E+00   0.193233E+00
   0.120332E-01   0.191691E+00   0.738353E-03   0.191801E+00   0.191801E+00
   0.122541E-01   0.189337E+00   0.727195E-03   0.190353E+00   0.190353E+00
   0.124749E-01   0.189494E+00   0.704578E-03   0.188892E+00   0.188892E+00
   0.126957E-01   0.187422E+00   0.710443E-03   0.187417E+00   0.187417E+00
   0.129166E-01   0.186749E+00   0.694691E-03   0.185929E+00   0.185929E+00
   0.131374E-01   0.184158E+00   0.670276E-03   0.184428E+00   0.184428E+00
   0.133582E-01   0.183517E+00   0.681633E-03   0.182916E+00   0.182916E+00
   0.135790E-01   0.180108E+00   0.658946E-03   0.181392E+00   0.181392E+00
   0.137999E-01   0.179894E+00   0.643498E-03   0.179857E+00   0.179857E+00
   0.140207E-01   0.176332E+00   0.647376E-03   0.178312E+00   0.178312E+00
   0.142415E-01   0.177530E+00   0.617519E-03   0.176758E+00   0.176758E+00
   0.144624E-01   0.174343E+00   0.618643E-03   0.175194E+00   0.175194E+00
   0.146832E-01   0.174015E+00   0.622147E-03   0.173622E+00   0.173622E+00
   0.149040E-01   0.172483E+00   0.601213E-03   0.172042E+00   0.172042E+00
   0.151249E-01   0.172273E+00   0.593272E-03   0.170454E+00   0.170454E+00
   0.153457E-01   0.168326E+00   0.591663E-03   0.168859E+00   0.168859E+00
   0.155665E-01   0.167944E+00   0.584470E-03   0.167259E+00   0.167259E+00
   0.157874E-01   0.165595E+00   0.566022E-03   0.165652E+00   0.165652E+00
   0.160082E-01   0.164493E+00   0.564299E-03   0.164040E+00   0.164040E+00
   0.162290E-01   0.162567E+00   0.551232E-03   0.162423E+00   0.162423E+00
   0.164498E-01   0.160104E+00   0.558982E-03   0.160802E+00   0.160802E+00
   0.166707E-01   0.159733E+00   0.545575E-03   0.159178E+00   0.159178E+00
   0.168915E-01   0.157892E+00   0.545303E-03   0.157550E+00   0.157550E+00
   0.171123E-01   0.155334E+00   0.527155E-03   0.155920E+00   0.155920E+00
   0.173332E-01   0.154365E+00   0.519702E-03   0.154288E+00   0.154288E+00
   0.175540E-01   0.152919E+00   0.509680E-03   0.152654E+00   0.152654E+00
   0.177748E-01   0.150478E+00   0.509698E-03   0.151019E+00   0.151019E+00
   0.179957E-01   0.149837E+00   0.504090E-03   0.149384E+00   0.149384E+00
   0.182165E-01   0.148581E+00   0.514112E-03   0.147749E+00   0.147749E+00
   0.184373E-01   0.146959E+00   0.496807E-03   0.146114E+00   0.146114E+00
   0.186582E-01   0.144960E+00   0.481776E-03   0.144480E+00   0.144480E+00
   0.188790E-01   0.143336E+00   0.481674E-03   0.142848E+00   0.142848E+00
   0.190998E-01   0.142051E+00   0.474991E-03   0.141217E+00   0.141217E+00
   0.193207E-01   0.140767E+00   0.470223E-03   0.139589E+00   0.139589E+00
   0.195415E-01   0.138437E+00   0.474218E-03   0.137964E+00   0.137964E+00
   0.197623E-01   0.136644E+00   0.456326E-03   0.136342E+00   0.136342E+00
   0.199831E-01   0.135221E+00   0.456345E-03   0.134724E+00   0.134724E+00
   0.202040E-01   0.134230E+00   0.443011E-03   0.133109E+00   0.133109E+00
   0.204248E-01   0.131519E+00   0.447676E-03   0.131500E+00   0.131500E+00
   0.206456E-01   0.130067E+00   0.440538E-03   0.129896E+00   0.129896E+00
   0.208665E-01   0.128562E+00   0.441491E-03   0.128297E+00   0.128297E+00
   0.210873E-01   0.127044E+00   0.423316E-03   0.126704E+00   0.126704E+00
   0.213081E-01   0.125168E+00   0.422976E-03   0.125117E+00   0.125117E+00
   0.215290E-01   0.124249E+00   0.419068E-03   0.123537E+00   0.123537E+00
   0.217498E-01   0.121778E+00   0.418394E-03   0.121964E+00   0.121964E+00
   0.219706E-01   0.120463E+00   0.412505E-03   0.120398E+00   0.120398E+00
   0.221915E-01   0.119507E+00   0.410221E-03   0.118840E+00   0.118840E+00
   0.224123E-01   0.117349E+00   0.402083E-03   0.117290E+00   0.117290E+00
   0.226331E-01   0.115743E+00   0.390422E-03   0.115749E+00   0.115749E+00
   0.228539E-01   0.114462E+00   0.392194E-03   0.114216E+00   0.114216E+00
   0.230748E-01   0.112692E+00   0.389787E-03   0.112693E+00   0.112693E+00
   0.232956E-01   0.111007E+00   0.389298E-03   0.111179E+00   0.111179E+00
   0.235164E-01   0.110863E+00   0.387985E-03   0.109674E+00   0.109674E+00
   0.237373E-01   0.109116E+00   0.376422E-03   0.108180E+00   0.108180E+00
   0.239581E-01   0.106955E+00   0.368325E-03   0.106696E+00   0.106696E+00
   0.241789E-01   0.105457E+00   0.366036E-03   0.105223E+00   0.105223E+00
   0.243998E-01   0.104950E+00   0.367484E-03   0.103761E+00   0.103761E+00
   0.246206E-01   0.103495E+00   0.362556E-03   0.102310E+00   0.102310E+00
   0.248414E-01   0.101369E+00   0.363931E-03   0.100870E+00   0.100870E+00
   0.250623E-01   0.998106E-01   0.354863E-03   0.994418E-01   0.994418E-01
   0.252831E-01   0.978838E-01   0.348855E-03   0.980256E-01   0.980256E-01
   0.255039E-01   0.972201E-01   0.343398E-03   0.966215E-01   0.966215E-01
   0.257247E-01   0.952805E-01   0.345243E-03   0.952296E-01   0.952296E-01
   0.259456E-01   0.937282E-01   0.339588E-03   0.938503E-01   0.938503E-01
   0.261664E-01   0.929492E-01   0.340713E-03   0.924837E-01   0.924837E-01
   0.263872E-01   0.914862E-01   0.334532E-03   0.911300E-01   0.911300E-01
   0.266081E-01   0.899434E-01   0.330413E-03   0.897894E-01   0.897894E-01
   0.268289E-01   0.892213E-01   0.326484E-03   0.884619E-01   0.884619E-01
   0.270497E-01   0.873816E-01   0.322915E-03   0.871479E-01   0.871479E-01
   0.272706E-01   0.858424E-01   0.321534E-03   0.858474E-01   0.858474E-01
   0.274914E-01   0.847401E-01   0.319521E-03   0.845606E-01   0.845606E-01
   0.277122E-01   0.836103E-01   0.313099E-03   0.832875E-01   0.832875E-01
   0.279331E-01   0.827746E-01   0.308481E-03   0.820284E-01   0.820284E-01
   0.281539E-01   0.808182E-01   0.308956E-03   0.807833E-01   0.807833E-01
   0.283747E-01   0.802975E-01   0.309695E-03   0.795523E-01   0.795523E-01
   0.285955E-01   0.787908E-01   0.302729E-03   0.783355E-01   0.783355E-01
   0.288164E-01   0.772861E-01   0.300024E-03   0.771331E-01   0.771331E-01
   0.290372E-01   0.763310E-01   0.299451E-03   0.759450E-01   0.759450E-01
   0.292580E-01   0.756999E-01   0.291472E-03   0.747713E-01   0.747713E-01
   0.294789E-01   0.738789E-01   0.288970E-03   0.736122E-01   0.736122E-01
   0.296997E-01   0.728290E-01   0.287612E-03   0.724675E-01   0.724675E-01
   0.299205E-01   0.713375E-01   0.285309E-03   0.713375E-01   0.713375E-01
   0.301414E-01   0.702936E-01   0.286536E-03   0.702221E-01   0.702221E-01
   0.303622E-01   0.695060E-01   0.283515E-03   0.691213E-01   0.691213E-01
   0.305830E-01   0.678430E-01   0.275197E-03   0.680352E-01   0.680352E-01
   0.308039E-01   0.673161E-01   0.274169E-03   0.669638E-01   0.669638E-01
   0.310247E-01   0.660817E-01   0.270452E-03   0.659071E-01   0.659071E-01
   0.312455E-01   0.650800E-01   0.268350E-03   0.648648E-01   0.648648E-01
   0.314663E-01   0.640146E-01   0.269953E-03   0.638375E-01   0.638375E-01
   0.316872E-01   0.632321E-01   0.270245E-03   0.628247E-01   0.628247E-01
   0.319080E-01   0.623846E-01   0.261300E-03   0.618265E-01   0.618265E-01
   0.321288E-01   0.614244E-01   0.259886E-03   0.608429E-01   0.608429E-01
   0.323497E-01   0.600582E-01   0.257217E-03   0.598739E-01   0.598739E-01
   0.325705E-01   0.593879E-01   0.257460E-03   0.589193E-01   0.589193E-01
   0.327913E-01   0.578024E-01   0.252787E-03   0.579792E-01   0.579792E-01
   0.330122E-01   0.572582E-01   0.252667E-03   0.570535E-01   0.570535E-01
   0.332330E-01   0.565423E-01   0.249288E-03   0.561421E-01   0.561421E-01
   0.334538E-01   0.556774E-01   0.247495E-03   0.552449E-01   0.552449E-01
   0.336747E-01   0.542108E-01   0.241658E-03   0.543620E-01   0.543620E-01
   0.338955E-01   0.533853E-01   0.243417E-03   0.534931E-01   0.534931E-01
   0.341163E-01   0.527096E-01   0.240094E-03   0.526382E-01   0.526382E-01
   0.343371E-01   0.516775E-01   0.239658E-03   0.517973E-01   0.517973E-01
   0.345580E-01   0.508296E-01   0.234505E-03   0.509702E-01   0.509702E-01
   0.347788E-01   0.503916E-01   0.234937E-03   0.501569E-01   0.501569E-01
   0.349996E-01   0.492110E-01   0.232824E-03   0.493572E-01   0.493572E-01
   0.352205E-01   0.484378E-01   0.231036E-03   0.485710E-01   0.485710E-01
   0.354413E-01   0.477230E-01   0.228672E-03   0.477982E-01   0.477982E-01
   0.356621E-01   0.475632E-01   0.229361E-03   0.470388E-01   0.470388E-01
   0.358830E-01   0.465617E-01   0.225257E-03   0.462925E-01   0.462925E-01
   0.361038E-01   0.457276E-01   0.219825E-03   0.455592E-01   0.455592E-01
   0.363246E-01   0.455021E-01   0.222979E-03   0.448389E-01   0.448389E-01
   0.365455E-01   0.441623E-01   0.218595E-03   0.441314E-01   0.441314E-01
   0.367663E-01   0.432227E-01   0.219130E-03   0.434366E-01   0.434366E-01
   0.369871E-01   0.428334E-01   0.219982E-03   0.427542E-01   0.427542E-01
   0.372079E-01   0.417409E-01   0.210755E-03   0.420843E-01   0.420843E-01
   0.374288E-01   0.410991E-01   0.211811E-03   0.414267E-01   0.414267E-01
   0.376496E-01   0.409260E-01   0.210973E-03   0.407811E-01   0.407811E-01
   0.378704E-01   0.402811E-01   0.208243E-03   0.401475E-01   0.401475E-01
   0.380913E-01   0.399810E-01   0.208961E-03   0.395258E-01   0.395258E-01
   0.383121E-01   0.388243E-01   0.211487E-03   0.389157E-01   0.389157E-01
   0.385329E-01   0.381820E-01   0.202719E-03   0.383171E-01   0.383171E-01
   0.387538E-01   0.379117E-01   0.202395E-03   0.377299E-01   0.377299E-01
   0.389746E-01   0.374345E-01   0.201078E-03   0.371541E-01   0.371541E-01
   0.391954E-01   0.361387E-01   0.199070E-03   0.365891E-01   0.365891E-01
   0.394163E-01   0.358843E-01   0.199558E-03   0.360351E-01   0.360351E-01
   0.396371E-01   0.356244E-01   0.198361E-03   0.354918E-01   0.354918E-01
   0.398579E-01   0.350765E-01   0.194660E-03   0.349592E-01   0.349592E-01
   0.400787E-01   0.345690E-01   0.196494E-03   0.344370E-01   0.344370E-01
   0.402996E-01   0.339370E-01   0.191889E-03   0.339250E-01   0.339250E-01
   0.405204E-01   0.335676E-01   0.191231E-03   0.334232E-01   0.334232E-01
   0.407412E-01   0.328056E-01   0.192589E-03   0.329314E-01   0.329314E-01
   0.409621E-01   0.325947E-01   0.190702E-03   0.324493E-01   0.324493E-01
   0.411829E-01   0.318745E-01   0.186112E-03   0.319769E-01   0.319769E-01
   0.414037E-01   0.313010E-01   0.185743E-03   0.315139E-01   0.315139E-01
   0.416246E-01   0.307372E-01   0.184391E-03   0.310603E-01   0.310603E-01
   0.418454E-01   0.306910E-01   0.186110E-03   0.306159E-01   0.306159E-01
   0.420662E-01   0.301542E-01   0.182618E-03   0.301805E-01   0.301805E-01
   0.422871E-01   0.301384E-01   0.183984E-03   0.297539E-01   0.297539E-01
   0.425079E-01   0.292748E-01   0.180381E-03   0.293360E-01   0.293360E-01
   0.427287E-01   0.290611E-01   0.178695E-03   0.289267E-01   0.289267E-01
   0.429495E-01   0.284806E-01   0.177101E-03   0.285256E-01   0.285256E-01
   0.431704E-01   0.279861E-01   0.178654E-03   0.281329E-01   0.281329E-01
   0.433912E-01   0.278524E-01   0.177232E-03   0.277482E-01   0.277482E-01
   0.436120E-01   0.271101E-01   0.176102E-03   0.273715E-01   0.273715E-01
   0.438329E-01   0.270210E-01   0.174707E-03   0.270025E-01   0.270025E-01
   0.440537E-01   0.265836E-01   0.171450E-03   0.266411E-01   0.266411E-01
   0.442745E-01   0.263384E-01   0.173290E-03   0.262872E-01   0.262872E-01
   0.444954E-01   0.259986E-01   0.169883E-03   0.259407E-01   0.259407E-01
   0.447162E-01   0.252152E-01   0.169518E-03   0.256013E-01   0.256013E-01
   0.449370E-01   0.252579E-01   0.171083E-03   0.252689E-01   0.252689E-01
   0.451579E-01   0.246740E-01   0.169816E-03   0.249435E-01   0.249435E-01
   0.453787E-01   0.245204E-01   0.165927E-03   0.246248E-01   0.246248E-01
   0.455995E-01   0.241069E-01   0.165167E-03   0.243127E-01   0.243127E-01
   0.458203E-01   0.238119E-01   0.165518E-03   0.240071E-01   0.240071E-01
   0.460412E-01   0.237911E-01   0.164777E-03   0.237078E-01   0.237078E-01
   0.462620E-01   0.230865E-01   0.164411E-03   0.234148E-01   0.234148E-01
   0.464828E-01   0.229912E-01   0.161910E-03   0.231277E-01   0.231277E-01
   0.467037E-01   0.230724E-01   0.162940E-03   0.228469E-01   0.228469E-01
   0.469245E-01   0.224904E-01   0.160952E-03   0.225715E-01   0.225715E-01
   0.471453E-01   0.221083E-01   0.159597E-03   0.223020E-01   0.223020E-01
   0.473662E-01   0.219556E-01   0.160149E-03   0.220381E-01   0.220381E-01
   0.475870E-01   0.214920E-01   0.159146E-03   0.217796E-01   0.217796E-01
   0.478078E-01   0.215376E-01   0.158047E-03   0.215264E-01   0.215264E-01
   0.480287E-01   0.211332E-01   0.156889E-03   0.212784E-01   0.212784E-01
   0.482495E-01   0.208905E-01   0.155516E-03   0.210356E-01   0.210356E-01
   0.484703E-01   0.209596E-01   0.156978E-03   0.207977E-01   0.207977E-01
   0.486912E-01   0.205106E-01   0.155101E-03   0.205647E-01   0.205647E-01
   0.489120E-01   0.201995E-01   0.153649E-03   0.203364E-01   0.203364E-01
   0.491328E-01   0.199609E-01   0.153438E-03   0.201128E-01   0.201128E-01
   0.493536E-01   0.195507E-01   0.151984E-03   0.198937E-01   0.198937E-01
   0.495745E-01   0.195809E-01   0.150354E-03   0.196791E-01   0.196791E-01
   0.497953E-01   0.193170E-01   0.150937E-03   0.194689E-01   0.194689E-01
   0.500161E-01   0.189774E-01   0.149417E-03   0.192628E-01   0.192628E-01
   0.502370E-01   0.189033E-01   0.152292E-03   0.190610E-01   0.190610E-01
   0.504578E-01   0.188455E-01   0.149658E-03   0.188631E-01   0.188631E-01
   0.506786E-01   0.185851E-01   0.146842E-03   0.186693E-01   0.186693E-01
   0.508995E-01   0.183928E-01   0.147869E-03   0.184793E-01   0.184793E-01
   0.511203E-01   0.179304E-01   0.146399E-03   0.182931E-01   0.182931E-01
   0.513411E-01   0.180059E-01   0.146055E-03   0.181106E-01   0.181106E-01
   0.515620E-01   0.175196E-01   0.145456E-03   0.179317E-01   0.179317E-01
   0.517828E-01   0.177686E-01   0.148249E-03   0.177563E-01   0.177563E-01
   0.520036E-01   0.176769E-01   0.142884E-03   0.175844E-01   0.175844E-01
   0.522244E-01   0.172646E-01   0.144394E-03   0.174158E-01   0.174158E-01
   0.524453E-01   0.171671E-01   0.142515E-03   0.172506E-01   0.172506E-01
   0.526661E-01   0.169321E-01   0.142593E-03   0.170885E-01   0.170885E-01
   0.528869E-01   0.166005E-01   0.141588E-03   0.169297E-01   0.169297E-01
   0.531078E-01   0.164753E-01   0.142260E-03   0.167738E-01   0.167738E-01
   0.533286E-01   0.165772E-01   0.141522E-03   0.166210E-01   0.166210E-01
   0.535494E-01   0.165182E-01   0.141889E-03   0.164711E-01   0.164711E-01
   0.537703E-01   0.163348E-01   0.143317E-03   0.163241E-01   0.163241E-01
   0.539911E-01   0.160637E-01   0.145306E-03   0.161799E-01   0.161799E-01
   0.542119E-01   0.159478E-01   0.147079E-03   0.160384E-01   0.160384E-01
   0.544328E-01   0.159540E-01   0.145787E-03   0.158995E-01   0.158995E-01
   0.546536E-01   0.156621E-01   0.148304E-03   0.157635E-01   0.157635E-01
   0.548744E-01   0.158568E-01   0.148940E-03   0.156299E-01   0.156299E-01
   0.550952E-01   0.155829E-01   0.148122E-03   0.154988E-01   0.154988E-01
   0.553161E-01   0.154263E-01   0.150742E-03   0.153701E-01   0.153701E-01
   0.555369E-01   0.151678E-01   0.148762E-03   0.152439E-01   0.152439E-01
   0.557577E-01   0.152817E-01   0.149692E-03   0.151200E-01   0.151200E-01
   0.559786E-01   0.150241E-01   0.151418E-03   0.149984E-01   0.149984E-01
   0.561994E-01   0.146513E-01   0.149963E-03   0.148790E-01   0.148790E-01
   0.564202E-01   0.145587E-01   0.150763E-03   0.147618E-01   0.147618E-01
   0.566411E-01   0.148644E-01   0.151443E-03   0.146468E-01   0.146468E-01
   0.568619E-01   0.144429E-01   0.151981E-03   0.145339E-01   0.145339E-01
   0.570827E-01   0.143194E-01   0.153765E-03   0.144231E-01   0.144231E-01
   0.573036E-01   0.143915E-01   0.153899E-03   0.143142E-01   0.143142E-01
   0.575244E-01   0.139890E-01   0.153848E-03   0.142074E-01   0.142074E-01
   0.577452E-01   0.141302E-01   0.157268E-03   0.141024E-01   0.141024E-01
   0.579660E-01   0.138961E-01   0.154958E-03   0.139994E-01   0.139994E-01
   0.581869E-01   0.137246E-01   0.154124E-03   0.138982E-01   0.138982E-01
   0.584077E-01   0.139451E-01   0.155276E-03   0.137987E-01   0.137987E-01
   0.586285E-01   0.137547E-01   0.150312E-03   0.137012E-01   0.137012E-01
   0.588494E-01   0.139125E-01   0.147251E-03   0.136053E-01   0.136053E-01
   0.590702E-01   0.135926E-01   0.147008E-03   0.135111E-01   0.135111E-01
   0.592910E-01   0.134965E-01   0.144107E-03   0.134186E-01   0.134186E-01
   0.595119E-01   0.131833E-01   0.143215E-03   0.133277E-01   0.133277E-01
   0.597327E-01   0.129648E-01   0.143519E-03   0.132384E-01   0.132384E-01
   0.599535E-01   0.131081E-01   0.140535E-03   0.131507E-01   0.131507E-01
   0.601744E-01   0.130147E-01   0.139748E-03   0.130645E-01   0.130645E-01
   0.603952E-01   0.131465E-01   0.138873E-03   0.129798E-01   0.129798E-01
   0.606160E-01   0.127422E-01   0.137508E-03   0.128966E-01   0.128966E-01
   0.608368E-01   0.130015E-01   0.138547E-03   0.128148E-01   0.128148E-01
   0.610577E-01   0.126100E-01   0.135791E-03   0.127344E-01   0.127344E-01
   0.612785E-01   0.126569E-01   0.137013E-03   0.126554E-01   0.126554E-01
   0.614993E-01   0.125834E-01   0.134824E-03   0.125777E-01   0.125777E-01
   0.617202E-01   0.126176E-01   0.133225E-03   0.125014E-01   0.125014E-01
   0.619410E-01   0.121581E-01   0.134700E-03   0.124263E-01   0.124263E-01
   0.621618E-01   0.123259E-01   0.133193E-03   0.123526E-01   0.123526E-01
   0.623827E-01   0.121277E-01   0.132530E-03   0.122800E-01   0.122800E-01
   0.626035E-01   0.122730E-01   0.132746E-03   0.122087E-01   0.122087E-01
   0.628243E-01   0.121602E-01   0.130406E-03   0.121386E-01   0.121386E-01
   0.630452E-01   0.120864E-01   0.130757E-03   0.120696E-01   0.120696E-01
   0.632660E-01   0.118796E-01   0.130739E-03   0.120017E-01   0.120017E-01
   0.634868E-01   0.117250E-01   0.129461E-03   0.119350E-01   0.119350E-01
   0.637076E-01   0.116165E-01   0.129989E-03   0.118693E-01   0.118693E-01
   0.639285E-01   0.116444E-01   0.128839E-03   0.118047E-01   0.118047E-01
   0.641493E-01   0.117921E-01   0.127836E-03   0.117411E-01   0.117411E-01
   0.643701E-01   0.112873E-01   0.127033E-03   0.116786E-01   0.116786E-01
   0.645910E-01   0.114787E-01   0.127682E-03   0.116170E-01   0.116170E-01
   0.648118E-01   0.115590E-01   0.125928E-03   0.115564E-01   0.115564E-01
   0.650326E-01   0.115847E-01   0.127682E-03   0.114967E-01   0.114967E-01
   0.652535E-01   0.115639E-01   0.126690E-03   0.114380E-01   0.114380E-01
   0.654743E-01   0.112578E-01   0.124072E-03   0.113801E-01   0.113801E-01
   0.656951E-01   0.115301E-01   0.125741E-03   0.113231E-01   0.113231E-01
   0.659160E-01   0.110459E-01   0.123323E-03   0.112669E-01   0.112669E-01
   0.661368E-01   0.114151E-01   0.125190E-03   0.112116E-01   0.112116E-01
   0.663576E-01   0.111148E-01   0.123839E-03   0.111571E-01   0.111571E-01
   0.665784E-01   0.107960E-01   0.123543E-03   0.111033E-01   0.111033E-01
   0.667993E-01   0.109479E-01   0.122623E-03   0.110503E-01   0.110503E-01
   0.670201E-01   0.108459E-01   0.122492E-03   0.109981E-01   0.109981E-01
   0.672409E-01   0.109765E-01   0.121591E-03   0.109465E-01   0.109465E-01
   0.674618E-01   0.109657E-01   0.121771E-03   0.108957E-01   0.108957E-01
   0.676826E-01   0.109428E-01   0.121399E-03   0.108455E-01   0.108455E-01
   0.679034E-01   0.108364E-01   0.121142E-03   0.107960E-01   0.107960E-01
   0.681243E-01   0.106945E-01   0.121093E-03   0.107471E-01   0.107471E-01
   0.683451E-01   0.105845E-01   0.119417E-03   0.106989E-01   0.106989E-01
   0.685659E-01   0.105276E-01   0.120608E-03   0.106512E-01   0.106512E-01
   0.687868E-01   0.106409E-01   0.119954E-03   0.106041E-01   0.106041E-01
   0.690076E-01   0.106129E-01   0.119048E-03   0.105575E-01   0.105575E-01
   0.692284E-01   0.104548E-01   0.119499E-03   0.105115E-01   0.105115E-01
   0.694492E-01   0.103931E-01   0.118056E-03   0.104659E-01   0.104659E-01
   0.696701E-01   0.105199E-01   0.117999E-03   0.104209E-01   0.104209E-01
   0.698909E-01   0.102276E-01   0.117121E-03   0.103764E-01   0.103764E-01
   0.701117E-01   0.106142E-01   0.117834E-03   0.103324E-01   0.103324E-01
   0.703326E-01   0.102192E-01   0.118143E-03   0.102886E-01   0.102886E-01
   0.705534E-01   0.101830E-01   0.117668E-03   0.102453E-01   0.102453E-01
   0.707742E-01   0.103055E-01   0.115586E-03   0.102025E-01   0.102025E-01
   0.709951E-01   0.102512E-01   0.116352E-03   0.101600E-01   0.101600E-01
   0.712159E-01   0.997725E-02   0.115903E-03   0.101179E-01   0.101179E-01
   0.714367E-01   0.100832E-01   0.114990E-03   0.100761E-01   0.100761E-01
   0.716576E-01   0.997780E-02   0.116306E-03   0.100346E-01   0.100346E-01
   0.718784E-01   0.990626E-02   0.116957E-03   0.999351E-02   0.999351E-02
   0.720992E-01   0.987110E-02   0.114032E-03   0.995267E-02   0.995267E-02
   0.723200E-01   0.994893E-02   0.114077E-03   0.991210E-02   0.991210E-02
   0.725409E-01   0.100518E-01   0.115409E-03   0.987180E-02   0.987180E-02
   0.727617E-01   0.985687E-02   0.114638E-03   0.983172E-02   0.983172E-02
   0.729825E-01   0.983664E-02   0.115462E-03   0.979188E-02   0.979188E-02
   0.732034E-01   0.986628E-02   0.116267E-03   0.975225E-02   0.975225E-02
   0.734242E-01   0.985579E-02   0.115288E-03   0.971282E-02   0.971282E-02
   0.736450E-01   0.961507E-02   0.116784E-03   0.967357E-02   0.967357E-02
   0.738659E-01   0.950898E-02   0.113944E-03   0.963446E-02   0.963446E-02
   0.740867E-01   0.982916E-02   0.115537E-03   0.959555E-02   0.959555E-02
   0.743075E-01   0.976154E-02   0.115980E-03   0.955675E-02   0.955675E-02
   0.745284E-01   0.964837E-02   0.115534E-03   0.951808E-02   0.951808E-02
   0.747492E-01   0.956565E-02   0.114253E-03   0.947952E-02   0.947952E-02
   0.749700E-01   0.939305E-02   0.113243E-03   0.944106E-02   0.944106E-02
   0.751908E-01   0.926535E-02   0.113624E-03   0.940269E-02   0.940269E-02
   0.754117E-01   0.941729E-02   0.113020E-03   0.936438E-02   0.936438E-02
   0.756325E-01   0.923696E-02   0.112517E-03   0.932613E-02   0.932613E-02
   0.758533E-01   0.934027E-02   0.112249E-03   0.928794E-02   0.928794E-02
   0.760742E-01   0.947231E-02   0.112622E-03   0.924978E-02   0.924978E-02
   0.762950E-01   0.921905E-02   0.110330E-03   0.921165E-02   0.921165E-02
   0.765158E-01   0.922236E-02   0.110666E-03   0.917353E-02   0.917353E-02
   0.767367E-01   0.906726E-02   0.110367E-03   0.913543E-02   0.913543E-02
   0.769575E-01   0.929019E-02   0.111411E-03   0.909731E-02   0.909731E-02
   0.771783E-01   0.900941E-02   0.110461E-03   0.905918E-02   0.905918E-02
   0.773992E-01   0.905997E-02   0.110428E-03   0.902102E-02   0.902102E-02
   0.776200E-01   0.901670E-02   0.109443E-03   0.898302E-02   0.898302E-02
   0.778408E-01   0.900687E-02   0.108961E-03   0.894466E-02   0.894466E-02
   0.780616E-01   0.889692E-02   0.108540E-03   0.890635E-02   0.890635E-02
   0.782825E-01   0.905453E-02   0.108456E-03   0.886803E-02   0.886803E-02
   0.785033E-01   0.895508E-02   0.109011E-03   0.882965E-02   0.882965E-02
   0.787241E-01   0.876580E-02   0.109266E-03   0.879119E-02   0.879119E-02
   0.789450E-01   0.878451E-02   0.106307E-03   0.875266E-02   0.875266E-02
   0.791658E-01   0.848665E-02   0.106217E-03   0.871404E-02   0.871404E-02
   0.793866E-01   0.859671E-02   0.106432E-03   0.867534E-02   0.867534E-02
   0.796075E-01   0.857755E-02   0.106651E-03   0.863654E-02   0.863654E-02
   0.798283E-01   0.856689E-02   0.106161E-03   0.859765E-02   0.859765E-02
   0.800491E-01   0.855629E-02   0.106261E-03   0.855865E-02   0.855865E-02
   0.802700E-01   0.882392E-02   0.106132E-03   0.851954E-02   0.851954E-02
   0.804908E-01   0.855386E-02   0.105957E-03   0.848033E-02   0.848033E-02
   0.807116E-01   0.843648E-02   0.104853E-03   0.844100E-02   0.844100E-02
   0.809325E-01   0.850458E-02   0.105118E-03   0.840156E-02   0.840156E-02
   0.811533E-01   0.821427E-02   0.105211E-03   0.836199E-02   0.836199E-02
   0.813741E-01   0.841499E-02   0.105089E-03   0.832231E-02   0.832231E-02
   0.815949E-01   0.825393E-02   0.103527E-03   0.828251E-02   0.828251E-02
   0.818158E-01   0.827373E-02   0.104043E-03   0.824256E-02   0.824256E-02
   0.820366E-01   0.828318E-02   0.104650E-03   0.820250E-02   0.820250E-02
   0.822574E-01   0.816517E-02   0.103669E-03   0.816231E-02   0.816231E-02
   0.824783E-01   0.801252E-02   0.103605E-03   0.812199E-02   0.812199E-02
   0.826991E-01   0.827642E-02   0.104594E-03   0.808155E-02   0.808155E-02
   0.829199E-01   0.822428E-02   0.103394E-03   0.804097E-02   0.804097E-02
   0.831408E-01   0.811268E-02   0.102949E-03   0.800027E-02   0.800027E-02
   0.833616E-01   0.786831E-02   0.102565E-03   0.795944E-02   0.795944E-02
   0.835824E-01   0.796441E-02   0.103383E-03   0.791849E-02   0.791849E-02
   0.838033E-01   0.777701E-02   0.102680E-03   0.787741E-02   0.787741E-02
   0.840241E-01   0.791057E-02   0.102761E-03   0.783620E-02   0.783620E-02
   0.842449E-01   0.798021E-02   0.101720E-03   0.779488E-02   0.779488E-02
   0.844657E-01   0.786432E-02   0.101754E-03   0.775344E-02   0.775344E-02
   0.846866E-01   0.804212E-02   0.101555E-03   0.771188E-02   0.771188E-02
   0.849074E-01   0.772821E-02   0.101325E-03   0.767020E-02   0.767020E-02
   0.851282E-01   0.767373E-02   0.101444E-03   0.762841E-02   0.762841E-02
   0.853491E-01   0.755162E-02   0.101594E-03   0.758657E-02   0.758657E-02
   0.855699E-01   0.763783E-02   0.100380E-03   0.754450E-02   0.754450E-02
   0.857907E-01   0.764224E-02   0.100696E-03   0.750240E-02   0.750240E-02
   0.860116E-01   0.770681E-02   0.100020E-03   0.746024E-02   0.746024E-02
   0.862324E-01   0.749275E-02   0.100459E-03   0.741795E-02   0.741795E-02
   0.864532E-01   0.754526E-02   0.100135E-03   0.737558E-02   0.737558E-02
   0.866741E-01   0.746740E-02   0.999793E-04   0.733312E-02   0.733312E-02
   0.868949E-01   0.736419E-02   0.991328E-04   0.729058E-02   0.729058E-02
   0.871157E-01   0.731297E-02   0.998025E-04   0.724798E-02   0.724798E-02
   0.873365E-01   0.740842E-02   0.985127E-04   0.720529E-02   0.720529E-02
   0.875574E-01   0.747501E-02   0.992413E-04   0.716255E-02   0.716255E-02
   0.877782E-01   0.734110E-02   0.981059E-04   0.711975E-02   0.711975E-02
   0.879990E-01   0.735861E-02   0.998081E-04   0.707689E-02   0.707689E-02
   0.882199E-01   0.725619E-02   0.981442E-04   0.703398E-02   0.703398E-02
   0.884407E-01   0.709485E-02   0.976105E-04   0.699104E-02   0.699104E-02
   0.886615E-01   0.712364E-02   0.980147E-04   0.694806E-02   0.694806E-02
   0.888824E-01   0.699204E-02   0.975549E-04   0.690505E-02   0.690505E-02
   0.891032E-01   0.682372E-02   0.970067E-04   0.686201E-02   0.686201E-02
   0.893240E-01   0.681976E-02   0.977375E-04   0.681897E-02   0.681897E-02
   0.895449E-01   0.682480E-02   0.969720E-04   0.677589E-02   0.677589E-02
   0.897657E-01   0.685914E-02   0.962995E-04   0.673283E-02   0.673283E-02
   0.899865E-01   0.683390E-02   0.963437E-04   0.668976E-02   0.668976E-02
   0.902073E-01   0.664520E-02   0.955782E-04   0.664670E-02   0.664670E-02
   0.904282E-01   0.665335E-02   0.963315E-04   0.660366E-02   0.660366E-02
   0.906490E-01   0.682210E-02   0.962530E-04   0.656063E-02   0.656063E-02
   0.908698E-01   0.630242E-02   0.948528E-04   0.651763E-02   0.651763E-02
   0.910907E-01   0.673338E-02   0.950843E-04   0.647466E-02   0.647466E-02
   0.913115E-01   0.659443E-02   0.943475E-04   0.643174E-02   0.643174E-02
   0.915323E-01   0.638384E-02   0.944495E-04   0.638886E-02   0.638886E-02
   0.917532E-01   0.658486E-02   0.942469E-04   0.634603E-02   0.634603E-02
   0.919740E-01   0.624558E-02   0.951278E-04   0.630326E-02   0.630326E-02
   0.921948E-01   0.641002E-02   0.939480E-04   0.626056E-02   0.626056E-02
   0.924157E-01   0.642157E-02   0.931944E-04   0.621793E-02   0.621793E-02
   0.926365E-01   0.633844E-02   0.932772E-04   0.617538E-02   0.617538E-02
   0.928573E-01   0.611963E-02   0.936693E-04   0.613291E-02   0.613291E-02
   0.930781E-01   0.620792E-02   0.936531E-04   0.609048E-02   0.609048E-02
   0.932990E-01   0.600780E-02   0.930912E-04   0.604820E-02   0.604820E-02
   0.935198E-01   0.602781E-02   0.935126E-04   0.600608E-02   0.600608E-02
   0.937406E-01   0.595856E-02   0.928926E-04   0.596402E-02   0.596402E-02
   0.939615E-01   0.588139E-02   0.924761E-04   0.592208E-02   0.592208E-02
   0.941823E-01   0.582909E-02   0.920013E-04   0.588025E-02   0.588025E-02
   0.944031E-01   0.590589E-02   0.928535E-04   0.583856E-02   0.583856E-02
   0.946240E-01   0.584115E-02   0.925344E-04   0.579700E-02   0.579700E-02
   0.948448E-01   0.584911E-02   0.921978E-04   0.575557E-02   0.575557E-02
   0.950656E-01   0.572001E-02   0.913414E-04   0.571429E-02   0.571429E-02
   0.952865E-01   0.576629E-02   0.919418E-04   0.567317E-02   0.567317E-02
   0.955073E-01   0.560836E-02   0.917236E-04   0.563219E-02   0.563219E-02
   0.957281E-01   0.574652E-02   0.910238E-04   0.559138E-02   0.559138E-02
   0.959489E-01   0.556374E-02   0.915975E-04   0.555075E-02   0.555075E-02
   0.961698E-01   0.539350E-02   0.910400E-04   0.551026E-02   0.551026E-02
   0.963906E-01   0.526511E-02   0.903571E-04   0.546997E-02   0.546997E-02
   0.966114E-01   0.555289E-02   0.908015E-04   0.542986E-02   0.542986E-02
   0.968323E-01   0.530319E-02   0.903565E-04   0.538993E-02   0.538993E-02
   0.970531E-01   0.545018E-02   0.906396E-04   0.535019E-02   0.535019E-02
   0.972739E-01   0.531423E-02   0.902910E-04   0.531068E-02   0.531068E-02
   0.974948E-01   0.533586E-02   0.899784E-04   0.527131E-02   0.527131E-02
   0.977156E-01   0.549736E-02   0.898444E-04   0.523217E-02   0.523217E-02
   0.979364E-01   0.521640E-02   0.891014E-04   0.519325E-02   0.519325E-02
   0.981573E-01   0.515345E-02   0.894498E-04   0.515453E-02   0.515453E-02
   0.983781E-01   0.515609E-02   0.895079E-04   0.511603E-02   0.511603E-02
   0.985989E-01   0.522150E-02   0.887811E-04   0.507775E-02   0.507775E-02
   0.988197E-01   0.515532E-02   0.900817E-04   0.503969E-02   0.503969E-02
   0.990406E-01   0.500035E-02   0.885293E-04   0.500186E-02   0.500186E-02
   0.992614E-01   0.502171E-02   0.875986E-04   0.496426E-02   0.496426E-02
   0.994822E-01   0.484595E-02   0.879549E-04   0.492689E-02   0.492689E-02
   0.997031E-01   0.494439E-02   0.886598E-04   0.488976E-02   0.488976E-02
   0.999239E-01   0.474194E-02   0.877512E-04   0.485287E-02   0.485287E-02
   0.100145E+00   0.485817E-02   0.879636E-04   0.481622E-02   0.481622E-02
   0.100366E+00   0.488000E-02   0.881042E-04   0.477981E-02   0.477981E-02
   0.100586E+00   0.465285E-02   0.868395E-04   0.474365E-02   0.474365E-02
   0.100807E+00   0.479817E-02   0.874299E-04   0.470770E-02   0.470770E-02
   0.101028E+00   0.478414E-02   0.870269E-04   0.467207E-02   0.467207E-02
   0.101249E+00   0.460875E-02   0.867968E-04   0.463680E-02   0.463680E-02
   0.101470E+00   0.461730E-02   0.880867E-04   0.460152E-02   0.460152E-02
   0.101691E+00   0.445564E-02   0.856441E-04   0.456663E-02   0.456663E-02
   0.101911E+00   0.455153E-02   0.867124E-04   0.453200E-02   0.453200E-02
   0.102132E+00   0.461403E-02   0.868060E-04   0.449763E-02   0.449763E-02
   0.102353E+00   0.440018E-02   0.855284E-04   0.446352E-02   0.446352E-02
   0.102574E+00   0.439468E-02   0.859846E-04   0.442966E-02   0.442966E-02
   0.102795E+00   0.451220E-02   0.865563E-04   0.439608E-02   0.439608E-02
   0.103016E+00   0.432150E-02   0.854537E-04   0.436275E-02   0.436275E-02
   0.103236E+00   0.444092E-02   0.854924E-04   0.432970E-02   0.432970E-02
   0.103457E+00   0.418688E-02   0.853167E-04   0.429691E-02   0.429691E-02
   0.103678E+00   0.411109E-02   0.845912E-04   0.426438E-02   0.426438E-02
   0.103899E+00   0.408167E-02   0.855797E-04   0.423213E-02   0.423213E-02
   0.104120E+00   0.410909E-02   0.852075E-04   0.420015E-02   0.420015E-02
   0.104341E+00   0.428757E-02   0.850259E-04   0.416843E-02   0.416843E-02
   0.104561E+00   0.400027E-02   0.838328E-04   0.413698E-02   0.413698E-02
   0.104782E+00   0.417517E-02   0.843407E-04   0.410580E-02   0.410580E-02
   0.105003E+00   0.402440E-02   0.839813E-04   0.407489E-02   0.407489E-02
   0.105224E+00   0.384812E-02   0.844203E-04   0.404425E-02   0.404425E-02
   0.105445E+00   0.396782E-02   0.847129E-04   0.401388E-02   0.401388E-02
   0.105665E+00   0.392282E-02   0.841220E-04   0.398377E-02   0.398377E-02
   0.105886E+00   0.384822E-02   0.831730E-04   0.395394E-02   0.395394E-02
   0.106107E+00   0.393041E-02   0.830566E-04   0.392437E-02   0.392437E-02
   0.106328E+00   0.386380E-02   0.833743E-04   0.389508E-02   0.389508E-02
   0.106549E+00   0.381917E-02   0.829097E-04   0.386603E-02   0.386603E-02
   0.106770E+00   0.381736E-02   0.832953E-04   0.383726E-02   0.383726E-02
   0.106990E+00   0.376416E-02   0.840275E-04   0.380875E-02   0.380875E-02
   0.107211E+00   0.378191E-02   0.825677E-04   0.378051E-02   0.378051E-02
   0.107432E+00   0.377241E-02   0.826493E-04   0.375253E-02   0.375253E-02
   0.107653E+00   0.377496E-02   0.824753E-04   0.372481E-02   0.372481E-02
   0.107874E+00   0.370988E-02   0.821997E-04   0.369736E-02   0.369736E-02
   0.108095E+00   0.367984E-02   0.826952E-04   0.367016E-02   0.367016E-02
   0.108315E+00   0.352501E-02   0.825227E-04   0.364322E-02   0.364322E-02
   0.108536E+00   0.355977E-02   0.818381E-04   0.361652E-02   0.361652E-02
   0.108757E+00   0.348766E-02   0.820968E-04   0.359013E-02   0.359013E-02
   0.108978E+00   0.346077E-02   0.814893E-04   0.356395E-02   0.356395E-02
   0.109199E+00   0.351738E-02   0.813313E-04   0.353801E-02   0.353801E-02
   0.109420E+00   0.344833E-02   0.822074E-04   0.351236E-02   0.351236E-02
   0.109640E+00   0.350718E-02   0.815244E-04   0.348694E-02   0.348694E-02
   0.109861E+00   0.346720E-02   0.832343E-04   0.346177E-02   0.346177E-02
   0.110082E+00   0.339710E-02   0.843504E-04   0.343685E-02   0.343685E-02
   0.110303E+00   0.326654E-02   0.839822E-04   0.341218E-02   0.341218E-02
   0.110524E+00   0.329671E-02   0.853018E-04   0.338774E-02   0.338774E-02
   0.110745E+00   0.328783E-02   0.852417E-04   0.336355E-02   0.336355E-02
   0.110965E+00   0.326928E-02   0.849716E-04   0.333960E-02   0.333960E-02
   0.111186E+00   0.318834E-02   0.857430E-04   0.331588E-02   0.331588E-02
   0.111407E+00   0.335583E-02   0.865321E-04   0.329240E-02   0.329240E-02
   0.111628E+00   0.321931E-02   0.856060E-04   0.326916E-02   0.326916E-02
   0.111849E+00   0.321710E-02   0.873372E-04   0.324614E-02   0.324614E-02
   0.112070E+00   0.333158E-02   0.867084E-04   0.322336E-02   0.322336E-02
   0.112290E+00   0.310984E-02   0.874021E-04   0.320081E-02   0.320081E-02
   0.112511E+00   0.316577E-02   0.869126E-04   0.317848E-02   0.317848E-02
   0.112732E+00   0.314275E-02   0.871800E-04   0.315637E-02   0.315637E-02
   0.112953E+00   0.323630E-02   0.877302E-04   0.313449E-02   0.313449E-02
   0.113174E+00   0.314445E-02   0.875434E-04   0.311283E-02   0.311283E-02
   0.113395E+00   0.297931E-02   0.873947E-04   0.309139E-02   0.309139E-02
   0.113615E+00   0.300905E-02   0.883367E-04   0.307016E-02   0.307016E-02
   0.113836E+00   0.312119E-02   0.889296E-04   0.304915E-02   0.304915E-02
   0.114057E+00   0.302114E-02   0.878767E-04   0.302834E-02   0.302834E-02
   0.114278E+00   0.310134E-02   0.864203E-04   0.300775E-02   0.300775E-02
   0.114499E+00   0.296831E-02   0.853322E-04   0.298737E-02   0.298737E-02
   0.114720E+00   0.286506E-02   0.848247E-04   0.296719E-02   0.296719E-02
   0.114940E+00   0.296427E-02   0.856851E-04   0.294721E-02   0.294721E-02
   0.115161E+00   0.298538E-02   0.837754E-04   0.292743E-02   0.292743E-02
   0.115382E+00   0.307695E-02   0.836796E-04   0.290786E-02   0.290786E-02
   0.115603E+00   0.289783E-02   0.830829E-04   0.288848E-02   0.288848E-02
   0.115824E+00   0.285822E-02   0.829700E-04   0.286929E-02   0.286929E-02
   0.116045E+00   0.281396E-02   0.827021E-04   0.285030E-02   0.285030E-02
   0.116265E+00   0.284133E-02   0.831265E-04   0.283149E-02   0.283149E-02
   0.116486E+00   0.276435E-02   0.811075E-04   0.281289E-02   0.281289E-02
   0.116707E+00   0.271270E-02   0.820178E-04   0.279445E-02   0.279445E-02
   0.116928E+00   0.272663E-02   0.813366E-04   0.277616E-02   0.277616E-02
   0.117149E+00   0.271891E-02   0.815105E-04   0.275815E-02   0.275815E-02
   0.117370E+00   0.273688E-02   0.819215E-04   0.274027E-02   0.274027E-02
   0.117590E+00   0.274079E-02   0.816222E-04   0.272257E-02   0.272257E-02
   0.117811E+00   0.260648E-02   0.805665E-04   0.270504E-02   0.270504E-02
   0.118032E+00   0.248899E-02   0.797694E-04   0.268768E-02   0.268768E-02
   0.118253E+00   0.262913E-02   0.799194E-04   0.267050E-02   0.267050E-02
   0.118474E+00   0.266370E-02   0.806193E-04   0.265348E-02   0.265348E-02
   0.118695E+00   0.248215E-02   0.801936E-04   0.263664E-02   0.263664E-02
   0.118915E+00   0.255463E-02   0.804112E-04   0.261996E-02   0.261996E-02
   0.119136E+00   0.268455E-02   0.796827E-04   0.260343E-02   0.260343E-02
   0.119357E+00   0.258963E-02   0.796696E-04   0.258708E-02   0.258708E-02
   0.119578E+00   0.233277E-02   0.788212E-04   0.257088E-02   0.257088E-02
   0.119799E+00   0.246678E-02   0.795926E-04   0.255484E-02   0.255484E-02
   0.120020E+00   0.266573E-02   0.792075E-04   0.253896E-02   0.253896E-02
   0.120240E+00   0.261453E-02   0.793727E-04   0.252322E-02   0.252322E-02
   0.120461E+00   0.253215E-02   0.793604E-04   0.250765E-02   0.250765E-02
   0.120682E+00   0.230119E-02   0.784229E-04   0.249220E-02   0.249220E-02
   0.120903E+00   0.254951E-02   0.786032E-04   0.247693E-02   0.247693E-02
   0.121124E+00   0.236952E-02   0.784882E-04   0.246179E-02   0.246179E-02
   0.121344E+00   0.255794E-02   0.781557E-04   0.244680E-02   0.244680E-02
   0.121565E+00   0.237842E-02   0.781144E-04   0.243194E-02   0.243194E-02
   0.121786E+00   0.246783E-02   0.787179E-04   0.241723E-02   0.241723E-02
   0.122007E+00   0.237465E-02   0.776179E-04   0.240265E-02   0.240265E-02
   0.122228E+00   0.241256E-02   0.779351E-04   0.238822E-02   0.238822E-02
   0.122449E+00   0.236452E-02   0.775083E-04   0.237391E-02   0.237391E-02
   0.122669E+00   0.245247E-02   0.776475E-04   0.235974E-02   0.235974E-02
   0.122890E+00   0.224526E-02   0.775668E-04   0.234570E-02   0.234570E-02
   0.123111E+00   0.217152E-02   0.775980E-04   0.233179E-02   0.233179E-02
   0.123332E+00   0.235926E-02   0.770457E-04   0.231801E-02   0.231801E-02
   0.123553E+00   0.226912E-02   0.770801E-04   0.230435E-02   0.230435E-02
   0.123774E+00   0.211049E-02   0.765903E-04   0.229082E-02   0.229082E-02
   0.123994E+00   0.231420E-02   0.762815E-04   0.227740E-02   0.227740E-02
   0.124215E+00   0.229897E-02   0.769527E-04   0.226419E-02   0.226419E-02
   0.124436E+00   0.222423E-02   0.765741E-04   0.225092E-02   0.225092E-02
   0.124657E+00   0.234605E-02   0.767102E-04   0.223800E-02   0.223800E-02
   0.124878E+00   0.225437E-02   0.756671E-04   0.222496E-02   0.222496E-02
   0.125099E+00   0.224146E-02   0.760763E-04   0.221215E-02   0.221215E-02
   0.125319E+00   0.231089E-02   0.759520E-04   0.219945E-02   0.219945E-02
   0.125540E+00   0.216413E-02   0.761493E-04   0.218685E-02   0.218685E-02
   0.125761E+00   0.207416E-02   0.761599E-04   0.217437E-02   0.217437E-02
   0.125982E+00   0.219970E-02   0.755238E-04   0.216200E-02   0.216200E-02
   0.126203E+00   0.218567E-02   0.755302E-04   0.214973E-02   0.214973E-02
   0.126424E+00   0.205998E-02   0.747901E-04   0.213757E-02   0.213757E-02
   0.126644E+00   0.210425E-02   0.752109E-04   0.212552E-02   0.212552E-02
   0.126865E+00   0.224871E-02   0.756237E-04   0.211357E-02   0.211357E-02
   0.127086E+00   0.190914E-02   0.757896E-04   0.210173E-02   0.210173E-02
   0.127307E+00   0.192862E-02   0.744313E-04   0.208997E-02   0.208997E-02
   0.127528E+00   0.209305E-02   0.746249E-04   0.207832E-02   0.207832E-02
   0.127749E+00   0.191794E-02   0.742219E-04   0.206678E-02   0.206678E-02
   0.127969E+00   0.208730E-02   0.751158E-04   0.205532E-02   0.205532E-02
   0.128190E+00   0.207707E-02   0.749957E-04   0.204399E-02   0.204399E-02
   0.128411E+00   0.212976E-02   0.751019E-04   0.203274E-02   0.203274E-02
   0.128632E+00   0.198851E-02   0.745282E-04   0.202155E-02   0.202155E-02
   0.128853E+00   0.184985E-02   0.739548E-04   0.201047E-02   0.201047E-02
   0.129074E+00   0.186533E-02   0.743017E-04   0.199949E-02   0.199949E-02
   0.129294E+00   0.198061E-02   0.745274E-04   0.198860E-02   0.198860E-02
   0.129515E+00   0.197090E-02   0.744037E-04   0.197781E-02   0.197781E-02
   0.129736E+00   0.196918E-02   0.745198E-04   0.196709E-02   0.196709E-02
   0.129957E+00   0.190643E-02   0.738691E-04   0.195647E-02   0.195647E-02
   0.130178E+00   0.190547E-02   0.733156E-04   0.194594E-02   0.194594E-02
   0.130399E+00   0.179667E-02   0.739774E-04   0.193548E-02   0.193548E-02
   0.130619E+00   0.197379E-02   0.740723E-04   0.192511E-02   0.192511E-02
   0.130840E+00   0.178421E-02   0.734704E-04   0.191483E-02   0.191483E-02
   0.131061E+00   0.189049E-02   0.741016E-04   0.190464E-02   0.190464E-02
   0.131282E+00   0.192222E-02   0.732105E-04   0.189452E-02   0.189452E-02
   0.131503E+00   0.189978E-02   0.727557E-04   0.188449E-02   0.188449E-02
   0.131724E+00   0.200237E-02   0.736444E-04   0.187452E-02   0.187452E-02
   0.131944E+00   0.187146E-02   0.729302E-04   0.186477E-02   0.186477E-02
   0.132165E+00   0.187173E-02   0.732806E-04   0.185483E-02   0.185483E-02
   0.132386E+00   0.169697E-02   0.730152E-04   0.184520E-02   0.184520E-02
   0.132607E+00   0.172911E-02   0.722089E-04   0.183551E-02   0.183551E-02
   0.132828E+00   0.183912E-02   0.728171E-04   0.182596E-02   0.182596E-02
   0.133049E+00   0.184014E-02   0.727543E-04   0.181648E-02   0.181648E-02
   0.133269E+00   0.180143E-02   0.719769E-04   0.180708E-02   0.180708E-02
   0.133490E+00   0.187009E-02   0.724330E-04   0.179775E-02   0.179775E-02
   0.133711E+00   0.180475E-02   0.725710E-04   0.178849E-02   0.178849E-02
   0.133932E+00   0.185549E-02   0.722126E-04   0.177931E-02   0.177931E-02
   0.134153E+00   0.180210E-02   0.723494E-04   0.177021E-02   0.177021E-02
   0.134374E+00   0.160375E-02   0.716086E-04   0.176118E-02   0.176118E-02
   0.134594E+00   0.181931E-02   0.717568E-04   0.175221E-02   0.175221E-02
   0.134815E+00   0.171103E-02   0.720507E-04   0.174333E-02   0.174333E-02
   0.135036E+00   0.168130E-02   0.712841E-04   0.173451E-02   0.173451E-02
   0.135257E+00   0.165987E-02   0.721753E-04   0.172577E-02   0.172577E-02
   0.135478E+00   0.168721E-02   0.719512E-04   0.171709E-02   0.171709E-02
   0.135698E+00   0.157804E-02   0.714314E-04   0.170849E-02   0.170849E-02
   0.135919E+00   0.154666E-02   0.709683E-04   0.169995E-02   0.169995E-02
   0.136140E+00   0.171081E-02   0.716391E-04   0.169150E-02   0.169150E-02
   0.136361E+00   0.152859E-02   0.708887E-04   0.168310E-02   0.168310E-02
   0.136582E+00   0.159145E-02   0.719094E-04   0.167478E-02   0.167478E-02
   0.136803E+00   0.164492E-02   0.712210E-04   0.166653E-02   0.166653E-02
   0.137023E+00   0.161836E-02   0.706808E-04   0.165834E-02   0.165834E-02
   0.137244E+00   0.167510E-02   0.716334E-04   0.165022E-02   0.165022E-02
   0.137465E+00   0.152072E-02   0.705546E-04   0.164217E-02   0.164217E-02
   0.137686E+00   0.159673E-02   0.707730E-04   0.163418E-02   0.163418E-02
   0.137907E+00   0.167072E-02   0.719066E-04   0.162627E-02   0.162627E-02
   0.138128E+00   0.165502E-02   0.704490E-04   0.161842E-02   0.161842E-02
   0.138348E+00   0.154006E-02   0.704701E-04   0.161063E-02   0.161063E-02
   0.138569E+00   0.161765E-02   0.705036E-04   0.160291E-02   0.160291E-02
   0.138790E+00   0.168818E-02   0.704988E-04   0.159526E-02   0.159526E-02
   0.139011E+00   0.166530E-02   0.709169E-04   0.158768E-02   0.158768E-02
   0.139232E+00   0.162567E-02   0.711071E-04   0.158016E-02   0.158016E-02
   0.139453E+00   0.159994E-02   0.699842E-04   0.157269E-02   0.157269E-02
   0.139673E+00   0.153984E-02   0.703364E-04   0.156536E-02   0.156536E-02
   0.139894E+00   0.149038E-02   0.696989E-04   0.155797E-02   0.155797E-02
   0.140115E+00   0.163962E-02   0.700760E-04   0.155072E-02   0.155072E-02
   0.140336E+00   0.156019E-02   0.707604E-04   0.154350E-02   0.154350E-02
   0.140557E+00   0.145173E-02   0.704669E-04   0.153639E-02   0.153639E-02
   0.140778E+00   0.158657E-02   0.697240E-04   0.152932E-02   0.152932E-02
   0.140998E+00   0.152499E-02   0.697003E-04   0.152231E-02   0.152231E-02
   0.141219E+00   0.152886E-02   0.695937E-04   0.151537E-02   0.151537E-02
   0.141440E+00   0.154340E-02   0.697045E-04   0.150848E-02   0.150848E-02
   0.141661E+00   0.135102E-02   0.697348E-04   0.150167E-02   0.150167E-02
   0.141882E+00   0.140491E-02   0.697916E-04   0.149491E-02   0.149491E-02
   0.142103E+00   0.143810E-02   0.692453E-04   0.148821E-02   0.148821E-02
   0.142323E+00   0.132345E-02   0.691157E-04   0.148158E-02   0.148158E-02
   0.142544E+00   0.137599E-02   0.690942E-04   0.147500E-02   0.147500E-02
   0.142765E+00   0.153384E-02   0.694786E-04   0.146850E-02   0.146850E-02
   0.142986E+00   0.143243E-02   0.693774E-04   0.146204E-02   0.146204E-02
   0.143207E+00   0.145027E-02   0.690824E-04   0.145565E-02   0.145565E-02
   0.143428E+00   0.148639E-02   0.690134E-04   0.144933E-02   0.144933E-02
   0.143648E+00   0.138214E-02   0.685772E-04   0.144305E-02   0.144305E-02
   0.143869E+00   0.151368E-02   0.690774E-04   0.143684E-02   0.143684E-02
   0.144090E+00   0.138402E-02   0.693754E-04   0.143069E-02   0.143069E-02
   0.144311E+00   0.155838E-02   0.686847E-04   0.142460E-02   0.142460E-02
   0.144532E+00   0.144297E-02   0.688682E-04   0.141857E-02   0.141857E-02
   0.144753E+00   0.138297E-02   0.686430E-04   0.141259E-02   0.141259E-02
   0.144973E+00   0.132984E-02   0.683657E-04   0.140667E-02   0.140667E-02
   0.145194E+00   0.130910E-02   0.681998E-04   0.140081E-02   0.140081E-02
   0.145415E+00   0.135478E-02   0.686594E-04   0.139501E-02   0.139501E-02
   0.145636E+00   0.139367E-02   0.682954E-04   0.138926E-02   0.138926E-02
   0.145857E+00   0.136339E-02   0.681255E-04   0.138357E-02   0.138357E-02
   0.146078E+00   0.157500E-02   0.688661E-04   0.137793E-02   0.137793E-02
   0.146298E+00   0.133285E-02   0.677515E-04   0.137235E-02   0.137235E-02
   0.146519E+00   0.144026E-02   0.683779E-04   0.136683E-02   0.136683E-02
   0.146740E+00   0.123852E-02   0.674918E-04   0.136136E-02   0.136136E-02
   0.146961E+00   0.136464E-02   0.676245E-04   0.135594E-02   0.135594E-02
   0.147182E+00   0.125750E-02   0.681324E-04   0.135057E-02   0.135057E-02
   0.147403E+00   0.125438E-02   0.680525E-04   0.134523E-02   0.134523E-02
   0.147623E+00   0.130059E-02   0.677860E-04   0.134000E-02   0.134000E-02
   0.147844E+00   0.133943E-02   0.679523E-04   0.133479E-02   0.133479E-02
   0.148065E+00   0.131259E-02   0.674545E-04   0.132962E-02   0.132962E-02
   0.148286E+00   0.141843E-02   0.670778E-04   0.132453E-02   0.132453E-02
   0.148507E+00   0.122163E-02   0.677512E-04   0.131948E-02   0.131948E-02
   0.148728E+00   0.134998E-02   0.677224E-04   0.131448E-02   0.131448E-02
   0.148948E+00   0.114232E-02   0.674364E-04   0.130952E-02   0.130952E-02
   0.149169E+00   0.130868E-02   0.672981E-04   0.130462E-02   0.130462E-02
   0.149390E+00   0.123693E-02   0.667384E-04   0.129976E-02   0.129976E-02
   0.149611E+00   0.133009E-02   0.671057E-04   0.129495E-02   0.129495E-02
   0.149832E+00   0.118603E-02   0.671574E-04   0.129018E-02   0.129018E-02
   0.150053E+00   0.130661E-02   0.673060E-04   0.128547E-02   0.128547E-02
   0.150273E+00   0.129583E-02   0.671315E-04   0.128079E-02   0.128079E-02
   0.150494E+00   0.121411E-02   0.666903E-04   0.127617E-02   0.127617E-02
   0.150715E+00   0.124124E-02   0.664368E-04   0.127158E-02   0.127158E-02
   0.150936E+00   0.122835E-02   0.671915E-04   0.126704E-02   0.126704E-02
   0.151157E+00   0.127203E-02   0.667859E-04   0.126255E-02   0.126255E-02
   0.151377E+00   0.127626E-02   0.673067E-04   0.125809E-02   0.125809E-02
   0.151598E+00   0.127733E-02   0.664696E-04   0.125367E-02   0.125367E-02
   0.151819E+00   0.133159E-02   0.661182E-04   0.124930E-02   0.124930E-02
   0.152040E+00   0.123536E-02   0.662219E-04   0.124497E-02   0.124497E-02
   0.152261E+00   0.114776E-02   0.665710E-04   0.124068E-02   0.124068E-02
   0.152482E+00   0.127086E-02   0.665179E-04   0.123643E-02   0.123643E-02
   0.152702E+00   0.109766E-02   0.666035E-04   0.123222E-02   0.123222E-02
   0.152923E+00   0.111385E-02   0.662122E-04   0.122803E-02   0.122803E-02
   0.153144E+00   0.135670E-02   0.658145E-04   0.122390E-02   0.122390E-02
   0.153365E+00   0.128385E-02   0.662808E-04   0.121979E-02   0.121979E-02
   0.153586E+00   0.115072E-02   0.659093E-04   0.121572E-02   0.121572E-02
   0.153807E+00   0.115584E-02   0.661036E-04   0.121169E-02   0.121169E-02
   0.154027E+00   0.119987E-02   0.664832E-04   0.120769E-02   0.120769E-02
   0.154248E+00   0.117292E-02   0.656635E-04   0.120372E-02   0.120372E-02
   0.154469E+00   0.100316E-02   0.653126E-04   0.119979E-02   0.119979E-02
   0.154690E+00   0.120916E-02   0.658088E-04   0.119589E-02   0.119589E-02
   0.154911E+00   0.117160E-02   0.657260E-04   0.119201E-02   0.119201E-02
   0.155132E+00   0.112827E-02   0.654375E-04   0.118814E-02   0.118814E-02
   0.155352E+00   0.122364E-02   0.660594E-04   0.118438E-02   0.118438E-02
   0.155573E+00   0.128675E-02   0.655504E-04   0.118057E-02   0.118057E-02
   0.155794E+00   0.119050E-02   0.655775E-04   0.117692E-02   0.117692E-02
   0.156015E+00   0.107926E-02   0.654482E-04   0.117310E-02   0.117310E-02
   0.156236E+00   0.121267E-02   0.652710E-04   0.116941E-02   0.116941E-02
   0.156457E+00   0.114165E-02   0.653760E-04   0.116574E-02   0.116574E-02
   0.156677E+00   0.123049E-02   0.657058E-04   0.116210E-02   0.116210E-02
   0.156898E+00   0.122783E-02   0.650960E-04   0.115848E-02   0.115848E-02
   0.157119E+00   0.118326E-02   0.651779E-04   0.115488E-02   0.115488E-02
   0.157340E+00   0.113779E-02   0.649424E-04   0.115131E-02   0.115131E-02
   0.157561E+00   0.107108E-02   0.649725E-04   0.114776E-02   0.114776E-02
   0.157782E+00   0.117249E-02   0.651550E-04   0.114424E-02   0.114424E-02
   0.158002E+00   0.107700E-02   0.649664E-04   0.114075E-02   0.114075E-02
   0.158223E+00   0.113890E-02   0.648957E-04   0.113725E-02   0.113725E-02
   0.158444E+00   0.109561E-02   0.648825E-04   0.113380E-02   0.113380E-02
   0.158665E+00   0.118540E-02   0.646260E-04   0.113036E-02   0.113036E-02
   0.158886E+00   0.117464E-02   0.648350E-04   0.112694E-02   0.112694E-02
   0.159107E+00   0.117945E-02   0.650869E-04   0.112354E-02   0.112354E-02
   0.159327E+00   0.110370E-02   0.646051E-04   0.112016E-02   0.112016E-02
   0.159548E+00   0.116068E-02   0.649412E-04   0.111682E-02   0.111682E-02
   0.159769E+00   0.107384E-02   0.642548E-04   0.111345E-02   0.111345E-02
   0.159990E+00   0.105782E-02   0.642285E-04   0.111012E-02   0.111012E-02
   0.160211E+00   0.107274E-02   0.644358E-04   0.110681E-02   0.110681E-02
   0.160432E+00   0.997147E-03   0.638726E-04   0.110352E-02   0.110352E-02
   0.160652E+00   0.116256E-02   0.645652E-04   0.110024E-02   0.110024E-02
   0.160873E+00   0.105679E-02   0.646132E-04   0.109698E-02   0.109698E-02
   0.161094E+00   0.961029E-03   0.640739E-04   0.109373E-02   0.109373E-02
   0.161315E+00   0.117746E-02   0.640098E-04   0.109050E-02   0.109050E-02
   0.161536E+00   0.106334E-02   0.638004E-04   0.108728E-02   0.108728E-02
   0.161757E+00   0.106518E-02   0.640108E-04   0.108408E-02   0.108408E-02
   0.161977E+00   0.102195E-02   0.638306E-04   0.108089E-02   0.108089E-02
   0.162198E+00   0.105872E-02   0.644751E-04   0.107771E-02   0.107771E-02
   0.162419E+00   0.108232E-02   0.637027E-04   0.107454E-02   0.107454E-02
   0.162640E+00   0.111637E-02   0.638199E-04   0.107139E-02   0.107139E-02
   0.162861E+00   0.109233E-02   0.637236E-04   0.106824E-02   0.106824E-02
   0.163082E+00   0.107599E-02   0.633534E-04   0.106513E-02   0.106513E-02
   0.163302E+00   0.111630E-02   0.639424E-04   0.106199E-02   0.106199E-02
   0.163523E+00   0.113920E-02   0.642824E-04   0.105892E-02   0.105892E-02
   0.163744E+00   0.109947E-02   0.632326E-04   0.105581E-02   0.105581E-02
   0.163965E+00   0.875131E-03   0.628854E-04   0.105274E-02   0.105274E-02
   0.164186E+00   0.110638E-02   0.636641E-04   0.104967E-02   0.104967E-02
   0.164407E+00   0.922057E-03   0.632405E-04   0.104661E-02   0.104661E-02
   0.164627E+00   0.101420E-02   0.637978E-04   0.104356E-02   0.104356E-02
   0.164848E+00   0.753509E-03   0.627254E-04   0.104052E-02   0.104052E-02
   0.165069E+00   0.108213E-02   0.630805E-04   0.103749E-02   0.103749E-02
   0.165290E+00   0.102352E-02   0.628639E-04   0.103448E-02   0.103448E-02
   0.165511E+00   0.107362E-02   0.632253E-04   0.103147E-02   0.103147E-02
   0.165731E+00   0.105646E-02   0.642278E-04   0.102847E-02   0.102847E-02
   0.165952E+00   0.899233E-03   0.647868E-04   0.102548E-02   0.102548E-02
   0.166173E+00   0.104216E-02   0.649699E-04   0.102250E-02   0.102250E-02
   0.166394E+00   0.106003E-02   0.649206E-04   0.101953E-02   0.101953E-02
   0.166615E+00   0.938818E-03   0.653737E-04   0.101658E-02   0.101658E-02
   0.166836E+00   0.109412E-02   0.657979E-04   0.101363E-02   0.101363E-02
   0.167056E+00   0.106984E-02   0.661901E-04   0.101069E-02   0.101069E-02
   0.167277E+00   0.126953E-02   0.663818E-04   0.100775E-02   0.100775E-02
   0.167498E+00   0.913867E-03   0.659890E-04   0.100483E-02   0.100483E-02
   0.167719E+00   0.109035E-02   0.667120E-04   0.100192E-02   0.100192E-02
   0.167940E+00   0.104959E-02   0.668312E-04   0.999018E-03   0.999018E-03
   0.168161E+00   0.104857E-02   0.667122E-04   0.996124E-03   0.996124E-03
   0.168381E+00   0.990783E-03   0.672330E-04   0.993244E-03   0.993244E-03
   0.168602E+00   0.100909E-02   0.669298E-04   0.990359E-03   0.990359E-03
   0.168823E+00   0.888221E-03   0.667500E-04   0.987498E-03   0.987498E-03
   0.169044E+00   0.989279E-03   0.676377E-04   0.984646E-03   0.984646E-03
   0.169265E+00   0.102531E-02   0.674819E-04   0.981793E-03   0.981793E-03
   0.169486E+00   0.973957E-03   0.678741E-04   0.978955E-03   0.978955E-03
   0.169706E+00   0.997567E-03   0.678212E-04   0.976126E-03   0.976126E-03
   0.169927E+00   0.109552E-02   0.674142E-04   0.973306E-03   0.973306E-03
   0.170148E+00   0.100321E-02   0.674524E-04   0.970495E-03   0.970495E-03
   0.170369E+00   0.974181E-03   0.673132E-04   0.967693E-03   0.967693E-03
   0.170590E+00   0.102259E-02   0.659350E-04   0.964893E-03   0.964893E-03
   0.170811E+00   0.101275E-02   0.657840E-04   0.962138E-03   0.962138E-03
   0.171031E+00   0.967368E-03   0.651696E-04   0.959327E-03   0.959327E-03
   0.171252E+00   0.890433E-03   0.651685E-04   0.956581E-03   0.956581E-03
   0.171473E+00   0.932117E-03   0.654319E-04   0.953786E-03   0.953786E-03
   0.171694E+00   0.931776E-03   0.650729E-04   0.951082E-03   0.951082E-03
   0.171915E+00   0.898724E-03   0.647766E-04   0.948349E-03   0.948349E-03
   0.172136E+00   0.896684E-03   0.644078E-04   0.945624E-03   0.945624E-03
   0.172356E+00   0.873675E-03   0.641872E-04   0.942906E-03   0.942906E-03
   0.172577E+00   0.956930E-03   0.640007E-04   0.940200E-03   0.940200E-03
   0.172798E+00   0.853707E-03   0.644306E-04   0.937502E-03   0.937502E-03
   0.173019E+00   0.904218E-03   0.645990E-04   0.934814E-03   0.934814E-03
   0.173240E+00   0.988664E-03   0.639355E-04   0.932138E-03   0.932138E-03
   0.173461E+00   0.996257E-03   0.634974E-04   0.929466E-03   0.929466E-03
   0.173681E+00   0.963893E-03   0.636378E-04   0.926806E-03   0.926806E-03
   0.173902E+00   0.907366E-03   0.635037E-04   0.924157E-03   0.924157E-03
   0.174123E+00   0.984448E-03   0.637931E-04   0.921517E-03   0.921517E-03
   0.174344E+00   0.858638E-03   0.641436E-04   0.918885E-03   0.918885E-03
   0.174565E+00   0.947427E-03   0.632030E-04   0.916262E-03   0.916262E-03
   0.174786E+00   0.920570E-03   0.630505E-04   0.913671E-03   0.913671E-03
   0.175006E+00   0.976597E-03   0.628785E-04   0.911046E-03   0.911046E-03
   0.175227E+00   0.945484E-03   0.632200E-04   0.908450E-03   0.908450E-03
   0.175448E+00   0.861091E-03   0.632102E-04   0.905866E-03   0.905866E-03
   0.175669E+00   0.875026E-03   0.631179E-04   0.903292E-03   0.903292E-03
   0.175890E+00   0.931233E-03   0.624211E-04   0.900723E-03   0.900723E-03
   0.176111E+00   0.920321E-03   0.625371E-04   0.898159E-03   0.898159E-03
   0.176331E+00   0.969694E-03   0.627511E-04   0.895615E-03   0.895615E-03
   0.176552E+00   0.977103E-03   0.624966E-04   0.893071E-03   0.893071E-03
   0.176773E+00   0.930660E-03   0.624488E-04   0.890538E-03   0.890538E-03
   0.176994E+00   0.857084E-03   0.629105E-04   0.888012E-03   0.888012E-03
   0.177215E+00   0.835315E-03   0.618263E-04   0.885499E-03   0.885499E-03
   0.177436E+00   0.881140E-03   0.620311E-04   0.882988E-03   0.882988E-03
   0.177656E+00   0.893894E-03   0.621821E-04   0.880487E-03   0.880487E-03
   0.177877E+00   0.955603E-03   0.624099E-04   0.877993E-03   0.877993E-03
   0.178098E+00   0.768936E-03   0.622249E-04   0.875508E-03   0.875508E-03
   0.178319E+00   0.938473E-03   0.619781E-04   0.873021E-03   0.873021E-03
   0.178540E+00   0.821141E-03   0.615359E-04   0.870604E-03   0.870604E-03
   0.178761E+00   0.893010E-03   0.618764E-04   0.868083E-03   0.868083E-03
   0.178981E+00   0.867183E-03   0.618293E-04   0.865631E-03   0.865631E-03
   0.179202E+00   0.914174E-03   0.616341E-04   0.863241E-03   0.863241E-03
   0.179423E+00   0.904243E-03   0.617239E-04   0.860735E-03   0.860735E-03
   0.179644E+00   0.851037E-03   0.614537E-04   0.858303E-03   0.858303E-03
   0.179865E+00   0.816781E-03   0.618277E-04   0.855870E-03   0.855870E-03
   0.180085E+00   0.755985E-03   0.611158E-04   0.853446E-03   0.853446E-03
   0.180306E+00   0.801333E-03   0.617134E-04   0.851022E-03   0.851022E-03
   0.180527E+00   0.820398E-03   0.613548E-04   0.848608E-03   0.848608E-03
   0.180748E+00   0.839021E-03   0.612313E-04   0.846196E-03   0.846196E-03
   0.180969E+00   0.973663E-03   0.614492E-04   0.843789E-03   0.843789E-03
   0.181190E+00   0.760683E-03   0.613823E-04   0.841388E-03   0.841388E-03
   0.181410E+00   0.870622E-03   0.612891E-04   0.838989E-03   0.838989E-03
   0.181631E+00   0.782859E-03   0.610911E-04   0.836595E-03   0.836595E-03
   0.181852E+00   0.753130E-03   0.605251E-04   0.834206E-03   0.834206E-03
   0.182073E+00   0.905984E-03   0.607659E-04   0.831819E-03   0.831819E-03
   0.182294E+00   0.786437E-03   0.609456E-04   0.829436E-03   0.829436E-03
   0.182515E+00   0.796959E-03   0.610499E-04   0.827045E-03   0.827045E-03
   0.182735E+00   0.804960E-03   0.607363E-04   0.824673E-03   0.824673E-03
   0.182956E+00   0.912179E-03   0.606278E-04   0.822296E-03   0.822296E-03
   0.183177E+00   0.898402E-03   0.603929E-04   0.819929E-03   0.819929E-03
   0.183398E+00   0.868527E-03   0.609285E-04   0.817557E-03   0.817557E-03
   0.183619E+00   0.603311E-03   0.602175E-04   0.815187E-03   0.815187E-03
   0.183840E+00   0.871892E-03   0.611300E-04   0.812817E-03   0.812817E-03
   0.184060E+00   0.783763E-03   0.604061E-04   0.810450E-03   0.810450E-03
   0.184281E+00   0.816603E-03   0.601183E-04   0.808084E-03   0.808084E-03
   0.184502E+00   0.775444E-03   0.598475E-04   0.805718E-03   0.805718E-03
   0.184723E+00   0.854646E-03   0.605198E-04   0.803352E-03   0.803352E-03
   0.184944E+00   0.797747E-03   0.601848E-04   0.800986E-03   0.800986E-03
   0.185165E+00   0.878666E-03   0.609233E-04   0.798620E-03   0.798620E-03
   0.185385E+00   0.873619E-03   0.599617E-04   0.796254E-03   0.796254E-03
   0.185606E+00   0.863525E-03   0.599390E-04   0.793888E-03   0.793888E-03
   0.185827E+00   0.910109E-03   0.601763E-04   0.791519E-03   0.791519E-03
   0.186048E+00   0.781039E-03   0.600981E-04   0.789143E-03   0.789143E-03
   0.186269E+00   0.901484E-03   0.605139E-04   0.786857E-03   0.786857E-03
   0.186490E+00   0.869402E-03   0.606614E-04   0.784408E-03   0.784408E-03
   0.186710E+00   0.762159E-03   0.594650E-04   0.782030E-03   0.782030E-03
   0.186931E+00   0.821742E-03   0.597543E-04   0.779705E-03   0.779705E-03
   0.187152E+00   0.761602E-03   0.599223E-04   0.777278E-03   0.777278E-03
   0.187373E+00   0.842868E-03   0.598128E-04   0.774907E-03   0.774907E-03
   0.187594E+00   0.735494E-03   0.598540E-04   0.772527E-03   0.772527E-03
   0.187815E+00   0.763695E-03   0.606005E-04   0.770144E-03   0.770144E-03
   0.188035E+00   0.746069E-03   0.591196E-04   0.767759E-03   0.767759E-03
   0.188256E+00   0.787096E-03   0.598720E-04   0.765370E-03   0.765370E-03
   0.188477E+00   0.743967E-03   0.596620E-04   0.762984E-03   0.762984E-03
   0.188698E+00   0.882334E-03   0.602584E-04   0.760586E-03   0.760586E-03
   0.188919E+00   0.668045E-03   0.601851E-04   0.758191E-03   0.758191E-03
   0.189140E+00   0.727769E-03   0.599673E-04   0.755792E-03   0.755792E-03
   0.189360E+00   0.782655E-03   0.598207E-04   0.753386E-03   0.753386E-03
   0.189581E+00   0.773423E-03   0.603179E-04   0.750985E-03   0.750985E-03
   0.189802E+00   0.711376E-03   0.599251E-04   0.748579E-03   0.748579E-03
   0.190023E+00   0.717275E-03   0.603443E-04   0.746165E-03   0.746165E-03
   0.190244E+00   0.680066E-03   0.604695E-04   0.743750E-03   0.743750E-03
   0.190465E+00   0.808988E-03   0.600966E-04   0.741333E-03   0.741333E-03
   0.190685E+00   0.791070E-03   0.603676E-04   0.738934E-03   0.738934E-03
   0.190906E+00   0.888501E-03   0.606930E-04   0.736493E-03   0.736493E-03
   0.191127E+00   0.781644E-03   0.602825E-04   0.734067E-03   0.734067E-03
   0.191348E+00   0.761102E-03   0.603230E-04   0.731642E-03   0.731642E-03
   0.191569E+00   0.836803E-03   0.602916E-04   0.729208E-03   0.729208E-03
   0.191790E+00   0.791627E-03   0.605704E-04   0.726774E-03   0.726774E-03
   0.192010E+00   0.729553E-03   0.605902E-04   0.724339E-03   0.724339E-03
   0.192231E+00   0.715116E-03   0.604149E-04   0.721900E-03   0.721900E-03
   0.192452E+00   0.857251E-03   0.604846E-04   0.719460E-03   0.719460E-03
   0.192673E+00   0.789442E-03   0.603767E-04   0.717019E-03   0.717019E-03
   0.192894E+00   0.850967E-03   0.603052E-04   0.714576E-03   0.714576E-03
   0.193115E+00   0.619584E-03   0.603555E-04   0.712129E-03   0.712129E-03
   0.193335E+00   0.664125E-03   0.607219E-04   0.709684E-03   0.709684E-03
   0.193556E+00   0.670886E-03   0.607183E-04   0.707234E-03   0.707234E-03
   0.193777E+00   0.770224E-03   0.603054E-04   0.704779E-03   0.704779E-03
   0.193998E+00   0.694635E-03   0.599258E-04   0.702383E-03   0.702383E-03
   0.194219E+00   0.848213E-03   0.607256E-04   0.699893E-03   0.699893E-03
   0.194439E+00   0.746782E-03   0.605196E-04   0.697420E-03   0.697420E-03
   0.194660E+00   0.726459E-03   0.611440E-04   0.694992E-03   0.694992E-03
   0.194881E+00   0.749212E-03   0.599507E-04   0.692514E-03   0.692514E-03
   0.195102E+00   0.730177E-03   0.602070E-04   0.690081E-03   0.690081E-03
   0.195323E+00   0.624724E-03   0.601579E-04   0.687635E-03   0.687635E-03
   0.195544E+00   0.699129E-03   0.600974E-04   0.685187E-03   0.685187E-03
   0.195764E+00   0.705661E-03   0.603784E-04   0.682739E-03   0.682739E-03
   0.195985E+00   0.710399E-03   0.607996E-04   0.680297E-03   0.680297E-03
   0.196206E+00   0.561143E-03   0.597978E-04   0.677854E-03   0.677854E-03
   0.196427E+00   0.613169E-03   0.596590E-04   0.675420E-03   0.675420E-03
   0.196648E+00   0.584766E-03   0.599629E-04   0.672978E-03   0.672978E-03
   0.196869E+00   0.615569E-03   0.599451E-04   0.670551E-03   0.670551E-03
   0.197089E+00   0.608633E-03   0.602219E-04   0.668118E-03   0.668118E-03
   0.197310E+00   0.666625E-03   0.606761E-04   0.665689E-03   0.665689E-03
   0.197531E+00   0.711909E-03   0.597976E-04   0.663268E-03   0.663268E-03
   0.197752E+00   0.687456E-03   0.600334E-04   0.660852E-03   0.660852E-03
   0.197973E+00   0.641872E-03   0.601026E-04   0.658439E-03   0.658439E-03
   0.198194E+00   0.792500E-03   0.600526E-04   0.656036E-03   0.656036E-03
   0.198414E+00   0.667579E-03   0.604902E-04   0.653637E-03   0.653637E-03
   0.198635E+00   0.586858E-03   0.605547E-04   0.651240E-03   0.651240E-03
   0.198856E+00   0.564679E-03   0.595748E-04   0.648854E-03   0.648854E-03
   0.199077E+00   0.659743E-03   0.603959E-04   0.646474E-03   0.646474E-03
   0.199298E+00   0.649942E-03   0.596695E-04   0.644103E-03   0.644103E-03
   0.199519E+00   0.707633E-03   0.605889E-04   0.641738E-03   0.641738E-03
   0.199739E+00   0.514889E-03   0.602081E-04   0.639378E-03   0.639378E-03
   0.199960E+00   0.728936E-03   0.601702E-04   0.637034E-03   0.637034E-03
   0.200181E+00   0.598768E-03   0.600111E-04   0.634695E-03   0.634695E-03
   0.200402E+00   0.635308E-03   0.601743E-04   0.632367E-03   0.632367E-03
   0.200623E+00   0.572531E-03   0.601326E-04   0.630047E-03   0.630047E-03
   0.200844E+00   0.571859E-03   0.601752E-04   0.627738E-03   0.627738E-03
   0.201064E+00   0.590152E-03   0.603735E-04   0.625439E-03   0.625439E-03
   0.201285E+00   0.632971E-03   0.602205E-04   0.623152E-03   0.623152E-03
   0.201506E+00   0.599205E-03   0.607182E-04   0.620873E-03   0.620873E-03
   0.201727E+00   0.645874E-03   0.600199E-04   0.618591E-03   0.618591E-03
   0.201948E+00   0.586025E-03   0.601215E-04   0.616356E-03   0.616356E-03
   0.202169E+00   0.527041E-03   0.604766E-04   0.614102E-03   0.614102E-03
   0.202389E+00   0.705878E-03   0.599130E-04   0.611887E-03   0.611887E-03
   0.202610E+00   0.655234E-03   0.601565E-04   0.609656E-03   0.609656E-03
   0.202831E+00   0.666144E-03   0.607394E-04   0.607474E-03   0.607474E-03
   0.203052E+00   0.589921E-03   0.602683E-04   0.605291E-03   0.605291E-03
   0.203273E+00   0.603412E-03   0.602992E-04   0.603118E-03   0.603118E-03
   0.203494E+00   0.551812E-03   0.602621E-04   0.600960E-03   0.600960E-03
   0.203714E+00   0.566972E-03   0.597234E-04   0.598815E-03   0.598815E-03
   0.203935E+00   0.648244E-03   0.606890E-04   0.596687E-03   0.596687E-03
   0.204156E+00   0.559375E-03   0.606203E-04   0.594573E-03   0.594573E-03
   0.204377E+00   0.578074E-03   0.602679E-04   0.592473E-03   0.592473E-03
   0.204598E+00   0.580678E-03   0.606390E-04   0.590386E-03   0.590386E-03
   0.204819E+00   0.451539E-03   0.599861E-04   0.588324E-03   0.588324E-03
   0.205039E+00   0.580624E-03   0.603260E-04   0.586272E-03   0.586272E-03
   0.205260E+00   0.657894E-03   0.612252E-04   0.584236E-03   0.584236E-03
   0.205481E+00   0.619871E-03   0.610857E-04   0.582218E-03   0.582218E-03
   0.205702E+00   0.550899E-03   0.611262E-04   0.580215E-03   0.580215E-03
   0.205923E+00   0.622218E-03   0.608312E-04   0.578232E-03   0.578232E-03
   0.206144E+00   0.461117E-03   0.602457E-04   0.576263E-03   0.576263E-03
   0.206364E+00   0.519996E-03   0.609759E-04   0.574309E-03   0.574309E-03
   0.206585E+00   0.641169E-03   0.615750E-04   0.572377E-03   0.572377E-03
   0.206806E+00   0.496876E-03   0.616171E-04   0.570460E-03   0.570460E-03
   0.207027E+00   0.499715E-03   0.609654E-04   0.568560E-03   0.568560E-03
   0.207248E+00   0.445469E-03   0.606514E-04   0.566679E-03   0.566679E-03
   0.207469E+00   0.530592E-03   0.609300E-04   0.564817E-03   0.564817E-03
   0.207689E+00   0.548372E-03   0.615868E-04   0.562966E-03   0.562966E-03
   0.207910E+00   0.570117E-03   0.614816E-04   0.561139E-03   0.561139E-03
   0.208131E+00   0.438299E-03   0.620465E-04   0.559324E-03   0.559324E-03
   0.208352E+00   0.550865E-03   0.612239E-04   0.557530E-03   0.557530E-03
   0.208573E+00   0.504678E-03   0.611090E-04   0.555753E-03   0.555753E-03
   0.208793E+00   0.601850E-03   0.615554E-04   0.553994E-03   0.553994E-03
   0.209014E+00   0.474562E-03   0.618144E-04   0.552252E-03   0.552252E-03
   0.209235E+00   0.559205E-03   0.618383E-04   0.550526E-03   0.550526E-03
   0.209456E+00   0.513073E-03   0.619160E-04   0.548784E-03   0.548784E-03
   0.209677E+00   0.489274E-03   0.617087E-04   0.547136E-03   0.547136E-03
   0.209898E+00   0.563881E-03   0.614776E-04   0.545448E-03   0.545448E-03
   0.210118E+00   0.558528E-03   0.616527E-04   0.543805E-03   0.543805E-03
   0.210339E+00   0.379741E-03   0.618838E-04   0.542234E-03   0.542234E-03
   0.210560E+00   0.704997E-03   0.620225E-04   0.540538E-03   0.540538E-03
   0.210781E+00   0.563395E-03   0.616220E-04   0.538941E-03   0.538941E-03
   0.211002E+00   0.390528E-03   0.614974E-04   0.537355E-03   0.537355E-03
   0.211223E+00   0.609810E-03   0.616983E-04   0.535783E-03   0.535783E-03
   0.211443E+00   0.657264E-03   0.618706E-04   0.534228E-03   0.534228E-03
   0.211664E+00   0.386760E-03   0.618597E-04   0.532689E-03   0.532689E-03
   0.211885E+00   0.531885E-03   0.615758E-04   0.531166E-03   0.531166E-03
   0.212106E+00   0.581618E-03   0.618865E-04   0.529661E-03   0.529661E-03
   0.212327E+00   0.516954E-03   0.621766E-04   0.528167E-03   0.528167E-03
   0.212548E+00   0.569522E-03   0.619887E-04   0.526690E-03   0.526690E-03
   0.212768E+00   0.444960E-03   0.619510E-04   0.525230E-03   0.525230E-03
   0.212989E+00   0.561206E-03   0.621378E-04   0.523785E-03   0.523785E-03
   0.213210E+00   0.440314E-03   0.616613E-04   0.522352E-03   0.522352E-03
   0.213431E+00   0.436894E-03   0.619200E-04   0.520935E-03   0.520935E-03
   0.213652E+00   0.532153E-03   0.623522E-04   0.519538E-03   0.519538E-03
   0.213873E+00   0.390850E-03   0.618135E-04   0.518140E-03   0.518140E-03
   0.214093E+00   0.435597E-03   0.625222E-04   0.516761E-03   0.516761E-03
   0.214314E+00   0.351764E-03   0.617860E-04   0.515402E-03   0.515402E-03
   0.214535E+00   0.378867E-03   0.617386E-04   0.514055E-03   0.514055E-03
   0.214756E+00   0.456274E-03   0.622786E-04   0.512717E-03   0.512717E-03
   0.214977E+00   0.431846E-03   0.626126E-04   0.511394E-03   0.511394E-03
   0.215198E+00   0.569801E-03   0.624626E-04   0.510081E-03   0.510081E-03
   0.215418E+00   0.541944E-03   0.623850E-04   0.508779E-03   0.508779E-03
   0.215639E+00   0.441255E-03   0.618774E-04   0.507489E-03   0.507489E-03
   0.215860E+00   0.471777E-03   0.624007E-04   0.506213E-03   0.506213E-03
   0.216081E+00   0.632109E-03   0.629535E-04   0.504949E-03   0.504949E-03
   0.216302E+00   0.523018E-03   0.626887E-04   0.503689E-03   0.503689E-03
   0.216523E+00   0.503015E-03   0.628071E-04   0.502443E-03   0.502443E-03
   0.216743E+00   0.466047E-03   0.620989E-04   0.501207E-03   0.501207E-03
   0.216964E+00   0.489897E-03   0.620400E-04   0.499980E-03   0.499980E-03
   0.217185E+00   0.450766E-03   0.627070E-04   0.498747E-03   0.498747E-03
   0.217406E+00   0.445488E-03   0.624509E-04   0.497567E-03   0.497567E-03
   0.217627E+00   0.551456E-03   0.631536E-04   0.496352E-03   0.496352E-03
   0.217848E+00   0.399111E-03   0.628168E-04   0.495166E-03   0.495166E-03
   0.218068E+00   0.376374E-03   0.615985E-04   0.494007E-03   0.494007E-03
   0.218289E+00   0.387247E-03   0.621711E-04   0.492806E-03   0.492806E-03
   0.218510E+00   0.543472E-03   0.625225E-04   0.491648E-03   0.491648E-03
   0.218731E+00   0.541900E-03   0.622736E-04   0.490491E-03   0.490491E-03
   0.218952E+00   0.465208E-03   0.629798E-04   0.489341E-03   0.489341E-03
   0.219173E+00   0.410463E-03   0.623588E-04   0.488195E-03   0.488195E-03
   0.219393E+00   0.557397E-03   0.621673E-04   0.487058E-03   0.487058E-03
   0.219614E+00   0.629731E-03   0.628640E-04   0.485928E-03   0.485928E-03
   0.219835E+00   0.404516E-03   0.624634E-04   0.484803E-03   0.484803E-03
   0.220056E+00   0.381026E-03   0.627077E-04   0.483685E-03   0.483685E-03
   0.220277E+00   0.425332E-03   0.627311E-04   0.482571E-03   0.482571E-03
   0.220498E+00   0.530643E-03   0.623968E-04   0.481463E-03   0.481463E-03
   0.220718E+00   0.410386E-03   0.620514E-04   0.480362E-03   0.480362E-03
   0.220939E+00   0.509508E-03   0.631016E-04   0.479265E-03   0.479265E-03
   0.221160E+00   0.630752E-03   0.627501E-04   0.478172E-03   0.478172E-03
   0.221381E+00   0.480435E-03   0.631906E-04   0.477095E-03   0.477095E-03
   0.221602E+00   0.526484E-03   0.631928E-04   0.475998E-03   0.475998E-03
   0.221823E+00   0.439174E-03   0.640782E-04   0.474939E-03   0.474939E-03
   0.222043E+00   0.534543E-03   0.652197E-04   0.473848E-03   0.473848E-03
   0.222264E+00   0.502724E-03   0.655547E-04   0.472777E-03   0.472777E-03
   0.222485E+00   0.543483E-03   0.662364E-04   0.471709E-03   0.471709E-03
   0.222706E+00   0.482688E-03   0.663949E-04   0.470647E-03   0.470647E-03
   0.222927E+00   0.538112E-03   0.664583E-04   0.469587E-03   0.469587E-03
   0.223147E+00   0.408157E-03   0.666669E-04   0.468531E-03   0.468531E-03
   0.223368E+00   0.427060E-03   0.674689E-04   0.467478E-03   0.467478E-03
   0.223589E+00   0.508734E-03   0.678702E-04   0.466428E-03   0.466428E-03
   0.223810E+00   0.363888E-03   0.681771E-04   0.465382E-03   0.465382E-03
   0.224031E+00   0.542580E-03   0.676521E-04   0.464339E-03   0.464339E-03
   0.224252E+00   0.516254E-03   0.683590E-04   0.463297E-03   0.463297E-03
   0.224472E+00   0.537369E-03   0.689445E-04   0.462259E-03   0.462259E-03
   0.224693E+00   0.418735E-03   0.695492E-04   0.461222E-03   0.461222E-03
   0.224914E+00   0.447471E-03   0.694855E-04   0.460181E-03   0.460181E-03
   0.225135E+00   0.563807E-03   0.696495E-04   0.459176E-03   0.459176E-03
   0.225356E+00   0.372170E-03   0.694889E-04   0.458132E-03   0.458132E-03
   0.225577E+00   0.467256E-03   0.699109E-04   0.457100E-03   0.457100E-03
   0.225797E+00   0.372265E-03   0.702323E-04   0.456092E-03   0.456092E-03
   0.226018E+00   0.500300E-03   0.710819E-04   0.455032E-03   0.455032E-03
   0.226239E+00   0.437570E-03   0.692774E-04   0.454047E-03   0.454047E-03
   0.226460E+00   0.455224E-03   0.684749E-04   0.453033E-03   0.453033E-03
   0.226681E+00   0.423397E-03   0.679983E-04   0.452020E-03   0.452020E-03
   0.226902E+00   0.421443E-03   0.679459E-04   0.451011E-03   0.451011E-03
   0.227122E+00   0.436780E-03   0.680138E-04   0.450005E-03   0.450005E-03
   0.227343E+00   0.431657E-03   0.683468E-04   0.449001E-03   0.449001E-03
   0.227564E+00   0.411863E-03   0.667513E-04   0.447996E-03   0.447996E-03
   0.227785E+00   0.311558E-03   0.666728E-04   0.446999E-03   0.446999E-03
   0.228006E+00   0.330045E-03   0.668525E-04   0.446002E-03   0.446002E-03
   0.228227E+00   0.334562E-03   0.673448E-04   0.445014E-03   0.445014E-03
   0.228447E+00   0.575195E-03   0.676208E-04   0.444017E-03   0.444017E-03
   0.228668E+00   0.380838E-03   0.666341E-04   0.443029E-03   0.443029E-03
   0.228889E+00   0.346216E-03   0.659011E-04   0.442044E-03   0.442044E-03
   0.229110E+00   0.338625E-03   0.663622E-04   0.441055E-03   0.441055E-03
   0.229331E+00   0.449563E-03   0.667191E-04   0.440080E-03   0.440080E-03
   0.229552E+00   0.503887E-03   0.667638E-04   0.439109E-03   0.439109E-03
   0.229772E+00   0.503724E-03   0.670404E-04   0.438133E-03   0.438133E-03
   0.229993E+00   0.577317E-03   0.666285E-04   0.437165E-03   0.437165E-03
   0.230214E+00   0.404501E-03   0.655997E-04   0.436197E-03   0.436197E-03
   0.230435E+00   0.461433E-03   0.661498E-04   0.435234E-03   0.435234E-03
   0.230656E+00   0.364324E-03   0.659220E-04   0.434275E-03   0.434275E-03
   0.230877E+00   0.497593E-03   0.663923E-04   0.433319E-03   0.433319E-03
   0.231097E+00   0.466204E-03   0.661923E-04   0.432369E-03   0.432369E-03
   0.231318E+00   0.464750E-03   0.661965E-04   0.431420E-03   0.431420E-03
   0.231539E+00   0.372776E-03   0.657478E-04   0.430477E-03   0.430477E-03
   0.231760E+00   0.381967E-03   0.658760E-04   0.429538E-03   0.429538E-03
   0.231981E+00   0.341239E-03   0.657436E-04   0.428601E-03   0.428601E-03
   0.232202E+00   0.347295E-03   0.657425E-04   0.427670E-03   0.427670E-03
   0.232422E+00   0.423203E-03   0.654724E-04   0.426742E-03   0.426742E-03
   0.232643E+00   0.366092E-03   0.659000E-04   0.425813E-03   0.425813E-03
   0.232864E+00   0.465366E-03   0.653950E-04   0.424933E-03   0.424933E-03
   0.233085E+00   0.397916E-03   0.655864E-04   0.423984E-03   0.423984E-03
   0.233306E+00   0.264587E-03   0.652243E-04   0.423069E-03   0.423069E-03
   0.233527E+00   0.419862E-03   0.657175E-04   0.422167E-03   0.422167E-03
   0.233747E+00   0.459186E-03   0.655831E-04   0.421311E-03   0.421311E-03
   0.233968E+00   0.523611E-03   0.658270E-04   0.420376E-03   0.420376E-03
   0.234189E+00   0.398853E-03   0.654351E-04   0.419492E-03   0.419492E-03
   0.234410E+00   0.409472E-03   0.654275E-04   0.418607E-03   0.418607E-03
   0.234631E+00   0.367863E-03   0.653218E-04   0.417729E-03   0.417729E-03
   0.234852E+00   0.411638E-03   0.655525E-04   0.416854E-03   0.416854E-03
   0.235072E+00   0.330059E-03   0.652353E-04   0.415984E-03   0.415984E-03
   0.235293E+00   0.403953E-03   0.662282E-04   0.415122E-03   0.415122E-03
   0.235514E+00   0.280791E-03   0.651295E-04   0.414264E-03   0.414264E-03
   0.235735E+00   0.328488E-03   0.650947E-04   0.413413E-03   0.413413E-03
   0.235956E+00   0.425995E-03   0.653816E-04   0.412564E-03   0.412564E-03
   0.236177E+00   0.391463E-03   0.655066E-04   0.411722E-03   0.411722E-03
   0.236397E+00   0.415456E-03   0.651623E-04   0.410886E-03   0.410886E-03
   0.236618E+00   0.483435E-03   0.661438E-04   0.410056E-03   0.410056E-03
   0.236839E+00   0.437710E-03   0.655967E-04   0.409229E-03   0.409229E-03
   0.237060E+00   0.386602E-03   0.655532E-04   0.408411E-03   0.408411E-03
   0.237281E+00   0.370638E-03   0.654029E-04   0.407599E-03   0.407599E-03
   0.237502E+00   0.404740E-03   0.649079E-04   0.406788E-03   0.406788E-03
   0.237722E+00   0.451849E-03   0.657266E-04   0.405987E-03   0.405987E-03
   0.237943E+00   0.516671E-03   0.660429E-04   0.405190E-03   0.405190E-03
   0.238164E+00   0.360460E-03   0.658997E-04   0.404399E-03   0.404399E-03
   0.238385E+00   0.438785E-03   0.654705E-04   0.403614E-03   0.403614E-03
   0.238606E+00   0.360356E-03   0.655433E-04   0.402841E-03   0.402841E-03
   0.238826E+00   0.467906E-03   0.653768E-04   0.402060E-03   0.402060E-03
   0.239047E+00   0.420847E-03   0.656423E-04   0.401292E-03   0.401292E-03
   0.239268E+00   0.337318E-03   0.655426E-04   0.400528E-03   0.400528E-03
   0.239489E+00   0.411463E-03   0.658394E-04   0.399770E-03   0.399770E-03
   0.239710E+00   0.453847E-03   0.654260E-04   0.399019E-03   0.399019E-03
   0.239931E+00   0.315573E-03   0.655764E-04   0.398271E-03   0.398271E-03
   0.240151E+00   0.409345E-03   0.655821E-04   0.397529E-03   0.397529E-03
   0.240372E+00   0.225076E-03   0.654713E-04   0.396786E-03   0.396786E-03
   0.240593E+00   0.379720E-03   0.658008E-04   0.396117E-03   0.396117E-03
   0.240814E+00   0.389491E-03   0.658228E-04   0.395348E-03   0.395348E-03
   0.241035E+00   0.429861E-03   0.653559E-04   0.394605E-03   0.394605E-03
   0.241256E+00   0.353459E-03   0.653692E-04   0.393903E-03   0.393903E-03
   0.241476E+00   0.497170E-03   0.657089E-04   0.393226E-03   0.393226E-03
   0.241697E+00   0.447621E-03   0.659584E-04   0.392476E-03   0.392476E-03
   0.241918E+00   0.401011E-03   0.652960E-04   0.391781E-03   0.391781E-03
   0.242139E+00   0.514102E-03   0.660763E-04   0.391086E-03   0.391086E-03
   0.242360E+00   0.400185E-03   0.654983E-04   0.390394E-03   0.390394E-03
   0.242581E+00   0.308069E-03   0.651331E-04   0.389706E-03   0.389706E-03
   0.242801E+00   0.379789E-03   0.657872E-04   0.389023E-03   0.389023E-03
   0.243022E+00   0.345269E-03   0.655135E-04   0.388344E-03   0.388344E-03
   0.243243E+00   0.367593E-03   0.655991E-04   0.387669E-03   0.387669E-03
   0.243464E+00   0.352043E-03   0.662888E-04   0.386997E-03   0.386997E-03
   0.243685E+00   0.383455E-03   0.654211E-04   0.386331E-03   0.386331E-03
   0.243906E+00   0.345659E-03   0.654854E-04   0.385668E-03   0.385668E-03
   0.244126E+00   0.541119E-03   0.659111E-04   0.385008E-03   0.385008E-03
   0.244347E+00   0.463555E-03   0.653832E-04   0.384352E-03   0.384352E-03
   0.244568E+00   0.335507E-03   0.651759E-04   0.383699E-03   0.383699E-03
   0.244789E+00   0.358718E-03   0.661095E-04   0.383049E-03   0.383049E-03
   0.245010E+00   0.461821E-03   0.659413E-04   0.382405E-03   0.382405E-03
   0.245231E+00   0.382541E-03   0.658181E-04   0.381757E-03   0.381757E-03
   0.245451E+00   0.330552E-03   0.653536E-04   0.381121E-03   0.381121E-03
   0.245672E+00   0.346547E-03   0.654614E-04   0.380484E-03   0.380484E-03
   0.245893E+00   0.300199E-03   0.656950E-04   0.379850E-03   0.379850E-03
   0.246114E+00   0.342979E-03   0.656949E-04   0.379219E-03   0.379219E-03
   0.246335E+00   0.436277E-03   0.659796E-04   0.378588E-03   0.378588E-03
   0.246556E+00   0.367801E-03   0.656982E-04   0.377961E-03   0.377961E-03
   0.246776E+00   0.413307E-03   0.658861E-04   0.377337E-03   0.377337E-03
   0.246997E+00   0.315581E-03   0.651033E-04   0.376717E-03   0.376717E-03
   0.247218E+00   0.320627E-03   0.656247E-04   0.376093E-03   0.376093E-03
   0.247439E+00   0.299478E-03   0.659664E-04   0.375473E-03   0.375473E-03
   0.247660E+00   0.454206E-03   0.663611E-04   0.374856E-03   0.374856E-03
   0.247881E+00   0.403443E-03   0.652988E-04   0.374240E-03   0.374240E-03
   0.248101E+00   0.382946E-03   0.652889E-04   0.373620E-03   0.373620E-03
   0.248322E+00   0.390043E-03   0.657556E-04   0.373060E-03   0.373060E-03
   0.248543E+00   0.258581E-03   0.654386E-04   0.372393E-03   0.372393E-03
   0.248764E+00   0.288774E-03   0.659182E-04   0.371784E-03   0.371784E-03
   0.248985E+00   0.444485E-03   0.661609E-04   0.371184E-03   0.371184E-03
   0.249206E+00   0.460745E-03   0.657715E-04   0.370586E-03   0.370586E-03
   0.249426E+00   0.520830E-03   0.652495E-04   0.369953E-03   0.369953E-03
   0.249647E+00   0.386319E-03   0.657689E-04   0.369361E-03   0.369361E-03
   0.249868E+00   0.387954E-03   0.656460E-04   0.368756E-03   0.368756E-03
   0.250089E+00   0.369046E-03   0.661024E-04   0.368151E-03   0.368151E-03
   0.250310E+00   0.360933E-03   0.660174E-04   0.367547E-03   0.367547E-03
   0.250531E+00   0.377118E-03   0.651268E-04   0.366943E-03   0.366943E-03
   0.250751E+00   0.270287E-03   0.652769E-04   0.366340E-03   0.366340E-03
   0.250972E+00   0.338946E-03   0.654508E-04   0.365739E-03   0.365739E-03
   0.251193E+00   0.469493E-03   0.658670E-04   0.365135E-03   0.365135E-03
   0.251414E+00   0.279934E-03   0.651607E-04   0.364532E-03   0.364532E-03
   0.251635E+00   0.465076E-03   0.663537E-04   0.363931E-03   0.363931E-03
   0.251856E+00   0.310590E-03   0.645992E-04   0.363330E-03   0.363330E-03
   0.252076E+00   0.312835E-03   0.652347E-04   0.362728E-03   0.362728E-03
   0.252297E+00   0.366207E-03   0.654498E-04   0.362127E-03   0.362127E-03
   0.252518E+00   0.407037E-03   0.654458E-04   0.361529E-03   0.361529E-03
   0.252739E+00   0.252745E-03   0.651812E-04   0.360924E-03   0.360924E-03
   0.252960E+00   0.448605E-03   0.655770E-04   0.360338E-03   0.360338E-03
   0.253180E+00   0.337324E-03   0.652142E-04   0.359724E-03   0.359724E-03
   0.253401E+00   0.323411E-03   0.649604E-04   0.359124E-03   0.359124E-03
   0.253622E+00   0.317446E-03   0.655730E-04   0.358523E-03   0.358523E-03
   0.253843E+00   0.480266E-03   0.652571E-04   0.357928E-03   0.357928E-03
   0.254064E+00   0.235707E-03   0.652326E-04   0.357321E-03   0.357321E-03
   0.254285E+00   0.417289E-03   0.654119E-04   0.356721E-03   0.356721E-03
   0.254505E+00   0.406878E-03   0.659860E-04   0.356119E-03   0.356119E-03
   0.254726E+00   0.225502E-03   0.650607E-04   0.355520E-03   0.355520E-03
   0.254947E+00   0.487807E-03   0.653894E-04   0.354922E-03   0.354922E-03
   0.255168E+00   0.269796E-03   0.650976E-04   0.354320E-03   0.354320E-03
   0.255389E+00   0.300481E-03   0.651075E-04   0.353720E-03   0.353720E-03
   0.255610E+00   0.364333E-03   0.657105E-04   0.353120E-03   0.353120E-03
   0.255830E+00   0.288548E-03   0.653652E-04   0.352517E-03   0.352517E-03
   0.256051E+00   0.304714E-03   0.655743E-04   0.351915E-03   0.351915E-03
   0.256272E+00   0.293340E-03   0.649505E-04   0.351324E-03   0.351324E-03
   0.256493E+00   0.383224E-03   0.653116E-04   0.350719E-03   0.350719E-03
   0.256714E+00   0.311848E-03   0.650696E-04   0.350121E-03   0.350121E-03
   0.256935E+00   0.350468E-03   0.656917E-04   0.349531E-03   0.349531E-03
   0.257155E+00   0.390810E-03   0.659878E-04   0.348908E-03   0.348908E-03
   0.257376E+00   0.332536E-03   0.651933E-04   0.348331E-03   0.348331E-03
   0.257597E+00   0.467536E-03   0.653744E-04   0.347738E-03   0.347738E-03
   0.257818E+00   0.395741E-03   0.650682E-04   0.347143E-03   0.347143E-03
   0.258039E+00   0.278564E-03   0.654528E-04   0.346547E-03   0.346547E-03
   0.258260E+00   0.374127E-03   0.653743E-04   0.345954E-03   0.345954E-03
   0.258480E+00   0.251364E-03   0.661274E-04   0.345362E-03   0.345362E-03
   0.258701E+00   0.332547E-03   0.650755E-04   0.344769E-03   0.344769E-03
   0.258922E+00   0.268462E-03   0.651066E-04   0.344178E-03   0.344178E-03
   0.259143E+00   0.315845E-03   0.653669E-04   0.343588E-03   0.343588E-03
   0.259364E+00   0.312236E-03   0.653912E-04   0.343004E-03   0.343004E-03
   0.259585E+00   0.271280E-03   0.656173E-04   0.342411E-03   0.342411E-03
   0.259805E+00   0.404950E-03   0.658764E-04   0.341828E-03   0.341828E-03
   0.260026E+00   0.368663E-03   0.654535E-04   0.341241E-03   0.341241E-03
   0.260247E+00   0.300638E-03   0.645886E-04   0.340667E-03   0.340667E-03
   0.260468E+00   0.275883E-03   0.656342E-04   0.340074E-03   0.340074E-03
   0.260689E+00   0.275790E-03   0.651660E-04   0.339499E-03   0.339499E-03
   0.260910E+00   0.299047E-03   0.656181E-04   0.338917E-03   0.338917E-03
   0.261130E+00   0.243423E-03   0.658325E-04   0.338340E-03   0.338340E-03
   0.261351E+00   0.357701E-03   0.653274E-04   0.337767E-03   0.337767E-03
   0.261572E+00   0.286338E-03   0.650295E-04   0.337191E-03   0.337191E-03
   0.261793E+00   0.339441E-03   0.655174E-04   0.336621E-03   0.336621E-03
   0.262014E+00   0.450948E-03   0.654915E-04   0.336052E-03   0.336052E-03
   0.262235E+00   0.286960E-03   0.653466E-04   0.335484E-03   0.335484E-03
   0.262455E+00   0.364134E-03   0.658737E-04   0.334920E-03   0.334920E-03
   0.262676E+00   0.345882E-03   0.651434E-04   0.334357E-03   0.334357E-03
   0.262897E+00   0.303800E-03   0.649701E-04   0.333797E-03   0.333797E-03
   0.263118E+00   0.400915E-03   0.654485E-04   0.333239E-03   0.333239E-03
   0.263339E+00   0.357805E-03   0.652121E-04   0.332683E-03   0.332683E-03
   0.263560E+00   0.384567E-03   0.651307E-04   0.332127E-03   0.332127E-03
   0.263780E+00   0.361699E-03   0.651250E-04   0.331545E-03   0.331545E-03
   0.264001E+00   0.365387E-03   0.653939E-04   0.331035E-03   0.331035E-03
   0.264222E+00   0.475110E-03   0.653157E-04   0.330478E-03   0.330478E-03
   0.264443E+00   0.352120E-03   0.650456E-04   0.329933E-03   0.329933E-03
   0.264664E+00   0.333530E-03   0.648443E-04   0.329390E-03   0.329390E-03
   0.264885E+00   0.388622E-03   0.652961E-04   0.328914E-03   0.328914E-03
   0.265105E+00   0.226345E-03   0.649030E-04   0.328318E-03   0.328318E-03
   0.265326E+00   0.456543E-03   0.654112E-04   0.327791E-03   0.327791E-03
   0.265547E+00   0.316409E-03   0.650555E-04   0.327261E-03   0.327261E-03
   0.265768E+00   0.212712E-03   0.650063E-04   0.326733E-03   0.326733E-03
   0.265989E+00   0.413182E-03   0.651311E-04   0.326209E-03   0.326209E-03
   0.266210E+00   0.385738E-03   0.650235E-04   0.325688E-03   0.325688E-03
   0.266430E+00   0.264706E-03   0.648634E-04   0.325169E-03   0.325169E-03
   0.266651E+00   0.210586E-03   0.655565E-04   0.324652E-03   0.324652E-03
   0.266872E+00   0.370614E-03   0.652207E-04   0.324138E-03   0.324138E-03
   0.267093E+00   0.338249E-03   0.646929E-04   0.323627E-03   0.323627E-03
   0.267314E+00   0.346280E-03   0.649517E-04   0.323118E-03   0.323118E-03
   0.267535E+00   0.267783E-03   0.647375E-04   0.322612E-03   0.322612E-03
   0.267755E+00   0.308812E-03   0.652716E-04   0.322109E-03   0.322109E-03
   0.267976E+00   0.342014E-03   0.658532E-04   0.321608E-03   0.321608E-03
   0.268197E+00   0.443314E-03   0.654356E-04   0.321110E-03   0.321110E-03
   0.268418E+00   0.354506E-03   0.647914E-04   0.320615E-03   0.320615E-03
   0.268639E+00   0.277030E-03   0.647153E-04   0.320123E-03   0.320123E-03
   0.268859E+00   0.362833E-03   0.648265E-04   0.319633E-03   0.319633E-03
   0.269080E+00   0.326519E-03   0.651320E-04   0.319146E-03   0.319146E-03
   0.269301E+00   0.259905E-03   0.657078E-04   0.318661E-03   0.318661E-03
   0.269522E+00   0.451494E-03   0.656123E-04   0.318178E-03   0.318178E-03
   0.269743E+00   0.314414E-03   0.645146E-04   0.317700E-03   0.317700E-03
   0.269964E+00   0.259675E-03   0.648852E-04   0.317221E-03   0.317221E-03
   0.270184E+00   0.330113E-03   0.652091E-04   0.316745E-03   0.316745E-03
   0.270405E+00   0.359536E-03   0.654665E-04   0.316272E-03   0.316272E-03
   0.270626E+00   0.330135E-03   0.654870E-04   0.315800E-03   0.315800E-03
   0.270847E+00   0.272648E-03   0.654106E-04   0.315331E-03   0.315331E-03
   0.271068E+00   0.324592E-03   0.645726E-04   0.314864E-03   0.314864E-03
   0.271289E+00   0.285106E-03   0.648230E-04   0.314397E-03   0.314397E-03
   0.271509E+00   0.303848E-03   0.651254E-04   0.313916E-03   0.313916E-03
   0.271730E+00   0.279311E-03   0.654326E-04   0.313484E-03   0.313484E-03
   0.271951E+00   0.317429E-03   0.654177E-04   0.313010E-03   0.313010E-03
   0.272172E+00   0.306445E-03   0.653382E-04   0.312548E-03   0.312548E-03
   0.272393E+00   0.227292E-03   0.647673E-04   0.312103E-03   0.312103E-03
   0.272614E+00   0.354617E-03   0.650138E-04   0.311661E-03   0.311661E-03
   0.272834E+00   0.174055E-03   0.651557E-04   0.311183E-03   0.311183E-03
   0.273055E+00   0.281767E-03   0.653040E-04   0.310738E-03   0.310738E-03
   0.273276E+00   0.338400E-03   0.652482E-04   0.310287E-03   0.310287E-03
   0.273497E+00   0.225919E-03   0.654334E-04   0.309838E-03   0.309838E-03
   0.273718E+00   0.352336E-03   0.653281E-04   0.309389E-03   0.309389E-03
   0.273939E+00   0.369207E-03   0.652822E-04   0.308940E-03   0.308940E-03
   0.274159E+00   0.336531E-03   0.650341E-04   0.308495E-03   0.308495E-03
   0.274380E+00   0.303495E-03   0.651361E-04   0.308048E-03   0.308048E-03
   0.274601E+00   0.452898E-03   0.654123E-04   0.307604E-03   0.307604E-03
   0.274822E+00   0.359683E-03   0.657064E-04   0.307159E-03   0.307159E-03
   0.275043E+00   0.242523E-03   0.651617E-04   0.306714E-03   0.306714E-03
   0.275264E+00   0.320024E-03   0.650280E-04   0.306271E-03   0.306271E-03
   0.275484E+00   0.269063E-03   0.653775E-04   0.305828E-03   0.305828E-03
   0.275705E+00   0.289414E-03   0.647623E-04   0.305382E-03   0.305382E-03
   0.275926E+00   0.473460E-03   0.653979E-04   0.304942E-03   0.304942E-03
   0.276147E+00   0.240485E-03   0.655276E-04   0.304500E-03   0.304500E-03
   0.276368E+00   0.282499E-03   0.656049E-04   0.304055E-03   0.304055E-03
   0.276589E+00   0.315278E-03   0.651368E-04   0.303616E-03   0.303616E-03
   0.276809E+00   0.355520E-03   0.652503E-04   0.303174E-03   0.303174E-03
   0.277030E+00   0.290214E-03   0.648873E-04   0.302732E-03   0.302732E-03
   0.277251E+00   0.175795E-03   0.655713E-04   0.302290E-03   0.302290E-03
   0.277472E+00   0.319601E-03   0.658965E-04   0.301848E-03   0.301848E-03
   0.277693E+00   0.258833E-03   0.673855E-04   0.301404E-03   0.301404E-03
   0.277914E+00   0.249918E-03   0.681940E-04   0.300961E-03   0.300961E-03
   0.278134E+00   0.272748E-03   0.688621E-04   0.300516E-03   0.300516E-03
   0.278355E+00   0.389586E-03   0.692016E-04   0.300073E-03   0.300073E-03
   0.278576E+00   0.244119E-03   0.696297E-04   0.299628E-03   0.299628E-03
   0.278797E+00   0.327272E-03   0.703607E-04   0.299183E-03   0.299183E-03
   0.279018E+00   0.333568E-03   0.711520E-04   0.298737E-03   0.298737E-03
   0.279239E+00   0.382137E-03   0.709545E-04   0.298281E-03   0.298281E-03
   0.279459E+00   0.274685E-03   0.711930E-04   0.297856E-03   0.297856E-03
   0.279680E+00   0.237052E-03   0.716421E-04   0.297396E-03   0.297396E-03
   0.279901E+00   0.306535E-03   0.722607E-04   0.296939E-03   0.296939E-03
   0.280122E+00   0.258171E-03   0.725676E-04   0.296494E-03   0.296494E-03
   0.280343E+00   0.247006E-03   0.731286E-04   0.296055E-03   0.296055E-03
   0.280564E+00   0.307323E-03   0.729900E-04   0.295568E-03   0.295568E-03
   0.280784E+00   0.458595E-03   0.738301E-04   0.295142E-03   0.295142E-03
   0.281005E+00   0.380757E-03   0.740853E-04   0.294690E-03   0.294690E-03
   0.281226E+00   0.285818E-03   0.743791E-04   0.294237E-03   0.294237E-03
   0.281447E+00   0.580699E-03   0.755889E-04   0.293782E-03   0.293782E-03
   0.281668E+00   0.446573E-03   0.748443E-04   0.293326E-03   0.293326E-03
   0.281888E+00   0.245815E-03   0.747439E-04   0.292870E-03   0.292870E-03
   0.282109E+00   0.328362E-03   0.729683E-04   0.292413E-03   0.292413E-03
   0.282330E+00   0.304178E-03   0.725014E-04   0.291960E-03   0.291960E-03
   0.282551E+00   0.376689E-03   0.724633E-04   0.291495E-03   0.291495E-03
   0.282772E+00   0.218923E-03   0.715128E-04   0.291035E-03   0.291035E-03
   0.282993E+00   0.266683E-03   0.710221E-04   0.290574E-03   0.290574E-03
   0.283213E+00   0.252577E-03   0.707443E-04   0.290112E-03   0.290112E-03
   0.283434E+00   0.231744E-03   0.703577E-04   0.289649E-03   0.289649E-03
   0.283655E+00   0.210331E-03   0.698875E-04   0.289185E-03   0.289185E-03
   0.283876E+00   0.252200E-03   0.701131E-04   0.288722E-03   0.288722E-03
   0.284097E+00   0.330060E-03   0.696305E-04   0.288269E-03   0.288269E-03
   0.284318E+00   0.163446E-03   0.701401E-04   0.287792E-03   0.287792E-03
   0.284538E+00   0.265935E-03   0.697589E-04   0.287327E-03   0.287327E-03
   0.284759E+00   0.282740E-03   0.693313E-04   0.286860E-03   0.286860E-03
   0.284980E+00   0.270998E-03   0.692419E-04   0.286393E-03   0.286393E-03
   0.285201E+00   0.299173E-03   0.694099E-04   0.285926E-03   0.285926E-03
   0.285422E+00   0.328547E-03   0.690267E-04   0.285457E-03   0.285457E-03
   0.285643E+00   0.177559E-03   0.692023E-04   0.284989E-03   0.284989E-03
   0.285863E+00   0.319986E-03   0.696450E-04   0.284520E-03   0.284520E-03
   0.286084E+00   0.348976E-03   0.691146E-04   0.284050E-03   0.284050E-03
   0.286305E+00   0.301736E-03   0.689640E-04   0.283581E-03   0.283581E-03
   0.286526E+00   0.209261E-03   0.684162E-04   0.283111E-03   0.283111E-03
   0.286747E+00   0.381191E-03   0.687955E-04   0.282640E-03   0.282640E-03
   0.286968E+00   0.251357E-03   0.688593E-04   0.282165E-03   0.282165E-03
   0.287188E+00   0.267032E-03   0.690050E-04   0.281724E-03   0.281724E-03
   0.287409E+00   0.320350E-03   0.681936E-04   0.281240E-03   0.281240E-03
   0.287630E+00   0.266833E-03   0.684768E-04   0.280758E-03   0.280758E-03
   0.287851E+00   0.204866E-03   0.681369E-04   0.280290E-03   0.280290E-03
   0.288072E+00   0.408936E-03   0.686794E-04   0.279826E-03   0.279826E-03
   0.288293E+00   0.344465E-03   0.685337E-04   0.279381E-03   0.279381E-03
   0.288513E+00   0.287898E-03   0.690450E-04   0.278885E-03   0.278885E-03
   0.288734E+00   0.287898E-03   0.683270E-04   0.278422E-03   0.278422E-03
   0.288955E+00   0.266969E-03   0.677902E-04   0.277954E-03   0.277954E-03
   0.289176E+00   0.228010E-03   0.682139E-04   0.277488E-03   0.277488E-03
   0.289397E+00   0.216634E-03   0.679873E-04   0.277023E-03   0.277023E-03
   0.289618E+00   0.233687E-03   0.685084E-04   0.276558E-03   0.276558E-03
   0.289838E+00   0.354584E-03   0.690559E-04   0.276095E-03   0.276095E-03
   0.290059E+00   0.263097E-03   0.679596E-04   0.275631E-03   0.275631E-03
   0.290280E+00   0.322702E-03   0.679185E-04   0.275169E-03   0.275169E-03
   0.290501E+00   0.233828E-03   0.676950E-04   0.274707E-03   0.274707E-03
   0.290722E+00   0.357859E-03   0.681304E-04   0.274250E-03   0.274250E-03
   0.290943E+00   0.279749E-03   0.677711E-04   0.273791E-03   0.273791E-03
   0.291163E+00   0.291763E-03   0.682444E-04   0.273334E-03   0.273334E-03
   0.291384E+00   0.437555E-03   0.683071E-04   0.272880E-03   0.272880E-03
   0.291605E+00   0.194244E-03   0.675178E-04   0.272424E-03   0.272424E-03
   0.291826E+00   0.217623E-03   0.677551E-04   0.271975E-03   0.271975E-03
   0.292047E+00   0.171016E-03   0.674206E-04   0.271521E-03   0.271521E-03
   0.292268E+00   0.268803E-03   0.678743E-04   0.271073E-03   0.271073E-03
   0.292488E+00   0.196691E-03   0.676854E-04   0.270625E-03   0.270625E-03
   0.292709E+00   0.356542E-03   0.682971E-04   0.270180E-03   0.270180E-03
   0.292930E+00   0.192514E-03   0.671554E-04   0.269734E-03   0.269734E-03
   0.293151E+00   0.214566E-03   0.673948E-04   0.269291E-03   0.269291E-03
   0.293372E+00   0.330728E-03   0.672267E-04   0.268849E-03   0.268849E-03
   0.293593E+00   0.226425E-03   0.675071E-04   0.268412E-03   0.268412E-03
   0.293813E+00   0.298027E-03   0.673967E-04   0.267977E-03   0.267977E-03
   0.294034E+00   0.352708E-03   0.682911E-04   0.267542E-03   0.267542E-03
   0.294255E+00   0.277405E-03   0.670391E-04   0.267108E-03   0.267108E-03
   0.294476E+00   0.413008E-03   0.673929E-04   0.266676E-03   0.266676E-03
   0.294697E+00   0.367326E-03   0.675014E-04   0.266242E-03   0.266242E-03
   0.294918E+00   0.253775E-03   0.672017E-04   0.265862E-03   0.265862E-03
   0.295138E+00   0.255674E-03   0.676528E-04   0.265391E-03   0.265391E-03
   0.295359E+00   0.282500E-03   0.679625E-04   0.264973E-03   0.264973E-03
   0.295580E+00   0.310161E-03   0.672673E-04   0.264551E-03   0.264551E-03
   0.295801E+00   0.241421E-03   0.669068E-04   0.264129E-03   0.264129E-03
   0.296022E+00   0.282521E-03   0.672626E-04   0.263753E-03   0.263753E-03
   0.296243E+00   0.202249E-03   0.670524E-04   0.263302E-03   0.263302E-03
   0.296463E+00   0.132983E-03   0.673341E-04   0.262897E-03   0.262897E-03
   0.296684E+00   0.314524E-03   0.681724E-04   0.262489E-03   0.262489E-03
   0.296905E+00   0.263373E-03   0.673123E-04   0.262082E-03   0.262082E-03
   0.297126E+00   0.212294E-03   0.670489E-04   0.261678E-03   0.261678E-03
   0.297347E+00   0.230546E-03   0.669134E-04   0.261276E-03   0.261276E-03
   0.297567E+00   0.273155E-03   0.672658E-04   0.260879E-03   0.260879E-03
   0.297788E+00   0.268763E-03   0.672582E-04   0.260477E-03   0.260477E-03
   0.298009E+00   0.335422E-03   0.675219E-04   0.260082E-03   0.260082E-03
   0.298230E+00   0.293218E-03   0.675692E-04   0.259690E-03   0.259690E-03
   0.298451E+00   0.205900E-03   0.667707E-04   0.259297E-03   0.259297E-03
   0.298672E+00   0.280285E-03   0.675084E-04   0.258909E-03   0.258909E-03
   0.298892E+00   0.238137E-03   0.670799E-04   0.258522E-03   0.258522E-03
   0.299113E+00   0.249552E-03   0.670841E-04   0.258139E-03   0.258139E-03
   0.299334E+00   0.140821E-03   0.672331E-04   0.257752E-03   0.257752E-03
   0.299555E+00   0.135775E-03   0.673092E-04   0.257373E-03   0.257373E-03
   0.299776E+00   0.224588E-03   0.668487E-04   0.256992E-03   0.256992E-03
   0.299997E+00   0.256833E-03   0.670705E-04   0.256617E-03   0.256617E-03
   0.300217E+00   0.123669E-03   0.668383E-04   0.256242E-03   0.256242E-03
   0.300438E+00   0.326704E-03   0.670662E-04   0.255865E-03   0.255865E-03
   0.300659E+00   0.320973E-03   0.673586E-04   0.255496E-03   0.255496E-03
   0.300880E+00   0.241243E-03   0.677865E-04   0.255124E-03   0.255124E-03
   0.301101E+00   0.307212E-03   0.665672E-04   0.254759E-03   0.254759E-03
   0.301322E+00   0.308982E-03   0.667825E-04   0.254392E-03   0.254392E-03

           ####      Real Space Data                               ####

           Distance distribution  function of particle  


      R          P(R)      ERROR

  0.0000E+00  0.0000E+00  0.0000E+00
  0.1682E+01  0.3622E-05  0.4361E-07
  0.3364E+01  0.8142E-05  0.5580E-07
  0.5047E+01  0.1350E-04  0.4414E-07
  0.6729E+01  0.1961E-04  0.2570E-07
  0.8411E+01  0.2634E-04  0.3864E-07
  0.1009E+02  0.3355E-04  0.6613E-07
  0.1178E+02  0.4109E-04  0.8513E-07
  0.1346E+02  0.4879E-04  0.9000E-07
  0.1514E+02  0.5651E-04  0.8172E-07
  0.1682E+02  0.6409E-04  0.6768E-07
  0.1850E+02  0.7143E-04  0.6191E-07
  0.2019E+02  0.7843E-04  0.7241E-07
  0.2187E+02  0.8502E-04  0.8869E-07
  0.2355E+02  0.9115E-04  0.9954E-07
  0.2523E+02  0.9681E-04  0.1011E-06
  0.2691E+02  0.1020E-03  0.9562E-07
  0.2860E+02  0.1068E-03  0.9013E-07
  0.3028E+02  0.1111E-03  0.9200E-07
  0.3196E+02  0.1151E-03  0.1016E-06
  0.3364E+02  0.1188E-03  0.1126E-06
  0.3533E+02  0.1221E-03  0.1193E-06
  0.3701E+02  0.1252E-03  0.1202E-06
  0.3869E+02  0.1280E-03  0.1179E-06
  0.4037E+02  0.1307E-03  0.1172E-06
  0.4205E+02  0.1331E-03  0.1212E-06
  0.4374E+02  0.1354E-03  0.1287E-06
  0.4542E+02  0.1375E-03  0.1359E-06
  0.4710E+02  0.1395E-03  0.1397E-06
  0.4878E+02  0.1414E-03  0.1398E-06
  0.5047E+02  0.1433E-03  0.1385E-06
  0.5215E+02  0.1451E-03  0.1389E-06
  0.5383E+02  0.1471E-03  0.1426E-06
  0.5551E+02  0.1491E-03  0.1485E-06
  0.5719E+02  0.1512E-03  0.1543E-06
  0.5888E+02  0.1535E-03  0.1583E-06
  0.6056E+02  0.1560E-03  0.1601E-06
  0.6224E+02  0.1586E-03  0.1603E-06
  0.6392E+02  0.1613E-03  0.1597E-06
  0.6560E+02  0.1641E-03  0.1583E-06
  0.6729E+02  0.1669E-03  0.1562E-06
  0.6897E+02  0.1696E-03  0.1538E-06
  0.7065E+02  0.1722E-03  0.1527E-06
  0.7233E+02  0.1745E-03  0.1552E-06
  0.7402E+02  0.1766E-03  0.1626E-06
  0.7570E+02  0.1783E-03  0.1739E-06
  0.7738E+02  0.1796E-03  0.1868E-06
  0.7906E+02  0.1805E-03  0.1988E-06
  0.8074E+02  0.1809E-03  0.2084E-06
  0.8243E+02  0.1809E-03  0.2151E-06
  0.8411E+02  0.1804E-03  0.2192E-06
  0.8579E+02  0.1795E-03  0.2212E-06
  0.8747E+02  0.1782E-03  0.2211E-06
  0.8916E+02  0.1766E-03  0.2188E-06
  0.9084E+02  0.1745E-03  0.2146E-06
  0.9252E+02  0.1722E-03  0.2094E-06
  0.9420E+02  0.1696E-03  0.2052E-06
  0.9588E+02  0.1667E-03  0.2039E-06
  0.9757E+02  0.1636E-03  0.2068E-06
  0.9925E+02  0.1602E-03  0.2135E-06
  0.1009E+03  0.1566E-03  0.2225E-06
  0.1026E+03  0.1529E-03  0.2320E-06
  0.1043E+03  0.1489E-03  0.2410E-06
  0.1060E+03  0.1449E-03  0.2489E-06
  0.1077E+03  0.1406E-03  0.2557E-06
  0.1093E+03  0.1363E-03  0.2615E-06
  0.1110E+03  0.1318E-03  0.2655E-06
  0.1127E+03  0.1273E-03  0.2672E-06
  0.1144E+03  0.1227E-03  0.2661E-06
  0.1161E+03  0.1181E-03  0.2622E-06
  0.1178E+03  0.1136E-03  0.2568E-06
  0.1194E+03  0.1091E-03  0.2516E-06
  0.1211E+03  0.1047E-03  0.2484E-06
  0.1228E+03  0.1004E-03  0.2481E-06
  0.1245E+03  0.9620E-04  0.2502E-06
  0.1262E+03  0.9220E-04  0.2533E-06
  0.1278E+03  0.8839E-04  0.2559E-06
  0.1295E+03  0.8476E-04  0.2574E-06
  0.1312E+03  0.8130E-04  0.2583E-06
  0.1329E+03  0.7802E-04  0.2601E-06
  0.1346E+03  0.7490E-04  0.2643E-06
  0.1363E+03  0.7192E-04  0.2712E-06
  0.1379E+03  0.6907E-04  0.2800E-06
  0.1396E+03  0.6632E-04  0.2886E-06
  0.1413E+03  0.6365E-04  0.2951E-06
  0.1430E+03  0.6106E-04  0.2980E-06
  0.1447E+03  0.5854E-04  0.2973E-06
  0.1463E+03  0.5608E-04  0.2935E-06
  0.1480E+03  0.5367E-04  0.2878E-06
  0.1497E+03  0.5131E-04  0.2813E-06
  0.1514E+03  0.4902E-04  0.2748E-06
  0.1531E+03  0.4678E-04  0.2688E-06
  0.1548E+03  0.4460E-04  0.2636E-06
  0.1564E+03  0.4247E-04  0.2597E-06
  0.1581E+03  0.4039E-04  0.2581E-06
  0.1598E+03  0.3837E-04  0.2596E-06
  0.1615E+03  0.3639E-04  0.2646E-06
  0.1632E+03  0.3444E-04  0.2727E-06
  0.1649E+03  0.3253E-04  0.2829E-06
  0.1665E+03  0.3065E-04  0.2939E-06
  0.1682E+03  0.2879E-04  0.3045E-06
  0.1699E+03  0.2695E-04  0.3140E-06
  0.1716E+03  0.2514E-04  0.3217E-06
  0.1733E+03  0.2336E-04  0.3276E-06
  0.1749E+03  0.2161E-04  0.3314E-06
  0.1766E+03  0.1991E-04  0.3331E-06
  0.1783E+03  0.1825E-04  0.3327E-06
  0.1800E+03  0.1665E-04  0.3307E-06
  0.1817E+03  0.1512E-04  0.3277E-06
  0.1834E+03  0.1366E-04  0.3245E-06
  0.1850E+03  0.1229E-04  0.3221E-06
  0.1867E+03  0.1101E-04  0.3213E-06
  0.1884E+03  0.9836E-05  0.3223E-06
  0.1901E+03  0.8758E-05  0.3252E-06
  0.1918E+03  0.7782E-05  0.3294E-06
  0.1934E+03  0.6903E-05  0.3345E-06
  0.1951E+03  0.6118E-05  0.3393E-06
  0.1968E+03  0.5416E-05  0.3431E-06
  0.1985E+03  0.4790E-05  0.3447E-06
  0.2002E+03  0.4226E-05  0.3431E-06
  0.2019E+03  0.3713E-05  0.3376E-06
  0.2035E+03  0.3241E-05  0.3276E-06
  0.2052E+03  0.2798E-05  0.3129E-06
  0.2069E+03  0.2375E-05  0.2930E-06
  0.2086E+03  0.1966E-05  0.2672E-06
  0.2103E+03  0.1566E-05  0.2343E-06
  0.2120E+03  0.1171E-05  0.1927E-06
  0.2136E+03  0.7797E-06  0.1408E-06
  0.2153E+03  0.3897E-06  0.7691E-07
  0.2170E+03  0.0000E+00  0.0000E+00
