# Supplementary material for: The dynamic nature of netrin-1 and the structural basis for glycosaminoglycan fragment-induced filament formation
Source: Nat Commun. 2023 Mar 3;14:1226. doi: 10.1038/s41467-023-36692-w (PMC9984387; doi:10.1038/s41467-023-36692-w)
Supplement: Supplementary file 3 — Supplementary Data 1 [file 41467_2023_36692_MOESM3_ESM.zip › data_SEC-SAXS/sm16028-7_379533/chNET1_delC+dp10_traces.csv]

# Buffer range for subtraction:
# 0 to 249
# 505 to 619
# Average window size: 5
# Molecule type (Vc MW): Protein
# Molecule density (Vp MW): 0.00083
#
#Frame_#	Integrated_Intensity	Mean_Intensity	Subtracted_Integrated_Intensity	Subtracted_Mean_Intensity	Rg_(A)	Rger_(A)	I0	I0er	MW_Vc_(kDa)	MWer_Vc_(kDa)	MW_Vp_(kDa)	File_Name
0	1.16076267E-02	3.16332546E-02	-2.30078249E-06	-6.11643226E-06	-1.00000000E+00	-1.00000000E+00	-1.00000000E+00	-1.00000000E+00	-1.00000000E+00	-1.00000000E+00	-1.00000000E+00	03103_chNET1_with_dp10.dat
1	1.15835454E-02	3.15674621E-02	-2.63820837E-05	-7.19089822E-05	-1.00000000E+00	-1.00000000E+00	-1.00000000E+00	-1.00000000E+00	-1.00000000E+00	-1.00000000E+00	-1.00000000E+00	03104_chNET1_with_dp10.dat
2	1.16108536E-02	3.16417985E-02	9.26074191E-07	2.42743056E-06	-1.00000000E+00	-1.00000000E+00	-1.00000000E+00	-1.00000000E+00	-1.00000000E+00	-1.00000000E+00	-1.00000000E+00	03105_chNET1_with_dp10.dat
3	1.16238809E-02	3.16773217E-02	1.39533591E-05	3.79506213E-05	-1.00000000E+00	-1.00000000E+00	-1.00000000E+00	-1.00000000E+00	-1.00000000E+00	-1.00000000E+00	-1.00000000E+00	03106_chNET1_with_dp10.dat
4	1.16473007E-02	3.17412043E-02	3.73732346E-05	1.01833204E-04	-1.00000000E+00	-1.00000000E+00	-1.00000000E+00	-1.00000000E+00	-1.00000000E+00	-1.00000000E+00	-1.00000000E+00	03107_chNET1_with_dp10.dat
5	1.15993839E-02	3.16106155E-02	-1.05436005E-05	-2.87555899E-05	-1.00000000E+00	-1.00000000E+00	-1.00000000E+00	-1.00000000E+00	-1.00000000E+00	-1.00000000E+00	-1.00000000E+00	03108_chNET1_with_dp10.dat
6	1.15782637E-02	3.15531883E-02	-3.16638394E-05	-8.61828234E-05	-1.00000000E+00	-1.00000000E+00	-1.00000000E+00	-1.00000000E+00	-1.00000000E+00	-1.00000000E+00	-1.00000000E+00	03109_chNET1_with_dp10.dat
7	1.15964093E-02	3.16024407E-02	-1.35181752E-05	-3.69303498E-05	-1.00000000E+00	-1.00000000E+00	-1.00000000E+00	-1.00000000E+00	-1.00000000E+00	-1.00000000E+00	-1.00000000E+00	03110_chNET1_with_dp10.dat
8	1.16128993E-02	3.16475357E-02	2.97175350E-06	8.16464596E-06	-1.00000000E+00	-1.00000000E+00	-1.00000000E+00	-1.00000000E+00	-1.00000000E+00	-1.00000000E+00	-1.00000000E+00	03111_chNET1_with_dp10.dat
9	1.15894563E-02	3.15836704E-02	-2.04711986E-05	-5.57007006E-05	-1.00000000E+00	-1.00000000E+00	-1.00000000E+00	-1.00000000E+00	-1.00000000E+00	-1.00000000E+00	-1.00000000E+00	03112_chNET1_with_dp10.dat
10	1.15951069E-02	3.15990225E-02	-1.48206174E-05	-4.03485598E-05	-1.00000000E+00	-1.00000000E+00	-1.00000000E+00	-1.00000000E+00	-1.00000000E+00	-1.00000000E+00	-1.00000000E+00	03113_chNET1_with_dp10.dat
11	1.15922979E-02	3.15911957E-02	-1.76295755E-05	-4.81753595E-05	-1.00000000E+00	-1.00000000E+00	-1.00000000E+00	-1.00000000E+00	-1.00000000E+00	-1.00000000E+00	-1.00000000E+00	03114_chNET1_with_dp10.dat
12	1.15849261E-02	3.15714494E-02	-2.50014566E-05	-6.79216982E-05	-1.00000000E+00	-1.00000000E+00	-1.00000000E+00	-1.00000000E+00	-1.00000000E+00	-1.00000000E+00	-1.00000000E+00	03115_chNET1_with_dp10.dat
13	1.15726866E-02	3.15377881E-02	-3.72409185E-05	-1.01582930E-04	-1.00000000E+00	-1.00000000E+00	-1.00000000E+00	-1.00000000E+00	-1.00000000E+00	-1.00000000E+00	-1.00000000E+00	03116_chNET1_with_dp10.dat
14	1.16113613E-02	3.16434028E-02	1.43373752E-06	4.03176630E-06	-1.00000000E+00	-1.00000000E+00	-1.00000000E+00	-1.00000000E+00	-1.00000000E+00	-1.00000000E+00	-1.00000000E+00	03117_chNET1_with_dp10.dat
15	1.15874182E-02	3.15781884E-02	-2.25093229E-05	-6.11826639E-05	-1.00000000E+00	-1.00000000E+00	-1.00000000E+00	-1.00000000E+00	-1.00000000E+00	-1.00000000E+00	-1.00000000E+00	03118_chNET1_with_dp10.dat
16	1.15887436E-02	3.15815967E-02	-2.11839582E-05	-5.77744172E-05	-1.00000000E+00	-1.00000000E+00	-1.00000000E+00	-1.00000000E+00	-1.00000000E+00	-1.00000000E+00	-1.00000000E+00	03119_chNET1_with_dp10.dat
17	1.15966248E-02	3.16031574E-02	-1.33027316E-05	-3.62137163E-05	-1.00000000E+00	-1.00000000E+00	-1.00000000E+00	-1.00000000E+00	-1.00000000E+00	-1.00000000E+00	-1.00000000E+00	03120_chNET1_with_dp10.dat
18	1.15756090E-02	3.15459309E-02	-3.43184924E-05	-9.34402066E-05	-1.00000000E+00	-1.00000000E+00	-1.00000000E+00	-1.00000000E+00	-1.00000000E+00	-1.00000000E+00	-1.00000000E+00	03121_chNET1_with_dp10.dat
19	1.16043687E-02	3.16242349E-02	-5.55878581E-06	-1.51361422E-05	-1.00000000E+00	-1.00000000E+00	-1.00000000E+00	-1.00000000E+00	-1.00000000E+00	-1.00000000E+00	-1.00000000E+00	03122_chNET1_with_dp10.dat
20	1.15977052E-02	3.16059905E-02	-1.22223325E-05	-3.33805484E-05	-1.00000000E+00	-1.00000000E+00	-1.00000000E+00	-1.00000000E+00	-1.00000000E+00	-1.00000000E+00	-1.00000000E+00	03123_chNET1_with_dp10.dat
21	1.15528708E-02	3.14838540E-02	-5.70566765E-05	-1.55517032E-04	-1.00000000E+00	-1.00000000E+00	-1.00000000E+00	-1.00000000E+00	-1.00000000E+00	-1.00000000E+00	-1.00000000E+00	03124_chNET1_with_dp10.dat
22	1.16170562E-02	3.16588490E-02	7.12870653E-06	1.94779751E-05	-1.00000000E+00	-1.00000000E+00	-1.00000000E+00	-1.00000000E+00	-1.00000000E+00	-1.00000000E+00	-1.00000000E+00	03125_chNET1_with_dp10.dat
23	1.15844601E-02	3.15699450E-02	-2.54674344E-05	-6.94260899E-05	-1.00000000E+00	-1.00000000E+00	-1.00000000E+00	-1.00000000E+00	-1.00000000E+00	-1.00000000E+00	-1.00000000E+00	03126_chNET1_with_dp10.dat
24	1.15942475E-02	3.15963745E-02	-1.56800059E-05	-4.29966104E-05	-1.00000000E+00	-1.00000000E+00	-1.00000000E+00	-1.00000000E+00	-1.00000000E+00	-1.00000000E+00	-1.00000000E+00	03127_chNET1_with_dp10.dat
25	1.16188354E-02	3.16635823E-02	8.90784559E-06	2.42112091E-05	-1.00000000E+00	-1.00000000E+00	-1.00000000E+00	-1.00000000E+00	-1.00000000E+00	-1.00000000E+00	-1.00000000E+00	03128_chNET1_with_dp10.dat
26	1.15689799E-02	3.15278213E-02	-4.09475814E-05	-1.11549811E-04	-1.00000000E+00	-1.00000000E+00	-1.00000000E+00	-1.00000000E+00	-1.00000000E+00	-1.00000000E+00	-1.00000000E+00	03129_chNET1_with_dp10.dat
27	1.16249513E-02	3.16803333E-02	1.50237427E-05	4.09622140E-05	-1.00000000E+00	-1.00000000E+00	-1.00000000E+00	-1.00000000E+00	-1.00000000E+00	-1.00000000E+00	-1.00000000E+00	03130_chNET1_with_dp10.dat
28	1.16032907E-02	3.16212914E-02	-6.63681529E-06	-1.80796332E-05	-1.00000000E+00	-1.00000000E+00	-1.00000000E+00	-1.00000000E+00	-1.00000000E+00	-1.00000000E+00	-1.00000000E+00	03131_chNET1_with_dp10.dat
29	1.15820024E-02	3.15634952E-02	-2.79251330E-05	-7.58758745E-05	-1.00000000E+00	-1.00000000E+00	-1.00000000E+00	-1.00000000E+00	-1.00000000E+00	-1.00000000E+00	-1.00000000E+00	03132_chNET1_with_dp10.dat
30	1.16169012E-02	3.16584567E-02	6.97371276E-06	1.90856153E-05	-1.00000000E+00	-1.00000000E+00	-1.00000000E+00	-1.00000000E+00	-1.00000000E+00	-1.00000000E+00	-1.00000000E+00	03133_chNET1_with_dp10.dat
31	1.15998357E-02	3.16119657E-02	-1.00918405E-05	-2.74053877E-05	-1.00000000E+00	-1.00000000E+00	-1.00000000E+00	-1.00000000E+00	-1.00000000E+00	-1.00000000E+00	-1.00000000E+00	03134_chNET1_with_dp10.dat
32	1.15569609E-02	3.14949945E-02	-5.29666481E-05	-1.44376564E-04	-1.00000000E+00	-1.00000000E+00	-1.00000000E+00	-1.00000000E+00	-1.00000000E+00	-1.00000000E+00	-1.00000000E+00	03135_chNET1_with_dp10.dat
33	1.16118437E-02	3.16446236E-02	1.91618645E-06	5.25249915E-06	-1.00000000E+00	-1.00000000E+00	-1.00000000E+00	-1.00000000E+00	-1.00000000E+00	-1.00000000E+00	-1.00000000E+00	03136_chNET1_with_dp10.dat
34	1.16102651E-02	3.16404996E-02	3.37564676E-07	1.12850517E-06	-1.00000000E+00	-1.00000000E+00	-1.00000000E+00	-1.00000000E+00	-1.00000000E+00	-1.00000000E+00	-1.00000000E+00	03137_chNET1_with_dp10.dat
35	1.15740922E-02	3.15417322E-02	-3.58353461E-05	-9.76388715E-05	-1.00000000E+00	-1.00000000E+00	-1.00000000E+00	-1.00000000E+00	-1.00000000E+00	-1.00000000E+00	-1.00000000E+00	03138_chNET1_with_dp10.dat
36	1.15707311E-02	3.15327049E-02	-3.91963923E-05	-1.06666203E-04	-1.00000000E+00	-1.00000000E+00	-1.00000000E+00	-1.00000000E+00	-1.00000000E+00	-1.00000000E+00	-1.00000000E+00	03139_chNET1_with_dp10.dat
37	1.16205947E-02	3.16682950E-02	1.06671602E-05	2.89239239E-05	-1.00000000E+00	-1.00000000E+00	-1.00000000E+00	-1.00000000E+00	-1.00000000E+00	-1.00000000E+00	-1.00000000E+00	03140_chNET1_with_dp10.dat
38	1.16057685E-02	3.16277226E-02	-4.15903619E-06	-1.16484244E-05	-1.00000000E+00	-1.00000000E+00	-1.00000000E+00	-1.00000000E+00	-1.00000000E+00	-1.00000000E+00	-1.00000000E+00	03141_chNET1_with_dp10.dat
39	1.16249822E-02	3.16804093E-02	1.50546857E-05	4.10381791E-05	-1.00000000E+00	-1.00000000E+00	-1.00000000E+00	-1.00000000E+00	-1.00000000E+00	-1.00000000E+00	-1.00000000E+00	03142_chNET1_with_dp10.dat
40	1.15844913E-02	3.15697082E-02	-2.54362233E-05	-6.96628402E-05	-1.00000000E+00	-1.00000000E+00	-1.00000000E+00	-1.00000000E+00	-1.00000000E+00	-1.00000000E+00	-1.00000000E+00	03143_chNET1_with_dp10.dat
41	1.16111570E-02	3.16425831E-02	1.22952029E-06	3.21202863E-06	-1.00000000E+00	-1.00000000E+00	-1.00000000E+00	-1.00000000E+00	-1.00000000E+00	-1.00000000E+00	-1.00000000E+00	03144_chNET1_with_dp10.dat
42	1.15959187E-02	3.16010439E-02	-1.40088558E-05	-3.83271699E-05	-1.00000000E+00	-1.00000000E+00	-1.00000000E+00	-1.00000000E+00	-1.00000000E+00	-1.00000000E+00	-1.00000000E+00	03145_chNET1_with_dp10.dat
43	1.15906769E-02	3.15868701E-02	-1.92506248E-05	-5.25010063E-05	-1.00000000E+00	-1.00000000E+00	-1.00000000E+00	-1.00000000E+00	-1.00000000E+00	-1.00000000E+00	-1.00000000E+00	03146_chNET1_with_dp10.dat
44	1.16086149E-02	3.16356524E-02	-1.31262771E-06	-3.71870001E-06	-1.00000000E+00	-1.00000000E+00	-1.00000000E+00	-1.00000000E+00	-1.00000000E+00	-1.00000000E+00	-1.00000000E+00	03147_chNET1_with_dp10.dat
45	1.15822953E-02	3.15642284E-02	-2.76322300E-05	-7.51427078E-05	-1.00000000E+00	-1.00000000E+00	-1.00000000E+00	-1.00000000E+00	-1.00000000E+00	-1.00000000E+00	-1.00000000E+00	03148_chNET1_with_dp10.dat
46	1.16155735E-02	3.16548929E-02	5.64596287E-06	1.55218012E-05	-1.00000000E+00	-1.00000000E+00	-1.00000000E+00	-1.00000000E+00	-1.00000000E+00	-1.00000000E+00	-1.00000000E+00	03149_chNET1_with_dp10.dat
47	1.15898096E-02	3.15846648E-02	-2.01178982E-05	-5.47062560E-05	-1.00000000E+00	-1.00000000E+00	-1.00000000E+00	-1.00000000E+00	-1.00000000E+00	-1.00000000E+00	-1.00000000E+00	03150_chNET1_with_dp10.dat
48	1.16087971E-02	3.16364049E-02	-1.13038879E-06	-2.96614766E-06	-1.00000000E+00	-1.00000000E+00	-1.00000000E+00	-1.00000000E+00	-1.00000000E+00	-1.00000000E+00	-1.00000000E+00	03151_chNET1_with_dp10.dat
49	1.15925536E-02	3.15921145E-02	-1.73738799E-05	-4.72565929E-05	-1.00000000E+00	-1.00000000E+00	-1.00000000E+00	-1.00000000E+00	-1.00000000E+00	-1.00000000E+00	-1.00000000E+00	03152_chNET1_with_dp10.dat
50	1.16007735E-02	3.16144291E-02	-9.15403530E-06	-2.49419828E-05	-1.00000000E+00	-1.00000000E+00	-1.00000000E+00	-1.00000000E+00	-1.00000000E+00	-1.00000000E+00	-1.00000000E+00	03153_chNET1_with_dp10.dat
51	1.16003093E-02	3.16132110E-02	-9.61820268E-06	-2.61600610E-05	-1.00000000E+00	-1.00000000E+00	-1.00000000E+00	-1.00000000E+00	-1.00000000E+00	-1.00000000E+00	-1.00000000E+00	03154_chNET1_with_dp10.dat
52	1.16098883E-02	3.16391880E-02	-3.91877174E-08	-1.83105544E-07	-1.00000000E+00	-1.00000000E+00	-1.00000000E+00	-1.00000000E+00	-1.00000000E+00	-1.00000000E+00	-1.00000000E+00	03155_chNET1_with_dp10.dat
53	1.15788703E-02	3.15546404E-02	-3.10571970E-05	-8.47306687E-05	-1.00000000E+00	-1.00000000E+00	-1.00000000E+00	-1.00000000E+00	-1.00000000E+00	-1.00000000E+00	-1.00000000E+00	03156_chNET1_with_dp10.dat
54	1.15986210E-02	3.16087127E-02	-1.13064946E-05	-3.06584022E-05	-1.00000000E+00	-1.00000000E+00	-1.00000000E+00	-1.00000000E+00	-1.00000000E+00	-1.00000000E+00	-1.00000000E+00	03157_chNET1_with_dp10.dat
55	1.15813087E-02	3.15612973E-02	-2.86187632E-05	-7.80737987E-05	-1.00000000E+00	-1.00000000E+00	-1.00000000E+00	-1.00000000E+00	-1.00000000E+00	-1.00000000E+00	-1.00000000E+00	03158_chNET1_with_dp10.dat
56	1.16021770E-02	3.16182308E-02	-7.75050225E-06	-2.11402933E-05	-1.00000000E+00	-1.00000000E+00	-1.00000000E+00	-1.00000000E+00	-1.00000000E+00	-1.00000000E+00	-1.00000000E+00	03159_chNET1_with_dp10.dat
57	1.15731932E-02	3.15391567E-02	-3.67342676E-05	-1.00214394E-04	-1.00000000E+00	-1.00000000E+00	-1.00000000E+00	-1.00000000E+00	-1.00000000E+00	-1.00000000E+00	-1.00000000E+00	03160_chNET1_with_dp10.dat
58	1.15938874E-02	3.15956923E-02	-1.60400950E-05	-4.36787951E-05	-1.00000000E+00	-1.00000000E+00	-1.00000000E+00	-1.00000000E+00	-1.00000000E+00	-1.00000000E+00	-1.00000000E+00	03161_chNET1_with_dp10.dat
59	1.15771434E-02	3.15503665E-02	-3.27840653E-05	-8.90045406E-05	-1.00000000E+00	-1.00000000E+00	-1.00000000E+00	-1.00000000E+00	-1.00000000E+00	-1.00000000E+00	-1.00000000E+00	03162_chNET1_with_dp10.dat
60	1.15753815E-02	3.15449130E-02	-3.45460486E-05	-9.44580773E-05	-1.00000000E+00	-1.00000000E+00	-1.00000000E+00	-1.00000000E+00	-1.00000000E+00	-1.00000000E+00	-1.00000000E+00	03163_chNET1_with_dp10.dat
61	1.15933721E-02	3.15942787E-02	-1.65554289E-05	-4.50924166E-05	-1.00000000E+00	-1.00000000E+00	-1.00000000E+00	-1.00000000E+00	-1.00000000E+00	-1.00000000E+00	-1.00000000E+00	03164_chNET1_with_dp10.dat
62	1.16191196E-02	3.16639839E-02	9.19211112E-06	2.46127801E-05	-1.00000000E+00	-1.00000000E+00	-1.00000000E+00	-1.00000000E+00	-1.00000000E+00	-1.00000000E+00	-1.00000000E+00	03165_chNET1_with_dp10.dat
63	1.16087836E-02	3.16362543E-02	-1.14395782E-06	-3.11680711E-06	-1.00000000E+00	-1.00000000E+00	-1.00000000E+00	-1.00000000E+00	-1.00000000E+00	-1.00000000E+00	-1.00000000E+00	03166_chNET1_with_dp10.dat
64	1.16038204E-02	3.16226812E-02	-6.10710369E-06	-1.66899010E-05	-1.00000000E+00	-1.00000000E+00	-1.00000000E+00	-1.00000000E+00	-1.00000000E+00	-1.00000000E+00	-1.00000000E+00	03167_chNET1_with_dp10.dat
65	1.16021529E-02	3.16182952E-02	-7.77463239E-06	-2.10759220E-05	-1.00000000E+00	-1.00000000E+00	-1.00000000E+00	-1.00000000E+00	-1.00000000E+00	-1.00000000E+00	-1.00000000E+00	03168_chNET1_with_dp10.dat
66	1.16006884E-02	3.16141456E-02	-9.23915262E-06	-2.52254726E-05	-1.00000000E+00	-1.00000000E+00	-1.00000000E+00	-1.00000000E+00	-1.00000000E+00	-1.00000000E+00	-1.00000000E+00	03169_chNET1_with_dp10.dat
67	1.15993568E-02	3.16103885E-02	-1.05706884E-05	-2.89825899E-05	-1.00000000E+00	-1.00000000E+00	-1.00000000E+00	-1.00000000E+00	-1.00000000E+00	-1.00000000E+00	-1.00000000E+00	03170_chNET1_with_dp10.dat
68	1.16325949E-02	3.17011197E-02	2.26673916E-05	6.17486141E-05	-1.00000000E+00	-1.00000000E+00	-1.00000000E+00	-1.00000000E+00	-1.00000000E+00	-1.00000000E+00	-1.00000000E+00	03171_chNET1_with_dp10.dat
69	1.15959079E-02	3.16009327E-02	-1.40195740E-05	-3.84383835E-05	-1.00000000E+00	-1.00000000E+00	-1.00000000E+00	-1.00000000E+00	-1.00000000E+00	-1.00000000E+00	-1.00000000E+00	03172_chNET1_with_dp10.dat
70	1.15858780E-02	3.15737740E-02	-2.40495031E-05	-6.55970634E-05	-1.00000000E+00	-1.00000000E+00	-1.00000000E+00	-1.00000000E+00	-1.00000000E+00	-1.00000000E+00	-1.00000000E+00	03173_chNET1_with_dp10.dat
71	1.15846084E-02	3.15704028E-02	-2.53191348E-05	-6.89683017E-05	-1.00000000E+00	-1.00000000E+00	-1.00000000E+00	-1.00000000E+00	-1.00000000E+00	-1.00000000E+00	-1.00000000E+00	03174_chNET1_with_dp10.dat
72	1.15983768E-02	3.16079693E-02	-1.15507230E-05	-3.14017782E-05	-1.00000000E+00	-1.00000000E+00	-1.00000000E+00	-1.00000000E+00	-1.00000000E+00	-1.00000000E+00	-1.00000000E+00	03175_chNET1_with_dp10.dat
73	1.15662216E-02	3.15203370E-02	-4.37059280E-05	-1.19034086E-04	-1.00000000E+00	-1.00000000E+00	-1.00000000E+00	-1.00000000E+00	-1.00000000E+00	-1.00000000E+00	-1.00000000E+00	03176_chNET1_with_dp10.dat
74	1.15829981E-02	3.15661731E-02	-2.69294222E-05	-7.31979996E-05	-1.00000000E+00	-1.00000000E+00	-1.00000000E+00	-1.00000000E+00	-1.00000000E+00	-1.00000000E+00	-1.00000000E+00	03177_chNET1_with_dp10.dat
75	1.16092705E-02	3.16374979E-02	-6.57048776E-07	-1.87319399E-06	-1.00000000E+00	-1.00000000E+00	-1.00000000E+00	-1.00000000E+00	-1.00000000E+00	-1.00000000E+00	-1.00000000E+00	03178_chNET1_with_dp10.dat
76	1.15810199E-02	3.15607324E-02	-2.89075881E-05	-7.86386898E-05	-1.00000000E+00	-1.00000000E+00	-1.00000000E+00	-1.00000000E+00	-1.00000000E+00	-1.00000000E+00	-1.00000000E+00	03179_chNET1_with_dp10.dat
77	1.16021779E-02	3.16179758E-02	-7.74962037E-06	-2.13952343E-05	-1.00000000E+00	-1.00000000E+00	-1.00000000E+00	-1.00000000E+00	-1.00000000E+00	-1.00000000E+00	-1.00000000E+00	03180_chNET1_with_dp10.dat
78	1.16071422E-02	3.16320504E-02	-2.78533643E-06	-7.32062841E-06	-1.00000000E+00	-1.00000000E+00	-1.00000000E+00	-1.00000000E+00	-1.00000000E+00	-1.00000000E+00	-1.00000000E+00	03181_chNET1_with_dp10.dat
79	1.16146749E-02	3.16525542E-02	4.74737564E-06	1.31831598E-05	-1.00000000E+00	-1.00000000E+00	-1.00000000E+00	-1.00000000E+00	-1.00000000E+00	-1.00000000E+00	-1.00000000E+00	03182_chNET1_with_dp10.dat
80	1.16002092E-02	3.16130736E-02	-9.71835258E-06	-2.62975105E-05	-1.00000000E+00	-1.00000000E+00	-1.00000000E+00	-1.00000000E+00	-1.00000000E+00	-1.00000000E+00	-1.00000000E+00	03183_chNET1_with_dp10.dat
81	1.16057294E-02	3.16276577E-02	-4.19815505E-06	-1.17133306E-05	-1.00000000E+00	-1.00000000E+00	-1.00000000E+00	-1.00000000E+00	-1.00000000E+00	-1.00000000E+00	-1.00000000E+00	03184_chNET1_with_dp10.dat
82	1.15903827E-02	3.15860681E-02	-1.95447729E-05	-5.33029834E-05	-1.00000000E+00	-1.00000000E+00	-1.00000000E+00	-1.00000000E+00	-1.00000000E+00	-1.00000000E+00	-1.00000000E+00	03185_chNET1_with_dp10.dat
83	1.15807162E-02	3.15597921E-02	-2.92113178E-05	-7.95789443E-05	-1.00000000E+00	-1.00000000E+00	-1.00000000E+00	-1.00000000E+00	-1.00000000E+00	-1.00000000E+00	-1.00000000E+00	03186_chNET1_with_dp10.dat
84	1.15900207E-02	3.15852289E-02	-1.99068448E-05	-5.41421651E-05	-1.00000000E+00	-1.00000000E+00	-1.00000000E+00	-1.00000000E+00	-1.00000000E+00	-1.00000000E+00	-1.00000000E+00	03187_chNET1_with_dp10.dat
85	1.16121318E-02	3.16452558E-02	2.20428727E-06	5.88472959E-06	-1.00000000E+00	-1.00000000E+00	-1.00000000E+00	-1.00000000E+00	-1.00000000E+00	-1.00000000E+00	-1.00000000E+00	03188_chNET1_with_dp10.dat
86	1.16198839E-02	3.16663751E-02	9.95643446E-06	2.70040479E-05	-1.00000000E+00	-1.00000000E+00	-1.00000000E+00	-1.00000000E+00	-1.00000000E+00	-1.00000000E+00	-1.00000000E+00	03189_chNET1_with_dp10.dat
87	1.16041825E-02	3.16236776E-02	-5.74503160E-06	-1.56935195E-05	-1.00000000E+00	-1.00000000E+00	-1.00000000E+00	-1.00000000E+00	-1.00000000E+00	-1.00000000E+00	-1.00000000E+00	03190_chNET1_with_dp10.dat
88	1.16413040E-02	3.17251232E-02	3.13765267E-05	8.57521538E-05	-1.00000000E+00	-1.00000000E+00	-1.00000000E+00	-1.00000000E+00	-1.00000000E+00	-1.00000000E+00	-1.00000000E+00	03191_chNET1_with_dp10.dat
89	1.15743960E-02	3.15424309E-02	-3.55315163E-05	-9.69402157E-05	-1.00000000E+00	-1.00000000E+00	-1.00000000E+00	-1.00000000E+00	-1.00000000E+00	-1.00000000E+00	-1.00000000E+00	03192_chNET1_with_dp10.dat
90	1.15834982E-02	3.15673062E-02	-2.64293482E-05	-7.20648823E-05	-1.00000000E+00	-1.00000000E+00	-1.00000000E+00	-1.00000000E+00	-1.00000000E+00	-1.00000000E+00	-1.00000000E+00	03193_chNET1_with_dp10.dat
91	1.16006737E-02	3.16141450E-02	-9.25378123E-06	-2.52260586E-05	-1.00000000E+00	-1.00000000E+00	-1.00000000E+00	-1.00000000E+00	-1.00000000E+00	-1.00000000E+00	-1.00000000E+00	03194_chNET1_with_dp10.dat
92	1.15872114E-02	3.15776965E-02	-2.27160859E-05	-6.16745309E-05	-1.00000000E+00	-1.00000000E+00	-1.00000000E+00	-1.00000000E+00	-1.00000000E+00	-1.00000000E+00	-1.00000000E+00	03195_chNET1_with_dp10.dat
93	1.15665907E-02	3.15216155E-02	-4.33367874E-05	-1.17755613E-04	-1.00000000E+00	-1.00000000E+00	-1.00000000E+00	-1.00000000E+00	-1.00000000E+00	-1.00000000E+00	-1.00000000E+00	03196_chNET1_with_dp10.dat
94	1.16083666E-02	3.16349264E-02	-1.56092246E-06	-4.44471385E-06	-1.00000000E+00	-1.00000000E+00	-1.00000000E+00	-1.00000000E+00	-1.00000000E+00	-1.00000000E+00	-1.00000000E+00	03197_chNET1_with_dp10.dat
95	1.16087180E-02	3.16361153E-02	-1.20954067E-06	-3.25580831E-06	-1.00000000E+00	-1.00000000E+00	-1.00000000E+00	-1.00000000E+00	-1.00000000E+00	-1.00000000E+00	-1.00000000E+00	03198_chNET1_with_dp10.dat
96	1.15919806E-02	3.15904689E-02	-1.79469603E-05	-4.89022199E-05	-1.00000000E+00	-1.00000000E+00	-1.00000000E+00	-1.00000000E+00	-1.00000000E+00	-1.00000000E+00	-1.00000000E+00	03199_chNET1_with_dp10.dat
97	1.16066083E-02	3.16303514E-02	-3.31925326E-06	-9.01971926E-06	-1.00000000E+00	-1.00000000E+00	-1.00000000E+00	-1.00000000E+00	-1.00000000E+00	-1.00000000E+00	-1.00000000E+00	03200_chNET1_with_dp10.dat
98	1.15945001E-02	3.15974203E-02	-1.54274449E-05	-4.19507319E-05	-1.00000000E+00	-1.00000000E+00	-1.00000000E+00	-1.00000000E+00	-1.00000000E+00	-1.00000000E+00	-1.00000000E+00	03201_chNET1_with_dp10.dat
99	1.15838328E-02	3.15683021E-02	-2.60946925E-05	-7.10689918E-05	-1.00000000E+00	-1.00000000E+00	-1.00000000E+00	-1.00000000E+00	-1.00000000E+00	-1.00000000E+00	-1.00000000E+00	03202_chNET1_with_dp10.dat
100	1.15863885E-02	3.15754104E-02	-2.35390108E-05	-6.39606338E-05	-1.00000000E+00	-1.00000000E+00	-1.00000000E+00	-1.00000000E+00	-1.00000000E+00	-1.00000000E+00	-1.00000000E+00	03203_chNET1_with_dp10.dat
101	1.16144677E-02	3.16518470E-02	4.54018177E-06	1.24759131E-05	-1.00000000E+00	-1.00000000E+00	-1.00000000E+00	-1.00000000E+00	-1.00000000E+00	-1.00000000E+00	-1.00000000E+00	03204_chNET1_with_dp10.dat
102	1.15929383E-02	3.15933243E-02	-1.69892287E-05	-4.60468083E-05	-1.00000000E+00	-1.00000000E+00	-1.00000000E+00	-1.00000000E+00	-1.00000000E+00	-1.00000000E+00	-1.00000000E+00	03205_chNET1_with_dp10.dat
103	1.15905317E-02	3.15863983E-02	-1.93958006E-05	-5.29727716E-05	-1.00000000E+00	-1.00000000E+00	-1.00000000E+00	-1.00000000E+00	-1.00000000E+00	-1.00000000E+00	-1.00000000E+00	03206_chNET1_with_dp10.dat
104	1.16027631E-02	3.16199633E-02	-7.16437090E-06	-1.94077313E-05	-1.00000000E+00	-1.00000000E+00	-1.00000000E+00	-1.00000000E+00	-1.00000000E+00	-1.00000000E+00	-1.00000000E+00	03207_chNET1_with_dp10.dat
105	1.16104086E-02	3.16408075E-02	4.81075124E-07	1.43641010E-06	-1.00000000E+00	-1.00000000E+00	-1.00000000E+00	-1.00000000E+00	-1.00000000E+00	-1.00000000E+00	-1.00000000E+00	03208_chNET1_with_dp10.dat
106	1.15848849E-02	3.15710578E-02	-2.50425965E-05	-6.83132367E-05	-1.00000000E+00	-1.00000000E+00	-1.00000000E+00	-1.00000000E+00	-1.00000000E+00	-1.00000000E+00	-1.00000000E+00	03209_chNET1_with_dp10.dat
107	1.16081194E-02	3.16344606E-02	-1.80814196E-06	-4.91045452E-06	-1.00000000E+00	-1.00000000E+00	-1.00000000E+00	-1.00000000E+00	-1.00000000E+00	-1.00000000E+00	-1.00000000E+00	03210_chNET1_with_dp10.dat
108	1.15796157E-02	3.15564442E-02	-3.03118162E-05	-8.29268246E-05	-1.00000000E+00	-1.00000000E+00	-1.00000000E+00	-1.00000000E+00	-1.00000000E+00	-1.00000000E+00	-1.00000000E+00	03211_chNET1_with_dp10.dat
109	1.15998154E-02	3.16115726E-02	-1.01121618E-05	-2.77984359E-05	-1.00000000E+00	-1.00000000E+00	-1.00000000E+00	-1.00000000E+00	-1.00000000E+00	-1.00000000E+00	-1.00000000E+00	03212_chNET1_with_dp10.dat
110	1.16328554E-02	3.17020742E-02	2.29279168E-05	6.27031736E-05	-1.00000000E+00	-1.00000000E+00	-1.00000000E+00	-1.00000000E+00	-1.00000000E+00	-1.00000000E+00	-1.00000000E+00	03213_chNET1_with_dp10.dat
111	1.16036235E-02	3.16222564E-02	-6.30401582E-06	-1.71146946E-05	-1.00000000E+00	-1.00000000E+00	-1.00000000E+00	-1.00000000E+00	-1.00000000E+00	-1.00000000E+00	-1.00000000E+00	03214_chNET1_with_dp10.dat
112	1.16133067E-02	3.16486656E-02	3.37917274E-06	9.29448712E-06	-1.00000000E+00	-1.00000000E+00	-1.00000000E+00	-1.00000000E+00	-1.00000000E+00	-1.00000000E+00	-1.00000000E+00	03215_chNET1_with_dp10.dat
113	1.16170017E-02	3.16585986E-02	7.07416325E-06	1.92275359E-05	-1.00000000E+00	-1.00000000E+00	-1.00000000E+00	-1.00000000E+00	-1.00000000E+00	-1.00000000E+00	-1.00000000E+00	03216_chNET1_with_dp10.dat
114	1.16093597E-02	3.16379954E-02	-5.67791520E-07	-1.37564285E-06	-1.00000000E+00	-1.00000000E+00	-1.00000000E+00	-1.00000000E+00	-1.00000000E+00	-1.00000000E+00	-1.00000000E+00	03217_chNET1_with_dp10.dat
115	1.16153345E-02	3.16540829E-02	5.40696832E-06	1.47117946E-05	-1.00000000E+00	-1.00000000E+00	-1.00000000E+00	-1.00000000E+00	-1.00000000E+00	-1.00000000E+00	-1.00000000E+00	03218_chNET1_with_dp10.dat
116	1.16194454E-02	3.16651064E-02	9.51786238E-06	2.57352928E-05	-1.00000000E+00	-1.00000000E+00	-1.00000000E+00	-1.00000000E+00	-1.00000000E+00	-1.00000000E+00	-1.00000000E+00	03219_chNET1_with_dp10.dat
117	1.16122089E-02	3.16452512E-02	2.28137167E-06	5.88009061E-06	-1.00000000E+00	-1.00000000E+00	-1.00000000E+00	-1.00000000E+00	-1.00000000E+00	-1.00000000E+00	-1.00000000E+00	03220_chNET1_with_dp10.dat
118	1.15970552E-02	3.16043258E-02	-1.28723507E-05	-3.50452518E-05	-1.00000000E+00	-1.00000000E+00	-1.00000000E+00	-1.00000000E+00	-1.00000000E+00	-1.00000000E+00	-1.00000000E+00	03221_chNET1_with_dp10.dat
119	1.15811862E-02	3.15609016E-02	-2.87413215E-05	-7.84695039E-05	-1.00000000E+00	-1.00000000E+00	-1.00000000E+00	-1.00000000E+00	-1.00000000E+00	-1.00000000E+00	-1.00000000E+00	03222_chNET1_with_dp10.dat
120	1.16089851E-02	3.16368572E-02	-9.42403318E-07	-2.51385163E-06	-1.00000000E+00	-1.00000000E+00	-1.00000000E+00	-1.00000000E+00	-1.00000000E+00	-1.00000000E+00	-1.00000000E+00	03223_chNET1_with_dp10.dat
121	1.16013600E-02	3.16160334E-02	-8.56751696E-06	-2.33376958E-05	-1.00000000E+00	-1.00000000E+00	-1.00000000E+00	-1.00000000E+00	-1.00000000E+00	-1.00000000E+00	-1.00000000E+00	03224_chNET1_with_dp10.dat
122	1.16035673E-02	3.16220201E-02	-6.36021023E-06	-1.73509786E-05	-1.00000000E+00	-1.00000000E+00	-1.00000000E+00	-1.00000000E+00	-1.00000000E+00	-1.00000000E+00	-1.00000000E+00	03225_chNET1_with_dp10.dat
123	1.15767917E-02	3.15492971E-02	-3.31358009E-05	-9.00739720E-05	-1.00000000E+00	-1.00000000E+00	-1.00000000E+00	-1.00000000E+00	-1.00000000E+00	-1.00000000E+00	-1.00000000E+00	03226_chNET1_with_dp10.dat
124	1.16131081E-02	3.16480896E-02	3.18062489E-06	8.71852262E-06	-1.00000000E+00	-1.00000000E+00	-1.00000000E+00	-1.00000000E+00	-1.00000000E+00	-1.00000000E+00	-1.00000000E+00	03227_chNET1_with_dp10.dat
125	1.16158796E-02	3.16555906E-02	5.95208784E-06	1.62194943E-05	-1.00000000E+00	-1.00000000E+00	-1.00000000E+00	-1.00000000E+00	-1.00000000E+00	-1.00000000E+00	-1.00000000E+00	03228_chNET1_with_dp10.dat
126	1.16038566E-02	3.16228632E-02	-6.07094808E-06	-1.65078823E-05	-1.00000000E+00	-1.00000000E+00	-1.00000000E+00	-1.00000000E+00	-1.00000000E+00	-1.00000000E+00	-1.00000000E+00	03229_chNET1_with_dp10.dat
127	1.16145828E-02	3.16519692E-02	4.65525665E-06	1.25981327E-05	-1.00000000E+00	-1.00000000E+00	-1.00000000E+00	-1.00000000E+00	-1.00000000E+00	-1.00000000E+00	-1.00000000E+00	03230_chNET1_with_dp10.dat
128	1.16000689E-02	3.16125895E-02	-9.85862281E-06	-2.67816200E-05	-1.00000000E+00	-1.00000000E+00	-1.00000000E+00	-1.00000000E+00	-1.00000000E+00	-1.00000000E+00	-1.00000000E+00	03231_chNET1_with_dp10.dat
129	1.15964443E-02	3.16024967E-02	-1.34831858E-05	-3.68743432E-05	-1.00000000E+00	-1.00000000E+00	-1.00000000E+00	-1.00000000E+00	-1.00000000E+00	-1.00000000E+00	-1.00000000E+00	03232_chNET1_with_dp10.dat
130	1.16193190E-02	3.16647530E-02	9.39153065E-06	2.53818951E-05	-1.00000000E+00	-1.00000000E+00	-1.00000000E+00	-1.00000000E+00	-1.00000000E+00	-1.00000000E+00	-1.00000000E+00	03233_chNET1_with_dp10.dat
131	1.15941509E-02	3.15965834E-02	-1.57766293E-05	-4.27876982E-05	-1.00000000E+00	-1.00000000E+00	-1.00000000E+00	-1.00000000E+00	-1.00000000E+00	-1.00000000E+00	-1.00000000E+00	03234_chNET1_with_dp10.dat
132	1.15769973E-02	3.15496869E-02	-3.29301991E-05	-8.96841651E-05	-1.00000000E+00	-1.00000000E+00	-1.00000000E+00	-1.00000000E+00	-1.00000000E+00	-1.00000000E+00	-1.00000000E+00	03235_chNET1_with_dp10.dat
133	1.16184308E-02	3.16625536E-02	8.50333150E-06	2.31825238E-05	-1.00000000E+00	-1.00000000E+00	-1.00000000E+00	-1.00000000E+00	-1.00000000E+00	-1.00000000E+00	-1.00000000E+00	03236_chNET1_with_dp10.dat
134	1.15985967E-02	3.16084876E-02	-1.13307916E-05	-3.08834305E-05	-1.00000000E+00	-1.00000000E+00	-1.00000000E+00	-1.00000000E+00	-1.00000000E+00	-1.00000000E+00	-1.00000000E+00	03237_chNET1_with_dp10.dat
135	1.15838167E-02	3.15681892E-02	-2.61108326E-05	-7.11818829E-05	-1.00000000E+00	-1.00000000E+00	-1.00000000E+00	-1.00000000E+00	-1.00000000E+00	-1.00000000E+00	-1.00000000E+00	03238_chNET1_with_dp10.dat
136	1.15858993E-02	3.15738852E-02	-2.40282322E-05	-6.54858276E-05	-1.00000000E+00	-1.00000000E+00	-1.00000000E+00	-1.00000000E+00	-1.00000000E+00	-1.00000000E+00	-1.00000000E+00	03239_chNET1_with_dp10.dat
137	1.15890528E-02	3.15824273E-02	-2.08747468E-05	-5.69437794E-05	-1.00000000E+00	-1.00000000E+00	-1.00000000E+00	-1.00000000E+00	-1.00000000E+00	-1.00000000E+00	-1.00000000E+00	03240_chNET1_with_dp10.dat
138	1.15999494E-02	3.16122285E-02	-9.97811031E-06	-2.71425863E-05	-1.00000000E+00	-1.00000000E+00	-1.00000000E+00	-1.00000000E+00	-1.00000000E+00	-1.00000000E+00	-1.00000000E+00	03241_chNET1_with_dp10.dat
139	1.16077169E-02	3.16334891E-02	-2.21057549E-06	-5.88193948E-06	-1.00000000E+00	-1.00000000E+00	-1.00000000E+00	-1.00000000E+00	-1.00000000E+00	-1.00000000E+00	-1.00000000E+00	03242_chNET1_with_dp10.dat
140	1.16211565E-02	3.16698809E-02	1.12289435E-05	3.05097862E-05	-1.00000000E+00	-1.00000000E+00	-1.00000000E+00	-1.00000000E+00	-1.00000000E+00	-1.00000000E+00	-1.00000000E+00	03243_chNET1_with_dp10.dat
141	1.15643238E-02	3.15151910E-02	-4.56037183E-05	-1.24180035E-04	-1.00000000E+00	-1.00000000E+00	-1.00000000E+00	-1.00000000E+00	-1.00000000E+00	-1.00000000E+00	-1.00000000E+00	03244_chNET1_with_dp10.dat
142	1.15874298E-02	3.15780558E-02	-2.24977286E-05	-6.13152361E-05	-1.00000000E+00	-1.00000000E+00	-1.00000000E+00	-1.00000000E+00	-1.00000000E+00	-1.00000000E+00	-1.00000000E+00	03245_chNET1_with_dp10.dat
143	1.15956447E-02	3.16003832E-02	-1.42828489E-05	-3.89879220E-05	-1.00000000E+00	-1.00000000E+00	-1.00000000E+00	-1.00000000E+00	-1.00000000E+00	-1.00000000E+00	-1.00000000E+00	03246_chNET1_with_dp10.dat
144	1.15847305E-02	3.15704351E-02	-2.51970483E-05	-6.89359924E-05	-1.00000000E+00	-1.00000000E+00	-1.00000000E+00	-1.00000000E+00	-1.00000000E+00	-1.00000000E+00	-1.00000000E+00	03247_chNET1_with_dp10.dat
145	1.15819650E-02	3.15632278E-02	-2.79625017E-05	-7.61432716E-05	-1.00000000E+00	-1.00000000E+00	-1.00000000E+00	-1.00000000E+00	-1.00000000E+00	-1.00000000E+00	-1.00000000E+00	03248_chNET1_with_dp10.dat
146	1.16022780E-02	3.16185540E-02	-7.64952073E-06	-2.08170857E-05	-1.00000000E+00	-1.00000000E+00	-1.00000000E+00	-1.00000000E+00	-1.00000000E+00	-1.00000000E+00	-1.00000000E+00	03249_chNET1_with_dp10.dat
147	1.15990741E-02	3.16097468E-02	-1.08533651E-05	-2.96243228E-05	-1.00000000E+00	-1.00000000E+00	-1.00000000E+00	-1.00000000E+00	-1.00000000E+00	-1.00000000E+00	-1.00000000E+00	03250_chNET1_with_dp10.dat
148	1.15965055E-02	3.16028581E-02	-1.34219663E-05	-3.65129329E-05	-1.00000000E+00	-1.00000000E+00	-1.00000000E+00	-1.00000000E+00	-1.00000000E+00	-1.00000000E+00	-1.00000000E+00	03251_chNET1_with_dp10.dat
149	1.16168485E-02	3.16582104E-02	6.92101731E-06	1.88392856E-05	-1.00000000E+00	-1.00000000E+00	-1.00000000E+00	-1.00000000E+00	-1.00000000E+00	-1.00000000E+00	-1.00000000E+00	03252_chNET1_with_dp10.dat
150	1.15935772E-02	3.15947927E-02	-1.63502646E-05	-4.45784142E-05	-1.00000000E+00	-1.00000000E+00	-1.00000000E+00	-1.00000000E+00	-1.00000000E+00	-1.00000000E+00	-1.00000000E+00	03253_chNET1_with_dp10.dat
151	1.16126993E-02	3.16468148E-02	2.77181579E-06	7.44370974E-06	-1.00000000E+00	-1.00000000E+00	-1.00000000E+00	-1.00000000E+00	-1.00000000E+00	-1.00000000E+00	-1.00000000E+00	03254_chNET1_with_dp10.dat
152	1.15902669E-02	3.15857096E-02	-1.96606115E-05	-5.36615213E-05	-1.00000000E+00	-1.00000000E+00	-1.00000000E+00	-1.00000000E+00	-1.00000000E+00	-1.00000000E+00	-1.00000000E+00	03255_chNET1_with_dp10.dat
153	1.15780580E-02	3.15527495E-02	-3.18695039E-05	-8.66215989E-05	-1.00000000E+00	-1.00000000E+00	-1.00000000E+00	-1.00000000E+00	-1.00000000E+00	-1.00000000E+00	-1.00000000E+00	03256_chNET1_with_dp10.dat
154	1.15854919E-02	3.15728578E-02	-2.44355930E-05	-6.65132752E-05	-1.00000000E+00	-1.00000000E+00	-1.00000000E+00	-1.00000000E+00	-1.00000000E+00	-1.00000000E+00	-1.00000000E+00	03257_chNET1_with_dp10.dat
155	1.16335687E-02	3.17034892E-02	2.36412283E-05	6.41181249E-05	-1.00000000E+00	-1.00000000E+00	-1.00000000E+00	-1.00000000E+00	-1.00000000E+00	-1.00000000E+00	-1.00000000E+00	03258_chNET1_with_dp10.dat
156	1.15891246E-02	3.15827642E-02	-2.08029324E-05	-5.66069178E-05	-1.00000000E+00	-1.00000000E+00	-1.00000000E+00	-1.00000000E+00	-1.00000000E+00	-1.00000000E+00	-1.00000000E+00	03259_chNET1_with_dp10.dat
157	1.16107606E-02	3.16415393E-02	8.33060988E-07	2.16818146E-06	-1.00000000E+00	-1.00000000E+00	-1.00000000E+00	-1.00000000E+00	-1.00000000E+00	-1.00000000E+00	-1.00000000E+00	03260_chNET1_with_dp10.dat
158	1.15929419E-02	3.15931201E-02	-1.69855935E-05	-4.62510159E-05	-1.00000000E+00	-1.00000000E+00	-1.00000000E+00	-1.00000000E+00	-1.00000000E+00	-1.00000000E+00	-1.00000000E+00	03261_chNET1_with_dp10.dat
159	1.16072751E-02	3.16319622E-02	-2.65240329E-06	-7.40888051E-06	-1.00000000E+00	-1.00000000E+00	-1.00000000E+00	-1.00000000E+00	-1.00000000E+00	-1.00000000E+00	-1.00000000E+00	03262_chNET1_with_dp10.dat
160	1.15914947E-02	3.15891979E-02	-1.84327658E-05	-5.01731567E-05	-1.00000000E+00	-1.00000000E+00	-1.00000000E+00	-1.00000000E+00	-1.00000000E+00	-1.00000000E+00	-1.00000000E+00	03263_chNET1_with_dp10.dat
161	1.16060628E-02	3.16288935E-02	-3.86473857E-06	-1.04775321E-05	-1.00000000E+00	-1.00000000E+00	-1.00000000E+00	-1.00000000E+00	-1.00000000E+00	-1.00000000E+00	-1.00000000E+00	03264_chNET1_with_dp10.dat
162	1.15870417E-02	3.15770859E-02	-2.28858314E-05	-6.22851326E-05	-1.00000000E+00	-1.00000000E+00	-1.00000000E+00	-1.00000000E+00	-1.00000000E+00	-1.00000000E+00	-1.00000000E+00	03265_chNET1_with_dp10.dat
163	1.15994249E-02	3.16107676E-02	-1.05026426E-05	-2.86034786E-05	-1.00000000E+00	-1.00000000E+00	-1.00000000E+00	-1.00000000E+00	-1.00000000E+00	-1.00000000E+00	-1.00000000E+00	03266_chNET1_with_dp10.dat
164	1.15952382E-02	3.15995780E-02	-1.46892893E-05	-3.97930574E-05	-1.00000000E+00	-1.00000000E+00	-1.00000000E+00	-1.00000000E+00	-1.00000000E+00	-1.00000000E+00	-1.00000000E+00	03267_chNET1_with_dp10.dat
165	1.15889370E-02	3.15821552E-02	-2.09905285E-05	-5.72158342E-05	-1.00000000E+00	-1.00000000E+00	-1.00000000E+00	-1.00000000E+00	-1.00000000E+00	-1.00000000E+00	-1.00000000E+00	03268_chNET1_with_dp10.dat
166	1.16161547E-02	3.16561715E-02	6.22718684E-06	1.68004312E-05	-1.00000000E+00	-1.00000000E+00	-1.00000000E+00	-1.00000000E+00	-1.00000000E+00	-1.00000000E+00	-1.00000000E+00	03269_chNET1_with_dp10.dat
167	1.16273658E-02	3.16870821E-02	1.74383003E-05	4.77109793E-05	-1.00000000E+00	-1.00000000E+00	-1.00000000E+00	-1.00000000E+00	-1.00000000E+00	-1.00000000E+00	-1.00000000E+00	03270_chNET1_with_dp10.dat
168	1.15872925E-02	3.15775843E-02	-2.26349977E-05	-6.17868197E-05	-1.00000000E+00	-1.00000000E+00	-1.00000000E+00	-1.00000000E+00	-1.00000000E+00	-1.00000000E+00	-1.00000000E+00	03271_chNET1_with_dp10.dat
169	1.15865194E-02	3.15755133E-02	-2.34081457E-05	-6.38577794E-05	-1.00000000E+00	-1.00000000E+00	-1.00000000E+00	-1.00000000E+00	-1.00000000E+00	-1.00000000E+00	-1.00000000E+00	03272_chNET1_with_dp10.dat
170	1.16010508E-02	3.16154505E-02	-8.87673535E-06	-2.39205857E-05	-1.00000000E+00	-1.00000000E+00	-1.00000000E+00	-1.00000000E+00	-1.00000000E+00	-1.00000000E+00	-1.00000000E+00	03273_chNET1_with_dp10.dat
171	1.15980485E-02	3.16069421E-02	-1.18790496E-05	-3.24289593E-05	-1.00000000E+00	-1.00000000E+00	-1.00000000E+00	-1.00000000E+00	-1.00000000E+00	-1.00000000E+00	-1.00000000E+00	03274_chNET1_with_dp10.dat
172	1.16324234E-02	3.17006345E-02	2.24958684E-05	6.12634149E-05	-1.00000000E+00	-1.00000000E+00	-1.00000000E+00	-1.00000000E+00	-1.00000000E+00	-1.00000000E+00	-1.00000000E+00	03275_chNET1_with_dp10.dat
173	1.15852765E-02	3.15720699E-02	-2.46510236E-05	-6.73011272E-05	-1.00000000E+00	-1.00000000E+00	-1.00000000E+00	-1.00000000E+00	-1.00000000E+00	-1.00000000E+00	-1.00000000E+00	03276_chNET1_with_dp10.dat
174	1.16131007E-02	3.16476264E-02	3.17314019E-06	8.25527653E-06	-1.00000000E+00	-1.00000000E+00	-1.00000000E+00	-1.00000000E+00	-1.00000000E+00	-1.00000000E+00	-1.00000000E+00	03277_chNET1_with_dp10.dat
175	1.16099265E-02	3.16396199E-02	-1.05442284E-09	2.48823457E-07	-1.00000000E+00	-1.00000000E+00	-1.00000000E+00	-1.00000000E+00	-1.00000000E+00	-1.00000000E+00	-1.00000000E+00	03278_chNET1_with_dp10.dat
176	1.16008105E-02	3.16146042E-02	-9.11699383E-06	-2.47669226E-05	-1.00000000E+00	-1.00000000E+00	-1.00000000E+00	-1.00000000E+00	-1.00000000E+00	-1.00000000E+00	-1.00000000E+00	03279_chNET1_with_dp10.dat
177	1.16195412E-02	3.16654644E-02	9.61367605E-06	2.60933186E-05	-1.00000000E+00	-1.00000000E+00	-1.00000000E+00	-1.00000000E+00	-1.00000000E+00	-1.00000000E+00	-1.00000000E+00	03280_chNET1_with_dp10.dat
178	1.16004041E-02	3.16133460E-02	-9.52339523E-06	-2.60250562E-05	-1.00000000E+00	-1.00000000E+00	-1.00000000E+00	-1.00000000E+00	-1.00000000E+00	-1.00000000E+00	-1.00000000E+00	03281_chNET1_with_dp10.dat
179	1.16164749E-02	3.16573652E-02	6.54741538E-06	1.79940996E-05	-1.00000000E+00	-1.00000000E+00	-1.00000000E+00	-1.00000000E+00	-1.00000000E+00	-1.00000000E+00	-1.00000000E+00	03282_chNET1_with_dp10.dat
180	1.15924235E-02	3.15917278E-02	-1.75039752E-05	-4.76432259E-05	-1.00000000E+00	-1.00000000E+00	-1.00000000E+00	-1.00000000E+00	-1.00000000E+00	-1.00000000E+00	-1.00000000E+00	03283_chNET1_with_dp10.dat
181	1.16176792E-02	3.16605611E-02	7.75172744E-06	2.11900521E-05	-1.00000000E+00	-1.00000000E+00	-1.00000000E+00	-1.00000000E+00	-1.00000000E+00	-1.00000000E+00	-1.00000000E+00	03284_chNET1_with_dp10.dat
182	1.15707205E-02	3.15325245E-02	-3.92069645E-05	-1.06846530E-04	-1.00000000E+00	-1.00000000E+00	-1.00000000E+00	-1.00000000E+00	-1.00000000E+00	-1.00000000E+00	-1.00000000E+00	03285_chNET1_with_dp10.dat
183	1.16071538E-02	3.16320623E-02	-2.77373590E-06	-7.30875416E-06	-1.00000000E+00	-1.00000000E+00	-1.00000000E+00	-1.00000000E+00	-1.00000000E+00	-1.00000000E+00	-1.00000000E+00	03286_chNET1_with_dp10.dat
184	1.15739852E-02	3.15411721E-02	-3.59422673E-05	-9.81989329E-05	-1.00000000E+00	-1.00000000E+00	-1.00000000E+00	-1.00000000E+00	-1.00000000E+00	-1.00000000E+00	-1.00000000E+00	03287_chNET1_with_dp10.dat
185	1.16410955E-02	3.17246176E-02	3.11679741E-05	8.52464913E-05	-1.00000000E+00	-1.00000000E+00	-1.00000000E+00	-1.00000000E+00	-1.00000000E+00	-1.00000000E+00	-1.00000000E+00	03288_chNET1_with_dp10.dat
186	1.16220182E-02	3.16722786E-02	1.20906474E-05	3.29075232E-05	-1.00000000E+00	-1.00000000E+00	-1.00000000E+00	-1.00000000E+00	-1.00000000E+00	-1.00000000E+00	-1.00000000E+00	03289_chNET1_with_dp10.dat
187	1.16123894E-02	3.16463856E-02	2.46189671E-06	7.01455932E-06	-1.00000000E+00	-1.00000000E+00	-1.00000000E+00	-1.00000000E+00	-1.00000000E+00	-1.00000000E+00	-1.00000000E+00	03290_chNET1_with_dp10.dat
188	1.16173602E-02	3.16595394E-02	7.43269922E-06	2.01683295E-05	-1.00000000E+00	-1.00000000E+00	-1.00000000E+00	-1.00000000E+00	-1.00000000E+00	-1.00000000E+00	-1.00000000E+00	03291_chNET1_with_dp10.dat
189	1.16170775E-02	3.16590448E-02	7.15002710E-06	1.96737218E-05	-1.00000000E+00	-1.00000000E+00	-1.00000000E+00	-1.00000000E+00	-1.00000000E+00	-1.00000000E+00	-1.00000000E+00	03292_chNET1_with_dp10.dat
190	1.16069975E-02	3.16314081E-02	-2.92997264E-06	-7.96298100E-06	-1.00000000E+00	-1.00000000E+00	-1.00000000E+00	-1.00000000E+00	-1.00000000E+00	-1.00000000E+00	-1.00000000E+00	03293_chNET1_with_dp10.dat
191	1.15519721E-02	3.14813033E-02	-5.79553757E-05	-1.58067772E-04	-1.00000000E+00	-1.00000000E+00	-1.00000000E+00	-1.00000000E+00	-1.00000000E+00	-1.00000000E+00	-1.00000000E+00	03294_chNET1_with_dp10.dat
192	1.15934500E-02	3.15945833E-02	-1.64775436E-05	-4.47877469E-05	-1.00000000E+00	-1.00000000E+00	-1.00000000E+00	-1.00000000E+00	-1.00000000E+00	-1.00000000E+00	-1.00000000E+00	03295_chNET1_with_dp10.dat
193	1.16135076E-02	3.16490429E-02	3.58013297E-06	9.67187099E-06	-1.00000000E+00	-1.00000000E+00	-1.00000000E+00	-1.00000000E+00	-1.00000000E+00	-1.00000000E+00	-1.00000000E+00	03296_chNET1_with_dp10.dat
194	1.16055297E-02	3.16272709E-02	-4.39784006E-06	-1.21001850E-05	-1.00000000E+00	-1.00000000E+00	-1.00000000E+00	-1.00000000E+00	-1.00000000E+00	-1.00000000E+00	-1.00000000E+00	03297_chNET1_with_dp10.dat
195	1.16019303E-02	3.16175289E-02	-7.99720061E-06	-2.18421988E-05	-1.00000000E+00	-1.00000000E+00	-1.00000000E+00	-1.00000000E+00	-1.00000000E+00	-1.00000000E+00	-1.00000000E+00	03298_chNET1_with_dp10.dat
196	1.16145444E-02	3.16518676E-02	4.61692539E-06	1.24965557E-05	-1.00000000E+00	-1.00000000E+00	-1.00000000E+00	-1.00000000E+00	-1.00000000E+00	-1.00000000E+00	-1.00000000E+00	03299_chNET1_with_dp10.dat
197	1.15930630E-02	3.15933155E-02	-1.68645329E-05	-4.60555249E-05	-1.00000000E+00	-1.00000000E+00	-1.00000000E+00	-1.00000000E+00	-1.00000000E+00	-1.00000000E+00	-1.00000000E+00	03300_chNET1_with_dp10.dat
198	1.16307266E-02	3.16960631E-02	2.07990671E-05	5.66919991E-05	-1.00000000E+00	-1.00000000E+00	-1.00000000E+00	-1.00000000E+00	-1.00000000E+00	-1.00000000E+00	-1.00000000E+00	03301_chNET1_with_dp10.dat
199	1.16108462E-02	3.16418656E-02	9.18734920E-07	2.49455270E-06	-1.00000000E+00	-1.00000000E+00	-1.00000000E+00	-1.00000000E+00	-1.00000000E+00	-1.00000000E+00	-1.00000000E+00	03302_chNET1_with_dp10.dat
200	1.15937513E-02	3.15953607E-02	-1.61762070E-05	-4.40104172E-05	-1.00000000E+00	-1.00000000E+00	-1.00000000E+00	-1.00000000E+00	-1.00000000E+00	-1.00000000E+00	-1.00000000E+00	03303_chNET1_with_dp10.dat
201	1.16026822E-02	3.16198353E-02	-7.24534556E-06	-1.95357518E-05	-1.00000000E+00	-1.00000000E+00	-1.00000000E+00	-1.00000000E+00	-1.00000000E+00	-1.00000000E+00	-1.00000000E+00	03304_chNET1_with_dp10.dat
202	1.16181194E-02	3.16616782E-02	8.19184290E-06	2.23070978E-05	-1.00000000E+00	-1.00000000E+00	-1.00000000E+00	-1.00000000E+00	-1.00000000E+00	-1.00000000E+00	-1.00000000E+00	03305_chNET1_with_dp10.dat
203	1.15994180E-02	3.16107650E-02	-1.05094753E-05	-2.86061146E-05	-1.00000000E+00	-1.00000000E+00	-1.00000000E+00	-1.00000000E+00	-1.00000000E+00	-1.00000000E+00	-1.00000000E+00	03306_chNET1_with_dp10.dat
204	1.16181704E-02	3.16617787E-02	8.24284811E-06	2.24076285E-05	-1.00000000E+00	-1.00000000E+00	-1.00000000E+00	-1.00000000E+00	-1.00000000E+00	-1.00000000E+00	-1.00000000E+00	03307_chNET1_with_dp10.dat
205	1.16236259E-02	3.16765183E-02	1.36983426E-05	3.71472386E-05	-1.00000000E+00	-1.00000000E+00	-1.00000000E+00	-1.00000000E+00	-1.00000000E+00	-1.00000000E+00	-1.00000000E+00	03308_chNET1_with_dp10.dat
206	1.16077456E-02	3.16332511E-02	-2.18188089E-06	-6.11999303E-06	-1.00000000E+00	-1.00000000E+00	-1.00000000E+00	-1.00000000E+00	-1.00000000E+00	-1.00000000E+00	-1.00000000E+00	03309_chNET1_with_dp10.dat
207	1.16194907E-02	3.16654852E-02	9.56323629E-06	2.61141634E-05	-1.00000000E+00	-1.00000000E+00	-1.00000000E+00	-1.00000000E+00	-1.00000000E+00	-1.00000000E+00	-1.00000000E+00	03310_chNET1_with_dp10.dat
208	1.16050724E-02	3.16259863E-02	-4.85506548E-06	-1.33847524E-05	-1.00000000E+00	-1.00000000E+00	-1.00000000E+00	-1.00000000E+00	-1.00000000E+00	-1.00000000E+00	-1.00000000E+00	03311_chNET1_with_dp10.dat
209	1.15963217E-02	3.16021800E-02	-1.36058369E-05	-3.71910899E-05	-1.00000000E+00	-1.00000000E+00	-1.00000000E+00	-1.00000000E+00	-1.00000000E+00	-1.00000000E+00	-1.00000000E+00	03312_chNET1_with_dp10.dat
210	1.16031050E-02	3.16209185E-02	-6.82250881E-06	-1.84525803E-05	-1.00000000E+00	-1.00000000E+00	-1.00000000E+00	-1.00000000E+00	-1.00000000E+00	-1.00000000E+00	-1.00000000E+00	03313_chNET1_with_dp10.dat
211	1.16121688E-02	3.16454438E-02	2.24130523E-06	6.07274584E-06	-1.00000000E+00	-1.00000000E+00	-1.00000000E+00	-1.00000000E+00	-1.00000000E+00	-1.00000000E+00	-1.00000000E+00	03314_chNET1_with_dp10.dat
212	1.15710321E-02	3.15333383E-02	-3.88954564E-05	-1.06032813E-04	-1.00000000E+00	-1.00000000E+00	-1.00000000E+00	-1.00000000E+00	-1.00000000E+00	-1.00000000E+00	-1.00000000E+00	03315_chNET1_with_dp10.dat
213	1.16067149E-02	3.16304593E-02	-3.21263313E-06	-8.91175296E-06	-1.00000000E+00	-1.00000000E+00	-1.00000000E+00	-1.00000000E+00	-1.00000000E+00	-1.00000000E+00	-1.00000000E+00	03316_chNET1_with_dp10.dat
214	1.15946254E-02	3.15976309E-02	-1.53020658E-05	-4.17402132E-05	-1.00000000E+00	-1.00000000E+00	-1.00000000E+00	-1.00000000E+00	-1.00000000E+00	-1.00000000E+00	-1.00000000E+00	03317_chNET1_with_dp10.dat
215	1.16104251E-02	3.16408589E-02	4.97635338E-07	1.48783248E-06	-1.00000000E+00	-1.00000000E+00	-1.00000000E+00	-1.00000000E+00	-1.00000000E+00	-1.00000000E+00	-1.00000000E+00	03318_chNET1_with_dp10.dat
216	1.16173370E-02	3.16594330E-02	7.40951610E-06	2.00619245E-05	-1.00000000E+00	-1.00000000E+00	-1.00000000E+00	-1.00000000E+00	-1.00000000E+00	-1.00000000E+00	-1.00000000E+00	03319_chNET1_with_dp10.dat
217	1.16010702E-02	3.16152867E-02	-8.85731455E-06	-2.40843516E-05	-1.00000000E+00	-1.00000000E+00	-1.00000000E+00	-1.00000000E+00	-1.00000000E+00	-1.00000000E+00	-1.00000000E+00	03320_chNET1_with_dp10.dat
218	1.16018240E-02	3.16174026E-02	-8.10354965E-06	-2.19684305E-05	-1.00000000E+00	-1.00000000E+00	-1.00000000E+00	-1.00000000E+00	-1.00000000E+00	-1.00000000E+00	-1.00000000E+00	03321_chNET1_with_dp10.dat
219	1.15902051E-02	3.15858766E-02	-1.97224250E-05	-5.34945153E-05	-1.00000000E+00	-1.00000000E+00	-1.00000000E+00	-1.00000000E+00	-1.00000000E+00	-1.00000000E+00	-1.00000000E+00	03322_chNET1_with_dp10.dat
220	1.16073063E-02	3.16321135E-02	-2.62120503E-06	-7.25756764E-06	-1.00000000E+00	-1.00000000E+00	-1.00000000E+00	-1.00000000E+00	-1.00000000E+00	-1.00000000E+00	-1.00000000E+00	03323_chNET1_with_dp10.dat
221	1.16040977E-02	3.16232111E-02	-5.82980268E-06	-1.61600087E-05	-1.00000000E+00	-1.00000000E+00	-1.00000000E+00	-1.00000000E+00	-1.00000000E+00	-1.00000000E+00	-1.00000000E+00	03324_chNET1_with_dp10.dat
222	1.16119747E-02	3.16449542E-02	2.04713922E-06	5.58310625E-06	-1.00000000E+00	-1.00000000E+00	-1.00000000E+00	-1.00000000E+00	-1.00000000E+00	-1.00000000E+00	-1.00000000E+00	03325_chNET1_with_dp10.dat
223	1.16110492E-02	3.16422102E-02	1.12170903E-06	2.83908940E-06	-1.00000000E+00	-1.00000000E+00	-1.00000000E+00	-1.00000000E+00	-1.00000000E+00	-1.00000000E+00	-1.00000000E+00	03326_chNET1_with_dp10.dat
224	1.15853982E-02	3.15724711E-02	-2.45292869E-05	-6.69000002E-05	-1.00000000E+00	-1.00000000E+00	-1.00000000E+00	-1.00000000E+00	-1.00000000E+00	-1.00000000E+00	-1.00000000E+00	03327_chNET1_with_dp10.dat
225	1.16182060E-02	3.16620070E-02	8.27845899E-06	2.26359354E-05	-1.00000000E+00	-1.00000000E+00	-1.00000000E+00	-1.00000000E+00	-1.00000000E+00	-1.00000000E+00	-1.00000000E+00	03328_chNET1_with_dp10.dat
226	1.16426686E-02	3.17287721E-02	3.27411241E-05	8.94010220E-05	-1.00000000E+00	-1.00000000E+00	-1.00000000E+00	-1.00000000E+00	-1.00000000E+00	-1.00000000E+00	-1.00000000E+00	03329_chNET1_with_dp10.dat
227	1.15924462E-02	3.15918094E-02	-1.74813336E-05	-4.75617217E-05	-1.00000000E+00	-1.00000000E+00	-1.00000000E+00	-1.00000000E+00	-1.00000000E+00	-1.00000000E+00	-1.00000000E+00	03330_chNET1_with_dp10.dat
228	1.15857469E-02	3.15737092E-02	-2.41806179E-05	-6.56618625E-05	-1.00000000E+00	-1.00000000E+00	-1.00000000E+00	-1.00000000E+00	-1.00000000E+00	-1.00000000E+00	-1.00000000E+00	03331_chNET1_with_dp10.dat
229	1.16246267E-02	3.16793645E-02	1.46991784E-05	3.99934143E-05	-1.00000000E+00	-1.00000000E+00	-1.00000000E+00	-1.00000000E+00	-1.00000000E+00	-1.00000000E+00	-1.00000000E+00	03332_chNET1_with_dp10.dat
230	1.16056216E-02	3.16276920E-02	-4.30590253E-06	-1.16790688E-05	-1.00000000E+00	-1.00000000E+00	-1.00000000E+00	-1.00000000E+00	-1.00000000E+00	-1.00000000E+00	-1.00000000E+00	03333_chNET1_with_dp10.dat
231	1.16524487E-02	3.17553764E-02	4.25211481E-05	1.16005302E-04	-1.00000000E+00	-1.00000000E+00	-1.00000000E+00	-1.00000000E+00	-1.00000000E+00	-1.00000000E+00	-1.00000000E+00	03334_chNET1_with_dp10.dat
232	1.16106137E-02	3.16412637E-02	6.86213052E-07	1.89261949E-06	-1.00000000E+00	-1.00000000E+00	-1.00000000E+00	-1.00000000E+00	-1.00000000E+00	-1.00000000E+00	-1.00000000E+00	03335_chNET1_with_dp10.dat
233	1.16002754E-02	3.16128792E-02	-9.65206375E-06	-2.64919010E-05	-1.00000000E+00	-1.00000000E+00	-1.00000000E+00	-1.00000000E+00	-1.00000000E+00	-1.00000000E+00	-1.00000000E+00	03336_chNET1_with_dp10.dat
234	1.15914485E-02	3.15890936E-02	-1.84789880E-05	-5.02774467E-05	-1.00000000E+00	-1.00000000E+00	-1.00000000E+00	-1.00000000E+00	-1.00000000E+00	-1.00000000E+00	-1.00000000E+00	03337_chNET1_with_dp10.dat
235	1.16131516E-02	3.16482757E-02	3.22403847E-06	8.90458339E-06	-1.00000000E+00	-1.00000000E+00	-1.00000000E+00	-1.00000000E+00	-1.00000000E+00	-1.00000000E+00	-1.00000000E+00	03338_chNET1_with_dp10.dat
236	1.15906782E-02	3.15869375E-02	-1.92493004E-05	-5.24335351E-05	-1.00000000E+00	-1.00000000E+00	-1.00000000E+00	-1.00000000E+00	-1.00000000E+00	-1.00000000E+00	-1.00000000E+00	03339_chNET1_with_dp10.dat
237	1.16055221E-02	3.16272322E-02	-4.40540966E-06	-1.21388583E-05	-1.00000000E+00	-1.00000000E+00	-1.00000000E+00	-1.00000000E+00	-1.00000000E+00	-1.00000000E+00	-1.00000000E+00	03340_chNET1_with_dp10.dat
238	1.15847433E-02	3.15707874E-02	-2.51842078E-05	-6.85836856E-05	-1.00000000E+00	-1.00000000E+00	-1.00000000E+00	-1.00000000E+00	-1.00000000E+00	-1.00000000E+00	-1.00000000E+00	03341_chNET1_with_dp10.dat
239	1.16402745E-02	3.17220545E-02	3.03469974E-05	8.26834570E-05	-1.00000000E+00	-1.00000000E+00	-1.00000000E+00	-1.00000000E+00	-1.00000000E+00	-1.00000000E+00	-1.00000000E+00	03342_chNET1_with_dp10.dat
240	1.16201668E-02	3.16673199E-02	1.02392645E-05	2.79488632E-05	-1.00000000E+00	-1.00000000E+00	-1.00000000E+00	-1.00000000E+00	-1.00000000E+00	-1.00000000E+00	-1.00000000E+00	03343_chNET1_with_dp10.dat
241	1.16003288E-02	3.16130946E-02	-9.59872542E-06	-2.62764419E-05	-1.00000000E+00	-1.00000000E+00	-1.00000000E+00	-1.00000000E+00	-1.00000000E+00	-1.00000000E+00	-1.00000000E+00	03344_chNET1_with_dp10.dat
242	1.16068982E-02	3.16311303E-02	-3.02928226E-06	-8.24073370E-06	-1.00000000E+00	-1.00000000E+00	-1.00000000E+00	-1.00000000E+00	-1.00000000E+00	-1.00000000E+00	-1.00000000E+00	03345_chNET1_with_dp10.dat
243	1.16082246E-02	3.16346520E-02	-1.70288852E-06	-4.71909170E-06	-1.00000000E+00	-1.00000000E+00	-1.00000000E+00	-1.00000000E+00	-1.00000000E+00	-1.00000000E+00	-1.00000000E+00	03346_chNET1_with_dp10.dat
244	1.16137498E-02	3.16499165E-02	3.82231650E-06	1.05454288E-05	-1.00000000E+00	-1.00000000E+00	-1.00000000E+00	-1.00000000E+00	-1.00000000E+00	-1.00000000E+00	-1.00000000E+00	03347_chNET1_with_dp10.dat
245	1.16151386E-02	3.16535250E-02	5.21112260E-06	1.41539570E-05	-1.00000000E+00	-1.00000000E+00	-1.00000000E+00	-1.00000000E+00	-1.00000000E+00	-1.00000000E+00	-1.00000000E+00	03348_chNET1_with_dp10.dat
246	1.16040281E-02	3.16233642E-02	-5.89940691E-06	-1.60069040E-05	-1.00000000E+00	-1.00000000E+00	-1.00000000E+00	-1.00000000E+00	-1.00000000E+00	-1.00000000E+00	-1.00000000E+00	03349_chNET1_with_dp10.dat
247	1.16030851E-02	3.16205925E-02	-6.84241616E-06	-1.87785929E-05	-1.00000000E+00	-1.00000000E+00	-1.00000000E+00	-1.00000000E+00	-1.00000000E+00	-1.00000000E+00	-1.00000000E+00	03350_chNET1_with_dp10.dat
248	1.16087800E-02	3.16362765E-02	-1.14756027E-06	-3.09452913E-06	-1.00000000E+00	-1.00000000E+00	-1.00000000E+00	-1.00000000E+00	-1.00000000E+00	-1.00000000E+00	-1.00000000E+00	03351_chNET1_with_dp10.dat
249	1.16101186E-02	3.16400605E-02	1.91068788E-07	6.89415515E-07	-1.00000000E+00	-1.00000000E+00	-1.00000000E+00	-1.00000000E+00	-1.00000000E+00	-1.00000000E+00	-1.00000000E+00	03352_chNET1_with_dp10.dat
250	1.16007229E-02	3.16144896E-02	-9.20461494E-06	-2.48815147E-05	-1.00000000E+00	-1.00000000E+00	-1.00000000E+00	-1.00000000E+00	-1.00000000E+00	-1.00000000E+00	-1.00000000E+00	03353_chNET1_with_dp10.dat
251	1.16264273E-02	3.16842975E-02	1.64998081E-05	4.49263993E-05	-1.00000000E+00	-1.00000000E+00	-1.00000000E+00	-1.00000000E+00	-1.00000000E+00	-1.00000000E+00	-1.00000000E+00	03354_chNET1_with_dp10.dat
252	1.16421515E-02	3.17271129E-02	3.22239718E-05	8.77418096E-05	-1.00000000E+00	-1.00000000E+00	-1.00000000E+00	-1.00000000E+00	-1.00000000E+00	-1.00000000E+00	-1.00000000E+00	03355_chNET1_with_dp10.dat
253	1.15824062E-02	3.15642960E-02	-2.75212862E-05	-7.50750484E-05	-1.00000000E+00	-1.00000000E+00	-1.00000000E+00	-1.00000000E+00	-1.00000000E+00	-1.00000000E+00	-1.00000000E+00	03356_chNET1_with_dp10.dat
254	1.15954643E-02	3.15999468E-02	-1.44632303E-05	-3.94242361E-05	-1.00000000E+00	-1.00000000E+00	-1.00000000E+00	-1.00000000E+00	-1.00000000E+00	-1.00000000E+00	-1.00000000E+00	03357_chNET1_with_dp10.dat
255	1.15915728E-02	3.15894703E-02	-1.83547152E-05	-4.99007451E-05	-1.00000000E+00	-1.00000000E+00	-1.00000000E+00	-1.00000000E+00	-1.00000000E+00	-1.00000000E+00	-1.00000000E+00	03358_chNET1_with_dp10.dat
256	1.15945694E-02	3.15976943E-02	-1.53581014E-05	-4.16768222E-05	-1.00000000E+00	-1.00000000E+00	-1.00000000E+00	-1.00000000E+00	-1.00000000E+00	-1.00000000E+00	-1.00000000E+00	03359_chNET1_with_dp10.dat
257	1.16038703E-02	3.16229491E-02	-6.05717693E-06	-1.64219557E-05	-1.00000000E+00	-1.00000000E+00	-1.00000000E+00	-1.00000000E+00	-1.00000000E+00	-1.00000000E+00	-1.00000000E+00	03360_chNET1_with_dp10.dat
258	1.16142436E-02	3.16510396E-02	4.31609123E-06	1.16685714E-05	-1.00000000E+00	-1.00000000E+00	-1.00000000E+00	-1.00000000E+00	-1.00000000E+00	-1.00000000E+00	-1.00000000E+00	03361_chNET1_with_dp10.dat
259	1.16150709E-02	3.16532778E-02	5.14337486E-06	1.39067434E-05	-1.00000000E+00	-1.00000000E+00	-1.00000000E+00	-1.00000000E+00	-1.00000000E+00	-1.00000000E+00	-1.00000000E+00	03362_chNET1_with_dp10.dat
260	1.16078242E-02	3.16333521E-02	-2.10330880E-06	-6.01897077E-06	-1.00000000E+00	-1.00000000E+00	-1.00000000E+00	-1.00000000E+00	-1.00000000E+00	-1.00000000E+00	-1.00000000E+00	03363_chNET1_with_dp10.dat
261	1.16172539E-02	3.16591939E-02	7.32636661E-06	1.98228596E-05	-1.00000000E+00	-1.00000000E+00	-1.00000000E+00	-1.00000000E+00	-1.00000000E+00	-1.00000000E+00	-1.00000000E+00	03364_chNET1_with_dp10.dat
262	1.16394217E-02	3.17197121E-02	2.94942071E-05	8.03410557E-05	-1.00000000E+00	-1.00000000E+00	-1.00000000E+00	-1.00000000E+00	-1.00000000E+00	-1.00000000E+00	-1.00000000E+00	03365_chNET1_with_dp10.dat
263	1.16242890E-02	3.16784698E-02	1.43614716E-05	3.90987242E-05	-1.00000000E+00	-1.00000000E+00	-1.00000000E+00	-1.00000000E+00	-1.00000000E+00	-1.00000000E+00	-1.00000000E+00	03366_chNET1_with_dp10.dat
264	1.16534572E-02	3.17578581E-02	4.35296530E-05	1.18487041E-04	-1.00000000E+00	-1.00000000E+00	-1.00000000E+00	-1.00000000E+00	-1.00000000E+00	-1.00000000E+00	-1.00000000E+00	03367_chNET1_with_dp10.dat
265	1.16638379E-02	3.17862731E-02	5.39104208E-05	1.46902041E-04	-1.00000000E+00	-1.00000000E+00	-1.00000000E+00	-1.00000000E+00	-1.00000000E+00	-1.00000000E+00	-1.00000000E+00	03368_chNET1_with_dp10.dat
266	1.16543448E-02	3.17604333E-02	4.44172626E-05	1.21062259E-04	-1.00000000E+00	-1.00000000E+00	-1.00000000E+00	-1.00000000E+00	-1.00000000E+00	-1.00000000E+00	-1.00000000E+00	03369_chNET1_with_dp10.dat
267	1.16765319E-02	3.18208940E-02	6.66043515E-05	1.81522897E-04	-1.00000000E+00	-1.00000000E+00	-1.00000000E+00	-1.00000000E+00	-1.00000000E+00	-1.00000000E+00	-1.00000000E+00	03370_chNET1_with_dp10.dat
268	1.16948042E-02	3.18707537E-02	8.48766801E-05	2.31382605E-04	-1.00000000E+00	-1.00000000E+00	-1.00000000E+00	-1.00000000E+00	-1.00000000E+00	-1.00000000E+00	-1.00000000E+00	03371_chNET1_with_dp10.dat
269	1.17122194E-02	3.19180326E-02	1.02291861E-04	2.78661527E-04	-1.00000000E+00	-1.00000000E+00	-1.00000000E+00	-1.00000000E+00	-1.00000000E+00	-1.00000000E+00	-1.00000000E+00	03372_chNET1_with_dp10.dat
270	1.17222428E-02	3.19453153E-02	1.12315308E-04	3.05944186E-04	-1.00000000E+00	-1.00000000E+00	-1.00000000E+00	-1.00000000E+00	-1.00000000E+00	-1.00000000E+00	-1.00000000E+00	03373_chNET1_with_dp10.dat
271	1.17569236E-02	3.20396635E-02	1.46996106E-04	4.00292420E-04	-1.00000000E+00	-1.00000000E+00	-1.00000000E+00	-1.00000000E+00	-1.00000000E+00	-1.00000000E+00	-1.00000000E+00	03374_chNET1_with_dp10.dat
272	1.17623713E-02	3.20549101E-02	1.52443816E-04	4.15538979E-04	-1.00000000E+00	-1.00000000E+00	-1.00000000E+00	-1.00000000E+00	-1.00000000E+00	-1.00000000E+00	-1.00000000E+00	03375_chNET1_with_dp10.dat
273	1.18302830E-02	3.22398530E-02	2.20355472E-04	6.00481927E-04	-1.00000000E+00	-1.00000000E+00	-1.00000000E+00	-1.00000000E+00	-1.00000000E+00	-1.00000000E+00	-1.00000000E+00	03376_chNET1_with_dp10.dat
274	1.19323144E-02	3.25180115E-02	3.22386898E-04	8.78640412E-04	-1.00000000E+00	-1.00000000E+00	-1.00000000E+00	-1.00000000E+00	-1.00000000E+00	-1.00000000E+00	-1.00000000E+00	03377_chNET1_with_dp10.dat
275	1.21290866E-02	3.30536425E-02	5.19159112E-04	1.41427146E-03	-1.00000000E+00	-1.00000000E+00	-1.00000000E+00	-1.00000000E+00	-1.00000000E+00	-1.00000000E+00	-1.00000000E+00	03378_chNET1_with_dp10.dat
276	1.25008150E-02	3.40668541E-02	8.90887526E-04	2.42748300E-03	6.60000362E+01	9.18235600E-01	4.61652224E-02	1.98477350E-04	3.12756632E+02	1.76849267E+01	3.94820964E+02	03379_chNET1_with_dp10.dat
277	1.30610354E-02	3.55931233E-02	1.45110788E-03	3.95375228E-03	6.59313866E+01	7.06548540E-01	6.99127613E-02	2.00074849E-04	3.05752306E+02	1.74857744E+01	3.86113152E+02	03380_chNET1_with_dp10.dat
278	1.38210919E-02	3.76638226E-02	2.21116435E-03	6.02445156E-03	6.48378943E+01	5.11355674E-01	9.95524434E-02	2.20459360E-04	2.99703100E+02	1.73119352E+01	3.75220599E+02	03381_chNET1_with_dp10.dat
279	1.47481685E-02	4.01898026E-02	3.13824099E-03	8.55043152E-03	6.46454726E+01	4.06983445E-01	1.36287753E-01	2.41028567E-04	2.99042418E+02	1.72928430E+01	3.72308407E+02	03382_chNET1_with_dp10.dat
280	1.57510620E-02	4.29224699E-02	4.14113454E-03	1.12830988E-02	6.49773085E+01	1.94748500E-01	1.78430200E-01	2.94498579E-04	3.00237080E+02	1.73273506E+01	3.74034380E+02	03383_chNET1_with_dp10.dat
281	1.68879022E-02	4.60200127E-02	5.27797468E-03	1.43806417E-02	6.50331053E+01	1.69446234E-01	2.21505352E-01	3.24763214E-04	2.98397988E+02	1.72742001E+01	3.72863350E+02	03384_chNET1_with_dp10.dat
282	1.80103333E-02	4.90783787E-02	6.40040583E-03	1.74390076E-02	6.48647918E+01	2.66818845E-01	2.61906806E-01	3.43335977E-04	2.96370070E+02	1.72154021E+01	3.70772318E+02	03385_chNET1_with_dp10.dat
283	1.89666535E-02	5.16837269E-02	7.35672604E-03	2.00443558E-02	6.48091108E+01	2.52771274E-01	2.96414038E-01	3.44253028E-04	2.94820108E+02	1.71703264E+01	3.68874820E+02	03386_chNET1_with_dp10.dat
284	1.95902945E-02	5.33830713E-02	7.98036699E-03	2.17437002E-02	6.46732357E+01	1.94478795E-01	3.21037897E-01	3.15974068E-04	2.92774132E+02	1.71106438E+01	3.65929695E+02	03387_chNET1_with_dp10.dat
285	1.98928562E-02	5.42074726E-02	8.28292864E-03	2.25681015E-02	6.43390051E+01	1.93839623E-01	3.32900690E-01	3.21699836E-04	2.90415005E+02	1.70415670E+01	3.61816967E+02	03388_chNET1_with_dp10.dat
286	1.99068397E-02	5.42455817E-02	8.29691223E-03	2.26062106E-02	6.43337475E+01	2.14898485E-01	3.33622097E-01	3.45374982E-04	2.87803070E+02	1.69647596E+01	3.59603949E+02	03389_chNET1_with_dp10.dat
287	1.95977756E-02	5.34034691E-02	7.98784810E-03	2.17640980E-02	6.43414434E+01	2.34844565E-01	3.23928476E-01	3.32766332E-04	2.84920068E+02	1.68795755E+01	3.57292261E+02	03390_chNET1_with_dp10.dat
288	1.90938692E-02	5.20304857E-02	7.48394166E-03	2.03911147E-02	6.45161305E+01	2.51108891E-01	3.06611566E-01	3.48030770E-04	2.81899971E+02	1.67898770E+01	3.55892900E+02	03391_chNET1_with_dp10.dat
289	1.85290040E-02	5.04911953E-02	6.91907647E-03	1.88518242E-02	6.43188846E+01	2.16512990E+00	2.83617890E-01	2.29623177E-03	2.78372739E+02	1.66845059E+01	3.52175870E+02	03392_chNET1_with_dp10.dat
290	1.78675159E-02	4.86893709E-02	6.25758838E-03	1.70499999E-02	6.45952173E+01	9.05843346E-01	2.60018211E-01	1.91705720E-03	2.75378824E+02	1.65945420E+01	3.51477912E+02	03393_chNET1_with_dp10.dat
291	1.72960833E-02	4.71319881E-02	5.68615583E-03	1.54926170E-02	6.43387055E+01	3.00694623E-01	2.35167616E-01	3.18139165E-04	2.71895359E+02	1.64892498E+01	3.47015858E+02	03394_chNET1_with_dp10.dat
292	1.67285457E-02	4.55860351E-02	5.11861815E-03	1.39466640E-02	6.42893772E+01	3.20533919E-01	2.12297504E-01	2.78809944E-04	2.68541400E+02	1.63872328E+01	3.43883177E+02	03395_chNET1_with_dp10.dat
293	1.62162492E-02	4.41898961E-02	4.60632166E-03	1.25505251E-02	6.40163957E+01	3.40557767E-01	1.91392002E-01	2.92346445E-04	2.63150213E+02	1.62219053E+01	3.38702952E+02	03396_chNET1_with_dp10.dat
294	1.58152337E-02	4.30974363E-02	4.20530621E-03	1.14580652E-02	6.40367813E+01	1.11187755E-01	1.73793163E-01	6.86125710E-05	2.58075651E+02	1.60647331E+01	3.34910492E+02	03397_chNET1_with_dp10.dat
295	1.54599209E-02	4.21293562E-02	3.84999339E-03	1.04899851E-02	6.38987501E+01	3.60736866E-01	1.58673434E-01	2.53964712E-04	2.52072987E+02	1.58768066E+01	3.29825527E+02	03398_chNET1_with_dp10.dat
296	1.52051203E-02	4.14349762E-02	3.59519282E-03	9.79560513E-03	6.40164462E+01	1.22953871E-01	1.46659042E-01	6.62252931E-05	2.46853521E+02	1.57115728E+01	3.25590831E+02	03399_chNET1_with_dp10.dat
297	1.49669841E-02	4.07863515E-02	3.35705656E-03	9.14698045E-03	6.34038118E+01	1.41639369E-01	1.35886611E-01	7.71156879E-05	2.39989946E+02	1.54916089E+01	3.16235595E+02	03400_chNET1_with_dp10.dat
298	1.48236807E-02	4.03957882E-02	3.21375322E-03	8.75641711E-03	6.33659652E+01	1.46021479E-01	1.27858730E-01	7.90497393E-05	2.34016814E+02	1.52976081E+01	3.10777768E+02	03401_chNET1_with_dp10.dat
299	1.46643930E-02	3.99615772E-02	3.05446550E-03	8.32220609E-03	6.26804422E+01	4.37430262E-01	1.20278179E-01	2.51478282E-04	2.26583976E+02	1.50527066E+01	3.00684191E+02	03402_chNET1_with_dp10.dat
300	1.45358911E-02	3.96116955E-02	2.92596354E-03	7.97232441E-03	6.27929787E+01	1.62963307E-01	1.14883666E-01	7.71966211E-05	2.19949891E+02	1.48307077E+01	2.95534153E+02	03403_chNET1_with_dp10.dat
301	1.44603903E-02	3.94057022E-02	2.85046283E-03	7.76633111E-03	6.25698700E+01	1.58098237E-01	1.09861953E-01	6.53546762E-05	2.13473071E+02	1.46107177E+01	2.89678728E+02	03404_chNET1_with_dp10.dat
302	1.43590077E-02	3.91297367E-02	2.74908017E-03	7.49036564E-03	6.25053241E+01	3.22811677E-01	1.05358554E-01	2.01813752E-04	2.06635014E+02	1.43748048E+01	2.83673778E+02	03405_chNET1_with_dp10.dat
303	1.42617727E-02	3.88646143E-02	2.65184519E-03	7.22524320E-03	6.17571992E+01	1.86717912E-01	1.00616370E-01	7.39656209E-05	2.00096567E+02	1.41455494E+01	2.75102622E+02	03406_chNET1_with_dp10.dat
304	1.41728741E-02	3.86224258E-02	2.56294656E-03	6.98305477E-03	6.18117234E+01	1.70989749E-01	9.67695087E-02	6.03717208E-05	1.94269600E+02	1.39380630E+01	2.70429676E+02	03407_chNET1_with_dp10.dat
305	1.41175929E-02	3.84718988E-02	2.50766541E-03	6.83252775E-03	6.12006555E+01	1.67722747E-01	9.26135235E-02	5.92902256E-05	1.89335259E+02	1.37599149E+01	2.63253195E+02	03408_chNET1_with_dp10.dat
306	1.40152169E-02	3.81932047E-02	2.40528940E-03	6.55383360E-03	6.02200884E+01	1.40605777E-01	8.83323359E-02	6.81893087E-05	1.83708002E+02	1.35538925E+01	2.53604020E+02	03409_chNET1_with_dp10.dat
307	1.39387872E-02	3.79844517E-02	2.32885970E-03	6.34508064E-03	5.98137662E+01	1.54231338E-01	8.49671860E-02	6.86752328E-05	1.79643589E+02	1.34031186E+01	2.47981049E+02	03410_chNET1_with_dp10.dat
308	1.38738132E-02	3.78076667E-02	2.26388565E-03	6.16829564E-03	5.96295621E+01	1.57931841E-01	8.19508411E-02	6.80522716E-05	1.75460212E+02	1.32461395E+01	2.43046502E+02	03411_chNET1_with_dp10.dat
309	1.38416194E-02	3.77197727E-02	2.23169187E-03	6.08040163E-03	5.93666337E+01	1.64982542E-01	7.91120003E-02	6.67805800E-05	1.72041520E+02	1.31164599E+01	2.38262991E+02	03412_chNET1_with_dp10.dat
310	1.37583374E-02	3.74931175E-02	2.14840984E-03	5.85374638E-03	5.94393420E+01	1.71423293E-01	7.67024816E-02	6.61153762E-05	1.68776719E+02	1.29914094E+01	2.34894224E+02	03413_chNET1_with_dp10.dat
311	1.36854544E-02	3.72944724E-02	2.07552689E-03	5.65510138E-03	5.94839179E+01	1.85775237E-01	7.43505251E-02	6.61943315E-05	1.64402631E+02	1.28219589E+01	2.31898900E+02	03414_chNET1_with_dp10.dat
312	1.36345321E-02	3.71555962E-02	2.02460459E-03	5.51622508E-03	5.93633508E+01	1.87501050E-01	7.19179922E-02	6.42476467E-05	1.60066448E+02	1.26517370E+01	2.27306924E+02	03415_chNET1_with_dp10.dat
313	1.35949463E-02	3.70477691E-02	1.98501876E-03	5.40839799E-03	5.91391304E+01	1.94101731E-01	6.95697395E-02	6.37970250E-05	1.57317300E+02	1.25426194E+01	2.23486260E+02	03416_chNET1_with_dp10.dat
314	1.34948773E-02	3.67752671E-02	1.88494978E-03	5.13589603E-03	5.87461170E+01	1.60579067E-01	6.72687553E-02	5.47196750E-05	1.53541035E+02	1.23911676E+01	2.19256438E+02	03417_chNET1_with_dp10.dat
315	1.34824501E-02	3.67411644E-02	1.87252258E-03	5.10179333E-03	5.82973674E+01	3.95090342E-01	6.50033242E-02	2.17726994E-04	1.49505831E+02	1.22272577E+01	2.14120567E+02	03418_chNET1_with_dp10.dat
316	1.34533161E-02	3.66619580E-02	1.84338862E-03	5.02258697E-03	5.79697483E+01	2.81561742E-01	6.29268034E-02	7.05166565E-05	1.47675754E+02	1.21521913E+01	2.10244812E+02	03419_chNET1_with_dp10.dat
317	1.34309861E-02	3.66012004E-02	1.82105855E-03	4.96182930E-03	5.78734382E+01	4.05166506E-01	6.11955306E-02	2.15937106E-04	1.45622588E+02	1.20674185E+01	2.07913318E+02	03420_chNET1_with_dp10.dat
318	1.33482456E-02	3.63758015E-02	1.73831809E-03	4.73643046E-03	5.77783182E+01	4.59094984E-01	5.94234477E-02	1.42240696E-04	1.42320198E+02	1.19298029E+01	2.04956702E+02	03421_chNET1_with_dp10.dat
319	1.33150053E-02	3.62853609E-02	1.70507776E-03	4.64598978E-03	5.76250322E+01	3.90205015E-01	5.76638571E-02	1.93616944E-04	1.38752946E+02	1.17793440E+01	2.01294872E+02	03422_chNET1_with_dp10.dat
320	1.32664791E-02	3.61528753E-02	1.65655155E-03	4.51350422E-03	5.76150590E+01	3.40710590E-01	5.62444751E-02	2.18368329E-04	1.36764060E+02	1.16946167E+01	2.00080323E+02	03423_chNET1_with_dp10.dat
321	1.32645338E-02	3.61475258E-02	1.65460626E-03	4.50815471E-03	5.70947031E+01	3.37210993E-01	5.44523263E-02	1.82961024E-04	1.33070762E+02	1.15356301E+01	1.95380424E+02	03424_chNET1_with_dp10.dat
322	1.32236364E-02	3.60363167E-02	1.61370887E-03	4.39694563E-03	5.65522065E+01	3.35281270E-01	5.27221952E-02	1.54507496E-04	1.30902309E+02	1.14412547E+01	1.91065125E+02	03425_chNET1_with_dp10.dat
323	1.31625839E-02	3.58698310E-02	1.55265636E-03	4.23045997E-03	5.58936489E+01	2.24818717E-01	5.10600335E-02	6.27296801E-05	1.28656032E+02	1.13426642E+01	1.86993677E+02	03426_chNET1_with_dp10.dat
324	1.31255258E-02	3.57690442E-02	1.51559833E-03	4.12967310E-03	5.56411972E+01	2.52096634E-01	4.96674131E-02	6.43346334E-05	1.27248428E+02	1.12804445E+01	1.84297740E+02	03427_chNET1_with_dp10.dat
325	1.31055108E-02	3.57144471E-02	1.49558330E-03	4.07507599E-03	5.51148295E+01	2.71512839E-01	4.80632284E-02	2.09284026E-04	1.25891122E+02	1.12201213E+01	1.80645233E+02	03428_chNET1_with_dp10.dat
326	1.30858767E-02	3.56609336E-02	1.47594916E-03	4.02156257E-03	5.53636209E+01	3.45733989E-01	4.69253581E-02	1.91171635E-04	1.24133969E+02	1.11415425E+01	1.79183952E+02	03429_chNET1_with_dp10.dat
327	1.30047539E-02	3.54398454E-02	1.39482641E-03	3.80047437E-03	5.53582215E+01	3.52754281E-01	4.57660335E-02	1.78630253E-04	1.21811879E+02	1.10368419E+01	1.77758566E+02	03430_chNET1_with_dp10.dat
328	1.29940568E-02	3.54106956E-02	1.38412932E-03	3.77132453E-03	5.47404325E+01	2.60837612E-01	4.43195530E-02	6.55198550E-05	1.20594407E+02	1.09815485E+01	1.74265919E+02	03431_chNET1_with_dp10.dat
329	1.29669406E-02	3.53369897E-02	1.35701312E-03	3.69761865E-03	5.53761990E+01	4.81865627E-01	4.35082251E-02	2.06023394E-04	1.18626160E+02	1.08915637E+01	1.74878558E+02	03432_chNET1_with_dp10.dat
330	1.29598605E-02	3.53175387E-02	1.34993296E-03	3.67816763E-03	5.51608844E+01	4.40255354E-01	4.21738024E-02	1.95655339E-04	1.15041503E+02	1.07257402E+01	1.71987500E+02	03433_chNET1_with_dp10.dat
331	1.29279769E-02	3.52307513E-02	1.31804937E-03	3.59138021E-03	5.52233125E+01	3.24020557E-01	4.11924812E-02	1.23773738E-04	1.14747150E+02	1.07120096E+01	1.71462025E+02	03434_chNET1_with_dp10.dat
332	1.28828506E-02	3.51075075E-02	1.27292313E-03	3.46813645E-03	5.48437459E+01	2.50547950E-01	4.00059837E-02	5.88621366E-05	1.13657520E+02	1.06610281E+01	1.69506370E+02	03435_chNET1_with_dp10.dat
333	1.28821813E-02	3.51057121E-02	1.27225383E-03	3.46634103E-03	5.41655024E+01	1.84670903E-01	3.86890810E-02	5.96777841E-05	1.11471197E+02	1.05579921E+01	1.65524239E+02	03436_chNET1_with_dp10.dat
334	1.28274287E-02	3.49567139E-02	1.21750116E-03	3.31734279E-03	5.35715186E+01	1.80158657E-01	3.75497578E-02	5.95564066E-05	1.10480124E+02	1.05109526E+01	1.61927696E+02	03437_chNET1_with_dp10.dat
335	1.27784568E-02	3.48231849E-02	1.16852933E-03	3.18381385E-03	5.41417228E+01	1.67972418E-01	3.68243383E-02	5.49449854E-05	1.08994283E+02	1.04400327E+01	1.61986416E+02	03438_chNET1_with_dp10.dat
336	1.27924766E-02	3.48614501E-02	1.18254912E-03	3.22207898E-03	5.44980760E+01	2.08119355E-01	3.60825359E-02	6.12793899E-05	1.07337078E+02	1.03603609E+01	1.62037174E+02	03439_chNET1_with_dp10.dat
337	1.27845363E-02	3.48395771E-02	1.17460883E-03	3.20020601E-03	5.35627346E+01	1.96146776E-01	3.48644407E-02	5.81448991E-05	1.06203626E+02	1.03055144E+01	1.57380199E+02	03440_chNET1_with_dp10.dat
338	1.27157723E-02	3.46525737E-02	1.10584478E-03	3.01320260E-03	5.39963869E+01	2.37672185E-01	3.41633304E-02	5.78384698E-05	1.04496562E+02	1.02223560E+01	1.56670120E+02	03441_chNET1_with_dp10.dat
339	1.26825690E-02	3.45619507E-02	1.07264152E-03	2.92257958E-03	5.26220197E+01	3.20455783E-01	3.26979150E-02	6.14893315E-05	1.02890095E+02	1.01434755E+01	1.50322159E+02	03442_chNET1_with_dp10.dat
340	1.26911359E-02	3.45853633E-02	1.08120837E-03	2.94599221E-03	5.27297337E+01	1.59337826E-01	3.18402248E-02	5.29762761E-05	1.02040872E+02	1.01015282E+01	1.49581875E+02	03443_chNET1_with_dp10.dat
341	1.26371309E-02	3.44381581E-02	1.02720343E-03	2.79878698E-03	5.16116275E+01	4.83964527E-01	3.05479692E-02	2.01841385E-04	1.00795492E+02	1.00396958E+01	1.44445481E+02	03444_chNET1_with_dp10.dat
342	1.26065202E-02	3.43548239E-02	9.96592691E-04	2.71545280E-03	5.15006859E+01	1.83385873E-01	2.95916876E-02	5.53400403E-05	9.91713766E+01	9.95848265E+00	1.42869387E+02	03445_chNET1_with_dp10.dat
343	1.26096646E-02	3.43633562E-02	9.99737110E-04	2.72398514E-03	5.11766091E+01	1.69483740E-01	2.86776418E-02	5.53820852E-05	9.83318642E+01	9.91624244E+00	1.41611761E+02	03446_chNET1_with_dp10.dat
344	1.25548593E-02	3.42139228E-02	9.44931758E-04	2.57455169E-03	5.14367305E+01	2.92054538E-01	2.78596762E-02	6.11161443E-05	9.71097136E+01	9.85442609E+00	1.41439354E+02	03447_chNET1_with_dp10.dat
345	1.25310602E-02	3.41491578E-02	9.21132693E-04	2.50978673E-03	5.07699689E+01	2.88211985E-01	2.68409715E-02	5.87872449E-05	9.68015356E+01	9.83877714E+00	1.38881960E+02	03448_chNET1_with_dp10.dat
346	1.25224315E-02	3.41255942E-02	9.12503974E-04	2.48622313E-03	5.07200973E+01	2.61752865E-01	2.60067468E-02	5.97963124E-05	9.61719706E+01	9.80673088E+00	1.38554319E+02	03449_chNET1_with_dp10.dat
347	1.24763842E-02	3.40000933E-02	8.66456654E-04	2.36072219E-03	5.03792489E+01	3.35999581E-01	2.50401167E-02	5.97442323E-05	9.46430642E+01	9.72846669E+00	1.36014544E+02	03450_chNET1_with_dp10.dat
348	1.24371514E-02	3.38931909E-02	8.27223935E-04	2.25381979E-03	4.97900521E+01	2.88859038E-01	2.40358433E-02	6.02785511E-05	9.37316502E+01	9.68151074E+00	1.33599001E+02	03451_chNET1_with_dp10.dat
349	1.24103023E-02	3.38200670E-02	8.00374789E-04	2.18069593E-03	4.91217631E+01	2.42293109E-01	2.30362088E-02	5.67992916E-05	9.26399414E+01	9.62496449E+00	1.30520684E+02	03452_chNET1_with_dp10.dat
350	1.23917915E-02	3.37696907E-02	7.81863967E-04	2.13031961E-03	4.91759403E+01	1.86794505E-01	2.22156674E-02	5.31418290E-05	9.09871656E+01	9.53871928E+00	1.29586174E+02	03453_chNET1_with_dp10.dat
351	1.23650898E-02	3.36969763E-02	7.55162258E-04	2.05760523E-03	4.85437086E+01	1.86515713E-01	2.12997810E-02	5.65945826E-05	8.90788533E+01	9.43815942E+00	1.26738493E+02	03454_chNET1_with_dp10.dat
352	1.23511122E-02	3.36587657E-02	7.41184649E-04	2.01939459E-03	4.84169358E+01	2.18086225E-01	2.04239809E-02	5.77821293E-05	8.61747789E+01	9.28303716E+00	1.24245417E+02	03455_chNET1_with_dp10.dat
353	1.22975042E-02	3.35129735E-02	6.87576670E-04	1.87360243E-03	4.94204604E+01	2.34257813E-01	1.98805665E-02	5.59142299E-05	8.50654324E+01	9.22309234E+00	1.25752357E+02	03456_chNET1_with_dp10.dat
354	1.23023126E-02	3.35259989E-02	6.92385072E-04	1.88662780E-03	4.95256351E+01	2.40534985E-01	1.92005812E-02	5.73697644E-05	8.39711158E+01	9.16357549E+00	1.24968450E+02	03457_chNET1_with_dp10.dat
355	1.22682138E-02	3.34330087E-02	6.58286318E-04	1.79363759E-03	4.86506121E+01	2.65804810E-01	1.82494336E-02	5.35731336E-05	8.36734600E+01	9.14731983E+00	1.22616890E+02	03458_chNET1_with_dp10.dat
356	1.22367769E-02	3.33473136E-02	6.26849374E-04	1.70794255E-03	4.86814765E+01	2.84505953E-01	1.75755346E-02	5.90077232E-05	8.33477436E+01	9.12949854E+00	1.22158530E+02	03459_chNET1_with_dp10.dat
357	1.22196848E-02	3.33007132E-02	6.09757256E-04	1.66134213E-03	4.81685570E+01	2.65501011E-01	1.67629129E-02	5.85861638E-05	8.41996232E+01	9.17603526E+00	1.21211380E+02	03460_chNET1_with_dp10.dat
358	1.21970671E-02	3.32389669E-02	5.87139635E-04	1.59959587E-03	4.71761750E+01	2.58760723E-01	1.58611249E-02	5.79090146E-05	8.31952223E+01	9.12114150E+00	1.17956164E+02	03461_chNET1_with_dp10.dat
359	1.21865278E-02	3.32106153E-02	5.76600319E-04	1.57124424E-03	4.70386352E+01	2.06889775E-01	1.51552093E-02	3.05872799E-05	8.34091380E+01	9.13286034E+00	1.18040026E+02	03462_chNET1_with_dp10.dat
360	1.21569255E-02	3.31297966E-02	5.46997943E-04	1.49042553E-03	4.71638923E+01	2.77436237E-01	1.46056613E-02	6.70559835E-05	8.27964327E+01	9.09925451E+00	1.17610321E+02	03463_chNET1_with_dp10.dat
361	1.21288185E-02	3.30529727E-02	5.18890999E-04	1.41360160E-03	4.65024413E+01	3.27480020E-01	1.37578218E-02	7.14165157E-05	8.16095108E+01	9.03379825E+00	1.14420939E+02	03464_chNET1_with_dp10.dat
362	1.21210373E-02	3.30320369E-02	5.11109748E-04	1.39266579E-03	4.69822241E+01	4.04961778E-01	1.33391549E-02	6.29767003E-05	8.24502234E+01	9.08021054E+00	1.16864313E+02	03465_chNET1_with_dp10.dat
363	1.20808739E-02	3.29225154E-02	4.70946389E-04	1.28314432E-03	4.81625559E+01	3.96910019E-01	1.29701249E-02	5.66499036E-05	8.25399717E+01	9.08515117E+00	1.18963664E+02	03466_chNET1_with_dp10.dat
364	1.20723708E-02	3.28993943E-02	4.62443290E-04	1.26002320E-03	4.96053518E+01	4.55256977E-01	1.26049693E-02	5.94261312E-05	8.17768398E+01	9.04305478E+00	1.20190151E+02	03467_chNET1_with_dp10.dat
365	1.20362896E-02	3.28009575E-02	4.26362094E-04	1.16158640E-03	4.86373167E+01	4.29967441E-01	1.18575017E-02	5.85024740E-05	8.16829060E+01	9.03785959E+00	1.16321106E+02	03468_chNET1_with_dp10.dat
366	1.20022233E-02	3.27082436E-02	3.92295789E-04	1.06887255E-03	4.92238129E+01	2.92306614E-01	1.14221738E-02	4.84679768E-05	8.01807217E+01	8.95436886E+00	1.17660583E+02	03469_chNET1_with_dp10.dat
367	1.19912435E-02	3.26786526E-02	3.81315950E-04	1.03928157E-03	4.66641892E+01	3.22237511E-01	1.05514053E-02	1.89805651E-05	7.80863362E+01	8.83664734E+00	1.09504090E+02	03470_chNET1_with_dp10.dat
368	1.19897250E-02	3.26741495E-02	3.79797465E-04	1.03477838E-03	4.53696616E+01	2.28702485E-01	9.92991881E-03	1.98941343E-05	7.88229951E+01	8.87823153E+00	1.05613069E+02	03471_chNET1_with_dp10.dat
369	1.19817197E-02	3.26522650E-02	3.71792152E-04	1.01289393E-03	4.54078858E+01	2.79532583E-01	9.53140805E-03	5.79281560E-05	7.87277261E+01	8.87286460E+00	1.05836695E+02	03472_chNET1_with_dp10.dat
370	1.19550965E-02	3.25799178E-02	3.45168978E-04	9.40546702E-04	4.56693194E+01	2.05160488E-01	9.11344760E-03	2.47991924E-05	7.47847545E+01	8.64781790E+00	1.04788803E+02	03473_chNET1_with_dp10.dat
371	1.19403510E-02	3.25394473E-02	3.30423471E-04	9.00076210E-04	4.55532682E+01	2.98089533E-01	8.66729249E-03	3.93097515E-05	7.45254390E+01	8.63281176E+00	1.02505670E+02	03474_chNET1_with_dp10.dat
372	1.19297332E-02	3.25106887E-02	3.19805642E-04	8.71317638E-04	4.67099927E+01	5.82556749E-01	8.51165803E-03	6.95702019E-05	7.48133749E+01	8.64947252E+00	1.06979937E+02	03475_chNET1_with_dp10.dat
373	1.19284930E-02	3.25073431E-02	3.18565473E-04	8.67972071E-04	4.60188554E+01	5.45622809E-01	8.04087581E-03	6.12319490E-05	7.14098609E+01	8.45043555E+00	1.03129079E+02	03476_chNET1_with_dp10.dat
374	1.19010723E-02	3.24328026E-02	2.91144744E-04	7.93431558E-04	4.33563084E+01	2.51330592E-01	7.41898529E-03	2.65821892E-05	6.97861172E+01	8.35380854E+00	9.42402167E+01	03477_chNET1_with_dp10.dat
375	1.18813802E-02	3.23791144E-02	2.71452655E-04	7.39743293E-04	4.34391593E+01	3.30582098E-01	7.18907957E-03	4.03434734E-05	7.26391046E+01	8.52285777E+00	9.60960796E+01	03478_chNET1_with_dp10.dat
376	1.18900764E-02	3.24027026E-02	2.80148935E-04	7.63331534E-04	4.31561754E+01	7.81723902E-01	6.87557353E-03	1.07518792E-04	7.15126766E+01	8.45651681E+00	9.47627513E+01	03479_chNET1_with_dp10.dat
377	1.18661207E-02	3.23374262E-02	2.56193196E-04	6.98055109E-04	4.28592098E+01	8.37587695E-01	6.55974750E-03	1.05266151E-04	7.17875515E+01	8.47275348E+00	9.28379101E+01	03480_chNET1_with_dp10.dat
378	1.18697500E-02	3.23475624E-02	2.59822532E-04	7.08191313E-04	4.21202269E+01	5.32732183E-01	6.25773820E-03	7.49447271E-05	7.16400267E+01	8.46404316E+00	9.22446266E+01	03481_chNET1_with_dp10.dat
379	1.18423442E-02	3.22724821E-02	2.32416693E-04	6.33110981E-04	-1.00000000E+00	-1.00000000E+00	-1.00000000E+00	-1.00000000E+00	-1.00000000E+00	-1.00000000E+00	-1.00000000E+00	03482_chNET1_with_dp10.dat
380	1.18584904E-02	3.23166984E-02	2.48562851E-04	6.77327323E-04	-1.00000000E+00	-1.00000000E+00	-1.00000000E+00	-1.00000000E+00	-1.00000000E+00	-1.00000000E+00	-1.00000000E+00	03483_chNET1_with_dp10.dat
381	1.18027320E-02	3.21646909E-02	1.92804513E-04	5.25319817E-04	-1.00000000E+00	-1.00000000E+00	-1.00000000E+00	-1.00000000E+00	-1.00000000E+00	-1.00000000E+00	-1.00000000E+00	03484_chNET1_with_dp10.dat
382	1.18389764E-02	3.22636128E-02	2.29048889E-04	6.24241751E-04	-1.00000000E+00	-1.00000000E+00	-1.00000000E+00	-1.00000000E+00	-1.00000000E+00	-1.00000000E+00	-1.00000000E+00	03485_chNET1_with_dp10.dat
383	1.18159997E-02	3.22008367E-02	2.06072180E-04	5.61465619E-04	-1.00000000E+00	-1.00000000E+00	-1.00000000E+00	-1.00000000E+00	-1.00000000E+00	-1.00000000E+00	-1.00000000E+00	03486_chNET1_with_dp10.dat
384	1.18117868E-02	3.21892435E-02	2.01859301E-04	5.49872397E-04	-1.00000000E+00	-1.00000000E+00	-1.00000000E+00	-1.00000000E+00	-1.00000000E+00	-1.00000000E+00	-1.00000000E+00	03487_chNET1_with_dp10.dat
385	1.18103049E-02	3.21854285E-02	2.00377435E-04	5.46057434E-04	-1.00000000E+00	-1.00000000E+00	-1.00000000E+00	-1.00000000E+00	-1.00000000E+00	-1.00000000E+00	-1.00000000E+00	03488_chNET1_with_dp10.dat
386	1.17633561E-02	3.20576928E-02	1.53428590E-04	4.18321760E-04	-1.00000000E+00	-1.00000000E+00	-1.00000000E+00	-1.00000000E+00	-1.00000000E+00	-1.00000000E+00	-1.00000000E+00	03489_chNET1_with_dp10.dat
387	1.17753169E-02	3.20899047E-02	1.65389432E-04	4.50533624E-04	-1.00000000E+00	-1.00000000E+00	-1.00000000E+00	-1.00000000E+00	-1.00000000E+00	-1.00000000E+00	-1.00000000E+00	03490_chNET1_with_dp10.dat
388	1.17651710E-02	3.20625294E-02	1.55243484E-04	4.23158314E-04	-1.00000000E+00	-1.00000000E+00	-1.00000000E+00	-1.00000000E+00	-1.00000000E+00	-1.00000000E+00	-1.00000000E+00	03491_chNET1_with_dp10.dat
389	1.17668593E-02	3.20668876E-02	1.56931752E-04	4.27516538E-04	-1.00000000E+00	-1.00000000E+00	-1.00000000E+00	-1.00000000E+00	-1.00000000E+00	-1.00000000E+00	-1.00000000E+00	03492_chNET1_with_dp10.dat
390	1.17784183E-02	3.20984656E-02	1.68490787E-04	4.59094551E-04	-1.00000000E+00	-1.00000000E+00	-1.00000000E+00	-1.00000000E+00	-1.00000000E+00	-1.00000000E+00	-1.00000000E+00	03493_chNET1_with_dp10.dat
391	1.17693651E-02	3.20739328E-02	1.59437563E-04	4.34561720E-04	-1.00000000E+00	-1.00000000E+00	-1.00000000E+00	-1.00000000E+00	-1.00000000E+00	-1.00000000E+00	-1.00000000E+00	03494_chNET1_with_dp10.dat
392	1.17524172E-02	3.20277161E-02	1.42489684E-04	3.88345052E-04	-1.00000000E+00	-1.00000000E+00	-1.00000000E+00	-1.00000000E+00	-1.00000000E+00	-1.00000000E+00	-1.00000000E+00	03495_chNET1_with_dp10.dat
393	1.17455304E-02	3.20088094E-02	1.35602891E-04	3.69438292E-04	-1.00000000E+00	-1.00000000E+00	-1.00000000E+00	-1.00000000E+00	-1.00000000E+00	-1.00000000E+00	-1.00000000E+00	03496_chNET1_with_dp10.dat
394	1.17299339E-02	3.19662896E-02	1.20006338E-04	3.26918517E-04	-1.00000000E+00	-1.00000000E+00	-1.00000000E+00	-1.00000000E+00	-1.00000000E+00	-1.00000000E+00	-1.00000000E+00	03497_chNET1_with_dp10.dat
395	1.17263101E-02	3.19564194E-02	1.16382626E-04	3.17048335E-04	-1.00000000E+00	-1.00000000E+00	-1.00000000E+00	-1.00000000E+00	-1.00000000E+00	-1.00000000E+00	-1.00000000E+00	03498_chNET1_with_dp10.dat
396	1.17486405E-02	3.20172882E-02	1.38713009E-04	3.77917081E-04	-1.00000000E+00	-1.00000000E+00	-1.00000000E+00	-1.00000000E+00	-1.00000000E+00	-1.00000000E+00	-1.00000000E+00	03499_chNET1_with_dp10.dat
397	1.17217630E-02	3.19441232E-02	1.11835524E-04	3.04752094E-04	-1.00000000E+00	-1.00000000E+00	-1.00000000E+00	-1.00000000E+00	-1.00000000E+00	-1.00000000E+00	-1.00000000E+00	03500_chNET1_with_dp10.dat
398	1.17089284E-02	3.19091845E-02	9.90008677E-05	2.69813470E-04	-1.00000000E+00	-1.00000000E+00	-1.00000000E+00	-1.00000000E+00	-1.00000000E+00	-1.00000000E+00	-1.00000000E+00	03501_chNET1_with_dp10.dat
399	1.17104913E-02	3.19133344E-02	1.00563820E-04	2.73963313E-04	-1.00000000E+00	-1.00000000E+00	-1.00000000E+00	-1.00000000E+00	-1.00000000E+00	-1.00000000E+00	-1.00000000E+00	03502_chNET1_with_dp10.dat
400	1.17357701E-02	3.19822027E-02	1.25842627E-04	3.42831610E-04	-1.00000000E+00	-1.00000000E+00	-1.00000000E+00	-1.00000000E+00	-1.00000000E+00	-1.00000000E+00	-1.00000000E+00	03503_chNET1_with_dp10.dat
401	1.17356581E-02	3.19821228E-02	1.25730636E-04	3.42751712E-04	-1.00000000E+00	-1.00000000E+00	-1.00000000E+00	-1.00000000E+00	-1.00000000E+00	-1.00000000E+00	-1.00000000E+00	03504_chNET1_with_dp10.dat
402	1.17217401E-02	3.19440784E-02	1.11812577E-04	3.04707293E-04	-1.00000000E+00	-1.00000000E+00	-1.00000000E+00	-1.00000000E+00	-1.00000000E+00	-1.00000000E+00	-1.00000000E+00	03505_chNET1_with_dp10.dat
403	1.17138354E-02	3.19223883E-02	1.03907873E-04	2.83017197E-04	-1.00000000E+00	-1.00000000E+00	-1.00000000E+00	-1.00000000E+00	-1.00000000E+00	-1.00000000E+00	-1.00000000E+00	03506_chNET1_with_dp10.dat
404	1.17320105E-02	3.19718047E-02	1.22082966E-04	3.32433668E-04	-1.00000000E+00	-1.00000000E+00	-1.00000000E+00	-1.00000000E+00	-1.00000000E+00	-1.00000000E+00	-1.00000000E+00	03507_chNET1_with_dp10.dat
405	1.17039569E-02	3.18955028E-02	9.40293849E-05	2.56131751E-04	-1.00000000E+00	-1.00000000E+00	-1.00000000E+00	-1.00000000E+00	-1.00000000E+00	-1.00000000E+00	-1.00000000E+00	03508_chNET1_with_dp10.dat
406	1.17168452E-02	3.19304962E-02	1.06917643E-04	2.91125151E-04	-1.00000000E+00	-1.00000000E+00	-1.00000000E+00	-1.00000000E+00	-1.00000000E+00	-1.00000000E+00	-1.00000000E+00	03509_chNET1_with_dp10.dat
407	1.17014945E-02	3.18887177E-02	9.15670233E-05	2.49346588E-04	-1.00000000E+00	-1.00000000E+00	-1.00000000E+00	-1.00000000E+00	-1.00000000E+00	-1.00000000E+00	-1.00000000E+00	03510_chNET1_with_dp10.dat
408	1.17143260E-02	3.19238558E-02	1.04398454E-04	2.84484714E-04	-1.00000000E+00	-1.00000000E+00	-1.00000000E+00	-1.00000000E+00	-1.00000000E+00	-1.00000000E+00	-1.00000000E+00	03511_chNET1_with_dp10.dat
409	1.17221596E-02	3.19452772E-02	1.12232131E-04	3.05906082E-04	-1.00000000E+00	-1.00000000E+00	-1.00000000E+00	-1.00000000E+00	-1.00000000E+00	-1.00000000E+00	-1.00000000E+00	03512_chNET1_with_dp10.dat
410	1.17168058E-02	3.19304324E-02	1.06878242E-04	2.91061342E-04	-1.00000000E+00	-1.00000000E+00	-1.00000000E+00	-1.00000000E+00	-1.00000000E+00	-1.00000000E+00	-1.00000000E+00	03513_chNET1_with_dp10.dat
411	1.17038039E-02	3.18949541E-02	9.38764020E-05	2.55582993E-04	-1.00000000E+00	-1.00000000E+00	-1.00000000E+00	-1.00000000E+00	-1.00000000E+00	-1.00000000E+00	-1.00000000E+00	03514_chNET1_with_dp10.dat
412	1.17148036E-02	3.19251887E-02	1.04876092E-04	2.85817599E-04	-1.00000000E+00	-1.00000000E+00	-1.00000000E+00	-1.00000000E+00	-1.00000000E+00	-1.00000000E+00	-1.00000000E+00	03515_chNET1_with_dp10.dat
413	1.16942263E-02	3.18692970E-02	8.42988219E-05	2.29925929E-04	-1.00000000E+00	-1.00000000E+00	-1.00000000E+00	-1.00000000E+00	-1.00000000E+00	-1.00000000E+00	-1.00000000E+00	03516_chNET1_with_dp10.dat
414	1.16728938E-02	3.18108574E-02	6.29662715E-05	1.71486328E-04	-1.00000000E+00	-1.00000000E+00	-1.00000000E+00	-1.00000000E+00	-1.00000000E+00	-1.00000000E+00	-1.00000000E+00	03517_chNET1_with_dp10.dat
415	1.17112100E-02	3.19153170E-02	1.01282503E-04	2.75945943E-04	-1.00000000E+00	-1.00000000E+00	-1.00000000E+00	-1.00000000E+00	-1.00000000E+00	-1.00000000E+00	-1.00000000E+00	03518_chNET1_with_dp10.dat
416	1.16916100E-02	3.18617758E-02	8.16825057E-05	2.22404695E-04	-1.00000000E+00	-1.00000000E+00	-1.00000000E+00	-1.00000000E+00	-1.00000000E+00	-1.00000000E+00	-1.00000000E+00	03519_chNET1_with_dp10.dat
417	1.16922870E-02	3.18636994E-02	8.23594538E-05	2.24328368E-04	-1.00000000E+00	-1.00000000E+00	-1.00000000E+00	-1.00000000E+00	-1.00000000E+00	-1.00000000E+00	-1.00000000E+00	03520_chNET1_with_dp10.dat
418	1.16866175E-02	3.18483371E-02	7.66899533E-05	2.08966053E-04	-1.00000000E+00	-1.00000000E+00	-1.00000000E+00	-1.00000000E+00	-1.00000000E+00	-1.00000000E+00	-1.00000000E+00	03521_chNET1_with_dp10.dat
419	1.17046969E-02	3.18977861E-02	9.47693525E-05	2.58415019E-04	-1.00000000E+00	-1.00000000E+00	-1.00000000E+00	-1.00000000E+00	-1.00000000E+00	-1.00000000E+00	-1.00000000E+00	03522_chNET1_with_dp10.dat
420	1.16838630E-02	3.18407509E-02	7.39355172E-05	2.01379822E-04	-1.00000000E+00	-1.00000000E+00	-1.00000000E+00	-1.00000000E+00	-1.00000000E+00	-1.00000000E+00	-1.00000000E+00	03523_chNET1_with_dp10.dat
421	1.17254453E-02	3.19538572E-02	1.15517803E-04	3.14486083E-04	-1.00000000E+00	-1.00000000E+00	-1.00000000E+00	-1.00000000E+00	-1.00000000E+00	-1.00000000E+00	-1.00000000E+00	03524_chNET1_with_dp10.dat
422	1.17187537E-02	3.19359170E-02	1.08826173E-04	2.96545963E-04	-1.00000000E+00	-1.00000000E+00	-1.00000000E+00	-1.00000000E+00	-1.00000000E+00	-1.00000000E+00	-1.00000000E+00	03525_chNET1_with_dp10.dat
423	1.17341657E-02	3.19778204E-02	1.24238223E-04	3.38449283E-04	-1.00000000E+00	-1.00000000E+00	-1.00000000E+00	-1.00000000E+00	-1.00000000E+00	-1.00000000E+00	-1.00000000E+00	03526_chNET1_with_dp10.dat
424	1.18030383E-02	3.21655990E-02	1.93110771E-04	5.26227910E-04	-1.00000000E+00	-1.00000000E+00	-1.00000000E+00	-1.00000000E+00	-1.00000000E+00	-1.00000000E+00	-1.00000000E+00	03527_chNET1_with_dp10.dat
425	1.17846881E-02	3.21155712E-02	1.74760622E-04	4.76200101E-04	-1.00000000E+00	-1.00000000E+00	-1.00000000E+00	-1.00000000E+00	-1.00000000E+00	-1.00000000E+00	-1.00000000E+00	03528_chNET1_with_dp10.dat
426	1.17985617E-02	3.21532257E-02	1.88634223E-04	5.13854613E-04	-1.00000000E+00	-1.00000000E+00	-1.00000000E+00	-1.00000000E+00	-1.00000000E+00	-1.00000000E+00	-1.00000000E+00	03529_chNET1_with_dp10.dat
427	1.18558836E-02	3.23096608E-02	2.45956089E-04	6.70289677E-04	-1.00000000E+00	-1.00000000E+00	-1.00000000E+00	-1.00000000E+00	-1.00000000E+00	-1.00000000E+00	-1.00000000E+00	03530_chNET1_with_dp10.dat
428	1.18449734E-02	3.22796331E-02	2.35045905E-04	6.40262036E-04	-1.00000000E+00	-1.00000000E+00	-1.00000000E+00	-1.00000000E+00	-1.00000000E+00	-1.00000000E+00	-1.00000000E+00	03531_chNET1_with_dp10.dat
429	1.18639165E-02	3.23313245E-02	2.53988952E-04	6.91953462E-04	2.23665070E+01	1.21691765E-01	2.46182052E-03	5.36605738E-06	6.64302967E+00	2.57740755E+00	5.36015049E+00	03532_chNET1_with_dp10.dat
430	1.18520748E-02	3.22992527E-02	2.42147246E-04	6.59881644E-04	2.12799587E+01	1.65962476E-01	2.41736579E-03	6.04077848E-06	6.24117341E+00	2.49823406E+00	4.55059762E+00	03533_chNET1_with_dp10.dat
431	1.18643245E-02	3.23325132E-02	2.54397004E-04	6.93142139E-04	-1.00000000E+00	-1.00000000E+00	-1.00000000E+00	-1.00000000E+00	-1.00000000E+00	-1.00000000E+00	-1.00000000E+00	03534_chNET1_with_dp10.dat
432	1.18489807E-02	3.22909096E-02	2.39053153E-04	6.51538518E-04	-1.00000000E+00	-1.00000000E+00	-1.00000000E+00	-1.00000000E+00	-1.00000000E+00	-1.00000000E+00	-1.00000000E+00	03535_chNET1_with_dp10.dat
433	1.18402790E-02	3.22668423E-02	2.30351479E-04	6.27471274E-04	-1.00000000E+00	-1.00000000E+00	-1.00000000E+00	-1.00000000E+00	-1.00000000E+00	-1.00000000E+00	-1.00000000E+00	03536_chNET1_with_dp10.dat
434	1.18474209E-02	3.22865448E-02	2.37493347E-04	6.47173763E-04	-1.00000000E+00	-1.00000000E+00	-1.00000000E+00	-1.00000000E+00	-1.00000000E+00	-1.00000000E+00	-1.00000000E+00	03537_chNET1_with_dp10.dat
435	1.18229666E-02	3.22198064E-02	2.13039093E-04	5.80435372E-04	-1.00000000E+00	-1.00000000E+00	-1.00000000E+00	-1.00000000E+00	-1.00000000E+00	-1.00000000E+00	-1.00000000E+00	03538_chNET1_with_dp10.dat
436	1.18068057E-02	3.21757583E-02	1.96878182E-04	5.36387265E-04	-1.00000000E+00	-1.00000000E+00	-1.00000000E+00	-1.00000000E+00	-1.00000000E+00	-1.00000000E+00	-1.00000000E+00	03539_chNET1_with_dp10.dat
437	1.17932834E-02	3.21390157E-02	1.83355862E-04	4.99644632E-04	-1.00000000E+00	-1.00000000E+00	-1.00000000E+00	-1.00000000E+00	-1.00000000E+00	-1.00000000E+00	-1.00000000E+00	03540_chNET1_with_dp10.dat
438	1.17632768E-02	3.20573540E-02	1.53349291E-04	4.17982911E-04	-1.00000000E+00	-1.00000000E+00	-1.00000000E+00	-1.00000000E+00	-1.00000000E+00	-1.00000000E+00	-1.00000000E+00	03541_chNET1_with_dp10.dat
439	1.17966779E-02	3.21482021E-02	1.86750347E-04	5.08831047E-04	-1.00000000E+00	-1.00000000E+00	-1.00000000E+00	-1.00000000E+00	-1.00000000E+00	-1.00000000E+00	-1.00000000E+00	03542_chNET1_with_dp10.dat
440	1.17593874E-02	3.20466887E-02	1.49459874E-04	4.07317593E-04	-1.00000000E+00	-1.00000000E+00	-1.00000000E+00	-1.00000000E+00	-1.00000000E+00	-1.00000000E+00	-1.00000000E+00	03543_chNET1_with_dp10.dat
441	1.17606463E-02	3.20499447E-02	1.50718819E-04	4.10573651E-04	-1.00000000E+00	-1.00000000E+00	-1.00000000E+00	-1.00000000E+00	-1.00000000E+00	-1.00000000E+00	-1.00000000E+00	03544_chNET1_with_dp10.dat
442	1.17626859E-02	3.20556105E-02	1.52758423E-04	4.16239436E-04	-1.00000000E+00	-1.00000000E+00	-1.00000000E+00	-1.00000000E+00	-1.00000000E+00	-1.00000000E+00	-1.00000000E+00	03545_chNET1_with_dp10.dat
443	1.17231212E-02	3.19478340E-02	1.13193646E-04	3.08462895E-04	-1.00000000E+00	-1.00000000E+00	-1.00000000E+00	-1.00000000E+00	-1.00000000E+00	-1.00000000E+00	-1.00000000E+00	03546_chNET1_with_dp10.dat
444	1.17100926E-02	3.19121824E-02	1.00165097E-04	2.72811329E-04	-1.00000000E+00	-1.00000000E+00	-1.00000000E+00	-1.00000000E+00	-1.00000000E+00	-1.00000000E+00	-1.00000000E+00	03547_chNET1_with_dp10.dat
445	1.16990721E-02	3.18822663E-02	8.91445505E-05	2.42895223E-04	-1.00000000E+00	-1.00000000E+00	-1.00000000E+00	-1.00000000E+00	-1.00000000E+00	-1.00000000E+00	-1.00000000E+00	03548_chNET1_with_dp10.dat
446	1.16757108E-02	3.18183187E-02	6.57832582E-05	1.78947622E-04	-1.00000000E+00	-1.00000000E+00	-1.00000000E+00	-1.00000000E+00	-1.00000000E+00	-1.00000000E+00	-1.00000000E+00	03549_chNET1_with_dp10.dat
447	1.17117131E-02	3.19168116E-02	1.01785630E-04	2.77440551E-04	-1.00000000E+00	-1.00000000E+00	-1.00000000E+00	-1.00000000E+00	-1.00000000E+00	-1.00000000E+00	-1.00000000E+00	03550_chNET1_with_dp10.dat
448	1.16921060E-02	3.18630310E-02	8.21785295E-05	2.23659940E-04	-1.00000000E+00	-1.00000000E+00	-1.00000000E+00	-1.00000000E+00	-1.00000000E+00	-1.00000000E+00	-1.00000000E+00	03551_chNET1_with_dp10.dat
449	1.16805211E-02	3.18316433E-02	7.05935503E-05	1.92272193E-04	-1.00000000E+00	-1.00000000E+00	-1.00000000E+00	-1.00000000E+00	-1.00000000E+00	-1.00000000E+00	-1.00000000E+00	03552_chNET1_with_dp10.dat
450	1.16786105E-02	3.18264312E-02	6.86830153E-05	1.87060118E-04	-1.00000000E+00	-1.00000000E+00	-1.00000000E+00	-1.00000000E+00	-1.00000000E+00	-1.00000000E+00	-1.00000000E+00	03553_chNET1_with_dp10.dat
451	1.17028573E-02	3.18926002E-02	9.29297853E-05	2.53229163E-04	-1.00000000E+00	-1.00000000E+00	-1.00000000E+00	-1.00000000E+00	-1.00000000E+00	-1.00000000E+00	-1.00000000E+00	03554_chNET1_with_dp10.dat
452	1.16589873E-02	3.17729788E-02	4.90598197E-05	1.33607717E-04	-1.00000000E+00	-1.00000000E+00	-1.00000000E+00	-1.00000000E+00	-1.00000000E+00	-1.00000000E+00	-1.00000000E+00	03555_chNET1_with_dp10.dat
453	1.16871418E-02	3.18497410E-02	7.72142776E-05	2.10369932E-04	-1.00000000E+00	-1.00000000E+00	-1.00000000E+00	-1.00000000E+00	-1.00000000E+00	-1.00000000E+00	-1.00000000E+00	03556_chNET1_with_dp10.dat
454	1.16385457E-02	3.17172474E-02	2.86181546E-05	7.78763247E-05	-1.00000000E+00	-1.00000000E+00	-1.00000000E+00	-1.00000000E+00	-1.00000000E+00	-1.00000000E+00	-1.00000000E+00	03557_chNET1_with_dp10.dat
455	1.16655489E-02	3.17909271E-02	5.56213647E-05	1.51555989E-04	-1.00000000E+00	-1.00000000E+00	-1.00000000E+00	-1.00000000E+00	-1.00000000E+00	-1.00000000E+00	-1.00000000E+00	03558_chNET1_with_dp10.dat
456	1.16544652E-02	3.17608202E-02	4.45377218E-05	1.21449119E-04	-1.00000000E+00	-1.00000000E+00	-1.00000000E+00	-1.00000000E+00	-1.00000000E+00	-1.00000000E+00	-1.00000000E+00	03559_chNET1_with_dp10.dat
457	1.16335977E-02	3.17040216E-02	2.36702158E-05	6.46505292E-05	-1.00000000E+00	-1.00000000E+00	-1.00000000E+00	-1.00000000E+00	-1.00000000E+00	-1.00000000E+00	-1.00000000E+00	03560_chNET1_with_dp10.dat
458	1.16672437E-02	3.17954717E-02	5.73161434E-05	1.56100589E-04	-1.00000000E+00	-1.00000000E+00	-1.00000000E+00	-1.00000000E+00	-1.00000000E+00	-1.00000000E+00	-1.00000000E+00	03561_chNET1_with_dp10.dat
459	1.17007347E-02	3.18865901E-02	9.08072323E-05	2.47218982E-04	-1.00000000E+00	-1.00000000E+00	-1.00000000E+00	-1.00000000E+00	-1.00000000E+00	-1.00000000E+00	-1.00000000E+00	03562_chNET1_with_dp10.dat
460	1.16524728E-02	3.17552564E-02	4.25452449E-05	1.15885283E-04	-1.00000000E+00	-1.00000000E+00	-1.00000000E+00	-1.00000000E+00	-1.00000000E+00	-1.00000000E+00	-1.00000000E+00	03563_chNET1_with_dp10.dat
461	1.16590124E-02	3.17732284E-02	4.90849159E-05	1.33857347E-04	-1.00000000E+00	-1.00000000E+00	-1.00000000E+00	-1.00000000E+00	-1.00000000E+00	-1.00000000E+00	-1.00000000E+00	03564_chNET1_with_dp10.dat
462	1.16220650E-02	3.16723164E-02	1.21374628E-05	3.29453114E-05	-1.00000000E+00	-1.00000000E+00	-1.00000000E+00	-1.00000000E+00	-1.00000000E+00	-1.00000000E+00	-1.00000000E+00	03565_chNET1_with_dp10.dat
463	1.16501422E-02	3.17488582E-02	4.02147351E-05	1.09487129E-04	-1.00000000E+00	-1.00000000E+00	-1.00000000E+00	-1.00000000E+00	-1.00000000E+00	-1.00000000E+00	-1.00000000E+00	03566_chNET1_with_dp10.dat
464	1.16517043E-02	3.17530355E-02	4.17767669E-05	1.13664426E-04	-1.00000000E+00	-1.00000000E+00	-1.00000000E+00	-1.00000000E+00	-1.00000000E+00	-1.00000000E+00	-1.00000000E+00	03567_chNET1_with_dp10.dat
465	1.16444805E-02	3.17335816E-02	3.45530211E-05	9.42104823E-05	-1.00000000E+00	-1.00000000E+00	-1.00000000E+00	-1.00000000E+00	-1.00000000E+00	-1.00000000E+00	-1.00000000E+00	03568_chNET1_with_dp10.dat
466	1.16426761E-02	3.17287086E-02	3.27485522E-05	8.93375346E-05	-1.00000000E+00	-1.00000000E+00	-1.00000000E+00	-1.00000000E+00	-1.00000000E+00	-1.00000000E+00	-1.00000000E+00	03569_chNET1_with_dp10.dat
467	1.16529296E-02	3.17565181E-02	4.30021291E-05	1.17146977E-04	-1.00000000E+00	-1.00000000E+00	-1.00000000E+00	-1.00000000E+00	-1.00000000E+00	-1.00000000E+00	-1.00000000E+00	03570_chNET1_with_dp10.dat
468	1.16602219E-02	3.17764209E-02	5.02943905E-05	1.37049793E-04	-1.00000000E+00	-1.00000000E+00	-1.00000000E+00	-1.00000000E+00	-1.00000000E+00	-1.00000000E+00	-1.00000000E+00	03571_chNET1_with_dp10.dat
469	1.16518321E-02	3.17536024E-02	4.19045760E-05	1.14231366E-04	-1.00000000E+00	-1.00000000E+00	-1.00000000E+00	-1.00000000E+00	-1.00000000E+00	-1.00000000E+00	-1.00000000E+00	03572_chNET1_with_dp10.dat
470	1.16712391E-02	3.18064729E-02	6.13116085E-05	1.67101868E-04	-1.00000000E+00	-1.00000000E+00	-1.00000000E+00	-1.00000000E+00	-1.00000000E+00	-1.00000000E+00	-1.00000000E+00	03573_chNET1_with_dp10.dat
471	1.16434260E-02	3.17307571E-02	3.34984739E-05	9.13859883E-05	-1.00000000E+00	-1.00000000E+00	-1.00000000E+00	-1.00000000E+00	-1.00000000E+00	-1.00000000E+00	-1.00000000E+00	03574_chNET1_with_dp10.dat
472	1.16393884E-02	3.17197440E-02	2.94609232E-05	8.03729444E-05	-1.00000000E+00	-1.00000000E+00	-1.00000000E+00	-1.00000000E+00	-1.00000000E+00	-1.00000000E+00	-1.00000000E+00	03575_chNET1_with_dp10.dat
473	1.16544201E-02	3.17602717E-02	4.44925968E-05	1.20900612E-04	-1.00000000E+00	-1.00000000E+00	-1.00000000E+00	-1.00000000E+00	-1.00000000E+00	-1.00000000E+00	-1.00000000E+00	03576_chNET1_with_dp10.dat
474	1.16535692E-02	3.17582850E-02	4.36417312E-05	1.18913974E-04	-1.00000000E+00	-1.00000000E+00	-1.00000000E+00	-1.00000000E+00	-1.00000000E+00	-1.00000000E+00	-1.00000000E+00	03577_chNET1_with_dp10.dat
475	1.16269174E-02	3.16856350E-02	1.69898653E-05	4.62639727E-05	-1.00000000E+00	-1.00000000E+00	-1.00000000E+00	-1.00000000E+00	-1.00000000E+00	-1.00000000E+00	-1.00000000E+00	03578_chNET1_with_dp10.dat
476	1.16767765E-02	3.18214664E-02	6.68489996E-05	1.82095368E-04	-1.00000000E+00	-1.00000000E+00	-1.00000000E+00	-1.00000000E+00	-1.00000000E+00	-1.00000000E+00	-1.00000000E+00	03579_chNET1_with_dp10.dat
477	1.16134879E-02	3.16488892E-02	3.56035606E-06	9.51817123E-06	-1.00000000E+00	-1.00000000E+00	-1.00000000E+00	-1.00000000E+00	-1.00000000E+00	-1.00000000E+00	-1.00000000E+00	03580_chNET1_with_dp10.dat
478	1.16344189E-02	3.17061965E-02	2.44913954E-05	6.68254233E-05	-1.00000000E+00	-1.00000000E+00	-1.00000000E+00	-1.00000000E+00	-1.00000000E+00	-1.00000000E+00	-1.00000000E+00	03581_chNET1_with_dp10.dat
479	1.16136264E-02	3.16492855E-02	3.69890265E-06	9.91442635E-06	-1.00000000E+00	-1.00000000E+00	-1.00000000E+00	-1.00000000E+00	-1.00000000E+00	-1.00000000E+00	-1.00000000E+00	03582_chNET1_with_dp10.dat
480	1.16157269E-02	3.16550589E-02	5.79936345E-06	1.56878217E-05	-1.00000000E+00	-1.00000000E+00	-1.00000000E+00	-1.00000000E+00	-1.00000000E+00	-1.00000000E+00	-1.00000000E+00	03583_chNET1_with_dp10.dat
481	1.16156273E-02	3.16548316E-02	5.69977592E-06	1.54605178E-05	-1.00000000E+00	-1.00000000E+00	-1.00000000E+00	-1.00000000E+00	-1.00000000E+00	-1.00000000E+00	-1.00000000E+00	03584_chNET1_with_dp10.dat
482	1.16049773E-02	3.16259028E-02	-4.95023972E-06	-1.34682981E-05	-1.00000000E+00	-1.00000000E+00	-1.00000000E+00	-1.00000000E+00	-1.00000000E+00	-1.00000000E+00	-1.00000000E+00	03585_chNET1_with_dp10.dat
483	1.16387722E-02	3.17179853E-02	2.88446575E-05	7.86142272E-05	-1.00000000E+00	-1.00000000E+00	-1.00000000E+00	-1.00000000E+00	-1.00000000E+00	-1.00000000E+00	-1.00000000E+00	03586_chNET1_with_dp10.dat
484	1.16168269E-02	3.16581458E-02	6.89934907E-06	1.87747495E-05	-1.00000000E+00	-1.00000000E+00	-1.00000000E+00	-1.00000000E+00	-1.00000000E+00	-1.00000000E+00	-1.00000000E+00	03587_chNET1_with_dp10.dat
485	1.16271957E-02	3.16865407E-02	1.72681530E-05	4.71696730E-05	-1.00000000E+00	-1.00000000E+00	-1.00000000E+00	-1.00000000E+00	-1.00000000E+00	-1.00000000E+00	-1.00000000E+00	03588_chNET1_with_dp10.dat
486	1.16671063E-02	3.17951112E-02	5.71788172E-05	1.55740098E-04	-1.00000000E+00	-1.00000000E+00	-1.00000000E+00	-1.00000000E+00	-1.00000000E+00	-1.00000000E+00	-1.00000000E+00	03589_chNET1_with_dp10.dat
487	1.16475513E-02	3.17417306E-02	3.76237467E-05	1.02359544E-04	-1.00000000E+00	-1.00000000E+00	-1.00000000E+00	-1.00000000E+00	-1.00000000E+00	-1.00000000E+00	-1.00000000E+00	03590_chNET1_with_dp10.dat
488	1.16290958E-02	3.16915009E-02	1.91682771E-05	5.21297862E-05	-1.00000000E+00	-1.00000000E+00	-1.00000000E+00	-1.00000000E+00	-1.00000000E+00	-1.00000000E+00	-1.00000000E+00	03591_chNET1_with_dp10.dat
489	1.16245331E-02	3.16789783E-02	1.46055500E-05	3.96072308E-05	-1.00000000E+00	-1.00000000E+00	-1.00000000E+00	-1.00000000E+00	-1.00000000E+00	-1.00000000E+00	-1.00000000E+00	03592_chNET1_with_dp10.dat
490	1.16426440E-02	3.17284046E-02	3.27165276E-05	8.90335322E-05	-1.00000000E+00	-1.00000000E+00	-1.00000000E+00	-1.00000000E+00	-1.00000000E+00	-1.00000000E+00	-1.00000000E+00	03593_chNET1_with_dp10.dat
491	1.16279733E-02	3.16885262E-02	1.80458081E-05	4.91551123E-05	-1.00000000E+00	-1.00000000E+00	-1.00000000E+00	-1.00000000E+00	-1.00000000E+00	-1.00000000E+00	-1.00000000E+00	03594_chNET1_with_dp10.dat
492	1.16103105E-02	3.16405860E-02	3.82973864E-07	1.21491913E-06	-1.00000000E+00	-1.00000000E+00	-1.00000000E+00	-1.00000000E+00	-1.00000000E+00	-1.00000000E+00	-1.00000000E+00	03595_chNET1_with_dp10.dat
493	1.16140589E-02	3.16507486E-02	4.13134006E-06	1.13775178E-05	-1.00000000E+00	-1.00000000E+00	-1.00000000E+00	-1.00000000E+00	-1.00000000E+00	-1.00000000E+00	-1.00000000E+00	03596_chNET1_with_dp10.dat
494	1.16255382E-02	3.16816898E-02	1.56107039E-05	4.23187675E-05	-1.00000000E+00	-1.00000000E+00	-1.00000000E+00	-1.00000000E+00	-1.00000000E+00	-1.00000000E+00	-1.00000000E+00	03597_chNET1_with_dp10.dat
495	1.16093636E-02	3.16377505E-02	-5.63873555E-07	-1.62060013E-06	-1.00000000E+00	-1.00000000E+00	-1.00000000E+00	-1.00000000E+00	-1.00000000E+00	-1.00000000E+00	-1.00000000E+00	03598_chNET1_with_dp10.dat
496	1.16253178E-02	3.16813567E-02	1.53902401E-05	4.19856586E-05	-1.00000000E+00	-1.00000000E+00	-1.00000000E+00	-1.00000000E+00	-1.00000000E+00	-1.00000000E+00	-1.00000000E+00	03599_chNET1_with_dp10.dat
497	1.16314202E-02	3.16978343E-02	2.14926406E-05	5.84632404E-05	-1.00000000E+00	-1.00000000E+00	-1.00000000E+00	-1.00000000E+00	-1.00000000E+00	-1.00000000E+00	-1.00000000E+00	03600_chNET1_with_dp10.dat
498	1.16193035E-02	3.16647093E-02	9.37599382E-06	2.53381989E-05	-1.00000000E+00	-1.00000000E+00	-1.00000000E+00	-1.00000000E+00	-1.00000000E+00	-1.00000000E+00	-1.00000000E+00	03601_chNET1_with_dp10.dat
499	1.16278190E-02	3.16882664E-02	1.78914474E-05	4.88952765E-05	-1.00000000E+00	-1.00000000E+00	-1.00000000E+00	-1.00000000E+00	-1.00000000E+00	-1.00000000E+00	-1.00000000E+00	03602_chNET1_with_dp10.dat
500	1.16112813E-02	3.16429495E-02	1.35377177E-06	3.57845523E-06	-1.00000000E+00	-1.00000000E+00	-1.00000000E+00	-1.00000000E+00	-1.00000000E+00	-1.00000000E+00	-1.00000000E+00	03603_chNET1_with_dp10.dat
501	1.16360793E-02	3.17106102E-02	2.61518213E-05	7.12391718E-05	-1.00000000E+00	-1.00000000E+00	-1.00000000E+00	-1.00000000E+00	-1.00000000E+00	-1.00000000E+00	-1.00000000E+00	03604_chNET1_with_dp10.dat
502	1.16196001E-02	3.16658014E-02	9.67254360E-06	2.64303566E-05	-1.00000000E+00	-1.00000000E+00	-1.00000000E+00	-1.00000000E+00	-1.00000000E+00	-1.00000000E+00	-1.00000000E+00	03605_chNET1_with_dp10.dat
503	1.16351822E-02	3.17082320E-02	2.52546444E-05	6.88609456E-05	-1.00000000E+00	-1.00000000E+00	-1.00000000E+00	-1.00000000E+00	-1.00000000E+00	-1.00000000E+00	-1.00000000E+00	03606_chNET1_with_dp10.dat
504	1.16553882E-02	3.17630839E-02	4.54607138E-05	1.23712817E-04	-1.00000000E+00	-1.00000000E+00	-1.00000000E+00	-1.00000000E+00	-1.00000000E+00	-1.00000000E+00	-1.00000000E+00	03607_chNET1_with_dp10.dat
505	1.16428444E-02	3.17288708E-02	3.29168655E-05	8.94997260E-05	-1.00000000E+00	-1.00000000E+00	-1.00000000E+00	-1.00000000E+00	-1.00000000E+00	-1.00000000E+00	-1.00000000E+00	03608_chNET1_with_dp10.dat
506	1.16163067E-02	3.16568617E-02	6.37915540E-06	1.74906014E-05	-1.00000000E+00	-1.00000000E+00	-1.00000000E+00	-1.00000000E+00	-1.00000000E+00	-1.00000000E+00	-1.00000000E+00	03609_chNET1_with_dp10.dat
507	1.16099727E-02	3.16395123E-02	4.52295277E-08	1.41184468E-07	-1.00000000E+00	-1.00000000E+00	-1.00000000E+00	-1.00000000E+00	-1.00000000E+00	-1.00000000E+00	-1.00000000E+00	03610_chNET1_with_dp10.dat
508	1.16378088E-02	3.17154613E-02	2.78813286E-05	7.60902308E-05	-1.00000000E+00	-1.00000000E+00	-1.00000000E+00	-1.00000000E+00	-1.00000000E+00	-1.00000000E+00	-1.00000000E+00	03611_chNET1_with_dp10.dat
509	1.16107146E-02	3.16413604E-02	7.87117639E-07	1.98933669E-06	-1.00000000E+00	-1.00000000E+00	-1.00000000E+00	-1.00000000E+00	-1.00000000E+00	-1.00000000E+00	-1.00000000E+00	03612_chNET1_with_dp10.dat
510	1.16230472E-02	3.16753279E-02	1.31197094E-05	3.59568505E-05	-1.00000000E+00	-1.00000000E+00	-1.00000000E+00	-1.00000000E+00	-1.00000000E+00	-1.00000000E+00	-1.00000000E+00	03613_chNET1_with_dp10.dat
511	1.16265282E-02	3.16846000E-02	1.66006670E-05	4.52289504E-05	-1.00000000E+00	-1.00000000E+00	-1.00000000E+00	-1.00000000E+00	-1.00000000E+00	-1.00000000E+00	-1.00000000E+00	03614_chNET1_with_dp10.dat
512	1.16139970E-02	3.16505643E-02	4.06949251E-06	1.11932404E-05	-1.00000000E+00	-1.00000000E+00	-1.00000000E+00	-1.00000000E+00	-1.00000000E+00	-1.00000000E+00	-1.00000000E+00	03615_chNET1_with_dp10.dat
513	1.15937860E-02	3.15952936E-02	-1.61415482E-05	-4.40774359E-05	-1.00000000E+00	-1.00000000E+00	-1.00000000E+00	-1.00000000E+00	-1.00000000E+00	-1.00000000E+00	-1.00000000E+00	03616_chNET1_with_dp10.dat
514	1.15922909E-02	3.15912446E-02	-1.76366215E-05	-4.81264473E-05	-1.00000000E+00	-1.00000000E+00	-1.00000000E+00	-1.00000000E+00	-1.00000000E+00	-1.00000000E+00	-1.00000000E+00	03617_chNET1_with_dp10.dat
515	1.16160795E-02	3.16561403E-02	6.15200892E-06	1.67692146E-05	-1.00000000E+00	-1.00000000E+00	-1.00000000E+00	-1.00000000E+00	-1.00000000E+00	-1.00000000E+00	-1.00000000E+00	03618_chNET1_with_dp10.dat
516	1.15671135E-02	3.15226907E-02	-4.28140470E-05	-1.16680344E-04	-1.00000000E+00	-1.00000000E+00	-1.00000000E+00	-1.00000000E+00	-1.00000000E+00	-1.00000000E+00	-1.00000000E+00	03619_chNET1_with_dp10.dat
517	1.15977885E-02	3.16060430E-02	-1.21390304E-05	-3.33280514E-05	-1.00000000E+00	-1.00000000E+00	-1.00000000E+00	-1.00000000E+00	-1.00000000E+00	-1.00000000E+00	-1.00000000E+00	03620_chNET1_with_dp10.dat
518	1.16170688E-02	3.16590370E-02	7.14129413E-06	1.96659257E-05	-1.00000000E+00	-1.00000000E+00	-1.00000000E+00	-1.00000000E+00	-1.00000000E+00	-1.00000000E+00	-1.00000000E+00	03621_chNET1_with_dp10.dat
519	1.16015108E-02	3.16164416E-02	-8.41672299E-06	-2.29294954E-05	-1.00000000E+00	-1.00000000E+00	-1.00000000E+00	-1.00000000E+00	-1.00000000E+00	-1.00000000E+00	-1.00000000E+00	03622_chNET1_with_dp10.dat
520	1.16099760E-02	3.16394702E-02	4.84498293E-08	9.91122661E-08	-1.00000000E+00	-1.00000000E+00	-1.00000000E+00	-1.00000000E+00	-1.00000000E+00	-1.00000000E+00	-1.00000000E+00	03623_chNET1_with_dp10.dat
521	1.16340488E-02	3.17050313E-02	2.41212623E-05	6.56601995E-05	-1.00000000E+00	-1.00000000E+00	-1.00000000E+00	-1.00000000E+00	-1.00000000E+00	-1.00000000E+00	-1.00000000E+00	03624_chNET1_with_dp10.dat
522	1.16043044E-02	3.16239574E-02	-5.62315673E-06	-1.54136573E-05	-1.00000000E+00	-1.00000000E+00	-1.00000000E+00	-1.00000000E+00	-1.00000000E+00	-1.00000000E+00	-1.00000000E+00	03625_chNET1_with_dp10.dat
523	1.16286501E-02	3.16903408E-02	1.87226229E-05	5.09697103E-05	-1.00000000E+00	-1.00000000E+00	-1.00000000E+00	-1.00000000E+00	-1.00000000E+00	-1.00000000E+00	-1.00000000E+00	03626_chNET1_with_dp10.dat
524	1.15961544E-02	3.16019801E-02	-1.37731613E-05	-3.73909359E-05	-1.00000000E+00	-1.00000000E+00	-1.00000000E+00	-1.00000000E+00	-1.00000000E+00	-1.00000000E+00	-1.00000000E+00	03627_chNET1_with_dp10.dat
525	1.16264701E-02	3.16844017E-02	1.65426334E-05	4.50305870E-05	-1.00000000E+00	-1.00000000E+00	-1.00000000E+00	-1.00000000E+00	-1.00000000E+00	-1.00000000E+00	-1.00000000E+00	03628_chNET1_with_dp10.dat
526	1.16154201E-02	3.16542067E-02	5.49262053E-06	1.48356520E-05	-1.00000000E+00	-1.00000000E+00	-1.00000000E+00	-1.00000000E+00	-1.00000000E+00	-1.00000000E+00	-1.00000000E+00	03629_chNET1_with_dp10.dat
527	1.16271110E-02	3.16863113E-02	1.71834477E-05	4.69402302E-05	-1.00000000E+00	-1.00000000E+00	-1.00000000E+00	-1.00000000E+00	-1.00000000E+00	-1.00000000E+00	-1.00000000E+00	03630_chNET1_with_dp10.dat
528	1.16227044E-02	3.16742383E-02	1.27768760E-05	3.48672007E-05	-1.00000000E+00	-1.00000000E+00	-1.00000000E+00	-1.00000000E+00	-1.00000000E+00	-1.00000000E+00	-1.00000000E+00	03631_chNET1_with_dp10.dat
529	1.16355758E-02	3.17092125E-02	2.56482468E-05	6.98414384E-05	-1.00000000E+00	-1.00000000E+00	-1.00000000E+00	-1.00000000E+00	-1.00000000E+00	-1.00000000E+00	-1.00000000E+00	03632_chNET1_with_dp10.dat
530	1.16212502E-02	3.16700756E-02	1.13227362E-05	3.07045509E-05	-1.00000000E+00	-1.00000000E+00	-1.00000000E+00	-1.00000000E+00	-1.00000000E+00	-1.00000000E+00	-1.00000000E+00	03633_chNET1_with_dp10.dat
531	1.16307837E-02	3.16961276E-02	2.08561385E-05	5.67565334E-05	-1.00000000E+00	-1.00000000E+00	-1.00000000E+00	-1.00000000E+00	-1.00000000E+00	-1.00000000E+00	-1.00000000E+00	03634_chNET1_with_dp10.dat
532	1.16302595E-02	3.16946770E-02	2.03319430E-05	5.53058812E-05	-1.00000000E+00	-1.00000000E+00	-1.00000000E+00	-1.00000000E+00	-1.00000000E+00	-1.00000000E+00	-1.00000000E+00	03635_chNET1_with_dp10.dat
533	1.16554728E-02	3.17634114E-02	4.55453185E-05	1.24040286E-04	-1.00000000E+00	-1.00000000E+00	-1.00000000E+00	-1.00000000E+00	-1.00000000E+00	-1.00000000E+00	-1.00000000E+00	03636_chNET1_with_dp10.dat
534	1.16452935E-02	3.17357463E-02	3.53660361E-05	9.63752693E-05	-1.00000000E+00	-1.00000000E+00	-1.00000000E+00	-1.00000000E+00	-1.00000000E+00	-1.00000000E+00	-1.00000000E+00	03637_chNET1_with_dp10.dat
535	1.16525278E-02	3.17552227E-02	4.26003004E-05	1.15851669E-04	-1.00000000E+00	-1.00000000E+00	-1.00000000E+00	-1.00000000E+00	-1.00000000E+00	-1.00000000E+00	-1.00000000E+00	03638_chNET1_with_dp10.dat
536	1.16281399E-02	3.16888685E-02	1.82124375E-05	4.94974354E-05	-1.00000000E+00	-1.00000000E+00	-1.00000000E+00	-1.00000000E+00	-1.00000000E+00	-1.00000000E+00	-1.00000000E+00	03639_chNET1_with_dp10.dat
537	1.16133341E-02	3.16487416E-02	3.40659126E-06	9.37051419E-06	-1.00000000E+00	-1.00000000E+00	-1.00000000E+00	-1.00000000E+00	-1.00000000E+00	-1.00000000E+00	-1.00000000E+00	03640_chNET1_with_dp10.dat
538	1.16083001E-02	3.16346805E-02	-1.62737311E-06	-4.69059953E-06	-1.00000000E+00	-1.00000000E+00	-1.00000000E+00	-1.00000000E+00	-1.00000000E+00	-1.00000000E+00	-1.00000000E+00	03641_chNET1_with_dp10.dat
539	1.16286519E-02	3.16904918E-02	1.87243702E-05	5.11207007E-05	-1.00000000E+00	-1.00000000E+00	-1.00000000E+00	-1.00000000E+00	-1.00000000E+00	-1.00000000E+00	-1.00000000E+00	03642_chNET1_with_dp10.dat
540	1.16330927E-02	3.17025187E-02	2.31651492E-05	6.31476454E-05	-1.00000000E+00	-1.00000000E+00	-1.00000000E+00	-1.00000000E+00	-1.00000000E+00	-1.00000000E+00	-1.00000000E+00	03643_chNET1_with_dp10.dat
541	1.16137008E-02	3.16497137E-02	3.77325942E-06	1.03426219E-05	-1.00000000E+00	-1.00000000E+00	-1.00000000E+00	-1.00000000E+00	-1.00000000E+00	-1.00000000E+00	-1.00000000E+00	03644_chNET1_with_dp10.dat
542	1.16311289E-02	3.16971919E-02	2.12014279E-05	5.78208596E-05	-1.00000000E+00	-1.00000000E+00	-1.00000000E+00	-1.00000000E+00	-1.00000000E+00	-1.00000000E+00	-1.00000000E+00	03645_chNET1_with_dp10.dat
543	1.16478038E-02	3.17426431E-02	3.78763093E-05	1.03272063E-04	-1.00000000E+00	-1.00000000E+00	-1.00000000E+00	-1.00000000E+00	-1.00000000E+00	-1.00000000E+00	-1.00000000E+00	03646_chNET1_with_dp10.dat
544	1.16398082E-02	3.17207645E-02	2.98806949E-05	8.13934745E-05	-1.00000000E+00	-1.00000000E+00	-1.00000000E+00	-1.00000000E+00	-1.00000000E+00	-1.00000000E+00	-1.00000000E+00	03647_chNET1_with_dp10.dat
545	1.16083520E-02	3.16353295E-02	-1.57555146E-06	-4.04153515E-06	-1.00000000E+00	-1.00000000E+00	-1.00000000E+00	-1.00000000E+00	-1.00000000E+00	-1.00000000E+00	-1.00000000E+00	03648_chNET1_with_dp10.dat
546	1.16236983E-02	3.16768147E-02	1.37707752E-05	3.74436243E-05	-1.00000000E+00	-1.00000000E+00	-1.00000000E+00	-1.00000000E+00	-1.00000000E+00	-1.00000000E+00	-1.00000000E+00	03649_chNET1_with_dp10.dat
547	1.16022858E-02	3.16184077E-02	-7.64171147E-06	-2.09633703E-05	-1.00000000E+00	-1.00000000E+00	-1.00000000E+00	-1.00000000E+00	-1.00000000E+00	-1.00000000E+00	-1.00000000E+00	03650_chNET1_with_dp10.dat
548	1.16125282E-02	3.16462518E-02	2.60069242E-06	6.88074464E-06	-1.00000000E+00	-1.00000000E+00	-1.00000000E+00	-1.00000000E+00	-1.00000000E+00	-1.00000000E+00	-1.00000000E+00	03651_chNET1_with_dp10.dat
549	1.16338890E-02	3.17046529E-02	2.39614893E-05	6.52818054E-05	-1.00000000E+00	-1.00000000E+00	-1.00000000E+00	-1.00000000E+00	-1.00000000E+00	-1.00000000E+00	-1.00000000E+00	03652_chNET1_with_dp10.dat
550	1.16459563E-02	3.17374569E-02	3.60287571E-05	9.80857849E-05	-1.00000000E+00	-1.00000000E+00	-1.00000000E+00	-1.00000000E+00	-1.00000000E+00	-1.00000000E+00	-1.00000000E+00	03653_chNET1_with_dp10.dat
551	1.16401176E-02	3.17218331E-02	3.01901060E-05	8.24620359E-05	-1.00000000E+00	-1.00000000E+00	-1.00000000E+00	-1.00000000E+00	-1.00000000E+00	-1.00000000E+00	-1.00000000E+00	03654_chNET1_with_dp10.dat
552	1.16355052E-02	3.17090461E-02	2.55777308E-05	6.96749817E-05	-1.00000000E+00	-1.00000000E+00	-1.00000000E+00	-1.00000000E+00	-1.00000000E+00	-1.00000000E+00	-1.00000000E+00	03655_chNET1_with_dp10.dat
553	1.16337888E-02	3.17045375E-02	2.38613049E-05	6.51664709E-05	-1.00000000E+00	-1.00000000E+00	-1.00000000E+00	-1.00000000E+00	-1.00000000E+00	-1.00000000E+00	-1.00000000E+00	03656_chNET1_with_dp10.dat
554	1.16147950E-02	3.16527279E-02	4.86752712E-06	1.33567825E-05	-1.00000000E+00	-1.00000000E+00	-1.00000000E+00	-1.00000000E+00	-1.00000000E+00	-1.00000000E+00	-1.00000000E+00	03657_chNET1_with_dp10.dat
555	1.16429749E-02	3.17294019E-02	3.30473671E-05	9.00308433E-05	-1.00000000E+00	-1.00000000E+00	-1.00000000E+00	-1.00000000E+00	-1.00000000E+00	-1.00000000E+00	-1.00000000E+00	03658_chNET1_with_dp10.dat
556	1.16242809E-02	3.16785804E-02	1.43533488E-05	3.92092819E-05	-1.00000000E+00	-1.00000000E+00	-1.00000000E+00	-1.00000000E+00	-1.00000000E+00	-1.00000000E+00	-1.00000000E+00	03659_chNET1_with_dp10.dat
557	1.16567671E-02	3.17670333E-02	4.68396105E-05	1.27662236E-04	-1.00000000E+00	-1.00000000E+00	-1.00000000E+00	-1.00000000E+00	-1.00000000E+00	-1.00000000E+00	-1.00000000E+00	03660_chNET1_with_dp10.dat
558	1.16146594E-02	3.16523207E-02	4.73192541E-06	1.29496616E-05	-1.00000000E+00	-1.00000000E+00	-1.00000000E+00	-1.00000000E+00	-1.00000000E+00	-1.00000000E+00	-1.00000000E+00	03661_chNET1_with_dp10.dat
559	1.16362393E-02	3.17110982E-02	2.63118171E-05	7.17271153E-05	-1.00000000E+00	-1.00000000E+00	-1.00000000E+00	-1.00000000E+00	-1.00000000E+00	-1.00000000E+00	-1.00000000E+00	03662_chNET1_with_dp10.dat
560	1.16075335E-02	3.16329234E-02	-2.39403291E-06	-6.44764706E-06	-1.00000000E+00	-1.00000000E+00	-1.00000000E+00	-1.00000000E+00	-1.00000000E+00	-1.00000000E+00	-1.00000000E+00	03663_chNET1_with_dp10.dat
561	1.16391547E-02	3.17189845E-02	2.92272105E-05	7.96133981E-05	-1.00000000E+00	-1.00000000E+00	-1.00000000E+00	-1.00000000E+00	-1.00000000E+00	-1.00000000E+00	-1.00000000E+00	03664_chNET1_with_dp10.dat
562	1.16354586E-02	3.17089474E-02	2.55311187E-05	6.95763241E-05	-1.00000000E+00	-1.00000000E+00	-1.00000000E+00	-1.00000000E+00	-1.00000000E+00	-1.00000000E+00	-1.00000000E+00	03665_chNET1_with_dp10.dat
563	1.16221226E-02	3.16726018E-02	1.21950844E-05	3.32306857E-05	-1.00000000E+00	-1.00000000E+00	-1.00000000E+00	-1.00000000E+00	-1.00000000E+00	-1.00000000E+00	-1.00000000E+00	03666_chNET1_with_dp10.dat
564	1.16390558E-02	3.17189054E-02	2.91283276E-05	7.95343578E-05	-1.00000000E+00	-1.00000000E+00	-1.00000000E+00	-1.00000000E+00	-1.00000000E+00	-1.00000000E+00	-1.00000000E+00	03667_chNET1_with_dp10.dat
565	1.16173945E-02	3.16595602E-02	7.46700013E-06	2.01890846E-05	-1.00000000E+00	-1.00000000E+00	-1.00000000E+00	-1.00000000E+00	-1.00000000E+00	-1.00000000E+00	-1.00000000E+00	03668_chNET1_with_dp10.dat
566	1.16529739E-02	3.17566119E-02	4.30464166E-05	1.17240811E-04	-1.00000000E+00	-1.00000000E+00	-1.00000000E+00	-1.00000000E+00	-1.00000000E+00	-1.00000000E+00	-1.00000000E+00	03669_chNET1_with_dp10.dat
567	1.16304680E-02	3.16953577E-02	2.05404645E-05	5.59865984E-05	-1.00000000E+00	-1.00000000E+00	-1.00000000E+00	-1.00000000E+00	-1.00000000E+00	-1.00000000E+00	-1.00000000E+00	03670_chNET1_with_dp10.dat
568	1.16443828E-02	3.17334007E-02	3.44552753E-05	9.40295894E-05	-1.00000000E+00	-1.00000000E+00	-1.00000000E+00	-1.00000000E+00	-1.00000000E+00	-1.00000000E+00	-1.00000000E+00	03671_chNET1_with_dp10.dat
569	1.16641256E-02	3.17871398E-02	5.41980502E-05	1.47768678E-04	-1.00000000E+00	-1.00000000E+00	-1.00000000E+00	-1.00000000E+00	-1.00000000E+00	-1.00000000E+00	-1.00000000E+00	03672_chNET1_with_dp10.dat
570	1.16472549E-02	3.17411683E-02	3.73274144E-05	1.01797266E-04	-1.00000000E+00	-1.00000000E+00	-1.00000000E+00	-1.00000000E+00	-1.00000000E+00	-1.00000000E+00	-1.00000000E+00	03673_chNET1_with_dp10.dat
571	1.16560787E-02	3.17651187E-02	4.61511456E-05	1.25747577E-04	-1.00000000E+00	-1.00000000E+00	-1.00000000E+00	-1.00000000E+00	-1.00000000E+00	-1.00000000E+00	-1.00000000E+00	03674_chNET1_with_dp10.dat
572	1.16350550E-02	3.17078302E-02	2.51275189E-05	6.84591297E-05	-1.00000000E+00	-1.00000000E+00	-1.00000000E+00	-1.00000000E+00	-1.00000000E+00	-1.00000000E+00	-1.00000000E+00	03675_chNET1_with_dp10.dat
573	1.16267370E-02	3.16850397E-02	1.68094850E-05	4.56686616E-05	-1.00000000E+00	-1.00000000E+00	-1.00000000E+00	-1.00000000E+00	-1.00000000E+00	-1.00000000E+00	-1.00000000E+00	03676_chNET1_with_dp10.dat
574	1.16368468E-02	3.17127797E-02	2.69192809E-05	7.34086327E-05	-1.00000000E+00	-1.00000000E+00	-1.00000000E+00	-1.00000000E+00	-1.00000000E+00	-1.00000000E+00	-1.00000000E+00	03677_chNET1_with_dp10.dat
575	1.16358832E-02	3.17101395E-02	2.59556771E-05	7.07684396E-05	-1.00000000E+00	-1.00000000E+00	-1.00000000E+00	-1.00000000E+00	-1.00000000E+00	-1.00000000E+00	-1.00000000E+00	03678_chNET1_with_dp10.dat
576	1.16393284E-02	3.17194151E-02	2.94008516E-05	8.00440268E-05	-1.00000000E+00	-1.00000000E+00	-1.00000000E+00	-1.00000000E+00	-1.00000000E+00	-1.00000000E+00	-1.00000000E+00	03679_chNET1_with_dp10.dat
577	1.16237108E-02	3.16767566E-02	1.37833194E-05	3.73854769E-05	-1.00000000E+00	-1.00000000E+00	-1.00000000E+00	-1.00000000E+00	-1.00000000E+00	-1.00000000E+00	-1.00000000E+00	03680_chNET1_with_dp10.dat
578	1.16216760E-02	3.16716868E-02	1.17484831E-05	3.23157585E-05	-1.00000000E+00	-1.00000000E+00	-1.00000000E+00	-1.00000000E+00	-1.00000000E+00	-1.00000000E+00	-1.00000000E+00	03681_chNET1_with_dp10.dat
579	1.16509472E-02	3.17510660E-02	4.10196955E-05	1.11694903E-04	-1.00000000E+00	-1.00000000E+00	-1.00000000E+00	-1.00000000E+00	-1.00000000E+00	-1.00000000E+00	-1.00000000E+00	03682_chNET1_with_dp10.dat
580	1.16159419E-02	3.16559166E-02	6.01438969E-06	1.65455178E-05	-1.00000000E+00	-1.00000000E+00	-1.00000000E+00	-1.00000000E+00	-1.00000000E+00	-1.00000000E+00	-1.00000000E+00	03683_chNET1_with_dp10.dat
581	1.16287189E-02	3.16905082E-02	1.87914117E-05	5.11371526E-05	-1.00000000E+00	-1.00000000E+00	-1.00000000E+00	-1.00000000E+00	-1.00000000E+00	-1.00000000E+00	-1.00000000E+00	03684_chNET1_with_dp10.dat
582	1.16471832E-02	3.17410560E-02	3.72557085E-05	1.01684907E-04	-1.00000000E+00	-1.00000000E+00	-1.00000000E+00	-1.00000000E+00	-1.00000000E+00	-1.00000000E+00	-1.00000000E+00	03685_chNET1_with_dp10.dat
583	1.16272405E-02	3.16865998E-02	1.73129555E-05	4.72286785E-05	-1.00000000E+00	-1.00000000E+00	-1.00000000E+00	-1.00000000E+00	-1.00000000E+00	-1.00000000E+00	-1.00000000E+00	03686_chNET1_with_dp10.dat
584	1.16379562E-02	3.17158549E-02	2.80286667E-05	7.64838162E-05	-1.00000000E+00	-1.00000000E+00	-1.00000000E+00	-1.00000000E+00	-1.00000000E+00	-1.00000000E+00	-1.00000000E+00	03687_chNET1_with_dp10.dat
585	1.16049435E-02	3.16258562E-02	-4.98403534E-06	-1.35148907E-05	-1.00000000E+00	-1.00000000E+00	-1.00000000E+00	-1.00000000E+00	-1.00000000E+00	-1.00000000E+00	-1.00000000E+00	03688_chNET1_with_dp10.dat
586	1.16362842E-02	3.17112548E-02	2.63567043E-05	7.18836917E-05	-1.00000000E+00	-1.00000000E+00	-1.00000000E+00	-1.00000000E+00	-1.00000000E+00	-1.00000000E+00	-1.00000000E+00	03689_chNET1_with_dp10.dat
587	1.16157164E-02	3.16551346E-02	5.78889238E-06	1.57635738E-05	-1.00000000E+00	-1.00000000E+00	-1.00000000E+00	-1.00000000E+00	-1.00000000E+00	-1.00000000E+00	-1.00000000E+00	03690_chNET1_with_dp10.dat
588	1.16377138E-02	3.17151238E-02	2.77863319E-05	7.57527428E-05	-1.00000000E+00	-1.00000000E+00	-1.00000000E+00	-1.00000000E+00	-1.00000000E+00	-1.00000000E+00	-1.00000000E+00	03691_chNET1_with_dp10.dat
589	1.16496841E-02	3.17477769E-02	3.97565835E-05	1.08405799E-04	-1.00000000E+00	-1.00000000E+00	-1.00000000E+00	-1.00000000E+00	-1.00000000E+00	-1.00000000E+00	-1.00000000E+00	03692_chNET1_with_dp10.dat
590	1.16412542E-02	3.17246943E-02	3.13266745E-05	8.53232669E-05	-1.00000000E+00	-1.00000000E+00	-1.00000000E+00	-1.00000000E+00	-1.00000000E+00	-1.00000000E+00	-1.00000000E+00	03693_chNET1_with_dp10.dat
591	1.16278521E-02	3.16884111E-02	1.79246127E-05	4.90400485E-05	-1.00000000E+00	-1.00000000E+00	-1.00000000E+00	-1.00000000E+00	-1.00000000E+00	-1.00000000E+00	-1.00000000E+00	03694_chNET1_with_dp10.dat
592	1.16450944E-02	3.17352903E-02	3.51668582E-05	9.59192103E-05	-1.00000000E+00	-1.00000000E+00	-1.00000000E+00	-1.00000000E+00	-1.00000000E+00	-1.00000000E+00	-1.00000000E+00	03695_chNET1_with_dp10.dat
593	1.16440255E-02	3.17321133E-02	3.40980234E-05	9.27422013E-05	-1.00000000E+00	-1.00000000E+00	-1.00000000E+00	-1.00000000E+00	-1.00000000E+00	-1.00000000E+00	-1.00000000E+00	03696_chNET1_with_dp10.dat
594	1.16222309E-02	3.16728995E-02	1.23033852E-05	3.35283860E-05	-1.00000000E+00	-1.00000000E+00	-1.00000000E+00	-1.00000000E+00	-1.00000000E+00	-1.00000000E+00	-1.00000000E+00	03697_chNET1_with_dp10.dat
595	1.16437452E-02	3.17314547E-02	3.38177325E-05	9.20836062E-05	-1.00000000E+00	-1.00000000E+00	-1.00000000E+00	-1.00000000E+00	-1.00000000E+00	-1.00000000E+00	-1.00000000E+00	03698_chNET1_with_dp10.dat
596	1.16630550E-02	3.17840517E-02	5.31274878E-05	1.44680645E-04	-1.00000000E+00	-1.00000000E+00	-1.00000000E+00	-1.00000000E+00	-1.00000000E+00	-1.00000000E+00	-1.00000000E+00	03699_chNET1_with_dp10.dat
597	1.16326090E-02	3.17012945E-02	2.26815121E-05	6.19234215E-05	-1.00000000E+00	-1.00000000E+00	-1.00000000E+00	-1.00000000E+00	-1.00000000E+00	-1.00000000E+00	-1.00000000E+00	03700_chNET1_with_dp10.dat
598	1.16381585E-02	3.17164813E-02	2.82310021E-05	7.71102127E-05	-1.00000000E+00	-1.00000000E+00	-1.00000000E+00	-1.00000000E+00	-1.00000000E+00	-1.00000000E+00	-1.00000000E+00	03701_chNET1_with_dp10.dat
599	1.16051644E-02	3.16262769E-02	-4.76312528E-06	-1.30941928E-05	-1.00000000E+00	-1.00000000E+00	-1.00000000E+00	-1.00000000E+00	-1.00000000E+00	-1.00000000E+00	-1.00000000E+00	03702_chNET1_with_dp10.dat
600	1.16445578E-02	3.17338071E-02	3.46303302E-05	9.44360569E-05	-1.00000000E+00	-1.00000000E+00	-1.00000000E+00	-1.00000000E+00	-1.00000000E+00	-1.00000000E+00	-1.00000000E+00	03703_chNET1_with_dp10.dat
601	1.16362712E-02	3.17110198E-02	2.63436899E-05	7.16486929E-05	-1.00000000E+00	-1.00000000E+00	-1.00000000E+00	-1.00000000E+00	-1.00000000E+00	-1.00000000E+00	-1.00000000E+00	03704_chNET1_with_dp10.dat
602	1.16314402E-02	3.16979888E-02	2.15127342E-05	5.86177025E-05	-1.00000000E+00	-1.00000000E+00	-1.00000000E+00	-1.00000000E+00	-1.00000000E+00	-1.00000000E+00	-1.00000000E+00	03705_chNET1_with_dp10.dat
603	1.16363777E-02	3.17115446E-02	2.64501542E-05	7.21735581E-05	-1.00000000E+00	-1.00000000E+00	-1.00000000E+00	-1.00000000E+00	-1.00000000E+00	-1.00000000E+00	-1.00000000E+00	03706_chNET1_with_dp10.dat
604	1.16359074E-02	3.17100975E-02	2.59798904E-05	7.07263945E-05	-1.00000000E+00	-1.00000000E+00	-1.00000000E+00	-1.00000000E+00	-1.00000000E+00	-1.00000000E+00	-1.00000000E+00	03707_chNET1_with_dp10.dat
605	1.16389913E-02	3.17186769E-02	2.90637547E-05	7.93058602E-05	-1.00000000E+00	-1.00000000E+00	-1.00000000E+00	-1.00000000E+00	-1.00000000E+00	-1.00000000E+00	-1.00000000E+00	03708_chNET1_with_dp10.dat
606	1.16344083E-02	3.17061777E-02	2.44807716E-05	6.68066417E-05	-1.00000000E+00	-1.00000000E+00	-1.00000000E+00	-1.00000000E+00	-1.00000000E+00	-1.00000000E+00	-1.00000000E+00	03709_chNET1_with_dp10.dat
607	1.16430865E-02	3.17295807E-02	3.31589717E-05	9.02096634E-05	-1.00000000E+00	-1.00000000E+00	-1.00000000E+00	-1.00000000E+00	-1.00000000E+00	-1.00000000E+00	-1.00000000E+00	03710_chNET1_with_dp10.dat
608	1.16307659E-02	3.16961649E-02	2.08384119E-05	5.67938361E-05	-1.00000000E+00	-1.00000000E+00	-1.00000000E+00	-1.00000000E+00	-1.00000000E+00	-1.00000000E+00	-1.00000000E+00	03711_chNET1_with_dp10.dat
609	1.16343294E-02	3.17058620E-02	2.44018526E-05	6.64909348E-05	-1.00000000E+00	-1.00000000E+00	-1.00000000E+00	-1.00000000E+00	-1.00000000E+00	-1.00000000E+00	-1.00000000E+00	03712_chNET1_with_dp10.dat
610	1.16413773E-02	3.17251550E-02	3.14498092E-05	8.57838975E-05	-1.00000000E+00	-1.00000000E+00	-1.00000000E+00	-1.00000000E+00	-1.00000000E+00	-1.00000000E+00	-1.00000000E+00	03713_chNET1_with_dp10.dat
611	1.16194914E-02	3.16651974E-02	9.56393222E-06	2.58263012E-05	-1.00000000E+00	-1.00000000E+00	-1.00000000E+00	-1.00000000E+00	-1.00000000E+00	-1.00000000E+00	-1.00000000E+00	03714_chNET1_with_dp10.dat
612	1.16320240E-02	3.16994340E-02	2.20964406E-05	6.00629420E-05	-1.00000000E+00	-1.00000000E+00	-1.00000000E+00	-1.00000000E+00	-1.00000000E+00	-1.00000000E+00	-1.00000000E+00	03715_chNET1_with_dp10.dat
613	1.16382991E-02	3.17166875E-02	2.83716078E-05	7.73164540E-05	-1.00000000E+00	-1.00000000E+00	-1.00000000E+00	-1.00000000E+00	-1.00000000E+00	-1.00000000E+00	-1.00000000E+00	03716_chNET1_with_dp10.dat
614	1.16640781E-02	3.17867754E-02	5.41505478E-05	1.47404325E-04	-1.00000000E+00	-1.00000000E+00	-1.00000000E+00	-1.00000000E+00	-1.00000000E+00	-1.00000000E+00	-1.00000000E+00	03717_chNET1_with_dp10.dat
615	1.16351385E-02	3.17079006E-02	2.52109384E-05	6.85294793E-05	-1.00000000E+00	-1.00000000E+00	-1.00000000E+00	-1.00000000E+00	-1.00000000E+00	-1.00000000E+00	-1.00000000E+00	03718_chNET1_with_dp10.dat
616	1.16080009E-02	3.16341817E-02	-1.92664029E-06	-5.18940578E-06	-1.00000000E+00	-1.00000000E+00	-1.00000000E+00	-1.00000000E+00	-1.00000000E+00	-1.00000000E+00	-1.00000000E+00	03719_chNET1_with_dp10.dat
617	1.16471857E-02	3.17408568E-02	3.72581963E-05	1.01485716E-04	-1.00000000E+00	-1.00000000E+00	-1.00000000E+00	-1.00000000E+00	-1.00000000E+00	-1.00000000E+00	-1.00000000E+00	03720_chNET1_with_dp10.dat
618	1.16121296E-02	3.16454439E-02	2.20211847E-06	6.07286678E-06	-1.00000000E+00	-1.00000000E+00	-1.00000000E+00	-1.00000000E+00	-1.00000000E+00	-1.00000000E+00	-1.00000000E+00	03721_chNET1_with_dp10.dat
619	1.16481961E-02	3.17435366E-02	3.82685481E-05	1.04165513E-04	-1.00000000E+00	-1.00000000E+00	-1.00000000E+00	-1.00000000E+00	-1.00000000E+00	-1.00000000E+00	-1.00000000E+00	03722_chNET1_with_dp10.dat
