# Supplementary material for: The dynamic nature of netrin-1 and the structural basis for glycosaminoglycan fragment-induced filament formation
Source: Nat Commun. 2023 Mar 3;14:1226. doi: 10.1038/s41467-023-36692-w (PMC9984387; doi:10.1038/s41467-023-36692-w)
Supplement: Supplementary file 3 — Supplementary Data 1 [file 41467_2023_36692_MOESM3_ESM.zip › data_SEC-SAXS/sm16028-7_379533/datrg_table_chNET1_delC+dp10.tsv]

first	last	n_min	n_max	q_min (nm⁻¹)	q_max (nm⁻¹)	q_min*Rg	q_max*Rg	Rg (nm)	uRg (nm)	I0	uI0	fidelity	file
15	48	14	47	6.512462e-02	1.379988e-01	4.238402e-01	8.981155e-01	6.508140e+00	4.729750e-02	2.352780e-01	6.230080e-04	8.868830e-02	chNET1_delC+dp10.dat
15	49	14	48	6.512462e-02	1.402071e-01	4.262381e-01	9.176499e-01	6.544960e+00	4.730640e-02	2.356470e-01	6.440150e-04	2.510130e-02	chNET1_delC+dp10.dat
15	50	14	49	6.512462e-02	1.424154e-01	4.247910e-01	9.289387e-01	6.522740e+00	4.515140e-02	2.354190e-01	6.293460e-04	1.759670e-02	chNET1_delC+dp10.dat
15	51	14	50	6.512462e-02	1.446237e-01	4.255386e-01	9.450032e-01	6.534220e+00	4.229540e-02	2.355390e-01	6.065020e-04	1.886930e-02	chNET1_delC+dp10.dat
15	52	14	51	6.512462e-02	1.468320e-01	4.247786e-01	9.577193e-01	6.522550e+00	3.994860e-02	2.354140e-01	5.860740e-04	1.933500e-02	chNET1_delC+dp10.dat
15	53	14	52	6.512462e-02	1.490403e-01	4.240603e-01	9.704792e-01	6.511520e+00	3.768940e-02	2.352940e-01	5.661560e-04	1.989230e-02	chNET1_delC+dp10.dat
15	54	14	53	6.512462e-02	1.512486e-01	4.220558e-01	9.802032e-01	6.480740e+00	3.825780e-02	2.349530e-01	5.860790e-04	2.894020e-03	chNET1_delC+dp10.dat
15	55	14	54	6.512462e-02	1.534569e-01	4.226497e-01	9.959141e-01	6.489860e+00	3.609100e-02	2.350560e-01	5.674790e-04	3.110000e-03	chNET1_delC+dp10.dat
15	56	14	55	6.512462e-02	1.556653e-01	4.220505e-01	1.008814e+00	6.480660e+00	3.419900e-02	2.349500e-01	5.498800e-04	3.225310e-03	chNET1_delC+dp10.dat
15	57	14	56	6.512462e-02	1.578736e-01	4.221808e-01	1.023441e+00	6.482660e+00	3.209190e-02	2.349730e-01	5.290460e-04	4.311500e-03	chNET1_delC+dp10.dat
15	58	14	57	6.512462e-02	1.600819e-01	4.218597e-01	1.036967e+00	6.477730e+00	3.029200e-02	2.349140e-01	5.109130e-04	5.255650e-03	chNET1_delC+dp10.dat
15	59	14	58	6.512462e-02	1.622902e-01	4.218259e-01	1.051188e+00	6.477210e+00	2.850440e-02	2.349080e-01	4.923420e-04	6.973800e-03	chNET1_delC+dp10.dat
15	60	14	59	6.512462e-02	1.644985e-01	4.223996e-01	1.066940e+00	6.486020e+00	2.723930e-02	2.350180e-01	4.819060e-04	6.230280e-03	chNET1_delC+dp10.dat
15	61	14	60	6.512462e-02	1.667068e-01	4.219932e-01	1.080223e+00	6.479780e+00	2.591570e-02	2.349390e-01	4.684380e-04	6.663570e-03	chNET1_delC+dp10.dat
15	62	14	61	6.512462e-02	1.689151e-01	4.217894e-01	1.094004e+00	6.476650e+00	2.458280e-02	2.348980e-01	4.538880e-04	8.223370e-03	chNET1_delC+dp10.dat
15	63	14	62	6.512462e-02	1.711234e-01	4.222179e-01	1.109432e+00	6.483230e+00	2.344210e-02	2.349850e-01	4.432080e-04	8.115420e-03	chNET1_delC+dp10.dat
15	64	14	63	6.512462e-02	1.733317e-01	4.221443e-01	1.123554e+00	6.482100e+00	2.220030e-02	2.349700e-01	4.290830e-04	1.040940e-02	chNET1_delC+dp10.dat
15	65	14	64	6.512462e-02	1.755400e-01	4.219490e-01	1.137341e+00	6.479100e+00	2.108160e-02	2.349280e-01	4.163870e-04	1.248760e-02	chNET1_delC+dp10.dat
15	66	14	65	6.512462e-02	1.777483e-01	4.222466e-01	1.152462e+00	6.483670e+00	2.012240e-02	2.349920e-01	4.063670e-04	1.336040e-02	chNET1_delC+dp10.dat
15	67	14	66	6.512462e-02	1.799566e-01	4.219242e-01	1.165889e+00	6.478720e+00	1.927550e-02	2.349220e-01	3.971790e-04	1.358590e-02	chNET1_delC+dp10.dat
15	68	14	67	6.512462e-02	1.821650e-01	4.214494e-01	1.178868e+00	6.471430e+00	1.873420e-02	2.348160e-01	3.931170e-04	9.822460e-03	chNET1_delC+dp10.dat
15	69	14	68	6.512462e-02	1.843733e-01	4.209962e-01	1.191875e+00	6.464470e+00	1.816250e-02	2.347140e-01	3.884180e-04	7.256730e-03	chNET1_delC+dp10.dat
15	70	14	69	6.512462e-02	1.865816e-01	4.207676e-01	1.205496e+00	6.460960e+00	1.737350e-02	2.346610e-01	3.790890e-04	8.009160e-03	chNET1_delC+dp10.dat
15	71	14	70	6.512462e-02	1.887899e-01	4.205559e-01	1.219150e+00	6.457710e+00	1.664510e-02	2.346120e-01	3.703110e-04	8.868950e-03	chNET1_delC+dp10.dat
15	72	14	71	6.512462e-02	1.909982e-01	4.201912e-01	1.232341e+00	6.452110e+00	1.611320e-02	2.345250e-01	3.652790e-04	7.144540e-03	chNET1_delC+dp10.dat
15	73	14	72	6.512462e-02	1.932065e-01	4.196995e-01	1.245131e+00	6.444560e+00	1.581300e-02	2.344060e-01	3.650310e-04	3.593040e-03	chNET1_delC+dp10.dat
15	74	14	73	6.512462e-02	1.954148e-01	4.195791e-01	1.259001e+00	6.442710e+00	1.516620e-02	2.343770e-01	3.565340e-04	4.351380e-03	chNET1_delC+dp10.dat
15	75	14	74	6.512462e-02	1.976231e-01	4.195302e-01	1.273080e+00	6.441960e+00	1.450580e-02	2.343650e-01	3.476220e-04	5.524780e-03	chNET1_delC+dp10.dat
15	76	14	75	6.512462e-02	1.998314e-01	4.193941e-01	1.286888e+00	6.439870e+00	1.392940e-02	2.343300e-01	3.399670e-04	6.422240e-03	chNET1_delC+dp10.dat
15	77	14	76	6.512462e-02	2.020397e-01	4.189936e-01	1.299867e+00	6.433720e+00	1.364650e-02	2.342270e-01	3.391020e-04	3.530510e-03	chNET1_delC+dp10.dat
15	78	14	77	6.512462e-02	2.042480e-01	4.190717e-01	1.314320e+00	6.434920e+00	1.310260e-02	2.342480e-01	3.315920e-04	4.361700e-03	chNET1_delC+dp10.dat
15	79	14	78	6.512462e-02	2.064563e-01	4.190717e-01	1.328530e+00	6.434920e+00	1.257300e-02	2.342480e-01	3.239740e-04	5.556130e-03	chNET1_delC+dp10.dat
15	80	14	79	6.512462e-02	2.086647e-01	4.190249e-01	1.342590e+00	6.434200e+00	1.208830e-02	2.342350e-01	3.168920e-04	6.917610e-03	chNET1_delC+dp10.dat
15	81	14	80	6.512462e-02	2.108730e-01	4.189376e-01	1.356516e+00	6.432860e+00	1.161910e-02	2.342110e-01	3.101160e-04	8.243840e-03	chNET1_delC+dp10.dat
15	82	14	81	6.512462e-02	2.130813e-01	4.189500e-01	1.370763e+00	6.433050e+00	1.116630e-02	2.342150e-01	3.033360e-04	1.027610e-02	chNET1_delC+dp10.dat
15	83	14	82	6.512462e-02	2.152896e-01	4.187181e-01	1.384202e+00	6.429490e+00	1.087490e-02	2.341490e-01	3.003860e-04	8.282590e-03	chNET1_delC+dp10.dat
15	84	14	83	6.512462e-02	2.174979e-01	4.187943e-01	1.398655e+00	6.430660e+00	1.048580e-02	2.341710e-01	2.946050e-04	9.783090e-03	chNET1_delC+dp10.dat
15	85	14	84	6.512462e-02	2.197062e-01	4.187676e-01	1.412766e+00	6.430250e+00	1.010210e-02	2.341630e-01	2.885860e-04	1.202380e-02	chNET1_delC+dp10.dat
15	86	14	85	6.512462e-02	2.219145e-01	4.185410e-01	1.426194e+00	6.426770e+00	9.884840e-03	2.340960e-01	2.868480e-04	8.844480e-03	chNET1_delC+dp10.dat
15	87	14	86	6.512462e-02	2.241228e-01	4.185052e-01	1.440263e+00	6.426220e+00	9.533310e-03	2.340860e-01	2.812060e-04	1.078830e-02	chNET1_delC+dp10.dat
15	88	14	87	6.512462e-02	2.263311e-01	4.184752e-01	1.454350e+00	6.425760e+00	9.188710e-03	2.340770e-01	2.756210e-04	1.312880e-02	chNET1_delC+dp10.dat
15	89	14	88	6.512462e-02	2.285394e-01	4.183586e-01	1.468130e+00	6.423970e+00	8.909510e-03	2.340410e-01	2.714980e-04	1.366460e-02	chNET1_delC+dp10.dat
15	90	14	89	6.512462e-02	2.307477e-01	4.183085e-01	1.482139e+00	6.423200e+00	8.613150e-03	2.340250e-01	2.666000e-04	1.611660e-02	chNET1_delC+dp10.dat
15	91	14	90	6.512462e-02	2.329560e-01	4.182935e-01	1.496270e+00	6.422970e+00	8.327540e-03	2.340200e-01	2.617210e-04	1.946840e-02	chNET1_delC+dp10.dat
15	92	14	91	6.512462e-02	2.351644e-01	4.178995e-01	1.509031e+00	6.416920e+00	8.579050e-03	2.338940e-01	2.733790e-04	2.125180e-03	chNET1_delC+dp10.dat
15	93	14	92	6.512462e-02	2.373727e-01	4.175791e-01	1.522034e+00	6.412000e+00	8.625000e-03	2.337900e-01	2.788440e-04	4.122390e-04	chNET1_delC+dp10.dat
15	94	14	93	6.512462e-02	2.395810e-01	4.174475e-01	1.535709e+00	6.409980e+00	8.395610e-03	2.337470e-01	2.755630e-04	3.784670e-04	chNET1_delC+dp10.dat
15	95	14	94	6.512462e-02	2.417893e-01	4.173179e-01	1.549383e+00	6.407990e+00	8.180350e-03	2.337040e-01	2.724970e-04	3.416160e-04	chNET1_delC+dp10.dat
15	96	14	95	6.512462e-02	2.439976e-01	4.169461e-01	1.562141e+00	6.402280e+00	8.393820e-03	2.335790e-01	2.834110e-04	1.367260e-05	chNET1_delC+dp10.dat
15	97	14	96	6.512462e-02	2.462059e-01	4.165866e-01	1.574920e+00	6.396760e+00	8.559420e-03	2.334560e-01	2.929210e-04	4.148900e-07	chNET1_delC+dp10.dat
15	98	14	97	6.512462e-02	2.484142e-01	4.164121e-01	1.588380e+00	6.394080e+00	8.409460e-03	2.333960e-01	2.916760e-04	2.070930e-07	chNET1_delC+dp10.dat
15	99	14	98	6.512462e-02	2.506225e-01	4.162597e-01	1.601914e+00	6.391740e+00	8.235060e-03	2.333430e-01	2.895780e-04	1.297590e-07	chNET1_delC+dp10.dat
15	100	14	99	6.512462e-02	2.528308e-01	4.162193e-01	1.615872e+00	6.391120e+00	7.993460e-03	2.333290e-01	2.850610e-04	1.755730e-07	chNET1_delC+dp10.dat
15	101	14	100	6.512462e-02	2.550391e-01	4.159933e-01	1.629101e+00	6.387650e+00	7.932880e-03	2.332480e-01	2.867520e-04	3.279110e-08	chNET1_delC+dp10.dat
15	102	14	101	6.512462e-02	2.572474e-01	4.158950e-01	1.642818e+00	6.386140e+00	7.741020e-03	2.332120e-01	2.835530e-04	3.090480e-08	chNET1_delC+dp10.dat
15	103	14	102	6.512462e-02	2.594557e-01	4.158227e-01	1.656633e+00	6.385030e+00	7.539130e-03	2.331860e-01	2.798660e-04	3.518370e-08	chNET1_delC+dp10.dat
15	104	14	103	6.512462e-02	2.616641e-01	4.156175e-01	1.669909e+00	6.381880e+00	7.494050e-03	2.331100e-01	2.816840e-04	5.979830e-09	chNET1_delC+dp10.dat
15	105	14	104	6.512462e-02	2.638724e-01	4.154293e-01	1.683239e+00	6.378990e+00	7.423350e-03	2.330390e-01	2.825600e-04	1.284530e-09	chNET1_delC+dp10.dat
15	106	14	105	6.512462e-02	2.660807e-01	4.152782e-01	1.696709e+00	6.376670e+00	7.309540e-03	2.329820e-01	2.817510e-04	5.026170e-10	chNET1_delC+dp10.dat
15	107	14	106	6.512462e-02	2.682890e-01	4.149949e-01	1.709623e+00	6.372320e+00	7.420460e-03	2.328740e-01	2.895150e-04	4.868730e-12	chNET1_delC+dp10.dat
