# Supplementary material for: The dynamic nature of netrin-1 and the structural basis for glycosaminoglycan fragment-induced filament formation
Source: Nat Commun. 2023 Mar 3;14:1226. doi: 10.1038/s41467-023-36692-w (PMC9984387; doi:10.1038/s41467-023-36692-w)
Supplement: Supplementary file 3 — Supplementary Data 1 [file 41467_2023_36692_MOESM3_ESM.zip › data_SEC-SAXS/sm16028-7_379539/chNET1+dp8_long_traces.csv]

# Buffer range for subtraction:
# 0 to 240
# 557 to 619
# Average window size: 5
# Molecule type (Vc MW): Protein
# Molecule density (Vp MW): 0.00083
#
Frame_#	Integrated_Intensity	Mean_Intensity	Subtracted_Integrated_Intensity	Subtracted_Mean_Intensity	Rg_(A)	Rger_(A)	I0	I0er	MW_Vc_(kDa)	MWer_Vc_(kDa)	MW_Vp_(kDa)	File_Name
0	1.17417498E-02	3.19985772E-02	1.84331481E-05	5.02530846E-05	-1.00000000E+00	-1.00000000E+00	-1.00000000E+00	-1.00000000E+00	-1.00000000E+00	-1.00000000E+00	-1.00000000E+00	06823_chNET1_dp8_long.dat
1	1.17384139E-02	3.19896234E-02	1.50972500E-05	4.12992880E-05	-1.00000000E+00	-1.00000000E+00	-1.00000000E+00	-1.00000000E+00	-1.00000000E+00	-1.00000000E+00	-1.00000000E+00	06824_chNET1_dp8_long.dat
2	1.17302259E-02	3.19671268E-02	6.90921189E-06	1.88026580E-05	-1.00000000E+00	-1.00000000E+00	-1.00000000E+00	-1.00000000E+00	-1.00000000E+00	-1.00000000E+00	-1.00000000E+00	06825_chNET1_dp8_long.dat
3	1.17286357E-02	3.19629427E-02	5.31906393E-06	1.46186189E-05	-1.00000000E+00	-1.00000000E+00	-1.00000000E+00	-1.00000000E+00	-1.00000000E+00	-1.00000000E+00	-1.00000000E+00	06826_chNET1_dp8_long.dat
4	1.17258538E-02	3.19553873E-02	2.53719836E-06	7.06323020E-06	-1.00000000E+00	-1.00000000E+00	-1.00000000E+00	-1.00000000E+00	-1.00000000E+00	-1.00000000E+00	-1.00000000E+00	06827_chNET1_dp8_long.dat
5	1.17124314E-02	3.19187475E-02	-1.08852722E-05	-2.95765953E-05	-1.00000000E+00	-1.00000000E+00	-1.00000000E+00	-1.00000000E+00	-1.00000000E+00	-1.00000000E+00	-1.00000000E+00	06828_chNET1_dp8_long.dat
6	1.17247009E-02	3.19521112E-02	1.38424901E-06	3.78712611E-06	-1.00000000E+00	-1.00000000E+00	-1.00000000E+00	-1.00000000E+00	-1.00000000E+00	-1.00000000E+00	-1.00000000E+00	06829_chNET1_dp8_long.dat
7	1.17387017E-02	3.19901762E-02	1.53850318E-05	4.18521141E-05	-1.00000000E+00	-1.00000000E+00	-1.00000000E+00	-1.00000000E+00	-1.00000000E+00	-1.00000000E+00	-1.00000000E+00	06830_chNET1_dp8_long.dat
8	1.17322115E-02	3.19725363E-02	8.89486005E-06	2.42121773E-05	-1.00000000E+00	-1.00000000E+00	-1.00000000E+00	-1.00000000E+00	-1.00000000E+00	-1.00000000E+00	-1.00000000E+00	06831_chNET1_dp8_long.dat
9	1.17282465E-02	3.19615699E-02	4.92986389E-06	1.32457699E-05	-1.00000000E+00	-1.00000000E+00	-1.00000000E+00	-1.00000000E+00	-1.00000000E+00	-1.00000000E+00	-1.00000000E+00	06832_chNET1_dp8_long.dat
10	1.17242194E-02	3.19507987E-02	9.02754021E-07	2.47457798E-06	-1.00000000E+00	-1.00000000E+00	-1.00000000E+00	-1.00000000E+00	-1.00000000E+00	-1.00000000E+00	-1.00000000E+00	06833_chNET1_dp8_long.dat
11	1.17231621E-02	3.19478831E-02	-1.54511350E-07	-4.41021904E-07	-1.00000000E+00	-1.00000000E+00	-1.00000000E+00	-1.00000000E+00	-1.00000000E+00	-1.00000000E+00	-1.00000000E+00	06834_chNET1_dp8_long.dat
12	1.17144296E-02	3.19241285E-02	-8.88703762E-06	-2.41956344E-05	-1.00000000E+00	-1.00000000E+00	-1.00000000E+00	-1.00000000E+00	-1.00000000E+00	-1.00000000E+00	-1.00000000E+00	06835_chNET1_dp8_long.dat
13	1.17333031E-02	3.19756744E-02	9.98648042E-06	2.73502597E-05	-1.00000000E+00	-1.00000000E+00	-1.00000000E+00	-1.00000000E+00	-1.00000000E+00	-1.00000000E+00	-1.00000000E+00	06836_chNET1_dp8_long.dat
14	1.17115593E-02	3.19163559E-02	-1.17573861E-05	-3.19681783E-05	-1.00000000E+00	-1.00000000E+00	-1.00000000E+00	-1.00000000E+00	-1.00000000E+00	-1.00000000E+00	-1.00000000E+00	06837_chNET1_dp8_long.dat
15	1.17319010E-02	3.19717579E-02	8.58437479E-06	2.34337753E-05	-1.00000000E+00	-1.00000000E+00	-1.00000000E+00	-1.00000000E+00	-1.00000000E+00	-1.00000000E+00	-1.00000000E+00	06838_chNET1_dp8_long.dat
16	1.17148033E-02	3.19253635E-02	-8.51332510E-06	-2.29606483E-05	-1.00000000E+00	-1.00000000E+00	-1.00000000E+00	-1.00000000E+00	-1.00000000E+00	-1.00000000E+00	-1.00000000E+00	06839_chNET1_dp8_long.dat
17	1.17175298E-02	3.19324583E-02	-5.78688853E-06	-1.58657927E-05	-1.00000000E+00	-1.00000000E+00	-1.00000000E+00	-1.00000000E+00	-1.00000000E+00	-1.00000000E+00	-1.00000000E+00	06840_chNET1_dp8_long.dat
18	1.17155386E-02	3.19269718E-02	-7.77801430E-06	-2.13522812E-05	-1.00000000E+00	-1.00000000E+00	-1.00000000E+00	-1.00000000E+00	-1.00000000E+00	-1.00000000E+00	-1.00000000E+00	06841_chNET1_dp8_long.dat
19	1.16975878E-02	3.18783201E-02	-2.57288463E-05	-7.00040225E-05	-1.00000000E+00	-1.00000000E+00	-1.00000000E+00	-1.00000000E+00	-1.00000000E+00	-1.00000000E+00	-1.00000000E+00	06842_chNET1_dp8_long.dat
20	1.17398822E-02	3.19935603E-02	1.65655822E-05	4.52362302E-05	-1.00000000E+00	-1.00000000E+00	-1.00000000E+00	-1.00000000E+00	-1.00000000E+00	-1.00000000E+00	-1.00000000E+00	06843_chNET1_dp8_long.dat
21	1.17623408E-02	3.20546058E-02	3.90241190E-05	1.06281665E-04	-1.00000000E+00	-1.00000000E+00	-1.00000000E+00	-1.00000000E+00	-1.00000000E+00	-1.00000000E+00	-1.00000000E+00	06844_chNET1_dp8_long.dat
22	1.17122133E-02	3.19177570E-02	-1.11033602E-05	-3.05671507E-05	-1.00000000E+00	-1.00000000E+00	-1.00000000E+00	-1.00000000E+00	-1.00000000E+00	-1.00000000E+00	-1.00000000E+00	06845_chNET1_dp8_long.dat
23	1.17130321E-02	3.19204947E-02	-1.02845718E-05	-2.78293986E-05	-1.00000000E+00	-1.00000000E+00	-1.00000000E+00	-1.00000000E+00	-1.00000000E+00	-1.00000000E+00	-1.00000000E+00	06846_chNET1_dp8_long.dat
24	1.17319228E-02	3.19718186E-02	8.60611830E-06	2.34944570E-05	-1.00000000E+00	-1.00000000E+00	-1.00000000E+00	-1.00000000E+00	-1.00000000E+00	-1.00000000E+00	-1.00000000E+00	06847_chNET1_dp8_long.dat
25	1.17051537E-02	3.18986644E-02	-1.81629869E-05	-4.96597253E-05	-1.00000000E+00	-1.00000000E+00	-1.00000000E+00	-1.00000000E+00	-1.00000000E+00	-1.00000000E+00	-1.00000000E+00	06848_chNET1_dp8_long.dat
26	1.17258584E-02	3.19550629E-02	2.54172014E-06	6.73876630E-06	-1.00000000E+00	-1.00000000E+00	-1.00000000E+00	-1.00000000E+00	-1.00000000E+00	-1.00000000E+00	-1.00000000E+00	06849_chNET1_dp8_long.dat
27	1.17083499E-02	3.19075526E-02	-1.49667050E-05	-4.07714876E-05	-1.00000000E+00	-1.00000000E+00	-1.00000000E+00	-1.00000000E+00	-1.00000000E+00	-1.00000000E+00	-1.00000000E+00	06850_chNET1_dp8_long.dat
28	1.17464584E-02	3.20112032E-02	2.31418026E-05	6.28791026E-05	-1.00000000E+00	-1.00000000E+00	-1.00000000E+00	-1.00000000E+00	-1.00000000E+00	-1.00000000E+00	-1.00000000E+00	06851_chNET1_dp8_long.dat
29	1.17430703E-02	3.20020156E-02	1.97536200E-05	5.36914853E-05	-1.00000000E+00	-1.00000000E+00	-1.00000000E+00	-1.00000000E+00	-1.00000000E+00	-1.00000000E+00	-1.00000000E+00	06852_chNET1_dp8_long.dat
30	1.16977218E-02	3.18786129E-02	-2.55948087E-05	-6.97112584E-05	-1.00000000E+00	-1.00000000E+00	-1.00000000E+00	-1.00000000E+00	-1.00000000E+00	-1.00000000E+00	-1.00000000E+00	06853_chNET1_dp8_long.dat
31	1.17172636E-02	3.19318893E-02	-6.05300540E-06	-1.64348366E-05	-1.00000000E+00	-1.00000000E+00	-1.00000000E+00	-1.00000000E+00	-1.00000000E+00	-1.00000000E+00	-1.00000000E+00	06854_chNET1_dp8_long.dat
32	1.17412336E-02	3.19971907E-02	1.79169313E-05	4.88665437E-05	-1.00000000E+00	-1.00000000E+00	-1.00000000E+00	-1.00000000E+00	-1.00000000E+00	-1.00000000E+00	-1.00000000E+00	06855_chNET1_dp8_long.dat
33	1.17106094E-02	3.19136086E-02	-1.27072614E-05	-3.47154966E-05	-1.00000000E+00	-1.00000000E+00	-1.00000000E+00	-1.00000000E+00	-1.00000000E+00	-1.00000000E+00	-1.00000000E+00	06856_chNET1_dp8_long.dat
34	1.17383914E-02	3.19897151E-02	1.50747623E-05	4.13909835E-05	-1.00000000E+00	-1.00000000E+00	-1.00000000E+00	-1.00000000E+00	-1.00000000E+00	-1.00000000E+00	-1.00000000E+00	06857_chNET1_dp8_long.dat
35	1.17279656E-02	3.19609811E-02	4.64896410E-06	1.26569709E-05	-1.00000000E+00	-1.00000000E+00	-1.00000000E+00	-1.00000000E+00	-1.00000000E+00	-1.00000000E+00	-1.00000000E+00	06858_chNET1_dp8_long.dat
36	1.17281976E-02	3.19618880E-02	4.88091588E-06	1.35638590E-05	-1.00000000E+00	-1.00000000E+00	-1.00000000E+00	-1.00000000E+00	-1.00000000E+00	-1.00000000E+00	-1.00000000E+00	06859_chNET1_dp8_long.dat
37	1.17219651E-02	3.19445717E-02	-1.35156224E-06	-3.75243526E-06	-1.00000000E+00	-1.00000000E+00	-1.00000000E+00	-1.00000000E+00	-1.00000000E+00	-1.00000000E+00	-1.00000000E+00	06860_chNET1_dp8_long.dat
38	1.17412615E-02	3.19972856E-02	1.79448318E-05	4.89615208E-05	-1.00000000E+00	-1.00000000E+00	-1.00000000E+00	-1.00000000E+00	-1.00000000E+00	-1.00000000E+00	-1.00000000E+00	06861_chNET1_dp8_long.dat
39	1.17136345E-02	3.19219000E-02	-9.68219505E-06	-2.64241621E-05	-1.00000000E+00	-1.00000000E+00	-1.00000000E+00	-1.00000000E+00	-1.00000000E+00	-1.00000000E+00	-1.00000000E+00	06862_chNET1_dp8_long.dat
40	1.17412944E-02	3.19972004E-02	1.79777676E-05	4.88762380E-05	-1.00000000E+00	-1.00000000E+00	-1.00000000E+00	-1.00000000E+00	-1.00000000E+00	-1.00000000E+00	-1.00000000E+00	06863_chNET1_dp8_long.dat
41	1.17183767E-02	3.19347335E-02	-4.93998955E-06	-1.35906350E-05	-1.00000000E+00	-1.00000000E+00	-1.00000000E+00	-1.00000000E+00	-1.00000000E+00	-1.00000000E+00	-1.00000000E+00	06864_chNET1_dp8_long.dat
42	1.17114200E-02	3.19159645E-02	-1.18966203E-05	-3.23596386E-05	-1.00000000E+00	-1.00000000E+00	-1.00000000E+00	-1.00000000E+00	-1.00000000E+00	-1.00000000E+00	-1.00000000E+00	06865_chNET1_dp8_long.dat
43	1.17414013E-02	3.19977501E-02	1.80846285E-05	4.94259588E-05	-1.00000000E+00	-1.00000000E+00	-1.00000000E+00	-1.00000000E+00	-1.00000000E+00	-1.00000000E+00	-1.00000000E+00	06866_chNET1_dp8_long.dat
44	1.17233122E-02	3.19485743E-02	-4.43010201E-09	2.50210948E-07	-1.00000000E+00	-1.00000000E+00	-1.00000000E+00	-1.00000000E+00	-1.00000000E+00	-1.00000000E+00	-1.00000000E+00	06867_chNET1_dp8_long.dat
45	1.17276146E-02	3.19600530E-02	4.29790422E-06	1.17288578E-05	-1.00000000E+00	-1.00000000E+00	-1.00000000E+00	-1.00000000E+00	-1.00000000E+00	-1.00000000E+00	-1.00000000E+00	06868_chNET1_dp8_long.dat
46	1.17208584E-02	3.19417953E-02	-2.45826412E-06	-6.52886186E-06	-1.00000000E+00	-1.00000000E+00	-1.00000000E+00	-1.00000000E+00	-1.00000000E+00	-1.00000000E+00	-1.00000000E+00	06869_chNET1_dp8_long.dat
47	1.17173391E-02	3.19318988E-02	-5.97754082E-06	-1.64252824E-05	-1.00000000E+00	-1.00000000E+00	-1.00000000E+00	-1.00000000E+00	-1.00000000E+00	-1.00000000E+00	-1.00000000E+00	06870_chNET1_dp8_long.dat
48	1.17499730E-02	3.20210537E-02	2.66563996E-05	7.27295996E-05	-1.00000000E+00	-1.00000000E+00	-1.00000000E+00	-1.00000000E+00	-1.00000000E+00	-1.00000000E+00	-1.00000000E+00	06871_chNET1_dp8_long.dat
49	1.16940407E-02	3.18686204E-02	-2.92759012E-05	-7.97036705E-05	-1.00000000E+00	-1.00000000E+00	-1.00000000E+00	-1.00000000E+00	-1.00000000E+00	-1.00000000E+00	-1.00000000E+00	06872_chNET1_dp8_long.dat
50	1.16849765E-02	3.18437848E-02	-3.83401034E-05	-1.04539336E-04	-1.00000000E+00	-1.00000000E+00	-1.00000000E+00	-1.00000000E+00	-1.00000000E+00	-1.00000000E+00	-1.00000000E+00	06873_chNET1_dp8_long.dat
51	1.17326341E-02	3.19735076E-02	9.31743787E-06	2.51834396E-05	-1.00000000E+00	-1.00000000E+00	-1.00000000E+00	-1.00000000E+00	-1.00000000E+00	-1.00000000E+00	-1.00000000E+00	06874_chNET1_dp8_long.dat
52	1.17130299E-02	3.19203251E-02	-1.02867296E-05	-2.79990033E-05	-1.00000000E+00	-1.00000000E+00	-1.00000000E+00	-1.00000000E+00	-1.00000000E+00	-1.00000000E+00	-1.00000000E+00	06875_chNET1_dp8_long.dat
53	1.17077780E-02	3.19059904E-02	-1.55386307E-05	-4.23337505E-05	-1.00000000E+00	-1.00000000E+00	-1.00000000E+00	-1.00000000E+00	-1.00000000E+00	-1.00000000E+00	-1.00000000E+00	06876_chNET1_dp8_long.dat
54	1.17133729E-02	3.19210183E-02	-9.94377774E-06	-2.73058227E-05	-1.00000000E+00	-1.00000000E+00	-1.00000000E+00	-1.00000000E+00	-1.00000000E+00	-1.00000000E+00	-1.00000000E+00	06877_chNET1_dp8_long.dat
55	1.17212496E-02	3.19426343E-02	-2.06702148E-06	-5.68977100E-06	-1.00000000E+00	-1.00000000E+00	-1.00000000E+00	-1.00000000E+00	-1.00000000E+00	-1.00000000E+00	-1.00000000E+00	06878_chNET1_dp8_long.dat
56	1.16977127E-02	3.18784243E-02	-2.56039082E-05	-6.98998390E-05	-1.00000000E+00	-1.00000000E+00	-1.00000000E+00	-1.00000000E+00	-1.00000000E+00	-1.00000000E+00	-1.00000000E+00	06879_chNET1_dp8_long.dat
57	1.17269228E-02	3.19582161E-02	3.60618438E-06	9.89195283E-06	-1.00000000E+00	-1.00000000E+00	-1.00000000E+00	-1.00000000E+00	-1.00000000E+00	-1.00000000E+00	-1.00000000E+00	06880_chNET1_dp8_long.dat
58	1.17093607E-02	3.19104017E-02	-1.39559174E-05	-3.79224569E-05	-1.00000000E+00	-1.00000000E+00	-1.00000000E+00	-1.00000000E+00	-1.00000000E+00	-1.00000000E+00	-1.00000000E+00	06881_chNET1_dp8_long.dat
59	1.17083958E-02	3.19076633E-02	-1.49208414E-05	-4.06607830E-05	-1.00000000E+00	-1.00000000E+00	-1.00000000E+00	-1.00000000E+00	-1.00000000E+00	-1.00000000E+00	-1.00000000E+00	06882_chNET1_dp8_long.dat
60	1.17191345E-02	3.19371085E-02	-4.18214305E-06	-1.12155983E-05	-1.00000000E+00	-1.00000000E+00	-1.00000000E+00	-1.00000000E+00	-1.00000000E+00	-1.00000000E+00	-1.00000000E+00	06883_chNET1_dp8_long.dat
61	1.17178640E-02	3.19337129E-02	-5.45265747E-06	-1.46111964E-05	-1.00000000E+00	-1.00000000E+00	-1.00000000E+00	-1.00000000E+00	-1.00000000E+00	-1.00000000E+00	-1.00000000E+00	06884_chNET1_dp8_long.dat
62	1.17089234E-02	3.19093406E-02	-1.43932567E-05	-3.89835454E-05	-1.00000000E+00	-1.00000000E+00	-1.00000000E+00	-1.00000000E+00	-1.00000000E+00	-1.00000000E+00	-1.00000000E+00	06885_chNET1_dp8_long.dat
63	1.17239811E-02	3.19500830E-02	6.64426538E-07	1.75883068E-06	-1.00000000E+00	-1.00000000E+00	-1.00000000E+00	-1.00000000E+00	-1.00000000E+00	-1.00000000E+00	-1.00000000E+00	06886_chNET1_dp8_long.dat
64	1.17158354E-02	3.19279864E-02	-7.48121115E-06	-2.03377036E-05	-1.00000000E+00	-1.00000000E+00	-1.00000000E+00	-1.00000000E+00	-1.00000000E+00	-1.00000000E+00	-1.00000000E+00	06887_chNET1_dp8_long.dat
65	1.17263501E-02	3.19564902E-02	3.03347772E-06	8.16604488E-06	-1.00000000E+00	-1.00000000E+00	-1.00000000E+00	-1.00000000E+00	-1.00000000E+00	-1.00000000E+00	-1.00000000E+00	06888_chNET1_dp8_long.dat
66	1.17114297E-02	3.19158144E-02	-1.18869045E-05	-3.25097367E-05	-1.00000000E+00	-1.00000000E+00	-1.00000000E+00	-1.00000000E+00	-1.00000000E+00	-1.00000000E+00	-1.00000000E+00	06889_chNET1_dp8_long.dat
67	1.17300238E-02	3.19664336E-02	6.70712411E-06	1.81095244E-05	-1.00000000E+00	-1.00000000E+00	-1.00000000E+00	-1.00000000E+00	-1.00000000E+00	-1.00000000E+00	-1.00000000E+00	06890_chNET1_dp8_long.dat
68	1.16959944E-02	3.18739406E-02	-2.73222353E-05	-7.43835682E-05	-1.00000000E+00	-1.00000000E+00	-1.00000000E+00	-1.00000000E+00	-1.00000000E+00	-1.00000000E+00	-1.00000000E+00	06891_chNET1_dp8_long.dat
69	1.17036032E-02	3.18945300E-02	-1.97134063E-05	-5.37941525E-05	-1.00000000E+00	-1.00000000E+00	-1.00000000E+00	-1.00000000E+00	-1.00000000E+00	-1.00000000E+00	-1.00000000E+00	06892_chNET1_dp8_long.dat
70	1.17163995E-02	3.19295020E-02	-6.91717007E-06	-1.88221206E-05	-1.00000000E+00	-1.00000000E+00	-1.00000000E+00	-1.00000000E+00	-1.00000000E+00	-1.00000000E+00	-1.00000000E+00	06893_chNET1_dp8_long.dat
71	1.17193661E-02	3.19379038E-02	-3.95058013E-06	-1.04202915E-05	-1.00000000E+00	-1.00000000E+00	-1.00000000E+00	-1.00000000E+00	-1.00000000E+00	-1.00000000E+00	-1.00000000E+00	06894_chNET1_dp8_long.dat
72	1.17269375E-02	3.19585179E-02	3.62082744E-06	1.01937446E-05	-1.00000000E+00	-1.00000000E+00	-1.00000000E+00	-1.00000000E+00	-1.00000000E+00	-1.00000000E+00	-1.00000000E+00	06895_chNET1_dp8_long.dat
73	1.17348633E-02	3.19798768E-02	1.15466842E-05	3.15526688E-05	-1.00000000E+00	-1.00000000E+00	-1.00000000E+00	-1.00000000E+00	-1.00000000E+00	-1.00000000E+00	-1.00000000E+00	06896_chNET1_dp8_long.dat
74	1.17211704E-02	3.19424892E-02	-2.14625312E-06	-5.83487208E-06	-1.00000000E+00	-1.00000000E+00	-1.00000000E+00	-1.00000000E+00	-1.00000000E+00	-1.00000000E+00	-1.00000000E+00	06897_chNET1_dp8_long.dat
75	1.17229360E-02	3.19472914E-02	-3.80607618E-07	-1.03267533E-06	-1.00000000E+00	-1.00000000E+00	-1.00000000E+00	-1.00000000E+00	-1.00000000E+00	-1.00000000E+00	-1.00000000E+00	06898_chNET1_dp8_long.dat
76	1.17008141E-02	3.18870400E-02	-2.25025543E-05	-6.12840881E-05	-1.00000000E+00	-1.00000000E+00	-1.00000000E+00	-1.00000000E+00	-1.00000000E+00	-1.00000000E+00	-1.00000000E+00	06899_chNET1_dp8_long.dat
77	1.17326077E-02	3.19737835E-02	9.29103009E-06	2.54593517E-05	-1.00000000E+00	-1.00000000E+00	-1.00000000E+00	-1.00000000E+00	-1.00000000E+00	-1.00000000E+00	-1.00000000E+00	06900_chNET1_dp8_long.dat
78	1.16856277E-02	3.18455082E-02	-3.76889066E-05	-1.02815924E-04	-1.00000000E+00	-1.00000000E+00	-1.00000000E+00	-1.00000000E+00	-1.00000000E+00	-1.00000000E+00	-1.00000000E+00	06901_chNET1_dp8_long.dat
79	1.17522968E-02	3.20272598E-02	2.89801495E-05	7.89357043E-05	-1.00000000E+00	-1.00000000E+00	-1.00000000E+00	-1.00000000E+00	-1.00000000E+00	-1.00000000E+00	-1.00000000E+00	06902_chNET1_dp8_long.dat
80	1.17287863E-02	3.19629802E-02	5.46962401E-06	1.46560575E-05	-1.00000000E+00	-1.00000000E+00	-1.00000000E+00	-1.00000000E+00	-1.00000000E+00	-1.00000000E+00	-1.00000000E+00	06903_chNET1_dp8_long.dat
81	1.17056371E-02	3.18999990E-02	-1.76795625E-05	-4.83251675E-05	-1.00000000E+00	-1.00000000E+00	-1.00000000E+00	-1.00000000E+00	-1.00000000E+00	-1.00000000E+00	-1.00000000E+00	06904_chNET1_dp8_long.dat
82	1.17326583E-02	3.19737281E-02	9.34168159E-06	2.54040226E-05	-1.00000000E+00	-1.00000000E+00	-1.00000000E+00	-1.00000000E+00	-1.00000000E+00	-1.00000000E+00	-1.00000000E+00	06905_chNET1_dp8_long.dat
83	1.17272764E-02	3.19589368E-02	3.95977814E-06	1.06126556E-05	-1.00000000E+00	-1.00000000E+00	-1.00000000E+00	-1.00000000E+00	-1.00000000E+00	-1.00000000E+00	-1.00000000E+00	06906_chNET1_dp8_long.dat
84	1.17297451E-02	3.19659441E-02	6.42844091E-06	1.76199600E-05	-1.00000000E+00	-1.00000000E+00	-1.00000000E+00	-1.00000000E+00	-1.00000000E+00	-1.00000000E+00	-1.00000000E+00	06907_chNET1_dp8_long.dat
85	1.17235885E-02	3.19492243E-02	2.71883182E-07	9.00213355E-07	-1.00000000E+00	-1.00000000E+00	-1.00000000E+00	-1.00000000E+00	-1.00000000E+00	-1.00000000E+00	-1.00000000E+00	06908_chNET1_dp8_long.dat
86	1.17091044E-02	3.19095792E-02	-1.42122482E-05	-3.87448715E-05	-1.00000000E+00	-1.00000000E+00	-1.00000000E+00	-1.00000000E+00	-1.00000000E+00	-1.00000000E+00	-1.00000000E+00	06909_chNET1_dp8_long.dat
87	1.17476025E-02	3.20142969E-02	2.42858099E-05	6.59727501E-05	-1.00000000E+00	-1.00000000E+00	-1.00000000E+00	-1.00000000E+00	-1.00000000E+00	-1.00000000E+00	-1.00000000E+00	06910_chNET1_dp8_long.dat
88	1.17195492E-02	3.19379970E-02	-3.76748321E-06	-1.03271669E-05	-1.00000000E+00	-1.00000000E+00	-1.00000000E+00	-1.00000000E+00	-1.00000000E+00	-1.00000000E+00	-1.00000000E+00	06911_chNET1_dp8_long.dat
89	1.17512882E-02	3.20246097E-02	2.79715198E-05	7.62855322E-05	-1.00000000E+00	-1.00000000E+00	-1.00000000E+00	-1.00000000E+00	-1.00000000E+00	-1.00000000E+00	-1.00000000E+00	06912_chNET1_dp8_long.dat
90	1.17299695E-02	3.19663260E-02	6.65286806E-06	1.80018686E-05	-1.00000000E+00	-1.00000000E+00	-1.00000000E+00	-1.00000000E+00	-1.00000000E+00	-1.00000000E+00	-1.00000000E+00	06913_chNET1_dp8_long.dat
91	1.17424750E-02	3.20004069E-02	1.91583130E-05	5.20827741E-05	-1.00000000E+00	-1.00000000E+00	-1.00000000E+00	-1.00000000E+00	-1.00000000E+00	-1.00000000E+00	-1.00000000E+00	06914_chNET1_dp8_long.dat
92	1.17465436E-02	3.20114673E-02	2.32269438E-05	6.31432146E-05	-1.00000000E+00	-1.00000000E+00	-1.00000000E+00	-1.00000000E+00	-1.00000000E+00	-1.00000000E+00	-1.00000000E+00	06915_chNET1_dp8_long.dat
93	1.17144623E-02	3.19241683E-02	-8.85430452E-06	-2.41558516E-05	-1.00000000E+00	-1.00000000E+00	-1.00000000E+00	-1.00000000E+00	-1.00000000E+00	-1.00000000E+00	-1.00000000E+00	06916_chNET1_dp8_long.dat
94	1.17194006E-02	3.19374904E-02	-3.91609101E-06	-1.08337084E-05	-1.00000000E+00	-1.00000000E+00	-1.00000000E+00	-1.00000000E+00	-1.00000000E+00	-1.00000000E+00	-1.00000000E+00	06917_chNET1_dp8_long.dat
95	1.17007940E-02	3.18870246E-02	-2.25226142E-05	-6.12995520E-05	-1.00000000E+00	-1.00000000E+00	-1.00000000E+00	-1.00000000E+00	-1.00000000E+00	-1.00000000E+00	-1.00000000E+00	06918_chNET1_dp8_long.dat
96	1.17198114E-02	3.19387919E-02	-3.50528193E-06	-9.53217052E-06	-1.00000000E+00	-1.00000000E+00	-1.00000000E+00	-1.00000000E+00	-1.00000000E+00	-1.00000000E+00	-1.00000000E+00	06919_chNET1_dp8_long.dat
97	1.17549609E-02	3.20347694E-02	3.16442047E-05	8.64452982E-05	-1.00000000E+00	-1.00000000E+00	-1.00000000E+00	-1.00000000E+00	-1.00000000E+00	-1.00000000E+00	-1.00000000E+00	06920_chNET1_dp8_long.dat
98	1.17185524E-02	3.19354190E-02	-4.76425404E-06	-1.29051543E-05	-1.00000000E+00	-1.00000000E+00	-1.00000000E+00	-1.00000000E+00	-1.00000000E+00	-1.00000000E+00	-1.00000000E+00	06921_chNET1_dp8_long.dat
99	1.17312805E-02	3.19701042E-02	7.96386399E-06	2.17800473E-05	-1.00000000E+00	-1.00000000E+00	-1.00000000E+00	-1.00000000E+00	-1.00000000E+00	-1.00000000E+00	-1.00000000E+00	06922_chNET1_dp8_long.dat
100	1.17068926E-02	3.19034933E-02	-1.64240600E-05	-4.48308023E-05	-1.00000000E+00	-1.00000000E+00	-1.00000000E+00	-1.00000000E+00	-1.00000000E+00	-1.00000000E+00	-1.00000000E+00	06923_chNET1_dp8_long.dat
101	1.17336248E-02	3.19761586E-02	1.03081341E-05	2.78344631E-05	-1.00000000E+00	-1.00000000E+00	-1.00000000E+00	-1.00000000E+00	-1.00000000E+00	-1.00000000E+00	-1.00000000E+00	06924_chNET1_dp8_long.dat
102	1.16947980E-02	3.18706831E-02	-2.85186633E-05	-7.76409750E-05	-1.00000000E+00	-1.00000000E+00	-1.00000000E+00	-1.00000000E+00	-1.00000000E+00	-1.00000000E+00	-1.00000000E+00	06925_chNET1_dp8_long.dat
103	1.17255156E-02	3.19544003E-02	2.19893808E-06	6.07622780E-06	-1.00000000E+00	-1.00000000E+00	-1.00000000E+00	-1.00000000E+00	-1.00000000E+00	-1.00000000E+00	-1.00000000E+00	06926_chNET1_dp8_long.dat
104	1.17169275E-02	3.19311295E-02	-6.38911175E-06	-1.71946549E-05	-1.00000000E+00	-1.00000000E+00	-1.00000000E+00	-1.00000000E+00	-1.00000000E+00	-1.00000000E+00	-1.00000000E+00	06927_chNET1_dp8_long.dat
105	1.17213267E-02	3.19429036E-02	-1.98997106E-06	-5.42055560E-06	-1.00000000E+00	-1.00000000E+00	-1.00000000E+00	-1.00000000E+00	-1.00000000E+00	-1.00000000E+00	-1.00000000E+00	06928_chNET1_dp8_long.dat
106	1.17196472E-02	3.19381597E-02	-3.66946315E-06	-1.01644262E-05	-1.00000000E+00	-1.00000000E+00	-1.00000000E+00	-1.00000000E+00	-1.00000000E+00	-1.00000000E+00	-1.00000000E+00	06929_chNET1_dp8_long.dat
107	1.17163864E-02	3.19294005E-02	-6.93028150E-06	-1.89235989E-05	-1.00000000E+00	-1.00000000E+00	-1.00000000E+00	-1.00000000E+00	-1.00000000E+00	-1.00000000E+00	-1.00000000E+00	06930_chNET1_dp8_long.dat
108	1.17161959E-02	3.19286696E-02	-7.12075155E-06	-1.96545580E-05	-1.00000000E+00	-1.00000000E+00	-1.00000000E+00	-1.00000000E+00	-1.00000000E+00	-1.00000000E+00	-1.00000000E+00	06931_chNET1_dp8_long.dat
109	1.17130960E-02	3.19203084E-02	-1.02206440E-05	-2.80156759E-05	-1.00000000E+00	-1.00000000E+00	-1.00000000E+00	-1.00000000E+00	-1.00000000E+00	-1.00000000E+00	-1.00000000E+00	06932_chNET1_dp8_long.dat
110	1.17078194E-02	3.19062117E-02	-1.54972051E-05	-4.21123889E-05	-1.00000000E+00	-1.00000000E+00	-1.00000000E+00	-1.00000000E+00	-1.00000000E+00	-1.00000000E+00	-1.00000000E+00	06933_chNET1_dp8_long.dat
111	1.17229394E-02	3.19474503E-02	-3.77228698E-07	-8.73858848E-07	-1.00000000E+00	-1.00000000E+00	-1.00000000E+00	-1.00000000E+00	-1.00000000E+00	-1.00000000E+00	-1.00000000E+00	06934_chNET1_dp8_long.dat
112	1.17003702E-02	3.18858120E-02	-2.29464879E-05	-6.25121308E-05	-1.00000000E+00	-1.00000000E+00	-1.00000000E+00	-1.00000000E+00	-1.00000000E+00	-1.00000000E+00	-1.00000000E+00	06935_chNET1_dp8_long.dat
113	1.17044252E-02	3.18967558E-02	-1.88914307E-05	-5.15683558E-05	-1.00000000E+00	-1.00000000E+00	-1.00000000E+00	-1.00000000E+00	-1.00000000E+00	-1.00000000E+00	-1.00000000E+00	06936_chNET1_dp8_long.dat
114	1.17179517E-02	3.19337363E-02	-5.36496407E-06	-1.45878300E-05	-1.00000000E+00	-1.00000000E+00	-1.00000000E+00	-1.00000000E+00	-1.00000000E+00	-1.00000000E+00	-1.00000000E+00	06937_chNET1_dp8_long.dat
115	1.16852970E-02	3.18446468E-02	-3.80196239E-05	-1.03677281E-04	-1.00000000E+00	-1.00000000E+00	-1.00000000E+00	-1.00000000E+00	-1.00000000E+00	-1.00000000E+00	-1.00000000E+00	06938_chNET1_dp8_long.dat
116	1.17031601E-02	3.18934382E-02	-2.01564980E-05	-5.48859208E-05	-1.00000000E+00	-1.00000000E+00	-1.00000000E+00	-1.00000000E+00	-1.00000000E+00	-1.00000000E+00	-1.00000000E+00	06939_chNET1_dp8_long.dat
117	1.17248308E-02	3.19524631E-02	1.51414083E-06	4.13900276E-06	-1.00000000E+00	-1.00000000E+00	-1.00000000E+00	-1.00000000E+00	-1.00000000E+00	-1.00000000E+00	-1.00000000E+00	06940_chNET1_dp8_long.dat
118	1.16805159E-02	3.18317780E-02	-4.28007071E-05	-1.16546101E-04	-1.00000000E+00	-1.00000000E+00	-1.00000000E+00	-1.00000000E+00	-1.00000000E+00	-1.00000000E+00	-1.00000000E+00	06941_chNET1_dp8_long.dat
119	1.17367456E-02	3.19848980E-02	1.34289459E-05	3.65739215E-05	-1.00000000E+00	-1.00000000E+00	-1.00000000E+00	-1.00000000E+00	-1.00000000E+00	-1.00000000E+00	-1.00000000E+00	06942_chNET1_dp8_long.dat
120	1.17398998E-02	3.19936527E-02	1.65831599E-05	4.53285671E-05	-1.00000000E+00	-1.00000000E+00	-1.00000000E+00	-1.00000000E+00	-1.00000000E+00	-1.00000000E+00	-1.00000000E+00	06943_chNET1_dp8_long.dat
121	1.17552674E-02	3.20353965E-02	3.19507605E-05	8.70723415E-05	-1.00000000E+00	-1.00000000E+00	-1.00000000E+00	-1.00000000E+00	-1.00000000E+00	-1.00000000E+00	-1.00000000E+00	06944_chNET1_dp8_long.dat
122	1.17040532E-02	3.18958112E-02	-1.92634034E-05	-5.25128931E-05	-1.00000000E+00	-1.00000000E+00	-1.00000000E+00	-1.00000000E+00	-1.00000000E+00	-1.00000000E+00	-1.00000000E+00	06945_chNET1_dp8_long.dat
123	1.17495047E-02	3.20195631E-02	2.61880643E-05	7.12389402E-05	-1.00000000E+00	-1.00000000E+00	-1.00000000E+00	-1.00000000E+00	-1.00000000E+00	-1.00000000E+00	-1.00000000E+00	06946_chNET1_dp8_long.dat
124	1.17017472E-02	3.18893419E-02	-2.15694326E-05	-5.89822560E-05	-1.00000000E+00	-1.00000000E+00	-1.00000000E+00	-1.00000000E+00	-1.00000000E+00	-1.00000000E+00	-1.00000000E+00	06947_chNET1_dp8_long.dat
125	1.17299940E-02	3.19663760E-02	6.67733948E-06	1.80518927E-05	-1.00000000E+00	-1.00000000E+00	-1.00000000E+00	-1.00000000E+00	-1.00000000E+00	-1.00000000E+00	-1.00000000E+00	06948_chNET1_dp8_long.dat
126	1.17522788E-02	3.20273911E-02	2.89621111E-05	7.90669619E-05	-1.00000000E+00	-1.00000000E+00	-1.00000000E+00	-1.00000000E+00	-1.00000000E+00	-1.00000000E+00	-1.00000000E+00	06949_chNET1_dp8_long.dat
127	1.17061683E-02	3.19015062E-02	-1.71483861E-05	-4.68178980E-05	-1.00000000E+00	-1.00000000E+00	-1.00000000E+00	-1.00000000E+00	-1.00000000E+00	-1.00000000E+00	-1.00000000E+00	06950_chNET1_dp8_long.dat
128	1.17118645E-02	3.19170653E-02	-1.14521351E-05	-3.12588209E-05	-1.00000000E+00	-1.00000000E+00	-1.00000000E+00	-1.00000000E+00	-1.00000000E+00	-1.00000000E+00	-1.00000000E+00	06951_chNET1_dp8_long.dat
129	1.17208077E-02	3.19418366E-02	-2.50895697E-06	-6.48751288E-06	-1.00000000E+00	-1.00000000E+00	-1.00000000E+00	-1.00000000E+00	-1.00000000E+00	-1.00000000E+00	-1.00000000E+00	06952_chNET1_dp8_long.dat
130	1.17098772E-02	3.19116900E-02	-1.34394363E-05	-3.66341091E-05	-1.00000000E+00	-1.00000000E+00	-1.00000000E+00	-1.00000000E+00	-1.00000000E+00	-1.00000000E+00	-1.00000000E+00	06953_chNET1_dp8_long.dat
131	1.17326904E-02	3.19738482E-02	9.37378979E-06	2.55240816E-05	-1.00000000E+00	-1.00000000E+00	-1.00000000E+00	-1.00000000E+00	-1.00000000E+00	-1.00000000E+00	-1.00000000E+00	06954_chNET1_dp8_long.dat
132	1.17086735E-02	3.19084976E-02	-1.46431756E-05	-3.98265478E-05	-1.00000000E+00	-1.00000000E+00	-1.00000000E+00	-1.00000000E+00	-1.00000000E+00	-1.00000000E+00	-1.00000000E+00	06955_chNET1_dp8_long.dat
133	1.17280451E-02	3.19613002E-02	4.72848672E-06	1.29761087E-05	-1.00000000E+00	-1.00000000E+00	-1.00000000E+00	-1.00000000E+00	-1.00000000E+00	-1.00000000E+00	-1.00000000E+00	06956_chNET1_dp8_long.dat
134	1.17111198E-02	3.19150243E-02	-1.21968962E-05	-3.32998522E-05	-1.00000000E+00	-1.00000000E+00	-1.00000000E+00	-1.00000000E+00	-1.00000000E+00	-1.00000000E+00	-1.00000000E+00	06957_chNET1_dp8_long.dat
135	1.17097147E-02	3.19113806E-02	-1.36019814E-05	-3.69435375E-05	-1.00000000E+00	-1.00000000E+00	-1.00000000E+00	-1.00000000E+00	-1.00000000E+00	-1.00000000E+00	-1.00000000E+00	06958_chNET1_dp8_long.dat
136	1.17358443E-02	3.19825236E-02	1.25276745E-05	3.41995184E-05	-1.00000000E+00	-1.00000000E+00	-1.00000000E+00	-1.00000000E+00	-1.00000000E+00	-1.00000000E+00	-1.00000000E+00	06959_chNET1_dp8_long.dat
137	1.17327847E-02	3.19742999E-02	9.46805576E-06	2.59757603E-05	-1.00000000E+00	-1.00000000E+00	-1.00000000E+00	-1.00000000E+00	-1.00000000E+00	-1.00000000E+00	-1.00000000E+00	06960_chNET1_dp8_long.dat
138	1.17157437E-02	3.19277267E-02	-7.57296720E-06	-2.05974443E-05	-1.00000000E+00	-1.00000000E+00	-1.00000000E+00	-1.00000000E+00	-1.00000000E+00	-1.00000000E+00	-1.00000000E+00	06961_chNET1_dp8_long.dat
139	1.17127766E-02	3.19195822E-02	-1.05400953E-05	-2.87419401E-05	-1.00000000E+00	-1.00000000E+00	-1.00000000E+00	-1.00000000E+00	-1.00000000E+00	-1.00000000E+00	-1.00000000E+00	06962_chNET1_dp8_long.dat
140	1.17219315E-02	3.19444445E-02	-1.38516305E-06	-3.87961757E-06	-1.00000000E+00	-1.00000000E+00	-1.00000000E+00	-1.00000000E+00	-1.00000000E+00	-1.00000000E+00	-1.00000000E+00	06963_chNET1_dp8_long.dat
141	1.17293456E-02	3.19648907E-02	6.02897890E-06	1.65665960E-05	-1.00000000E+00	-1.00000000E+00	-1.00000000E+00	-1.00000000E+00	-1.00000000E+00	-1.00000000E+00	-1.00000000E+00	06964_chNET1_dp8_long.dat
142	1.17232971E-02	3.19482144E-02	-1.94997399E-08	-1.09710833E-07	-1.00000000E+00	-1.00000000E+00	-1.00000000E+00	-1.00000000E+00	-1.00000000E+00	-1.00000000E+00	-1.00000000E+00	06965_chNET1_dp8_long.dat
143	1.17016379E-02	3.18892031E-02	-2.16787441E-05	-5.91209924E-05	-1.00000000E+00	-1.00000000E+00	-1.00000000E+00	-1.00000000E+00	-1.00000000E+00	-1.00000000E+00	-1.00000000E+00	06966_chNET1_dp8_long.dat
144	1.16948713E-02	3.18708824E-02	-2.84452994E-05	-7.74416844E-05	-1.00000000E+00	-1.00000000E+00	-1.00000000E+00	-1.00000000E+00	-1.00000000E+00	-1.00000000E+00	-1.00000000E+00	06967_chNET1_dp8_long.dat
145	1.17177442E-02	3.19332697E-02	-5.57243830E-06	-1.50544329E-05	-1.00000000E+00	-1.00000000E+00	-1.00000000E+00	-1.00000000E+00	-1.00000000E+00	-1.00000000E+00	-1.00000000E+00	06968_chNET1_dp8_long.dat
146	1.17212018E-02	3.19425099E-02	-2.11483387E-06	-5.81423671E-06	-1.00000000E+00	-1.00000000E+00	-1.00000000E+00	-1.00000000E+00	-1.00000000E+00	-1.00000000E+00	-1.00000000E+00	06969_chNET1_dp8_long.dat
147	1.17040279E-02	3.18955412E-02	-1.92887645E-05	-5.27828949E-05	-1.00000000E+00	-1.00000000E+00	-1.00000000E+00	-1.00000000E+00	-1.00000000E+00	-1.00000000E+00	-1.00000000E+00	06970_chNET1_dp8_long.dat
148	1.17231246E-02	3.19477763E-02	-1.92068946E-07	-5.47796272E-07	-1.00000000E+00	-1.00000000E+00	-1.00000000E+00	-1.00000000E+00	-1.00000000E+00	-1.00000000E+00	-1.00000000E+00	06971_chNET1_dp8_long.dat
149	1.17035124E-02	3.18942681E-02	-1.98042083E-05	-5.40560075E-05	-1.00000000E+00	-1.00000000E+00	-1.00000000E+00	-1.00000000E+00	-1.00000000E+00	-1.00000000E+00	-1.00000000E+00	06972_chNET1_dp8_long.dat
150	1.16914156E-02	3.18615261E-02	-3.19010113E-05	-8.67979708E-05	-1.00000000E+00	-1.00000000E+00	-1.00000000E+00	-1.00000000E+00	-1.00000000E+00	-1.00000000E+00	-1.00000000E+00	06973_chNET1_dp8_long.dat
151	1.17276331E-02	3.19601126E-02	4.31648701E-06	1.17884661E-05	-1.00000000E+00	-1.00000000E+00	-1.00000000E+00	-1.00000000E+00	-1.00000000E+00	-1.00000000E+00	-1.00000000E+00	06974_chNET1_dp8_long.dat
152	1.17084255E-02	3.19078206E-02	-1.48911523E-05	-4.05035243E-05	-1.00000000E+00	-1.00000000E+00	-1.00000000E+00	-1.00000000E+00	-1.00000000E+00	-1.00000000E+00	-1.00000000E+00	06975_chNET1_dp8_long.dat
153	1.17100824E-02	3.19123973E-02	-1.32342729E-05	-3.59268053E-05	-1.00000000E+00	-1.00000000E+00	-1.00000000E+00	-1.00000000E+00	-1.00000000E+00	-1.00000000E+00	-1.00000000E+00	06976_chNET1_dp8_long.dat
154	1.17210120E-02	3.19421943E-02	-2.30468168E-06	-6.12978003E-06	-1.00000000E+00	-1.00000000E+00	-1.00000000E+00	-1.00000000E+00	-1.00000000E+00	-1.00000000E+00	-1.00000000E+00	06977_chNET1_dp8_long.dat
155	1.17161093E-02	3.19287010E-02	-7.20731567E-06	-1.96231627E-05	-1.00000000E+00	-1.00000000E+00	-1.00000000E+00	-1.00000000E+00	-1.00000000E+00	-1.00000000E+00	-1.00000000E+00	06978_chNET1_dp8_long.dat
156	1.17210001E-02	3.19421780E-02	-2.31652561E-06	-6.14614104E-06	-1.00000000E+00	-1.00000000E+00	-1.00000000E+00	-1.00000000E+00	-1.00000000E+00	-1.00000000E+00	-1.00000000E+00	06979_chNET1_dp8_long.dat
157	1.17055427E-02	3.18999502E-02	-1.77739366E-05	-4.83739678E-05	-1.00000000E+00	-1.00000000E+00	-1.00000000E+00	-1.00000000E+00	-1.00000000E+00	-1.00000000E+00	-1.00000000E+00	06980_chNET1_dp8_long.dat
158	1.17230869E-02	3.19477125E-02	-2.29753109E-07	-6.11580268E-07	-1.00000000E+00	-1.00000000E+00	-1.00000000E+00	-1.00000000E+00	-1.00000000E+00	-1.00000000E+00	-1.00000000E+00	06981_chNET1_dp8_long.dat
159	1.17402669E-02	3.19943612E-02	1.69502107E-05	4.60370882E-05	-1.00000000E+00	-1.00000000E+00	-1.00000000E+00	-1.00000000E+00	-1.00000000E+00	-1.00000000E+00	-1.00000000E+00	06982_chNET1_dp8_long.dat
160	1.17088066E-02	3.19087949E-02	-1.45100602E-05	-3.95292536E-05	-1.00000000E+00	-1.00000000E+00	-1.00000000E+00	-1.00000000E+00	-1.00000000E+00	-1.00000000E+00	-1.00000000E+00	06983_chNET1_dp8_long.dat
161	1.17071950E-02	3.19044941E-02	-1.61216870E-05	-4.38300604E-05	-1.00000000E+00	-1.00000000E+00	-1.00000000E+00	-1.00000000E+00	-1.00000000E+00	-1.00000000E+00	-1.00000000E+00	06984_chNET1_dp8_long.dat
162	1.17190773E-02	3.19368902E-02	-4.23933998E-06	-1.14339172E-05	-1.00000000E+00	-1.00000000E+00	-1.00000000E+00	-1.00000000E+00	-1.00000000E+00	-1.00000000E+00	-1.00000000E+00	06985_chNET1_dp8_long.dat
163	1.16982464E-02	3.18798421E-02	-2.50702259E-05	-6.84819786E-05	-1.00000000E+00	-1.00000000E+00	-1.00000000E+00	-1.00000000E+00	-1.00000000E+00	-1.00000000E+00	-1.00000000E+00	06986_chNET1_dp8_long.dat
164	1.16941288E-02	3.18687698E-02	-2.91878440E-05	-7.95543649E-05	-1.00000000E+00	-1.00000000E+00	-1.00000000E+00	-1.00000000E+00	-1.00000000E+00	-1.00000000E+00	-1.00000000E+00	06987_chNET1_dp8_long.dat
165	1.16882488E-02	3.18526926E-02	-3.50678451E-05	-9.56315634E-05	-1.00000000E+00	-1.00000000E+00	-1.00000000E+00	-1.00000000E+00	-1.00000000E+00	-1.00000000E+00	-1.00000000E+00	06988_chNET1_dp8_long.dat
166	1.16999974E-02	3.18848993E-02	-2.33192002E-05	-6.34247848E-05	-1.00000000E+00	-1.00000000E+00	-1.00000000E+00	-1.00000000E+00	-1.00000000E+00	-1.00000000E+00	-1.00000000E+00	06989_chNET1_dp8_long.dat
167	1.17180491E-02	3.19339022E-02	-5.26750036E-06	-1.44218703E-05	-1.00000000E+00	-1.00000000E+00	-1.00000000E+00	-1.00000000E+00	-1.00000000E+00	-1.00000000E+00	-1.00000000E+00	06990_chNET1_dp8_long.dat
168	1.17164651E-02	3.19296428E-02	-6.85157971E-06	-1.86813300E-05	-1.00000000E+00	-1.00000000E+00	-1.00000000E+00	-1.00000000E+00	-1.00000000E+00	-1.00000000E+00	-1.00000000E+00	06991_chNET1_dp8_long.dat
169	1.17282729E-02	3.19620151E-02	4.95626832E-06	1.36909588E-05	-1.00000000E+00	-1.00000000E+00	-1.00000000E+00	-1.00000000E+00	-1.00000000E+00	-1.00000000E+00	-1.00000000E+00	06992_chNET1_dp8_long.dat
170	1.17159680E-02	3.19281357E-02	-7.34860467E-06	-2.01883956E-05	-1.00000000E+00	-1.00000000E+00	-1.00000000E+00	-1.00000000E+00	-1.00000000E+00	-1.00000000E+00	-1.00000000E+00	06993_chNET1_dp8_long.dat
171	1.16877731E-02	3.18514618E-02	-3.55435083E-05	-9.68623246E-05	-1.00000000E+00	-1.00000000E+00	-1.00000000E+00	-1.00000000E+00	-1.00000000E+00	-1.00000000E+00	-1.00000000E+00	06994_chNET1_dp8_long.dat
172	1.17409275E-02	3.19961316E-02	1.76108613E-05	4.78075286E-05	-1.00000000E+00	-1.00000000E+00	-1.00000000E+00	-1.00000000E+00	-1.00000000E+00	-1.00000000E+00	-1.00000000E+00	06995_chNET1_dp8_long.dat
173	1.17332648E-02	3.19753216E-02	9.94817431E-06	2.69974829E-05	-1.00000000E+00	-1.00000000E+00	-1.00000000E+00	-1.00000000E+00	-1.00000000E+00	-1.00000000E+00	-1.00000000E+00	06996_chNET1_dp8_long.dat
174	1.17142750E-02	3.19238100E-02	-9.04160991E-06	-2.45141410E-05	-1.00000000E+00	-1.00000000E+00	-1.00000000E+00	-1.00000000E+00	-1.00000000E+00	-1.00000000E+00	-1.00000000E+00	06997_chNET1_dp8_long.dat
175	1.17221709E-02	3.19451640E-02	-1.14571640E-06	-3.16014224E-06	-1.00000000E+00	-1.00000000E+00	-1.00000000E+00	-1.00000000E+00	-1.00000000E+00	-1.00000000E+00	-1.00000000E+00	06998_chNET1_dp8_long.dat
176	1.17263332E-02	3.19566050E-02	3.01659475E-06	8.28083851E-06	-1.00000000E+00	-1.00000000E+00	-1.00000000E+00	-1.00000000E+00	-1.00000000E+00	-1.00000000E+00	-1.00000000E+00	06999_chNET1_dp8_long.dat
177	1.17288961E-02	3.19635908E-02	5.57942033E-06	1.52666526E-05	-1.00000000E+00	-1.00000000E+00	-1.00000000E+00	-1.00000000E+00	-1.00000000E+00	-1.00000000E+00	-1.00000000E+00	07000_chNET1_dp8_long.dat
178	1.17085651E-02	3.19079684E-02	-1.47515471E-05	-4.03557361E-05	-1.00000000E+00	-1.00000000E+00	-1.00000000E+00	-1.00000000E+00	-1.00000000E+00	-1.00000000E+00	-1.00000000E+00	07001_chNET1_dp8_long.dat
179	1.17271180E-02	3.19587349E-02	3.80135544E-06	1.04108241E-05	-1.00000000E+00	-1.00000000E+00	-1.00000000E+00	-1.00000000E+00	-1.00000000E+00	-1.00000000E+00	-1.00000000E+00	07002_chNET1_dp8_long.dat
180	1.17188201E-02	3.19360255E-02	-4.49656757E-06	-1.22986019E-05	-1.00000000E+00	-1.00000000E+00	-1.00000000E+00	-1.00000000E+00	-1.00000000E+00	-1.00000000E+00	-1.00000000E+00	07003_chNET1_dp8_long.dat
181	1.17245792E-02	3.19520003E-02	1.26256930E-06	3.67614837E-06	-1.00000000E+00	-1.00000000E+00	-1.00000000E+00	-1.00000000E+00	-1.00000000E+00	-1.00000000E+00	-1.00000000E+00	07004_chNET1_dp8_long.dat
182	1.17405408E-02	3.19950999E-02	1.72241500E-05	4.67757531E-05	-1.00000000E+00	-1.00000000E+00	-1.00000000E+00	-1.00000000E+00	-1.00000000E+00	-1.00000000E+00	-1.00000000E+00	07005_chNET1_dp8_long.dat
183	1.17089619E-02	3.19092570E-02	-1.43547309E-05	-3.90671308E-05	-1.00000000E+00	-1.00000000E+00	-1.00000000E+00	-1.00000000E+00	-1.00000000E+00	-1.00000000E+00	-1.00000000E+00	07006_chNET1_dp8_long.dat
184	1.17229492E-02	3.19474862E-02	-3.67446805E-07	-8.37927440E-07	-1.00000000E+00	-1.00000000E+00	-1.00000000E+00	-1.00000000E+00	-1.00000000E+00	-1.00000000E+00	-1.00000000E+00	07007_chNET1_dp8_long.dat
185	1.17171872E-02	3.19316902E-02	-6.12945303E-06	-1.66339653E-05	-1.00000000E+00	-1.00000000E+00	-1.00000000E+00	-1.00000000E+00	-1.00000000E+00	-1.00000000E+00	-1.00000000E+00	07008_chNET1_dp8_long.dat
186	1.17213315E-02	3.19430589E-02	-1.98515998E-06	-5.26517172E-06	-1.00000000E+00	-1.00000000E+00	-1.00000000E+00	-1.00000000E+00	-1.00000000E+00	-1.00000000E+00	-1.00000000E+00	07009_chNET1_dp8_long.dat
187	1.16976005E-02	3.18780956E-02	-2.57161923E-05	-7.02285466E-05	-1.00000000E+00	-1.00000000E+00	-1.00000000E+00	-1.00000000E+00	-1.00000000E+00	-1.00000000E+00	-1.00000000E+00	07010_chNET1_dp8_long.dat
188	1.17463300E-02	3.20110996E-02	2.30133097E-05	6.27754937E-05	-1.00000000E+00	-1.00000000E+00	-1.00000000E+00	-1.00000000E+00	-1.00000000E+00	-1.00000000E+00	-1.00000000E+00	07011_chNET1_dp8_long.dat
189	1.16999572E-02	3.18846710E-02	-2.33594281E-05	-6.36530718E-05	-1.00000000E+00	-1.00000000E+00	-1.00000000E+00	-1.00000000E+00	-1.00000000E+00	-1.00000000E+00	-1.00000000E+00	07012_chNET1_dp8_long.dat
190	1.17246320E-02	3.19519855E-02	1.31532464E-06	3.66134633E-06	-1.00000000E+00	-1.00000000E+00	-1.00000000E+00	-1.00000000E+00	-1.00000000E+00	-1.00000000E+00	-1.00000000E+00	07013_chNET1_dp8_long.dat
191	1.17235785E-02	3.19489058E-02	2.61818170E-07	5.81725388E-07	-1.00000000E+00	-1.00000000E+00	-1.00000000E+00	-1.00000000E+00	-1.00000000E+00	-1.00000000E+00	-1.00000000E+00	07014_chNET1_dp8_long.dat
192	1.17107946E-02	3.19143295E-02	-1.25220863E-05	-3.39946440E-05	-1.00000000E+00	-1.00000000E+00	-1.00000000E+00	-1.00000000E+00	-1.00000000E+00	-1.00000000E+00	-1.00000000E+00	07015_chNET1_dp8_long.dat
193	1.17309449E-02	3.19690420E-02	7.62825195E-06	2.07178824E-05	-1.00000000E+00	-1.00000000E+00	-1.00000000E+00	-1.00000000E+00	-1.00000000E+00	-1.00000000E+00	-1.00000000E+00	07016_chNET1_dp8_long.dat
194	1.17247173E-02	3.19520365E-02	1.40062397E-06	3.71233189E-06	-1.00000000E+00	-1.00000000E+00	-1.00000000E+00	-1.00000000E+00	-1.00000000E+00	-1.00000000E+00	-1.00000000E+00	07017_chNET1_dp8_long.dat
195	1.16969587E-02	3.18765282E-02	-2.63579862E-05	-7.17959455E-05	-1.00000000E+00	-1.00000000E+00	-1.00000000E+00	-1.00000000E+00	-1.00000000E+00	-1.00000000E+00	-1.00000000E+00	07018_chNET1_dp8_long.dat
196	1.17306431E-02	3.19682051E-02	7.32642467E-06	1.98810040E-05	-1.00000000E+00	-1.00000000E+00	-1.00000000E+00	-1.00000000E+00	-1.00000000E+00	-1.00000000E+00	-1.00000000E+00	07019_chNET1_dp8_long.dat
197	1.17552112E-02	3.20351403E-02	3.18945334E-05	8.68162272E-05	-1.00000000E+00	-1.00000000E+00	-1.00000000E+00	-1.00000000E+00	-1.00000000E+00	-1.00000000E+00	-1.00000000E+00	07020_chNET1_dp8_long.dat
198	1.17232031E-02	3.19481647E-02	-1.13528154E-07	-1.59393745E-07	-1.00000000E+00	-1.00000000E+00	-1.00000000E+00	-1.00000000E+00	-1.00000000E+00	-1.00000000E+00	-1.00000000E+00	07021_chNET1_dp8_long.dat
199	1.17248259E-02	3.19525008E-02	1.50925061E-06	4.17668086E-06	-1.00000000E+00	-1.00000000E+00	-1.00000000E+00	-1.00000000E+00	-1.00000000E+00	-1.00000000E+00	-1.00000000E+00	07022_chNET1_dp8_long.dat
200	1.16909528E-02	3.18600550E-02	-3.23638948E-05	-8.82691621E-05	-1.00000000E+00	-1.00000000E+00	-1.00000000E+00	-1.00000000E+00	-1.00000000E+00	-1.00000000E+00	-1.00000000E+00	07023_chNET1_dp8_long.dat
201	1.16959071E-02	3.18736373E-02	-2.74095645E-05	-7.46868107E-05	-1.00000000E+00	-1.00000000E+00	-1.00000000E+00	-1.00000000E+00	-1.00000000E+00	-1.00000000E+00	-1.00000000E+00	07024_chNET1_dp8_long.dat
202	1.17336532E-02	3.19764789E-02	1.03365656E-05	2.81547970E-05	-1.00000000E+00	-1.00000000E+00	-1.00000000E+00	-1.00000000E+00	-1.00000000E+00	-1.00000000E+00	-1.00000000E+00	07025_chNET1_dp8_long.dat
203	1.17188794E-02	3.19363395E-02	-4.43726732E-06	-1.19846079E-05	-1.00000000E+00	-1.00000000E+00	-1.00000000E+00	-1.00000000E+00	-1.00000000E+00	-1.00000000E+00	-1.00000000E+00	07026_chNET1_dp8_long.dat
204	1.17170369E-02	3.19311088E-02	-6.27972250E-06	-1.72153534E-05	-1.00000000E+00	-1.00000000E+00	-1.00000000E+00	-1.00000000E+00	-1.00000000E+00	-1.00000000E+00	-1.00000000E+00	07027_chNET1_dp8_long.dat
205	1.17374850E-02	3.19868000E-02	1.41683106E-05	3.84758578E-05	-1.00000000E+00	-1.00000000E+00	-1.00000000E+00	-1.00000000E+00	-1.00000000E+00	-1.00000000E+00	-1.00000000E+00	07028_chNET1_dp8_long.dat
206	1.17025249E-02	3.18915894E-02	-2.07917948E-05	-5.67346904E-05	-1.00000000E+00	-1.00000000E+00	-1.00000000E+00	-1.00000000E+00	-1.00000000E+00	-1.00000000E+00	-1.00000000E+00	07029_chNET1_dp8_long.dat
207	1.17329721E-02	3.19748823E-02	9.65542073E-06	2.65581809E-05	-1.00000000E+00	-1.00000000E+00	-1.00000000E+00	-1.00000000E+00	-1.00000000E+00	-1.00000000E+00	-1.00000000E+00	07030_chNET1_dp8_long.dat
208	1.17127740E-02	3.19194679E-02	-1.05426076E-05	-2.88561826E-05	-1.00000000E+00	-1.00000000E+00	-1.00000000E+00	-1.00000000E+00	-1.00000000E+00	-1.00000000E+00	-1.00000000E+00	07031_chNET1_dp8_long.dat
209	1.17413461E-02	3.19974122E-02	1.80294043E-05	4.90880623E-05	-1.00000000E+00	-1.00000000E+00	-1.00000000E+00	-1.00000000E+00	-1.00000000E+00	-1.00000000E+00	-1.00000000E+00	07032_chNET1_dp8_long.dat
210	1.17384344E-02	3.19896836E-02	1.51177871E-05	4.13594504E-05	-1.00000000E+00	-1.00000000E+00	-1.00000000E+00	-1.00000000E+00	-1.00000000E+00	-1.00000000E+00	-1.00000000E+00	07033_chNET1_dp8_long.dat
211	1.16869838E-02	3.18496598E-02	-3.63328543E-05	-9.86643679E-05	-1.00000000E+00	-1.00000000E+00	-1.00000000E+00	-1.00000000E+00	-1.00000000E+00	-1.00000000E+00	-1.00000000E+00	07034_chNET1_dp8_long.dat
212	1.17211270E-02	3.19423889E-02	-2.18965234E-06	-5.93526498E-06	-1.00000000E+00	-1.00000000E+00	-1.00000000E+00	-1.00000000E+00	-1.00000000E+00	-1.00000000E+00	-1.00000000E+00	07035_chNET1_dp8_long.dat
213	1.17097425E-02	3.19114655E-02	-1.35741778E-05	-3.68585869E-05	-1.00000000E+00	-1.00000000E+00	-1.00000000E+00	-1.00000000E+00	-1.00000000E+00	-1.00000000E+00	-1.00000000E+00	07036_chNET1_dp8_long.dat
214	1.17549580E-02	3.20344723E-02	3.16413263E-05	8.61481544E-05	-1.00000000E+00	-1.00000000E+00	-1.00000000E+00	-1.00000000E+00	-1.00000000E+00	-1.00000000E+00	-1.00000000E+00	07037_chNET1_dp8_long.dat
215	1.17285207E-02	3.19625695E-02	5.20402591E-06	1.42453578E-05	-1.00000000E+00	-1.00000000E+00	-1.00000000E+00	-1.00000000E+00	-1.00000000E+00	-1.00000000E+00	-1.00000000E+00	07038_chNET1_dp8_long.dat
216	1.17278222E-02	3.19606337E-02	4.50551521E-06	1.23096014E-05	-1.00000000E+00	-1.00000000E+00	-1.00000000E+00	-1.00000000E+00	-1.00000000E+00	-1.00000000E+00	-1.00000000E+00	07039_chNET1_dp8_long.dat
217	1.17533402E-02	3.20301177E-02	3.00235825E-05	8.17935629E-05	-1.00000000E+00	-1.00000000E+00	-1.00000000E+00	-1.00000000E+00	-1.00000000E+00	-1.00000000E+00	-1.00000000E+00	07040_chNET1_dp8_long.dat
218	1.17379027E-02	3.19877939E-02	1.45860443E-05	3.94697856E-05	-1.00000000E+00	-1.00000000E+00	-1.00000000E+00	-1.00000000E+00	-1.00000000E+00	-1.00000000E+00	-1.00000000E+00	07041_chNET1_dp8_long.dat
219	1.17174011E-02	3.19322646E-02	-5.91554476E-06	-1.60595195E-05	-1.00000000E+00	-1.00000000E+00	-1.00000000E+00	-1.00000000E+00	-1.00000000E+00	-1.00000000E+00	-1.00000000E+00	07042_chNET1_dp8_long.dat
220	1.17293212E-02	3.19645352E-02	6.00452977E-06	1.62110720E-05	-1.00000000E+00	-1.00000000E+00	-1.00000000E+00	-1.00000000E+00	-1.00000000E+00	-1.00000000E+00	-1.00000000E+00	07043_chNET1_dp8_long.dat
221	1.17293243E-02	3.19647034E-02	6.00761198E-06	1.63792489E-05	-1.00000000E+00	-1.00000000E+00	-1.00000000E+00	-1.00000000E+00	-1.00000000E+00	-1.00000000E+00	-1.00000000E+00	07044_chNET1_dp8_long.dat
222	1.17279947E-02	3.19612134E-02	4.67806652E-06	1.28892428E-05	-1.00000000E+00	-1.00000000E+00	-1.00000000E+00	-1.00000000E+00	-1.00000000E+00	-1.00000000E+00	-1.00000000E+00	07045_chNET1_dp8_long.dat
223	1.17290290E-02	3.19638201E-02	5.71236410E-06	1.54959492E-05	-1.00000000E+00	-1.00000000E+00	-1.00000000E+00	-1.00000000E+00	-1.00000000E+00	-1.00000000E+00	-1.00000000E+00	07046_chNET1_dp8_long.dat
224	1.17414048E-02	3.19975648E-02	1.80881645E-05	4.92406827E-05	-1.00000000E+00	-1.00000000E+00	-1.00000000E+00	-1.00000000E+00	-1.00000000E+00	-1.00000000E+00	-1.00000000E+00	07047_chNET1_dp8_long.dat
225	1.17475528E-02	3.20142280E-02	2.42361814E-05	6.59038451E-05	-1.00000000E+00	-1.00000000E+00	-1.00000000E+00	-1.00000000E+00	-1.00000000E+00	-1.00000000E+00	-1.00000000E+00	07048_chNET1_dp8_long.dat
226	1.17081462E-02	3.19069574E-02	-1.51704675E-05	-4.13666952E-05	-1.00000000E+00	-1.00000000E+00	-1.00000000E+00	-1.00000000E+00	-1.00000000E+00	-1.00000000E+00	-1.00000000E+00	07049_chNET1_dp8_long.dat
227	1.17012677E-02	3.18881869E-02	-2.20489905E-05	-6.01372241E-05	-1.00000000E+00	-1.00000000E+00	-1.00000000E+00	-1.00000000E+00	-1.00000000E+00	-1.00000000E+00	-1.00000000E+00	07050_chNET1_dp8_long.dat
228	1.17130797E-02	3.19205574E-02	-1.02369964E-05	-2.77666801E-05	-1.00000000E+00	-1.00000000E+00	-1.00000000E+00	-1.00000000E+00	-1.00000000E+00	-1.00000000E+00	-1.00000000E+00	07051_chNET1_dp8_long.dat
229	1.17421938E-02	3.19997661E-02	1.88771461E-05	5.14419877E-05	-1.00000000E+00	-1.00000000E+00	-1.00000000E+00	-1.00000000E+00	-1.00000000E+00	-1.00000000E+00	-1.00000000E+00	07052_chNET1_dp8_long.dat
230	1.17184572E-02	3.19350699E-02	-4.85940964E-06	-1.32542626E-05	-1.00000000E+00	-1.00000000E+00	-1.00000000E+00	-1.00000000E+00	-1.00000000E+00	-1.00000000E+00	-1.00000000E+00	07053_chNET1_dp8_long.dat
231	1.17156844E-02	3.19275429E-02	-7.63220425E-06	-2.07812199E-05	-1.00000000E+00	-1.00000000E+00	-1.00000000E+00	-1.00000000E+00	-1.00000000E+00	-1.00000000E+00	-1.00000000E+00	07054_chNET1_dp8_long.dat
232	1.17107761E-02	3.19142722E-02	-1.25405534E-05	-3.40518877E-05	-1.00000000E+00	-1.00000000E+00	-1.00000000E+00	-1.00000000E+00	-1.00000000E+00	-1.00000000E+00	-1.00000000E+00	07055_chNET1_dp8_long.dat
233	1.17282046E-02	3.19613809E-02	4.88799653E-06	1.30567645E-05	-1.00000000E+00	-1.00000000E+00	-1.00000000E+00	-1.00000000E+00	-1.00000000E+00	-1.00000000E+00	-1.00000000E+00	07056_chNET1_dp8_long.dat
234	1.17450902E-02	3.20077814E-02	2.17735227E-05	5.94572681E-05	-1.00000000E+00	-1.00000000E+00	-1.00000000E+00	-1.00000000E+00	-1.00000000E+00	-1.00000000E+00	-1.00000000E+00	07057_chNET1_dp8_long.dat
235	1.17595044E-02	3.20469669E-02	3.61877815E-05	9.86427374E-05	-1.00000000E+00	-1.00000000E+00	-1.00000000E+00	-1.00000000E+00	-1.00000000E+00	-1.00000000E+00	-1.00000000E+00	07058_chNET1_dp8_long.dat
236	1.17197601E-02	3.19384394E-02	-3.55650252E-06	-9.88476438E-06	-1.00000000E+00	-1.00000000E+00	-1.00000000E+00	-1.00000000E+00	-1.00000000E+00	-1.00000000E+00	-1.00000000E+00	07059_chNET1_dp8_long.dat
237	1.17106903E-02	3.19139285E-02	-1.26263537E-05	-3.43956140E-05	-1.00000000E+00	-1.00000000E+00	-1.00000000E+00	-1.00000000E+00	-1.00000000E+00	-1.00000000E+00	-1.00000000E+00	07060_chNET1_dp8_long.dat
238	1.17107307E-02	3.19141428E-02	-1.25859156E-05	-3.41813679E-05	-1.00000000E+00	-1.00000000E+00	-1.00000000E+00	-1.00000000E+00	-1.00000000E+00	-1.00000000E+00	-1.00000000E+00	07061_chNET1_dp8_long.dat
239	1.17310450E-02	3.19693453E-02	7.72837401E-06	2.10211418E-05	-1.00000000E+00	-1.00000000E+00	-1.00000000E+00	-1.00000000E+00	-1.00000000E+00	-1.00000000E+00	-1.00000000E+00	07062_chNET1_dp8_long.dat
240	1.17282349E-02	3.19616859E-02	4.91828053E-06	1.33617832E-05	-1.00000000E+00	-1.00000000E+00	-1.00000000E+00	-1.00000000E+00	-1.00000000E+00	-1.00000000E+00	-1.00000000E+00	07063_chNET1_dp8_long.dat
241	1.17245595E-02	3.19518987E-02	1.24285380E-06	3.57458219E-06	-1.00000000E+00	-1.00000000E+00	-1.00000000E+00	-1.00000000E+00	-1.00000000E+00	-1.00000000E+00	-1.00000000E+00	07064_chNET1_dp8_long.dat
242	1.17184715E-02	3.19353956E-02	-4.84518992E-06	-1.29285267E-05	-1.00000000E+00	-1.00000000E+00	-1.00000000E+00	-1.00000000E+00	-1.00000000E+00	-1.00000000E+00	-1.00000000E+00	07065_chNET1_dp8_long.dat
243	1.17063058E-02	3.19020699E-02	-1.70108674E-05	-4.62541940E-05	-1.00000000E+00	-1.00000000E+00	-1.00000000E+00	-1.00000000E+00	-1.00000000E+00	-1.00000000E+00	-1.00000000E+00	07066_chNET1_dp8_long.dat
244	1.17134124E-02	3.19212866E-02	-9.90426976E-06	-2.70374858E-05	-1.00000000E+00	-1.00000000E+00	-1.00000000E+00	-1.00000000E+00	-1.00000000E+00	-1.00000000E+00	-1.00000000E+00	07067_chNET1_dp8_long.dat
245	1.17373721E-02	3.19866015E-02	1.40554636E-05	3.82773752E-05	-1.00000000E+00	-1.00000000E+00	-1.00000000E+00	-1.00000000E+00	-1.00000000E+00	-1.00000000E+00	-1.00000000E+00	07068_chNET1_dp8_long.dat
246	1.17136841E-02	3.19223411E-02	-9.63253732E-06	-2.59830261E-05	-1.00000000E+00	-1.00000000E+00	-1.00000000E+00	-1.00000000E+00	-1.00000000E+00	-1.00000000E+00	-1.00000000E+00	07069_chNET1_dp8_long.dat
247	1.17362827E-02	3.19835054E-02	1.29660675E-05	3.51812976E-05	-1.00000000E+00	-1.00000000E+00	-1.00000000E+00	-1.00000000E+00	-1.00000000E+00	-1.00000000E+00	-1.00000000E+00	07070_chNET1_dp8_long.dat
248	1.17368438E-02	3.19853140E-02	1.35271382E-05	3.69898776E-05	-1.00000000E+00	-1.00000000E+00	-1.00000000E+00	-1.00000000E+00	-1.00000000E+00	-1.00000000E+00	-1.00000000E+00	07071_chNET1_dp8_long.dat
249	1.17450889E-02	3.20075324E-02	2.17722889E-05	5.92082844E-05	-1.00000000E+00	-1.00000000E+00	-1.00000000E+00	-1.00000000E+00	-1.00000000E+00	-1.00000000E+00	-1.00000000E+00	07072_chNET1_dp8_long.dat
250	1.17168408E-02	3.19306121E-02	-6.47587713E-06	-1.77120418E-05	-1.00000000E+00	-1.00000000E+00	-1.00000000E+00	-1.00000000E+00	-1.00000000E+00	-1.00000000E+00	-1.00000000E+00	07073_chNET1_dp8_long.dat
251	1.17369367E-02	3.19853686E-02	1.36200345E-05	3.70444450E-05	-1.00000000E+00	-1.00000000E+00	-1.00000000E+00	-1.00000000E+00	-1.00000000E+00	-1.00000000E+00	-1.00000000E+00	07074_chNET1_dp8_long.dat
252	1.17222730E-02	3.19457190E-02	-1.04367250E-06	-2.60512359E-06	-1.00000000E+00	-1.00000000E+00	-1.00000000E+00	-1.00000000E+00	-1.00000000E+00	-1.00000000E+00	-1.00000000E+00	07075_chNET1_dp8_long.dat
253	1.16926112E-02	3.18646682E-02	-3.07054760E-05	-8.36558925E-05	-1.00000000E+00	-1.00000000E+00	-1.00000000E+00	-1.00000000E+00	-1.00000000E+00	-1.00000000E+00	-1.00000000E+00	07076_chNET1_dp8_long.dat
254	1.17246239E-02	3.19518325E-02	1.30725664E-06	3.50843056E-06	-1.00000000E+00	-1.00000000E+00	-1.00000000E+00	-1.00000000E+00	-1.00000000E+00	-1.00000000E+00	-1.00000000E+00	07077_chNET1_dp8_long.dat
255	1.17292478E-02	3.19643781E-02	5.93112977E-06	1.60539324E-05	-1.00000000E+00	-1.00000000E+00	-1.00000000E+00	-1.00000000E+00	-1.00000000E+00	-1.00000000E+00	-1.00000000E+00	07078_chNET1_dp8_long.dat
256	1.17319768E-02	3.19719723E-02	8.66011443E-06	2.36481538E-05	-1.00000000E+00	-1.00000000E+00	-1.00000000E+00	-1.00000000E+00	-1.00000000E+00	-1.00000000E+00	-1.00000000E+00	07079_chNET1_dp8_long.dat
257	1.17332159E-02	3.19753100E-02	9.89921016E-06	2.69859179E-05	-1.00000000E+00	-1.00000000E+00	-1.00000000E+00	-1.00000000E+00	-1.00000000E+00	-1.00000000E+00	-1.00000000E+00	07080_chNET1_dp8_long.dat
258	1.17117283E-02	3.19165831E-02	-1.15883822E-05	-3.17410454E-05	-1.00000000E+00	-1.00000000E+00	-1.00000000E+00	-1.00000000E+00	-1.00000000E+00	-1.00000000E+00	-1.00000000E+00	07081_chNET1_dp8_long.dat
259	1.17211680E-02	3.19425595E-02	-2.14866623E-06	-5.76459892E-06	-1.00000000E+00	-1.00000000E+00	-1.00000000E+00	-1.00000000E+00	-1.00000000E+00	-1.00000000E+00	-1.00000000E+00	07082_chNET1_dp8_long.dat
260	1.17448769E-02	3.20067723E-02	2.15603026E-05	5.84481568E-05	-1.00000000E+00	-1.00000000E+00	-1.00000000E+00	-1.00000000E+00	-1.00000000E+00	-1.00000000E+00	-1.00000000E+00	07083_chNET1_dp8_long.dat
261	1.17334658E-02	3.19758803E-02	1.01491599E-05	2.75562290E-05	-1.00000000E+00	-1.00000000E+00	-1.00000000E+00	-1.00000000E+00	-1.00000000E+00	-1.00000000E+00	-1.00000000E+00	07084_chNET1_dp8_long.dat
262	1.17553035E-02	3.20355072E-02	3.19868877E-05	8.71831189E-05	-1.00000000E+00	-1.00000000E+00	-1.00000000E+00	-1.00000000E+00	-1.00000000E+00	-1.00000000E+00	-1.00000000E+00	07085_chNET1_dp8_long.dat
263	1.17577428E-02	3.20419557E-02	3.44262024E-05	9.36315407E-05	-1.00000000E+00	-1.00000000E+00	-1.00000000E+00	-1.00000000E+00	-1.00000000E+00	-1.00000000E+00	-1.00000000E+00	07086_chNET1_dp8_long.dat
264	1.17589408E-02	3.20454106E-02	3.56241201E-05	9.70864366E-05	-1.00000000E+00	-1.00000000E+00	-1.00000000E+00	-1.00000000E+00	-1.00000000E+00	-1.00000000E+00	-1.00000000E+00	07087_chNET1_dp8_long.dat
265	1.17829228E-02	3.21105900E-02	5.96061532E-05	1.62265903E-04	-1.00000000E+00	-1.00000000E+00	-1.00000000E+00	-1.00000000E+00	-1.00000000E+00	-1.00000000E+00	-1.00000000E+00	07088_chNET1_dp8_long.dat
266	1.17750524E-02	3.20893781E-02	5.17357650E-05	1.41054005E-04	-1.00000000E+00	-1.00000000E+00	-1.00000000E+00	-1.00000000E+00	-1.00000000E+00	-1.00000000E+00	-1.00000000E+00	07089_chNET1_dp8_long.dat
267	1.18059272E-02	3.21733871E-02	8.26105168E-05	2.25062962E-04	-1.00000000E+00	-1.00000000E+00	-1.00000000E+00	-1.00000000E+00	-1.00000000E+00	-1.00000000E+00	-1.00000000E+00	07090_chNET1_dp8_long.dat
268	1.17988227E-02	3.21541143E-02	7.55060241E-05	2.05790168E-04	-1.00000000E+00	-1.00000000E+00	-1.00000000E+00	-1.00000000E+00	-1.00000000E+00	-1.00000000E+00	-1.00000000E+00	07091_chNET1_dp8_long.dat
269	1.18298549E-02	3.22387651E-02	1.06538299E-04	2.90440982E-04	-1.00000000E+00	-1.00000000E+00	-1.00000000E+00	-1.00000000E+00	-1.00000000E+00	-1.00000000E+00	-1.00000000E+00	07092_chNET1_dp8_long.dat
270	1.18399455E-02	3.22663664E-02	1.16628858E-04	3.18042329E-04	-1.00000000E+00	-1.00000000E+00	-1.00000000E+00	-1.00000000E+00	-1.00000000E+00	-1.00000000E+00	-1.00000000E+00	07093_chNET1_dp8_long.dat
271	1.18531629E-02	3.23022700E-02	1.29846273E-04	3.53945862E-04	-1.00000000E+00	-1.00000000E+00	-1.00000000E+00	-1.00000000E+00	-1.00000000E+00	-1.00000000E+00	-1.00000000E+00	07094_chNET1_dp8_long.dat
272	1.18682959E-02	3.23432956E-02	1.44979236E-04	3.94971473E-04	-1.00000000E+00	-1.00000000E+00	-1.00000000E+00	-1.00000000E+00	-1.00000000E+00	-1.00000000E+00	-1.00000000E+00	07095_chNET1_dp8_long.dat
273	1.18794742E-02	3.23738960E-02	1.56157566E-04	4.25571838E-04	-1.00000000E+00	-1.00000000E+00	-1.00000000E+00	-1.00000000E+00	-1.00000000E+00	-1.00000000E+00	-1.00000000E+00	07096_chNET1_dp8_long.dat
274	1.19068459E-02	3.24486172E-02	1.83529245E-04	5.00293106E-04	-1.00000000E+00	-1.00000000E+00	-1.00000000E+00	-1.00000000E+00	-1.00000000E+00	-1.00000000E+00	-1.00000000E+00	07097_chNET1_dp8_long.dat
275	1.19718502E-02	3.26253566E-02	2.48533504E-04	6.77032441E-04	-1.00000000E+00	-1.00000000E+00	-1.00000000E+00	-1.00000000E+00	-1.00000000E+00	-1.00000000E+00	-1.00000000E+00	07098_chNET1_dp8_long.dat
276	1.19959024E-02	3.26908138E-02	2.72585732E-04	7.42489709E-04	-1.00000000E+00	-1.00000000E+00	-1.00000000E+00	-1.00000000E+00	-1.00000000E+00	-1.00000000E+00	-1.00000000E+00	07099_chNET1_dp8_long.dat
277	1.21147634E-02	3.30149025E-02	3.91446782E-04	1.06657843E-03	6.88142720E+01	4.02418072E-01	2.20606525E-02	6.37620521E-05	3.50413976E+02	1.87193476E+01	4.50312482E+02	07100_chNET1_dp8_long.dat
278	1.23018048E-02	3.35245596E-02	5.78488119E-04	1.57623551E-03	6.93337026E+01	3.97795803E-01	3.43117833E-02	1.57894731E-04	3.26685059E+02	1.80744311E+01	4.30615639E+02	07101_chNET1_dp8_long.dat
279	1.27361702E-02	3.47078561E-02	1.01285359E-03	2.75953201E-03	6.64387511E+01	3.15611135E-01	5.12738926E-02	1.94484230E-04	3.11693413E+02	1.76548411E+01	3.95354647E+02	07102_chNET1_dp8_long.dat
280	1.33548007E-02	3.63934093E-02	1.63148407E-03	4.44508520E-03	6.61486906E+01	3.89349059E-01	7.46705224E-02	2.11306098E-04	3.00080849E+02	1.73228418E+01	3.82990868E+02	07103_chNET1_dp8_long.dat
281	1.40760678E-02	3.83585935E-02	2.35275113E-03	6.41026939E-03	6.56099824E+01	5.30136881E-01	1.03075551E-01	2.46408860E-04	2.93680443E+02	1.71371072E+01	3.74727393E+02	07104_chNET1_dp8_long.dat
282	1.49246635E-02	4.06709823E-02	3.20134688E-03	8.72265820E-03	6.50675284E+01	4.35568340E-01	1.34551071E-01	2.38009617E-04	2.88235990E+02	1.69775142E+01	3.67210144E+02	07105_chNET1_dp8_long.dat
283	1.57508333E-02	4.29219006E-02	4.02751661E-03	1.09735765E-02	6.52196267E+01	3.55523058E-01	1.66940359E-01	2.57479080E-04	2.84862818E+02	1.68778795E+01	3.64007302E+02	07106_chNET1_dp8_long.dat
284	1.65482201E-02	4.50945356E-02	4.82490346E-03	1.31462114E-02	6.52373587E+01	3.23904459E-01	1.96250141E-01	2.69265645E-04	2.81908833E+02	1.67901409E+01	3.61222894E+02	07107_chNET1_dp8_long.dat
285	1.72284666E-02	4.69478824E-02	5.50514991E-03	1.49995583E-02	6.45125148E+01	2.94989302E-01	2.18421878E-01	2.82729026E-04	2.77920710E+02	1.66709541E+01	3.53915633E+02	07108_chNET1_dp8_long.dat
286	1.76587514E-02	4.81206350E-02	5.93543476E-03	1.61723109E-02	6.48071442E+01	2.81631064E-01	2.35394207E-01	2.90299340E-04	2.74970012E+02	1.65822198E+01	3.52483866E+02	07109_chNET1_dp8_long.dat
287	1.78310187E-02	4.85896002E-02	6.10770207E-03	1.66412761E-02	6.42476326E+01	2.79312872E-01	2.41466876E-01	3.23037299E-04	2.70324877E+02	1.64415595E+01	3.45171031E+02	07110_chNET1_dp8_long.dat
288	1.77583517E-02	4.83919714E-02	6.03503509E-03	1.64436473E-02	6.40420734E+01	2.67986330E-01	2.40711501E-01	3.27821656E-04	2.66750210E+02	1.63324894E+01	3.40605815E+02	07111_chNET1_dp8_long.dat
289	1.75724887E-02	4.78851074E-02	5.84917204E-03	1.59367833E-02	6.42865208E+01	2.74489773E-01	2.34745993E-01	2.96679336E-04	2.63351964E+02	1.62281226E+01	3.38645090E+02	07112_chNET1_dp8_long.dat
290	1.72830463E-02	4.70965246E-02	5.55972963E-03	1.51482005E-02	6.42084022E+01	2.81239581E-01	2.23473378E-01	2.91308960E-04	2.58835081E+02	1.60883523E+01	3.34133275E+02	07113_chNET1_dp8_long.dat
291	1.68830509E-02	4.60068061E-02	5.15973429E-03	1.40584819E-02	6.43027528E+01	2.88482780E-01	2.09963816E-01	3.10801674E-04	2.54997291E+02	1.59686346E+01	3.30644561E+02	07114_chNET1_dp8_long.dat
292	1.65523718E-02	4.51057637E-02	4.82905514E-03	1.31574396E-02	6.41669297E+01	3.11497676E-01	1.94939758E-01	3.11883754E-04	2.50409705E+02	1.58243390E+01	3.26043268E+02	07115_chNET1_dp8_long.dat
293	1.61900407E-02	4.41186448E-02	4.46672401E-03	1.21703206E-02	6.36354433E+01	3.08777249E-01	1.79220639E-01	2.75718666E-04	2.44976830E+02	1.56517357E+01	3.18395570E+02	07116_chNET1_dp8_long.dat
294	1.58469803E-02	4.31837554E-02	4.12366369E-03	1.12354313E-02	6.36098076E+01	3.28950398E-01	1.64980950E-01	2.67266052E-04	2.39419199E+02	1.54731768E+01	3.12969003E+02	07117_chNET1_dp8_long.dat
295	1.54953563E-02	4.22257911E-02	3.77203970E-03	1.02774670E-02	6.34967974E+01	3.56547009E-01	1.51494836E-01	2.54369604E-04	2.33300851E+02	1.52741890E+01	3.06983231E+02	07118_chNET1_dp8_long.dat
296	1.52192814E-02	4.14737874E-02	3.49596477E-03	9.52546331E-03	6.28644130E+01	1.21532354E-01	1.38602361E-01	7.20506424E-05	2.26872144E+02	1.50622755E+01	2.98922364E+02	07119_chNET1_dp8_long.dat
297	1.49656087E-02	4.07824474E-02	3.24229204E-03	8.83412331E-03	6.28974912E+01	1.25896167E-01	1.27999223E-01	7.13382584E-05	2.22501315E+02	1.49164780E+01	2.94856715E+02	07120_chNET1_dp8_long.dat
298	1.47268691E-02	4.01321625E-02	3.00355243E-03	8.18383841E-03	6.31047403E+01	1.39815782E-01	1.18619732E-01	7.07486774E-05	2.18081147E+02	1.47675708E+01	2.91504733E+02	07121_chNET1_dp8_long.dat
299	1.45671384E-02	3.96969213E-02	2.84382173E-03	7.74859721E-03	6.29618155E+01	4.34939032E-01	1.09891427E-01	2.32830433E-04	2.12481036E+02	1.45767293E+01	2.86393752E+02	07122_chNET1_dp8_long.dat
300	1.43219633E-02	3.90286701E-02	2.59864670E-03	7.08034600E-03	6.25582598E+01	3.48819078E-01	1.01995423E-01	2.05922910E-04	2.08417689E+02	1.44366786E+01	2.80557566E+02	07123_chNET1_dp8_long.dat
301	1.42039568E-02	3.87071129E-02	2.48064018E-03	6.75878883E-03	6.23800737E+01	4.90829858E-01	9.50800412E-02	2.21935078E-04	2.04560238E+02	1.43024557E+01	2.75664502E+02	07124_chNET1_dp8_long.dat
302	1.40595164E-02	3.83135418E-02	2.33619971E-03	6.36521770E-03	6.20608553E+01	3.25192942E-01	8.87007014E-02	1.82151734E-04	1.99497520E+02	1.41243591E+01	2.69780589E+02	07125_chNET1_dp8_long.dat
303	1.38967937E-02	3.78701690E-02	2.17347703E-03	5.92184491E-03	6.16416165E+01	4.82982974E-01	8.28661352E-02	1.93597497E-04	1.94557430E+02	1.39483845E+01	2.63583827E+02	07126_chNET1_dp8_long.dat
304	1.37864956E-02	3.75697565E-02	2.06317891E-03	5.62143242E-03	6.12493518E+01	2.18005992E-01	7.77608731E-02	6.99121188E-05	1.92108342E+02	1.38603154E+01	2.60048738E+02	07127_chNET1_dp8_long.dat
305	1.36695496E-02	3.72510932E-02	1.94623294E-03	5.30276906E-03	6.15551949E+01	1.91309838E-01	7.37079161E-02	6.81447006E-05	1.88891161E+02	1.37437681E+01	2.58808144E+02	07128_chNET1_dp8_long.dat
306	1.35694050E-02	3.69783964E-02	1.84608839E-03	5.03007226E-03	6.13483986E+01	2.86745925E-01	6.94897104E-02	1.79271008E-04	1.83659001E+02	1.35520847E+01	2.54172402E+02	07129_chNET1_dp8_long.dat
307	1.35313838E-02	3.68745735E-02	1.80806713E-03	4.92624934E-03	6.10510182E+01	1.87513180E-01	6.57846464E-02	5.72257524E-05	1.79602157E+02	1.34015729E+01	2.49867386E+02	07130_chNET1_dp8_long.dat
308	1.34320637E-02	3.66041023E-02	1.70874705E-03	4.65577819E-03	6.10850499E+01	2.12730878E-01	6.28260959E-02	5.51165355E-05	1.75804609E+02	1.32591330E+01	2.46474903E+02	07131_chNET1_dp8_long.dat
309	1.33940421E-02	3.65004129E-02	1.67072547E-03	4.55208881E-03	6.04560209E+01	2.03879366E-01	5.99160877E-02	5.60226091E-05	1.70791407E+02	1.30687187E+01	2.39151516E+02	07132_chNET1_dp8_long.dat
310	1.33066047E-02	3.62621581E-02	1.58328805E-03	4.31383396E-03	6.04791403E+01	2.86378817E-01	5.77342730E-02	6.94909279E-05	1.67523327E+02	1.29430803E+01	2.35375202E+02	07133_chNET1_dp8_long.dat
311	1.32440539E-02	3.60918834E-02	1.52073729E-03	4.14355929E-03	6.02372321E+01	2.68745025E-01	5.59515529E-02	1.87462351E-04	1.63998931E+02	1.28062067E+01	2.30620472E+02	07134_chNET1_dp8_long.dat
312	1.32398310E-02	3.60802957E-02	1.51651440E-03	4.13197155E-03	5.97090509E+01	3.10254477E-01	5.43534039E-02	6.44016839E-05	1.60067714E+02	1.26517870E+01	2.24517242E+02	07135_chNET1_dp8_long.dat
313	1.32317046E-02	3.60582976E-02	1.50838794E-03	4.10997347E-03	5.92224628E+01	3.06097325E-01	5.32577614E-02	6.50255786E-05	1.54975407E+02	1.24489119E+01	2.18897184E+02	07136_chNET1_dp8_long.dat
314	1.32172329E-02	3.60184010E-02	1.49391628E-03	4.07007687E-03	5.96689157E+01	4.76182868E-01	5.30274659E-02	1.98632971E-04	1.51782725E+02	1.23200132E+01	2.16214820E+02	07137_chNET1_dp8_long.dat
315	1.32294568E-02	3.60519675E-02	1.50614014E-03	4.10364333E-03	5.89335493E+01	3.79909770E-01	5.23964938E-02	1.56347750E-04	1.45292261E+02	1.20537239E+01	2.08783515E+02	07138_chNET1_dp8_long.dat
316	1.32692584E-02	3.61605509E-02	1.54594171E-03	4.21222677E-03	5.81596822E+01	4.42241564E-01	5.21196154E-02	2.25343897E-04	1.40197754E+02	1.18405133E+01	2.01364849E+02	07139_chNET1_dp8_long.dat
317	1.32601060E-02	3.61354720E-02	1.53678939E-03	4.18714789E-03	5.79925928E+01	3.61742970E-01	5.23329500E-02	1.95619420E-04	1.35816392E+02	1.16540290E+01	1.96377168E+02	07140_chNET1_dp8_long.dat
318	1.33074888E-02	3.62647824E-02	1.58417211E-03	4.31645826E-03	5.72518566E+01	3.56680334E-01	5.21310400E-02	1.94913447E-04	1.30778363E+02	1.14358368E+01	1.89251646E+02	07141_chNET1_dp8_long.dat
319	1.33203549E-02	3.62998163E-02	1.59703829E-03	4.35149216E-03	5.66979195E+01	2.77004001E-01	5.19912034E-02	7.09870873E-05	1.25931250E+02	1.12219094E+01	1.83142297E+02	07142_chNET1_dp8_long.dat
320	1.33560130E-02	3.63969030E-02	1.63269637E-03	4.44857891E-03	5.62188865E+01	2.40869440E-01	5.18304383E-02	1.31960639E-04	1.22375840E+02	1.10623614E+01	1.77178527E+02	07143_chNET1_dp8_long.dat
321	1.33423903E-02	3.63598553E-02	1.61907364E-03	4.41153123E-03	5.60482651E+01	1.62980810E-01	5.17806065E-02	5.56238761E-05	1.18767359E+02	1.08980438E+01	1.73850847E+02	07144_chNET1_dp8_long.dat
322	1.33592549E-02	3.64057871E-02	1.63593823E-03	4.45746295E-03	5.52571652E+01	2.28088822E-01	5.10359000E-02	6.25528504E-05	1.13762216E+02	1.06659372E+01	1.67692950E+02	07145_chNET1_dp8_long.dat
323	1.33935227E-02	3.64987406E-02	1.67020610E-03	4.55041644E-03	5.48985306E+01	2.29383086E-01	5.04942044E-02	1.99439307E-04	1.11087474E+02	1.05398043E+01	1.63503071E+02	07146_chNET1_dp8_long.dat
324	1.33390598E-02	3.63507404E-02	1.61574317E-03	4.40241624E-03	5.40243122E+01	1.43526759E-01	4.96931040E-02	5.57517198E-05	1.07662880E+02	1.03760725E+01	1.58074666E+02	07147_chNET1_dp8_long.dat
325	1.33252623E-02	3.63127344E-02	1.60194566E-03	4.36441024E-03	5.38202786E+01	1.43200821E-01	4.91744626E-02	5.58788856E-05	1.05424431E+02	1.02676400E+01	1.55524843E+02	07148_chNET1_dp8_long.dat
326	1.33341193E-02	3.63370402E-02	1.61080266E-03	4.38871612E-03	5.31681211E+01	1.64516592E-01	4.82385755E-02	5.33425635E-05	1.03428053E+02	1.01699583E+01	1.51316904E+02	07149_chNET1_dp8_long.dat
327	1.33279337E-02	3.63205149E-02	1.60461704E-03	4.37219075E-03	5.32309343E+01	2.37838865E-01	4.77719193E-02	6.77607092E-05	1.01515176E+02	1.00754740E+01	1.49316542E+02	07150_chNET1_dp8_long.dat
328	1.32798693E-02	3.61893835E-02	1.55655263E-03	4.24105935E-03	5.23432080E+01	2.20672472E-01	4.68299044E-02	6.63051194E-05	9.95446274E+01	9.97720539E+00	1.44885466E+02	07151_chNET1_dp8_long.dat
329	1.33038893E-02	3.62547553E-02	1.58057264E-03	4.30643115E-03	5.26559181E+01	1.85341788E-01	4.63246794E-02	6.22166295E-05	9.75398003E+01	9.87622399E+00	1.43543072E+02	07152_chNET1_dp8_long.dat
330	1.32998915E-02	3.62439032E-02	1.57657483E-03	4.29557911E-03	5.19665798E+01	1.78034562E-01	4.53660106E-02	6.92403301E-05	9.55906385E+01	9.77704651E+00	1.40115193E+02	07153_chNET1_dp8_long.dat
331	1.32636433E-02	3.61451028E-02	1.54032668E-03	4.19677871E-03	5.16628838E+01	2.39030288E-01	4.46332423E-02	6.53444056E-05	9.34658270E+01	9.66777260E+00	1.37501818E+02	07154_chNET1_dp8_long.dat
332	1.31824838E-02	3.59240730E-02	1.45916712E-03	3.97574884E-03	5.15942813E+01	1.77831993E-01	4.39394639E-02	6.20184476E-05	9.27332403E+01	9.62980998E+00	1.36282529E+02	07155_chNET1_dp8_long.dat
333	1.32519070E-02	3.61131017E-02	1.52859038E-03	4.16477761E-03	5.21325697E+01	1.48494760E-01	4.35227419E-02	5.67282633E-05	9.10999002E+01	9.54462677E+00	1.36860449E+02	07156_chNET1_dp8_long.dat
334	1.32226778E-02	3.60334762E-02	1.49936118E-03	4.08515203E-03	5.11602089E+01	2.08670217E-01	4.21805006E-02	6.49218550E-05	8.89830474E+01	9.43308260E+00	1.32259016E+02	07157_chNET1_dp8_long.dat
335	1.31603608E-02	3.58638403E-02	1.43704420E-03	3.91551615E-03	5.05113756E+01	1.47845763E-01	4.11159691E-02	6.71020127E-05	8.71863110E+01	9.33736103E+00	1.28893975E+02	07158_chNET1_dp8_long.dat
336	1.31562606E-02	3.58524770E-02	1.43294394E-03	3.90415288E-03	5.01717543E+01	2.06301244E-01	4.00433367E-02	6.59915042E-05	8.53903287E+01	9.24068876E+00	1.26525135E+02	07159_chNET1_dp8_long.dat
337	1.31177583E-02	3.57477489E-02	1.39444167E-03	3.79942480E-03	4.97485485E+01	1.48098640E-01	3.90523170E-02	6.45960186E-05	8.39148968E+01	9.16050745E+00	1.23785440E+02	07160_chNET1_dp8_long.dat
338	1.31046185E-02	3.57118453E-02	1.38130183E-03	3.76352121E-03	4.92679127E+01	1.45246638E-01	3.80934548E-02	7.12384616E-05	8.27485337E+01	9.09662211E+00	1.21238191E+02	07161_chNET1_dp8_long.dat
339	1.30709559E-02	3.56200351E-02	1.34763923E-03	3.67171094E-03	4.94295976E+01	1.47091052E-01	3.73797983E-02	7.06678116E-05	8.24238866E+01	9.07876019E+00	1.20995250E+02	07162_chNET1_dp8_long.dat
340	1.30593980E-02	3.55886649E-02	1.33608131E-03	3.64034074E-03	4.89513784E+01	1.87327470E-01	3.63387373E-02	7.06129116E-05	8.15022615E+01	9.02786030E+00	1.18746743E+02	07163_chNET1_dp8_long.dat
341	1.30137508E-02	3.54641424E-02	1.29043420E-03	3.51581832E-03	4.88852814E+01	2.01377963E-01	3.55771707E-02	7.00683858E-05	8.10933972E+01	9.00518724E+00	1.17463350E+02	07164_chNET1_dp8_long.dat
342	1.30131064E-02	3.54625526E-02	1.28978973E-03	3.51422851E-03	4.90168171E+01	1.92864528E-01	3.47251356E-02	6.87862900E-05	8.02135320E+01	8.95620076E+00	1.16899908E+02	07165_chNET1_dp8_long.dat
343	1.29544048E-02	3.53026947E-02	1.23108816E-03	3.35437060E-03	4.77938197E+01	2.17664249E-01	3.33680054E-02	6.70514779E-05	7.89001461E+01	8.88257542E+00	1.13075371E+02	07166_chNET1_dp8_long.dat
344	1.29346375E-02	3.52488027E-02	1.21132090E-03	3.30047861E-03	4.81729982E+01	1.83549962E-01	3.26588153E-02	6.44615955E-05	7.79166096E+01	8.82703855E+00	1.13425532E+02	07167_chNET1_dp8_long.dat
345	1.29016025E-02	3.51587821E-02	1.17828586E-03	3.21045793E-03	4.81767489E+01	2.12166837E-01	3.17403625E-02	6.26929880E-05	7.61175053E+01	8.72453468E+00	1.12352993E+02	07168_chNET1_dp8_long.dat
346	1.28744389E-02	3.50848180E-02	1.15112230E-03	3.13649391E-03	4.89702544E+01	2.03092273E-01	3.11415431E-02	6.19853342E-05	7.52587442E+01	8.67517978E+00	1.13894253E+02	07169_chNET1_dp8_long.dat
347	1.28563180E-02	3.50353150E-02	1.13300135E-03	3.08699088E-03	4.74935281E+01	1.75314755E-01	2.97636592E-02	6.71138610E-05	7.37793460E+01	8.58949044E+00	1.09330092E+02	07170_chNET1_dp8_long.dat
348	1.28196495E-02	3.49357536E-02	1.09633286E-03	2.98742950E-03	4.78636493E+01	4.17579062E-01	2.89279424E-02	1.52419077E-04	7.28142358E+01	8.53312579E+00	1.09279754E+02	07171_chNET1_dp8_long.dat
349	1.27855133E-02	3.48422781E-02	1.06219667E-03	2.89395396E-03	4.70621391E+01	1.93135995E-01	2.77276975E-02	6.30648337E-05	7.09432331E+01	8.42278060E+00	1.05801603E+02	07172_chNET1_dp8_long.dat
350	1.27582473E-02	3.47681184E-02	1.03493067E-03	2.81979429E-03	4.72073579E+01	2.54340398E-01	2.69507093E-02	6.80769688E-05	7.10341045E+01	8.42817326E+00	1.05553544E+02	07173_chNET1_dp8_long.dat
351	1.27223246E-02	3.46705352E-02	9.99007953E-04	2.72221108E-03	4.65432750E+01	2.83563997E-01	2.57592763E-02	6.28130886E-05	6.93570589E+01	8.32808855E+00	1.02868011E+02	07174_chNET1_dp8_long.dat
352	1.27060131E-02	3.46258065E-02	9.82696489E-04	2.67748233E-03	4.70982230E+01	2.84710091E-01	2.49970621E-02	6.30047430E-05	6.87830692E+01	8.29355588E+00	1.03712110E+02	07175_chNET1_dp8_long.dat
353	1.26698967E-02	3.45276227E-02	9.46580077E-04	2.57929861E-03	4.70559905E+01	3.48284477E-01	2.41279037E-02	7.20706364E-05	6.84748121E+01	8.27495088E+00	1.03026076E+02	07176_chNET1_dp8_long.dat
354	1.26171589E-02	3.43835478E-02	8.93842232E-04	2.43522369E-03	4.70504045E+01	2.05237850E-01	2.33005733E-02	5.83088753E-05	6.89923494E+01	8.30616334E+00	1.03233831E+02	07177_chNET1_dp8_long.dat
355	1.26052393E-02	3.43511760E-02	8.81922634E-04	2.40285193E-03	4.51681094E+01	2.24928336E-01	2.18582564E-02	6.99648403E-05	6.77492195E+01	8.23099140E+00	9.76653536E+01	07178_chNET1_dp8_long.dat
356	1.25323092E-02	3.41524205E-02	8.08992563E-04	2.20409641E-03	4.49455665E+01	2.32323016E-01	2.08708741E-02	6.82796284E-05	6.69257835E+01	8.18081802E+00	9.61268131E+01	07179_chNET1_dp8_long.dat
357	1.25413294E-02	3.41770361E-02	8.18012707E-04	2.22871199E-03	4.44191285E+01	2.16367315E-01	1.99596932E-02	6.46121186E-05	6.65207613E+01	8.15602607E+00	9.47421319E+01	07180_chNET1_dp8_long.dat
358	1.25006773E-02	3.40663574E-02	7.77360667E-04	2.11803332E-03	4.44742212E+01	1.85010237E-01	1.91855842E-02	2.48979741E-05	6.69403532E+01	8.18170845E+00	9.54997227E+01	07181_chNET1_dp8_long.dat
359	1.24711191E-02	3.39860150E-02	7.47802470E-04	2.03769090E-03	4.44253850E+01	2.39529273E-01	1.83423213E-02	5.04250442E-05	6.61794406E+01	8.13507472E+00	9.46748702E+01	07182_chNET1_dp8_long.dat
360	1.24325741E-02	3.38807198E-02	7.09257443E-04	1.93239571E-03	4.47244744E+01	2.42253405E-01	1.76346738E-02	4.82685738E-05	6.61480822E+01	8.13314713E+00	9.56843502E+01	07183_chNET1_dp8_long.dat
361	1.24244378E-02	3.38584357E-02	7.01121188E-04	1.91011156E-03	4.47443581E+01	2.14531963E-01	1.69238841E-02	6.12931965E-05	6.69101390E+01	8.17986179E+00	9.62470326E+01	07184_chNET1_dp8_long.dat
362	1.23574543E-02	3.36761771E-02	6.34137681E-04	1.72785296E-03	4.51949957E+01	2.63892685E-01	1.62292473E-02	4.77747570E-05	6.64978813E+01	8.15462331E+00	9.56126431E+01	07185_chNET1_dp8_long.dat
363	1.23326185E-02	3.36082143E-02	6.09301823E-04	1.65989018E-03	4.45753114E+01	3.30152624E-01	1.53286464E-02	5.95460019E-05	6.56895078E+01	8.10490640E+00	9.34336627E+01	07186_chNET1_dp8_long.dat
364	1.22867122E-02	3.34834451E-02	5.63395524E-04	1.53512102E-03	4.40688601E+01	2.08103345E-01	1.44864382E-02	4.47509996E-05	6.41580945E+01	8.00987481E+00	9.12489710E+01	07187_chNET1_dp8_long.dat
365	1.22739578E-02	3.34487922E-02	5.50641137E-04	1.50046804E-03	4.44478178E+01	2.22221997E-01	1.38678897E-02	2.50634388E-05	6.42571140E+01	8.01605352E+00	9.13668049E+01	07188_chNET1_dp8_long.dat
366	1.22724325E-02	3.34443241E-02	5.49115876E-04	1.49599999E-03	4.43220350E+01	3.36024067E-01	1.31742973E-02	6.42741090E-05	6.38811839E+01	7.99257055E+00	9.15677175E+01	07189_chNET1_dp8_long.dat
367	1.22247282E-02	3.33146756E-02	5.01411544E-04	1.36635151E-03	4.38121235E+01	3.01038185E-01	1.25156972E-02	6.78600246E-05	6.41408676E+01	8.00879938E+00	9.17474796E+01	07190_chNET1_dp8_long.dat
368	1.22249506E-02	3.33150894E-02	5.01633983E-04	1.36676525E-03	4.39267498E+01	2.48031993E-01	1.19640749E-02	5.84473085E-05	6.35446332E+01	7.97148877E+00	9.12170237E+01	07191_chNET1_dp8_long.dat
369	1.21491188E-02	3.31084569E-02	4.25802119E-04	1.16013280E-03	4.40276429E+01	2.87117833E-01	1.15170119E-02	6.07822478E-05	6.58153711E+01	8.11266732E+00	9.16840221E+01	07192_chNET1_dp8_long.dat
370	1.21602618E-02	3.31389004E-02	4.36945113E-04	1.19057627E-03	4.28958537E+01	2.99856776E-01	1.08368487E-02	4.71562201E-05	6.45812665E+01	8.03624704E+00	8.89184750E+01	07193_chNET1_dp8_long.dat
371	1.21429645E-02	3.30918110E-02	4.19647808E-04	1.14348685E-03	4.33368279E+01	2.18771603E-01	1.04768373E-02	6.29210411E-05	6.51251756E+01	8.07001708E+00	8.98869587E+01	07194_chNET1_dp8_long.dat
372	1.21117843E-02	3.30066310E-02	3.88467701E-04	1.05830686E-03	4.27919737E+01	2.58425045E-01	9.97009977E-03	4.68604650E-05	6.53205882E+01	8.08211533E+00	8.88078285E+01	07195_chNET1_dp8_long.dat
373	1.21185743E-02	3.30250928E-02	3.95257689E-04	1.07676869E-03	4.15226768E+01	2.50273534E-01	9.36024652E-03	4.95582868E-05	6.48937210E+01	8.05566391E+00	8.65463480E+01	07196_chNET1_dp8_long.dat
374	1.20692042E-02	3.28907752E-02	3.45887513E-04	9.42451085E-04	4.15405778E+01	4.33734840E-01	8.95254155E-03	6.44956628E-05	6.33383510E+01	7.95853950E+00	8.58505591E+01	07197_chNET1_dp8_long.dat
375	1.20867633E-02	3.29383869E-02	3.63446655E-04	9.90062812E-04	4.17049660E+01	4.42273261E-01	8.58815792E-03	7.04012301E-05	6.42500974E+01	8.01561584E+00	8.66505880E+01	07198_chNET1_dp8_long.dat
376	1.20394665E-02	3.28097130E-02	3.16149879E-04	8.61388879E-04	4.20285740E+01	4.50455386E-01	8.17866439E-03	6.43958255E-05	6.26182889E+01	7.91317186E+00	8.58681651E+01	07199_chNET1_dp8_long.dat
377	1.20207743E-02	3.27589185E-02	2.97457633E-04	8.10594402E-04	4.20454006E+01	3.34889055E-01	7.79051021E-03	5.69215276E-05	6.13812827E+01	7.83462078E+00	8.40024096E+01	07200_chNET1_dp8_long.dat
378	1.20105556E-02	3.27310581E-02	2.87238923E-04	7.82733990E-04	4.21307504E+01	2.17511906E-01	7.40773904E-03	2.11388505E-05	6.23113831E+01	7.89375595E+00	8.42093868E+01	07201_chNET1_dp8_long.dat
379	1.20070477E-02	3.27214413E-02	2.83731020E-04	7.73117143E-04	4.05953165E+01	3.12791836E-01	6.89304301E-03	2.89664088E-05	6.33032549E+01	7.95633426E+00	8.07665136E+01	07202_chNET1_dp8_long.dat
380	1.19603138E-02	3.25942146E-02	2.36997202E-04	6.45890433E-04	4.19919149E+01	3.02728412E-01	6.76828844E-03	2.64863004E-05	6.36004427E+01	7.97498857E+00	8.32467657E+01	07203_chNET1_dp8_long.dat
381	1.19830516E-02	3.26559795E-02	2.59734978E-04	7.07655396E-04	4.23700198E+01	2.82500147E-01	6.52392019E-03	2.51676458E-05	6.51551176E+01	8.07187200E+00	8.46871914E+01	07204_chNET1_dp8_long.dat
382	1.19745722E-02	3.26330004E-02	2.51255595E-04	6.84676310E-04	4.24553497E+01	1.50536618E+00	6.31149296E-03	1.23524867E-04	6.58687286E+01	8.11595519E+00	8.54712266E+01	07205_chNET1_dp8_long.dat
383	1.19790633E-02	3.26452839E-02	2.55746690E-04	6.96959772E-04	-1.00000000E+00	-1.00000000E+00	-1.00000000E+00	-1.00000000E+00	-1.00000000E+00	-1.00000000E+00	-1.00000000E+00	07206_chNET1_dp8_long.dat
384	1.19580952E-02	3.25880686E-02	2.34778557E-04	6.39744474E-04	-1.00000000E+00	-1.00000000E+00	-1.00000000E+00	-1.00000000E+00	-1.00000000E+00	-1.00000000E+00	-1.00000000E+00	07207_chNET1_dp8_long.dat
385	1.19421072E-02	3.25445230E-02	2.18790509E-04	5.96198839E-04	-1.00000000E+00	-1.00000000E+00	-1.00000000E+00	-1.00000000E+00	-1.00000000E+00	-1.00000000E+00	-1.00000000E+00	07208_chNET1_dp8_long.dat
386	1.19433548E-02	3.25478536E-02	2.20038184E-04	5.99529453E-04	-1.00000000E+00	-1.00000000E+00	-1.00000000E+00	-1.00000000E+00	-1.00000000E+00	-1.00000000E+00	-1.00000000E+00	07209_chNET1_dp8_long.dat
387	1.19469259E-02	3.25574478E-02	2.23609220E-04	6.09123648E-04	-1.00000000E+00	-1.00000000E+00	-1.00000000E+00	-1.00000000E+00	-1.00000000E+00	-1.00000000E+00	-1.00000000E+00	07210_chNET1_dp8_long.dat
388	1.19308192E-02	3.25135743E-02	2.07502599E-04	5.65250131E-04	-1.00000000E+00	-1.00000000E+00	-1.00000000E+00	-1.00000000E+00	-1.00000000E+00	-1.00000000E+00	-1.00000000E+00	07211_chNET1_dp8_long.dat
389	1.19032345E-02	3.24384678E-02	1.79917850E-04	4.90143647E-04	-1.00000000E+00	-1.00000000E+00	-1.00000000E+00	-1.00000000E+00	-1.00000000E+00	-1.00000000E+00	-1.00000000E+00	07212_chNET1_dp8_long.dat
390	1.18974724E-02	3.24227658E-02	1.74155721E-04	4.74441692E-04	-1.00000000E+00	-1.00000000E+00	-1.00000000E+00	-1.00000000E+00	-1.00000000E+00	-1.00000000E+00	-1.00000000E+00	07213_chNET1_dp8_long.dat
391	1.18659596E-02	3.23371342E-02	1.42642944E-04	3.88810093E-04	-1.00000000E+00	-1.00000000E+00	-1.00000000E+00	-1.00000000E+00	-1.00000000E+00	-1.00000000E+00	-1.00000000E+00	07214_chNET1_dp8_long.dat
392	1.18864435E-02	3.23929307E-02	1.63126867E-04	4.44606571E-04	-1.00000000E+00	-1.00000000E+00	-1.00000000E+00	-1.00000000E+00	-1.00000000E+00	-1.00000000E+00	-1.00000000E+00	07215_chNET1_dp8_long.dat
393	1.18625123E-02	3.23275449E-02	1.39195677E-04	3.79220772E-04	-1.00000000E+00	-1.00000000E+00	-1.00000000E+00	-1.00000000E+00	-1.00000000E+00	-1.00000000E+00	-1.00000000E+00	07216_chNET1_dp8_long.dat
394	1.19020261E-02	3.24351777E-02	1.78709458E-04	4.86853562E-04	-1.00000000E+00	-1.00000000E+00	-1.00000000E+00	-1.00000000E+00	-1.00000000E+00	-1.00000000E+00	-1.00000000E+00	07217_chNET1_dp8_long.dat
395	1.18923959E-02	3.24090601E-02	1.69079274E-04	4.60735998E-04	-1.00000000E+00	-1.00000000E+00	-1.00000000E+00	-1.00000000E+00	-1.00000000E+00	-1.00000000E+00	-1.00000000E+00	07218_chNET1_dp8_long.dat
396	1.18852525E-02	3.23893920E-02	1.61935834E-04	4.41067866E-04	-1.00000000E+00	-1.00000000E+00	-1.00000000E+00	-1.00000000E+00	-1.00000000E+00	-1.00000000E+00	-1.00000000E+00	07219_chNET1_dp8_long.dat
397	1.18549327E-02	3.23072084E-02	1.31616057E-04	3.58884259E-04	-1.00000000E+00	-1.00000000E+00	-1.00000000E+00	-1.00000000E+00	-1.00000000E+00	-1.00000000E+00	-1.00000000E+00	07220_chNET1_dp8_long.dat
398	1.18380092E-02	3.22607643E-02	1.14692536E-04	3.12440171E-04	-1.00000000E+00	-1.00000000E+00	-1.00000000E+00	-1.00000000E+00	-1.00000000E+00	-1.00000000E+00	-1.00000000E+00	07221_chNET1_dp8_long.dat
399	1.18667468E-02	3.23392473E-02	1.43430186E-04	3.90923183E-04	-1.00000000E+00	-1.00000000E+00	-1.00000000E+00	-1.00000000E+00	-1.00000000E+00	-1.00000000E+00	-1.00000000E+00	07222_chNET1_dp8_long.dat
400	1.18458401E-02	3.22823410E-02	1.22523467E-04	3.34016878E-04	-1.00000000E+00	-1.00000000E+00	-1.00000000E+00	-1.00000000E+00	-1.00000000E+00	-1.00000000E+00	-1.00000000E+00	07223_chNET1_dp8_long.dat
401	1.18306411E-02	3.22406749E-02	1.07324500E-04	2.92350796E-04	-1.00000000E+00	-1.00000000E+00	-1.00000000E+00	-1.00000000E+00	-1.00000000E+00	-1.00000000E+00	-1.00000000E+00	07224_chNET1_dp8_long.dat
402	1.18050144E-02	3.21710038E-02	8.16977937E-05	2.22679715E-04	-1.00000000E+00	-1.00000000E+00	-1.00000000E+00	-1.00000000E+00	-1.00000000E+00	-1.00000000E+00	-1.00000000E+00	07225_chNET1_dp8_long.dat
403	1.18245970E-02	3.22241715E-02	1.01280392E-04	2.75847342E-04	-1.00000000E+00	-1.00000000E+00	-1.00000000E+00	-1.00000000E+00	-1.00000000E+00	-1.00000000E+00	-1.00000000E+00	07226_chNET1_dp8_long.dat
404	1.18156819E-02	3.22000155E-02	9.23652947E-05	2.51691357E-04	-1.00000000E+00	-1.00000000E+00	-1.00000000E+00	-1.00000000E+00	-1.00000000E+00	-1.00000000E+00	-1.00000000E+00	07227_chNET1_dp8_long.dat
405	1.18086205E-02	3.21807890E-02	8.53038434E-05	2.32464875E-04	-1.00000000E+00	-1.00000000E+00	-1.00000000E+00	-1.00000000E+00	-1.00000000E+00	-1.00000000E+00	-1.00000000E+00	07228_chNET1_dp8_long.dat
406	1.17982602E-02	3.21524740E-02	7.49435593E-05	2.04149878E-04	-1.00000000E+00	-1.00000000E+00	-1.00000000E+00	-1.00000000E+00	-1.00000000E+00	-1.00000000E+00	-1.00000000E+00	07229_chNET1_dp8_long.dat
407	1.18044192E-02	3.21695340E-02	8.11025961E-05	2.21209857E-04	-1.00000000E+00	-1.00000000E+00	-1.00000000E+00	-1.00000000E+00	-1.00000000E+00	-1.00000000E+00	-1.00000000E+00	07230_chNET1_dp8_long.dat
408	1.18087898E-02	3.21811022E-02	8.54731029E-05	2.32778045E-04	-1.00000000E+00	-1.00000000E+00	-1.00000000E+00	-1.00000000E+00	-1.00000000E+00	-1.00000000E+00	-1.00000000E+00	07231_chNET1_dp8_long.dat
409	1.18203114E-02	3.22128041E-02	9.69947488E-05	2.64479948E-04	-1.00000000E+00	-1.00000000E+00	-1.00000000E+00	-1.00000000E+00	-1.00000000E+00	-1.00000000E+00	-1.00000000E+00	07232_chNET1_dp8_long.dat
410	1.18176477E-02	3.22053361E-02	9.43310811E-05	2.57011993E-04	-1.00000000E+00	-1.00000000E+00	-1.00000000E+00	-1.00000000E+00	-1.00000000E+00	-1.00000000E+00	-1.00000000E+00	07233_chNET1_dp8_long.dat
411	1.18027131E-02	3.21646768E-02	7.93964677E-05	2.16352695E-04	-1.00000000E+00	-1.00000000E+00	-1.00000000E+00	-1.00000000E+00	-1.00000000E+00	-1.00000000E+00	-1.00000000E+00	07234_chNET1_dp8_long.dat
412	1.17947323E-02	3.21429143E-02	7.14156796E-05	1.94590144E-04	-1.00000000E+00	-1.00000000E+00	-1.00000000E+00	-1.00000000E+00	-1.00000000E+00	-1.00000000E+00	-1.00000000E+00	07235_chNET1_dp8_long.dat
413	1.18148410E-02	3.21976296E-02	9.15243477E-05	2.49305490E-04	-1.00000000E+00	-1.00000000E+00	-1.00000000E+00	-1.00000000E+00	-1.00000000E+00	-1.00000000E+00	-1.00000000E+00	07236_chNET1_dp8_long.dat
414	1.18135620E-02	3.21943435E-02	9.02453806E-05	2.46019375E-04	-1.00000000E+00	-1.00000000E+00	-1.00000000E+00	-1.00000000E+00	-1.00000000E+00	-1.00000000E+00	-1.00000000E+00	07237_chNET1_dp8_long.dat
415	1.17809524E-02	3.21053575E-02	5.76357913E-05	1.57033390E-04	-1.00000000E+00	-1.00000000E+00	-1.00000000E+00	-1.00000000E+00	-1.00000000E+00	-1.00000000E+00	-1.00000000E+00	07238_chNET1_dp8_long.dat
416	1.18365571E-02	3.22568369E-02	1.13240434E-04	3.08512804E-04	-1.00000000E+00	-1.00000000E+00	-1.00000000E+00	-1.00000000E+00	-1.00000000E+00	-1.00000000E+00	-1.00000000E+00	07239_chNET1_dp8_long.dat
417	1.18043240E-02	3.21691383E-02	8.10073734E-05	2.20814145E-04	-1.00000000E+00	-1.00000000E+00	-1.00000000E+00	-1.00000000E+00	-1.00000000E+00	-1.00000000E+00	-1.00000000E+00	07240_chNET1_dp8_long.dat
418	1.18137576E-02	3.21944478E-02	9.04409235E-05	2.46123648E-04	-1.00000000E+00	-1.00000000E+00	-1.00000000E+00	-1.00000000E+00	-1.00000000E+00	-1.00000000E+00	-1.00000000E+00	07241_chNET1_dp8_long.dat
419	1.17764858E-02	3.20933423E-02	5.31691797E-05	1.45018184E-04	-1.00000000E+00	-1.00000000E+00	-1.00000000E+00	-1.00000000E+00	-1.00000000E+00	-1.00000000E+00	-1.00000000E+00	07242_chNET1_dp8_long.dat
420	1.18496129E-02	3.22927318E-02	1.26296277E-04	3.44407722E-04	-1.00000000E+00	-1.00000000E+00	-1.00000000E+00	-1.00000000E+00	-1.00000000E+00	-1.00000000E+00	-1.00000000E+00	07243_chNET1_dp8_long.dat
421	1.18207485E-02	3.22138643E-02	9.74318085E-05	2.65540181E-04	-1.00000000E+00	-1.00000000E+00	-1.00000000E+00	-1.00000000E+00	-1.00000000E+00	-1.00000000E+00	-1.00000000E+00	07244_chNET1_dp8_long.dat
422	1.17931886E-02	3.21386468E-02	6.98719857E-05	1.90322702E-04	-1.00000000E+00	-1.00000000E+00	-1.00000000E+00	-1.00000000E+00	-1.00000000E+00	-1.00000000E+00	-1.00000000E+00	07245_chNET1_dp8_long.dat
423	1.17963853E-02	3.21476290E-02	7.30686405E-05	1.99304875E-04	-1.00000000E+00	-1.00000000E+00	-1.00000000E+00	-1.00000000E+00	-1.00000000E+00	-1.00000000E+00	-1.00000000E+00	07246_chNET1_dp8_long.dat
424	1.18009967E-02	3.21599852E-02	7.76800380E-05	2.11661106E-04	-1.00000000E+00	-1.00000000E+00	-1.00000000E+00	-1.00000000E+00	-1.00000000E+00	-1.00000000E+00	-1.00000000E+00	07247_chNET1_dp8_long.dat
425	1.18257748E-02	3.22276852E-02	1.02458151E-04	2.79361074E-04	-1.00000000E+00	-1.00000000E+00	-1.00000000E+00	-1.00000000E+00	-1.00000000E+00	-1.00000000E+00	-1.00000000E+00	07248_chNET1_dp8_long.dat
426	1.18153614E-02	3.21990765E-02	9.20447476E-05	2.50752396E-04	-1.00000000E+00	-1.00000000E+00	-1.00000000E+00	-1.00000000E+00	-1.00000000E+00	-1.00000000E+00	-1.00000000E+00	07249_chNET1_dp8_long.dat
427	1.18157406E-02	3.22001768E-02	9.24239955E-05	2.51852648E-04	-1.00000000E+00	-1.00000000E+00	-1.00000000E+00	-1.00000000E+00	-1.00000000E+00	-1.00000000E+00	-1.00000000E+00	07250_chNET1_dp8_long.dat
428	1.18377565E-02	3.22602792E-02	1.14439890E-04	3.11955128E-04	-1.00000000E+00	-1.00000000E+00	-1.00000000E+00	-1.00000000E+00	-1.00000000E+00	-1.00000000E+00	-1.00000000E+00	07251_chNET1_dp8_long.dat
429	1.18449601E-02	3.22798667E-02	1.21643419E-04	3.31542565E-04	-1.00000000E+00	-1.00000000E+00	-1.00000000E+00	-1.00000000E+00	-1.00000000E+00	-1.00000000E+00	-1.00000000E+00	07252_chNET1_dp8_long.dat
430	1.18336853E-02	3.22490126E-02	1.10368639E-04	3.00688447E-04	-1.00000000E+00	-1.00000000E+00	-1.00000000E+00	-1.00000000E+00	-1.00000000E+00	-1.00000000E+00	-1.00000000E+00	07253_chNET1_dp8_long.dat
431	1.19154204E-02	3.24717399E-02	1.92103739E-04	5.23415747E-04	-1.00000000E+00	-1.00000000E+00	-1.00000000E+00	-1.00000000E+00	-1.00000000E+00	-1.00000000E+00	-1.00000000E+00	07254_chNET1_dp8_long.dat
432	1.19470138E-02	3.25577399E-02	2.23697120E-04	6.09415742E-04	-1.00000000E+00	-1.00000000E+00	-1.00000000E+00	-1.00000000E+00	-1.00000000E+00	-1.00000000E+00	-1.00000000E+00	07255_chNET1_dp8_long.dat
433	1.19532278E-02	3.25748671E-02	2.29911108E-04	6.26542975E-04	-1.00000000E+00	-1.00000000E+00	-1.00000000E+00	-1.00000000E+00	-1.00000000E+00	-1.00000000E+00	-1.00000000E+00	07256_chNET1_dp8_long.dat
434	1.20056395E-02	3.27174169E-02	2.82322886E-04	7.69092757E-04	-1.00000000E+00	-1.00000000E+00	-1.00000000E+00	-1.00000000E+00	-1.00000000E+00	-1.00000000E+00	-1.00000000E+00	07257_chNET1_dp8_long.dat
435	1.20047125E-02	3.27150464E-02	2.81395846E-04	7.66722242E-04	-1.00000000E+00	-1.00000000E+00	-1.00000000E+00	-1.00000000E+00	-1.00000000E+00	-1.00000000E+00	-1.00000000E+00	07258_chNET1_dp8_long.dat
436	1.20907538E-02	3.29496340E-02	3.67437125E-04	1.00130987E-03	1.75123772E+01	8.17156089E-02	2.91159483E-03	4.58298176E-06	4.78931457E+00	2.18845027E+00	2.38387993E+00	07259_chNET1_dp8_long.dat
437	1.20576433E-02	3.28591220E-02	3.34326702E-04	9.10797861E-04	1.64896226E+01	7.99432733E-02	2.98608236E-03	3.84411557E-06	4.66533156E+00	2.15993786E+00	2.07695767E+00	07260_chNET1_dp8_long.dat
438	1.21060614E-02	3.29911789E-02	3.82744732E-04	1.04285482E-03	1.57057867E+01	5.88081779E-02	3.02371954E-03	4.08623491E-06	4.55156492E+00	2.13343969E+00	7.87085860E+01	07261_chNET1_dp8_long.dat
439	1.20931552E-02	3.29559689E-02	3.69838525E-04	1.00764475E-03	1.53192826E+01	5.82979579E-02	3.01598992E-03	4.52049304E-06	4.42223171E+00	2.10291030E+00	7.73867361E+01	07262_chNET1_dp8_long.dat
440	1.21127104E-02	3.30091439E-02	3.89393728E-04	1.06081977E-03	1.55604783E+01	5.94266056E-02	3.01448719E-03	4.58780567E-06	4.35769710E+00	2.08750978E+00	7.78844828E+01	07263_chNET1_dp8_long.dat
441	1.21164175E-02	3.30194358E-02	3.93100867E-04	1.07111170E-03	1.55116262E+01	5.53735444E-02	2.91289112E-03	6.99040837E-06	4.29981248E+00	2.07359892E+00	7.74273229E+01	07264_chNET1_dp8_long.dat
442	1.20791372E-02	3.29178884E-02	3.55820593E-04	9.69564271E-04	1.51123333E+01	5.44236905E-02	2.73557689E-03	3.10539818E-06	4.24217213E+00	2.05965340E+00	7.61703309E+01	07265_chNET1_dp8_long.dat
443	1.20749975E-02	3.29064032E-02	3.51680835E-04	9.58079055E-04	-1.00000000E+00	-1.00000000E+00	-1.00000000E+00	-1.00000000E+00	-1.00000000E+00	-1.00000000E+00	-1.00000000E+00	07266_chNET1_dp8_long.dat
444	1.20188582E-02	3.27534909E-02	2.95541582E-04	8.05166772E-04	1.48633734E+01	5.65249659E-02	2.38369683E-03	3.97837230E-06	4.35652735E+00	2.08722959E+00	7.63271072E+01	07267_chNET1_dp8_long.dat
445	1.19990076E-02	3.26996290E-02	2.75690978E-04	7.51304930E-04	-1.00000000E+00	-1.00000000E+00	-1.00000000E+00	-1.00000000E+00	-1.00000000E+00	-1.00000000E+00	-1.00000000E+00	07268_chNET1_dp8_long.dat
446	1.19748880E-02	3.26338328E-02	2.51571354E-04	6.85508674E-04	-1.00000000E+00	-1.00000000E+00	-1.00000000E+00	-1.00000000E+00	-1.00000000E+00	-1.00000000E+00	-1.00000000E+00	07269_chNET1_dp8_long.dat
447	1.19225743E-02	3.24912880E-02	1.99257701E-04	5.42963884E-04	-1.00000000E+00	-1.00000000E+00	-1.00000000E+00	-1.00000000E+00	-1.00000000E+00	-1.00000000E+00	-1.00000000E+00	07270_chNET1_dp8_long.dat
448	1.19369769E-02	3.25304794E-02	2.13660210E-04	5.82155302E-04	-1.00000000E+00	-1.00000000E+00	-1.00000000E+00	-1.00000000E+00	-1.00000000E+00	-1.00000000E+00	-1.00000000E+00	07271_chNET1_dp8_long.dat
449	1.18805506E-02	3.23765475E-02	1.57233910E-04	4.28223396E-04	-1.00000000E+00	-1.00000000E+00	-1.00000000E+00	-1.00000000E+00	-1.00000000E+00	-1.00000000E+00	-1.00000000E+00	07272_chNET1_dp8_long.dat
450	1.18674669E-02	3.23411843E-02	1.44150291E-04	3.92860189E-04	-1.00000000E+00	-1.00000000E+00	-1.00000000E+00	-1.00000000E+00	-1.00000000E+00	-1.00000000E+00	-1.00000000E+00	07273_chNET1_dp8_long.dat
451	1.18557634E-02	3.23094545E-02	1.32446757E-04	3.61130419E-04	-1.00000000E+00	-1.00000000E+00	-1.00000000E+00	-1.00000000E+00	-1.00000000E+00	-1.00000000E+00	-1.00000000E+00	07274_chNET1_dp8_long.dat
452	1.18364010E-02	3.22565086E-02	1.13084314E-04	3.08184508E-04	-1.00000000E+00	-1.00000000E+00	-1.00000000E+00	-1.00000000E+00	-1.00000000E+00	-1.00000000E+00	-1.00000000E+00	07275_chNET1_dp8_long.dat
453	1.18502524E-02	3.22941830E-02	1.26935770E-04	3.45858885E-04	-1.00000000E+00	-1.00000000E+00	-1.00000000E+00	-1.00000000E+00	-1.00000000E+00	-1.00000000E+00	-1.00000000E+00	07276_chNET1_dp8_long.dat
454	1.18321079E-02	3.22447233E-02	1.08791205E-04	2.96399174E-04	-1.00000000E+00	-1.00000000E+00	-1.00000000E+00	-1.00000000E+00	-1.00000000E+00	-1.00000000E+00	-1.00000000E+00	07277_chNET1_dp8_long.dat
455	1.18216329E-02	3.22161750E-02	9.83162077E-05	2.67850863E-04	-1.00000000E+00	-1.00000000E+00	-1.00000000E+00	-1.00000000E+00	-1.00000000E+00	-1.00000000E+00	-1.00000000E+00	07278_chNET1_dp8_long.dat
456	1.18183754E-02	3.22072899E-02	9.50587121E-05	2.58965799E-04	-1.00000000E+00	-1.00000000E+00	-1.00000000E+00	-1.00000000E+00	-1.00000000E+00	-1.00000000E+00	-1.00000000E+00	07279_chNET1_dp8_long.dat
457	1.18108197E-02	3.21867802E-02	8.75030573E-05	2.38456039E-04	-1.00000000E+00	-1.00000000E+00	-1.00000000E+00	-1.00000000E+00	-1.00000000E+00	-1.00000000E+00	-1.00000000E+00	07280_chNET1_dp8_long.dat
458	1.18224160E-02	3.22184243E-02	9.90993125E-05	2.70100190E-04	-1.00000000E+00	-1.00000000E+00	-1.00000000E+00	-1.00000000E+00	-1.00000000E+00	-1.00000000E+00	-1.00000000E+00	07281_chNET1_dp8_long.dat
459	1.18120079E-02	3.21898374E-02	8.86912427E-05	2.41513322E-04	-1.00000000E+00	-1.00000000E+00	-1.00000000E+00	-1.00000000E+00	-1.00000000E+00	-1.00000000E+00	-1.00000000E+00	07282_chNET1_dp8_long.dat
460	1.18020433E-02	3.21628892E-02	7.87266405E-05	2.14565129E-04	-1.00000000E+00	-1.00000000E+00	-1.00000000E+00	-1.00000000E+00	-1.00000000E+00	-1.00000000E+00	-1.00000000E+00	07283_chNET1_dp8_long.dat
461	1.18000292E-02	3.21572825E-02	7.67125610E-05	2.08958359E-04	-1.00000000E+00	-1.00000000E+00	-1.00000000E+00	-1.00000000E+00	-1.00000000E+00	-1.00000000E+00	-1.00000000E+00	07284_chNET1_dp8_long.dat
462	1.17772994E-02	3.20953548E-02	5.39827415E-05	1.47030653E-04	-1.00000000E+00	-1.00000000E+00	-1.00000000E+00	-1.00000000E+00	-1.00000000E+00	-1.00000000E+00	-1.00000000E+00	07285_chNET1_dp8_long.dat
463	1.17888841E-02	3.21271027E-02	6.55674506E-05	1.78778607E-04	-1.00000000E+00	-1.00000000E+00	-1.00000000E+00	-1.00000000E+00	-1.00000000E+00	-1.00000000E+00	-1.00000000E+00	07286_chNET1_dp8_long.dat
464	1.17614871E-02	3.20524837E-02	3.81704303E-05	1.04159561E-04	-1.00000000E+00	-1.00000000E+00	-1.00000000E+00	-1.00000000E+00	-1.00000000E+00	-1.00000000E+00	-1.00000000E+00	07287_chNET1_dp8_long.dat
465	1.17676779E-02	3.20691921E-02	4.43612247E-05	1.20867943E-04	-1.00000000E+00	-1.00000000E+00	-1.00000000E+00	-1.00000000E+00	-1.00000000E+00	-1.00000000E+00	-1.00000000E+00	07288_chNET1_dp8_long.dat
466	1.18107636E-02	3.21867746E-02	8.74469942E-05	2.38450513E-04	-1.00000000E+00	-1.00000000E+00	-1.00000000E+00	-1.00000000E+00	-1.00000000E+00	-1.00000000E+00	-1.00000000E+00	07289_chNET1_dp8_long.dat
467	1.17448342E-02	3.20069368E-02	2.15175099E-05	5.86127128E-05	-1.00000000E+00	-1.00000000E+00	-1.00000000E+00	-1.00000000E+00	-1.00000000E+00	-1.00000000E+00	-1.00000000E+00	07290_chNET1_dp8_long.dat
468	1.17666000E-02	3.20660355E-02	4.32833327E-05	1.17711417E-04	-1.00000000E+00	-1.00000000E+00	-1.00000000E+00	-1.00000000E+00	-1.00000000E+00	-1.00000000E+00	-1.00000000E+00	07291_chNET1_dp8_long.dat
469	1.17871534E-02	3.21222325E-02	6.38367838E-05	1.73908345E-04	-1.00000000E+00	-1.00000000E+00	-1.00000000E+00	-1.00000000E+00	-1.00000000E+00	-1.00000000E+00	-1.00000000E+00	07292_chNET1_dp8_long.dat
470	1.17710777E-02	3.20785928E-02	4.77610951E-05	1.30268662E-04	-1.00000000E+00	-1.00000000E+00	-1.00000000E+00	-1.00000000E+00	-1.00000000E+00	-1.00000000E+00	-1.00000000E+00	07293_chNET1_dp8_long.dat
471	1.17840289E-02	3.21137710E-02	6.07122867E-05	1.65446881E-04	-1.00000000E+00	-1.00000000E+00	-1.00000000E+00	-1.00000000E+00	-1.00000000E+00	-1.00000000E+00	-1.00000000E+00	07294_chNET1_dp8_long.dat
472	1.17621166E-02	3.20537266E-02	3.87999604E-05	1.05402443E-04	-1.00000000E+00	-1.00000000E+00	-1.00000000E+00	-1.00000000E+00	-1.00000000E+00	-1.00000000E+00	-1.00000000E+00	07295_chNET1_dp8_long.dat
473	1.17640347E-02	3.20593282E-02	4.07180776E-05	1.11004071E-04	-1.00000000E+00	-1.00000000E+00	-1.00000000E+00	-1.00000000E+00	-1.00000000E+00	-1.00000000E+00	-1.00000000E+00	07296_chNET1_dp8_long.dat
474	1.17687376E-02	3.20721700E-02	4.54209310E-05	1.23845863E-04	-1.00000000E+00	-1.00000000E+00	-1.00000000E+00	-1.00000000E+00	-1.00000000E+00	-1.00000000E+00	-1.00000000E+00	07297_chNET1_dp8_long.dat
475	1.17599449E-02	3.20480525E-02	3.66282699E-05	9.97283541E-05	-1.00000000E+00	-1.00000000E+00	-1.00000000E+00	-1.00000000E+00	-1.00000000E+00	-1.00000000E+00	-1.00000000E+00	07298_chNET1_dp8_long.dat
476	1.17355116E-02	3.19814711E-02	1.21949323E-05	3.31469817E-05	-1.00000000E+00	-1.00000000E+00	-1.00000000E+00	-1.00000000E+00	-1.00000000E+00	-1.00000000E+00	-1.00000000E+00	07299_chNET1_dp8_long.dat
477	1.17681406E-02	3.20704129E-02	4.48239513E-05	1.22088816E-04	-1.00000000E+00	-1.00000000E+00	-1.00000000E+00	-1.00000000E+00	-1.00000000E+00	-1.00000000E+00	-1.00000000E+00	07300_chNET1_dp8_long.dat
478	1.17544280E-02	3.20331582E-02	3.11113950E-05	8.48341279E-05	-1.00000000E+00	-1.00000000E+00	-1.00000000E+00	-1.00000000E+00	-1.00000000E+00	-1.00000000E+00	-1.00000000E+00	07301_chNET1_dp8_long.dat
479	1.17491327E-02	3.20185421E-02	2.58160209E-05	7.02179811E-05	-1.00000000E+00	-1.00000000E+00	-1.00000000E+00	-1.00000000E+00	-1.00000000E+00	-1.00000000E+00	-1.00000000E+00	07302_chNET1_dp8_long.dat
480	1.17575637E-02	3.20416344E-02	3.42470475E-05	9.33102543E-05	-1.00000000E+00	-1.00000000E+00	-1.00000000E+00	-1.00000000E+00	-1.00000000E+00	-1.00000000E+00	-1.00000000E+00	07303_chNET1_dp8_long.dat
481	1.17422857E-02	3.19999341E-02	1.89690726E-05	5.16099516E-05	-1.00000000E+00	-1.00000000E+00	-1.00000000E+00	-1.00000000E+00	-1.00000000E+00	-1.00000000E+00	-1.00000000E+00	07304_chNET1_dp8_long.dat
482	1.17567027E-02	3.20391517E-02	3.33860394E-05	9.08275563E-05	-1.00000000E+00	-1.00000000E+00	-1.00000000E+00	-1.00000000E+00	-1.00000000E+00	-1.00000000E+00	-1.00000000E+00	07305_chNET1_dp8_long.dat
483	1.17244833E-02	3.19515212E-02	1.16667085E-06	3.19711829E-06	-1.00000000E+00	-1.00000000E+00	-1.00000000E+00	-1.00000000E+00	-1.00000000E+00	-1.00000000E+00	-1.00000000E+00	07306_chNET1_dp8_long.dat
484	1.17174190E-02	3.19322573E-02	-5.89761866E-06	-1.60668264E-05	-1.00000000E+00	-1.00000000E+00	-1.00000000E+00	-1.00000000E+00	-1.00000000E+00	-1.00000000E+00	-1.00000000E+00	07307_chNET1_dp8_long.dat
485	1.17277816E-02	3.19605581E-02	4.46495338E-06	1.22339961E-05	-1.00000000E+00	-1.00000000E+00	-1.00000000E+00	-1.00000000E+00	-1.00000000E+00	-1.00000000E+00	-1.00000000E+00	07308_chNET1_dp8_long.dat
486	1.17552566E-02	3.20352780E-02	3.19399259E-05	8.69539047E-05	-1.00000000E+00	-1.00000000E+00	-1.00000000E+00	-1.00000000E+00	-1.00000000E+00	-1.00000000E+00	-1.00000000E+00	07309_chNET1_dp8_long.dat
487	1.17456663E-02	3.20092707E-02	2.23496862E-05	6.09466237E-05	-1.00000000E+00	-1.00000000E+00	-1.00000000E+00	-1.00000000E+00	-1.00000000E+00	-1.00000000E+00	-1.00000000E+00	07310_chNET1_dp8_long.dat
488	1.17588949E-02	3.20453046E-02	3.55782792E-05	9.69804661E-05	-1.00000000E+00	-1.00000000E+00	-1.00000000E+00	-1.00000000E+00	-1.00000000E+00	-1.00000000E+00	-1.00000000E+00	07311_chNET1_dp8_long.dat
489	1.17415239E-02	3.19980132E-02	1.82072252E-05	4.96890533E-05	-1.00000000E+00	-1.00000000E+00	-1.00000000E+00	-1.00000000E+00	-1.00000000E+00	-1.00000000E+00	-1.00000000E+00	07312_chNET1_dp8_long.dat
490	1.17325054E-02	3.19734082E-02	9.18872561E-06	2.50840497E-05	-1.00000000E+00	-1.00000000E+00	-1.00000000E+00	-1.00000000E+00	-1.00000000E+00	-1.00000000E+00	-1.00000000E+00	07313_chNET1_dp8_long.dat
491	1.17303274E-02	3.19672804E-02	7.01074579E-06	1.89563060E-05	-1.00000000E+00	-1.00000000E+00	-1.00000000E+00	-1.00000000E+00	-1.00000000E+00	-1.00000000E+00	-1.00000000E+00	07314_chNET1_dp8_long.dat
492	1.17663789E-02	3.20655766E-02	4.30622677E-05	1.17252528E-04	-1.00000000E+00	-1.00000000E+00	-1.00000000E+00	-1.00000000E+00	-1.00000000E+00	-1.00000000E+00	-1.00000000E+00	07315_chNET1_dp8_long.dat
493	1.17034446E-02	3.18942217E-02	-1.98720753E-05	-5.41023703E-05	-1.00000000E+00	-1.00000000E+00	-1.00000000E+00	-1.00000000E+00	-1.00000000E+00	-1.00000000E+00	-1.00000000E+00	07316_chNET1_dp8_long.dat
494	1.17414507E-02	3.19977754E-02	1.81340774E-05	4.94513036E-05	-1.00000000E+00	-1.00000000E+00	-1.00000000E+00	-1.00000000E+00	-1.00000000E+00	-1.00000000E+00	-1.00000000E+00	07317_chNET1_dp8_long.dat
495	1.17480560E-02	3.20159482E-02	2.47393168E-05	6.76241219E-05	-1.00000000E+00	-1.00000000E+00	-1.00000000E+00	-1.00000000E+00	-1.00000000E+00	-1.00000000E+00	-1.00000000E+00	07318_chNET1_dp8_long.dat
496	1.17350735E-02	3.19804163E-02	1.17568265E-05	3.20921351E-05	-1.00000000E+00	-1.00000000E+00	-1.00000000E+00	-1.00000000E+00	-1.00000000E+00	-1.00000000E+00	-1.00000000E+00	07319_chNET1_dp8_long.dat
497	1.17140543E-02	3.19229886E-02	-9.26230082E-06	-2.53354858E-05	-1.00000000E+00	-1.00000000E+00	-1.00000000E+00	-1.00000000E+00	-1.00000000E+00	-1.00000000E+00	-1.00000000E+00	07320_chNET1_dp8_long.dat
498	1.17457876E-02	3.20094429E-02	2.24709970E-05	6.11187862E-05	-1.00000000E+00	-1.00000000E+00	-1.00000000E+00	-1.00000000E+00	-1.00000000E+00	-1.00000000E+00	-1.00000000E+00	07321_chNET1_dp8_long.dat
499	1.17416649E-02	3.19983048E-02	1.83482493E-05	4.99806460E-05	-1.00000000E+00	-1.00000000E+00	-1.00000000E+00	-1.00000000E+00	-1.00000000E+00	-1.00000000E+00	-1.00000000E+00	07322_chNET1_dp8_long.dat
500	1.17406985E-02	3.19956120E-02	1.73818480E-05	4.72879047E-05	-1.00000000E+00	-1.00000000E+00	-1.00000000E+00	-1.00000000E+00	-1.00000000E+00	-1.00000000E+00	-1.00000000E+00	07323_chNET1_dp8_long.dat
501	1.17310940E-02	3.19695710E-02	7.77734599E-06	2.12468337E-05	-1.00000000E+00	-1.00000000E+00	-1.00000000E+00	-1.00000000E+00	-1.00000000E+00	-1.00000000E+00	-1.00000000E+00	07324_chNET1_dp8_long.dat
502	1.17287294E-02	3.19630776E-02	5.41278526E-06	1.47534558E-05	-1.00000000E+00	-1.00000000E+00	-1.00000000E+00	-1.00000000E+00	-1.00000000E+00	-1.00000000E+00	-1.00000000E+00	07325_chNET1_dp8_long.dat
503	1.17450320E-02	3.20075761E-02	2.17153850E-05	5.92519594E-05	-1.00000000E+00	-1.00000000E+00	-1.00000000E+00	-1.00000000E+00	-1.00000000E+00	-1.00000000E+00	-1.00000000E+00	07326_chNET1_dp8_long.dat
504	1.17276960E-02	3.19602959E-02	4.37933710E-06	1.19718156E-05	-1.00000000E+00	-1.00000000E+00	-1.00000000E+00	-1.00000000E+00	-1.00000000E+00	-1.00000000E+00	-1.00000000E+00	07327_chNET1_dp8_long.dat
505	1.17506430E-02	3.20226208E-02	2.73263526E-05	7.42966851E-05	-1.00000000E+00	-1.00000000E+00	-1.00000000E+00	-1.00000000E+00	-1.00000000E+00	-1.00000000E+00	-1.00000000E+00	07328_chNET1_dp8_long.dat
506	1.17269281E-02	3.19583490E-02	3.61149086E-06	1.00249179E-05	-1.00000000E+00	-1.00000000E+00	-1.00000000E+00	-1.00000000E+00	-1.00000000E+00	-1.00000000E+00	-1.00000000E+00	07329_chNET1_dp8_long.dat
507	1.17191822E-02	3.19370238E-02	-4.13442219E-06	-1.13002740E-05	-1.00000000E+00	-1.00000000E+00	-1.00000000E+00	-1.00000000E+00	-1.00000000E+00	-1.00000000E+00	-1.00000000E+00	07330_chNET1_dp8_long.dat
508	1.17076680E-02	3.19057703E-02	-1.56486369E-05	-4.25537704E-05	-1.00000000E+00	-1.00000000E+00	-1.00000000E+00	-1.00000000E+00	-1.00000000E+00	-1.00000000E+00	-1.00000000E+00	07331_chNET1_dp8_long.dat
509	1.17278023E-02	3.19602993E-02	4.48567557E-06	1.19752266E-05	-1.00000000E+00	-1.00000000E+00	-1.00000000E+00	-1.00000000E+00	-1.00000000E+00	-1.00000000E+00	-1.00000000E+00	07332_chNET1_dp8_long.dat
510	1.17019845E-02	3.18902970E-02	-2.13321173E-05	-5.80271302E-05	-1.00000000E+00	-1.00000000E+00	-1.00000000E+00	-1.00000000E+00	-1.00000000E+00	-1.00000000E+00	-1.00000000E+00	07333_chNET1_dp8_long.dat
511	1.17111749E-02	3.19151631E-02	-1.21417605E-05	-3.31609918E-05	-1.00000000E+00	-1.00000000E+00	-1.00000000E+00	-1.00000000E+00	-1.00000000E+00	-1.00000000E+00	-1.00000000E+00	07334_chNET1_dp8_long.dat
512	1.17047059E-02	3.18978574E-02	-1.86107694E-05	-5.04666741E-05	-1.00000000E+00	-1.00000000E+00	-1.00000000E+00	-1.00000000E+00	-1.00000000E+00	-1.00000000E+00	-1.00000000E+00	07335_chNET1_dp8_long.dat
513	1.17132161E-02	3.19207778E-02	-1.01005425E-05	-2.75463378E-05	-1.00000000E+00	-1.00000000E+00	-1.00000000E+00	-1.00000000E+00	-1.00000000E+00	-1.00000000E+00	-1.00000000E+00	07336_chNET1_dp8_long.dat
514	1.16998378E-02	3.18843216E-02	-2.34788298E-05	-6.40025008E-05	-1.00000000E+00	-1.00000000E+00	-1.00000000E+00	-1.00000000E+00	-1.00000000E+00	-1.00000000E+00	-1.00000000E+00	07337_chNET1_dp8_long.dat
515	1.16862437E-02	3.18474737E-02	-3.70729530E-05	-1.00850442E-04	-1.00000000E+00	-1.00000000E+00	-1.00000000E+00	-1.00000000E+00	-1.00000000E+00	-1.00000000E+00	-1.00000000E+00	07338_chNET1_dp8_long.dat
516	1.17164142E-02	3.19295950E-02	-6.90240242E-06	-1.87291416E-05	-1.00000000E+00	-1.00000000E+00	-1.00000000E+00	-1.00000000E+00	-1.00000000E+00	-1.00000000E+00	-1.00000000E+00	07339_chNET1_dp8_long.dat
517	1.17064529E-02	3.19023588E-02	-1.68637953E-05	-4.59653137E-05	-1.00000000E+00	-1.00000000E+00	-1.00000000E+00	-1.00000000E+00	-1.00000000E+00	-1.00000000E+00	-1.00000000E+00	07340_chNET1_dp8_long.dat
518	1.17175944E-02	3.19327113E-02	-5.72229167E-06	-1.56128366E-05	-1.00000000E+00	-1.00000000E+00	-1.00000000E+00	-1.00000000E+00	-1.00000000E+00	-1.00000000E+00	-1.00000000E+00	07341_chNET1_dp8_long.dat
519	1.17079193E-02	3.19064794E-02	-1.53973955E-05	-4.18447668E-05	-1.00000000E+00	-1.00000000E+00	-1.00000000E+00	-1.00000000E+00	-1.00000000E+00	-1.00000000E+00	-1.00000000E+00	07342_chNET1_dp8_long.dat
520	1.17247687E-02	3.19522166E-02	1.45209620E-06	3.89243116E-06	-1.00000000E+00	-1.00000000E+00	-1.00000000E+00	-1.00000000E+00	-1.00000000E+00	-1.00000000E+00	-1.00000000E+00	07343_chNET1_dp8_long.dat
521	1.17262579E-02	3.19564618E-02	2.94127489E-06	8.13767304E-06	-1.00000000E+00	-1.00000000E+00	-1.00000000E+00	-1.00000000E+00	-1.00000000E+00	-1.00000000E+00	-1.00000000E+00	07344_chNET1_dp8_long.dat
522	1.17204717E-02	3.19406878E-02	-2.84493065E-06	-7.63631613E-06	-1.00000000E+00	-1.00000000E+00	-1.00000000E+00	-1.00000000E+00	-1.00000000E+00	-1.00000000E+00	-1.00000000E+00	07345_chNET1_dp8_long.dat
523	1.17124729E-02	3.19188393E-02	-1.08437895E-05	-2.94848137E-05	-1.00000000E+00	-1.00000000E+00	-1.00000000E+00	-1.00000000E+00	-1.00000000E+00	-1.00000000E+00	-1.00000000E+00	07346_chNET1_dp8_long.dat
524	1.17192072E-02	3.19369272E-02	-4.10948182E-06	-1.13969172E-05	-1.00000000E+00	-1.00000000E+00	-1.00000000E+00	-1.00000000E+00	-1.00000000E+00	-1.00000000E+00	-1.00000000E+00	07347_chNET1_dp8_long.dat
525	1.17148403E-02	3.19252010E-02	-8.47633312E-06	-2.31231067E-05	-1.00000000E+00	-1.00000000E+00	-1.00000000E+00	-1.00000000E+00	-1.00000000E+00	-1.00000000E+00	-1.00000000E+00	07348_chNET1_dp8_long.dat
526	1.17243903E-02	3.19514832E-02	1.07365696E-06	3.15908159E-06	-1.00000000E+00	-1.00000000E+00	-1.00000000E+00	-1.00000000E+00	-1.00000000E+00	-1.00000000E+00	-1.00000000E+00	07349_chNET1_dp8_long.dat
527	1.17222986E-02	3.19454035E-02	-1.01808983E-06	-2.92058508E-06	-1.00000000E+00	-1.00000000E+00	-1.00000000E+00	-1.00000000E+00	-1.00000000E+00	-1.00000000E+00	-1.00000000E+00	07350_chNET1_dp8_long.dat
528	1.17192105E-02	3.19371622E-02	-4.10614503E-06	-1.11618937E-05	-1.00000000E+00	-1.00000000E+00	-1.00000000E+00	-1.00000000E+00	-1.00000000E+00	-1.00000000E+00	-1.00000000E+00	07351_chNET1_dp8_long.dat
529	1.17171888E-02	3.19315905E-02	-6.12789301E-06	-1.67335779E-05	-1.00000000E+00	-1.00000000E+00	-1.00000000E+00	-1.00000000E+00	-1.00000000E+00	-1.00000000E+00	-1.00000000E+00	07352_chNET1_dp8_long.dat
530	1.17283355E-02	3.19620983E-02	5.01883970E-06	1.37742055E-05	-1.00000000E+00	-1.00000000E+00	-1.00000000E+00	-1.00000000E+00	-1.00000000E+00	-1.00000000E+00	-1.00000000E+00	07353_chNET1_dp8_long.dat
531	1.17196386E-02	3.19382165E-02	-3.67808491E-06	-1.01076224E-05	-1.00000000E+00	-1.00000000E+00	-1.00000000E+00	-1.00000000E+00	-1.00000000E+00	-1.00000000E+00	-1.00000000E+00	07354_chNET1_dp8_long.dat
532	1.17359366E-02	3.19826137E-02	1.26199337E-05	3.42896195E-05	-1.00000000E+00	-1.00000000E+00	-1.00000000E+00	-1.00000000E+00	-1.00000000E+00	-1.00000000E+00	-1.00000000E+00	07355_chNET1_dp8_long.dat
533	1.17337140E-02	3.19764949E-02	1.03973719E-05	2.81708084E-05	-1.00000000E+00	-1.00000000E+00	-1.00000000E+00	-1.00000000E+00	-1.00000000E+00	-1.00000000E+00	-1.00000000E+00	07356_chNET1_dp8_long.dat
534	1.17185464E-02	3.19350798E-02	-4.77025232E-06	-1.32442969E-05	-1.00000000E+00	-1.00000000E+00	-1.00000000E+00	-1.00000000E+00	-1.00000000E+00	-1.00000000E+00	-1.00000000E+00	07357_chNET1_dp8_long.dat
535	1.17547557E-02	3.20338607E-02	3.14390809E-05	8.55366165E-05	-1.00000000E+00	-1.00000000E+00	-1.00000000E+00	-1.00000000E+00	-1.00000000E+00	-1.00000000E+00	-1.00000000E+00	07358_chNET1_dp8_long.dat
536	1.17320780E-02	3.19719578E-02	8.76133837E-06	2.36336399E-05	-1.00000000E+00	-1.00000000E+00	-1.00000000E+00	-1.00000000E+00	-1.00000000E+00	-1.00000000E+00	-1.00000000E+00	07359_chNET1_dp8_long.dat
537	1.17203101E-02	3.19400716E-02	-3.00654902E-06	-8.25256884E-06	-1.00000000E+00	-1.00000000E+00	-1.00000000E+00	-1.00000000E+00	-1.00000000E+00	-1.00000000E+00	-1.00000000E+00	07360_chNET1_dp8_long.dat
538	1.17143896E-02	3.19239876E-02	-8.92701076E-06	-2.43365219E-05	-1.00000000E+00	-1.00000000E+00	-1.00000000E+00	-1.00000000E+00	-1.00000000E+00	-1.00000000E+00	-1.00000000E+00	07361_chNET1_dp8_long.dat
539	1.17564516E-02	3.20387518E-02	3.31349984E-05	9.04277122E-05	-1.00000000E+00	-1.00000000E+00	-1.00000000E+00	-1.00000000E+00	-1.00000000E+00	-1.00000000E+00	-1.00000000E+00	07362_chNET1_dp8_long.dat
540	1.17516797E-02	3.20253856E-02	2.83630163E-05	7.70614606E-05	-1.00000000E+00	-1.00000000E+00	-1.00000000E+00	-1.00000000E+00	-1.00000000E+00	-1.00000000E+00	-1.00000000E+00	07363_chNET1_dp8_long.dat
541	1.17179156E-02	3.19335888E-02	-5.40103848E-06	-1.47353588E-05	-1.00000000E+00	-1.00000000E+00	-1.00000000E+00	-1.00000000E+00	-1.00000000E+00	-1.00000000E+00	-1.00000000E+00	07364_chNET1_dp8_long.dat
542	1.17311629E-02	3.19695449E-02	7.84626818E-06	2.12208193E-05	-1.00000000E+00	-1.00000000E+00	-1.00000000E+00	-1.00000000E+00	-1.00000000E+00	-1.00000000E+00	-1.00000000E+00	07365_chNET1_dp8_long.dat
543	1.17198622E-02	3.19389386E-02	-3.45441782E-06	-9.38554417E-06	-1.00000000E+00	-1.00000000E+00	-1.00000000E+00	-1.00000000E+00	-1.00000000E+00	-1.00000000E+00	-1.00000000E+00	07366_chNET1_dp8_long.dat
544	1.17276852E-02	3.19603188E-02	4.36851589E-06	1.19946754E-05	-1.00000000E+00	-1.00000000E+00	-1.00000000E+00	-1.00000000E+00	-1.00000000E+00	-1.00000000E+00	-1.00000000E+00	07367_chNET1_dp8_long.dat
545	1.17068271E-02	3.19031067E-02	-1.64895515E-05	-4.52173745E-05	-1.00000000E+00	-1.00000000E+00	-1.00000000E+00	-1.00000000E+00	-1.00000000E+00	-1.00000000E+00	-1.00000000E+00	07368_chNET1_dp8_long.dat
546	1.17318145E-02	3.19713744E-02	8.49783659E-06	2.30502579E-05	-1.00000000E+00	-1.00000000E+00	-1.00000000E+00	-1.00000000E+00	-1.00000000E+00	-1.00000000E+00	-1.00000000E+00	07369_chNET1_dp8_long.dat
547	1.17352914E-02	3.19813127E-02	1.19747084E-05	3.29886063E-05	-1.00000000E+00	-1.00000000E+00	-1.00000000E+00	-1.00000000E+00	-1.00000000E+00	-1.00000000E+00	-1.00000000E+00	07370_chNET1_dp8_long.dat
548	1.17149723E-02	3.19257515E-02	-8.34432351E-06	-2.25725791E-05	-1.00000000E+00	-1.00000000E+00	-1.00000000E+00	-1.00000000E+00	-1.00000000E+00	-1.00000000E+00	-1.00000000E+00	07371_chNET1_dp8_long.dat
549	1.17500979E-02	3.20213594E-02	2.67812895E-05	7.30352669E-05	-1.00000000E+00	-1.00000000E+00	-1.00000000E+00	-1.00000000E+00	-1.00000000E+00	-1.00000000E+00	-1.00000000E+00	07372_chNET1_dp8_long.dat
550	1.17216258E-02	3.19436522E-02	-1.69081598E-06	-4.67190036E-06	-1.00000000E+00	-1.00000000E+00	-1.00000000E+00	-1.00000000E+00	-1.00000000E+00	-1.00000000E+00	-1.00000000E+00	07373_chNET1_dp8_long.dat
551	1.17318272E-02	3.19712603E-02	8.51057583E-06	2.29361393E-05	-1.00000000E+00	-1.00000000E+00	-1.00000000E+00	-1.00000000E+00	-1.00000000E+00	-1.00000000E+00	-1.00000000E+00	07374_chNET1_dp8_long.dat
552	1.17124252E-02	3.19186228E-02	-1.08914703E-05	-2.97013462E-05	-1.00000000E+00	-1.00000000E+00	-1.00000000E+00	-1.00000000E+00	-1.00000000E+00	-1.00000000E+00	-1.00000000E+00	07375_chNET1_dp8_long.dat
553	1.16945832E-02	3.18699361E-02	-2.87334248E-05	-7.83879966E-05	-1.00000000E+00	-1.00000000E+00	-1.00000000E+00	-1.00000000E+00	-1.00000000E+00	-1.00000000E+00	-1.00000000E+00	07376_chNET1_dp8_long.dat
554	1.17341518E-02	3.19778596E-02	1.08351475E-05	2.95354709E-05	-1.00000000E+00	-1.00000000E+00	-1.00000000E+00	-1.00000000E+00	-1.00000000E+00	-1.00000000E+00	-1.00000000E+00	07377_chNET1_dp8_long.dat
555	1.17268350E-02	3.19577601E-02	3.51831029E-06	9.43598291E-06	-1.00000000E+00	-1.00000000E+00	-1.00000000E+00	-1.00000000E+00	-1.00000000E+00	-1.00000000E+00	-1.00000000E+00	07378_chNET1_dp8_long.dat
556	1.17121943E-02	3.19179966E-02	-1.11223845E-05	-3.03275586E-05	-1.00000000E+00	-1.00000000E+00	-1.00000000E+00	-1.00000000E+00	-1.00000000E+00	-1.00000000E+00	-1.00000000E+00	07379_chNET1_dp8_long.dat
557	1.17396808E-02	3.19928176E-02	1.63641373E-05	4.44934998E-05	-1.00000000E+00	-1.00000000E+00	-1.00000000E+00	-1.00000000E+00	-1.00000000E+00	-1.00000000E+00	-1.00000000E+00	07380_chNET1_dp8_long.dat
558	1.17339445E-02	3.19774529E-02	1.06278139E-05	2.91287495E-05	-1.00000000E+00	-1.00000000E+00	-1.00000000E+00	-1.00000000E+00	-1.00000000E+00	-1.00000000E+00	-1.00000000E+00	07381_chNET1_dp8_long.dat
559	1.17484883E-02	3.20168008E-02	2.51716055E-05	6.84766586E-05	-1.00000000E+00	-1.00000000E+00	-1.00000000E+00	-1.00000000E+00	-1.00000000E+00	-1.00000000E+00	-1.00000000E+00	07382_chNET1_dp8_long.dat
560	1.17336771E-02	3.19762646E-02	1.03604303E-05	2.79404859E-05	-1.00000000E+00	-1.00000000E+00	-1.00000000E+00	-1.00000000E+00	-1.00000000E+00	-1.00000000E+00	-1.00000000E+00	07383_chNET1_dp8_long.dat
561	1.17227337E-02	3.19468328E-02	-5.82939143E-07	-1.49133659E-06	-1.00000000E+00	-1.00000000E+00	-1.00000000E+00	-1.00000000E+00	-1.00000000E+00	-1.00000000E+00	-1.00000000E+00	07384_chNET1_dp8_long.dat
562	1.16938948E-02	3.18680929E-02	-2.94218021E-05	-8.02311699E-05	-1.00000000E+00	-1.00000000E+00	-1.00000000E+00	-1.00000000E+00	-1.00000000E+00	-1.00000000E+00	-1.00000000E+00	07385_chNET1_dp8_long.dat
563	1.17400652E-02	3.19938556E-02	1.67485738E-05	4.55314540E-05	-1.00000000E+00	-1.00000000E+00	-1.00000000E+00	-1.00000000E+00	-1.00000000E+00	-1.00000000E+00	-1.00000000E+00	07386_chNET1_dp8_long.dat
564	1.17350548E-02	3.19804065E-02	1.17381283E-05	3.20824276E-05	-1.00000000E+00	-1.00000000E+00	-1.00000000E+00	-1.00000000E+00	-1.00000000E+00	-1.00000000E+00	-1.00000000E+00	07387_chNET1_dp8_long.dat
565	1.17206528E-02	3.19410594E-02	-2.66383665E-06	-7.26476378E-06	-1.00000000E+00	-1.00000000E+00	-1.00000000E+00	-1.00000000E+00	-1.00000000E+00	-1.00000000E+00	-1.00000000E+00	07388_chNET1_dp8_long.dat
566	1.17515773E-02	3.20253023E-02	2.82606923E-05	7.69781983E-05	-1.00000000E+00	-1.00000000E+00	-1.00000000E+00	-1.00000000E+00	-1.00000000E+00	-1.00000000E+00	-1.00000000E+00	07389_chNET1_dp8_long.dat
567	1.17207963E-02	3.19413255E-02	-2.52036390E-06	-6.99859651E-06	-1.00000000E+00	-1.00000000E+00	-1.00000000E+00	-1.00000000E+00	-1.00000000E+00	-1.00000000E+00	-1.00000000E+00	07390_chNET1_dp8_long.dat
568	1.17222482E-02	3.19452564E-02	-1.06842655E-06	-3.06767955E-06	-1.00000000E+00	-1.00000000E+00	-1.00000000E+00	-1.00000000E+00	-1.00000000E+00	-1.00000000E+00	-1.00000000E+00	07391_chNET1_dp8_long.dat
569	1.17375863E-02	3.19870610E-02	1.42696911E-05	3.87368716E-05	-1.00000000E+00	-1.00000000E+00	-1.00000000E+00	-1.00000000E+00	-1.00000000E+00	-1.00000000E+00	-1.00000000E+00	07392_chNET1_dp8_long.dat
570	1.17391896E-02	3.19916439E-02	1.58729594E-05	4.33198265E-05	-1.00000000E+00	-1.00000000E+00	-1.00000000E+00	-1.00000000E+00	-1.00000000E+00	-1.00000000E+00	-1.00000000E+00	07393_chNET1_dp8_long.dat
571	1.17000340E-02	3.18847807E-02	-2.32826712E-05	-6.35434365E-05	-1.00000000E+00	-1.00000000E+00	-1.00000000E+00	-1.00000000E+00	-1.00000000E+00	-1.00000000E+00	-1.00000000E+00	07394_chNET1_dp8_long.dat
572	1.17394227E-02	3.19922636E-02	1.61060808E-05	4.39394462E-05	-1.00000000E+00	-1.00000000E+00	-1.00000000E+00	-1.00000000E+00	-1.00000000E+00	-1.00000000E+00	-1.00000000E+00	07395_chNET1_dp8_long.dat
573	1.17461264E-02	3.20105215E-02	2.28097907E-05	6.21974264E-05	-1.00000000E+00	-1.00000000E+00	-1.00000000E+00	-1.00000000E+00	-1.00000000E+00	-1.00000000E+00	-1.00000000E+00	07396_chNET1_dp8_long.dat
574	1.16911096E-02	3.18604816E-02	-3.22070782E-05	-8.78424936E-05	-1.00000000E+00	-1.00000000E+00	-1.00000000E+00	-1.00000000E+00	-1.00000000E+00	-1.00000000E+00	-1.00000000E+00	07397_chNET1_dp8_long.dat
575	1.17450531E-02	3.20073695E-02	2.17364586E-05	5.90453824E-05	-1.00000000E+00	-1.00000000E+00	-1.00000000E+00	-1.00000000E+00	-1.00000000E+00	-1.00000000E+00	-1.00000000E+00	07398_chNET1_dp8_long.dat
576	1.17167806E-02	3.19303200E-02	-6.53608991E-06	-1.80041380E-05	-1.00000000E+00	-1.00000000E+00	-1.00000000E+00	-1.00000000E+00	-1.00000000E+00	-1.00000000E+00	-1.00000000E+00	07399_chNET1_dp8_long.dat
577	1.17253350E-02	3.19536510E-02	2.01832943E-06	5.32683189E-06	-1.00000000E+00	-1.00000000E+00	-1.00000000E+00	-1.00000000E+00	-1.00000000E+00	-1.00000000E+00	-1.00000000E+00	07400_chNET1_dp8_long.dat
578	1.17240025E-02	3.19500001E-02	6.85870404E-07	1.67600216E-06	-1.00000000E+00	-1.00000000E+00	-1.00000000E+00	-1.00000000E+00	-1.00000000E+00	-1.00000000E+00	-1.00000000E+00	07401_chNET1_dp8_long.dat
579	1.17148810E-02	3.19253818E-02	-8.43561878E-06	-2.29422710E-05	-1.00000000E+00	-1.00000000E+00	-1.00000000E+00	-1.00000000E+00	-1.00000000E+00	-1.00000000E+00	-1.00000000E+00	07402_chNET1_dp8_long.dat
580	1.17404120E-02	3.19951840E-02	1.70953979E-05	4.68599191E-05	-1.00000000E+00	-1.00000000E+00	-1.00000000E+00	-1.00000000E+00	-1.00000000E+00	-1.00000000E+00	-1.00000000E+00	07403_chNET1_dp8_long.dat
581	1.17345597E-02	3.19788971E-02	1.12430621E-05	3.05730064E-05	-1.00000000E+00	-1.00000000E+00	-1.00000000E+00	-1.00000000E+00	-1.00000000E+00	-1.00000000E+00	-1.00000000E+00	07404_chNET1_dp8_long.dat
582	1.17435133E-02	3.20031458E-02	2.01966880E-05	5.48216448E-05	-1.00000000E+00	-1.00000000E+00	-1.00000000E+00	-1.00000000E+00	-1.00000000E+00	-1.00000000E+00	-1.00000000E+00	07405_chNET1_dp8_long.dat
583	1.17431767E-02	3.20025432E-02	1.98600371E-05	5.42190443E-05	-1.00000000E+00	-1.00000000E+00	-1.00000000E+00	-1.00000000E+00	-1.00000000E+00	-1.00000000E+00	-1.00000000E+00	07406_chNET1_dp8_long.dat
584	1.17130294E-02	3.19204087E-02	-1.02872889E-05	-2.79154678E-05	-1.00000000E+00	-1.00000000E+00	-1.00000000E+00	-1.00000000E+00	-1.00000000E+00	-1.00000000E+00	-1.00000000E+00	07407_chNET1_dp8_long.dat
585	1.17304317E-02	3.19676902E-02	7.11505469E-06	1.93661057E-05	-1.00000000E+00	-1.00000000E+00	-1.00000000E+00	-1.00000000E+00	-1.00000000E+00	-1.00000000E+00	-1.00000000E+00	07408_chNET1_dp8_long.dat
586	1.17339201E-02	3.19770437E-02	1.06034994E-05	2.87196141E-05	-1.00000000E+00	-1.00000000E+00	-1.00000000E+00	-1.00000000E+00	-1.00000000E+00	-1.00000000E+00	-1.00000000E+00	07409_chNET1_dp8_long.dat
587	1.17424782E-02	3.20005754E-02	1.91616013E-05	5.22512663E-05	-1.00000000E+00	-1.00000000E+00	-1.00000000E+00	-1.00000000E+00	-1.00000000E+00	-1.00000000E+00	-1.00000000E+00	07410_chNET1_dp8_long.dat
588	1.17259067E-02	3.19552442E-02	2.59001129E-06	6.92008038E-06	-1.00000000E+00	-1.00000000E+00	-1.00000000E+00	-1.00000000E+00	-1.00000000E+00	-1.00000000E+00	-1.00000000E+00	07411_chNET1_dp8_long.dat
589	1.17322765E-02	3.19726591E-02	8.95990197E-06	2.43349450E-05	-1.00000000E+00	-1.00000000E+00	-1.00000000E+00	-1.00000000E+00	-1.00000000E+00	-1.00000000E+00	-1.00000000E+00	07412_chNET1_dp8_long.dat
590	1.17221664E-02	3.19453190E-02	-1.15024554E-06	-3.00515849E-06	-1.00000000E+00	-1.00000000E+00	-1.00000000E+00	-1.00000000E+00	-1.00000000E+00	-1.00000000E+00	-1.00000000E+00	07413_chNET1_dp8_long.dat
591	1.17326947E-02	3.19740262E-02	9.37803889E-06	2.57020978E-05	-1.00000000E+00	-1.00000000E+00	-1.00000000E+00	-1.00000000E+00	-1.00000000E+00	-1.00000000E+00	-1.00000000E+00	07414_chNET1_dp8_long.dat
592	1.17598944E-02	3.20481093E-02	3.65777771E-05	9.97851369E-05	-1.00000000E+00	-1.00000000E+00	-1.00000000E+00	-1.00000000E+00	-1.00000000E+00	-1.00000000E+00	-1.00000000E+00	07415_chNET1_dp8_long.dat
593	1.17196849E-02	3.19384840E-02	-3.63171111E-06	-9.84014164E-06	-1.00000000E+00	-1.00000000E+00	-1.00000000E+00	-1.00000000E+00	-1.00000000E+00	-1.00000000E+00	-1.00000000E+00	07416_chNET1_dp8_long.dat
594	1.17508634E-02	3.20234557E-02	2.75467263E-05	7.51315467E-05	-1.00000000E+00	-1.00000000E+00	-1.00000000E+00	-1.00000000E+00	-1.00000000E+00	-1.00000000E+00	-1.00000000E+00	07417_chNET1_dp8_long.dat
595	1.17323938E-02	3.19728477E-02	9.07711707E-06	2.45236117E-05	-1.00000000E+00	-1.00000000E+00	-1.00000000E+00	-1.00000000E+00	-1.00000000E+00	-1.00000000E+00	-1.00000000E+00	07418_chNET1_dp8_long.dat
596	1.17615548E-02	3.20524397E-02	3.82381592E-05	1.04115536E-04	-1.00000000E+00	-1.00000000E+00	-1.00000000E+00	-1.00000000E+00	-1.00000000E+00	-1.00000000E+00	-1.00000000E+00	07419_chNET1_dp8_long.dat
597	1.17302323E-02	3.19669453E-02	6.91560662E-06	1.86211652E-05	-1.00000000E+00	-1.00000000E+00	-1.00000000E+00	-1.00000000E+00	-1.00000000E+00	-1.00000000E+00	-1.00000000E+00	07420_chNET1_dp8_long.dat
598	1.17329855E-02	3.19746012E-02	9.66881344E-06	2.62770690E-05	-1.00000000E+00	-1.00000000E+00	-1.00000000E+00	-1.00000000E+00	-1.00000000E+00	-1.00000000E+00	-1.00000000E+00	07421_chNET1_dp8_long.dat
599	1.17327281E-02	3.19742223E-02	9.41140687E-06	2.58982007E-05	-1.00000000E+00	-1.00000000E+00	-1.00000000E+00	-1.00000000E+00	-1.00000000E+00	-1.00000000E+00	-1.00000000E+00	07422_chNET1_dp8_long.dat
600	1.17175612E-02	3.19326651E-02	-5.75540033E-06	-1.56589750E-05	-1.00000000E+00	-1.00000000E+00	-1.00000000E+00	-1.00000000E+00	-1.00000000E+00	-1.00000000E+00	-1.00000000E+00	07423_chNET1_dp8_long.dat
601	1.17445514E-02	3.20063304E-02	2.12347916E-05	5.80063024E-05	-1.00000000E+00	-1.00000000E+00	-1.00000000E+00	-1.00000000E+00	-1.00000000E+00	-1.00000000E+00	-1.00000000E+00	07424_chNET1_dp8_long.dat
602	1.16984306E-02	3.18804189E-02	-2.48860312E-05	-6.79052451E-05	-1.00000000E+00	-1.00000000E+00	-1.00000000E+00	-1.00000000E+00	-1.00000000E+00	-1.00000000E+00	-1.00000000E+00	07425_chNET1_dp8_long.dat
603	1.17298198E-02	3.19661720E-02	6.50312274E-06	1.78479107E-05	-1.00000000E+00	-1.00000000E+00	-1.00000000E+00	-1.00000000E+00	-1.00000000E+00	-1.00000000E+00	-1.00000000E+00	07426_chNET1_dp8_long.dat
604	1.17470825E-02	3.20131771E-02	2.37659011E-05	6.48529835E-05	-1.00000000E+00	-1.00000000E+00	-1.00000000E+00	-1.00000000E+00	-1.00000000E+00	-1.00000000E+00	-1.00000000E+00	07427_chNET1_dp8_long.dat
605	1.17337066E-02	3.19768738E-02	1.03899274E-05	2.85496363E-05	-1.00000000E+00	-1.00000000E+00	-1.00000000E+00	-1.00000000E+00	-1.00000000E+00	-1.00000000E+00	-1.00000000E+00	07428_chNET1_dp8_long.dat
606	1.17251464E-02	3.19532399E-02	1.82976890E-06	4.91573381E-06	-1.00000000E+00	-1.00000000E+00	-1.00000000E+00	-1.00000000E+00	-1.00000000E+00	-1.00000000E+00	-1.00000000E+00	07429_chNET1_dp8_long.dat
607	1.17249514E-02	3.19526146E-02	1.63476889E-06	4.29047268E-06	-1.00000000E+00	-1.00000000E+00	-1.00000000E+00	-1.00000000E+00	-1.00000000E+00	-1.00000000E+00	-1.00000000E+00	07430_chNET1_dp8_long.dat
608	1.17487100E-02	3.20175491E-02	2.53933155E-05	6.92249955E-05	-1.00000000E+00	-1.00000000E+00	-1.00000000E+00	-1.00000000E+00	-1.00000000E+00	-1.00000000E+00	-1.00000000E+00	07431_chNET1_dp8_long.dat
609	1.17294388E-02	3.19650100E-02	6.12212943E-06	1.66858993E-05	-1.00000000E+00	-1.00000000E+00	-1.00000000E+00	-1.00000000E+00	-1.00000000E+00	-1.00000000E+00	-1.00000000E+00	07432_chNET1_dp8_long.dat
610	1.17477425E-02	3.20149966E-02	2.44258591E-05	6.66725232E-05	-1.00000000E+00	-1.00000000E+00	-1.00000000E+00	-1.00000000E+00	-1.00000000E+00	-1.00000000E+00	-1.00000000E+00	07433_chNET1_dp8_long.dat
611	1.17314599E-02	3.19703960E-02	8.14329353E-06	2.20718541E-05	-1.00000000E+00	-1.00000000E+00	-1.00000000E+00	-1.00000000E+00	-1.00000000E+00	-1.00000000E+00	-1.00000000E+00	07434_chNET1_dp8_long.dat
612	1.17276260E-02	3.19600273E-02	4.30939776E-06	1.17032290E-05	-1.00000000E+00	-1.00000000E+00	-1.00000000E+00	-1.00000000E+00	-1.00000000E+00	-1.00000000E+00	-1.00000000E+00	07435_chNET1_dp8_long.dat
613	1.17556258E-02	3.20362986E-02	3.23091545E-05	8.79745184E-05	-1.00000000E+00	-1.00000000E+00	-1.00000000E+00	-1.00000000E+00	-1.00000000E+00	-1.00000000E+00	-1.00000000E+00	07436_chNET1_dp8_long.dat
614	1.17480225E-02	3.20157007E-02	2.47058380E-05	6.73766087E-05	-1.00000000E+00	-1.00000000E+00	-1.00000000E+00	-1.00000000E+00	-1.00000000E+00	-1.00000000E+00	-1.00000000E+00	07437_chNET1_dp8_long.dat
615	1.17388126E-02	3.19904301E-02	1.54959786E-05	4.21059450E-05	-1.00000000E+00	-1.00000000E+00	-1.00000000E+00	-1.00000000E+00	-1.00000000E+00	-1.00000000E+00	-1.00000000E+00	07438_chNET1_dp8_long.dat
616	1.17417954E-02	3.19984762E-02	1.84787661E-05	5.01520665E-05	-1.00000000E+00	-1.00000000E+00	-1.00000000E+00	-1.00000000E+00	-1.00000000E+00	-1.00000000E+00	-1.00000000E+00	07439_chNET1_dp8_long.dat
617	1.17252971E-02	3.19537926E-02	1.98042908E-06	5.46844801E-06	-1.00000000E+00	-1.00000000E+00	-1.00000000E+00	-1.00000000E+00	-1.00000000E+00	-1.00000000E+00	-1.00000000E+00	07440_chNET1_dp8_long.dat
618	1.17453679E-02	3.20084210E-02	2.20512163E-05	6.00969113E-05	-1.00000000E+00	-1.00000000E+00	-1.00000000E+00	-1.00000000E+00	-1.00000000E+00	-1.00000000E+00	-1.00000000E+00	07441_chNET1_dp8_long.dat
619	1.17200431E-02	3.19394204E-02	-3.27356319E-06	-8.90370421E-06	-1.00000000E+00	-1.00000000E+00	-1.00000000E+00	-1.00000000E+00	-1.00000000E+00	-1.00000000E+00	-1.00000000E+00	07442_chNET1_dp8_long.dat
