# Supplementary material for: The dynamic nature of netrin-1 and the structural basis for glycosaminoglycan fragment-induced filament formation
Source: Nat Commun. 2023 Mar 3;14:1226. doi: 10.1038/s41467-023-36692-w (PMC9984387; doi:10.1038/s41467-023-36692-w)
Supplement: Supplementary file 3 — Supplementary Data 1 [file 41467_2023_36692_MOESM3_ESM.zip › data_SEC-SAXS/sm16028-7_379539/chNET1_delC+dp8_long_16-1662_219A.out]

           ####      G N O M             Version 5.0 (r12314)      ####
                                               Sat Jun 20 17:17:33 2020

           ####      Configuration                                 ####

    System Type:                   arbitrary monodisperse (job = 0)
    Minimum characteristic size:         0.0000
    Maximum characteristic size:       219.0000
    rad56:                               0.0000
    Force 0.0 at r = rmin:                  yes
    Force 0.0 at r = rmax:                  yes
    Initial alpha:                       0.0000
    Initial random seed:            32149871999
    Points in real space:                   256

    Input  1:                      ../chNET1_delC+dp8_long_peak1.dat
    First data point used:                   16
    Last data point used:                  1661
    Scaling coefficient:             0.1000E+01
    Experimental setup:            point collimation


           ####      Results                                       ####

    Parameter    DISCRP  OSCILL  STABIL  SYSDEV  POSITV  VALCEN  SMOOTH
    Weight        1.000   3.000   3.000   3.000   1.000   1.000   1.000
    Sigma         0.300   0.600   0.120   0.120   0.120   0.120   0.600
    Ideal         0.700   1.100   0.000   1.000   1.000   0.950   0.000
    Current       0.419   1.302   0.007   0.976   1.000   0.873   0.314
               --------------------------------------------------------
    Estimate      0.416   0.893   0.996   1.000   1.000   0.666   0.760

    Angular range:                       0.0067 to       0.3700
    Reciprocal space Rg:             0.6562E+02
    Reciprocal space I(0):           0.2507E+00

    Real space range:                    0.0000 to     219.0000
    Real space Rg:                   0.6569E+02 +-   0.1136E+00
    Real space I(0):                 0.2507E+00 +-   0.3889E-03

    Highest ALPHA (theor):           0.4332E+06
    Current ALPHA:                   0.1573E+03

    Total Estimate:                      0.8853 (a GOOD solution)


           ####      Experimental Data and Fit                     ####

      S          J EXP       ERROR       J REG       I REG

   0.000000E+00                                                0.250708E+00
   0.240475E-03                                                0.250686E+00
   0.480949E-03                                                0.250623E+00
   0.721424E-03                                                0.250519E+00
   0.961899E-03                                                0.250373E+00
   0.120237E-02                                                0.250186E+00
   0.144285E-02                                                0.249957E+00
   0.168332E-02                                                0.249687E+00
   0.192380E-02                                                0.249376E+00
   0.216427E-02                                                0.249024E+00
   0.240475E-02                                                0.248631E+00
   0.264522E-02                                                0.248197E+00
   0.288570E-02                                                0.247723E+00
   0.312617E-02                                                0.247209E+00
   0.336665E-02                                                0.246655E+00
   0.360712E-02                                                0.246061E+00
   0.384760E-02                                                0.245429E+00
   0.408807E-02                                                0.244757E+00
   0.432855E-02                                                0.244047E+00
   0.456902E-02                                                0.243299E+00
   0.480949E-02                                                0.242513E+00
   0.504997E-02                                                0.241689E+00
   0.529044E-02                                                0.240829E+00
   0.553092E-02                                                0.239932E+00
   0.577139E-02                                                0.238999E+00
   0.601187E-02                                                0.238031E+00
   0.625234E-02                                                0.237028E+00
   0.649282E-02                                                0.235990E+00
   0.673329E-02   0.231243E+00   0.226046E-02   0.234918E+00   0.234918E+00
   0.695412E-02   0.233844E+00   0.207783E-02   0.233905E+00   0.233905E+00
   0.717496E-02   0.235709E+00   0.207953E-02   0.232863E+00   0.232863E+00
   0.739579E-02   0.231650E+00   0.202220E-02   0.231794E+00   0.231794E+00
   0.761662E-02   0.233312E+00   0.179290E-02   0.230699E+00   0.230699E+00
   0.783745E-02   0.230066E+00   0.179455E-02   0.229577E+00   0.229577E+00
   0.805828E-02   0.229126E+00   0.175899E-02   0.228429E+00   0.228429E+00
   0.827911E-02   0.228305E+00   0.170113E-02   0.227256E+00   0.227256E+00
   0.849994E-02   0.224778E+00   0.165526E-02   0.226058E+00   0.226058E+00
   0.872077E-02   0.225296E+00   0.156823E-02   0.224836E+00   0.224836E+00
   0.894160E-02   0.223833E+00   0.154975E-02   0.223589E+00   0.223589E+00
   0.916243E-02   0.222165E+00   0.146969E-02   0.222320E+00   0.222320E+00
   0.938326E-02   0.220911E+00   0.142242E-02   0.221027E+00   0.221027E+00
   0.960409E-02   0.220036E+00   0.142367E-02   0.219713E+00   0.219713E+00
   0.982492E-02   0.218100E+00   0.143591E-02   0.218376E+00   0.218376E+00
   0.100458E-01   0.215271E+00   0.135124E-02   0.217018E+00   0.217018E+00
   0.102666E-01   0.216256E+00   0.133141E-02   0.215640E+00   0.215640E+00
   0.104874E-01   0.212585E+00   0.127921E-02   0.214242E+00   0.214242E+00
   0.107083E-01   0.212889E+00   0.125767E-02   0.212824E+00   0.212824E+00
   0.109291E-01   0.211692E+00   0.124726E-02   0.211387E+00   0.211387E+00
   0.111499E-01   0.209709E+00   0.120949E-02   0.209932E+00   0.209932E+00
   0.113707E-01   0.208766E+00   0.119905E-02   0.208459E+00   0.208459E+00
   0.115916E-01   0.206954E+00   0.120456E-02   0.206969E+00   0.206969E+00
   0.118124E-01   0.206142E+00   0.112875E-02   0.205462E+00   0.205462E+00
   0.120332E-01   0.202828E+00   0.113223E-02   0.203939E+00   0.203939E+00
   0.122541E-01   0.201849E+00   0.111481E-02   0.202401E+00   0.202401E+00
   0.124749E-01   0.200894E+00   0.107777E-02   0.200848E+00   0.200848E+00
   0.126957E-01   0.197166E+00   0.108556E-02   0.199281E+00   0.199281E+00
   0.129166E-01   0.197413E+00   0.106422E-02   0.197700E+00   0.197700E+00
   0.131374E-01   0.197347E+00   0.103053E-02   0.196106E+00   0.196106E+00
   0.133582E-01   0.192701E+00   0.104323E-02   0.194500E+00   0.194500E+00
   0.135791E-01   0.193547E+00   0.101516E-02   0.192881E+00   0.192881E+00
   0.137999E-01   0.190653E+00   0.985760E-03   0.191252E+00   0.191252E+00
   0.140207E-01   0.187866E+00   0.992909E-03   0.189612E+00   0.189612E+00
   0.142415E-01   0.187700E+00   0.947102E-03   0.187962E+00   0.187962E+00
   0.144624E-01   0.186624E+00   0.951478E-03   0.186303E+00   0.186303E+00
   0.146832E-01   0.183459E+00   0.950676E-03   0.184635E+00   0.184635E+00
   0.149040E-01   0.180954E+00   0.918646E-03   0.182958E+00   0.182958E+00
   0.151249E-01   0.183289E+00   0.911685E-03   0.181274E+00   0.181274E+00
   0.153457E-01   0.180808E+00   0.911448E-03   0.179583E+00   0.179583E+00
   0.155665E-01   0.179509E+00   0.898809E-03   0.177886E+00   0.177886E+00
   0.157874E-01   0.176069E+00   0.867843E-03   0.176182E+00   0.176182E+00
   0.160082E-01   0.173725E+00   0.863967E-03   0.174474E+00   0.174474E+00
   0.162290E-01   0.172327E+00   0.842653E-03   0.172760E+00   0.172760E+00
   0.164498E-01   0.171671E+00   0.860103E-03   0.171043E+00   0.171043E+00
   0.166707E-01   0.170670E+00   0.839294E-03   0.169322E+00   0.169322E+00
   0.168915E-01   0.168224E+00   0.837757E-03   0.167598E+00   0.167598E+00
   0.171123E-01   0.166039E+00   0.807380E-03   0.165871E+00   0.165871E+00
   0.173332E-01   0.163698E+00   0.793789E-03   0.164143E+00   0.164143E+00
   0.175540E-01   0.164137E+00   0.784019E-03   0.162414E+00   0.162414E+00
   0.177748E-01   0.159931E+00   0.779591E-03   0.160683E+00   0.160683E+00
   0.179957E-01   0.159232E+00   0.770757E-03   0.158953E+00   0.158953E+00
   0.182165E-01   0.157816E+00   0.784674E-03   0.157222E+00   0.157222E+00
   0.184373E-01   0.156195E+00   0.761117E-03   0.155493E+00   0.155493E+00
   0.186582E-01   0.154324E+00   0.739009E-03   0.153765E+00   0.153765E+00
   0.188790E-01   0.152690E+00   0.737213E-03   0.152039E+00   0.152039E+00
   0.190998E-01   0.150790E+00   0.726192E-03   0.150315E+00   0.150315E+00
   0.193207E-01   0.149509E+00   0.721478E-03   0.148594E+00   0.148594E+00
   0.195415E-01   0.146415E+00   0.723673E-03   0.146876E+00   0.146876E+00
   0.197623E-01   0.145819E+00   0.699151E-03   0.145162E+00   0.145162E+00
   0.199831E-01   0.145081E+00   0.701340E-03   0.143453E+00   0.143453E+00
   0.202040E-01   0.141662E+00   0.675888E-03   0.141748E+00   0.141748E+00
   0.204248E-01   0.140689E+00   0.685932E-03   0.140049E+00   0.140049E+00
   0.206456E-01   0.138694E+00   0.673762E-03   0.138355E+00   0.138355E+00
   0.208665E-01   0.138234E+00   0.679354E-03   0.136667E+00   0.136667E+00
   0.210873E-01   0.135688E+00   0.649019E-03   0.134985E+00   0.134985E+00
   0.213081E-01   0.133956E+00   0.648905E-03   0.133311E+00   0.133311E+00
   0.215290E-01   0.131767E+00   0.641071E-03   0.131644E+00   0.131644E+00
   0.217498E-01   0.130410E+00   0.642799E-03   0.129985E+00   0.129985E+00
   0.219706E-01   0.128372E+00   0.632176E-03   0.128334E+00   0.128334E+00
   0.221915E-01   0.127278E+00   0.627335E-03   0.126691E+00   0.126691E+00
   0.224123E-01   0.125685E+00   0.617075E-03   0.125058E+00   0.125058E+00
   0.226331E-01   0.123958E+00   0.597901E-03   0.123433E+00   0.123433E+00
   0.228539E-01   0.122583E+00   0.600311E-03   0.121819E+00   0.121819E+00
   0.230748E-01   0.120211E+00   0.597141E-03   0.120214E+00   0.120214E+00
   0.232956E-01   0.119905E+00   0.598985E-03   0.118619E+00   0.118619E+00
   0.235164E-01   0.117762E+00   0.593859E-03   0.117035E+00   0.117035E+00
   0.237373E-01   0.115974E+00   0.575877E-03   0.115462E+00   0.115462E+00
   0.239581E-01   0.113749E+00   0.562456E-03   0.113900E+00   0.113900E+00
   0.241789E-01   0.112549E+00   0.560489E-03   0.112350E+00   0.112350E+00
   0.243998E-01   0.110984E+00   0.560434E-03   0.110811E+00   0.110811E+00
   0.246206E-01   0.109327E+00   0.552281E-03   0.109285E+00   0.109285E+00
   0.248414E-01   0.108230E+00   0.557038E-03   0.107771E+00   0.107771E+00
   0.250623E-01   0.106710E+00   0.544465E-03   0.106269E+00   0.106269E+00
   0.252831E-01   0.104927E+00   0.534275E-03   0.104780E+00   0.104780E+00
   0.255039E-01   0.104706E+00   0.528024E-03   0.103304E+00   0.103304E+00
   0.257247E-01   0.101719E+00   0.528516E-03   0.101842E+00   0.101842E+00
   0.259456E-01   0.999764E-01   0.520349E-03   0.100392E+00   0.100392E+00
   0.261664E-01   0.993658E-01   0.521279E-03   0.989567E-01   0.989567E-01
   0.263872E-01   0.985596E-01   0.513724E-03   0.975349E-01   0.975349E-01
   0.266081E-01   0.963196E-01   0.505215E-03   0.961271E-01   0.961271E-01
   0.268289E-01   0.950639E-01   0.498759E-03   0.947334E-01   0.947334E-01
   0.270497E-01   0.937401E-01   0.494676E-03   0.933540E-01   0.933540E-01
   0.272706E-01   0.917186E-01   0.491896E-03   0.919891E-01   0.919891E-01
   0.274914E-01   0.910083E-01   0.489332E-03   0.906388E-01   0.906388E-01
   0.277122E-01   0.896872E-01   0.478749E-03   0.893032E-01   0.893032E-01
   0.279331E-01   0.888816E-01   0.473059E-03   0.879824E-01   0.879824E-01
   0.281539E-01   0.874032E-01   0.473405E-03   0.866765E-01   0.866765E-01
   0.283747E-01   0.861942E-01   0.474507E-03   0.853856E-01   0.853856E-01
   0.285955E-01   0.848863E-01   0.464488E-03   0.841099E-01   0.841099E-01
   0.288164E-01   0.825256E-01   0.458705E-03   0.828493E-01   0.828493E-01
   0.290372E-01   0.818910E-01   0.458288E-03   0.816040E-01   0.816040E-01
   0.292580E-01   0.806531E-01   0.445897E-03   0.803740E-01   0.803740E-01
   0.294789E-01   0.791661E-01   0.443178E-03   0.791594E-01   0.791594E-01
   0.296997E-01   0.782495E-01   0.440575E-03   0.779602E-01   0.779602E-01
   0.299205E-01   0.773978E-01   0.438922E-03   0.767764E-01   0.767764E-01
   0.301414E-01   0.765322E-01   0.440159E-03   0.756081E-01   0.756081E-01
   0.303622E-01   0.745850E-01   0.433146E-03   0.744552E-01   0.744552E-01
   0.305830E-01   0.732060E-01   0.421949E-03   0.733179E-01   0.733179E-01
   0.308039E-01   0.718273E-01   0.419022E-03   0.721960E-01   0.721960E-01
   0.310247E-01   0.715394E-01   0.415452E-03   0.710897E-01   0.710897E-01
   0.312455E-01   0.700442E-01   0.410525E-03   0.699987E-01   0.699987E-01
   0.314663E-01   0.690155E-01   0.413550E-03   0.689232E-01   0.689232E-01
   0.316872E-01   0.681236E-01   0.413988E-03   0.678632E-01   0.678632E-01
   0.319080E-01   0.665201E-01   0.398708E-03   0.668185E-01   0.668185E-01
   0.321288E-01   0.668862E-01   0.399477E-03   0.657891E-01   0.657891E-01
   0.323497E-01   0.656565E-01   0.395491E-03   0.647750E-01   0.647750E-01
   0.325705E-01   0.635484E-01   0.393200E-03   0.637762E-01   0.637762E-01
   0.327913E-01   0.631579E-01   0.389049E-03   0.627925E-01   0.627925E-01
   0.330122E-01   0.611856E-01   0.386027E-03   0.618239E-01   0.618239E-01
   0.332330E-01   0.617945E-01   0.384059E-03   0.608702E-01   0.608702E-01
   0.334538E-01   0.602718E-01   0.380345E-03   0.599316E-01   0.599316E-01
   0.336747E-01   0.593406E-01   0.371725E-03   0.590077E-01   0.590077E-01
   0.338955E-01   0.583283E-01   0.374122E-03   0.580986E-01   0.580986E-01
   0.341163E-01   0.575048E-01   0.369059E-03   0.572042E-01   0.572042E-01
   0.343371E-01   0.560901E-01   0.367055E-03   0.563243E-01   0.563243E-01
   0.345580E-01   0.553955E-01   0.360049E-03   0.554589E-01   0.554589E-01
   0.347788E-01   0.549018E-01   0.360765E-03   0.546078E-01   0.546078E-01
   0.349996E-01   0.540069E-01   0.358613E-03   0.537709E-01   0.537709E-01
   0.352205E-01   0.523797E-01   0.354168E-03   0.529481E-01   0.529481E-01
   0.354413E-01   0.521697E-01   0.351482E-03   0.521392E-01   0.521392E-01
   0.356621E-01   0.515814E-01   0.351851E-03   0.513442E-01   0.513442E-01
   0.358830E-01   0.508248E-01   0.345456E-03   0.505629E-01   0.505629E-01
   0.361038E-01   0.495758E-01   0.336754E-03   0.497952E-01   0.497952E-01
   0.363246E-01   0.487137E-01   0.341344E-03   0.490409E-01   0.490409E-01
   0.365455E-01   0.481486E-01   0.336065E-03   0.482999E-01   0.482999E-01
   0.367663E-01   0.476222E-01   0.337494E-03   0.475720E-01   0.475720E-01
   0.369871E-01   0.467716E-01   0.338687E-03   0.468571E-01   0.468571E-01
   0.372079E-01   0.462363E-01   0.324713E-03   0.461551E-01   0.461551E-01
   0.374288E-01   0.454174E-01   0.326254E-03   0.454657E-01   0.454657E-01
   0.376496E-01   0.446679E-01   0.324073E-03   0.447892E-01   0.447892E-01
   0.378704E-01   0.440051E-01   0.320459E-03   0.441245E-01   0.441245E-01
   0.380913E-01   0.438569E-01   0.321500E-03   0.434722E-01   0.434722E-01
   0.383121E-01   0.432676E-01   0.326840E-03   0.428321E-01   0.428321E-01
   0.385329E-01   0.426844E-01   0.313087E-03   0.422038E-01   0.422038E-01
   0.387538E-01   0.417818E-01   0.312412E-03   0.415873E-01   0.415873E-01
   0.389746E-01   0.406721E-01   0.308628E-03   0.409823E-01   0.409823E-01
   0.391954E-01   0.407511E-01   0.308688E-03   0.403888E-01   0.403888E-01
   0.394162E-01   0.398084E-01   0.307531E-03   0.398064E-01   0.398064E-01
   0.396371E-01   0.395927E-01   0.306097E-03   0.392351E-01   0.392351E-01
   0.398579E-01   0.384878E-01   0.299962E-03   0.386748E-01   0.386748E-01
   0.400788E-01   0.380604E-01   0.302888E-03   0.381251E-01   0.381251E-01
   0.402996E-01   0.372973E-01   0.295029E-03   0.375860E-01   0.375860E-01
   0.405204E-01   0.367277E-01   0.293608E-03   0.370574E-01   0.370574E-01
   0.407412E-01   0.363722E-01   0.296516E-03   0.365389E-01   0.365389E-01
   0.409621E-01   0.359445E-01   0.293226E-03   0.360305E-01   0.360305E-01
   0.411829E-01   0.361590E-01   0.289502E-03   0.355320E-01   0.355320E-01
   0.414037E-01   0.351914E-01   0.287448E-03   0.350432E-01   0.350432E-01
   0.416246E-01   0.346856E-01   0.285626E-03   0.345640E-01   0.345640E-01
   0.418454E-01   0.336422E-01   0.285822E-03   0.340941E-01   0.340941E-01
   0.420662E-01   0.336247E-01   0.282167E-03   0.336335E-01   0.336335E-01
   0.422871E-01   0.334417E-01   0.284273E-03   0.331819E-01   0.331819E-01
   0.425079E-01   0.328963E-01   0.279007E-03   0.327392E-01   0.327392E-01
   0.427287E-01   0.323957E-01   0.276159E-03   0.323052E-01   0.323052E-01
   0.429496E-01   0.313630E-01   0.272670E-03   0.318798E-01   0.318798E-01
   0.431704E-01   0.316457E-01   0.276728E-03   0.314628E-01   0.314628E-01
   0.433912E-01   0.310430E-01   0.274057E-03   0.310541E-01   0.310541E-01
   0.436120E-01   0.305980E-01   0.272160E-03   0.306534E-01   0.306534E-01
   0.438329E-01   0.301773E-01   0.270340E-03   0.302607E-01   0.302607E-01
   0.440537E-01   0.294325E-01   0.264987E-03   0.298758E-01   0.298758E-01
   0.442745E-01   0.296771E-01   0.269268E-03   0.294984E-01   0.294984E-01
   0.444954E-01   0.288399E-01   0.262327E-03   0.291285E-01   0.291285E-01
   0.447162E-01   0.288356E-01   0.264435E-03   0.287660E-01   0.287660E-01
   0.449370E-01   0.281643E-01   0.264596E-03   0.284106E-01   0.284106E-01
   0.451579E-01   0.282090E-01   0.263819E-03   0.280622E-01   0.280622E-01
   0.453787E-01   0.273413E-01   0.256782E-03   0.277208E-01   0.277208E-01
   0.455995E-01   0.269919E-01   0.256154E-03   0.273860E-01   0.273860E-01
   0.458204E-01   0.275518E-01   0.257779E-03   0.270579E-01   0.270579E-01
   0.460412E-01   0.264963E-01   0.254594E-03   0.267362E-01   0.267362E-01
   0.462620E-01   0.267594E-01   0.256562E-03   0.264209E-01   0.264209E-01
   0.464828E-01   0.254783E-01   0.250045E-03   0.261117E-01   0.261117E-01
   0.467037E-01   0.257199E-01   0.252080E-03   0.258086E-01   0.258086E-01
   0.469245E-01   0.250069E-01   0.249358E-03   0.255114E-01   0.255114E-01
   0.471453E-01   0.251040E-01   0.247676E-03   0.252201E-01   0.252201E-01
   0.473662E-01   0.246439E-01   0.247839E-03   0.249343E-01   0.249343E-01
   0.475870E-01   0.243730E-01   0.246580E-03   0.246541E-01   0.246541E-01
   0.478078E-01   0.241201E-01   0.244925E-03   0.243794E-01   0.243794E-01
   0.480287E-01   0.239968E-01   0.243705E-03   0.241099E-01   0.241099E-01
   0.482495E-01   0.239703E-01   0.242133E-03   0.238457E-01   0.238457E-01
   0.484703E-01   0.236790E-01   0.243595E-03   0.235865E-01   0.235865E-01
   0.486912E-01   0.232105E-01   0.241050E-03   0.233323E-01   0.233323E-01
   0.489120E-01   0.226366E-01   0.237884E-03   0.230830E-01   0.230830E-01
   0.491328E-01   0.228379E-01   0.238666E-03   0.228384E-01   0.228384E-01
   0.493536E-01   0.226491E-01   0.237288E-03   0.225985E-01   0.225985E-01
   0.495745E-01   0.224130E-01   0.234182E-03   0.223631E-01   0.223631E-01
   0.497953E-01   0.221289E-01   0.235387E-03   0.221321E-01   0.221321E-01
   0.500161E-01   0.215780E-01   0.232115E-03   0.219055E-01   0.219055E-01
   0.502370E-01   0.214539E-01   0.236280E-03   0.216831E-01   0.216831E-01
   0.504578E-01   0.216308E-01   0.232887E-03   0.214649E-01   0.214649E-01
   0.506786E-01   0.213235E-01   0.228564E-03   0.212508E-01   0.212508E-01
   0.508995E-01   0.214043E-01   0.231064E-03   0.210406E-01   0.210406E-01
   0.511203E-01   0.209411E-01   0.228799E-03   0.208343E-01   0.208343E-01
   0.513411E-01   0.207522E-01   0.228194E-03   0.206318E-01   0.206318E-01
   0.515620E-01   0.203560E-01   0.226668E-03   0.204330E-01   0.204330E-01
   0.517828E-01   0.201753E-01   0.231164E-03   0.202378E-01   0.202378E-01
   0.520036E-01   0.200318E-01   0.222082E-03   0.200462E-01   0.200462E-01
   0.522244E-01   0.198958E-01   0.224550E-03   0.198581E-01   0.198581E-01
   0.524453E-01   0.198754E-01   0.222417E-03   0.196734E-01   0.196734E-01
   0.526661E-01   0.190446E-01   0.220959E-03   0.194920E-01   0.194920E-01
   0.528869E-01   0.190642E-01   0.220389E-03   0.193138E-01   0.193138E-01
   0.531078E-01   0.190531E-01   0.221406E-03   0.191389E-01   0.191389E-01
   0.533286E-01   0.189474E-01   0.220318E-03   0.189671E-01   0.189671E-01
   0.535494E-01   0.187992E-01   0.220689E-03   0.187983E-01   0.187983E-01
   0.537703E-01   0.183482E-01   0.222139E-03   0.186325E-01   0.186325E-01
   0.539911E-01   0.185333E-01   0.226234E-03   0.184696E-01   0.184696E-01
   0.542119E-01   0.181417E-01   0.228085E-03   0.183096E-01   0.183096E-01
   0.544328E-01   0.180432E-01   0.226314E-03   0.181524E-01   0.181524E-01
   0.546536E-01   0.176290E-01   0.229945E-03   0.179979E-01   0.179979E-01
   0.548744E-01   0.175064E-01   0.230285E-03   0.178461E-01   0.178461E-01
   0.550952E-01   0.174050E-01   0.229086E-03   0.176970E-01   0.176970E-01
   0.553161E-01   0.175804E-01   0.234262E-03   0.175504E-01   0.175504E-01
   0.555369E-01   0.170536E-01   0.230534E-03   0.174064E-01   0.174064E-01
   0.557577E-01   0.169286E-01   0.231291E-03   0.172648E-01   0.172648E-01
   0.559786E-01   0.172120E-01   0.235769E-03   0.171257E-01   0.171257E-01
   0.561994E-01   0.169458E-01   0.233551E-03   0.169889E-01   0.169889E-01
   0.564202E-01   0.168801E-01   0.235021E-03   0.168544E-01   0.168544E-01
   0.566411E-01   0.170474E-01   0.235875E-03   0.167222E-01   0.167222E-01
   0.568619E-01   0.169942E-01   0.236947E-03   0.165924E-01   0.165924E-01
   0.570827E-01   0.165092E-01   0.239300E-03   0.164648E-01   0.164648E-01
   0.573036E-01   0.163074E-01   0.239181E-03   0.163393E-01   0.163393E-01
   0.575244E-01   0.160396E-01   0.238926E-03   0.162158E-01   0.162158E-01
   0.577452E-01   0.160833E-01   0.243917E-03   0.160945E-01   0.160945E-01
   0.579660E-01   0.161243E-01   0.241107E-03   0.159751E-01   0.159751E-01
   0.581869E-01   0.159244E-01   0.240605E-03   0.158578E-01   0.158578E-01
   0.584077E-01   0.154153E-01   0.239910E-03   0.157424E-01   0.157424E-01
   0.586285E-01   0.156135E-01   0.233817E-03   0.156290E-01   0.156290E-01
   0.588494E-01   0.154041E-01   0.227477E-03   0.155174E-01   0.155174E-01
   0.590702E-01   0.153170E-01   0.227573E-03   0.154077E-01   0.154077E-01
   0.592910E-01   0.150073E-01   0.223387E-03   0.152998E-01   0.152998E-01
   0.595119E-01   0.149946E-01   0.222394E-03   0.151936E-01   0.151936E-01
   0.597327E-01   0.151246E-01   0.223810E-03   0.150893E-01   0.150893E-01
   0.599535E-01   0.149529E-01   0.218715E-03   0.149866E-01   0.149866E-01
   0.601744E-01   0.152456E-01   0.218105E-03   0.148856E-01   0.148856E-01
   0.603952E-01   0.145923E-01   0.214644E-03   0.147862E-01   0.147862E-01
   0.606160E-01   0.145949E-01   0.214256E-03   0.146885E-01   0.146885E-01
   0.608368E-01   0.142660E-01   0.214333E-03   0.145924E-01   0.145924E-01
   0.610577E-01   0.141227E-01   0.210648E-03   0.144978E-01   0.144978E-01
   0.612785E-01   0.141149E-01   0.212165E-03   0.144047E-01   0.144047E-01
   0.614993E-01   0.142807E-01   0.209893E-03   0.143132E-01   0.143132E-01
   0.617202E-01   0.145162E-01   0.207917E-03   0.142231E-01   0.142231E-01
   0.619410E-01   0.140744E-01   0.209930E-03   0.141344E-01   0.141344E-01
   0.621618E-01   0.137996E-01   0.206472E-03   0.140472E-01   0.140472E-01
   0.623827E-01   0.138680E-01   0.206552E-03   0.139614E-01   0.139614E-01
   0.626035E-01   0.141223E-01   0.207035E-03   0.138769E-01   0.138769E-01
   0.628243E-01   0.137387E-01   0.202913E-03   0.137937E-01   0.137937E-01
   0.630451E-01   0.134262E-01   0.202659E-03   0.137118E-01   0.137118E-01
   0.632660E-01   0.135917E-01   0.203655E-03   0.136313E-01   0.136313E-01
   0.634868E-01   0.135591E-01   0.201873E-03   0.135519E-01   0.135519E-01
   0.637077E-01   0.135572E-01   0.202653E-03   0.134738E-01   0.134738E-01
   0.639285E-01   0.131860E-01   0.200160E-03   0.133969E-01   0.133969E-01
   0.641493E-01   0.134707E-01   0.198905E-03   0.133212E-01   0.133212E-01
   0.643701E-01   0.130966E-01   0.198100E-03   0.132466E-01   0.132466E-01
   0.645910E-01   0.132017E-01   0.198591E-03   0.131732E-01   0.131732E-01
   0.648118E-01   0.128978E-01   0.195281E-03   0.131008E-01   0.131008E-01
   0.650326E-01   0.128924E-01   0.198534E-03   0.130295E-01   0.130295E-01
   0.652535E-01   0.127671E-01   0.196547E-03   0.129593E-01   0.129593E-01
   0.654743E-01   0.128282E-01   0.193164E-03   0.128901E-01   0.128901E-01
   0.656951E-01   0.125252E-01   0.194015E-03   0.128219E-01   0.128219E-01
   0.659160E-01   0.127557E-01   0.191953E-03   0.127547E-01   0.127547E-01
   0.661368E-01   0.128739E-01   0.194577E-03   0.126885E-01   0.126885E-01
   0.663576E-01   0.124563E-01   0.192491E-03   0.126231E-01   0.126231E-01
   0.665784E-01   0.128415E-01   0.193532E-03   0.125586E-01   0.125586E-01
   0.667993E-01   0.127093E-01   0.191394E-03   0.124951E-01   0.124951E-01
   0.670201E-01   0.127316E-01   0.191524E-03   0.124324E-01   0.124324E-01
   0.672409E-01   0.123550E-01   0.189197E-03   0.123705E-01   0.123705E-01
   0.674618E-01   0.123275E-01   0.189069E-03   0.123095E-01   0.123095E-01
   0.676826E-01   0.119907E-01   0.188139E-03   0.122493E-01   0.122493E-01
   0.679034E-01   0.120052E-01   0.187574E-03   0.121898E-01   0.121898E-01
   0.681243E-01   0.122385E-01   0.188508E-03   0.121311E-01   0.121311E-01
   0.683451E-01   0.121026E-01   0.185901E-03   0.120730E-01   0.120730E-01
   0.685659E-01   0.121196E-01   0.187592E-03   0.120157E-01   0.120157E-01
   0.687868E-01   0.122213E-01   0.186948E-03   0.119591E-01   0.119591E-01
   0.690076E-01   0.119142E-01   0.185163E-03   0.119031E-01   0.119031E-01
   0.692284E-01   0.117884E-01   0.185686E-03   0.118478E-01   0.118478E-01
   0.694493E-01   0.120799E-01   0.184305E-03   0.117931E-01   0.117931E-01
   0.696701E-01   0.117094E-01   0.183026E-03   0.117390E-01   0.117390E-01
   0.698909E-01   0.119882E-01   0.183430E-03   0.116854E-01   0.116854E-01
   0.701117E-01   0.118134E-01   0.182880E-03   0.116324E-01   0.116324E-01
   0.703326E-01   0.115068E-01   0.183889E-03   0.115800E-01   0.115800E-01
   0.705534E-01   0.112590E-01   0.182221E-03   0.115280E-01   0.115280E-01
   0.707742E-01   0.112882E-01   0.179151E-03   0.114765E-01   0.114765E-01
   0.709951E-01   0.112039E-01   0.180039E-03   0.114256E-01   0.114256E-01
   0.712159E-01   0.114621E-01   0.180549E-03   0.113750E-01   0.113750E-01
   0.714367E-01   0.114635E-01   0.178926E-03   0.113249E-01   0.113249E-01
   0.716576E-01   0.110608E-01   0.180100E-03   0.112752E-01   0.112752E-01
   0.718784E-01   0.113280E-01   0.181881E-03   0.112259E-01   0.112259E-01
   0.720992E-01   0.109839E-01   0.177033E-03   0.111770E-01   0.111770E-01
   0.723200E-01   0.111237E-01   0.176970E-03   0.111284E-01   0.111284E-01
   0.725409E-01   0.111047E-01   0.178742E-03   0.110802E-01   0.110802E-01
   0.727617E-01   0.107843E-01   0.177732E-03   0.110323E-01   0.110323E-01
   0.729825E-01   0.111381E-01   0.179623E-03   0.109847E-01   0.109847E-01
   0.732034E-01   0.109669E-01   0.180265E-03   0.109374E-01   0.109374E-01
   0.734242E-01   0.108903E-01   0.178961E-03   0.108903E-01   0.108903E-01
   0.736450E-01   0.109832E-01   0.181687E-03   0.108436E-01   0.108436E-01
   0.738659E-01   0.111162E-01   0.177777E-03   0.107970E-01   0.107970E-01
   0.740867E-01   0.109465E-01   0.179526E-03   0.107507E-01   0.107507E-01
   0.743075E-01   0.108314E-01   0.179872E-03   0.107046E-01   0.107046E-01
   0.745284E-01   0.108719E-01   0.179447E-03   0.106586E-01   0.106586E-01
   0.747492E-01   0.103772E-01   0.177018E-03   0.106129E-01   0.106129E-01
   0.749700E-01   0.105350E-01   0.175772E-03   0.105673E-01   0.105673E-01
   0.751909E-01   0.105665E-01   0.176569E-03   0.105218E-01   0.105218E-01
   0.754117E-01   0.106166E-01   0.176128E-03   0.104766E-01   0.104766E-01
   0.756325E-01   0.106275E-01   0.175239E-03   0.104315E-01   0.104315E-01
   0.758533E-01   0.106294E-01   0.174881E-03   0.103863E-01   0.103863E-01
   0.760742E-01   0.102608E-01   0.174180E-03   0.103413E-01   0.103413E-01
   0.762950E-01   0.105579E-01   0.172076E-03   0.102964E-01   0.102964E-01
   0.765158E-01   0.102142E-01   0.171978E-03   0.102516E-01   0.102516E-01
   0.767367E-01   0.101780E-01   0.171637E-03   0.102068E-01   0.102068E-01
   0.769575E-01   0.100805E-01   0.172350E-03   0.101621E-01   0.101621E-01
   0.771783E-01   0.990709E-02   0.171244E-03   0.101174E-01   0.101174E-01
   0.773992E-01   0.101842E-01   0.171488E-03   0.100728E-01   0.100728E-01
   0.776200E-01   0.100123E-01   0.169914E-03   0.100282E-01   0.100282E-01
   0.778408E-01   0.993911E-02   0.169220E-03   0.998356E-02   0.998356E-02
   0.780616E-01   0.977426E-02   0.168537E-03   0.993895E-02   0.993895E-02
   0.782825E-01   0.965837E-02   0.167509E-03   0.989434E-02   0.989434E-02
   0.785033E-01   0.986419E-02   0.169060E-03   0.984971E-02   0.984971E-02
   0.787241E-01   0.956928E-02   0.169206E-03   0.980506E-02   0.980506E-02
   0.789450E-01   0.984339E-02   0.165399E-03   0.976039E-02   0.976039E-02
   0.791658E-01   0.985323E-02   0.165567E-03   0.971567E-02   0.971567E-02
   0.793866E-01   0.973358E-02   0.165637E-03   0.967092E-02   0.967092E-02
   0.796075E-01   0.978584E-02   0.166214E-03   0.962612E-02   0.962612E-02
   0.798283E-01   0.951719E-02   0.164886E-03   0.958126E-02   0.958126E-02
   0.800491E-01   0.962985E-02   0.165443E-03   0.953635E-02   0.953635E-02
   0.802700E-01   0.954726E-02   0.164228E-03   0.949137E-02   0.949137E-02
   0.804908E-01   0.932376E-02   0.164023E-03   0.944633E-02   0.944633E-02
   0.807116E-01   0.932024E-02   0.162460E-03   0.940121E-02   0.940121E-02
   0.809325E-01   0.945877E-02   0.162757E-03   0.935602E-02   0.935602E-02
   0.811533E-01   0.948863E-02   0.164045E-03   0.931076E-02   0.931076E-02
   0.813741E-01   0.915059E-02   0.162803E-03   0.926541E-02   0.926541E-02
   0.815949E-01   0.915732E-02   0.160757E-03   0.921998E-02   0.921998E-02
   0.818158E-01   0.929717E-02   0.161672E-03   0.917447E-02   0.917447E-02
   0.820366E-01   0.918596E-02   0.162668E-03   0.912887E-02   0.912887E-02
   0.822574E-01   0.939345E-02   0.161333E-03   0.908317E-02   0.908317E-02
   0.824783E-01   0.909148E-02   0.161589E-03   0.903740E-02   0.903740E-02
   0.826991E-01   0.911663E-02   0.162504E-03   0.899153E-02   0.899153E-02
   0.829199E-01   0.944584E-02   0.161018E-03   0.894557E-02   0.894557E-02
   0.831408E-01   0.914299E-02   0.160327E-03   0.889953E-02   0.889953E-02
   0.833616E-01   0.881777E-02   0.159389E-03   0.885339E-02   0.885339E-02
   0.835824E-01   0.898624E-02   0.160906E-03   0.880717E-02   0.880717E-02
   0.838032E-01   0.866484E-02   0.159295E-03   0.876086E-02   0.876086E-02
   0.840241E-01   0.878405E-02   0.159545E-03   0.871446E-02   0.871446E-02
   0.842449E-01   0.871189E-02   0.157765E-03   0.866798E-02   0.866798E-02
   0.844657E-01   0.875068E-02   0.158272E-03   0.862142E-02   0.862142E-02
   0.846866E-01   0.863551E-02   0.157035E-03   0.857478E-02   0.857478E-02
   0.849074E-01   0.893824E-02   0.158137E-03   0.852805E-02   0.852805E-02
   0.851282E-01   0.870195E-02   0.157748E-03   0.848126E-02   0.848126E-02
   0.853491E-01   0.855786E-02   0.158202E-03   0.843440E-02   0.843440E-02
   0.855699E-01   0.822615E-02   0.155397E-03   0.838746E-02   0.838746E-02
   0.857907E-01   0.860937E-02   0.156716E-03   0.834046E-02   0.834046E-02
   0.860116E-01   0.842746E-02   0.155153E-03   0.829340E-02   0.829340E-02
   0.862324E-01   0.807347E-02   0.155642E-03   0.824628E-02   0.824628E-02
   0.864532E-01   0.834440E-02   0.155521E-03   0.819911E-02   0.819911E-02
   0.866741E-01   0.839031E-02   0.155806E-03   0.815188E-02   0.815188E-02
   0.868949E-01   0.799376E-02   0.153952E-03   0.810462E-02   0.810462E-02
   0.871157E-01   0.812786E-02   0.155197E-03   0.805731E-02   0.805731E-02
   0.873365E-01   0.814022E-02   0.152883E-03   0.800997E-02   0.800997E-02
   0.875574E-01   0.808728E-02   0.153654E-03   0.796259E-02   0.796259E-02
   0.877782E-01   0.789511E-02   0.152277E-03   0.791519E-02   0.791519E-02
   0.879990E-01   0.784502E-02   0.154410E-03   0.786778E-02   0.786778E-02
   0.882199E-01   0.783739E-02   0.152130E-03   0.782034E-02   0.782034E-02
   0.884407E-01   0.781190E-02   0.151596E-03   0.777290E-02   0.777290E-02
   0.886615E-01   0.795262E-02   0.152419E-03   0.772545E-02   0.772545E-02
   0.888824E-01   0.777451E-02   0.151660E-03   0.767801E-02   0.767801E-02
   0.891032E-01   0.771432E-02   0.150679E-03   0.763057E-02   0.763057E-02
   0.893240E-01   0.780023E-02   0.152440E-03   0.758315E-02   0.758315E-02
   0.895448E-01   0.725731E-02   0.149781E-03   0.753574E-02   0.753574E-02
   0.897657E-01   0.740900E-02   0.149395E-03   0.748836E-02   0.748836E-02
   0.899865E-01   0.783960E-02   0.150623E-03   0.744102E-02   0.744102E-02
   0.902073E-01   0.757522E-02   0.149009E-03   0.739371E-02   0.739371E-02
   0.904282E-01   0.749141E-02   0.149756E-03   0.734644E-02   0.734644E-02
   0.906490E-01   0.725026E-02   0.149339E-03   0.729922E-02   0.729922E-02
   0.908698E-01   0.742292E-02   0.148080E-03   0.725207E-02   0.725207E-02
   0.910907E-01   0.754150E-02   0.147937E-03   0.720497E-02   0.720497E-02
   0.913115E-01   0.717205E-02   0.146443E-03   0.715794E-02   0.715794E-02
   0.915323E-01   0.712053E-02   0.146868E-03   0.711099E-02   0.711099E-02
   0.917532E-01   0.714305E-02   0.146160E-03   0.706412E-02   0.706412E-02
   0.919740E-01   0.719723E-02   0.148335E-03   0.701733E-02   0.701733E-02
   0.921948E-01   0.721898E-02   0.146449E-03   0.697064E-02   0.697064E-02
   0.924157E-01   0.714975E-02   0.144866E-03   0.692404E-02   0.692404E-02
   0.926365E-01   0.714943E-02   0.145505E-03   0.687756E-02   0.687756E-02
   0.928573E-01   0.679827E-02   0.145486E-03   0.683118E-02   0.683118E-02
   0.930781E-01   0.668068E-02   0.145187E-03   0.678492E-02   0.678492E-02
   0.932990E-01   0.698513E-02   0.145148E-03   0.673878E-02   0.673878E-02
   0.935198E-01   0.683121E-02   0.145686E-03   0.669278E-02   0.669278E-02
   0.937406E-01   0.657310E-02   0.144259E-03   0.664690E-02   0.664690E-02
   0.939615E-01   0.668333E-02   0.143954E-03   0.660116E-02   0.660116E-02
   0.941823E-01   0.653014E-02   0.143032E-03   0.655579E-02   0.655579E-02
   0.944031E-01   0.651242E-02   0.144353E-03   0.651009E-02   0.651009E-02
   0.946240E-01   0.659706E-02   0.144289E-03   0.646493E-02   0.646493E-02
   0.948448E-01   0.646137E-02   0.143857E-03   0.641975E-02   0.641975E-02
   0.950656E-01   0.659211E-02   0.142668E-03   0.637483E-02   0.637483E-02
   0.952864E-01   0.640987E-02   0.143173E-03   0.633006E-02   0.633006E-02
   0.955073E-01   0.630839E-02   0.142975E-03   0.628547E-02   0.628547E-02
   0.957281E-01   0.639504E-02   0.141833E-03   0.624106E-02   0.624106E-02
   0.959490E-01   0.642960E-02   0.142859E-03   0.619684E-02   0.619684E-02
   0.961698E-01   0.629689E-02   0.142009E-03   0.615281E-02   0.615281E-02
   0.963906E-01   0.630970E-02   0.141565E-03   0.610898E-02   0.610898E-02
   0.966114E-01   0.630363E-02   0.141686E-03   0.606536E-02   0.606536E-02
   0.968323E-01   0.610996E-02   0.140935E-03   0.602194E-02   0.602194E-02
   0.970531E-01   0.604868E-02   0.140897E-03   0.597873E-02   0.597873E-02
   0.972739E-01   0.585077E-02   0.140647E-03   0.593574E-02   0.593574E-02
   0.974948E-01   0.589306E-02   0.140115E-03   0.589297E-02   0.589297E-02
   0.977156E-01   0.588374E-02   0.139421E-03   0.585042E-02   0.585042E-02
   0.979364E-01   0.600899E-02   0.139296E-03   0.580810E-02   0.580810E-02
   0.981573E-01   0.559182E-02   0.139047E-03   0.576600E-02   0.576600E-02
   0.983781E-01   0.585682E-02   0.139581E-03   0.572415E-02   0.572415E-02
   0.985989E-01   0.556228E-02   0.137894E-03   0.568253E-02   0.568253E-02
   0.988197E-01   0.567343E-02   0.140055E-03   0.564116E-02   0.564116E-02
   0.990406E-01   0.541976E-02   0.137718E-03   0.560003E-02   0.560003E-02
   0.992614E-01   0.551732E-02   0.136403E-03   0.555914E-02   0.555914E-02
   0.994822E-01   0.564864E-02   0.137435E-03   0.551851E-02   0.551851E-02
   0.997031E-01   0.526122E-02   0.137674E-03   0.547813E-02   0.547813E-02
   0.999239E-01   0.544213E-02   0.137112E-03   0.543801E-02   0.543801E-02
   0.100145E+00   0.540704E-02   0.137192E-03   0.539815E-02   0.539815E-02
   0.100366E+00   0.548069E-02   0.137504E-03   0.535853E-02   0.535853E-02
   0.100586E+00   0.517353E-02   0.135238E-03   0.531923E-02   0.531923E-02
   0.100807E+00   0.517366E-02   0.135800E-03   0.528013E-02   0.528013E-02
   0.101028E+00   0.538774E-02   0.135790E-03   0.524132E-02   0.524132E-02
   0.101249E+00   0.533214E-02   0.135765E-03   0.520279E-02   0.520279E-02
   0.101470E+00   0.509572E-02   0.137152E-03   0.516453E-02   0.516453E-02
   0.101691E+00   0.518688E-02   0.133968E-03   0.512653E-02   0.512653E-02
   0.101911E+00   0.500819E-02   0.134791E-03   0.508881E-02   0.508881E-02
   0.102132E+00   0.504874E-02   0.135360E-03   0.505138E-02   0.505138E-02
   0.102353E+00   0.487560E-02   0.133171E-03   0.501423E-02   0.501423E-02
   0.102574E+00   0.502776E-02   0.134191E-03   0.497733E-02   0.497733E-02
   0.102795E+00   0.486967E-02   0.134577E-03   0.494073E-02   0.494073E-02
   0.103015E+00   0.492053E-02   0.133288E-03   0.490442E-02   0.490442E-02
   0.103236E+00   0.472860E-02   0.133009E-03   0.486837E-02   0.486837E-02
   0.103457E+00   0.487105E-02   0.133314E-03   0.483262E-02   0.483262E-02
   0.103678E+00   0.498155E-02   0.132629E-03   0.479719E-02   0.479719E-02
   0.103899E+00   0.466117E-02   0.133530E-03   0.476198E-02   0.476198E-02
   0.104120E+00   0.462909E-02   0.132919E-03   0.472705E-02   0.472705E-02
   0.104341E+00   0.451647E-02   0.132084E-03   0.469244E-02   0.469244E-02
   0.104561E+00   0.456084E-02   0.131291E-03   0.465811E-02   0.465811E-02
   0.104782E+00   0.450846E-02   0.131315E-03   0.462405E-02   0.462405E-02
   0.105003E+00   0.457501E-02   0.131099E-03   0.459029E-02   0.459029E-02
   0.105224E+00   0.445681E-02   0.131827E-03   0.455682E-02   0.455682E-02
   0.105445E+00   0.452166E-02   0.132383E-03   0.452362E-02   0.452362E-02
   0.105665E+00   0.445180E-02   0.131355E-03   0.449072E-02   0.449072E-02
   0.105886E+00   0.430792E-02   0.129859E-03   0.445810E-02   0.445810E-02
   0.106107E+00   0.438312E-02   0.129629E-03   0.442575E-02   0.442575E-02
   0.106328E+00   0.432542E-02   0.130234E-03   0.439370E-02   0.439370E-02
   0.106549E+00   0.454336E-02   0.130185E-03   0.436194E-02   0.436194E-02
   0.106770E+00   0.431650E-02   0.129948E-03   0.433044E-02   0.433044E-02
   0.106991E+00   0.432278E-02   0.131145E-03   0.429924E-02   0.429924E-02
   0.107211E+00   0.414245E-02   0.128774E-03   0.426832E-02   0.426832E-02
   0.107432E+00   0.431149E-02   0.129236E-03   0.423767E-02   0.423767E-02
   0.107653E+00   0.417530E-02   0.128797E-03   0.420731E-02   0.420731E-02
   0.107874E+00   0.428573E-02   0.128616E-03   0.417724E-02   0.417724E-02
   0.108095E+00   0.390251E-02   0.128634E-03   0.414744E-02   0.414744E-02
   0.108315E+00   0.417005E-02   0.129390E-03   0.411790E-02   0.411790E-02
   0.108536E+00   0.403244E-02   0.127634E-03   0.408865E-02   0.408865E-02
   0.108757E+00   0.426267E-02   0.128953E-03   0.405968E-02   0.405968E-02
   0.108978E+00   0.405496E-02   0.127947E-03   0.403097E-02   0.403097E-02
   0.109199E+00   0.401528E-02   0.127149E-03   0.400254E-02   0.400254E-02
   0.109420E+00   0.389504E-02   0.128366E-03   0.397439E-02   0.397439E-02
   0.109641E+00   0.364461E-02   0.126607E-03   0.394649E-02   0.394649E-02
   0.109861E+00   0.389727E-02   0.129979E-03   0.391887E-02   0.391887E-02
   0.110082E+00   0.378475E-02   0.131630E-03   0.389152E-02   0.389152E-02
   0.110303E+00   0.359004E-02   0.131006E-03   0.386443E-02   0.386443E-02
   0.110524E+00   0.384617E-02   0.133484E-03   0.383759E-02   0.383759E-02
   0.110745E+00   0.383926E-02   0.133433E-03   0.381103E-02   0.381103E-02
   0.110965E+00   0.364089E-02   0.132837E-03   0.378473E-02   0.378473E-02
   0.111186E+00   0.382912E-02   0.134432E-03   0.375868E-02   0.375868E-02
   0.111407E+00   0.373357E-02   0.134978E-03   0.373289E-02   0.373289E-02
   0.111628E+00   0.386754E-02   0.134248E-03   0.370736E-02   0.370736E-02
   0.111849E+00   0.378948E-02   0.136760E-03   0.368207E-02   0.368207E-02
   0.112070E+00   0.349265E-02   0.135155E-03   0.365704E-02   0.365704E-02
   0.112290E+00   0.371257E-02   0.137034E-03   0.363226E-02   0.363226E-02
   0.112511E+00   0.356461E-02   0.135756E-03   0.360772E-02   0.360772E-02
   0.112732E+00   0.351015E-02   0.135911E-03   0.358342E-02   0.358342E-02
   0.112953E+00   0.353750E-02   0.136731E-03   0.355950E-02   0.355950E-02
   0.113174E+00   0.361120E-02   0.137069E-03   0.353556E-02   0.353556E-02
   0.113395E+00   0.328808E-02   0.136143E-03   0.351204E-02   0.351204E-02
   0.113615E+00   0.314568E-02   0.137597E-03   0.348863E-02   0.348863E-02
   0.113836E+00   0.317879E-02   0.138278E-03   0.346561E-02   0.346561E-02
   0.114057E+00   0.318991E-02   0.136913E-03   0.344276E-02   0.344276E-02
   0.114278E+00   0.353869E-02   0.135531E-03   0.342014E-02   0.342014E-02
   0.114499E+00   0.332180E-02   0.133327E-03   0.339775E-02   0.339775E-02
   0.114720E+00   0.333881E-02   0.132679E-03   0.337557E-02   0.337557E-02
   0.114940E+00   0.321216E-02   0.133792E-03   0.335364E-02   0.335364E-02
   0.115161E+00   0.323780E-02   0.130478E-03   0.333192E-02   0.333192E-02
   0.115382E+00   0.334567E-02   0.130904E-03   0.331041E-02   0.331041E-02
   0.115603E+00   0.313551E-02   0.129773E-03   0.328914E-02   0.328914E-02
   0.115824E+00   0.321043E-02   0.129968E-03   0.326808E-02   0.326808E-02
   0.116044E+00   0.311769E-02   0.129275E-03   0.324723E-02   0.324723E-02
   0.116265E+00   0.334834E-02   0.130482E-03   0.322659E-02   0.322659E-02
   0.116486E+00   0.334576E-02   0.127531E-03   0.320616E-02   0.320616E-02
   0.116707E+00   0.300742E-02   0.127878E-03   0.318594E-02   0.318594E-02
   0.116928E+00   0.330523E-02   0.127522E-03   0.316592E-02   0.316592E-02
   0.117149E+00   0.338110E-02   0.128250E-03   0.314612E-02   0.314612E-02
   0.117370E+00   0.319062E-02   0.128294E-03   0.312651E-02   0.312651E-02
   0.117590E+00   0.305380E-02   0.127574E-03   0.310709E-02   0.310709E-02
   0.117811E+00   0.295989E-02   0.126122E-03   0.308787E-02   0.308787E-02
   0.118032E+00   0.286744E-02   0.124697E-03   0.306887E-02   0.306887E-02
   0.118253E+00   0.315788E-02   0.125500E-03   0.305002E-02   0.305002E-02
   0.118474E+00   0.308262E-02   0.126324E-03   0.303138E-02   0.303138E-02
   0.118694E+00   0.308316E-02   0.125955E-03   0.301293E-02   0.301293E-02
   0.118915E+00   0.289418E-02   0.125548E-03   0.299465E-02   0.299465E-02
   0.119136E+00   0.303074E-02   0.124767E-03   0.297657E-02   0.297657E-02
   0.119357E+00   0.287870E-02   0.124476E-03   0.295866E-02   0.295866E-02
   0.119578E+00   0.296715E-02   0.123804E-03   0.294094E-02   0.294094E-02
   0.119799E+00   0.282731E-02   0.124822E-03   0.292338E-02   0.292338E-02
   0.120020E+00   0.277890E-02   0.123381E-03   0.290600E-02   0.290600E-02
   0.120240E+00   0.284727E-02   0.123996E-03   0.288880E-02   0.288880E-02
   0.120461E+00   0.294477E-02   0.124309E-03   0.287175E-02   0.287175E-02
   0.120682E+00   0.302935E-02   0.123465E-03   0.285488E-02   0.285488E-02
   0.120903E+00   0.296307E-02   0.123114E-03   0.283818E-02   0.283818E-02
   0.121124E+00   0.285093E-02   0.123401E-03   0.282162E-02   0.282162E-02
   0.121344E+00   0.277856E-02   0.122159E-03   0.280524E-02   0.280524E-02
   0.121565E+00   0.262004E-02   0.121923E-03   0.278901E-02   0.278901E-02
   0.121786E+00   0.275835E-02   0.123242E-03   0.277294E-02   0.277294E-02
   0.122007E+00   0.289659E-02   0.122023E-03   0.275702E-02   0.275702E-02
   0.122228E+00   0.287886E-02   0.122193E-03   0.274125E-02   0.274125E-02
   0.122449E+00   0.268654E-02   0.121523E-03   0.272563E-02   0.272563E-02
   0.122670E+00   0.273875E-02   0.121349E-03   0.271014E-02   0.271014E-02
   0.122890E+00   0.276646E-02   0.121754E-03   0.269483E-02   0.269483E-02
   0.123111E+00   0.255288E-02   0.121395E-03   0.267965E-02   0.267965E-02
   0.123332E+00   0.251567E-02   0.120303E-03   0.266461E-02   0.266461E-02
   0.123553E+00   0.264493E-02   0.120585E-03   0.264970E-02   0.264970E-02
   0.123774E+00   0.273703E-02   0.120507E-03   0.263494E-02   0.263494E-02
   0.123994E+00   0.249166E-02   0.119239E-03   0.262030E-02   0.262030E-02
   0.124215E+00   0.254785E-02   0.120248E-03   0.260580E-02   0.260580E-02
   0.124436E+00   0.254709E-02   0.119906E-03   0.259143E-02   0.259143E-02
   0.124657E+00   0.273976E-02   0.120174E-03   0.257718E-02   0.257718E-02
   0.124878E+00   0.245411E-02   0.118325E-03   0.256307E-02   0.256307E-02
   0.125099E+00   0.245404E-02   0.118864E-03   0.254907E-02   0.254907E-02
   0.125319E+00   0.255263E-02   0.118595E-03   0.253521E-02   0.253521E-02
   0.125540E+00   0.253471E-02   0.119202E-03   0.252145E-02   0.252145E-02
   0.125761E+00   0.247987E-02   0.119419E-03   0.250783E-02   0.250783E-02
   0.125982E+00   0.236042E-02   0.117927E-03   0.249431E-02   0.249431E-02
   0.126203E+00   0.243255E-02   0.118288E-03   0.248091E-02   0.248091E-02
   0.126424E+00   0.251645E-02   0.117524E-03   0.246763E-02   0.246763E-02
   0.126644E+00   0.230409E-02   0.117609E-03   0.245446E-02   0.245446E-02
   0.126865E+00   0.251745E-02   0.118440E-03   0.244139E-02   0.244139E-02
   0.127086E+00   0.228713E-02   0.118562E-03   0.242844E-02   0.242844E-02
   0.127307E+00   0.238523E-02   0.117029E-03   0.241559E-02   0.241559E-02
   0.127528E+00   0.246380E-02   0.117204E-03   0.240285E-02   0.240285E-02
   0.127749E+00   0.241937E-02   0.116693E-03   0.239021E-02   0.239021E-02
   0.127969E+00   0.231783E-02   0.117512E-03   0.237767E-02   0.237767E-02
   0.128190E+00   0.237014E-02   0.117329E-03   0.236523E-02   0.236523E-02
   0.128411E+00   0.243709E-02   0.117740E-03   0.235289E-02   0.235289E-02
   0.128632E+00   0.226020E-02   0.116759E-03   0.234065E-02   0.234065E-02
   0.128853E+00   0.226601E-02   0.116108E-03   0.232851E-02   0.232851E-02
   0.129074E+00   0.240799E-02   0.116743E-03   0.231645E-02   0.231645E-02
   0.129294E+00   0.217989E-02   0.116513E-03   0.230449E-02   0.230449E-02
   0.129515E+00   0.231658E-02   0.116767E-03   0.229263E-02   0.229263E-02
   0.129736E+00   0.224389E-02   0.116748E-03   0.228085E-02   0.228085E-02
   0.129957E+00   0.209093E-02   0.115478E-03   0.226916E-02   0.226916E-02
   0.130178E+00   0.216619E-02   0.114639E-03   0.225756E-02   0.225756E-02
   0.130399E+00   0.230678E-02   0.116319E-03   0.224604E-02   0.224604E-02
   0.130619E+00   0.208490E-02   0.115766E-03   0.223461E-02   0.223461E-02
   0.130840E+00   0.217385E-02   0.115259E-03   0.222327E-02   0.222327E-02
   0.131061E+00   0.221788E-02   0.116103E-03   0.221200E-02   0.221200E-02
   0.131282E+00   0.208207E-02   0.114413E-03   0.220082E-02   0.220082E-02
   0.131503E+00   0.213897E-02   0.113866E-03   0.218971E-02   0.218971E-02
   0.131723E+00   0.209358E-02   0.115137E-03   0.217862E-02   0.217862E-02
   0.131944E+00   0.220345E-02   0.114337E-03   0.216777E-02   0.216777E-02
   0.132165E+00   0.229151E-02   0.114891E-03   0.215685E-02   0.215685E-02
   0.132386E+00   0.214363E-02   0.114790E-03   0.214624E-02   0.214624E-02
   0.132607E+00   0.214958E-02   0.113493E-03   0.213538E-02   0.213538E-02
   0.132828E+00   0.190475E-02   0.113447E-03   0.212476E-02   0.212476E-02
   0.133048E+00   0.206441E-02   0.114010E-03   0.211420E-02   0.211420E-02
   0.133269E+00   0.212056E-02   0.112706E-03   0.210371E-02   0.210371E-02
   0.133490E+00   0.194155E-02   0.113376E-03   0.209330E-02   0.209330E-02
   0.133711E+00   0.202668E-02   0.113547E-03   0.208296E-02   0.208296E-02
   0.133932E+00   0.206363E-02   0.113287E-03   0.207268E-02   0.207268E-02
   0.134153E+00   0.205699E-02   0.113268E-03   0.206248E-02   0.206248E-02
   0.134374E+00   0.187719E-02   0.112208E-03   0.205235E-02   0.205235E-02
   0.134594E+00   0.178258E-02   0.111933E-03   0.204229E-02   0.204229E-02
   0.134815E+00   0.206002E-02   0.113249E-03   0.203229E-02   0.203229E-02
   0.135036E+00   0.199648E-02   0.111831E-03   0.202236E-02   0.202236E-02
   0.135257E+00   0.202108E-02   0.113226E-03   0.201251E-02   0.201251E-02
   0.135478E+00   0.202514E-02   0.113089E-03   0.200271E-02   0.200271E-02
   0.135698E+00   0.209538E-02   0.112429E-03   0.199299E-02   0.199299E-02
   0.135919E+00   0.196974E-02   0.111606E-03   0.198333E-02   0.198333E-02
   0.136140E+00   0.202233E-02   0.112493E-03   0.197373E-02   0.197373E-02
   0.136361E+00   0.201132E-02   0.111504E-03   0.196421E-02   0.196421E-02
   0.136582E+00   0.198121E-02   0.112920E-03   0.195474E-02   0.195474E-02
   0.136803E+00   0.201681E-02   0.111949E-03   0.194535E-02   0.194535E-02
   0.137023E+00   0.216945E-02   0.111422E-03   0.193601E-02   0.193601E-02
   0.137244E+00   0.203569E-02   0.112500E-03   0.192674E-02   0.192674E-02
   0.137465E+00   0.185772E-02   0.110896E-03   0.191753E-02   0.191753E-02
   0.137686E+00   0.199208E-02   0.111151E-03   0.190838E-02   0.190838E-02
   0.137907E+00   0.184579E-02   0.112626E-03   0.189930E-02   0.189930E-02
   0.138128E+00   0.185959E-02   0.110370E-03   0.189028E-02   0.189028E-02
   0.138349E+00   0.190579E-02   0.110863E-03   0.188133E-02   0.188133E-02
   0.138569E+00   0.187939E-02   0.110588E-03   0.187243E-02   0.187243E-02
   0.138790E+00   0.192676E-02   0.110667E-03   0.186360E-02   0.186360E-02
   0.139011E+00   0.191788E-02   0.111215E-03   0.185482E-02   0.185482E-02
   0.139232E+00   0.183134E-02   0.111460E-03   0.184612E-02   0.184612E-02
   0.139453E+00   0.181405E-02   0.109560E-03   0.183747E-02   0.183747E-02
   0.139674E+00   0.179382E-02   0.110153E-03   0.182887E-02   0.182887E-02
   0.139894E+00   0.177746E-02   0.109331E-03   0.182035E-02   0.182035E-02
   0.140115E+00   0.199088E-02   0.110095E-03   0.181189E-02   0.181189E-02
   0.140336E+00   0.166227E-02   0.110681E-03   0.180348E-02   0.180348E-02
   0.140557E+00   0.180261E-02   0.110706E-03   0.179513E-02   0.179513E-02
   0.140778E+00   0.162559E-02   0.108866E-03   0.178685E-02   0.178685E-02
   0.140998E+00   0.172039E-02   0.109238E-03   0.177863E-02   0.177863E-02
   0.141219E+00   0.180631E-02   0.109163E-03   0.177046E-02   0.177046E-02
   0.141440E+00   0.164080E-02   0.109104E-03   0.176236E-02   0.176236E-02
   0.141661E+00   0.177779E-02   0.109570E-03   0.175431E-02   0.175431E-02
   0.141882E+00   0.174680E-02   0.109636E-03   0.174632E-02   0.174632E-02
   0.142103E+00   0.176906E-02   0.108716E-03   0.173840E-02   0.173840E-02
   0.142323E+00   0.151029E-02   0.108324E-03   0.173053E-02   0.173053E-02
   0.142544E+00   0.168254E-02   0.108447E-03   0.172272E-02   0.172272E-02
   0.142765E+00   0.159812E-02   0.108624E-03   0.171497E-02   0.171497E-02
   0.142986E+00   0.166935E-02   0.108758E-03   0.170729E-02   0.170729E-02
   0.143207E+00   0.162572E-02   0.108324E-03   0.169966E-02   0.169966E-02
   0.143428E+00   0.151992E-02   0.107812E-03   0.169208E-02   0.169208E-02
   0.143648E+00   0.169155E-02   0.107655E-03   0.168457E-02   0.168457E-02
   0.143869E+00   0.149802E-02   0.107912E-03   0.167712E-02   0.167712E-02
   0.144090E+00   0.168556E-02   0.108834E-03   0.166972E-02   0.166972E-02
   0.144311E+00   0.157734E-02   0.107277E-03   0.166238E-02   0.166238E-02
   0.144532E+00   0.165586E-02   0.108022E-03   0.165510E-02   0.165510E-02
   0.144753E+00   0.165621E-02   0.107449E-03   0.164788E-02   0.164788E-02
   0.144973E+00   0.154636E-02   0.107176E-03   0.164071E-02   0.164071E-02
   0.145194E+00   0.169458E-02   0.107165E-03   0.163360E-02   0.163360E-02
   0.145415E+00   0.173939E-02   0.108078E-03   0.162655E-02   0.162655E-02
   0.145636E+00   0.171801E-02   0.107520E-03   0.161955E-02   0.161955E-02
   0.145857E+00   0.162371E-02   0.106914E-03   0.161261E-02   0.161261E-02
   0.146077E+00   0.171457E-02   0.107808E-03   0.160573E-02   0.160573E-02
   0.146298E+00   0.181119E-02   0.106747E-03   0.159890E-02   0.159890E-02
   0.146519E+00   0.140752E-02   0.106815E-03   0.159214E-02   0.159214E-02
   0.146740E+00   0.167475E-02   0.106322E-03   0.158542E-02   0.158542E-02
   0.146961E+00   0.168368E-02   0.106255E-03   0.157876E-02   0.157876E-02
   0.147182E+00   0.158949E-02   0.106841E-03   0.157216E-02   0.157216E-02
   0.147402E+00   0.150312E-02   0.106752E-03   0.156561E-02   0.156561E-02
   0.147623E+00   0.153085E-02   0.106241E-03   0.155911E-02   0.155911E-02
   0.147844E+00   0.151412E-02   0.106518E-03   0.155267E-02   0.155267E-02
   0.148065E+00   0.153961E-02   0.105866E-03   0.154628E-02   0.154628E-02
   0.148286E+00   0.147050E-02   0.104902E-03   0.153995E-02   0.153995E-02
   0.148507E+00   0.165052E-02   0.106609E-03   0.153366E-02   0.153366E-02
   0.148728E+00   0.143386E-02   0.105960E-03   0.152743E-02   0.152743E-02
   0.148948E+00   0.151879E-02   0.106013E-03   0.152126E-02   0.152126E-02
   0.149169E+00   0.157909E-02   0.105702E-03   0.151513E-02   0.151513E-02
   0.149390E+00   0.140712E-02   0.104575E-03   0.150905E-02   0.150905E-02
   0.149611E+00   0.141450E-02   0.105001E-03   0.150303E-02   0.150303E-02
   0.149832E+00   0.135774E-02   0.105346E-03   0.149705E-02   0.149705E-02
   0.150053E+00   0.143993E-02   0.105480E-03   0.149113E-02   0.149113E-02
   0.150273E+00   0.141703E-02   0.105039E-03   0.148525E-02   0.148525E-02
   0.150494E+00   0.133120E-02   0.104400E-03   0.147939E-02   0.147939E-02
   0.150715E+00   0.137833E-02   0.104017E-03   0.147369E-02   0.147369E-02
   0.150936E+00   0.152602E-02   0.105497E-03   0.146789E-02   0.146789E-02
   0.151157E+00   0.167788E-02   0.105230E-03   0.146226E-02   0.146226E-02
   0.151377E+00   0.147955E-02   0.105571E-03   0.145668E-02   0.145668E-02
   0.151598E+00   0.129197E-02   0.103857E-03   0.145100E-02   0.145100E-02
   0.151819E+00   0.152308E-02   0.103666E-03   0.144547E-02   0.144547E-02
   0.152040E+00   0.127211E-02   0.103573E-03   0.143997E-02   0.143997E-02
   0.152261E+00   0.136991E-02   0.104587E-03   0.143452E-02   0.143452E-02
   0.152482E+00   0.130502E-02   0.104085E-03   0.142911E-02   0.142911E-02
   0.152702E+00   0.148071E-02   0.104699E-03   0.142374E-02   0.142374E-02
   0.152923E+00   0.153241E-02   0.104150E-03   0.141842E-02   0.141842E-02
   0.153144E+00   0.126321E-02   0.102898E-03   0.141314E-02   0.141314E-02
   0.153365E+00   0.155930E-02   0.104138E-03   0.140791E-02   0.140791E-02
   0.153586E+00   0.135503E-02   0.103330E-03   0.140271E-02   0.140271E-02
   0.153807E+00   0.140393E-02   0.103807E-03   0.139755E-02   0.139755E-02
   0.154028E+00   0.145628E-02   0.104364E-03   0.139244E-02   0.139244E-02
   0.154248E+00   0.147438E-02   0.103160E-03   0.138736E-02   0.138736E-02
   0.154469E+00   0.140018E-02   0.102832E-03   0.138233E-02   0.138233E-02
   0.154690E+00   0.147609E-02   0.103300E-03   0.137733E-02   0.137733E-02
   0.154911E+00   0.138853E-02   0.103124E-03   0.137237E-02   0.137237E-02
   0.155132E+00   0.134531E-02   0.102749E-03   0.136744E-02   0.136744E-02
   0.155352E+00   0.143501E-02   0.103564E-03   0.136256E-02   0.136256E-02
   0.155573E+00   0.129953E-02   0.102479E-03   0.135770E-02   0.135770E-02
   0.155794E+00   0.157724E-02   0.103191E-03   0.135290E-02   0.135290E-02
   0.156015E+00   0.130892E-02   0.102706E-03   0.134811E-02   0.134811E-02
   0.156236E+00   0.131904E-02   0.102207E-03   0.134336E-02   0.134336E-02
   0.156457E+00   0.133136E-02   0.102600E-03   0.133865E-02   0.133865E-02
   0.156677E+00   0.126070E-02   0.102678E-03   0.133397E-02   0.133397E-02
   0.156898E+00   0.146081E-02   0.102242E-03   0.132933E-02   0.132933E-02
   0.157119E+00   0.122130E-02   0.102221E-03   0.132471E-02   0.132471E-02
   0.157340E+00   0.128670E-02   0.101798E-03   0.132013E-02   0.132013E-02
   0.157561E+00   0.128580E-02   0.102047E-03   0.131558E-02   0.131558E-02
   0.157782E+00   0.130115E-02   0.102146E-03   0.131106E-02   0.131106E-02
   0.158002E+00   0.130564E-02   0.101916E-03   0.130657E-02   0.130657E-02
   0.158223E+00   0.120172E-02   0.101568E-03   0.130211E-02   0.130211E-02
   0.158444E+00   0.131840E-02   0.101839E-03   0.129767E-02   0.129767E-02
   0.158665E+00   0.125658E-02   0.101166E-03   0.129327E-02   0.129327E-02
   0.158886E+00   0.128727E-02   0.101446E-03   0.128889E-02   0.128889E-02
   0.159107E+00   0.110654E-02   0.101685E-03   0.128454E-02   0.128454E-02
   0.159327E+00   0.125282E-02   0.101240E-03   0.128022E-02   0.128022E-02
   0.159548E+00   0.121135E-02   0.101531E-03   0.127593E-02   0.127593E-02
   0.159769E+00   0.137346E-02   0.101038E-03   0.127166E-02   0.127166E-02
   0.159990E+00   0.104178E-02   0.100361E-03   0.126741E-02   0.126741E-02
   0.160211E+00   0.140949E-02   0.101376E-03   0.126319E-02   0.126319E-02
   0.160432E+00   0.125077E-02   0.100371E-03   0.125898E-02   0.125898E-02
   0.160652E+00   0.136259E-02   0.101405E-03   0.125481E-02   0.125481E-02
   0.160873E+00   0.118560E-02   0.101338E-03   0.125068E-02   0.125068E-02
   0.161094E+00   0.109932E-02   0.100420E-03   0.124656E-02   0.124656E-02
   0.161315E+00   0.107036E-02   0.999286E-04   0.124246E-02   0.124246E-02
   0.161536E+00   0.125769E-02   0.100120E-03   0.123838E-02   0.123838E-02
   0.161756E+00   0.113149E-02   0.100120E-03   0.123433E-02   0.123433E-02
   0.161977E+00   0.119739E-02   0.999894E-04   0.123030E-02   0.123030E-02
   0.162198E+00   0.113532E-02   0.101069E-03   0.122629E-02   0.122629E-02
   0.162419E+00   0.124519E-02   0.998116E-04   0.122230E-02   0.122230E-02
   0.162640E+00   0.131022E-02   0.100207E-03   0.121833E-02   0.121833E-02
   0.162861E+00   0.125579E-02   0.100059E-03   0.121438E-02   0.121438E-02
   0.163081E+00   0.130755E-02   0.995583E-04   0.121045E-02   0.121045E-02
   0.163302E+00   0.121208E-02   0.100211E-03   0.120655E-02   0.120655E-02
   0.163523E+00   0.109035E-02   0.100546E-03   0.120266E-02   0.120266E-02
   0.163744E+00   0.126679E-02   0.992774E-04   0.119879E-02   0.119879E-02
   0.163965E+00   0.131167E-02   0.991490E-04   0.119495E-02   0.119495E-02
   0.164186E+00   0.113015E-02   0.996092E-04   0.119112E-02   0.119112E-02
   0.164407E+00   0.129791E-02   0.996051E-04   0.118731E-02   0.118731E-02
   0.164627E+00   0.115115E-02   0.100096E-03   0.118352E-02   0.118352E-02
   0.164848E+00   0.118816E-02   0.989696E-04   0.117974E-02   0.117974E-02
   0.165069E+00   0.109439E-02   0.988112E-04   0.117599E-02   0.117599E-02
   0.165290E+00   0.113038E-02   0.985805E-04   0.117226E-02   0.117226E-02
   0.165511E+00   0.119700E-02   0.992295E-04   0.116854E-02   0.116854E-02
   0.165732E+00   0.104351E-02   0.100397E-03   0.116484E-02   0.116484E-02
   0.165952E+00   0.108572E-02   0.101935E-03   0.116116E-02   0.116116E-02
   0.166173E+00   0.118613E-02   0.101849E-03   0.115750E-02   0.115750E-02
   0.166394E+00   0.117561E-02   0.101763E-03   0.115384E-02   0.115384E-02
   0.166615E+00   0.122302E-02   0.102754E-03   0.115021E-02   0.115021E-02
   0.166836E+00   0.105480E-02   0.102942E-03   0.114660E-02   0.114660E-02
   0.167056E+00   0.990784E-03   0.103552E-03   0.114300E-02   0.114300E-02
   0.167277E+00   0.102432E-02   0.103498E-03   0.113942E-02   0.113942E-02
   0.167498E+00   0.125413E-02   0.103887E-03   0.113586E-02   0.113586E-02
   0.167719E+00   0.114861E-02   0.104664E-03   0.113232E-02   0.113232E-02
   0.167940E+00   0.113508E-02   0.104851E-03   0.112879E-02   0.112879E-02
   0.168161E+00   0.117033E-02   0.104612E-03   0.112527E-02   0.112527E-02
   0.168381E+00   0.118954E-02   0.105528E-03   0.112178E-02   0.112178E-02
   0.168602E+00   0.112947E-02   0.104979E-03   0.111830E-02   0.111830E-02
   0.168823E+00   0.888463E-03   0.104526E-03   0.111483E-02   0.111483E-02
   0.169044E+00   0.113434E-02   0.106018E-03   0.111138E-02   0.111138E-02
   0.169265E+00   0.129189E-02   0.106054E-03   0.110793E-02   0.110793E-02
   0.169486E+00   0.110345E-02   0.106476E-03   0.110466E-02   0.110466E-02
   0.169706E+00   0.986960E-03   0.106132E-03   0.110112E-02   0.110112E-02
   0.169927E+00   0.108577E-02   0.105595E-03   0.109772E-02   0.109772E-02
   0.170148E+00   0.109914E-02   0.105584E-03   0.109439E-02   0.109439E-02
   0.170369E+00   0.126690E-02   0.105736E-03   0.109095E-02   0.109095E-02
   0.170590E+00   0.106158E-02   0.103290E-03   0.108767E-02   0.108767E-02
   0.170811E+00   0.105103E-02   0.102868E-03   0.108436E-02   0.108436E-02
   0.171031E+00   0.876440E-03   0.101889E-03   0.108105E-02   0.108105E-02
   0.171252E+00   0.109316E-02   0.102480E-03   0.107775E-02   0.107775E-02
   0.171473E+00   0.112499E-02   0.102738E-03   0.107448E-02   0.107448E-02
   0.171694E+00   0.104818E-02   0.102103E-03   0.107121E-02   0.107121E-02
   0.171915E+00   0.109091E-02   0.101488E-03   0.106796E-02   0.106796E-02
   0.172136E+00   0.109416E-02   0.101052E-03   0.106473E-02   0.106473E-02
   0.172356E+00   0.116386E-02   0.100820E-03   0.106151E-02   0.106151E-02
   0.172577E+00   0.900536E-03   0.100117E-03   0.105830E-02   0.105830E-02
   0.172798E+00   0.930995E-03   0.101062E-03   0.105511E-02   0.105511E-02
   0.173019E+00   0.111411E-02   0.101323E-03   0.105193E-02   0.105193E-02
   0.173240E+00   0.111048E-02   0.100302E-03   0.104877E-02   0.104877E-02
   0.173461E+00   0.939332E-03   0.992329E-04   0.104562E-02   0.104562E-02
   0.173681E+00   0.719990E-03   0.991730E-04   0.104248E-02   0.104248E-02
   0.173902E+00   0.979037E-03   0.993759E-04   0.103936E-02   0.103936E-02
   0.174123E+00   0.105170E-02   0.998822E-04   0.103625E-02   0.103625E-02
   0.174344E+00   0.124431E-02   0.101105E-03   0.103315E-02   0.103315E-02
   0.174565E+00   0.942267E-03   0.988094E-04   0.103007E-02   0.103007E-02
   0.174786E+00   0.104314E-02   0.989768E-04   0.102700E-02   0.102700E-02
   0.175006E+00   0.118148E-02   0.987515E-04   0.102394E-02   0.102394E-02
   0.175227E+00   0.124293E-02   0.994330E-04   0.102089E-02   0.102089E-02
   0.175448E+00   0.966833E-03   0.990630E-04   0.101786E-02   0.101786E-02
   0.175669E+00   0.107120E-02   0.991585E-04   0.101484E-02   0.101484E-02
   0.175890E+00   0.932264E-03   0.975861E-04   0.101183E-02   0.101183E-02
   0.176111E+00   0.985340E-03   0.980202E-04   0.100883E-02   0.100883E-02
   0.176331E+00   0.942732E-03   0.981927E-04   0.100584E-02   0.100584E-02
   0.176552E+00   0.956193E-03   0.978407E-04   0.100287E-02   0.100287E-02
   0.176773E+00   0.112697E-02   0.980330E-04   0.999905E-03   0.999905E-03
   0.176994E+00   0.110366E-02   0.989908E-04   0.996953E-03   0.996953E-03
   0.177215E+00   0.997941E-03   0.970342E-04   0.994008E-03   0.994008E-03
   0.177435E+00   0.945101E-03   0.970608E-04   0.991075E-03   0.991075E-03
   0.177656E+00   0.109716E-02   0.976378E-04   0.988153E-03   0.988153E-03
   0.177877E+00   0.867710E-03   0.974654E-04   0.985237E-03   0.985237E-03
   0.178098E+00   0.940301E-03   0.976622E-04   0.982334E-03   0.982334E-03
   0.178319E+00   0.862952E-03   0.968572E-04   0.979439E-03   0.979439E-03
   0.178540E+00   0.853545E-03   0.963625E-04   0.976552E-03   0.976552E-03
   0.178760E+00   0.970678E-03   0.969383E-04   0.973675E-03   0.973675E-03
   0.178981E+00   0.104653E-02   0.971086E-04   0.970802E-03   0.970802E-03
   0.179202E+00   0.972719E-03   0.966495E-04   0.967947E-03   0.967947E-03
   0.179423E+00   0.115108E-02   0.972552E-04   0.965088E-03   0.965088E-03
   0.179644E+00   0.114417E-02   0.966448E-04   0.962240E-03   0.962240E-03
   0.179865E+00   0.115939E-02   0.973401E-04   0.959403E-03   0.959403E-03
   0.180086E+00   0.919385E-03   0.960196E-04   0.956571E-03   0.956571E-03
   0.180306E+00   0.930076E-03   0.966717E-04   0.953746E-03   0.953746E-03
   0.180527E+00   0.988189E-03   0.962291E-04   0.950926E-03   0.950926E-03
   0.180748E+00   0.962238E-03   0.960187E-04   0.948110E-03   0.948110E-03
   0.180969E+00   0.118280E-02   0.964397E-04   0.945303E-03   0.945303E-03
   0.181190E+00   0.933565E-03   0.964900E-04   0.942498E-03   0.942498E-03
   0.181411E+00   0.987894E-03   0.960815E-04   0.939701E-03   0.939701E-03
   0.181631E+00   0.965066E-03   0.959425E-04   0.936908E-03   0.936908E-03
   0.181852E+00   0.106110E-02   0.952544E-04   0.934119E-03   0.934119E-03
   0.182073E+00   0.909853E-03   0.951606E-04   0.931333E-03   0.931333E-03
   0.182294E+00   0.889345E-03   0.955744E-04   0.928562E-03   0.928562E-03
   0.182515E+00   0.995602E-03   0.959152E-04   0.925778E-03   0.925778E-03
   0.182735E+00   0.799399E-03   0.951873E-04   0.923000E-03   0.923000E-03
   0.182956E+00   0.960071E-03   0.950356E-04   0.920229E-03   0.920229E-03
   0.183177E+00   0.891876E-03   0.944959E-04   0.917461E-03   0.917461E-03
   0.183398E+00   0.103342E-02   0.955856E-04   0.914695E-03   0.914695E-03
   0.183619E+00   0.101827E-02   0.949952E-04   0.911931E-03   0.911931E-03
   0.183840E+00   0.914085E-03   0.956540E-04   0.909168E-03   0.909168E-03
   0.184060E+00   0.926765E-03   0.948427E-04   0.906408E-03   0.906408E-03
   0.184281E+00   0.103231E-02   0.944873E-04   0.903649E-03   0.903649E-03
   0.184502E+00   0.703049E-03   0.937276E-04   0.900892E-03   0.900892E-03
   0.184723E+00   0.961533E-03   0.949300E-04   0.898136E-03   0.898136E-03
   0.184944E+00   0.100937E-02   0.946250E-04   0.895378E-03   0.895378E-03
   0.185165E+00   0.103192E-02   0.955587E-04   0.892623E-03   0.892623E-03
   0.185385E+00   0.111563E-02   0.942493E-04   0.889869E-03   0.889869E-03
   0.185606E+00   0.845639E-03   0.937540E-04   0.887112E-03   0.887112E-03
   0.185827E+00   0.734953E-03   0.940707E-04   0.884358E-03   0.884358E-03
   0.186048E+00   0.977271E-03   0.943028E-04   0.881603E-03   0.881603E-03
   0.186269E+00   0.858783E-03   0.946051E-04   0.878847E-03   0.878847E-03
   0.186490E+00   0.820214E-03   0.948435E-04   0.876092E-03   0.876092E-03
   0.186710E+00   0.105343E-02   0.935736E-04   0.873336E-03   0.873336E-03
   0.186931E+00   0.763759E-03   0.934057E-04   0.870579E-03   0.870579E-03
   0.187152E+00   0.891738E-03   0.941288E-04   0.867820E-03   0.867820E-03
   0.187373E+00   0.758376E-03   0.936102E-04   0.865061E-03   0.865061E-03
   0.187594E+00   0.101623E-02   0.942091E-04   0.862301E-03   0.862301E-03
   0.187815E+00   0.913156E-03   0.950574E-04   0.859538E-03   0.859538E-03
   0.188035E+00   0.764805E-03   0.926509E-04   0.856763E-03   0.856763E-03
   0.188256E+00   0.106627E-02   0.942516E-04   0.854070E-03   0.854070E-03
   0.188477E+00   0.746412E-03   0.934415E-04   0.851241E-03   0.851241E-03
   0.188698E+00   0.747069E-03   0.941722E-04   0.848455E-03   0.848455E-03
   0.188919E+00   0.715575E-03   0.942836E-04   0.845705E-03   0.845705E-03
   0.189139E+00   0.754201E-03   0.940358E-04   0.843026E-03   0.843026E-03
   0.189360E+00   0.857060E-03   0.937667E-04   0.840160E-03   0.840160E-03
   0.189581E+00   0.872830E-03   0.946992E-04   0.837405E-03   0.837405E-03
   0.189802E+00   0.879204E-03   0.941080E-04   0.834636E-03   0.834636E-03
   0.190023E+00   0.745592E-03   0.945792E-04   0.831863E-03   0.831863E-03
   0.190244E+00   0.724741E-03   0.947256E-04   0.829089E-03   0.829089E-03
   0.190465E+00   0.890618E-03   0.942236E-04   0.826315E-03   0.826315E-03
   0.190685E+00   0.785269E-03   0.945591E-04   0.823539E-03   0.823539E-03
   0.190906E+00   0.824690E-03   0.949803E-04   0.820763E-03   0.820763E-03
   0.191127E+00   0.694431E-03   0.943180E-04   0.817987E-03   0.817987E-03
   0.191348E+00   0.802122E-03   0.945304E-04   0.815208E-03   0.815208E-03
   0.191569E+00   0.883195E-03   0.943960E-04   0.812432E-03   0.812432E-03
   0.191790E+00   0.858730E-03   0.949857E-04   0.809653E-03   0.809653E-03
   0.192010E+00   0.874630E-03   0.952110E-04   0.806877E-03   0.806877E-03
   0.192231E+00   0.839051E-03   0.948121E-04   0.804100E-03   0.804100E-03
   0.192452E+00   0.792800E-03   0.945578E-04   0.801325E-03   0.801325E-03
   0.192673E+00   0.888414E-03   0.948180E-04   0.798547E-03   0.798547E-03
   0.192894E+00   0.794661E-03   0.944466E-04   0.795774E-03   0.795774E-03
   0.193114E+00   0.811437E-03   0.948349E-04   0.793000E-03   0.793000E-03
   0.193335E+00   0.874483E-03   0.954010E-04   0.790234E-03   0.790234E-03
   0.193556E+00   0.881426E-03   0.954287E-04   0.787462E-03   0.787462E-03
   0.193777E+00   0.661814E-03   0.943582E-04   0.784690E-03   0.784690E-03
   0.193998E+00   0.728220E-03   0.939063E-04   0.781925E-03   0.781925E-03
   0.194219E+00   0.691189E-03   0.947082E-04   0.779160E-03   0.779160E-03
   0.194439E+00   0.862848E-03   0.950120E-04   0.776402E-03   0.776402E-03
   0.194660E+00   0.714612E-03   0.957490E-04   0.773645E-03   0.773645E-03
   0.194881E+00   0.658821E-03   0.938305E-04   0.770903E-03   0.770903E-03
   0.195102E+00   0.624660E-03   0.939213E-04   0.768143E-03   0.768143E-03
   0.195323E+00   0.842893E-03   0.945504E-04   0.765396E-03   0.765396E-03
   0.195544E+00   0.815312E-03   0.944081E-04   0.762654E-03   0.762654E-03
   0.195765E+00   0.655701E-03   0.945552E-04   0.759920E-03   0.759920E-03
   0.195985E+00   0.850219E-03   0.955641E-04   0.757189E-03   0.757189E-03
   0.196206E+00   0.899676E-03   0.942731E-04   0.754466E-03   0.754466E-03
   0.196427E+00   0.748895E-03   0.936780E-04   0.751743E-03   0.751743E-03
   0.196648E+00   0.728445E-03   0.941473E-04   0.749031E-03   0.749031E-03
   0.196869E+00   0.703367E-03   0.940228E-04   0.746326E-03   0.746326E-03
   0.197090E+00   0.787312E-03   0.947822E-04   0.743626E-03   0.743626E-03
   0.197310E+00   0.708511E-03   0.951556E-04   0.740934E-03   0.740934E-03
   0.197531E+00   0.697403E-03   0.936365E-04   0.738251E-03   0.738251E-03
   0.197752E+00   0.795772E-03   0.941278E-04   0.735573E-03   0.735573E-03
   0.197973E+00   0.636919E-03   0.941093E-04   0.732920E-03   0.732920E-03
   0.198194E+00   0.877162E-03   0.941089E-04   0.730243E-03   0.730243E-03
   0.198414E+00   0.790765E-03   0.949626E-04   0.727629E-03   0.727629E-03
   0.198635E+00   0.757695E-03   0.950789E-04   0.724960E-03   0.724960E-03
   0.198856E+00   0.818206E-03   0.937135E-04   0.722331E-03   0.722331E-03
   0.199077E+00   0.747462E-03   0.947516E-04   0.719714E-03   0.719714E-03
   0.199298E+00   0.730539E-03   0.936160E-04   0.717104E-03   0.717104E-03
   0.199519E+00   0.856687E-03   0.951836E-04   0.714507E-03   0.714507E-03
   0.199739E+00   0.609301E-03   0.945036E-04   0.711922E-03   0.711922E-03
   0.199960E+00   0.686960E-03   0.942111E-04   0.709350E-03   0.709350E-03
   0.200181E+00   0.754476E-03   0.943454E-04   0.706784E-03   0.706784E-03
   0.200402E+00   0.670049E-03   0.943600E-04   0.704237E-03   0.704237E-03
   0.200623E+00   0.671034E-03   0.943275E-04   0.701699E-03   0.701699E-03
   0.200844E+00   0.736425E-03   0.945727E-04   0.699177E-03   0.699177E-03
   0.201064E+00   0.595933E-03   0.944692E-04   0.696666E-03   0.696666E-03
   0.201285E+00   0.728790E-03   0.944534E-04   0.694170E-03   0.694170E-03
   0.201506E+00   0.851086E-03   0.954698E-04   0.691682E-03   0.691682E-03
   0.201727E+00   0.627223E-03   0.939151E-04   0.689221E-03   0.689221E-03
   0.201948E+00   0.788494E-03   0.945028E-04   0.686768E-03   0.686768E-03
   0.202169E+00   0.776878E-03   0.950986E-04   0.684330E-03   0.684330E-03
   0.202389E+00   0.608637E-03   0.936214E-04   0.681907E-03   0.681907E-03
   0.202610E+00   0.639872E-03   0.942804E-04   0.679500E-03   0.679500E-03
   0.202831E+00   0.485206E-03   0.948984E-04   0.677108E-03   0.677108E-03
   0.203052E+00   0.631715E-03   0.945112E-04   0.674729E-03   0.674729E-03
   0.203273E+00   0.665994E-03   0.945035E-04   0.672371E-03   0.672371E-03
   0.203494E+00   0.834916E-03   0.948163E-04   0.670027E-03   0.670027E-03
   0.203714E+00   0.671683E-03   0.937151E-04   0.667698E-03   0.667698E-03
   0.203935E+00   0.742444E-03   0.953073E-04   0.665394E-03   0.665394E-03
   0.204156E+00   0.535204E-03   0.948816E-04   0.663096E-03   0.663096E-03
   0.204377E+00   0.509925E-03   0.943466E-04   0.660820E-03   0.660820E-03
   0.204598E+00   0.589982E-03   0.949831E-04   0.658561E-03   0.658561E-03
   0.204818E+00   0.565497E-03   0.942255E-04   0.656319E-03   0.656319E-03
   0.205039E+00   0.701428E-03   0.947521E-04   0.654094E-03   0.654094E-03
   0.205260E+00   0.525564E-03   0.956684E-04   0.651887E-03   0.651887E-03
   0.205481E+00   0.611514E-03   0.955924E-04   0.649699E-03   0.649699E-03
   0.205702E+00   0.521319E-03   0.955994E-04   0.647527E-03   0.647527E-03
   0.205923E+00   0.738934E-03   0.956136E-04   0.645373E-03   0.645373E-03
   0.206144E+00   0.506793E-03   0.944202E-04   0.643238E-03   0.643238E-03
   0.206364E+00   0.545948E-03   0.955928E-04   0.641119E-03   0.641119E-03
   0.206585E+00   0.572492E-03   0.963614E-04   0.639019E-03   0.639019E-03
   0.206806E+00   0.675535E-03   0.969531E-04   0.636931E-03   0.636931E-03
   0.207027E+00   0.678682E-03   0.958012E-04   0.634812E-03   0.634812E-03
   0.207248E+00   0.537937E-03   0.951562E-04   0.632845E-03   0.632845E-03
   0.207469E+00   0.563313E-03   0.955653E-04   0.630789E-03   0.630789E-03
   0.207689E+00   0.812396E-03   0.969932E-04   0.628774E-03   0.628774E-03
   0.207910E+00   0.622788E-03   0.964332E-04   0.626790E-03   0.626790E-03
   0.208131E+00   0.593657E-03   0.976134E-04   0.624911E-03   0.624911E-03
   0.208352E+00   0.536890E-03   0.959974E-04   0.622857E-03   0.622857E-03
   0.208573E+00   0.659599E-03   0.960153E-04   0.620930E-03   0.620930E-03
   0.208793E+00   0.685080E-03   0.966299E-04   0.619012E-03   0.619012E-03
   0.209014E+00   0.646350E-03   0.972240E-04   0.617109E-03   0.617109E-03
   0.209235E+00   0.726795E-03   0.972710E-04   0.615223E-03   0.615223E-03
   0.209456E+00   0.694604E-03   0.972841E-04   0.613356E-03   0.613356E-03
   0.209677E+00   0.453340E-03   0.966355E-04   0.611505E-03   0.611505E-03
   0.209898E+00   0.594068E-03   0.963061E-04   0.609671E-03   0.609671E-03
   0.210119E+00   0.509894E-03   0.965106E-04   0.607855E-03   0.607855E-03
   0.210339E+00   0.707793E-03   0.974950E-04   0.606055E-03   0.606055E-03
   0.210560E+00   0.570364E-03   0.970635E-04   0.604271E-03   0.604271E-03
   0.210781E+00   0.503553E-03   0.966099E-04   0.602504E-03   0.602504E-03
   0.211002E+00   0.468418E-03   0.965680E-04   0.600755E-03   0.600755E-03
   0.211223E+00   0.508467E-03   0.965832E-04   0.599020E-03   0.599020E-03
   0.211444E+00   0.474027E-03   0.967229E-04   0.597300E-03   0.597300E-03
   0.211664E+00   0.556465E-03   0.971929E-04   0.595598E-03   0.595598E-03
   0.211885E+00   0.530965E-03   0.966538E-04   0.593911E-03   0.593911E-03
   0.212106E+00   0.460310E-03   0.968370E-04   0.592238E-03   0.592238E-03
   0.212327E+00   0.713142E-03   0.979125E-04   0.590580E-03   0.590580E-03
   0.212548E+00   0.640886E-03   0.972785E-04   0.588939E-03   0.588939E-03
   0.212768E+00   0.524758E-03   0.971763E-04   0.587312E-03   0.587312E-03
   0.212989E+00   0.505593E-03   0.973999E-04   0.585698E-03   0.585698E-03
   0.213210E+00   0.575067E-03   0.967207E-04   0.584099E-03   0.584099E-03
   0.213431E+00   0.709708E-03   0.976959E-04   0.582514E-03   0.582514E-03
   0.213652E+00   0.586524E-03   0.977556E-04   0.580941E-03   0.580941E-03
   0.213873E+00   0.616521E-03   0.973607E-04   0.579383E-03   0.579383E-03
   0.214093E+00   0.475344E-03   0.982691E-04   0.577837E-03   0.577837E-03
   0.214314E+00   0.453841E-03   0.971715E-04   0.576307E-03   0.576307E-03
   0.214535E+00   0.650964E-03   0.971270E-04   0.574787E-03   0.574787E-03
   0.214756E+00   0.602006E-03   0.979906E-04   0.573282E-03   0.573282E-03
   0.214977E+00   0.530394E-03   0.983016E-04   0.571786E-03   0.571786E-03
   0.215198E+00   0.685918E-03   0.980816E-04   0.570303E-03   0.570303E-03
   0.215418E+00   0.723528E-03   0.980761E-04   0.568831E-03   0.568831E-03
   0.215639E+00   0.547768E-03   0.971633E-04   0.567372E-03   0.567372E-03
   0.215860E+00   0.422482E-03   0.978070E-04   0.565922E-03   0.565922E-03
   0.216081E+00   0.600805E-03   0.984610E-04   0.564485E-03   0.564485E-03
   0.216302E+00   0.391832E-03   0.981119E-04   0.563057E-03   0.563057E-03
   0.216523E+00   0.612474E-03   0.986886E-04   0.561640E-03   0.561640E-03
   0.216743E+00   0.437811E-03   0.973493E-04   0.560218E-03   0.560218E-03
   0.216964E+00   0.598381E-03   0.974084E-04   0.558837E-03   0.558837E-03
   0.217185E+00   0.516341E-03   0.982935E-04   0.557453E-03   0.557453E-03
   0.217406E+00   0.806125E-03   0.985427E-04   0.556068E-03   0.556068E-03
   0.217627E+00   0.445930E-03   0.989707E-04   0.554703E-03   0.554703E-03
   0.217848E+00   0.513073E-03   0.986067E-04   0.553343E-03   0.553343E-03
   0.218068E+00   0.441416E-03   0.966691E-04   0.551993E-03   0.551993E-03
   0.218289E+00   0.580102E-03   0.978329E-04   0.550651E-03   0.550651E-03
   0.218510E+00   0.523396E-03   0.981862E-04   0.549316E-03   0.549316E-03
   0.218731E+00   0.506969E-03   0.975525E-04   0.547991E-03   0.547991E-03
   0.218952E+00   0.479353E-03   0.988160E-04   0.546673E-03   0.546673E-03
   0.219172E+00   0.435823E-03   0.978691E-04   0.545363E-03   0.545363E-03
   0.219393E+00   0.327265E-03   0.971655E-04   0.544060E-03   0.544060E-03
   0.219614E+00   0.528052E-03   0.983168E-04   0.542765E-03   0.542765E-03
   0.219835E+00   0.608947E-03   0.981125E-04   0.541478E-03   0.541478E-03
   0.220056E+00   0.582991E-03   0.985464E-04   0.540199E-03   0.540199E-03
   0.220277E+00   0.494126E-03   0.985901E-04   0.538924E-03   0.538924E-03
   0.220498E+00   0.493966E-03   0.978409E-04   0.537655E-03   0.537655E-03
   0.220718E+00   0.442030E-03   0.972501E-04   0.536395E-03   0.536395E-03
   0.220939E+00   0.540252E-03   0.990029E-04   0.535139E-03   0.535139E-03
   0.221160E+00   0.443597E-03   0.980837E-04   0.533893E-03   0.533893E-03
   0.221381E+00   0.429350E-03   0.989867E-04   0.532650E-03   0.532650E-03
   0.221602E+00   0.534889E-03   0.991829E-04   0.531411E-03   0.531411E-03
   0.221823E+00   0.608893E-03   0.100790E-03   0.530182E-03   0.530182E-03
   0.222043E+00   0.408497E-03   0.102048E-03   0.528958E-03   0.528958E-03
   0.222264E+00   0.515167E-03   0.102739E-03   0.527739E-03   0.527739E-03
   0.222485E+00   0.501890E-03   0.103709E-03   0.526526E-03   0.526526E-03
   0.222706E+00   0.550145E-03   0.104198E-03   0.525317E-03   0.525317E-03
   0.222927E+00   0.296931E-03   0.103754E-03   0.524115E-03   0.524115E-03
   0.223147E+00   0.463992E-03   0.104755E-03   0.522918E-03   0.522918E-03
   0.223368E+00   0.344220E-03   0.105645E-03   0.521726E-03   0.521726E-03
   0.223589E+00   0.597833E-03   0.106535E-03   0.520539E-03   0.520539E-03
   0.223810E+00   0.569392E-03   0.107392E-03   0.519357E-03   0.519357E-03
   0.224031E+00   0.456170E-03   0.105992E-03   0.518180E-03   0.518180E-03
   0.224252E+00   0.676730E-03   0.107507E-03   0.517008E-03   0.517008E-03
   0.224472E+00   0.641535E-03   0.108483E-03   0.515841E-03   0.515841E-03
   0.224693E+00   0.490676E-03   0.109173E-03   0.514679E-03   0.514679E-03
   0.224914E+00   0.526345E-03   0.109068E-03   0.513521E-03   0.513521E-03
   0.225135E+00   0.534719E-03   0.109205E-03   0.512368E-03   0.512368E-03
   0.225356E+00   0.395883E-03   0.108805E-03   0.511220E-03   0.511220E-03
   0.225577E+00   0.258259E-03   0.109199E-03   0.510073E-03   0.510073E-03
   0.225798E+00   0.624449E-03   0.110840E-03   0.508911E-03   0.508911E-03
   0.226018E+00   0.502794E-03   0.111620E-03   0.507844E-03   0.507844E-03
   0.226239E+00   0.497516E-03   0.108620E-03   0.506683E-03   0.506683E-03
   0.226460E+00   0.494021E-03   0.107320E-03   0.505530E-03   0.505530E-03
   0.226681E+00   0.298737E-03   0.106372E-03   0.504428E-03   0.504428E-03
   0.226902E+00   0.521694E-03   0.106698E-03   0.503335E-03   0.503335E-03
   0.227123E+00   0.528480E-03   0.106937E-03   0.502148E-03   0.502148E-03
   0.227343E+00   0.583080E-03   0.107439E-03   0.501093E-03   0.501093E-03
   0.227564E+00   0.531041E-03   0.104848E-03   0.500000E-03   0.500000E-03
   0.227785E+00   0.522584E-03   0.104841E-03   0.498903E-03   0.498903E-03
   0.228006E+00   0.378860E-03   0.105047E-03   0.497812E-03   0.497812E-03
   0.228227E+00   0.424880E-03   0.105765E-03   0.496726E-03   0.496726E-03
   0.228447E+00   0.483118E-03   0.105900E-03   0.495644E-03   0.495644E-03
   0.228668E+00   0.456771E-03   0.104645E-03   0.494566E-03   0.494566E-03
   0.228889E+00   0.581972E-03   0.103845E-03   0.493493E-03   0.493493E-03
   0.229110E+00   0.358417E-03   0.104148E-03   0.492427E-03   0.492427E-03
   0.229331E+00   0.687101E-03   0.104979E-03   0.491362E-03   0.491362E-03
   0.229552E+00   0.525009E-03   0.104724E-03   0.490305E-03   0.490305E-03
   0.229772E+00   0.286454E-03   0.104807E-03   0.489251E-03   0.489251E-03
   0.229993E+00   0.506666E-03   0.104548E-03   0.488202E-03   0.488202E-03
   0.230214E+00   0.525996E-03   0.103058E-03   0.487158E-03   0.487158E-03
   0.230435E+00   0.331723E-03   0.103555E-03   0.486120E-03   0.486120E-03
   0.230656E+00   0.431447E-03   0.103491E-03   0.485086E-03   0.485086E-03
   0.230877E+00   0.478301E-03   0.104293E-03   0.484057E-03   0.484057E-03
   0.231097E+00   0.497889E-03   0.103802E-03   0.483034E-03   0.483034E-03
   0.231318E+00   0.608610E-03   0.104167E-03   0.482015E-03   0.482015E-03
   0.231539E+00   0.291553E-03   0.102939E-03   0.480999E-03   0.480999E-03
   0.231760E+00   0.298929E-03   0.103151E-03   0.479990E-03   0.479990E-03
   0.231981E+00   0.480735E-03   0.103305E-03   0.478985E-03   0.478985E-03
   0.232202E+00   0.449999E-03   0.103089E-03   0.477986E-03   0.477986E-03
   0.232422E+00   0.464259E-03   0.102669E-03   0.476991E-03   0.476991E-03
   0.232643E+00   0.522574E-03   0.103718E-03   0.476003E-03   0.476003E-03
   0.232864E+00   0.603284E-03   0.102893E-03   0.475018E-03   0.475018E-03
   0.233085E+00   0.534253E-03   0.103208E-03   0.474037E-03   0.474037E-03
   0.233306E+00   0.543932E-03   0.102785E-03   0.473063E-03   0.473063E-03
   0.233526E+00   0.560189E-03   0.103296E-03   0.472093E-03   0.472093E-03
   0.233747E+00   0.614877E-03   0.103138E-03   0.471128E-03   0.471128E-03
   0.233968E+00   0.704100E-03   0.103597E-03   0.470167E-03   0.470167E-03
   0.234189E+00   0.583597E-03   0.102911E-03   0.469212E-03   0.469212E-03
   0.234410E+00   0.366313E-03   0.102695E-03   0.468262E-03   0.468262E-03
   0.234631E+00   0.507287E-03   0.102728E-03   0.467317E-03   0.467317E-03
   0.234851E+00   0.405467E-03   0.102857E-03   0.466376E-03   0.466376E-03
   0.235072E+00   0.510000E-03   0.102573E-03   0.465440E-03   0.465440E-03
   0.235293E+00   0.533595E-03   0.103950E-03   0.464509E-03   0.464509E-03
   0.235514E+00   0.440200E-03   0.102561E-03   0.463579E-03   0.463579E-03
   0.235735E+00   0.345541E-03   0.102120E-03   0.462661E-03   0.462661E-03
   0.235956E+00   0.413128E-03   0.102507E-03   0.461739E-03   0.461739E-03
   0.236177E+00   0.453291E-03   0.102914E-03   0.460843E-03   0.460843E-03
   0.236397E+00   0.575149E-03   0.102526E-03   0.459921E-03   0.459921E-03
   0.236618E+00   0.507041E-03   0.103668E-03   0.459018E-03   0.459018E-03
   0.236839E+00   0.573728E-03   0.103257E-03   0.458118E-03   0.458118E-03
   0.237060E+00   0.321410E-03   0.102566E-03   0.457223E-03   0.457223E-03
   0.237281E+00   0.702739E-03   0.103052E-03   0.456332E-03   0.456332E-03
   0.237502E+00   0.586867E-03   0.102117E-03   0.455445E-03   0.455445E-03
   0.237722E+00   0.409049E-03   0.103046E-03   0.454563E-03   0.454563E-03
   0.237943E+00   0.512773E-03   0.103616E-03   0.453681E-03   0.453681E-03
   0.238164E+00   0.400935E-03   0.103384E-03   0.452809E-03   0.452809E-03
   0.238385E+00   0.323863E-03   0.102570E-03   0.451938E-03   0.451938E-03
   0.238606E+00   0.554386E-03   0.103118E-03   0.451071E-03   0.451071E-03
   0.238826E+00   0.292477E-03   0.102281E-03   0.450205E-03   0.450205E-03
   0.239047E+00   0.500825E-03   0.103293E-03   0.449347E-03   0.449347E-03
   0.239268E+00   0.491646E-03   0.103149E-03   0.448500E-03   0.448500E-03
   0.239489E+00   0.416578E-03   0.103357E-03   0.447640E-03   0.447640E-03
   0.239710E+00   0.345452E-03   0.102505E-03   0.446790E-03   0.446790E-03
   0.239931E+00   0.427334E-03   0.103020E-03   0.445945E-03   0.445945E-03
   0.240151E+00   0.554263E-03   0.103278E-03   0.445101E-03   0.445101E-03
   0.240372E+00   0.454655E-03   0.102990E-03   0.444262E-03   0.444262E-03
   0.240593E+00   0.480000E-03   0.103468E-03   0.443426E-03   0.443426E-03
   0.240814E+00   0.432931E-03   0.103409E-03   0.442590E-03   0.442590E-03
   0.241035E+00   0.620327E-03   0.102877E-03   0.441762E-03   0.441762E-03
   0.241256E+00   0.200169E-03   0.102216E-03   0.440934E-03   0.440934E-03
   0.241477E+00   0.412870E-03   0.102858E-03   0.440112E-03   0.440112E-03
   0.241697E+00   0.417274E-03   0.103579E-03   0.439291E-03   0.439291E-03
   0.241918E+00   0.518615E-03   0.102721E-03   0.438467E-03   0.438467E-03
   0.242139E+00   0.340873E-03   0.103430E-03   0.437650E-03   0.437650E-03
   0.242360E+00   0.497746E-03   0.102905E-03   0.436834E-03   0.436834E-03
   0.242581E+00   0.248761E-03   0.102175E-03   0.436024E-03   0.436024E-03
   0.242801E+00   0.664470E-03   0.103605E-03   0.435211E-03   0.435211E-03
   0.243022E+00   0.451950E-03   0.102937E-03   0.434403E-03   0.434403E-03
   0.243243E+00   0.495330E-03   0.103180E-03   0.433596E-03   0.433596E-03
   0.243464E+00   0.404323E-03   0.104055E-03   0.432792E-03   0.432792E-03
   0.243685E+00   0.458830E-03   0.102659E-03   0.431989E-03   0.431989E-03
   0.243906E+00   0.366100E-03   0.102821E-03   0.431188E-03   0.431188E-03
   0.244126E+00   0.484793E-03   0.103485E-03   0.430389E-03   0.430389E-03
   0.244347E+00   0.462975E-03   0.102544E-03   0.429589E-03   0.429589E-03
   0.244568E+00   0.335567E-03   0.102122E-03   0.428783E-03   0.428783E-03
   0.244789E+00   0.152767E-03   0.103160E-03   0.428090E-03   0.428090E-03
   0.245010E+00   0.409454E-03   0.103379E-03   0.427198E-03   0.427198E-03
   0.245231E+00   0.591329E-03   0.103657E-03   0.426409E-03   0.426409E-03
   0.245451E+00   0.375470E-03   0.102556E-03   0.425617E-03   0.425617E-03
   0.245672E+00   0.399415E-03   0.102881E-03   0.424848E-03   0.424848E-03
   0.245893E+00   0.520138E-03   0.103592E-03   0.424102E-03   0.424102E-03
   0.246114E+00   0.376761E-03   0.103074E-03   0.423248E-03   0.423248E-03
   0.246335E+00   0.452699E-03   0.103580E-03   0.422480E-03   0.422480E-03
   0.246556E+00   0.327064E-03   0.102903E-03   0.421699E-03   0.421699E-03
   0.246776E+00   0.409817E-03   0.103196E-03   0.420918E-03   0.420918E-03
   0.246997E+00   0.436975E-03   0.102185E-03   0.420137E-03   0.420137E-03
   0.247218E+00   0.349343E-03   0.102912E-03   0.419357E-03   0.419357E-03
   0.247439E+00   0.480650E-03   0.103875E-03   0.418579E-03   0.418579E-03
   0.247660E+00   0.448826E-03   0.104049E-03   0.417802E-03   0.417802E-03
   0.247881E+00   0.216825E-03   0.102266E-03   0.417024E-03   0.417024E-03
   0.248101E+00   0.268676E-03   0.102370E-03   0.416249E-03   0.416249E-03
   0.248322E+00   0.565859E-03   0.103355E-03   0.415475E-03   0.415475E-03
   0.248543E+00   0.405832E-03   0.102939E-03   0.414702E-03   0.414702E-03
   0.248764E+00   0.503648E-03   0.103873E-03   0.413930E-03   0.413930E-03
   0.248985E+00   0.418034E-03   0.104017E-03   0.413158E-03   0.413158E-03
   0.249205E+00   0.388524E-03   0.103099E-03   0.412389E-03   0.412389E-03
   0.249426E+00   0.226146E-03   0.101872E-03   0.411620E-03   0.411620E-03
   0.249647E+00   0.238192E-03   0.102894E-03   0.410853E-03   0.410853E-03
   0.249868E+00   0.464105E-03   0.103089E-03   0.410086E-03   0.410086E-03
   0.250089E+00   0.485462E-03   0.103941E-03   0.409320E-03   0.409320E-03
   0.250310E+00   0.347939E-03   0.103328E-03   0.408558E-03   0.408558E-03
   0.250530E+00   0.327105E-03   0.102032E-03   0.407796E-03   0.407796E-03
   0.250751E+00   0.255617E-03   0.102268E-03   0.407034E-03   0.407034E-03
   0.250972E+00   0.496697E-03   0.102992E-03   0.406275E-03   0.406275E-03
   0.251193E+00   0.332054E-03   0.103132E-03   0.405517E-03   0.405517E-03
   0.251414E+00   0.419802E-03   0.102656E-03   0.404754E-03   0.404754E-03
   0.251635E+00   0.355977E-03   0.103917E-03   0.404003E-03   0.404003E-03
   0.251856E+00   0.326876E-03   0.101494E-03   0.403262E-03   0.403262E-03
   0.252076E+00   0.548737E-03   0.102846E-03   0.402500E-03   0.402500E-03
   0.252297E+00   0.355502E-03   0.102660E-03   0.401750E-03   0.401750E-03
   0.252518E+00   0.391021E-03   0.102510E-03   0.401002E-03   0.401002E-03
   0.252739E+00   0.368800E-03   0.102582E-03   0.400255E-03   0.400255E-03
   0.252960E+00   0.363317E-03   0.102743E-03   0.399511E-03   0.399511E-03
   0.253180E+00   0.262051E-03   0.102296E-03   0.398769E-03   0.398769E-03
   0.253401E+00   0.653387E-03   0.102356E-03   0.398029E-03   0.398029E-03
   0.253622E+00   0.323461E-03   0.102742E-03   0.397291E-03   0.397291E-03
   0.253843E+00   0.316003E-03   0.102116E-03   0.396555E-03   0.396555E-03
   0.254064E+00   0.471779E-03   0.102695E-03   0.395822E-03   0.395822E-03
   0.254285E+00   0.425808E-03   0.102718E-03   0.395091E-03   0.395091E-03
   0.254505E+00   0.360019E-03   0.103394E-03   0.394381E-03   0.394381E-03
   0.254726E+00   0.403156E-03   0.102316E-03   0.393635E-03   0.393635E-03
   0.254947E+00   0.284914E-03   0.102162E-03   0.392919E-03   0.392919E-03
   0.255168E+00   0.318930E-03   0.102102E-03   0.392185E-03   0.392185E-03
   0.255389E+00   0.368145E-03   0.102225E-03   0.391477E-03   0.391477E-03
   0.255610E+00   0.477767E-03   0.103402E-03   0.390763E-03   0.390763E-03
   0.255831E+00   0.345319E-03   0.102440E-03   0.390051E-03   0.390051E-03
   0.256051E+00   0.367635E-03   0.103043E-03   0.389344E-03   0.389344E-03
   0.256272E+00   0.472554E-03   0.102065E-03   0.388637E-03   0.388637E-03
   0.256493E+00   0.410416E-03   0.102607E-03   0.387935E-03   0.387935E-03
   0.256714E+00   0.441462E-03   0.102227E-03   0.387237E-03   0.387237E-03
   0.256935E+00   0.383087E-03   0.102912E-03   0.386542E-03   0.386542E-03
   0.257155E+00   0.407598E-03   0.103594E-03   0.385849E-03   0.385849E-03
   0.257376E+00   0.257698E-03   0.102076E-03   0.385161E-03   0.385161E-03
   0.257597E+00   0.448481E-03   0.102581E-03   0.384477E-03   0.384477E-03
   0.257818E+00   0.538763E-03   0.102406E-03   0.383795E-03   0.383795E-03
   0.258039E+00   0.481819E-03   0.103185E-03   0.383120E-03   0.383120E-03
   0.258260E+00   0.186648E-03   0.102109E-03   0.382445E-03   0.382445E-03
   0.258480E+00   0.494012E-03   0.104070E-03   0.381776E-03   0.381776E-03
   0.258701E+00   0.333965E-03   0.102120E-03   0.381110E-03   0.381110E-03
   0.258922E+00   0.362388E-03   0.102142E-03   0.380450E-03   0.380450E-03
   0.259143E+00   0.348967E-03   0.102565E-03   0.379792E-03   0.379792E-03
   0.259364E+00   0.383738E-03   0.102818E-03   0.379142E-03   0.379142E-03
   0.259585E+00   0.377070E-03   0.103080E-03   0.378488E-03   0.378488E-03
   0.259805E+00   0.396383E-03   0.103410E-03   0.377843E-03   0.377843E-03
   0.260026E+00   0.462138E-03   0.102842E-03   0.377201E-03   0.377201E-03
   0.260247E+00   0.349233E-03   0.101100E-03   0.376564E-03   0.376564E-03
   0.260468E+00   0.230082E-03   0.102915E-03   0.375931E-03   0.375931E-03
   0.260689E+00   0.392572E-03   0.102486E-03   0.375304E-03   0.375304E-03
   0.260910E+00   0.357699E-03   0.102985E-03   0.374679E-03   0.374679E-03
   0.261130E+00   0.449424E-03   0.103602E-03   0.374059E-03   0.374059E-03
   0.261351E+00   0.390840E-03   0.102554E-03   0.373444E-03   0.373444E-03
   0.261572E+00   0.408213E-03   0.102379E-03   0.372833E-03   0.372833E-03
   0.261793E+00   0.369302E-03   0.102791E-03   0.372227E-03   0.372227E-03
   0.262014E+00   0.488826E-03   0.102858E-03   0.371623E-03   0.371623E-03
   0.262235E+00   0.243356E-03   0.102266E-03   0.371025E-03   0.371025E-03
   0.262455E+00   0.408670E-03   0.103334E-03   0.370431E-03   0.370431E-03
   0.262676E+00   0.422657E-03   0.102332E-03   0.369841E-03   0.369841E-03
   0.262897E+00   0.190156E-03   0.101708E-03   0.369255E-03   0.369255E-03
   0.263118E+00   0.295697E-03   0.102365E-03   0.368672E-03   0.368672E-03
   0.263339E+00   0.474408E-03   0.102526E-03   0.368085E-03   0.368085E-03
   0.263560E+00   0.280267E-03   0.102169E-03   0.367564E-03   0.367564E-03
   0.263780E+00   0.253248E-03   0.101947E-03   0.366963E-03   0.366963E-03
   0.264001E+00   0.254689E-03   0.102502E-03   0.366384E-03   0.366384E-03
   0.264222E+00   0.381607E-03   0.102200E-03   0.365813E-03   0.365813E-03
   0.264443E+00   0.342152E-03   0.102107E-03   0.365274E-03   0.365274E-03
   0.264664E+00   0.319274E-03   0.101482E-03   0.364723E-03   0.364723E-03
   0.264885E+00   0.438039E-03   0.102540E-03   0.364252E-03   0.364252E-03
   0.265105E+00   0.221387E-03   0.101597E-03   0.363612E-03   0.363612E-03
   0.265326E+00   0.464113E-03   0.102655E-03   0.363080E-03   0.363080E-03
   0.265547E+00   0.522664E-03   0.102472E-03   0.362543E-03   0.362543E-03
   0.265768E+00   0.358479E-03   0.102222E-03   0.362009E-03   0.362009E-03
   0.265989E+00   0.323175E-03   0.102007E-03   0.361478E-03   0.361478E-03
   0.266209E+00   0.272984E-03   0.101873E-03   0.360950E-03   0.360950E-03
   0.266430E+00   0.467501E-03   0.102222E-03   0.360426E-03   0.360426E-03
   0.266651E+00   0.519525E-03   0.103422E-03   0.359904E-03   0.359904E-03
   0.266872E+00   0.415690E-03   0.102460E-03   0.359386E-03   0.359386E-03
   0.267093E+00   0.397505E-03   0.101695E-03   0.358871E-03   0.358871E-03
   0.267314E+00   0.329040E-03   0.101896E-03   0.358358E-03   0.358358E-03
   0.267535E+00   0.426371E-03   0.101895E-03   0.357848E-03   0.357848E-03
   0.267755E+00   0.480572E-03   0.102736E-03   0.357341E-03   0.357341E-03
   0.267976E+00   0.318069E-03   0.103187E-03   0.356837E-03   0.356837E-03
   0.268197E+00   0.166666E-03   0.102136E-03   0.356335E-03   0.356335E-03
   0.268418E+00   0.202150E-03   0.101448E-03   0.355835E-03   0.355835E-03
   0.268639E+00   0.183907E-03   0.101612E-03   0.355339E-03   0.355339E-03
   0.268859E+00   0.364103E-03   0.101753E-03   0.354842E-03   0.354842E-03
   0.269080E+00   0.343504E-03   0.102199E-03   0.354350E-03   0.354350E-03
   0.269301E+00   0.528750E-03   0.103487E-03   0.353858E-03   0.353858E-03
   0.269522E+00   0.357456E-03   0.102833E-03   0.353367E-03   0.353367E-03
   0.269743E+00   0.505597E-03   0.101715E-03   0.352880E-03   0.352880E-03
   0.269964E+00   0.235491E-03   0.101648E-03   0.352394E-03   0.352394E-03
   0.270184E+00   0.325097E-03   0.102109E-03   0.351908E-03   0.351908E-03
   0.270405E+00   0.275467E-03   0.102417E-03   0.351424E-03   0.351424E-03
   0.270626E+00   0.370756E-03   0.102807E-03   0.350943E-03   0.350943E-03
   0.270847E+00   0.322306E-03   0.102805E-03   0.350460E-03   0.350460E-03
   0.271068E+00   0.481184E-03   0.101587E-03   0.349980E-03   0.349980E-03
   0.271289E+00   0.198152E-03   0.101544E-03   0.349500E-03   0.349500E-03
   0.271509E+00   0.252191E-03   0.102367E-03   0.349021E-03   0.349021E-03
   0.271730E+00   0.302189E-03   0.102565E-03   0.348542E-03   0.348542E-03
   0.271951E+00   0.160162E-03   0.102501E-03   0.348064E-03   0.348064E-03
   0.272172E+00   0.401866E-03   0.102657E-03   0.347587E-03   0.347587E-03
   0.272393E+00   0.230617E-03   0.101590E-03   0.347110E-03   0.347110E-03
   0.272614E+00   0.477062E-03   0.102276E-03   0.346632E-03   0.346632E-03
   0.272834E+00   0.344735E-03   0.102477E-03   0.346155E-03   0.346155E-03
   0.273055E+00   0.501850E-03   0.102829E-03   0.345678E-03   0.345678E-03
   0.273276E+00   0.364990E-03   0.102404E-03   0.345191E-03   0.345191E-03
   0.273497E+00   0.420092E-03   0.102973E-03   0.344726E-03   0.344726E-03
   0.273718E+00   0.251879E-03   0.102186E-03   0.344243E-03   0.344243E-03
   0.273939E+00   0.467707E-03   0.102651E-03   0.343772E-03   0.343772E-03
   0.274159E+00   0.340276E-03   0.102043E-03   0.343287E-03   0.343287E-03
   0.274380E+00   0.174962E-03   0.101946E-03   0.342809E-03   0.342809E-03
   0.274601E+00   0.399664E-03   0.102527E-03   0.342329E-03   0.342329E-03
   0.274822E+00   0.401130E-03   0.103064E-03   0.341848E-03   0.341848E-03
   0.275043E+00   0.150868E-03   0.102035E-03   0.341367E-03   0.341367E-03
   0.275264E+00   0.516359E-03   0.102499E-03   0.340884E-03   0.340884E-03
   0.275484E+00   0.130807E-03   0.102387E-03   0.340401E-03   0.340401E-03
   0.275705E+00   0.549753E-03   0.102061E-03   0.339915E-03   0.339915E-03
   0.275926E+00   0.395763E-03   0.102545E-03   0.339431E-03   0.339431E-03
   0.276147E+00   0.389600E-03   0.103282E-03   0.338944E-03   0.338944E-03
   0.276368E+00   0.400702E-03   0.103185E-03   0.338457E-03   0.338457E-03
   0.276589E+00   0.329563E-03   0.102111E-03   0.337977E-03   0.337977E-03
   0.276809E+00   0.440655E-03   0.102655E-03   0.337476E-03   0.337476E-03
   0.277030E+00   0.425566E-03   0.102043E-03   0.336994E-03   0.336994E-03
   0.277251E+00   0.404650E-03   0.103348E-03   0.336495E-03   0.336495E-03
   0.277472E+00   0.373461E-03   0.103700E-03   0.336000E-03   0.336000E-03
   0.277693E+00   0.381081E-03   0.106207E-03   0.335504E-03   0.335504E-03
   0.277914E+00   0.451306E-03   0.107270E-03   0.335008E-03   0.335008E-03
   0.278134E+00   0.244760E-03   0.108077E-03   0.334509E-03   0.334509E-03
   0.278355E+00   0.776760E-04   0.108048E-03   0.334010E-03   0.334010E-03
   0.278576E+00   0.295349E-03   0.109296E-03   0.333507E-03   0.333507E-03
   0.278797E+00   0.485042E-03   0.110684E-03   0.333007E-03   0.333007E-03
   0.279018E+00   0.480789E-03   0.112019E-03   0.332504E-03   0.332504E-03
   0.279239E+00   0.542864E-03   0.111569E-03   0.331999E-03   0.331999E-03
   0.279459E+00   0.235630E-03   0.111529E-03   0.331495E-03   0.331495E-03
   0.279680E+00   0.353032E-03   0.112804E-03   0.330985E-03   0.330985E-03
   0.279901E+00   0.121895E-03   0.113044E-03   0.330477E-03   0.330477E-03
   0.280122E+00   0.182864E-03   0.113445E-03   0.329966E-03   0.329966E-03
   0.280343E+00   0.311877E-03   0.114682E-03   0.329455E-03   0.329455E-03
   0.280564E+00   0.560529E-03   0.115281E-03   0.328943E-03   0.328943E-03
   0.280784E+00   0.247865E-03   0.115257E-03   0.328429E-03   0.328429E-03
   0.281005E+00   0.638349E-03   0.116743E-03   0.327914E-03   0.327914E-03
   0.281226E+00   0.317945E-03   0.116681E-03   0.327398E-03   0.327398E-03
   0.281447E+00   0.235678E-03   0.117746E-03   0.326882E-03   0.326882E-03
   0.281668E+00   0.401084E-03   0.117368E-03   0.326363E-03   0.326363E-03
   0.281888E+00   0.490847E-03   0.117822E-03   0.325844E-03   0.325844E-03
   0.282109E+00   0.356121E-03   0.114631E-03   0.325318E-03   0.325318E-03
   0.282330E+00   0.583279E-04   0.113141E-03   0.324755E-03   0.324755E-03
   0.282551E+00   0.783412E-04   0.113103E-03   0.324302E-03   0.324302E-03
   0.282772E+00   0.387905E-03   0.112497E-03   0.323776E-03   0.323776E-03
   0.282993E+00   0.174326E-03   0.111431E-03   0.323231E-03   0.323231E-03
   0.283214E+00   0.193056E-03   0.111141E-03   0.322708E-03   0.322708E-03
   0.283434E+00   0.290725E-03   0.110540E-03   0.322204E-03   0.322204E-03
   0.283655E+00   0.263850E-03   0.109818E-03   0.321686E-03   0.321686E-03
   0.283876E+00   0.410034E-03   0.110370E-03   0.321102E-03   0.321102E-03
   0.284097E+00   0.282942E-03   0.109170E-03   0.320613E-03   0.320613E-03
   0.284318E+00   0.449874E-03   0.110708E-03   0.320096E-03   0.320096E-03
   0.284539E+00   0.884998E-04   0.108989E-03   0.319572E-03   0.319572E-03
   0.284759E+00   0.374657E-03   0.109251E-03   0.319049E-03   0.319049E-03
   0.284980E+00   0.362531E-03   0.108939E-03   0.318524E-03   0.318524E-03
   0.285201E+00   0.263025E-03   0.108870E-03   0.318000E-03   0.318000E-03
   0.285422E+00   0.477484E-03   0.108539E-03   0.317476E-03   0.317476E-03
   0.285643E+00   0.606391E-03   0.109263E-03   0.316952E-03   0.316952E-03
   0.285863E+00   0.193555E-03   0.109024E-03   0.316429E-03   0.316429E-03
   0.286084E+00   0.325958E-03   0.108256E-03   0.315906E-03   0.315906E-03
   0.286305E+00   0.285167E-03   0.108169E-03   0.315385E-03   0.315385E-03
   0.286526E+00   0.160279E-03   0.107380E-03   0.314863E-03   0.314863E-03
   0.286747E+00   0.306485E-03   0.107832E-03   0.314345E-03   0.314345E-03
   0.286968E+00   0.342778E-03   0.108292E-03   0.313823E-03   0.313823E-03
   0.287188E+00   0.502673E-03   0.108877E-03   0.313304E-03   0.313304E-03
   0.287409E+00   0.405410E-03   0.107244E-03   0.312786E-03   0.312786E-03
   0.287630E+00   0.241248E-03   0.107382E-03   0.312266E-03   0.312266E-03
   0.287851E+00   0.383749E-03   0.107134E-03   0.311753E-03   0.311753E-03
   0.288072E+00   0.470504E-03   0.107888E-03   0.311238E-03   0.311238E-03
   0.288293E+00   0.633680E-03   0.108198E-03   0.310725E-03   0.310725E-03
   0.288513E+00   0.217406E-03   0.108334E-03   0.310213E-03   0.310213E-03
   0.288734E+00   0.317993E-03   0.107261E-03   0.309703E-03   0.309703E-03
   0.288955E+00   0.230467E-03   0.106551E-03   0.309193E-03   0.309193E-03
   0.289176E+00   0.333588E-03   0.107137E-03   0.308692E-03   0.308692E-03
   0.289397E+00   0.225816E-03   0.106754E-03   0.308178E-03   0.308178E-03
   0.289618E+00   0.320313E-03   0.107646E-03   0.307681E-03   0.307681E-03
   0.289838E+00   0.268687E-03   0.108093E-03   0.307172E-03   0.307172E-03
   0.290059E+00   0.394494E-03   0.106830E-03   0.306671E-03   0.306671E-03
   0.290280E+00   0.437139E-03   0.106784E-03   0.306172E-03   0.306172E-03
   0.290501E+00   0.202457E-03   0.106271E-03   0.305673E-03   0.305673E-03
   0.290722E+00   0.340050E-03   0.106713E-03   0.305179E-03   0.305179E-03
   0.290943E+00   0.364208E-03   0.106490E-03   0.304685E-03   0.304685E-03
   0.291163E+00   0.327358E-03   0.107240E-03   0.304193E-03   0.304193E-03
   0.291384E+00   0.322270E-03   0.106970E-03   0.303704E-03   0.303704E-03
   0.291605E+00   0.137667E-03   0.105874E-03   0.303215E-03   0.303215E-03
   0.291826E+00   0.277449E-03   0.106383E-03   0.302730E-03   0.302730E-03
   0.292047E+00   0.374771E-03   0.106218E-03   0.302244E-03   0.302244E-03
   0.292268E+00   0.410683E-03   0.106846E-03   0.301768E-03   0.301768E-03
   0.292488E+00   0.371865E-03   0.106546E-03   0.301282E-03   0.301282E-03
   0.292709E+00   0.304795E-03   0.107039E-03   0.300808E-03   0.300808E-03
   0.292930E+00   0.340373E-03   0.105677E-03   0.300327E-03   0.300327E-03
   0.293151E+00   0.484654E-03   0.106294E-03   0.299857E-03   0.299857E-03
   0.293372E+00   0.291148E-03   0.105429E-03   0.299386E-03   0.299386E-03
   0.293592E+00   0.377463E-03   0.106164E-03   0.298917E-03   0.298917E-03
   0.293813E+00   0.281492E-03   0.105903E-03   0.298450E-03   0.298450E-03
   0.294034E+00   0.240911E-03   0.106975E-03   0.297984E-03   0.297984E-03
   0.294255E+00   0.221285E-03   0.105148E-03   0.297520E-03   0.297520E-03
   0.294476E+00   0.225660E-03   0.105225E-03   0.297059E-03   0.297059E-03
   0.294697E+00   0.309077E-03   0.105580E-03   0.296600E-03   0.296600E-03
   0.294917E+00   0.365211E-03   0.105799E-03   0.296143E-03   0.296143E-03
   0.295138E+00   0.551740E-03   0.106786E-03   0.295688E-03   0.295688E-03
   0.295359E+00   0.311624E-03   0.106676E-03   0.295234E-03   0.295234E-03
   0.295580E+00   0.777699E-04   0.105132E-03   0.294783E-03   0.294783E-03
   0.295801E+00   0.357253E-03   0.105202E-03   0.294334E-03   0.294334E-03
   0.296022E+00   0.750371E-04   0.105097E-03   0.293884E-03   0.293884E-03
   0.296243E+00   0.443950E-03   0.105629E-03   0.293440E-03   0.293440E-03
   0.296463E+00   0.130737E-03   0.105682E-03   0.292995E-03   0.292995E-03
   0.296684E+00   0.298835E-03   0.106847E-03   0.292554E-03   0.292554E-03
   0.296905E+00   0.423171E-03   0.105705E-03   0.292112E-03   0.292112E-03
   0.297126E+00   0.472602E-03   0.105734E-03   0.291674E-03   0.291674E-03
   0.297347E+00   0.229213E-03   0.105051E-03   0.291236E-03   0.291236E-03
   0.297567E+00   0.229363E-03   0.105404E-03   0.290800E-03   0.290800E-03
   0.297788E+00   0.927637E-04   0.105290E-03   0.290365E-03   0.290365E-03
   0.298009E+00   0.241369E-03   0.105659E-03   0.289931E-03   0.289931E-03
   0.298230E+00   0.382269E-03   0.106245E-03   0.289500E-03   0.289500E-03
   0.298451E+00   0.228461E-03   0.105034E-03   0.289069E-03   0.289069E-03
   0.298672E+00   0.253335E-03   0.105808E-03   0.288640E-03   0.288640E-03
   0.298893E+00   0.716684E-04   0.104867E-03   0.288212E-03   0.288212E-03
   0.299113E+00   0.226987E-03   0.105464E-03   0.287785E-03   0.287785E-03
   0.299334E+00   0.299781E-03   0.105966E-03   0.287360E-03   0.287360E-03
   0.299555E+00   0.349144E-03   0.106123E-03   0.286934E-03   0.286934E-03
   0.299776E+00   0.429041E-03   0.105176E-03   0.286510E-03   0.286510E-03
   0.299997E+00   0.282025E-03   0.105258E-03   0.286087E-03   0.286087E-03
   0.300218E+00   0.259935E-03   0.105254E-03   0.285666E-03   0.285666E-03
   0.300438E+00   0.235001E-03   0.105181E-03   0.285244E-03   0.285244E-03
   0.300659E+00   0.287669E-03   0.105668E-03   0.284823E-03   0.284823E-03
   0.300880E+00   0.170265E-03   0.106252E-03   0.284400E-03   0.284400E-03
   0.301101E+00   0.484183E-03   0.104899E-03   0.283961E-03   0.283961E-03
   0.301322E+00   0.333836E-03   0.104826E-03   0.283596E-03   0.283596E-03
   0.301542E+00   0.248586E-03   0.104487E-03   0.283141E-03   0.283141E-03
   0.301763E+00   0.195744E-03   0.104483E-03   0.282725E-03   0.282725E-03
   0.301984E+00   0.331449E-03   0.105717E-03   0.282301E-03   0.282301E-03
   0.302205E+00   0.471497E-03   0.106262E-03   0.281893E-03   0.281893E-03
   0.302426E+00   0.881765E-04   0.104015E-03   0.281474E-03   0.281474E-03
   0.302647E+00   0.209398E-03   0.104347E-03   0.281095E-03   0.281095E-03
   0.302867E+00   0.407952E-03   0.104446E-03   0.280624E-03   0.280624E-03
   0.303088E+00   0.167225E-03   0.103892E-03   0.280227E-03   0.280227E-03
   0.303309E+00   0.440020E-03   0.105087E-03   0.279814E-03   0.279814E-03
   0.303530E+00   0.444835E-03   0.105788E-03   0.279399E-03   0.279399E-03
   0.303751E+00   0.293277E-03   0.104099E-03   0.278983E-03   0.278983E-03
   0.303972E+00   0.399588E-03   0.104490E-03   0.278567E-03   0.278567E-03
   0.304192E+00   0.987660E-04   0.103789E-03   0.278152E-03   0.278152E-03
   0.304413E+00   0.330247E-03   0.104755E-03   0.277736E-03   0.277736E-03
   0.304634E+00   0.260188E-03   0.104345E-03   0.277320E-03   0.277320E-03
   0.304855E+00   0.215304E-03   0.104641E-03   0.276904E-03   0.276904E-03
   0.305076E+00   0.443890E-04   0.104427E-03   0.276488E-03   0.276488E-03
   0.305297E+00   0.176521E-03   0.103688E-03   0.276072E-03   0.276072E-03
   0.305517E+00   0.326861E-03   0.103930E-03   0.275656E-03   0.275656E-03
   0.305738E+00   0.361381E-03   0.105132E-03   0.275239E-03   0.275239E-03
   0.305959E+00   0.223726E-03   0.104303E-03   0.274822E-03   0.274822E-03
   0.306180E+00   0.398159E-03   0.104811E-03   0.274405E-03   0.274405E-03
   0.306401E+00   0.290198E-03   0.104598E-03   0.273988E-03   0.273988E-03
   0.306622E+00   0.103684E-03   0.104047E-03   0.273570E-03   0.273570E-03
   0.306842E+00   0.189534E-03   0.104018E-03   0.273153E-03   0.273153E-03
   0.307063E+00   0.163087E-03   0.103849E-03   0.272736E-03   0.272736E-03
   0.307284E+00   0.342486E-03   0.104463E-03   0.272317E-03   0.272317E-03
   0.307505E+00   0.323976E-03   0.104907E-03   0.271898E-03   0.271898E-03
   0.307726E+00   0.131205E-03   0.105298E-03   0.271479E-03   0.271479E-03
   0.307947E+00   0.723478E-04   0.103752E-03   0.271060E-03   0.271060E-03
   0.308167E+00   0.287709E-03   0.103737E-03   0.270642E-03   0.270642E-03
   0.308388E+00   0.226804E-03   0.104282E-03   0.270224E-03   0.270224E-03
   0.308609E+00   0.298350E-03   0.104250E-03   0.269803E-03   0.269803E-03
   0.308830E+00   0.449711E-03   0.104890E-03   0.269384E-03   0.269384E-03
   0.309051E+00   0.313869E-03   0.105744E-03   0.268965E-03   0.268965E-03
   0.309271E+00   0.120711E-03   0.103667E-03   0.268545E-03   0.268545E-03
   0.309492E+00   0.328538E-03   0.104392E-03   0.268125E-03   0.268125E-03
   0.309713E+00   0.238774E-03   0.103794E-03   0.267705E-03   0.267705E-03
   0.309934E+00   0.322491E-03   0.104363E-03   0.267286E-03   0.267286E-03
   0.310155E+00   0.242654E-03   0.104634E-03   0.266867E-03   0.266867E-03
   0.310376E+00   0.371571E-03   0.105425E-03   0.266447E-03   0.266447E-03
   0.310596E+00   0.429907E-03   0.104249E-03   0.266028E-03   0.266028E-03
   0.310817E+00   0.330521E-03   0.103978E-03   0.265608E-03   0.265608E-03
   0.311038E+00   0.230157E-03   0.104152E-03   0.265208E-03   0.265208E-03
   0.311259E+00   0.246122E-03   0.104013E-03   0.264771E-03   0.264771E-03
   0.311480E+00   0.426209E-03   0.105153E-03   0.264351E-03   0.264351E-03
   0.311701E+00   0.360146E-03   0.104935E-03   0.263937E-03   0.263937E-03
   0.311922E+00   0.237890E-03   0.104198E-03   0.263514E-03   0.263514E-03
   0.312142E+00   0.330368E-03   0.104351E-03   0.263099E-03   0.263099E-03
   0.312363E+00   0.342517E-03   0.104595E-03   0.262683E-03   0.262683E-03
   0.312584E+00   0.249462E-03   0.103916E-03   0.262267E-03   0.262267E-03
   0.312805E+00   0.349096E-03   0.104456E-03   0.261851E-03   0.261851E-03
   0.313026E+00   0.337501E-03   0.104552E-03   0.261436E-03   0.261436E-03
   0.313246E+00   0.218266E-03   0.105030E-03   0.261022E-03   0.261022E-03
   0.313467E+00   0.269197E-03   0.104176E-03   0.260609E-03   0.260609E-03
   0.313688E+00   0.232775E-03   0.103552E-03   0.260197E-03   0.260197E-03
   0.313909E+00   0.154351E-03   0.104154E-03   0.259784E-03   0.259784E-03
   0.314130E+00   0.249633E-03   0.104477E-03   0.259373E-03   0.259373E-03
   0.314351E+00   0.354991E-03   0.104781E-03   0.258965E-03   0.258965E-03
   0.314572E+00   0.143088E-03   0.104853E-03   0.258553E-03   0.258553E-03
   0.314792E+00   0.262520E-03   0.104269E-03   0.258150E-03   0.258150E-03
   0.315013E+00   0.214900E-03   0.103672E-03   0.257740E-03   0.257740E-03
   0.315234E+00   0.302094E-03   0.104603E-03   0.257334E-03   0.257334E-03
   0.315455E+00   0.480208E-03   0.104325E-03   0.256930E-03   0.256930E-03
   0.315676E+00   0.182039E-03   0.104455E-03   0.256527E-03   0.256527E-03
   0.315896E+00   0.415644E-03   0.105452E-03   0.256125E-03   0.256125E-03
   0.316117E+00   0.180966E-03   0.104178E-03   0.255725E-03   0.255725E-03
   0.316338E+00   0.311169E-03   0.104191E-03   0.255328E-03   0.255328E-03
   0.316559E+00   0.116070E-03   0.103957E-03   0.254929E-03   0.254929E-03
   0.316780E+00   0.187252E-03   0.104136E-03   0.254533E-03   0.254533E-03
   0.317001E+00   0.296933E-03   0.104411E-03   0.254139E-03   0.254139E-03
   0.317221E+00   0.214269E-04   0.105214E-03   0.253747E-03   0.253747E-03
   0.317442E+00   0.302160E-03   0.103407E-03   0.253354E-03   0.253354E-03
   0.317663E+00   0.291452E-03   0.104102E-03   0.252965E-03   0.252965E-03
   0.317884E+00   0.212431E-03   0.103985E-03   0.252577E-03   0.252577E-03
   0.318105E+00   0.144007E-03   0.104681E-03   0.252191E-03   0.252191E-03
   0.318326E+00   0.106424E-03   0.103924E-03   0.251806E-03   0.251806E-03
   0.318546E+00   0.440713E-03   0.105761E-03   0.251424E-03   0.251424E-03
   0.318767E+00   0.249211E-03   0.103977E-03   0.251043E-03   0.251043E-03
   0.318988E+00   0.155221E-03   0.103922E-03   0.250664E-03   0.250664E-03
   0.319209E+00   0.206774E-03   0.104285E-03   0.250287E-03   0.250287E-03
   0.319430E+00   0.868017E-04   0.103494E-03   0.249911E-03   0.249911E-03
   0.319651E+00   0.313733E-03   0.104777E-03   0.249536E-03   0.249536E-03
   0.319871E+00   0.538721E-04   0.104358E-03   0.249155E-03   0.249155E-03
   0.320092E+00   0.220770E-03   0.105130E-03   0.248862E-03   0.248862E-03
   0.320313E+00   0.291662E-03   0.104027E-03   0.248432E-03   0.248432E-03
   0.320534E+00   0.248720E-03   0.104004E-03   0.248061E-03   0.248061E-03
   0.320755E+00   0.344363E-03   0.104006E-03   0.247692E-03   0.247692E-03
   0.320976E+00   0.333371E-03   0.104608E-03   0.247330E-03   0.247330E-03
   0.321196E+00   0.151927E-03   0.104085E-03   0.246977E-03   0.246977E-03
   0.321417E+00   0.279861E-03   0.105195E-03   0.246624E-03   0.246624E-03
   0.321638E+00   0.201846E-03   0.104153E-03   0.246334E-03   0.246334E-03
   0.321859E+00   0.236327E-03   0.104441E-03   0.245897E-03   0.245897E-03
   0.322080E+00   0.321174E-03   0.104343E-03   0.245554E-03   0.245554E-03
   0.322300E+00   0.141356E-03   0.103606E-03   0.245204E-03   0.245204E-03
   0.322521E+00   0.207913E-03   0.104572E-03   0.244856E-03   0.244856E-03
   0.322742E+00   0.194848E-03   0.104939E-03   0.244508E-03   0.244508E-03
   0.322963E+00   0.172518E-03   0.103890E-03   0.244163E-03   0.244163E-03
   0.323184E+00   0.954654E-04   0.103248E-03   0.243820E-03   0.243820E-03
   0.323405E+00   0.128642E-03   0.104135E-03   0.243478E-03   0.243478E-03
   0.323626E+00   0.148298E-03   0.104721E-03   0.243138E-03   0.243138E-03
   0.323846E+00   0.406030E-03   0.104409E-03   0.242798E-03   0.242798E-03
   0.324067E+00   0.222112E-03   0.104847E-03   0.242463E-03   0.242463E-03
   0.324288E+00   0.294771E-03   0.104551E-03   0.242127E-03   0.242127E-03
   0.324509E+00   0.279628E-03   0.103624E-03   0.241794E-03   0.241794E-03
   0.324730E+00   0.190996E-03   0.103796E-03   0.241461E-03   0.241461E-03
   0.324950E+00   0.315691E-03   0.104553E-03   0.241130E-03   0.241130E-03
   0.325171E+00   0.475584E-03   0.104501E-03   0.240801E-03   0.240801E-03
   0.325392E+00   0.443746E-03   0.106009E-03   0.240475E-03   0.240475E-03
   0.325613E+00   0.371826E-03   0.105131E-03   0.240147E-03   0.240147E-03
   0.325834E+00   0.342902E-03   0.104323E-03   0.239821E-03   0.239821E-03
   0.326055E+00   0.264888E-03   0.103255E-03   0.239498E-03   0.239498E-03
   0.326275E+00   0.244928E-03   0.104484E-03   0.239175E-03   0.239175E-03
   0.326496E+00   0.673868E-04   0.103857E-03   0.238853E-03   0.238853E-03
   0.326717E+00   0.162716E-03   0.104756E-03   0.238532E-03   0.238532E-03
   0.326938E+00   0.282983E-03   0.104991E-03   0.238214E-03   0.238214E-03
   0.327159E+00   0.613375E-04   0.103609E-03   0.237893E-03   0.237893E-03
   0.327380E+00   0.337657E-03   0.104826E-03   0.237578E-03   0.237578E-03
   0.327601E+00   0.215714E-03   0.103848E-03   0.237259E-03   0.237259E-03
   0.327821E+00   0.408297E-03   0.104258E-03   0.236943E-03   0.236943E-03
   0.328042E+00   0.365180E-03   0.105060E-03   0.236627E-03   0.236627E-03
   0.328263E+00   0.230861E-03   0.105337E-03   0.236314E-03   0.236314E-03
   0.328484E+00   0.223058E-03   0.103458E-03   0.236000E-03   0.236000E-03
   0.328705E+00   0.345802E-03   0.104936E-03   0.235686E-03   0.235686E-03
   0.328925E+00   0.187924E-03   0.104031E-03   0.235373E-03   0.235373E-03
   0.329146E+00   0.187783E-03   0.104211E-03   0.235060E-03   0.235060E-03
   0.329367E+00   0.233260E-03   0.104432E-03   0.234748E-03   0.234748E-03
   0.329588E+00   0.475064E-03   0.105725E-03   0.234436E-03   0.234436E-03
   0.329809E+00   0.135615E-03   0.103435E-03   0.234121E-03   0.234121E-03
   0.330030E+00   0.634228E-04   0.103918E-03   0.233814E-03   0.233814E-03
   0.330250E+00   0.283556E-03   0.103861E-03   0.233501E-03   0.233501E-03
   0.330471E+00   0.251807E-03   0.104323E-03   0.233193E-03   0.233193E-03
   0.330692E+00   0.233758E-03   0.105044E-03   0.232899E-03   0.232899E-03
   0.330913E+00   0.180451E-03   0.104631E-03   0.232571E-03   0.232571E-03
   0.331134E+00   0.433146E-03   0.104696E-03   0.232260E-03   0.232260E-03
   0.331355E+00   0.695446E-04   0.103715E-03   0.231950E-03   0.231950E-03
   0.331575E+00   0.254060E-03   0.103627E-03   0.231639E-03   0.231639E-03
   0.331796E+00   0.240170E-03   0.104140E-03   0.231328E-03   0.231328E-03
   0.332017E+00   0.392291E-03   0.104753E-03   0.231020E-03   0.231020E-03
   0.332238E+00   0.156217E-03   0.104558E-03   0.230706E-03   0.230706E-03
   0.332459E+00   0.127666E-03   0.105167E-03   0.230394E-03   0.230394E-03
   0.332680E+00   0.314611E-03   0.104110E-03   0.230083E-03   0.230083E-03
   0.332900E+00   0.270988E-03   0.104429E-03   0.229771E-03   0.229771E-03
   0.333121E+00   0.167495E-03   0.105105E-03   0.229455E-03   0.229455E-03
   0.333342E+00   0.621243E-04   0.105575E-03   0.229146E-03   0.229146E-03
   0.333563E+00   0.286413E-03   0.108908E-03   0.228833E-03   0.228833E-03
   0.333784E+00   0.303250E-03   0.110558E-03   0.228518E-03   0.228518E-03
   0.334005E+00   0.293438E-03   0.111248E-03   0.228205E-03   0.228205E-03
   0.334225E+00   0.158164E-03   0.111857E-03   0.227892E-03   0.227892E-03
   0.334446E+00   0.576086E-04   0.113957E-03   0.227577E-03   0.227577E-03
   0.334667E+00   0.973655E-04   0.112751E-03   0.227261E-03   0.227261E-03
   0.334888E+00   0.339490E-03   0.113850E-03   0.226945E-03   0.226945E-03
   0.335109E+00   0.266139E-03   0.115109E-03   0.226630E-03   0.226630E-03
   0.335330E+00   0.340476E-03   0.115877E-03   0.226312E-03   0.226312E-03
   0.335550E+00   0.101239E-03   0.116065E-03   0.225995E-03   0.225995E-03
   0.335771E+00   0.279502E-03   0.117658E-03   0.225675E-03   0.225675E-03
   0.335992E+00   0.262661E-03   0.118862E-03   0.225359E-03   0.225359E-03
   0.336213E+00   0.164397E-03   0.119061E-03   0.225040E-03   0.225040E-03
   0.336434E+00  -0.928668E-05   0.120108E-03   0.224720E-03   0.224720E-03
   0.336655E+00   0.597385E-04   0.118875E-03   0.224401E-03   0.224401E-03
   0.336875E+00   0.342003E-03   0.122140E-03   0.224081E-03   0.224081E-03
   0.337096E+00   0.225191E-03   0.122088E-03   0.223760E-03   0.223760E-03
   0.337317E+00   0.141804E-03   0.122993E-03   0.223439E-03   0.223439E-03
   0.337538E+00   0.721981E-04   0.123425E-03   0.223118E-03   0.223118E-03
   0.337759E+00   0.110996E-03   0.124041E-03   0.222796E-03   0.222796E-03
   0.337979E+00   0.294226E-03   0.121727E-03   0.222473E-03   0.222473E-03
   0.338200E+00   0.521518E-03   0.119427E-03   0.222150E-03   0.222150E-03
   0.338421E+00   0.393194E-03   0.117212E-03   0.221826E-03   0.221826E-03
   0.338642E+00   0.124451E-03   0.116381E-03   0.221495E-03   0.221495E-03
   0.338863E+00   0.186850E-03   0.116927E-03   0.221213E-03   0.221213E-03
   0.339084E+00   0.153927E-03   0.116888E-03   0.220868E-03   0.220868E-03
   0.339305E+00   0.183037E-03   0.116869E-03   0.220546E-03   0.220546E-03
   0.339525E+00   0.447051E-03   0.116127E-03   0.220207E-03   0.220207E-03
   0.339746E+00   0.105990E-03   0.116108E-03   0.219877E-03   0.219877E-03
   0.339967E+00   0.173937E-03   0.113978E-03   0.219555E-03   0.219555E-03
   0.340188E+00   0.234746E-03   0.116067E-03   0.219224E-03   0.219224E-03
   0.340409E+00  -0.392226E-04   0.113670E-03   0.218927E-03   0.218927E-03
   0.340629E+00   0.246780E-03   0.115858E-03   0.218565E-03   0.218565E-03
   0.340850E+00   0.387528E-03   0.114441E-03   0.218255E-03   0.218255E-03
   0.341071E+00   0.248322E-03   0.113461E-03   0.217938E-03   0.217938E-03
   0.341292E+00   0.236143E-03   0.113129E-03   0.217616E-03   0.217616E-03
   0.341513E+00   0.305869E-03   0.114980E-03   0.217292E-03   0.217292E-03
   0.341734E+00   0.329162E-03   0.113649E-03   0.216970E-03   0.216970E-03
   0.341954E+00   0.325212E-03   0.115412E-03   0.216646E-03   0.216646E-03
   0.342175E+00   0.225748E-03   0.113525E-03   0.216324E-03   0.216324E-03
   0.342396E+00   0.236469E-03   0.112770E-03   0.216001E-03   0.216001E-03
   0.342617E+00   0.415262E-03   0.113856E-03   0.215680E-03   0.215680E-03
   0.342838E+00   0.166313E-03   0.113940E-03   0.215359E-03   0.215359E-03
   0.343059E+00   0.334018E-04   0.113783E-03   0.215038E-03   0.215038E-03
   0.343280E+00   0.337061E-03   0.115769E-03   0.214718E-03   0.214718E-03
   0.343500E+00   0.101141E-03   0.114811E-03   0.214399E-03   0.214399E-03
   0.343721E+00   0.391677E-03   0.113899E-03   0.214081E-03   0.214081E-03
   0.343942E+00   0.238703E-03   0.113566E-03   0.213763E-03   0.213763E-03
   0.344163E+00   0.403857E-03   0.114938E-03   0.213446E-03   0.213446E-03
   0.344384E+00   0.309873E-04   0.114027E-03   0.213131E-03   0.213131E-03
   0.344604E+00   0.184009E-03   0.115305E-03   0.212816E-03   0.212816E-03
   0.344825E+00   0.830985E-04   0.115822E-03   0.212502E-03   0.212502E-03
   0.345046E+00   0.231197E-03   0.114219E-03   0.212189E-03   0.212189E-03
   0.345267E+00   0.149197E-03   0.115397E-03   0.211877E-03   0.211877E-03
   0.345488E+00   0.146453E-03   0.114967E-03   0.211566E-03   0.211566E-03
   0.345709E+00   0.330912E-03   0.115467E-03   0.211253E-03   0.211253E-03
   0.345929E+00   0.285306E-03   0.116193E-03   0.210949E-03   0.210949E-03
   0.346150E+00   0.228398E-03   0.117288E-03   0.210642E-03   0.210642E-03
   0.346371E+00   0.203950E-03   0.115114E-03   0.210334E-03   0.210334E-03
   0.346592E+00   0.231786E-03   0.116528E-03   0.210031E-03   0.210031E-03
   0.346813E+00   0.248945E-03   0.115623E-03   0.209728E-03   0.209728E-03
   0.347034E+00   0.214916E-03   0.117192E-03   0.209426E-03   0.209426E-03
   0.347254E+00   0.238335E-03   0.116903E-03   0.209126E-03   0.209126E-03
   0.347475E+00   0.871097E-05   0.117649E-03   0.208826E-03   0.208826E-03
   0.347696E+00   0.420641E-03   0.116353E-03   0.208531E-03   0.208531E-03
   0.347917E+00   0.100392E-03   0.116773E-03   0.208234E-03   0.208234E-03
   0.348138E+00  -0.888413E-05   0.115197E-03   0.207939E-03   0.207939E-03
   0.348359E+00   0.381264E-03   0.118196E-03   0.207646E-03   0.207646E-03
   0.348579E+00   0.114982E-03   0.117888E-03   0.207354E-03   0.207354E-03
   0.348800E+00   0.231340E-03   0.118734E-03   0.207070E-03   0.207070E-03
   0.349021E+00   0.335703E-03   0.118075E-03   0.206778E-03   0.206778E-03
   0.349242E+00   0.155022E-03   0.117689E-03   0.206490E-03   0.206490E-03
   0.349463E+00   0.196447E-03   0.117749E-03   0.206207E-03   0.206207E-03
   0.349684E+00   0.225031E-03   0.118252E-03   0.205920E-03   0.205920E-03
   0.349904E+00   0.157531E-03   0.118741E-03   0.205642E-03   0.205642E-03
   0.350125E+00   0.114632E-03   0.118764E-03   0.205362E-03   0.205362E-03
   0.350346E+00   0.380813E-03   0.120895E-03   0.205084E-03   0.205084E-03
   0.350567E+00   0.209801E-03   0.118374E-03   0.204807E-03   0.204807E-03
   0.350788E+00   0.125363E-03   0.119152E-03   0.204533E-03   0.204533E-03
   0.351009E+00   0.523961E-04   0.118704E-03   0.204259E-03   0.204259E-03
   0.351229E+00   0.226887E-03   0.120089E-03   0.203990E-03   0.203990E-03
   0.351450E+00   0.764785E-04   0.119178E-03   0.203718E-03   0.203718E-03
   0.351671E+00   0.267126E-03   0.122643E-03   0.203450E-03   0.203450E-03
   0.351892E+00   0.221108E-03   0.119648E-03   0.203183E-03   0.203183E-03
   0.352113E+00   0.226773E-05   0.119656E-03   0.202918E-03   0.202918E-03
   0.352334E+00   0.128378E-03   0.120453E-03   0.202654E-03   0.202654E-03
   0.352554E+00   0.988048E-04   0.121167E-03   0.202394E-03   0.202394E-03
   0.352775E+00   0.351876E-03   0.121537E-03   0.202132E-03   0.202132E-03
   0.352996E+00   0.127988E-03   0.122361E-03   0.201873E-03   0.201873E-03
   0.353217E+00   0.121575E-03   0.121741E-03   0.201616E-03   0.201616E-03
   0.353438E+00   0.189953E-03   0.121589E-03   0.201360E-03   0.201360E-03
   0.353658E+00   0.157018E-03   0.121981E-03   0.201108E-03   0.201108E-03
   0.353879E+00   0.422509E-03   0.122288E-03   0.200852E-03   0.200852E-03
   0.354100E+00  -0.853951E-04   0.123220E-03   0.200605E-03   0.200605E-03
   0.354321E+00   0.151354E-03   0.123333E-03   0.200351E-03   0.200351E-03
   0.354542E+00   0.196714E-03   0.123151E-03   0.200102E-03   0.200102E-03
   0.354763E+00   0.506222E-04   0.122950E-03   0.199854E-03   0.199854E-03
   0.354984E+00   0.704568E-04   0.123109E-03   0.199608E-03   0.199608E-03
   0.355204E+00  -0.154712E-04   0.123553E-03   0.199362E-03   0.199362E-03
   0.355425E+00   0.717327E-05   0.123572E-03   0.199118E-03   0.199118E-03
   0.355646E+00   0.226113E-03   0.126173E-03   0.198875E-03   0.198875E-03
   0.355867E+00   0.184777E-03   0.126106E-03   0.198633E-03   0.198633E-03
   0.356088E+00   0.166037E-03   0.124102E-03   0.198392E-03   0.198392E-03
   0.356308E+00   0.219592E-03   0.125311E-03   0.198152E-03   0.198152E-03
   0.356529E+00   0.302844E-03   0.125628E-03   0.197913E-03   0.197913E-03
   0.356750E+00   0.211988E-03   0.125756E-03   0.197675E-03   0.197675E-03
   0.356971E+00   0.588935E-03   0.128708E-03   0.197438E-03   0.197438E-03
   0.357192E+00   0.584159E-04   0.127607E-03   0.197201E-03   0.197201E-03
   0.357413E+00   0.108390E-03   0.126940E-03   0.196960E-03   0.196960E-03
   0.357633E+00   0.106370E-03   0.125795E-03   0.196691E-03   0.196691E-03
   0.357854E+00   0.298912E-03   0.127685E-03   0.196513E-03   0.196513E-03
   0.358075E+00   0.101218E-03   0.127793E-03   0.196260E-03   0.196260E-03
   0.358296E+00   0.221000E-03   0.127596E-03   0.196031E-03   0.196031E-03
   0.358517E+00   0.402959E-03   0.129812E-03   0.195793E-03   0.195793E-03
   0.358738E+00   0.312756E-03   0.127032E-03   0.195561E-03   0.195561E-03
   0.358959E+00   0.122487E-03   0.126772E-03   0.195334E-03   0.195334E-03
   0.359179E+00   0.376635E-03   0.127547E-03   0.195103E-03   0.195103E-03
   0.359400E+00   0.536931E-03   0.128610E-03   0.194897E-03   0.194897E-03
   0.359621E+00   0.437885E-04   0.127481E-03   0.194617E-03   0.194617E-03
   0.359842E+00   0.124786E-03   0.128589E-03   0.194410E-03   0.194410E-03
   0.360063E+00   0.630706E-04   0.128359E-03   0.194183E-03   0.194183E-03
   0.360283E+00   0.205344E-03   0.128098E-03   0.193954E-03   0.193954E-03
   0.360504E+00   0.311031E-03   0.128261E-03   0.193725E-03   0.193725E-03
   0.360725E+00   0.365240E-03   0.130141E-03   0.193496E-03   0.193496E-03
   0.360946E+00   0.178623E-03   0.129065E-03   0.193267E-03   0.193267E-03
   0.361167E+00   0.311125E-04   0.130991E-03   0.193039E-03   0.193039E-03
   0.361388E+00   0.459327E-03   0.133548E-03   0.192809E-03   0.192809E-03
   0.361608E+00   0.226538E-03   0.129524E-03   0.192581E-03   0.192581E-03
   0.361829E+00   0.109299E-03   0.131359E-03   0.192351E-03   0.192351E-03
   0.362050E+00   0.340898E-03   0.131910E-03   0.192122E-03   0.192122E-03
   0.362271E+00   0.312612E-03   0.131594E-03   0.191893E-03   0.191893E-03
   0.362492E+00   0.134795E-03   0.132352E-03   0.191664E-03   0.191664E-03
   0.362713E+00   0.275341E-03   0.134661E-03   0.191435E-03   0.191435E-03
   0.362933E+00   0.147967E-03   0.130331E-03   0.191205E-03   0.191205E-03
   0.363154E+00   0.216704E-03   0.132176E-03   0.190976E-03   0.190976E-03
   0.363375E+00   0.156542E-03   0.130862E-03   0.190746E-03   0.190746E-03
   0.363596E+00   0.371708E-04   0.132611E-03   0.190515E-03   0.190515E-03
   0.363817E+00   0.511726E-04   0.133086E-03   0.190286E-03   0.190286E-03
   0.364038E+00   0.708086E-04   0.134878E-03   0.190055E-03   0.190055E-03
   0.364258E+00   0.348028E-03   0.133651E-03   0.189824E-03   0.189824E-03
   0.364479E+00   0.484564E-04   0.133322E-03   0.189593E-03   0.189593E-03
   0.364700E+00   0.305905E-03   0.134632E-03   0.189362E-03   0.189362E-03
   0.364921E+00   0.549642E-04   0.134447E-03   0.189130E-03   0.189130E-03
   0.365142E+00   0.165357E-03   0.137315E-03   0.188900E-03   0.188900E-03
   0.365363E+00   0.219281E-03   0.137588E-03   0.188667E-03   0.188667E-03
   0.365583E+00   0.596281E-04   0.137764E-03   0.188435E-03   0.188435E-03
   0.365804E+00   0.175267E-03   0.137528E-03   0.188201E-03   0.188201E-03
   0.366025E+00   0.142718E-03   0.138063E-03   0.187969E-03   0.187969E-03
   0.366246E+00  -0.393986E-04   0.137583E-03   0.187736E-03   0.187736E-03
   0.366467E+00   0.327881E-03   0.141570E-03   0.187502E-03   0.187502E-03
   0.366687E+00   0.179049E-03   0.141697E-03   0.187269E-03   0.187269E-03
   0.366908E+00   0.968785E-04   0.142774E-03   0.187035E-03   0.187035E-03
   0.367129E+00   0.162967E-03   0.140978E-03   0.186801E-03   0.186801E-03
   0.367350E+00   0.206790E-03   0.142711E-03   0.186567E-03   0.186567E-03
   0.367571E+00   0.127397E-03   0.143489E-03   0.186341E-03   0.186341E-03
   0.367792E+00  -0.197456E-04   0.143742E-03   0.186095E-03   0.186095E-03
   0.368013E+00   0.140265E-03   0.146177E-03   0.185861E-03   0.185861E-03
   0.368233E+00   0.286156E-03   0.148851E-03   0.185628E-03   0.185628E-03
   0.368454E+00   0.220355E-03   0.146020E-03   0.185399E-03   0.185399E-03
   0.368675E+00   0.160368E-03   0.147311E-03   0.185157E-03   0.185157E-03
   0.368896E+00   0.739863E-04   0.147767E-03   0.184922E-03   0.184922E-03
   0.369117E+00   0.265511E-03   0.149739E-03   0.184687E-03   0.184687E-03
   0.369337E+00   0.287681E-03   0.151877E-03   0.184452E-03   0.184452E-03
   0.369558E+00   0.446557E-03   0.156399E-03   0.184217E-03   0.184217E-03
   0.369779E+00   0.978905E-04   0.152479E-03   0.183982E-03   0.183982E-03
   0.370000E+00   0.210280E-03   0.152425E-03   0.183746E-03   0.183746E-03

           ####      Real Space Data                               ####

           Distance distribution  function of particle  


      R          P(R)      ERROR

  0.0000E+00  0.0000E+00  0.0000E+00
  0.8588E+00  0.1877E-05  0.4197E-07
  0.1718E+01  0.4043E-05  0.6802E-07
  0.2576E+01  0.6491E-05  0.7955E-07
  0.3435E+01  0.9212E-05  0.7884E-07
  0.4294E+01  0.1219E-04  0.6920E-07
  0.5153E+01  0.1541E-04  0.5565E-07
  0.6012E+01  0.1886E-04  0.4664E-07
  0.6871E+01  0.2250E-04  0.5138E-07
  0.7729E+01  0.2632E-04  0.6728E-07
  0.8588E+01  0.3029E-04  0.8572E-07
  0.9447E+01  0.3439E-04  0.1017E-06
  0.1031E+02  0.3859E-04  0.1129E-06
  0.1116E+02  0.4287E-04  0.1186E-06
  0.1202E+02  0.4719E-04  0.1193E-06
  0.1288E+02  0.5154E-04  0.1164E-06
  0.1374E+02  0.5589E-04  0.1124E-06
  0.1460E+02  0.6022E-04  0.1098E-06
  0.1546E+02  0.6452E-04  0.1108E-06
  0.1632E+02  0.6875E-04  0.1160E-06
  0.1718E+02  0.7291E-04  0.1242E-06
  0.1804E+02  0.7699E-04  0.1333E-06
  0.1889E+02  0.8096E-04  0.1415E-06
  0.1975E+02  0.8482E-04  0.1475E-06
  0.2061E+02  0.8856E-04  0.1510E-06
  0.2147E+02  0.9217E-04  0.1523E-06
  0.2233E+02  0.9564E-04  0.1525E-06
  0.2319E+02  0.9897E-04  0.1526E-06
  0.2405E+02  0.1022E-03  0.1538E-06
  0.2491E+02  0.1052E-03  0.1566E-06
  0.2576E+02  0.1081E-03  0.1609E-06
  0.2662E+02  0.1109E-03  0.1658E-06
  0.2748E+02  0.1135E-03  0.1703E-06
  0.2834E+02  0.1160E-03  0.1736E-06
  0.2920E+02  0.1184E-03  0.1749E-06
  0.3006E+02  0.1207E-03  0.1742E-06
  0.3092E+02  0.1228E-03  0.1718E-06
  0.3178E+02  0.1249E-03  0.1683E-06
  0.3264E+02  0.1268E-03  0.1647E-06
  0.3349E+02  0.1287E-03  0.1619E-06
  0.3435E+02  0.1304E-03  0.1603E-06
  0.3521E+02  0.1321E-03  0.1604E-06
  0.3607E+02  0.1338E-03  0.1621E-06
  0.3693E+02  0.1353E-03  0.1651E-06
  0.3779E+02  0.1369E-03  0.1691E-06
  0.3865E+02  0.1383E-03  0.1737E-06
  0.3951E+02  0.1397E-03  0.1789E-06
  0.4036E+02  0.1411E-03  0.1845E-06
  0.4122E+02  0.1424E-03  0.1903E-06
  0.4208E+02  0.1436E-03  0.1962E-06
  0.4294E+02  0.1449E-03  0.2017E-06
  0.4380E+02  0.1460E-03  0.2065E-06
  0.4466E+02  0.1472E-03  0.2102E-06
  0.4552E+02  0.1483E-03  0.2125E-06
  0.4638E+02  0.1493E-03  0.2135E-06
  0.4724E+02  0.1503E-03  0.2137E-06
  0.4809E+02  0.1513E-03  0.2134E-06
  0.4895E+02  0.1523E-03  0.2137E-06
  0.4981E+02  0.1532E-03  0.2151E-06
  0.5067E+02  0.1542E-03  0.2184E-06
  0.5153E+02  0.1551E-03  0.2238E-06
  0.5239E+02  0.1560E-03  0.2309E-06
  0.5325E+02  0.1570E-03  0.2392E-06
  0.5411E+02  0.1579E-03  0.2478E-06
  0.5496E+02  0.1589E-03  0.2560E-06
  0.5582E+02  0.1599E-03  0.2630E-06
  0.5668E+02  0.1609E-03  0.2683E-06
  0.5754E+02  0.1620E-03  0.2715E-06
  0.5840E+02  0.1631E-03  0.2726E-06
  0.5926E+02  0.1642E-03  0.2718E-06
  0.6012E+02  0.1654E-03  0.2693E-06
  0.6098E+02  0.1666E-03  0.2658E-06
  0.6184E+02  0.1679E-03  0.2621E-06
  0.6269E+02  0.1692E-03  0.2589E-06
  0.6355E+02  0.1705E-03  0.2571E-06
  0.6441E+02  0.1718E-03  0.2575E-06
  0.6527E+02  0.1731E-03  0.2603E-06
  0.6613E+02  0.1744E-03  0.2656E-06
  0.6699E+02  0.1757E-03  0.2727E-06
  0.6785E+02  0.1770E-03  0.2808E-06
  0.6871E+02  0.1782E-03  0.2886E-06
  0.6956E+02  0.1795E-03  0.2953E-06
  0.7042E+02  0.1806E-03  0.2997E-06
  0.7128E+02  0.1817E-03  0.3014E-06
  0.7214E+02  0.1828E-03  0.3000E-06
  0.7300E+02  0.1838E-03  0.2961E-06
  0.7386E+02  0.1847E-03  0.2903E-06
  0.7472E+02  0.1855E-03  0.2838E-06
  0.7558E+02  0.1862E-03  0.2781E-06
  0.7644E+02  0.1869E-03  0.2747E-06
  0.7729E+02  0.1874E-03  0.2747E-06
  0.7815E+02  0.1878E-03  0.2785E-06
  0.7901E+02  0.1882E-03  0.2858E-06
  0.7987E+02  0.1884E-03  0.2958E-06
  0.8073E+02  0.1885E-03  0.3072E-06
  0.8159E+02  0.1885E-03  0.3188E-06
  0.8245E+02  0.1883E-03  0.3298E-06
  0.8331E+02  0.1881E-03  0.3393E-06
  0.8416E+02  0.1878E-03  0.3472E-06
  0.8502E+02  0.1873E-03  0.3535E-06
  0.8588E+02  0.1867E-03  0.3583E-06
  0.8674E+02  0.1861E-03  0.3618E-06
  0.8760E+02  0.1853E-03  0.3644E-06
  0.8846E+02  0.1845E-03  0.3661E-06
  0.8932E+02  0.1835E-03  0.3669E-06
  0.9018E+02  0.1825E-03  0.3667E-06
  0.9104E+02  0.1813E-03  0.3654E-06
  0.9189E+02  0.1801E-03  0.3628E-06
  0.9275E+02  0.1788E-03  0.3589E-06
  0.9361E+02  0.1774E-03  0.3538E-06
  0.9447E+02  0.1760E-03  0.3478E-06
  0.9533E+02  0.1745E-03  0.3414E-06
  0.9619E+02  0.1729E-03  0.3351E-06
  0.9705E+02  0.1712E-03  0.3296E-06
  0.9791E+02  0.1695E-03  0.3252E-06
  0.9876E+02  0.1677E-03  0.3224E-06
  0.9962E+02  0.1659E-03  0.3213E-06
  0.1005E+03  0.1640E-03  0.3215E-06
  0.1013E+03  0.1621E-03  0.3229E-06
  0.1022E+03  0.1601E-03  0.3249E-06
  0.1031E+03  0.1581E-03  0.3271E-06
  0.1039E+03  0.1560E-03  0.3292E-06
  0.1048E+03  0.1539E-03  0.3310E-06
  0.1056E+03  0.1517E-03  0.3325E-06
  0.1065E+03  0.1495E-03  0.3340E-06
  0.1074E+03  0.1473E-03  0.3358E-06
  0.1082E+03  0.1450E-03  0.3384E-06
  0.1091E+03  0.1427E-03  0.3420E-06
  0.1099E+03  0.1404E-03  0.3468E-06
  0.1108E+03  0.1380E-03  0.3530E-06
  0.1116E+03  0.1357E-03  0.3604E-06
  0.1125E+03  0.1333E-03  0.3686E-06
  0.1134E+03  0.1309E-03  0.3774E-06
  0.1142E+03  0.1285E-03  0.3864E-06
  0.1151E+03  0.1261E-03  0.3953E-06
  0.1159E+03  0.1237E-03  0.4038E-06
  0.1168E+03  0.1212E-03  0.4118E-06
  0.1177E+03  0.1188E-03  0.4193E-06
  0.1185E+03  0.1165E-03  0.4263E-06
  0.1194E+03  0.1141E-03  0.4328E-06
  0.1202E+03  0.1118E-03  0.4388E-06
  0.1211E+03  0.1094E-03  0.4444E-06
  0.1220E+03  0.1072E-03  0.4496E-06
  0.1228E+03  0.1049E-03  0.4543E-06
  0.1237E+03  0.1027E-03  0.4585E-06
  0.1245E+03  0.1006E-03  0.4622E-06
  0.1254E+03  0.9852E-04  0.4653E-06
  0.1262E+03  0.9648E-04  0.4680E-06
  0.1271E+03  0.9451E-04  0.4702E-06
  0.1280E+03  0.9259E-04  0.4720E-06
  0.1288E+03  0.9072E-04  0.4734E-06
  0.1297E+03  0.8891E-04  0.4744E-06
  0.1305E+03  0.8716E-04  0.4750E-06
  0.1314E+03  0.8545E-04  0.4751E-06
  0.1323E+03  0.8379E-04  0.4747E-06
  0.1331E+03  0.8218E-04  0.4737E-06
  0.1340E+03  0.8060E-04  0.4720E-06
  0.1348E+03  0.7906E-04  0.4699E-06
  0.1357E+03  0.7756E-04  0.4673E-06
  0.1366E+03  0.7608E-04  0.4645E-06
  0.1374E+03  0.7463E-04  0.4616E-06
  0.1383E+03  0.7320E-04  0.4588E-06
  0.1391E+03  0.7179E-04  0.4561E-06
  0.1400E+03  0.7040E-04  0.4536E-06
  0.1408E+03  0.6902E-04  0.4510E-06
  0.1417E+03  0.6765E-04  0.4483E-06
  0.1426E+03  0.6630E-04  0.4452E-06
  0.1434E+03  0.6497E-04  0.4414E-06
  0.1443E+03  0.6364E-04  0.4370E-06
  0.1451E+03  0.6233E-04  0.4319E-06
  0.1460E+03  0.6102E-04  0.4262E-06
  0.1469E+03  0.5973E-04  0.4205E-06
  0.1477E+03  0.5846E-04  0.4150E-06
  0.1486E+03  0.5720E-04  0.4104E-06
  0.1494E+03  0.5595E-04  0.4072E-06
  0.1503E+03  0.5471E-04  0.4057E-06
  0.1512E+03  0.5349E-04  0.4063E-06
  0.1520E+03  0.5228E-04  0.4087E-06
  0.1529E+03  0.5109E-04  0.4127E-06
  0.1537E+03  0.4991E-04  0.4179E-06
  0.1546E+03  0.4874E-04  0.4236E-06
  0.1554E+03  0.4759E-04  0.4294E-06
  0.1563E+03  0.4645E-04  0.4348E-06
  0.1572E+03  0.4532E-04  0.4394E-06
  0.1580E+03  0.4420E-04  0.4431E-06
  0.1589E+03  0.4309E-04  0.4461E-06
  0.1597E+03  0.4199E-04  0.4485E-06
  0.1606E+03  0.4090E-04  0.4506E-06
  0.1615E+03  0.3982E-04  0.4529E-06
  0.1623E+03  0.3875E-04  0.4556E-06
  0.1632E+03  0.3769E-04  0.4590E-06
  0.1640E+03  0.3664E-04  0.4631E-06
  0.1649E+03  0.3560E-04  0.4679E-06
  0.1658E+03  0.3456E-04  0.4732E-06
  0.1666E+03  0.3353E-04  0.4787E-06
  0.1675E+03  0.3251E-04  0.4842E-06
  0.1683E+03  0.3150E-04  0.4891E-06
  0.1692E+03  0.3050E-04  0.4934E-06
  0.1700E+03  0.2950E-04  0.4968E-06
  0.1709E+03  0.2852E-04  0.4992E-06
  0.1718E+03  0.2754E-04  0.5006E-06
  0.1726E+03  0.2657E-04  0.5010E-06
  0.1735E+03  0.2561E-04  0.5006E-06
  0.1743E+03  0.2467E-04  0.4996E-06
  0.1752E+03  0.2374E-04  0.4982E-06
  0.1761E+03  0.2282E-04  0.4966E-06
  0.1769E+03  0.2191E-04  0.4950E-06
  0.1778E+03  0.2102E-04  0.4937E-06
  0.1786E+03  0.2015E-04  0.4927E-06
  0.1795E+03  0.1930E-04  0.4923E-06
  0.1804E+03  0.1846E-04  0.4925E-06
  0.1812E+03  0.1765E-04  0.4934E-06
  0.1821E+03  0.1686E-04  0.4951E-06
  0.1829E+03  0.1608E-04  0.4976E-06
  0.1838E+03  0.1533E-04  0.5010E-06
  0.1846E+03  0.1460E-04  0.5052E-06
  0.1855E+03  0.1390E-04  0.5103E-06
  0.1864E+03  0.1321E-04  0.5162E-06
  0.1872E+03  0.1255E-04  0.5228E-06
  0.1881E+03  0.1191E-04  0.5301E-06
  0.1889E+03  0.1129E-04  0.5380E-06
  0.1898E+03  0.1070E-04  0.5463E-06
  0.1907E+03  0.1012E-04  0.5548E-06
  0.1915E+03  0.9572E-05  0.5632E-06
  0.1924E+03  0.9041E-05  0.5714E-06
  0.1932E+03  0.8531E-05  0.5789E-06
  0.1941E+03  0.8042E-05  0.5855E-06
  0.1950E+03  0.7573E-05  0.5908E-06
  0.1958E+03  0.7124E-05  0.5948E-06
  0.1967E+03  0.6696E-05  0.5971E-06
  0.1975E+03  0.6287E-05  0.5976E-06
  0.1984E+03  0.5899E-05  0.5962E-06
  0.1992E+03  0.5529E-05  0.5930E-06
  0.2001E+03  0.5179E-05  0.5879E-06
  0.2010E+03  0.4847E-05  0.5811E-06
  0.2018E+03  0.4532E-05  0.5726E-06
  0.2027E+03  0.4235E-05  0.5626E-06
  0.2035E+03  0.3953E-05  0.5512E-06
  0.2044E+03  0.3686E-05  0.5386E-06
  0.2053E+03  0.3433E-05  0.5248E-06
  0.2061E+03  0.3193E-05  0.5097E-06
  0.2070E+03  0.2963E-05  0.4934E-06
  0.2078E+03  0.2743E-05  0.4758E-06
  0.2087E+03  0.2531E-05  0.4566E-06
  0.2096E+03  0.2324E-05  0.4357E-06
  0.2104E+03  0.2123E-05  0.4127E-06
  0.2113E+03  0.1924E-05  0.3874E-06
  0.2121E+03  0.1726E-05  0.3593E-06
  0.2130E+03  0.1527E-05  0.3282E-06
  0.2138E+03  0.1327E-05  0.2936E-06
  0.2147E+03  0.1123E-05  0.2553E-06
  0.2156E+03  0.9137E-06  0.2130E-06
  0.2164E+03  0.6980E-06  0.1665E-06
  0.2173E+03  0.4745E-06  0.1155E-06
  0.2181E+03  0.2422E-06  0.6000E-07
  0.2190E+03  0.0000E+00  0.0000E+00
