# Supplementary material for: The dynamic nature of netrin-1 and the structural basis for glycosaminoglycan fragment-induced filament formation
Source: Nat Commun. 2023 Mar 3;14:1226. doi: 10.1038/s41467-023-36692-w (PMC9984387; doi:10.1038/s41467-023-36692-w)
Supplement: Supplementary file 3 — Supplementary Data 1 [file 41467_2023_36692_MOESM3_ESM.zip › data_SEC-SAXS/sm16028-7_379539/chNET1_delC+dp8_long_16-553_219A.out]

           ####      G N O M             Version 5.0 (r12314)      ####
                                               Sat Jun 20 17:00:40 2020

           ####      Configuration                                 ####

    System Type:                   arbitrary monodisperse (job = 0)
    Minimum characteristic size:         0.0000
    Maximum characteristic size:       219.0000
    rad56:                               0.0000
    Force 0.0 at r = rmin:                  yes
    Force 0.0 at r = rmax:                  yes
    Initial alpha:                       0.0000
    Initial random seed:            32149871999
    Points in real space:                   256

    Input  1:                      ../chNET1_delC+dp8_long_peak1.dat
    First data point used:                   16
    Last data point used:                   553
    Scaling coefficient:             0.1000E+01
    Experimental setup:            point collimation


           ####      Results                                       ####

    Parameter    DISCRP  OSCILL  STABIL  SYSDEV  POSITV  VALCEN  SMOOTH
    Weight        1.000   3.000   3.000   3.000   1.000   1.000   1.000
    Sigma         0.300   0.600   0.120   0.120   0.120   0.120   0.600
    Ideal         0.700   1.100   0.000   1.000   1.000   0.950   0.000
    Current       0.689   1.300   0.003   0.961   1.000   0.873   0.210
               --------------------------------------------------------
    Estimate      0.999   0.895   0.999   1.000   1.000   0.666   0.885

    Angular range:                       0.0067 to       0.1253
    Reciprocal space Rg:             0.6537E+02
    Reciprocal space I(0):           0.2503E+00

    Real space range:                    0.0000 to     219.0000
    Real space Rg:                   0.6544E+02 +-   0.1128E+00
    Real space I(0):                 0.2503E+00 +-   0.3727E-03

    Highest ALPHA (theor):           0.1331E+06
    Current ALPHA:                   0.4198E+02

    Total Estimate:                      0.9409 (a EXCELLENT solution)


           ####      Experimental Data and Fit                     ####

      S          J EXP       ERROR       J REG       I REG

   0.000000E+00                                                0.250342E+00
   0.240475E-03                                                0.250322E+00
   0.480949E-03                                                0.250260E+00
   0.721424E-03                                                0.250156E+00
   0.961899E-03                                                0.250012E+00
   0.120237E-02                                                0.249826E+00
   0.144285E-02                                                0.249600E+00
   0.168332E-02                                                0.249332E+00
   0.192380E-02                                                0.249024E+00
   0.216427E-02                                                0.248674E+00
   0.240475E-02                                                0.248285E+00
   0.264522E-02                                                0.247855E+00
   0.288570E-02                                                0.247386E+00
   0.312617E-02                                                0.246876E+00
   0.336665E-02                                                0.246327E+00
   0.360712E-02                                                0.245739E+00
   0.384760E-02                                                0.245112E+00
   0.408807E-02                                                0.244446E+00
   0.432855E-02                                                0.243742E+00
   0.456902E-02                                                0.243001E+00
   0.480949E-02                                                0.242222E+00
   0.504997E-02                                                0.241405E+00
   0.529044E-02                                                0.240552E+00
   0.553092E-02                                                0.239663E+00
   0.577139E-02                                                0.238739E+00
   0.601187E-02                                                0.237778E+00
   0.625234E-02                                                0.236784E+00
   0.649282E-02                                                0.235754E+00
   0.673329E-02   0.231243E+00   0.226046E-02   0.234692E+00   0.234692E+00
   0.695412E-02   0.233844E+00   0.207783E-02   0.233686E+00   0.233686E+00
   0.717496E-02   0.235709E+00   0.207953E-02   0.232654E+00   0.232654E+00
   0.739579E-02   0.231650E+00   0.202220E-02   0.231594E+00   0.231594E+00
   0.761662E-02   0.233312E+00   0.179290E-02   0.230507E+00   0.230507E+00
   0.783745E-02   0.230066E+00   0.179455E-02   0.229394E+00   0.229394E+00
   0.805828E-02   0.229126E+00   0.175899E-02   0.228256E+00   0.228256E+00
   0.827911E-02   0.228305E+00   0.170113E-02   0.227092E+00   0.227092E+00
   0.849994E-02   0.224778E+00   0.165526E-02   0.225903E+00   0.225903E+00
   0.872077E-02   0.225296E+00   0.156823E-02   0.224690E+00   0.224690E+00
   0.894160E-02   0.223833E+00   0.154975E-02   0.223454E+00   0.223454E+00
   0.916243E-02   0.222165E+00   0.146969E-02   0.222194E+00   0.222194E+00
   0.938326E-02   0.220911E+00   0.142242E-02   0.220911E+00   0.220911E+00
   0.960409E-02   0.220036E+00   0.142367E-02   0.219606E+00   0.219606E+00
   0.982492E-02   0.218100E+00   0.143591E-02   0.218280E+00   0.218280E+00
   0.100458E-01   0.215271E+00   0.135124E-02   0.216932E+00   0.216932E+00
   0.102666E-01   0.216256E+00   0.133141E-02   0.215564E+00   0.215564E+00
   0.104874E-01   0.212585E+00   0.127921E-02   0.214175E+00   0.214175E+00
   0.107083E-01   0.212889E+00   0.125767E-02   0.212768E+00   0.212768E+00
   0.109291E-01   0.211692E+00   0.124726E-02   0.211341E+00   0.211341E+00
   0.111499E-01   0.209709E+00   0.120949E-02   0.209896E+00   0.209896E+00
   0.113707E-01   0.208766E+00   0.119905E-02   0.208433E+00   0.208433E+00
   0.115916E-01   0.206954E+00   0.120456E-02   0.206953E+00   0.206953E+00
   0.118124E-01   0.206142E+00   0.112875E-02   0.205456E+00   0.205456E+00
   0.120332E-01   0.202828E+00   0.113223E-02   0.203944E+00   0.203944E+00
   0.122541E-01   0.201849E+00   0.111481E-02   0.202416E+00   0.202416E+00
   0.124749E-01   0.200894E+00   0.107777E-02   0.200873E+00   0.200873E+00
   0.126957E-01   0.197166E+00   0.108556E-02   0.199315E+00   0.199315E+00
   0.129166E-01   0.197413E+00   0.106422E-02   0.197744E+00   0.197744E+00
   0.131374E-01   0.197347E+00   0.103053E-02   0.196160E+00   0.196160E+00
   0.133582E-01   0.192701E+00   0.104323E-02   0.194563E+00   0.194563E+00
   0.135791E-01   0.193547E+00   0.101516E-02   0.192955E+00   0.192955E+00
   0.137999E-01   0.190653E+00   0.985760E-03   0.191335E+00   0.191335E+00
   0.140207E-01   0.187866E+00   0.992909E-03   0.189704E+00   0.189704E+00
   0.142415E-01   0.187700E+00   0.947102E-03   0.188064E+00   0.188064E+00
   0.144624E-01   0.186624E+00   0.951478E-03   0.186414E+00   0.186414E+00
   0.146832E-01   0.183459E+00   0.950676E-03   0.184754E+00   0.184754E+00
   0.149040E-01   0.180954E+00   0.918646E-03   0.183087E+00   0.183087E+00
   0.151249E-01   0.183289E+00   0.911685E-03   0.181411E+00   0.181411E+00
   0.153457E-01   0.180808E+00   0.911448E-03   0.179729E+00   0.179729E+00
   0.155665E-01   0.179509E+00   0.898809E-03   0.178040E+00   0.178040E+00
   0.157874E-01   0.176069E+00   0.867843E-03   0.176345E+00   0.176345E+00
   0.160082E-01   0.173725E+00   0.863967E-03   0.174644E+00   0.174644E+00
   0.162290E-01   0.172327E+00   0.842653E-03   0.172939E+00   0.172939E+00
   0.164498E-01   0.171671E+00   0.860103E-03   0.171229E+00   0.171229E+00
   0.166707E-01   0.170670E+00   0.839294E-03   0.169515E+00   0.169515E+00
   0.168915E-01   0.168224E+00   0.837757E-03   0.167799E+00   0.167799E+00
   0.171123E-01   0.166039E+00   0.807380E-03   0.166079E+00   0.166079E+00
   0.173332E-01   0.163698E+00   0.793789E-03   0.164358E+00   0.164358E+00
   0.175540E-01   0.164137E+00   0.784019E-03   0.162635E+00   0.162635E+00
   0.177748E-01   0.159931E+00   0.779591E-03   0.160911E+00   0.160911E+00
   0.179957E-01   0.159232E+00   0.770757E-03   0.159187E+00   0.159187E+00
   0.182165E-01   0.157816E+00   0.784674E-03   0.157462E+00   0.157462E+00
   0.184373E-01   0.156195E+00   0.761117E-03   0.155739E+00   0.155739E+00
   0.186582E-01   0.154324E+00   0.739009E-03   0.154016E+00   0.154016E+00
   0.188790E-01   0.152690E+00   0.737213E-03   0.152295E+00   0.152295E+00
   0.190998E-01   0.150790E+00   0.726192E-03   0.150577E+00   0.150577E+00
   0.193207E-01   0.149509E+00   0.721478E-03   0.148860E+00   0.148860E+00
   0.195415E-01   0.146415E+00   0.723673E-03   0.147147E+00   0.147147E+00
   0.197623E-01   0.145819E+00   0.699151E-03   0.145438E+00   0.145438E+00
   0.199831E-01   0.145081E+00   0.701340E-03   0.143732E+00   0.143732E+00
   0.202040E-01   0.141662E+00   0.675888E-03   0.142031E+00   0.142031E+00
   0.204248E-01   0.140689E+00   0.685932E-03   0.140335E+00   0.140335E+00
   0.206456E-01   0.138694E+00   0.673762E-03   0.138645E+00   0.138645E+00
   0.208665E-01   0.138234E+00   0.679354E-03   0.136960E+00   0.136960E+00
   0.210873E-01   0.135688E+00   0.649019E-03   0.135281E+00   0.135281E+00
   0.213081E-01   0.133956E+00   0.648905E-03   0.133610E+00   0.133610E+00
   0.215290E-01   0.131767E+00   0.641071E-03   0.131945E+00   0.131945E+00
   0.217498E-01   0.130410E+00   0.642799E-03   0.130288E+00   0.130288E+00
   0.219706E-01   0.128372E+00   0.632176E-03   0.128639E+00   0.128639E+00
   0.221915E-01   0.127278E+00   0.627335E-03   0.126998E+00   0.126998E+00
   0.224123E-01   0.125685E+00   0.617075E-03   0.125365E+00   0.125365E+00
   0.226331E-01   0.123958E+00   0.597901E-03   0.123742E+00   0.123742E+00
   0.228539E-01   0.122583E+00   0.600311E-03   0.122128E+00   0.122128E+00
   0.230748E-01   0.120211E+00   0.597141E-03   0.120524E+00   0.120524E+00
   0.232956E-01   0.119905E+00   0.598985E-03   0.118929E+00   0.118929E+00
   0.235164E-01   0.117762E+00   0.593859E-03   0.117345E+00   0.117345E+00
   0.237373E-01   0.115974E+00   0.575877E-03   0.115772E+00   0.115772E+00
   0.239581E-01   0.113749E+00   0.562456E-03   0.114210E+00   0.114210E+00
   0.241789E-01   0.112549E+00   0.560489E-03   0.112659E+00   0.112659E+00
   0.243998E-01   0.110984E+00   0.560434E-03   0.111119E+00   0.111119E+00
   0.246206E-01   0.109327E+00   0.552281E-03   0.109592E+00   0.109592E+00
   0.248414E-01   0.108230E+00   0.557038E-03   0.108076E+00   0.108076E+00
   0.250623E-01   0.106710E+00   0.544465E-03   0.106573E+00   0.106573E+00
   0.252831E-01   0.104927E+00   0.534275E-03   0.105082E+00   0.105082E+00
   0.255039E-01   0.104706E+00   0.528024E-03   0.103605E+00   0.103605E+00
   0.257247E-01   0.101719E+00   0.528516E-03   0.102140E+00   0.102140E+00
   0.259456E-01   0.999764E-01   0.520349E-03   0.100688E+00   0.100688E+00
   0.261664E-01   0.993658E-01   0.521279E-03   0.992500E-01   0.992500E-01
   0.263872E-01   0.985596E-01   0.513724E-03   0.978254E-01   0.978254E-01
   0.266081E-01   0.963196E-01   0.505215E-03   0.964147E-01   0.964147E-01
   0.268289E-01   0.950639E-01   0.498759E-03   0.950179E-01   0.950179E-01
   0.270497E-01   0.937401E-01   0.494676E-03   0.936352E-01   0.936352E-01
   0.272706E-01   0.917186E-01   0.491896E-03   0.922669E-01   0.922669E-01
   0.274914E-01   0.910083E-01   0.489332E-03   0.909129E-01   0.909129E-01
   0.277122E-01   0.896872E-01   0.478749E-03   0.895735E-01   0.895735E-01
   0.279331E-01   0.888816E-01   0.473059E-03   0.882488E-01   0.882488E-01
   0.281539E-01   0.874032E-01   0.473405E-03   0.869388E-01   0.869388E-01
   0.283747E-01   0.861942E-01   0.474507E-03   0.856438E-01   0.856438E-01
   0.285955E-01   0.848863E-01   0.464488E-03   0.843637E-01   0.843637E-01
   0.288164E-01   0.825256E-01   0.458705E-03   0.830986E-01   0.830986E-01
   0.290372E-01   0.818910E-01   0.458288E-03   0.818487E-01   0.818487E-01
   0.292580E-01   0.806531E-01   0.445897E-03   0.806140E-01   0.806140E-01
   0.294789E-01   0.791661E-01   0.443178E-03   0.793946E-01   0.793946E-01
   0.296997E-01   0.782495E-01   0.440575E-03   0.781904E-01   0.781904E-01
   0.299205E-01   0.773978E-01   0.438922E-03   0.770016E-01   0.770016E-01
   0.301414E-01   0.765322E-01   0.440159E-03   0.758282E-01   0.758282E-01
   0.303622E-01   0.745850E-01   0.433146E-03   0.746702E-01   0.746702E-01
   0.305830E-01   0.732060E-01   0.421949E-03   0.735276E-01   0.735276E-01
   0.308039E-01   0.718273E-01   0.419022E-03   0.724004E-01   0.724004E-01
   0.310247E-01   0.715394E-01   0.415452E-03   0.712886E-01   0.712886E-01
   0.312455E-01   0.700442E-01   0.410525E-03   0.701921E-01   0.701921E-01
   0.314663E-01   0.690155E-01   0.413550E-03   0.691111E-01   0.691111E-01
   0.316872E-01   0.681236E-01   0.413988E-03   0.680455E-01   0.680455E-01
   0.319080E-01   0.665201E-01   0.398708E-03   0.669952E-01   0.669952E-01
   0.321288E-01   0.668862E-01   0.399477E-03   0.659602E-01   0.659602E-01
   0.323497E-01   0.656565E-01   0.395491E-03   0.649405E-01   0.649405E-01
   0.325705E-01   0.635484E-01   0.393200E-03   0.639359E-01   0.639359E-01
   0.327913E-01   0.631579E-01   0.389049E-03   0.629465E-01   0.629465E-01
   0.330122E-01   0.611856E-01   0.386027E-03   0.619722E-01   0.619722E-01
   0.332330E-01   0.617945E-01   0.384059E-03   0.610129E-01   0.610129E-01
   0.334538E-01   0.602718E-01   0.380345E-03   0.600685E-01   0.600685E-01
   0.336747E-01   0.593406E-01   0.371725E-03   0.591389E-01   0.591389E-01
   0.338955E-01   0.583283E-01   0.374122E-03   0.582241E-01   0.582241E-01
   0.341163E-01   0.575048E-01   0.369059E-03   0.573240E-01   0.573240E-01
   0.343371E-01   0.560901E-01   0.367055E-03   0.564385E-01   0.564385E-01
   0.345580E-01   0.553955E-01   0.360049E-03   0.555674E-01   0.555674E-01
   0.347788E-01   0.549018E-01   0.360765E-03   0.547107E-01   0.547107E-01
   0.349996E-01   0.540069E-01   0.358613E-03   0.538683E-01   0.538683E-01
   0.352205E-01   0.523797E-01   0.354168E-03   0.530399E-01   0.530399E-01
   0.354413E-01   0.521697E-01   0.351482E-03   0.522256E-01   0.522256E-01
   0.356621E-01   0.515814E-01   0.351851E-03   0.514252E-01   0.514252E-01
   0.358830E-01   0.508248E-01   0.345456E-03   0.506386E-01   0.506386E-01
   0.361038E-01   0.495758E-01   0.336754E-03   0.498655E-01   0.498655E-01
   0.363246E-01   0.487137E-01   0.341344E-03   0.491060E-01   0.491060E-01
   0.365455E-01   0.481486E-01   0.336065E-03   0.483598E-01   0.483598E-01
   0.367663E-01   0.476222E-01   0.337494E-03   0.476268E-01   0.476268E-01
   0.369871E-01   0.467716E-01   0.338687E-03   0.469069E-01   0.469069E-01
   0.372079E-01   0.462363E-01   0.324713E-03   0.461999E-01   0.461999E-01
   0.374288E-01   0.454174E-01   0.326254E-03   0.455057E-01   0.455057E-01
   0.376496E-01   0.446679E-01   0.324073E-03   0.448241E-01   0.448241E-01
   0.378704E-01   0.440051E-01   0.320459E-03   0.441550E-01   0.441550E-01
   0.380913E-01   0.438569E-01   0.321500E-03   0.434982E-01   0.434982E-01
   0.383121E-01   0.432676E-01   0.326840E-03   0.428535E-01   0.428535E-01
   0.385329E-01   0.426844E-01   0.313087E-03   0.422209E-01   0.422209E-01
   0.387538E-01   0.417818E-01   0.312412E-03   0.416000E-01   0.416000E-01
   0.389746E-01   0.406721E-01   0.308628E-03   0.409908E-01   0.409908E-01
   0.391954E-01   0.407511E-01   0.308688E-03   0.403932E-01   0.403932E-01
   0.394162E-01   0.398084E-01   0.307531E-03   0.398068E-01   0.398068E-01
   0.396371E-01   0.395927E-01   0.306097E-03   0.392316E-01   0.392316E-01
   0.398579E-01   0.384878E-01   0.299962E-03   0.386675E-01   0.386675E-01
   0.400788E-01   0.380604E-01   0.302888E-03   0.381142E-01   0.381142E-01
   0.402996E-01   0.372973E-01   0.295029E-03   0.375715E-01   0.375715E-01
   0.405204E-01   0.367277E-01   0.293608E-03   0.370394E-01   0.370394E-01
   0.407412E-01   0.363722E-01   0.296516E-03   0.365176E-01   0.365176E-01
   0.409621E-01   0.359445E-01   0.293226E-03   0.360059E-01   0.360059E-01
   0.411829E-01   0.361590E-01   0.289502E-03   0.355043E-01   0.355043E-01
   0.414037E-01   0.351914E-01   0.287448E-03   0.350125E-01   0.350125E-01
   0.416246E-01   0.346856E-01   0.285626E-03   0.345303E-01   0.345303E-01
   0.418454E-01   0.336422E-01   0.285822E-03   0.340577E-01   0.340577E-01
   0.420662E-01   0.336247E-01   0.282167E-03   0.335944E-01   0.335944E-01
   0.422871E-01   0.334417E-01   0.284273E-03   0.331402E-01   0.331402E-01
   0.425079E-01   0.328963E-01   0.279007E-03   0.326951E-01   0.326951E-01
   0.427287E-01   0.323957E-01   0.276159E-03   0.322588E-01   0.322588E-01
   0.429496E-01   0.313630E-01   0.272670E-03   0.318312E-01   0.318312E-01
   0.431704E-01   0.316457E-01   0.276728E-03   0.314121E-01   0.314121E-01
   0.433912E-01   0.310430E-01   0.274057E-03   0.310013E-01   0.310013E-01
   0.436120E-01   0.305980E-01   0.272160E-03   0.305987E-01   0.305987E-01
   0.438329E-01   0.301773E-01   0.270340E-03   0.302042E-01   0.302042E-01
   0.440537E-01   0.294325E-01   0.264987E-03   0.298176E-01   0.298176E-01
   0.442745E-01   0.296771E-01   0.269268E-03   0.294387E-01   0.294387E-01
   0.444954E-01   0.288399E-01   0.262327E-03   0.290673E-01   0.290673E-01
   0.447162E-01   0.288356E-01   0.264435E-03   0.287034E-01   0.287034E-01
   0.449370E-01   0.281643E-01   0.264596E-03   0.283467E-01   0.283467E-01
   0.451579E-01   0.282090E-01   0.263819E-03   0.279972E-01   0.279972E-01
   0.453787E-01   0.273413E-01   0.256782E-03   0.276546E-01   0.276546E-01
   0.455995E-01   0.269919E-01   0.256154E-03   0.273189E-01   0.273189E-01
   0.458204E-01   0.275518E-01   0.257779E-03   0.269899E-01   0.269899E-01
   0.460412E-01   0.264963E-01   0.254594E-03   0.266674E-01   0.266674E-01
   0.462620E-01   0.267594E-01   0.256562E-03   0.263513E-01   0.263513E-01
   0.464828E-01   0.254783E-01   0.250045E-03   0.260416E-01   0.260416E-01
   0.467037E-01   0.257199E-01   0.252080E-03   0.257379E-01   0.257379E-01
   0.469245E-01   0.250069E-01   0.249358E-03   0.254403E-01   0.254403E-01
   0.471453E-01   0.251040E-01   0.247676E-03   0.251485E-01   0.251485E-01
   0.473662E-01   0.246439E-01   0.247839E-03   0.248625E-01   0.248625E-01
   0.475870E-01   0.243730E-01   0.246580E-03   0.245821E-01   0.245821E-01
   0.478078E-01   0.241201E-01   0.244925E-03   0.243072E-01   0.243072E-01
   0.480287E-01   0.239968E-01   0.243705E-03   0.240376E-01   0.240376E-01
   0.482495E-01   0.239703E-01   0.242133E-03   0.237734E-01   0.237734E-01
   0.484703E-01   0.236790E-01   0.243595E-03   0.235143E-01   0.235143E-01
   0.486912E-01   0.232105E-01   0.241050E-03   0.232602E-01   0.232602E-01
   0.489120E-01   0.226366E-01   0.237884E-03   0.230110E-01   0.230110E-01
   0.491328E-01   0.228379E-01   0.238666E-03   0.227667E-01   0.227667E-01
   0.493536E-01   0.226491E-01   0.237288E-03   0.225270E-01   0.225270E-01
   0.495745E-01   0.224130E-01   0.234182E-03   0.222920E-01   0.222920E-01
   0.497953E-01   0.221289E-01   0.235387E-03   0.220614E-01   0.220614E-01
   0.500161E-01   0.215780E-01   0.232115E-03   0.218352E-01   0.218352E-01
   0.502370E-01   0.214539E-01   0.236280E-03   0.216133E-01   0.216133E-01
   0.504578E-01   0.216308E-01   0.232887E-03   0.213957E-01   0.213957E-01
   0.506786E-01   0.213235E-01   0.228564E-03   0.211821E-01   0.211821E-01
   0.508995E-01   0.214043E-01   0.231064E-03   0.209725E-01   0.209725E-01
   0.511203E-01   0.209411E-01   0.228799E-03   0.207668E-01   0.207668E-01
   0.513411E-01   0.207522E-01   0.228194E-03   0.205650E-01   0.205650E-01
   0.515620E-01   0.203560E-01   0.226668E-03   0.203669E-01   0.203669E-01
   0.517828E-01   0.201753E-01   0.231164E-03   0.201725E-01   0.201725E-01
   0.520036E-01   0.200318E-01   0.222082E-03   0.199816E-01   0.199816E-01
   0.522244E-01   0.198958E-01   0.224550E-03   0.197943E-01   0.197943E-01
   0.524453E-01   0.198754E-01   0.222417E-03   0.196104E-01   0.196104E-01
   0.526661E-01   0.190446E-01   0.220959E-03   0.194298E-01   0.194298E-01
   0.528869E-01   0.190642E-01   0.220389E-03   0.192525E-01   0.192525E-01
   0.531078E-01   0.190531E-01   0.221406E-03   0.190784E-01   0.190784E-01
   0.533286E-01   0.189474E-01   0.220318E-03   0.189074E-01   0.189074E-01
   0.535494E-01   0.187992E-01   0.220689E-03   0.187395E-01   0.187395E-01
   0.537703E-01   0.183482E-01   0.222139E-03   0.185746E-01   0.185746E-01
   0.539911E-01   0.185333E-01   0.226234E-03   0.184126E-01   0.184126E-01
   0.542119E-01   0.181417E-01   0.228085E-03   0.182535E-01   0.182535E-01
   0.544328E-01   0.180432E-01   0.226314E-03   0.180972E-01   0.180972E-01
   0.546536E-01   0.176290E-01   0.229945E-03   0.179437E-01   0.179437E-01
   0.548744E-01   0.175064E-01   0.230285E-03   0.177928E-01   0.177928E-01
   0.550952E-01   0.174050E-01   0.229086E-03   0.176446E-01   0.176446E-01
   0.553161E-01   0.175804E-01   0.234262E-03   0.174990E-01   0.174990E-01
   0.555369E-01   0.170536E-01   0.230534E-03   0.173559E-01   0.173559E-01
   0.557577E-01   0.169286E-01   0.231291E-03   0.172152E-01   0.172152E-01
   0.559786E-01   0.172120E-01   0.235769E-03   0.170770E-01   0.170770E-01
   0.561994E-01   0.169458E-01   0.233551E-03   0.169411E-01   0.169411E-01
   0.564202E-01   0.168801E-01   0.235021E-03   0.168076E-01   0.168076E-01
   0.566411E-01   0.170474E-01   0.235875E-03   0.166764E-01   0.166764E-01
   0.568619E-01   0.169942E-01   0.236947E-03   0.165474E-01   0.165474E-01
   0.570827E-01   0.165092E-01   0.239300E-03   0.164205E-01   0.164205E-01
   0.573036E-01   0.163074E-01   0.239181E-03   0.162959E-01   0.162959E-01
   0.575244E-01   0.160396E-01   0.238926E-03   0.161733E-01   0.161733E-01
   0.577452E-01   0.160833E-01   0.243917E-03   0.160528E-01   0.160528E-01
   0.579660E-01   0.161243E-01   0.241107E-03   0.159343E-01   0.159343E-01
   0.581869E-01   0.159244E-01   0.240605E-03   0.158178E-01   0.158178E-01
   0.584077E-01   0.154153E-01   0.239910E-03   0.157032E-01   0.157032E-01
   0.586285E-01   0.156135E-01   0.233817E-03   0.155906E-01   0.155906E-01
   0.588494E-01   0.154041E-01   0.227477E-03   0.154798E-01   0.154798E-01
   0.590702E-01   0.153170E-01   0.227573E-03   0.153708E-01   0.153708E-01
   0.592910E-01   0.150073E-01   0.223387E-03   0.152637E-01   0.152637E-01
   0.595119E-01   0.149946E-01   0.222394E-03   0.151583E-01   0.151583E-01
   0.597327E-01   0.151246E-01   0.223810E-03   0.150547E-01   0.150547E-01
   0.599535E-01   0.149529E-01   0.218715E-03   0.149527E-01   0.149527E-01
   0.601744E-01   0.152456E-01   0.218105E-03   0.148524E-01   0.148524E-01
   0.603952E-01   0.145923E-01   0.214644E-03   0.147538E-01   0.147538E-01
   0.606160E-01   0.145949E-01   0.214256E-03   0.146568E-01   0.146568E-01
   0.608368E-01   0.142660E-01   0.214333E-03   0.145613E-01   0.145613E-01
   0.610577E-01   0.141227E-01   0.210648E-03   0.144674E-01   0.144674E-01
   0.612785E-01   0.141149E-01   0.212165E-03   0.143750E-01   0.143750E-01
   0.614993E-01   0.142807E-01   0.209893E-03   0.142841E-01   0.142841E-01
   0.617202E-01   0.145162E-01   0.207917E-03   0.141947E-01   0.141947E-01
   0.619410E-01   0.140744E-01   0.209930E-03   0.141066E-01   0.141066E-01
   0.621618E-01   0.137996E-01   0.206472E-03   0.140200E-01   0.140200E-01
   0.623827E-01   0.138680E-01   0.206552E-03   0.139348E-01   0.139348E-01
   0.626035E-01   0.141223E-01   0.207035E-03   0.138509E-01   0.138509E-01
   0.628243E-01   0.137387E-01   0.202913E-03   0.137684E-01   0.137684E-01
   0.630451E-01   0.134262E-01   0.202659E-03   0.136871E-01   0.136871E-01
   0.632660E-01   0.135917E-01   0.203655E-03   0.136071E-01   0.136071E-01
   0.634868E-01   0.135591E-01   0.201873E-03   0.135284E-01   0.135284E-01
   0.637077E-01   0.135572E-01   0.202653E-03   0.134509E-01   0.134509E-01
   0.639285E-01   0.131860E-01   0.200160E-03   0.133745E-01   0.133745E-01
   0.641493E-01   0.134707E-01   0.198905E-03   0.132994E-01   0.132994E-01
   0.643701E-01   0.130966E-01   0.198100E-03   0.132254E-01   0.132254E-01
   0.645910E-01   0.132017E-01   0.198591E-03   0.131525E-01   0.131525E-01
   0.648118E-01   0.128978E-01   0.195281E-03   0.130807E-01   0.130807E-01
   0.650326E-01   0.128924E-01   0.198534E-03   0.130100E-01   0.130100E-01
   0.652535E-01   0.127671E-01   0.196547E-03   0.129404E-01   0.129404E-01
   0.654743E-01   0.128282E-01   0.193164E-03   0.128718E-01   0.128718E-01
   0.656951E-01   0.125252E-01   0.194015E-03   0.128042E-01   0.128042E-01
   0.659160E-01   0.127557E-01   0.191953E-03   0.127375E-01   0.127375E-01
   0.661368E-01   0.128739E-01   0.194577E-03   0.126719E-01   0.126719E-01
   0.663576E-01   0.124563E-01   0.192491E-03   0.126071E-01   0.126071E-01
   0.665784E-01   0.128415E-01   0.193532E-03   0.125433E-01   0.125433E-01
   0.667993E-01   0.127093E-01   0.191394E-03   0.124804E-01   0.124804E-01
   0.670201E-01   0.127316E-01   0.191524E-03   0.124183E-01   0.124183E-01
   0.672409E-01   0.123550E-01   0.189197E-03   0.123571E-01   0.123571E-01
   0.674618E-01   0.123275E-01   0.189069E-03   0.122967E-01   0.122967E-01
   0.676826E-01   0.119907E-01   0.188139E-03   0.122371E-01   0.122371E-01
   0.679034E-01   0.120052E-01   0.187574E-03   0.121783E-01   0.121783E-01
   0.681243E-01   0.122385E-01   0.188508E-03   0.121203E-01   0.121203E-01
   0.683451E-01   0.121026E-01   0.185901E-03   0.120629E-01   0.120629E-01
   0.685659E-01   0.121196E-01   0.187592E-03   0.120063E-01   0.120063E-01
   0.687868E-01   0.122213E-01   0.186948E-03   0.119504E-01   0.119504E-01
   0.690076E-01   0.119142E-01   0.185163E-03   0.118952E-01   0.118952E-01
   0.692284E-01   0.117884E-01   0.185686E-03   0.118406E-01   0.118406E-01
   0.694493E-01   0.120799E-01   0.184305E-03   0.117867E-01   0.117867E-01
   0.696701E-01   0.117094E-01   0.183026E-03   0.117333E-01   0.117333E-01
   0.698909E-01   0.119882E-01   0.183430E-03   0.116806E-01   0.116806E-01
   0.701117E-01   0.118134E-01   0.182880E-03   0.116284E-01   0.116284E-01
   0.703326E-01   0.115068E-01   0.183889E-03   0.115767E-01   0.115767E-01
   0.705534E-01   0.112590E-01   0.182221E-03   0.115256E-01   0.115256E-01
   0.707742E-01   0.112882E-01   0.179151E-03   0.114750E-01   0.114750E-01
   0.709951E-01   0.112039E-01   0.180039E-03   0.114249E-01   0.114249E-01
   0.712159E-01   0.114621E-01   0.180549E-03   0.113752E-01   0.113752E-01
   0.714367E-01   0.114635E-01   0.178926E-03   0.113260E-01   0.113260E-01
   0.716576E-01   0.110608E-01   0.180100E-03   0.112773E-01   0.112773E-01
   0.718784E-01   0.113280E-01   0.181881E-03   0.112289E-01   0.112289E-01
   0.720992E-01   0.109839E-01   0.177033E-03   0.111809E-01   0.111809E-01
   0.723200E-01   0.111237E-01   0.176970E-03   0.111333E-01   0.111333E-01
   0.725409E-01   0.111047E-01   0.178742E-03   0.110861E-01   0.110861E-01
   0.727617E-01   0.107843E-01   0.177732E-03   0.110392E-01   0.110392E-01
   0.729825E-01   0.111381E-01   0.179623E-03   0.109926E-01   0.109926E-01
   0.732034E-01   0.109669E-01   0.180265E-03   0.109463E-01   0.109463E-01
   0.734242E-01   0.108903E-01   0.178961E-03   0.109003E-01   0.109003E-01
   0.736450E-01   0.109832E-01   0.181687E-03   0.108546E-01   0.108546E-01
   0.738659E-01   0.111162E-01   0.177777E-03   0.108091E-01   0.108091E-01
   0.740867E-01   0.109465E-01   0.179526E-03   0.107639E-01   0.107639E-01
   0.743075E-01   0.108314E-01   0.179872E-03   0.107189E-01   0.107189E-01
   0.745284E-01   0.108719E-01   0.179447E-03   0.106741E-01   0.106741E-01
   0.747492E-01   0.103772E-01   0.177018E-03   0.106295E-01   0.106295E-01
   0.749700E-01   0.105350E-01   0.175772E-03   0.105850E-01   0.105850E-01
   0.751909E-01   0.105665E-01   0.176569E-03   0.105407E-01   0.105407E-01
   0.754117E-01   0.106166E-01   0.176128E-03   0.104966E-01   0.104966E-01
   0.756325E-01   0.106275E-01   0.175239E-03   0.104525E-01   0.104525E-01
   0.758533E-01   0.106294E-01   0.174881E-03   0.104087E-01   0.104087E-01
   0.760742E-01   0.102608E-01   0.174180E-03   0.103649E-01   0.103649E-01
   0.762950E-01   0.105579E-01   0.172076E-03   0.103212E-01   0.103212E-01
   0.765158E-01   0.102142E-01   0.171978E-03   0.102775E-01   0.102775E-01
   0.767367E-01   0.101780E-01   0.171637E-03   0.102340E-01   0.102340E-01
   0.769575E-01   0.100805E-01   0.172350E-03   0.101905E-01   0.101905E-01
   0.771783E-01   0.990709E-02   0.171244E-03   0.101470E-01   0.101470E-01
   0.773992E-01   0.101842E-01   0.171488E-03   0.101036E-01   0.101036E-01
   0.776200E-01   0.100123E-01   0.169914E-03   0.100602E-01   0.100602E-01
   0.778408E-01   0.993911E-02   0.169220E-03   0.100168E-01   0.100168E-01
   0.780616E-01   0.977426E-02   0.168537E-03   0.997338E-02   0.997338E-02
   0.782825E-01   0.965837E-02   0.167509E-03   0.992997E-02   0.992997E-02
   0.785033E-01   0.986419E-02   0.169060E-03   0.988655E-02   0.988655E-02
   0.787241E-01   0.956928E-02   0.169206E-03   0.984310E-02   0.984310E-02
   0.789450E-01   0.984339E-02   0.165399E-03   0.979962E-02   0.979962E-02
   0.791658E-01   0.985323E-02   0.165567E-03   0.975610E-02   0.975610E-02
   0.793866E-01   0.973358E-02   0.165637E-03   0.971252E-02   0.971252E-02
   0.796075E-01   0.978584E-02   0.166214E-03   0.966889E-02   0.966889E-02
   0.798283E-01   0.951719E-02   0.164886E-03   0.962519E-02   0.962519E-02
   0.800491E-01   0.962985E-02   0.165443E-03   0.958143E-02   0.958143E-02
   0.802700E-01   0.954726E-02   0.164228E-03   0.953759E-02   0.953759E-02
   0.804908E-01   0.932376E-02   0.164023E-03   0.949367E-02   0.949367E-02
   0.807116E-01   0.932024E-02   0.162460E-03   0.944966E-02   0.944966E-02
   0.809325E-01   0.945877E-02   0.162757E-03   0.940556E-02   0.940556E-02
   0.811533E-01   0.948863E-02   0.164045E-03   0.936137E-02   0.936137E-02
   0.813741E-01   0.915059E-02   0.162803E-03   0.931707E-02   0.931707E-02
   0.815949E-01   0.915732E-02   0.160757E-03   0.927268E-02   0.927268E-02
   0.818158E-01   0.929717E-02   0.161672E-03   0.922818E-02   0.922818E-02
   0.820366E-01   0.918596E-02   0.162668E-03   0.918356E-02   0.918356E-02
   0.822574E-01   0.939345E-02   0.161333E-03   0.913884E-02   0.913884E-02
   0.824783E-01   0.909148E-02   0.161589E-03   0.909400E-02   0.909400E-02
   0.826991E-01   0.911663E-02   0.162504E-03   0.904905E-02   0.904905E-02
   0.829199E-01   0.944584E-02   0.161018E-03   0.900399E-02   0.900399E-02
   0.831408E-01   0.914299E-02   0.160327E-03   0.895881E-02   0.895881E-02
   0.833616E-01   0.881777E-02   0.159389E-03   0.891350E-02   0.891350E-02
   0.835824E-01   0.898624E-02   0.160906E-03   0.886808E-02   0.886808E-02
   0.838032E-01   0.866484E-02   0.159295E-03   0.882255E-02   0.882255E-02
   0.840241E-01   0.878405E-02   0.159545E-03   0.877689E-02   0.877689E-02
   0.842449E-01   0.871189E-02   0.157765E-03   0.873112E-02   0.873112E-02
   0.844657E-01   0.875068E-02   0.158272E-03   0.868523E-02   0.868523E-02
   0.846866E-01   0.863551E-02   0.157035E-03   0.863923E-02   0.863923E-02
   0.849074E-01   0.893824E-02   0.158137E-03   0.859311E-02   0.859311E-02
   0.851282E-01   0.870195E-02   0.157748E-03   0.854688E-02   0.854688E-02
   0.853491E-01   0.855786E-02   0.158202E-03   0.850055E-02   0.850055E-02
   0.855699E-01   0.822615E-02   0.155397E-03   0.845410E-02   0.845410E-02
   0.857907E-01   0.860937E-02   0.156716E-03   0.840756E-02   0.840756E-02
   0.860116E-01   0.842746E-02   0.155153E-03   0.836091E-02   0.836091E-02
   0.862324E-01   0.807347E-02   0.155642E-03   0.831417E-02   0.831417E-02
   0.864532E-01   0.834440E-02   0.155521E-03   0.826733E-02   0.826733E-02
   0.866741E-01   0.839031E-02   0.155806E-03   0.822040E-02   0.822040E-02
   0.868949E-01   0.799376E-02   0.153952E-03   0.817338E-02   0.817338E-02
   0.871157E-01   0.812786E-02   0.155197E-03   0.812629E-02   0.812629E-02
   0.873365E-01   0.814022E-02   0.152883E-03   0.807911E-02   0.807911E-02
   0.875574E-01   0.808728E-02   0.153654E-03   0.803186E-02   0.803186E-02
   0.877782E-01   0.789511E-02   0.152277E-03   0.798454E-02   0.798454E-02
   0.879990E-01   0.784502E-02   0.154410E-03   0.793716E-02   0.793716E-02
   0.882199E-01   0.783739E-02   0.152130E-03   0.788972E-02   0.788972E-02
   0.884407E-01   0.781190E-02   0.151596E-03   0.784222E-02   0.784222E-02
   0.886615E-01   0.795262E-02   0.152419E-03   0.779468E-02   0.779468E-02
   0.888824E-01   0.777451E-02   0.151660E-03   0.774710E-02   0.774710E-02
   0.891032E-01   0.771432E-02   0.150679E-03   0.769948E-02   0.769948E-02
   0.893240E-01   0.780023E-02   0.152440E-03   0.765182E-02   0.765182E-02
   0.895448E-01   0.725731E-02   0.149781E-03   0.760415E-02   0.760415E-02
   0.897657E-01   0.740900E-02   0.149395E-03   0.755645E-02   0.755645E-02
   0.899865E-01   0.783960E-02   0.150623E-03   0.750874E-02   0.750874E-02
   0.902073E-01   0.757522E-02   0.149009E-03   0.746103E-02   0.746103E-02
   0.904282E-01   0.749141E-02   0.149756E-03   0.741331E-02   0.741331E-02
   0.906490E-01   0.725026E-02   0.149339E-03   0.736560E-02   0.736560E-02
   0.908698E-01   0.742292E-02   0.148080E-03   0.731790E-02   0.731790E-02
   0.910907E-01   0.754150E-02   0.147937E-03   0.727022E-02   0.727022E-02
   0.913115E-01   0.717205E-02   0.146443E-03   0.722257E-02   0.722257E-02
   0.915323E-01   0.712053E-02   0.146868E-03   0.717495E-02   0.717495E-02
   0.917532E-01   0.714305E-02   0.146160E-03   0.712737E-02   0.712737E-02
   0.919740E-01   0.719723E-02   0.148335E-03   0.707983E-02   0.707983E-02
   0.921948E-01   0.721898E-02   0.146449E-03   0.703234E-02   0.703234E-02
   0.924157E-01   0.714975E-02   0.144866E-03   0.698492E-02   0.698492E-02
   0.926365E-01   0.714943E-02   0.145505E-03   0.693756E-02   0.693756E-02
   0.928573E-01   0.679827E-02   0.145486E-03   0.689027E-02   0.689027E-02
   0.930781E-01   0.668068E-02   0.145187E-03   0.684306E-02   0.684306E-02
   0.932990E-01   0.698513E-02   0.145148E-03   0.679594E-02   0.679594E-02
   0.935198E-01   0.683121E-02   0.145686E-03   0.674891E-02   0.674891E-02
   0.937406E-01   0.657310E-02   0.144259E-03   0.670197E-02   0.670197E-02
   0.939615E-01   0.668333E-02   0.143954E-03   0.665515E-02   0.665515E-02
   0.941823E-01   0.653014E-02   0.143032E-03   0.660843E-02   0.660843E-02
   0.944031E-01   0.651242E-02   0.144353E-03   0.656184E-02   0.656184E-02
   0.946240E-01   0.659706E-02   0.144289E-03   0.651537E-02   0.651537E-02
   0.948448E-01   0.646137E-02   0.143857E-03   0.646903E-02   0.646903E-02
   0.950656E-01   0.659211E-02   0.142668E-03   0.642283E-02   0.642283E-02
   0.952864E-01   0.640987E-02   0.143173E-03   0.637677E-02   0.637677E-02
   0.955073E-01   0.630839E-02   0.142975E-03   0.633086E-02   0.633086E-02
   0.957281E-01   0.639504E-02   0.141833E-03   0.628510E-02   0.628510E-02
   0.959490E-01   0.642960E-02   0.142859E-03   0.623954E-02   0.623954E-02
   0.961698E-01   0.629689E-02   0.142009E-03   0.619410E-02   0.619410E-02
   0.963906E-01   0.630970E-02   0.141565E-03   0.614885E-02   0.614885E-02
   0.966114E-01   0.630363E-02   0.141686E-03   0.610379E-02   0.610379E-02
   0.968323E-01   0.610996E-02   0.140935E-03   0.605891E-02   0.605891E-02
   0.970531E-01   0.604868E-02   0.140897E-03   0.601422E-02   0.601422E-02
   0.972739E-01   0.585077E-02   0.140647E-03   0.596973E-02   0.596973E-02
   0.974948E-01   0.589306E-02   0.140115E-03   0.592544E-02   0.592544E-02
   0.977156E-01   0.588374E-02   0.139421E-03   0.588136E-02   0.588136E-02
   0.979364E-01   0.600899E-02   0.139296E-03   0.583749E-02   0.583749E-02
   0.981573E-01   0.559182E-02   0.139047E-03   0.579384E-02   0.579384E-02
   0.983781E-01   0.585682E-02   0.139581E-03   0.575041E-02   0.575041E-02
   0.985989E-01   0.556228E-02   0.137894E-03   0.570721E-02   0.570721E-02
   0.988197E-01   0.567343E-02   0.140055E-03   0.566424E-02   0.566424E-02
   0.990406E-01   0.541976E-02   0.137718E-03   0.562151E-02   0.562151E-02
   0.992614E-01   0.551732E-02   0.136403E-03   0.557902E-02   0.557902E-02
   0.994822E-01   0.564864E-02   0.137435E-03   0.553677E-02   0.553677E-02
   0.997031E-01   0.526122E-02   0.137674E-03   0.549478E-02   0.549478E-02
   0.999239E-01   0.544213E-02   0.137112E-03   0.545304E-02   0.545304E-02
   0.100145E+00   0.540704E-02   0.137192E-03   0.541156E-02   0.541156E-02
   0.100366E+00   0.548069E-02   0.137504E-03   0.537033E-02   0.537033E-02
   0.100586E+00   0.517353E-02   0.135238E-03   0.532939E-02   0.532939E-02
   0.100807E+00   0.517366E-02   0.135800E-03   0.528871E-02   0.528871E-02
   0.101028E+00   0.538774E-02   0.135790E-03   0.524828E-02   0.524828E-02
   0.101249E+00   0.533214E-02   0.135765E-03   0.520816E-02   0.520816E-02
   0.101470E+00   0.509572E-02   0.137152E-03   0.516831E-02   0.516831E-02
   0.101691E+00   0.518688E-02   0.133968E-03   0.512872E-02   0.512872E-02
   0.101911E+00   0.500819E-02   0.134791E-03   0.508944E-02   0.508944E-02
   0.102132E+00   0.504874E-02   0.135360E-03   0.505045E-02   0.505045E-02
   0.102353E+00   0.487560E-02   0.133171E-03   0.501177E-02   0.501177E-02
   0.102574E+00   0.502776E-02   0.134191E-03   0.497333E-02   0.497333E-02
   0.102795E+00   0.486967E-02   0.134577E-03   0.493522E-02   0.493522E-02
   0.103015E+00   0.492053E-02   0.133288E-03   0.489741E-02   0.489741E-02
   0.103236E+00   0.472860E-02   0.133009E-03   0.485988E-02   0.485988E-02
   0.103457E+00   0.487105E-02   0.133314E-03   0.482267E-02   0.482267E-02
   0.103678E+00   0.498155E-02   0.132629E-03   0.478577E-02   0.478577E-02
   0.103899E+00   0.466117E-02   0.133530E-03   0.474917E-02   0.474917E-02
   0.104120E+00   0.462909E-02   0.132919E-03   0.471288E-02   0.471288E-02
   0.104341E+00   0.451647E-02   0.132084E-03   0.467691E-02   0.467691E-02
   0.104561E+00   0.456084E-02   0.131291E-03   0.464124E-02   0.464124E-02
   0.104782E+00   0.450846E-02   0.131315E-03   0.460588E-02   0.460588E-02
   0.105003E+00   0.457501E-02   0.131099E-03   0.457085E-02   0.457085E-02
   0.105224E+00   0.445681E-02   0.131827E-03   0.453613E-02   0.453613E-02
   0.105445E+00   0.452166E-02   0.132383E-03   0.450172E-02   0.450172E-02
   0.105665E+00   0.445180E-02   0.131355E-03   0.446764E-02   0.446764E-02
   0.105886E+00   0.430792E-02   0.129859E-03   0.443388E-02   0.443388E-02
   0.106107E+00   0.438312E-02   0.129629E-03   0.440042E-02   0.440042E-02
   0.106328E+00   0.432542E-02   0.130234E-03   0.436730E-02   0.436730E-02
   0.106549E+00   0.454336E-02   0.130185E-03   0.433450E-02   0.433450E-02
   0.106770E+00   0.431650E-02   0.129948E-03   0.430201E-02   0.430201E-02
   0.106991E+00   0.432278E-02   0.131145E-03   0.426985E-02   0.426985E-02
   0.107211E+00   0.414245E-02   0.128774E-03   0.423802E-02   0.423802E-02
   0.107432E+00   0.431149E-02   0.129236E-03   0.420649E-02   0.420649E-02
   0.107653E+00   0.417530E-02   0.128797E-03   0.417530E-02   0.417530E-02
   0.107874E+00   0.428573E-02   0.128616E-03   0.414444E-02   0.414444E-02
   0.108095E+00   0.390251E-02   0.128634E-03   0.411389E-02   0.411389E-02
   0.108315E+00   0.417005E-02   0.129390E-03   0.408366E-02   0.408366E-02
   0.108536E+00   0.403244E-02   0.127634E-03   0.405375E-02   0.405375E-02
   0.108757E+00   0.426267E-02   0.128953E-03   0.402420E-02   0.402420E-02
   0.108978E+00   0.405496E-02   0.127947E-03   0.399491E-02   0.399491E-02
   0.109199E+00   0.401528E-02   0.127149E-03   0.396597E-02   0.396597E-02
   0.109420E+00   0.389504E-02   0.128366E-03   0.393735E-02   0.393735E-02
   0.109641E+00   0.364461E-02   0.126607E-03   0.390904E-02   0.390904E-02
   0.109861E+00   0.389727E-02   0.129979E-03   0.388106E-02   0.388106E-02
   0.110082E+00   0.378475E-02   0.131630E-03   0.385340E-02   0.385340E-02
   0.110303E+00   0.359004E-02   0.131006E-03   0.382606E-02   0.382606E-02
   0.110524E+00   0.384617E-02   0.133484E-03   0.379901E-02   0.379901E-02
   0.110745E+00   0.383926E-02   0.133433E-03   0.377230E-02   0.377230E-02
   0.110965E+00   0.364089E-02   0.132837E-03   0.374589E-02   0.374589E-02
   0.111186E+00   0.382912E-02   0.134432E-03   0.371979E-02   0.371979E-02
   0.111407E+00   0.373357E-02   0.134978E-03   0.369401E-02   0.369401E-02
   0.111628E+00   0.386754E-02   0.134248E-03   0.366854E-02   0.366854E-02
   0.111849E+00   0.378948E-02   0.136760E-03   0.364336E-02   0.364336E-02
   0.112070E+00   0.349265E-02   0.135155E-03   0.361850E-02   0.361850E-02
   0.112290E+00   0.371257E-02   0.137034E-03   0.359395E-02   0.359395E-02
   0.112511E+00   0.356461E-02   0.135756E-03   0.356969E-02   0.356969E-02
   0.112732E+00   0.351015E-02   0.135911E-03   0.354574E-02   0.354574E-02
   0.112953E+00   0.353750E-02   0.136731E-03   0.352209E-02   0.352209E-02
   0.113174E+00   0.361120E-02   0.137069E-03   0.349873E-02   0.349873E-02
   0.113395E+00   0.328808E-02   0.136143E-03   0.347567E-02   0.347567E-02
   0.113615E+00   0.314568E-02   0.137597E-03   0.345290E-02   0.345290E-02
   0.113836E+00   0.317879E-02   0.138278E-03   0.343043E-02   0.343043E-02
   0.114057E+00   0.318991E-02   0.136913E-03   0.340824E-02   0.340824E-02
   0.114278E+00   0.353869E-02   0.135531E-03   0.338634E-02   0.338634E-02
   0.114499E+00   0.332180E-02   0.133327E-03   0.336473E-02   0.336473E-02
   0.114720E+00   0.333881E-02   0.132679E-03   0.334340E-02   0.334340E-02
   0.114940E+00   0.321216E-02   0.133792E-03   0.332234E-02   0.332234E-02
   0.115161E+00   0.323780E-02   0.130478E-03   0.330160E-02   0.330160E-02
   0.115382E+00   0.334567E-02   0.130904E-03   0.328108E-02   0.328108E-02
   0.115603E+00   0.313551E-02   0.129773E-03   0.326086E-02   0.326086E-02
   0.115824E+00   0.321043E-02   0.129968E-03   0.324092E-02   0.324092E-02
   0.116044E+00   0.311769E-02   0.129275E-03   0.322124E-02   0.322124E-02
   0.116265E+00   0.334834E-02   0.130482E-03   0.320182E-02   0.320182E-02
   0.116486E+00   0.334576E-02   0.127531E-03   0.318267E-02   0.318267E-02
   0.116707E+00   0.300742E-02   0.127878E-03   0.316378E-02   0.316378E-02
   0.116928E+00   0.330523E-02   0.127522E-03   0.314514E-02   0.314514E-02
   0.117149E+00   0.338110E-02   0.128250E-03   0.312677E-02   0.312677E-02
   0.117370E+00   0.319062E-02   0.128294E-03   0.310865E-02   0.310865E-02
   0.117590E+00   0.305380E-02   0.127574E-03   0.309077E-02   0.309077E-02
   0.117811E+00   0.295989E-02   0.126122E-03   0.307314E-02   0.307314E-02
   0.118032E+00   0.286744E-02   0.124697E-03   0.305577E-02   0.305577E-02
   0.118253E+00   0.315788E-02   0.125500E-03   0.303862E-02   0.303862E-02
   0.118474E+00   0.308262E-02   0.126324E-03   0.302172E-02   0.302172E-02
   0.118694E+00   0.308316E-02   0.125955E-03   0.300506E-02   0.300506E-02
   0.118915E+00   0.289418E-02   0.125548E-03   0.298862E-02   0.298862E-02
   0.119136E+00   0.303074E-02   0.124767E-03   0.297242E-02   0.297242E-02
   0.119357E+00   0.287870E-02   0.124476E-03   0.295645E-02   0.295645E-02
   0.119578E+00   0.296715E-02   0.123804E-03   0.294070E-02   0.294070E-02
   0.119799E+00   0.282731E-02   0.124822E-03   0.292517E-02   0.292517E-02
   0.120020E+00   0.277890E-02   0.123381E-03   0.290986E-02   0.290986E-02
   0.120240E+00   0.284727E-02   0.123996E-03   0.289477E-02   0.289477E-02
   0.120461E+00   0.294477E-02   0.124309E-03   0.287988E-02   0.287988E-02
   0.120682E+00   0.302935E-02   0.123465E-03   0.286520E-02   0.286520E-02
   0.120903E+00   0.296307E-02   0.123114E-03   0.285074E-02   0.285074E-02
   0.121124E+00   0.285093E-02   0.123401E-03   0.283647E-02   0.283647E-02
   0.121344E+00   0.277856E-02   0.122159E-03   0.282240E-02   0.282240E-02
   0.121565E+00   0.262004E-02   0.121923E-03   0.280854E-02   0.280854E-02
   0.121786E+00   0.275835E-02   0.123242E-03   0.279486E-02   0.279486E-02
   0.122007E+00   0.289659E-02   0.122023E-03   0.278137E-02   0.278137E-02
   0.122228E+00   0.287886E-02   0.122193E-03   0.276807E-02   0.276807E-02
   0.122449E+00   0.268654E-02   0.121523E-03   0.275495E-02   0.275495E-02
   0.122670E+00   0.273875E-02   0.121349E-03   0.274201E-02   0.274201E-02
   0.122890E+00   0.276646E-02   0.121754E-03   0.272926E-02   0.272926E-02
   0.123111E+00   0.255288E-02   0.121395E-03   0.271668E-02   0.271668E-02
   0.123332E+00   0.251567E-02   0.120303E-03   0.270426E-02   0.270426E-02
   0.123553E+00   0.264493E-02   0.120585E-03   0.269202E-02   0.269202E-02
   0.123774E+00   0.273703E-02   0.120507E-03   0.267994E-02   0.267994E-02
   0.123994E+00   0.249166E-02   0.119239E-03   0.266802E-02   0.266802E-02
   0.124215E+00   0.254785E-02   0.120248E-03   0.265627E-02   0.265627E-02
   0.124436E+00   0.254709E-02   0.119906E-03   0.264467E-02   0.264467E-02
   0.124657E+00   0.273976E-02   0.120174E-03   0.263322E-02   0.263322E-02
   0.124878E+00   0.245411E-02   0.118325E-03   0.262192E-02   0.262192E-02
   0.125099E+00   0.245404E-02   0.118864E-03   0.261077E-02   0.261077E-02
   0.125319E+00   0.255263E-02   0.118595E-03   0.259976E-02   0.259976E-02

           ####      Real Space Data                               ####

           Distance distribution  function of particle  


      R          P(R)      ERROR

  0.0000E+00  0.0000E+00  0.0000E+00
  0.8588E+00  0.2819E-05  0.2675E-07
  0.1718E+01  0.5737E-05  0.4968E-07
  0.2576E+01  0.8754E-05  0.6882E-07
  0.3435E+01  0.1187E-04  0.8427E-07
  0.4294E+01  0.1507E-04  0.9612E-07
  0.5153E+01  0.1837E-04  0.1045E-06
  0.6012E+01  0.2175E-04  0.1096E-06
  0.6871E+01  0.2521E-04  0.1116E-06
  0.7729E+01  0.2875E-04  0.1107E-06
  0.8588E+01  0.3235E-04  0.1072E-06
  0.9447E+01  0.3601E-04  0.1013E-06
  0.1031E+02  0.3973E-04  0.9346E-07
  0.1116E+02  0.4349E-04  0.8403E-07
  0.1202E+02  0.4729E-04  0.7355E-07
  0.1288E+02  0.5112E-04  0.6283E-07
  0.1374E+02  0.5496E-04  0.5308E-07
  0.1460E+02  0.5882E-04  0.4630E-07
  0.1546E+02  0.6267E-04  0.4486E-07
  0.1632E+02  0.6652E-04  0.4981E-07
  0.1718E+02  0.7035E-04  0.5969E-07
  0.1804E+02  0.7415E-04  0.7239E-07
  0.1889E+02  0.7791E-04  0.8633E-07
  0.1975E+02  0.8163E-04  0.1006E-06
  0.2061E+02  0.8529E-04  0.1145E-06
  0.2147E+02  0.8889E-04  0.1278E-06
  0.2233E+02  0.9242E-04  0.1400E-06
  0.2319E+02  0.9587E-04  0.1509E-06
  0.2405E+02  0.9924E-04  0.1604E-06
  0.2491E+02  0.1025E-03  0.1683E-06
  0.2576E+02  0.1057E-03  0.1744E-06
  0.2662E+02  0.1088E-03  0.1788E-06
  0.2748E+02  0.1118E-03  0.1814E-06
  0.2834E+02  0.1146E-03  0.1822E-06
  0.2920E+02  0.1174E-03  0.1812E-06
  0.3006E+02  0.1200E-03  0.1784E-06
  0.3092E+02  0.1225E-03  0.1741E-06
  0.3178E+02  0.1249E-03  0.1683E-06
  0.3264E+02  0.1272E-03  0.1612E-06
  0.3349E+02  0.1294E-03  0.1531E-06
  0.3435E+02  0.1315E-03  0.1444E-06
  0.3521E+02  0.1334E-03  0.1353E-06
  0.3607E+02  0.1353E-03  0.1265E-06
  0.3693E+02  0.1370E-03  0.1186E-06
  0.3779E+02  0.1387E-03  0.1121E-06
  0.3865E+02  0.1402E-03  0.1079E-06
  0.3951E+02  0.1417E-03  0.1065E-06
  0.4036E+02  0.1430E-03  0.1082E-06
  0.4122E+02  0.1443E-03  0.1129E-06
  0.4208E+02  0.1455E-03  0.1202E-06
  0.4294E+02  0.1467E-03  0.1294E-06
  0.4380E+02  0.1478E-03  0.1398E-06
  0.4466E+02  0.1488E-03  0.1509E-06
  0.4552E+02  0.1498E-03  0.1622E-06
  0.4638E+02  0.1508E-03  0.1732E-06
  0.4724E+02  0.1517E-03  0.1837E-06
  0.4809E+02  0.1526E-03  0.1932E-06
  0.4895E+02  0.1535E-03  0.2017E-06
  0.4981E+02  0.1544E-03  0.2090E-06
  0.5067E+02  0.1552E-03  0.2150E-06
  0.5153E+02  0.1561E-03  0.2195E-06
  0.5239E+02  0.1569E-03  0.2226E-06
  0.5325E+02  0.1578E-03  0.2243E-06
  0.5411E+02  0.1587E-03  0.2245E-06
  0.5496E+02  0.1596E-03  0.2235E-06
  0.5582E+02  0.1605E-03  0.2212E-06
  0.5668E+02  0.1615E-03  0.2178E-06
  0.5754E+02  0.1624E-03  0.2137E-06
  0.5840E+02  0.1634E-03  0.2088E-06
  0.5926E+02  0.1644E-03  0.2037E-06
  0.6012E+02  0.1655E-03  0.1985E-06
  0.6098E+02  0.1665E-03  0.1937E-06
  0.6184E+02  0.1676E-03  0.1895E-06
  0.6269E+02  0.1687E-03  0.1863E-06
  0.6355E+02  0.1698E-03  0.1845E-06
  0.6441E+02  0.1710E-03  0.1842E-06
  0.6527E+02  0.1721E-03  0.1856E-06
  0.6613E+02  0.1733E-03  0.1887E-06
  0.6699E+02  0.1745E-03  0.1934E-06
  0.6785E+02  0.1756E-03  0.1996E-06
  0.6871E+02  0.1768E-03  0.2068E-06
  0.6956E+02  0.1779E-03  0.2150E-06
  0.7042E+02  0.1790E-03  0.2236E-06
  0.7128E+02  0.1801E-03  0.2325E-06
  0.7214E+02  0.1812E-03  0.2413E-06
  0.7300E+02  0.1822E-03  0.2498E-06
  0.7386E+02  0.1832E-03  0.2579E-06
  0.7472E+02  0.1841E-03  0.2652E-06
  0.7558E+02  0.1850E-03  0.2718E-06
  0.7644E+02  0.1858E-03  0.2775E-06
  0.7729E+02  0.1865E-03  0.2822E-06
  0.7815E+02  0.1872E-03  0.2860E-06
  0.7901E+02  0.1877E-03  0.2889E-06
  0.7987E+02  0.1882E-03  0.2908E-06
  0.8073E+02  0.1886E-03  0.2919E-06
  0.8159E+02  0.1889E-03  0.2923E-06
  0.8245E+02  0.1890E-03  0.2921E-06
  0.8331E+02  0.1891E-03  0.2914E-06
  0.8416E+02  0.1891E-03  0.2905E-06
  0.8502E+02  0.1889E-03  0.2894E-06
  0.8588E+02  0.1886E-03  0.2885E-06
  0.8674E+02  0.1882E-03  0.2878E-06
  0.8760E+02  0.1877E-03  0.2875E-06
  0.8846E+02  0.1871E-03  0.2878E-06
  0.8932E+02  0.1863E-03  0.2888E-06
  0.9018E+02  0.1854E-03  0.2905E-06
  0.9104E+02  0.1844E-03  0.2929E-06
  0.9189E+02  0.1833E-03  0.2961E-06
  0.9275E+02  0.1820E-03  0.3000E-06
  0.9361E+02  0.1806E-03  0.3045E-06
  0.9447E+02  0.1792E-03  0.3095E-06
  0.9533E+02  0.1776E-03  0.3148E-06
  0.9619E+02  0.1759E-03  0.3202E-06
  0.9705E+02  0.1741E-03  0.3257E-06
  0.9791E+02  0.1722E-03  0.3311E-06
  0.9876E+02  0.1703E-03  0.3363E-06
  0.9962E+02  0.1682E-03  0.3410E-06
  0.1005E+03  0.1661E-03  0.3454E-06
  0.1013E+03  0.1639E-03  0.3492E-06
  0.1022E+03  0.1616E-03  0.3524E-06
  0.1031E+03  0.1593E-03  0.3550E-06
  0.1039E+03  0.1569E-03  0.3570E-06
  0.1048E+03  0.1545E-03  0.3585E-06
  0.1056E+03  0.1520E-03  0.3594E-06
  0.1065E+03  0.1495E-03  0.3599E-06
  0.1074E+03  0.1470E-03  0.3601E-06
  0.1082E+03  0.1445E-03  0.3599E-06
  0.1091E+03  0.1419E-03  0.3597E-06
  0.1099E+03  0.1394E-03  0.3594E-06
  0.1108E+03  0.1368E-03  0.3592E-06
  0.1116E+03  0.1343E-03  0.3592E-06
  0.1125E+03  0.1317E-03  0.3594E-06
  0.1134E+03  0.1292E-03  0.3601E-06
  0.1142E+03  0.1267E-03  0.3612E-06
  0.1151E+03  0.1242E-03  0.3627E-06
  0.1159E+03  0.1217E-03  0.3647E-06
  0.1168E+03  0.1193E-03  0.3672E-06
  0.1177E+03  0.1169E-03  0.3701E-06
  0.1185E+03  0.1146E-03  0.3732E-06
  0.1194E+03  0.1123E-03  0.3767E-06
  0.1202E+03  0.1100E-03  0.3803E-06
  0.1211E+03  0.1078E-03  0.3839E-06
  0.1220E+03  0.1056E-03  0.3875E-06
  0.1228E+03  0.1035E-03  0.3909E-06
  0.1237E+03  0.1014E-03  0.3940E-06
  0.1245E+03  0.9940E-04  0.3968E-06
  0.1254E+03  0.9743E-04  0.3992E-06
  0.1262E+03  0.9550E-04  0.4012E-06
  0.1271E+03  0.9362E-04  0.4026E-06
  0.1280E+03  0.9179E-04  0.4036E-06
  0.1288E+03  0.9001E-04  0.4041E-06
  0.1297E+03  0.8827E-04  0.4042E-06
  0.1305E+03  0.8657E-04  0.4038E-06
  0.1314E+03  0.8491E-04  0.4032E-06
  0.1323E+03  0.8330E-04  0.4023E-06
  0.1331E+03  0.8172E-04  0.4012E-06
  0.1340E+03  0.8018E-04  0.4001E-06
  0.1348E+03  0.7867E-04  0.3991E-06
  0.1357E+03  0.7719E-04  0.3983E-06
  0.1366E+03  0.7575E-04  0.3977E-06
  0.1374E+03  0.7433E-04  0.3975E-06
  0.1383E+03  0.7293E-04  0.3978E-06
  0.1391E+03  0.7156E-04  0.3985E-06
  0.1400E+03  0.7020E-04  0.3997E-06
  0.1408E+03  0.6887E-04  0.4014E-06
  0.1417E+03  0.6755E-04  0.4037E-06
  0.1426E+03  0.6625E-04  0.4063E-06
  0.1434E+03  0.6496E-04  0.4094E-06
  0.1443E+03  0.6368E-04  0.4128E-06
  0.1451E+03  0.6241E-04  0.4164E-06
  0.1460E+03  0.6115E-04  0.4201E-06
  0.1469E+03  0.5990E-04  0.4239E-06
  0.1477E+03  0.5865E-04  0.4277E-06
  0.1486E+03  0.5741E-04  0.4313E-06
  0.1494E+03  0.5617E-04  0.4348E-06
  0.1503E+03  0.5494E-04  0.4380E-06
  0.1512E+03  0.5371E-04  0.4409E-06
  0.1520E+03  0.5249E-04  0.4435E-06
  0.1529E+03  0.5126E-04  0.4458E-06
  0.1537E+03  0.5005E-04  0.4479E-06
  0.1546E+03  0.4883E-04  0.4496E-06
  0.1554E+03  0.4762E-04  0.4511E-06
  0.1563E+03  0.4642E-04  0.4524E-06
  0.1572E+03  0.4521E-04  0.4537E-06
  0.1580E+03  0.4402E-04  0.4549E-06
  0.1589E+03  0.4283E-04  0.4562E-06
  0.1597E+03  0.4164E-04  0.4577E-06
  0.1606E+03  0.4047E-04  0.4593E-06
  0.1615E+03  0.3930E-04  0.4613E-06
  0.1623E+03  0.3814E-04  0.4636E-06
  0.1632E+03  0.3699E-04  0.4663E-06
  0.1640E+03  0.3585E-04  0.4695E-06
  0.1649E+03  0.3473E-04  0.4731E-06
  0.1658E+03  0.3361E-04  0.4772E-06
  0.1666E+03  0.3251E-04  0.4817E-06
  0.1675E+03  0.3143E-04  0.4867E-06
  0.1683E+03  0.3035E-04  0.4920E-06
  0.1692E+03  0.2930E-04  0.4977E-06
  0.1700E+03  0.2826E-04  0.5036E-06
  0.1709E+03  0.2724E-04  0.5097E-06
  0.1718E+03  0.2624E-04  0.5159E-06
  0.1726E+03  0.2525E-04  0.5221E-06
  0.1735E+03  0.2429E-04  0.5283E-06
  0.1743E+03  0.2334E-04  0.5344E-06
  0.1752E+03  0.2242E-04  0.5404E-06
  0.1761E+03  0.2151E-04  0.5461E-06
  0.1769E+03  0.2063E-04  0.5515E-06
  0.1778E+03  0.1977E-04  0.5566E-06
  0.1786E+03  0.1892E-04  0.5613E-06
  0.1795E+03  0.1811E-04  0.5657E-06
  0.1804E+03  0.1731E-04  0.5696E-06
  0.1812E+03  0.1653E-04  0.5731E-06
  0.1821E+03  0.1578E-04  0.5760E-06
  0.1829E+03  0.1505E-04  0.5786E-06
  0.1838E+03  0.1434E-04  0.5806E-06
  0.1846E+03  0.1365E-04  0.5821E-06
  0.1855E+03  0.1298E-04  0.5832E-06
  0.1864E+03  0.1234E-04  0.5839E-06
  0.1872E+03  0.1171E-04  0.5841E-06
  0.1881E+03  0.1111E-04  0.5840E-06
  0.1889E+03  0.1053E-04  0.5836E-06
  0.1898E+03  0.9966E-05  0.5829E-06
  0.1907E+03  0.9424E-05  0.5821E-06
  0.1915E+03  0.8903E-05  0.5813E-06
  0.1924E+03  0.8401E-05  0.5805E-06
  0.1932E+03  0.7919E-05  0.5799E-06
  0.1941E+03  0.7456E-05  0.5797E-06
  0.1950E+03  0.7011E-05  0.5799E-06
  0.1958E+03  0.6584E-05  0.5806E-06
  0.1967E+03  0.6175E-05  0.5821E-06
  0.1975E+03  0.5784E-05  0.5843E-06
  0.1984E+03  0.5409E-05  0.5873E-06
  0.1992E+03  0.5051E-05  0.5911E-06
  0.2001E+03  0.4709E-05  0.5957E-06
  0.2010E+03  0.4382E-05  0.6008E-06
  0.2018E+03  0.4071E-05  0.6063E-06
  0.2027E+03  0.3774E-05  0.6120E-06
  0.2035E+03  0.3490E-05  0.6174E-06
  0.2044E+03  0.3220E-05  0.6223E-06
  0.2053E+03  0.2963E-05  0.6260E-06
  0.2061E+03  0.2717E-05  0.6280E-06
  0.2070E+03  0.2484E-05  0.6278E-06
  0.2078E+03  0.2260E-05  0.6248E-06
  0.2087E+03  0.2047E-05  0.6183E-06
  0.2096E+03  0.1843E-05  0.6075E-06
  0.2104E+03  0.1648E-05  0.5918E-06
  0.2113E+03  0.1461E-05  0.5705E-06
  0.2121E+03  0.1281E-05  0.5427E-06
  0.2130E+03  0.1107E-05  0.5077E-06
  0.2138E+03  0.9382E-06  0.4649E-06
  0.2147E+03  0.7745E-06  0.4133E-06
  0.2156E+03  0.6148E-06  0.3524E-06
  0.2164E+03  0.4582E-06  0.2813E-06
  0.2173E+03  0.3041E-06  0.1993E-06
  0.2181E+03  0.1516E-06  0.1058E-06
  0.2190E+03  0.0000E+00  0.0000E+00
