# Supplementary material for: The dynamic nature of netrin-1 and the structural basis for glycosaminoglycan fragment-induced filament formation
Source: Nat Commun. 2023 Mar 3;14:1226. doi: 10.1038/s41467-023-36692-w (PMC9984387; doi:10.1038/s41467-023-36692-w)
Supplement: Supplementary file 3 — Supplementary Data 1 [file 41467_2023_36692_MOESM3_ESM.zip › data_SEC-SAXS/sm16028-7_379539/chNET1_delC+dp8_long_peak1.dat]

Sample description: chromixs
Sample: chromixs  c= 0 mg/ml  Code: chromixs
  3.200000e-03   0.000000e+00   0.000000e+00
  3.420831e-03   1.046733e-01   1.666659e-02
  3.641662e-03   2.300978e-01   9.966085e-03
  3.862493e-03   2.421659e-01   6.982593e-03
  4.083323e-03   2.421325e-01   6.425386e-03
  4.304154e-03   2.420360e-01   5.129197e-03
  4.524985e-03   2.400466e-01   4.823462e-03
  4.745816e-03   2.409658e-01   4.322215e-03
  4.966647e-03   2.490494e-01   4.106420e-03
  5.187477e-03   2.416377e-01   3.539212e-03
  5.408308e-03   2.431054e-01   3.314969e-03
  5.629139e-03   2.398657e-01   3.004627e-03
  5.849970e-03   2.414462e-01   2.872496e-03
  6.070801e-03   2.381591e-01   2.652896e-03
  6.291632e-03   2.404237e-01   2.463334e-03
  6.512462e-03   2.376769e-01   2.395542e-03
  6.733293e-03   2.312434e-01   2.260462e-03
  6.954124e-03   2.338442e-01   2.077829e-03
  7.174955e-03   2.357086e-01   2.079533e-03
  7.395786e-03   2.316500e-01   2.022203e-03
  7.616617e-03   2.333118e-01   1.792899e-03
  7.837447e-03   2.300662e-01   1.794549e-03
  8.058278e-03   2.291263e-01   1.758990e-03
  8.279109e-03   2.283053e-01   1.701131e-03
  8.499940e-03   2.247782e-01   1.655256e-03
  8.720771e-03   2.252961e-01   1.568234e-03
  8.941601e-03   2.238335e-01   1.549753e-03
  9.162432e-03   2.221653e-01   1.469694e-03
  9.383263e-03   2.209110e-01   1.422418e-03
  9.604094e-03   2.200361e-01   1.423674e-03
  9.824925e-03   2.181000e-01   1.435913e-03
  1.004576e-02   2.152708e-01   1.351243e-03
  1.026659e-02   2.162565e-01   1.331414e-03
  1.048742e-02   2.125850e-01   1.279209e-03
  1.070825e-02   2.128888e-01   1.257671e-03
  1.092908e-02   2.116924e-01   1.247264e-03
  1.114991e-02   2.097089e-01   1.209490e-03
  1.137074e-02   2.087665e-01   1.199054e-03
  1.159157e-02   2.069543e-01   1.204558e-03
  1.181240e-02   2.061423e-01   1.128748e-03
  1.203323e-02   2.028284e-01   1.132226e-03
  1.225406e-02   2.018490e-01   1.114807e-03
  1.247489e-02   2.008939e-01   1.077770e-03
  1.269572e-02   1.971663e-01   1.085565e-03
  1.291656e-02   1.974130e-01   1.064220e-03
  1.313739e-02   1.973471e-01   1.030534e-03
  1.335822e-02   1.927015e-01   1.043232e-03
  1.357905e-02   1.935472e-01   1.015165e-03
  1.379988e-02   1.906527e-01   9.857597e-04
  1.402071e-02   1.878660e-01   9.929091e-04
  1.424154e-02   1.877003e-01   9.471019e-04
  1.446237e-02   1.866236e-01   9.514778e-04
  1.468320e-02   1.834586e-01   9.506765e-04
  1.490403e-02   1.809536e-01   9.186460e-04
  1.512486e-02   1.832895e-01   9.116849e-04
  1.534569e-02   1.808077e-01   9.114485e-04
  1.556653e-02   1.795093e-01   8.988089e-04
  1.578736e-02   1.760690e-01   8.678430e-04
  1.600819e-02   1.737249e-01   8.639673e-04
  1.622902e-02   1.723270e-01   8.426531e-04
  1.644985e-02   1.716712e-01   8.601030e-04
  1.667068e-02   1.706699e-01   8.392939e-04
  1.689151e-02   1.682245e-01   8.377566e-04
  1.711234e-02   1.660391e-01   8.073797e-04
  1.733317e-02   1.636978e-01   7.937886e-04
  1.755400e-02   1.641371e-01   7.840190e-04
  1.777483e-02   1.599310e-01   7.795907e-04
  1.799567e-02   1.592325e-01   7.707568e-04
  1.821650e-02   1.578157e-01   7.846736e-04
  1.843733e-02   1.561952e-01   7.611165e-04
  1.865816e-02   1.543240e-01   7.390087e-04
  1.887899e-02   1.526899e-01   7.372129e-04
  1.909982e-02   1.507903e-01   7.261921e-04
  1.932065e-02   1.495086e-01   7.214785e-04
  1.954148e-02   1.464146e-01   7.236734e-04
  1.976231e-02   1.458188e-01   6.991513e-04
  1.998314e-02   1.450807e-01   7.013400e-04
  2.020397e-02   1.416622e-01   6.758880e-04
  2.042480e-02   1.406887e-01   6.859317e-04
  2.064563e-02   1.386936e-01   6.737624e-04
  2.086647e-02   1.382336e-01   6.793543e-04
  2.108730e-02   1.356882e-01   6.490195e-04
  2.130813e-02   1.339560e-01   6.489048e-04
  2.152896e-02   1.317671e-01   6.410711e-04
  2.174979e-02   1.304100e-01   6.427994e-04
  2.197062e-02   1.283723e-01   6.321764e-04
  2.219145e-02   1.272784e-01   6.273348e-04
  2.241228e-02   1.256851e-01   6.170750e-04
  2.263311e-02   1.239578e-01   5.979012e-04
  2.285394e-02   1.225829e-01   6.003109e-04
  2.307477e-02   1.202115e-01   5.971407e-04
  2.329561e-02   1.199051e-01   5.989848e-04
  2.351644e-02   1.177623e-01   5.938592e-04
  2.373727e-02   1.159737e-01   5.758767e-04
  2.395810e-02   1.137487e-01   5.624562e-04
  2.417893e-02   1.125494e-01   5.604888e-04
  2.439976e-02   1.109840e-01   5.604338e-04
  2.462059e-02   1.093268e-01   5.522809e-04
  2.484142e-02   1.082296e-01   5.570383e-04
  2.506225e-02   1.067102e-01   5.444652e-04
  2.528308e-02   1.049268e-01   5.342749e-04
  2.550391e-02   1.047065e-01   5.280244e-04
  2.572474e-02   1.017185e-01   5.285161e-04
  2.594557e-02   9.997642e-02   5.203491e-04
  2.616641e-02   9.936575e-02   5.212786e-04
  2.638724e-02   9.855964e-02   5.137237e-04
  2.660807e-02   9.631955e-02   5.052150e-04
  2.682890e-02   9.506393e-02   4.987594e-04
  2.704973e-02   9.374005e-02   4.946760e-04
  2.727056e-02   9.171860e-02   4.918964e-04
  2.749139e-02   9.100829e-02   4.893319e-04
  2.771222e-02   8.968723e-02   4.787491e-04
  2.793305e-02   8.888156e-02   4.730594e-04
  2.815388e-02   8.740320e-02   4.734055e-04
  2.837471e-02   8.619418e-02   4.745070e-04
  2.859554e-02   8.488628e-02   4.644885e-04
  2.881638e-02   8.252563e-02   4.587053e-04
  2.903721e-02   8.189104e-02   4.582879e-04
  2.925804e-02   8.065306e-02   4.458968e-04
  2.947887e-02   7.916606e-02   4.431777e-04
  2.969970e-02   7.824950e-02   4.405747e-04
  2.992053e-02   7.739780e-02   4.389223e-04
  3.014136e-02   7.653224e-02   4.401590e-04
  3.036219e-02   7.458497e-02   4.331460e-04
  3.058302e-02   7.320599e-02   4.219488e-04
  3.080385e-02   7.182726e-02   4.190222e-04
  3.102468e-02   7.153940e-02   4.154518e-04
  3.124552e-02   7.004424e-02   4.105247e-04
  3.146635e-02   6.901551e-02   4.135500e-04
  3.168718e-02   6.812360e-02   4.139884e-04
  3.190801e-02   6.652012e-02   3.987083e-04
  3.212884e-02   6.688624e-02   3.994773e-04
  3.234967e-02   6.565645e-02   3.954910e-04
  3.257050e-02   6.354843e-02   3.931995e-04
  3.279133e-02   6.315785e-02   3.890495e-04
  3.301216e-02   6.118565e-02   3.860269e-04
  3.323299e-02   6.179449e-02   3.840587e-04
  3.345382e-02   6.027182e-02   3.803446e-04
  3.367465e-02   5.934062e-02   3.717248e-04
  3.389549e-02   5.832832e-02   3.741218e-04
  3.411632e-02   5.750476e-02   3.690589e-04
  3.433715e-02   5.609005e-02   3.670545e-04
  3.455798e-02   5.539552e-02   3.600487e-04
  3.477881e-02   5.490182e-02   3.607649e-04
  3.499964e-02   5.400692e-02   3.586133e-04
  3.522047e-02   5.237974e-02   3.541678e-04
  3.544130e-02   5.216969e-02   3.514821e-04
  3.566213e-02   5.158142e-02   3.518509e-04
  3.588296e-02   5.082485e-02   3.454562e-04
  3.610379e-02   4.957576e-02   3.367539e-04
  3.632462e-02   4.871368e-02   3.413439e-04
  3.654545e-02   4.814862e-02   3.360654e-04
  3.676629e-02   4.762225e-02   3.374937e-04
  3.698712e-02   4.677156e-02   3.386869e-04
  3.720795e-02   4.623631e-02   3.247128e-04
  3.742878e-02   4.541735e-02   3.262538e-04
  3.764961e-02   4.466792e-02   3.240733e-04
  3.787044e-02   4.400509e-02   3.204593e-04
  3.809127e-02   4.385689e-02   3.215003e-04
  3.831210e-02   4.326762e-02   3.268399e-04
  3.853293e-02   4.268435e-02   3.130866e-04
  3.875376e-02   4.178178e-02   3.124124e-04
  3.897459e-02   4.067215e-02   3.086280e-04
  3.919542e-02   4.075109e-02   3.086879e-04
  3.941625e-02   3.980839e-02   3.075312e-04
  3.963709e-02   3.959270e-02   3.060972e-04
  3.985792e-02   3.848778e-02   2.999625e-04
  4.007875e-02   3.806040e-02   3.028876e-04
  4.029958e-02   3.729729e-02   2.950288e-04
  4.052041e-02   3.672772e-02   2.936078e-04
  4.074124e-02   3.637218e-02   2.965155e-04
  4.096207e-02   3.594447e-02   2.932256e-04
  4.118290e-02   3.615899e-02   2.895025e-04
  4.140373e-02   3.519145e-02   2.874482e-04
  4.162456e-02   3.468562e-02   2.856257e-04
  4.184539e-02   3.364215e-02   2.858215e-04
  4.206622e-02   3.362473e-02   2.821671e-04
  4.228706e-02   3.344175e-02   2.842733e-04
  4.250789e-02   3.289625e-02   2.790073e-04
  4.272872e-02   3.239568e-02   2.761593e-04
  4.294955e-02   3.136295e-02   2.726705e-04
  4.317038e-02   3.164568e-02   2.767275e-04
  4.339121e-02   3.104303e-02   2.740575e-04
  4.361204e-02   3.059798e-02   2.721598e-04
  4.383287e-02   3.017734e-02   2.703396e-04
  4.405370e-02   2.943250e-02   2.649872e-04
  4.427453e-02   2.967711e-02   2.692684e-04
  4.449536e-02   2.883985e-02   2.623266e-04
  4.471620e-02   2.883561e-02   2.644354e-04
  4.493703e-02   2.816433e-02   2.645964e-04
  4.515786e-02   2.820902e-02   2.638193e-04
  4.537869e-02   2.734126e-02   2.567823e-04
  4.559952e-02   2.699194e-02   2.561542e-04
  4.582035e-02   2.755185e-02   2.577793e-04
  4.604118e-02   2.649631e-02   2.545935e-04
  4.626201e-02   2.675940e-02   2.565619e-04
  4.648284e-02   2.547830e-02   2.500453e-04
  4.670367e-02   2.571987e-02   2.520799e-04
  4.692450e-02   2.500691e-02   2.493577e-04
  4.714533e-02   2.510402e-02   2.476763e-04
  4.736617e-02   2.464386e-02   2.478388e-04
  4.758700e-02   2.437303e-02   2.465797e-04
  4.780783e-02   2.412007e-02   2.449251e-04
  4.802866e-02   2.399681e-02   2.437045e-04
  4.824949e-02   2.397033e-02   2.421332e-04
  4.847032e-02   2.367903e-02   2.435953e-04
  4.869115e-02   2.321045e-02   2.410497e-04
  4.891198e-02   2.263659e-02   2.378839e-04
  4.913281e-02   2.283788e-02   2.386661e-04
  4.935364e-02   2.264914e-02   2.372880e-04
  4.957447e-02   2.241300e-02   2.341821e-04
  4.979530e-02   2.212890e-02   2.353870e-04
  5.001614e-02   2.157796e-02   2.321147e-04
  5.023697e-02   2.145385e-02   2.362797e-04
  5.045780e-02   2.163080e-02   2.328870e-04
  5.067863e-02   2.132345e-02   2.285643e-04
  5.089946e-02   2.140433e-02   2.310641e-04
  5.112029e-02   2.094109e-02   2.287991e-04
  5.134112e-02   2.075217e-02   2.281943e-04
  5.156195e-02   2.035597e-02   2.266681e-04
  5.178278e-02   2.017533e-02   2.311642e-04
  5.200361e-02   2.003179e-02   2.220816e-04
  5.222444e-02   1.989575e-02   2.245502e-04
  5.244527e-02   1.987541e-02   2.224170e-04
  5.266610e-02   1.904460e-02   2.209593e-04
  5.288694e-02   1.906424e-02   2.203893e-04
  5.310777e-02   1.905313e-02   2.214059e-04
  5.332860e-02   1.894744e-02   2.203184e-04
  5.354943e-02   1.879922e-02   2.206894e-04
  5.377026e-02   1.834818e-02   2.221391e-04
  5.399109e-02   1.853330e-02   2.262339e-04
  5.421192e-02   1.814173e-02   2.280850e-04
  5.443275e-02   1.804320e-02   2.263143e-04
  5.465358e-02   1.762895e-02   2.299454e-04
  5.487441e-02   1.750639e-02   2.302850e-04
  5.509524e-02   1.740498e-02   2.290859e-04
  5.531607e-02   1.758044e-02   2.342619e-04
  5.553690e-02   1.705357e-02   2.305344e-04
  5.575774e-02   1.692860e-02   2.312913e-04
  5.597857e-02   1.721196e-02   2.357695e-04
  5.619940e-02   1.694576e-02   2.335506e-04
  5.642023e-02   1.688007e-02   2.350208e-04
  5.664106e-02   1.704742e-02   2.358746e-04
  5.686189e-02   1.699416e-02   2.369472e-04
  5.708272e-02   1.650915e-02   2.393002e-04
  5.730355e-02   1.630743e-02   2.391808e-04
  5.752438e-02   1.603963e-02   2.389265e-04
  5.774521e-02   1.608335e-02   2.439168e-04
  5.796605e-02   1.612434e-02   2.411068e-04
  5.818687e-02   1.592445e-02   2.406046e-04
  5.840771e-02   1.541528e-02   2.399097e-04
  5.862854e-02   1.561350e-02   2.338165e-04
  5.884937e-02   1.540412e-02   2.274766e-04
  5.907020e-02   1.531701e-02   2.275729e-04
  5.929103e-02   1.500731e-02   2.233869e-04
  5.951186e-02   1.499459e-02   2.223940e-04
  5.973269e-02   1.512463e-02   2.238099e-04
  5.995352e-02   1.495290e-02   2.187148e-04
  6.017435e-02   1.524561e-02   2.181046e-04
  6.039518e-02   1.459230e-02   2.146444e-04
  6.061601e-02   1.459487e-02   2.142556e-04
  6.083685e-02   1.426598e-02   2.143328e-04
  6.105768e-02   1.412268e-02   2.106481e-04
  6.127851e-02   1.411490e-02   2.121651e-04
  6.149934e-02   1.428071e-02   2.098928e-04
  6.172017e-02   1.451616e-02   2.079166e-04
  6.194100e-02   1.407444e-02   2.099298e-04
  6.216183e-02   1.379956e-02   2.064721e-04
  6.238266e-02   1.386795e-02   2.065523e-04
  6.260349e-02   1.412230e-02   2.070353e-04
  6.282432e-02   1.373869e-02   2.029128e-04
  6.304515e-02   1.342624e-02   2.026594e-04
  6.326598e-02   1.359170e-02   2.036550e-04
  6.348682e-02   1.355913e-02   2.018734e-04
  6.370765e-02   1.355716e-02   2.026535e-04
  6.392848e-02   1.318599e-02   2.001599e-04
  6.414931e-02   1.347069e-02   1.989054e-04
  6.437014e-02   1.309663e-02   1.980996e-04
  6.459097e-02   1.320168e-02   1.985909e-04
  6.481180e-02   1.289782e-02   1.952813e-04
  6.503263e-02   1.289242e-02   1.985340e-04
  6.525346e-02   1.276711e-02   1.965465e-04
  6.547429e-02   1.282816e-02   1.931643e-04
  6.569512e-02   1.252516e-02   1.940151e-04
  6.591595e-02   1.275574e-02   1.919529e-04
  6.613679e-02   1.287391e-02   1.945772e-04
  6.635762e-02   1.245633e-02   1.924910e-04
  6.657845e-02   1.284151e-02   1.935319e-04
  6.679928e-02   1.270930e-02   1.913942e-04
  6.702011e-02   1.273157e-02   1.915245e-04
  6.724094e-02   1.235504e-02   1.891973e-04
  6.746177e-02   1.232747e-02   1.890694e-04
  6.768260e-02   1.199071e-02   1.881394e-04
  6.790343e-02   1.200517e-02   1.875743e-04
  6.812426e-02   1.223851e-02   1.885079e-04
  6.834509e-02   1.210255e-02   1.859011e-04
  6.856592e-02   1.211958e-02   1.875916e-04
  6.878676e-02   1.222127e-02   1.869479e-04
  6.900759e-02   1.191415e-02   1.851627e-04
  6.922842e-02   1.178838e-02   1.856863e-04
  6.944925e-02   1.207993e-02   1.843052e-04
  6.967008e-02   1.170942e-02   1.830265e-04
  6.989091e-02   1.198816e-02   1.834303e-04
  7.011174e-02   1.181339e-02   1.828795e-04
  7.033257e-02   1.150682e-02   1.838895e-04
  7.055340e-02   1.125895e-02   1.822209e-04
  7.077423e-02   1.128819e-02   1.791511e-04
  7.099506e-02   1.120388e-02   1.800387e-04
  7.121589e-02   1.146213e-02   1.805494e-04
  7.143673e-02   1.146355e-02   1.789256e-04
  7.165756e-02   1.106077e-02   1.800995e-04
  7.187839e-02   1.132802e-02   1.818806e-04
  7.209922e-02   1.098388e-02   1.770331e-04
  7.232005e-02   1.112374e-02   1.769697e-04
  7.254088e-02   1.110467e-02   1.787423e-04
  7.276171e-02   1.078432e-02   1.777323e-04
  7.298254e-02   1.113813e-02   1.796234e-04
  7.320337e-02   1.096689e-02   1.802654e-04
  7.342420e-02   1.089033e-02   1.789609e-04
  7.364503e-02   1.098325e-02   1.816868e-04
  7.386586e-02   1.111622e-02   1.777766e-04
  7.408669e-02   1.094651e-02   1.795261e-04
  7.430753e-02   1.083142e-02   1.798717e-04
  7.452836e-02   1.087194e-02   1.794470e-04
  7.474919e-02   1.037718e-02   1.770183e-04
  7.497002e-02   1.053500e-02   1.757721e-04
  7.519085e-02   1.056651e-02   1.765689e-04
  7.541168e-02   1.061664e-02   1.761280e-04
  7.563251e-02   1.062754e-02   1.752394e-04
  7.585334e-02   1.062943e-02   1.748811e-04
  7.607417e-02   1.026079e-02   1.741795e-04
  7.629500e-02   1.055792e-02   1.720761e-04
  7.651583e-02   1.021418e-02   1.719778e-04
  7.673666e-02   1.017801e-02   1.716373e-04
  7.695750e-02   1.008052e-02   1.723500e-04
  7.717833e-02   9.907092e-03   1.712442e-04
  7.739916e-02   1.018420e-02   1.714880e-04
  7.761999e-02   1.001230e-02   1.699136e-04
  7.784082e-02   9.939109e-03   1.692197e-04
  7.806165e-02   9.774257e-03   1.685369e-04
  7.828248e-02   9.658369e-03   1.675088e-04
  7.850331e-02   9.864193e-03   1.690598e-04
  7.872414e-02   9.569275e-03   1.692062e-04
  7.894497e-02   9.843390e-03   1.653985e-04
  7.916580e-02   9.853227e-03   1.655666e-04
  7.938663e-02   9.733577e-03   1.656368e-04
  7.960747e-02   9.785845e-03   1.662141e-04
  7.982830e-02   9.517187e-03   1.648855e-04
  8.004913e-02   9.629849e-03   1.654431e-04
  8.026996e-02   9.547257e-03   1.642283e-04
  8.049079e-02   9.323758e-03   1.640234e-04
  8.071162e-02   9.320243e-03   1.624598e-04
  8.093245e-02   9.458771e-03   1.627572e-04
  8.115328e-02   9.488626e-03   1.640447e-04
  8.137411e-02   9.150586e-03   1.628028e-04
  8.159494e-02   9.157322e-03   1.607571e-04
  8.181577e-02   9.297170e-03   1.616719e-04
  8.203660e-02   9.185956e-03   1.626675e-04
  8.225744e-02   9.393449e-03   1.613333e-04
  8.247827e-02   9.091481e-03   1.615895e-04
  8.269910e-02   9.116628e-03   1.625039e-04
  8.291993e-02   9.445843e-03   1.610177e-04
  8.314076e-02   9.142994e-03   1.603270e-04
  8.336159e-02   8.817766e-03   1.593890e-04
  8.358242e-02   8.986244e-03   1.609064e-04
  8.380325e-02   8.664838e-03   1.592951e-04
  8.402408e-02   8.784048e-03   1.595449e-04
  8.424491e-02   8.711886e-03   1.577651e-04
  8.446574e-02   8.750680e-03   1.582724e-04
  8.468657e-02   8.635515e-03   1.570349e-04
  8.490741e-02   8.938243e-03   1.581367e-04
  8.512824e-02   8.701951e-03   1.577477e-04
  8.534907e-02   8.557856e-03   1.582020e-04
  8.556990e-02   8.226149e-03   1.553974e-04
  8.579073e-02   8.609366e-03   1.567162e-04
  8.601156e-02   8.427456e-03   1.551533e-04
  8.623239e-02   8.073467e-03   1.556417e-04
  8.645322e-02   8.344404e-03   1.555211e-04
  8.667405e-02   8.390312e-03   1.558057e-04
  8.689488e-02   7.993760e-03   1.539525e-04
  8.711571e-02   8.127860e-03   1.551965e-04
  8.733654e-02   8.140225e-03   1.528826e-04
  8.755738e-02   8.087283e-03   1.536539e-04
  8.777821e-02   7.895106e-03   1.522768e-04
  8.799904e-02   7.845017e-03   1.544101e-04
  8.821987e-02   7.837394e-03   1.521304e-04
  8.844070e-02   7.811900e-03   1.515958e-04
  8.866153e-02   7.952625e-03   1.524189e-04
  8.888236e-02   7.774513e-03   1.516604e-04
  8.910319e-02   7.714318e-03   1.506793e-04
  8.932402e-02   7.800226e-03   1.524396e-04
  8.954485e-02   7.257312e-03   1.497815e-04
  8.976568e-02   7.409001e-03   1.493954e-04
  8.998651e-02   7.839600e-03   1.506235e-04
  9.020734e-02   7.575222e-03   1.490086e-04
  9.042818e-02   7.491412e-03   1.497563e-04
  9.064901e-02   7.250259e-03   1.493386e-04
  9.086984e-02   7.422916e-03   1.480800e-04
  9.109067e-02   7.541498e-03   1.479366e-04
  9.131150e-02   7.172046e-03   1.464427e-04
  9.153233e-02   7.120534e-03   1.468680e-04
  9.175316e-02   7.143052e-03   1.461602e-04
  9.197399e-02   7.197233e-03   1.483354e-04
  9.219482e-02   7.218980e-03   1.464494e-04
  9.241565e-02   7.149753e-03   1.448661e-04
  9.263648e-02   7.149435e-03   1.455053e-04
  9.285731e-02   6.798267e-03   1.454861e-04
  9.307815e-02   6.680680e-03   1.451865e-04
  9.329898e-02   6.985134e-03   1.451478e-04
  9.351981e-02   6.831211e-03   1.456857e-04
  9.374064e-02   6.573101e-03   1.442595e-04
  9.396147e-02   6.683327e-03   1.439541e-04
  9.418230e-02   6.530143e-03   1.430322e-04
  9.440313e-02   6.512424e-03   1.443529e-04
  9.462396e-02   6.597057e-03   1.442892e-04
  9.484479e-02   6.461374e-03   1.438569e-04
  9.506562e-02   6.592109e-03   1.426680e-04
  9.528645e-02   6.409866e-03   1.431726e-04
  9.550728e-02   6.308392e-03   1.429748e-04
  9.572812e-02   6.395037e-03   1.418332e-04
  9.594895e-02   6.429603e-03   1.428594e-04
  9.616978e-02   6.296885e-03   1.420091e-04
  9.639061e-02   6.309696e-03   1.415653e-04
  9.661144e-02   6.303628e-03   1.416856e-04
  9.683227e-02   6.109963e-03   1.409355e-04
  9.705310e-02   6.048685e-03   1.408966e-04
  9.727393e-02   5.850769e-03   1.406473e-04
  9.749476e-02   5.893060e-03   1.401152e-04
  9.771559e-02   5.883743e-03   1.394210e-04
  9.793642e-02   6.008990e-03   1.392957e-04
  9.815725e-02   5.591825e-03   1.390471e-04
  9.837809e-02   5.856820e-03   1.395812e-04
  9.859892e-02   5.562281e-03   1.378936e-04
  9.881975e-02   5.673429e-03   1.400550e-04
  9.904058e-02   5.419765e-03   1.377179e-04
  9.926141e-02   5.517317e-03   1.364028e-04
  9.948224e-02   5.648637e-03   1.374346e-04
  9.970307e-02   5.261225e-03   1.376744e-04
  9.992390e-02   5.442132e-03   1.371123e-04
  1.001447e-01   5.407043e-03   1.371916e-04
  1.003656e-01   5.480689e-03   1.375044e-04
  1.005864e-01   5.173533e-03   1.352380e-04
  1.008072e-01   5.173659e-03   1.358000e-04
  1.010281e-01   5.387739e-03   1.357902e-04
  1.012489e-01   5.332142e-03   1.357654e-04
  1.014697e-01   5.095721e-03   1.371519e-04
  1.016906e-01   5.186885e-03   1.339682e-04
  1.019114e-01   5.008191e-03   1.347910e-04
  1.021322e-01   5.048735e-03   1.353604e-04
  1.023530e-01   4.875597e-03   1.331709e-04
  1.025739e-01   5.027756e-03   1.341907e-04
  1.027947e-01   4.869668e-03   1.345772e-04
  1.030155e-01   4.920531e-03   1.332882e-04
  1.032364e-01   4.728595e-03   1.330088e-04
  1.034572e-01   4.871047e-03   1.333140e-04
  1.036780e-01   4.981550e-03   1.326292e-04
  1.038989e-01   4.661166e-03   1.335298e-04
  1.041197e-01   4.629095e-03   1.329186e-04
  1.043405e-01   4.516467e-03   1.320840e-04
  1.045613e-01   4.560841e-03   1.312911e-04
  1.047822e-01   4.508465e-03   1.313153e-04
  1.050030e-01   4.575008e-03   1.310993e-04
  1.052238e-01   4.456807e-03   1.318268e-04
  1.054447e-01   4.521659e-03   1.323830e-04
  1.056655e-01   4.451798e-03   1.313549e-04
  1.058863e-01   4.307919e-03   1.298594e-04
  1.061072e-01   4.383116e-03   1.296286e-04
  1.063280e-01   4.325424e-03   1.302345e-04
  1.065488e-01   4.543365e-03   1.301854e-04
  1.067697e-01   4.316504e-03   1.299476e-04
  1.069905e-01   4.322782e-03   1.311453e-04
  1.072113e-01   4.142454e-03   1.287739e-04
  1.074322e-01   4.311486e-03   1.292362e-04
  1.076530e-01   4.175296e-03   1.287966e-04
  1.078738e-01   4.285728e-03   1.286155e-04
  1.080946e-01   3.902512e-03   1.286342e-04
  1.083155e-01   4.170052e-03   1.293900e-04
  1.085363e-01   4.032440e-03   1.276340e-04
  1.087571e-01   4.262669e-03   1.289530e-04
  1.089780e-01   4.054961e-03   1.279467e-04
  1.091988e-01   4.015280e-03   1.271495e-04
  1.094196e-01   3.895044e-03   1.283662e-04
  1.096405e-01   3.644606e-03   1.266067e-04
  1.098613e-01   3.897265e-03   1.299794e-04
  1.100821e-01   3.784750e-03   1.316295e-04
  1.103029e-01   3.590037e-03   1.310064e-04
  1.105238e-01   3.846166e-03   1.334840e-04
  1.107446e-01   3.839258e-03   1.334328e-04
  1.109654e-01   3.640886e-03   1.328371e-04
  1.111863e-01   3.829116e-03   1.344322e-04
  1.114071e-01   3.733566e-03   1.349784e-04
  1.116279e-01   3.867539e-03   1.342483e-04
  1.118488e-01   3.789485e-03   1.367602e-04
  1.120696e-01   3.492649e-03   1.351552e-04
  1.122904e-01   3.712567e-03   1.370342e-04
  1.125113e-01   3.564611e-03   1.357561e-04
  1.127321e-01   3.510152e-03   1.359114e-04
  1.129529e-01   3.537505e-03   1.367310e-04
  1.131738e-01   3.611199e-03   1.370694e-04
  1.133946e-01   3.288076e-03   1.361426e-04
  1.136154e-01   3.145680e-03   1.375967e-04
  1.138362e-01   3.178794e-03   1.382777e-04
  1.140571e-01   3.189911e-03   1.369128e-04
  1.142779e-01   3.538693e-03   1.355315e-04
  1.144987e-01   3.321804e-03   1.333274e-04
  1.147196e-01   3.338810e-03   1.326792e-04
  1.149404e-01   3.212164e-03   1.337920e-04
  1.151612e-01   3.237797e-03   1.304776e-04
  1.153821e-01   3.345669e-03   1.309037e-04
  1.156029e-01   3.135510e-03   1.297733e-04
  1.158237e-01   3.210429e-03   1.299678e-04
  1.160445e-01   3.117687e-03   1.292749e-04
  1.162654e-01   3.348335e-03   1.304816e-04
  1.164862e-01   3.345762e-03   1.275312e-04
  1.167070e-01   3.007424e-03   1.278777e-04
  1.169279e-01   3.305225e-03   1.275216e-04
  1.171487e-01   3.381103e-03   1.282500e-04
  1.173695e-01   3.190623e-03   1.282941e-04
  1.175904e-01   3.053804e-03   1.275745e-04
  1.178112e-01   2.959893e-03   1.261219e-04
  1.180320e-01   2.867439e-03   1.246972e-04
  1.182529e-01   3.157881e-03   1.254998e-04
  1.184737e-01   3.082621e-03   1.263242e-04
  1.186945e-01   3.083163e-03   1.259553e-04
  1.189154e-01   2.894177e-03   1.255478e-04
  1.191362e-01   3.030736e-03   1.247674e-04
  1.193570e-01   2.878704e-03   1.244760e-04
  1.195778e-01   2.967153e-03   1.238043e-04
  1.197987e-01   2.827310e-03   1.248218e-04
  1.200195e-01   2.778904e-03   1.233812e-04
  1.202403e-01   2.847267e-03   1.239960e-04
  1.204612e-01   2.944768e-03   1.243094e-04
  1.206820e-01   3.029349e-03   1.234652e-04
  1.209028e-01   2.963073e-03   1.231137e-04
  1.211237e-01   2.850929e-03   1.234014e-04
  1.213445e-01   2.778561e-03   1.221586e-04
  1.215653e-01   2.620041e-03   1.219229e-04
  1.217861e-01   2.758353e-03   1.232422e-04
  1.220070e-01   2.896589e-03   1.220228e-04
  1.222278e-01   2.878857e-03   1.221929e-04
  1.224487e-01   2.686545e-03   1.215230e-04
  1.226695e-01   2.738752e-03   1.213490e-04
  1.228903e-01   2.766462e-03   1.217545e-04
  1.231111e-01   2.552883e-03   1.213945e-04
  1.233320e-01   2.515670e-03   1.203032e-04
  1.235528e-01   2.644934e-03   1.205845e-04
  1.237736e-01   2.737027e-03   1.205073e-04
  1.239945e-01   2.491655e-03   1.192395e-04
  1.242153e-01   2.547850e-03   1.202483e-04
  1.244361e-01   2.547085e-03   1.199063e-04
  1.246570e-01   2.739759e-03   1.201745e-04
  1.248778e-01   2.454109e-03   1.183251e-04
  1.250986e-01   2.454036e-03   1.188640e-04
  1.253194e-01   2.552633e-03   1.185953e-04
  1.255403e-01   2.534707e-03   1.192023e-04
  1.257611e-01   2.479870e-03   1.194194e-04
  1.259819e-01   2.360420e-03   1.179269e-04
  1.262028e-01   2.432549e-03   1.182882e-04
  1.264236e-01   2.516447e-03   1.175238e-04
  1.266444e-01   2.304086e-03   1.176087e-04
  1.268653e-01   2.517450e-03   1.184402e-04
  1.270861e-01   2.287132e-03   1.185619e-04
  1.273069e-01   2.385231e-03   1.170294e-04
  1.275277e-01   2.463801e-03   1.172039e-04
  1.277486e-01   2.419369e-03   1.166927e-04
  1.279694e-01   2.317830e-03   1.175118e-04
  1.281903e-01   2.370135e-03   1.173294e-04
  1.284111e-01   2.437088e-03   1.177396e-04
  1.286319e-01   2.260202e-03   1.167585e-04
  1.288527e-01   2.266014e-03   1.161084e-04
  1.290736e-01   2.407994e-03   1.167434e-04
  1.292944e-01   2.179894e-03   1.165129e-04
  1.295152e-01   2.316577e-03   1.167672e-04
  1.297361e-01   2.243885e-03   1.167483e-04
  1.299569e-01   2.090930e-03   1.154779e-04
  1.301777e-01   2.166193e-03   1.146391e-04
  1.303986e-01   2.306782e-03   1.163191e-04
  1.306194e-01   2.084897e-03   1.157655e-04
  1.308402e-01   2.173853e-03   1.152589e-04
  1.310611e-01   2.217883e-03   1.161033e-04
  1.312819e-01   2.082074e-03   1.144131e-04
  1.315027e-01   2.138970e-03   1.138663e-04
  1.317235e-01   2.093581e-03   1.151368e-04
  1.319444e-01   2.203455e-03   1.143373e-04
  1.321652e-01   2.291508e-03   1.148907e-04
  1.323860e-01   2.143626e-03   1.147898e-04
  1.326069e-01   2.149585e-03   1.134929e-04
  1.328277e-01   1.904747e-03   1.134472e-04
  1.330485e-01   2.064408e-03   1.140105e-04
  1.332694e-01   2.120557e-03   1.127062e-04
  1.334902e-01   1.941551e-03   1.133756e-04
  1.337110e-01   2.026679e-03   1.135470e-04
  1.339318e-01   2.063628e-03   1.132867e-04
  1.341527e-01   2.056986e-03   1.132682e-04
  1.343735e-01   1.877188e-03   1.122082e-04
  1.345943e-01   1.782579e-03   1.119331e-04
  1.348152e-01   2.060020e-03   1.132489e-04
  1.350360e-01   1.996478e-03   1.118309e-04
  1.352568e-01   2.021079e-03   1.132256e-04
  1.354777e-01   2.025143e-03   1.130893e-04
  1.356985e-01   2.095380e-03   1.124289e-04
  1.359193e-01   1.969743e-03   1.116064e-04
  1.361402e-01   2.022329e-03   1.124930e-04
  1.363610e-01   2.011316e-03   1.115038e-04
  1.365818e-01   1.981210e-03   1.129202e-04
  1.368026e-01   2.016812e-03   1.119491e-04
  1.370235e-01   2.169450e-03   1.114220e-04
  1.372443e-01   2.035690e-03   1.125000e-04
  1.374651e-01   1.857716e-03   1.108965e-04
  1.376860e-01   1.992084e-03   1.111508e-04
  1.379068e-01   1.845788e-03   1.126263e-04
  1.381276e-01   1.859585e-03   1.103701e-04
  1.383485e-01   1.905789e-03   1.108630e-04
  1.385693e-01   1.879387e-03   1.105876e-04
  1.387901e-01   1.926764e-03   1.106670e-04
  1.390110e-01   1.917876e-03   1.112153e-04
  1.392318e-01   1.831343e-03   1.114599e-04
  1.394526e-01   1.814050e-03   1.095601e-04
  1.396735e-01   1.793822e-03   1.101528e-04
  1.398943e-01   1.777465e-03   1.093307e-04
  1.401151e-01   1.990885e-03   1.100948e-04
  1.403359e-01   1.662272e-03   1.106806e-04
  1.405568e-01   1.802610e-03   1.107064e-04
  1.407776e-01   1.625590e-03   1.088656e-04
  1.409984e-01   1.720393e-03   1.092376e-04
  1.412193e-01   1.806310e-03   1.091633e-04
  1.414401e-01   1.640801e-03   1.091039e-04
  1.416609e-01   1.777789e-03   1.095702e-04
  1.418818e-01   1.746802e-03   1.096356e-04
  1.421026e-01   1.769057e-03   1.087163e-04
  1.423234e-01   1.510290e-03   1.083241e-04
  1.425443e-01   1.682537e-03   1.084467e-04
  1.427651e-01   1.598118e-03   1.086244e-04
  1.429859e-01   1.669350e-03   1.087578e-04
  1.432067e-01   1.625725e-03   1.083243e-04
  1.434276e-01   1.519918e-03   1.078119e-04
  1.436484e-01   1.691553e-03   1.076553e-04
  1.438692e-01   1.498018e-03   1.079124e-04
  1.440901e-01   1.685558e-03   1.088341e-04
  1.443109e-01   1.577335e-03   1.072770e-04
  1.445317e-01   1.655863e-03   1.080224e-04
  1.447526e-01   1.656213e-03   1.074490e-04
  1.449734e-01   1.546359e-03   1.071759e-04
  1.451942e-01   1.694575e-03   1.071651e-04
  1.454150e-01   1.739387e-03   1.080776e-04
  1.456359e-01   1.718011e-03   1.075205e-04
  1.458567e-01   1.623715e-03   1.069137e-04
  1.460775e-01   1.714572e-03   1.078084e-04
  1.462984e-01   1.811192e-03   1.067472e-04
  1.465192e-01   1.407518e-03   1.068147e-04
  1.467400e-01   1.674745e-03   1.063222e-04
  1.469609e-01   1.683679e-03   1.062551e-04
  1.471817e-01   1.589493e-03   1.068411e-04
  1.474025e-01   1.503116e-03   1.067522e-04
  1.476234e-01   1.530853e-03   1.062415e-04
  1.478442e-01   1.514117e-03   1.065175e-04
  1.480650e-01   1.539612e-03   1.058660e-04
  1.482858e-01   1.470499e-03   1.049023e-04
  1.485067e-01   1.650522e-03   1.066091e-04
  1.487275e-01   1.433864e-03   1.059604e-04
  1.489483e-01   1.518787e-03   1.060128e-04
  1.491692e-01   1.579088e-03   1.057021e-04
  1.493900e-01   1.407125e-03   1.045752e-04
  1.496108e-01   1.414500e-03   1.050008e-04
  1.498317e-01   1.357736e-03   1.053460e-04
  1.500525e-01   1.439926e-03   1.054799e-04
  1.502733e-01   1.417026e-03   1.050391e-04
  1.504942e-01   1.331201e-03   1.044004e-04
  1.507150e-01   1.378326e-03   1.040173e-04
  1.509358e-01   1.526021e-03   1.054965e-04
  1.511567e-01   1.677884e-03   1.052297e-04
  1.513775e-01   1.479548e-03   1.055705e-04
  1.515983e-01   1.291970e-03   1.038566e-04
  1.518192e-01   1.523076e-03   1.036661e-04
  1.520400e-01   1.272110e-03   1.035729e-04
  1.522608e-01   1.369910e-03   1.045870e-04
  1.524816e-01   1.305019e-03   1.040847e-04
  1.527025e-01   1.480709e-03   1.046991e-04
  1.529233e-01   1.532407e-03   1.041497e-04
  1.531441e-01   1.263209e-03   1.028981e-04
  1.533650e-01   1.559304e-03   1.041379e-04
  1.535858e-01   1.355032e-03   1.033296e-04
  1.538066e-01   1.403928e-03   1.038074e-04
  1.540275e-01   1.456280e-03   1.043638e-04
  1.542483e-01   1.474385e-03   1.031603e-04
  1.544691e-01   1.400182e-03   1.028321e-04
  1.546899e-01   1.476089e-03   1.032999e-04
  1.549108e-01   1.388530e-03   1.031241e-04
  1.551316e-01   1.345306e-03   1.027494e-04
  1.553524e-01   1.435009e-03   1.035644e-04
  1.555733e-01   1.299526e-03   1.024787e-04
  1.557941e-01   1.577240e-03   1.031910e-04
  1.560149e-01   1.308919e-03   1.027059e-04
  1.562358e-01   1.319040e-03   1.022072e-04
  1.564566e-01   1.331363e-03   1.026000e-04
  1.566774e-01   1.260697e-03   1.026777e-04
  1.568982e-01   1.460810e-03   1.022425e-04
  1.571191e-01   1.221299e-03   1.022214e-04
  1.573399e-01   1.286698e-03   1.017979e-04
  1.575607e-01   1.285804e-03   1.020466e-04
  1.577816e-01   1.301154e-03   1.021459e-04
  1.580024e-01   1.305643e-03   1.019165e-04
  1.582232e-01   1.201717e-03   1.015677e-04
  1.584441e-01   1.318396e-03   1.018389e-04
  1.586649e-01   1.256576e-03   1.011665e-04
  1.588857e-01   1.287272e-03   1.014456e-04
  1.591066e-01   1.106537e-03   1.016855e-04
  1.593274e-01   1.252818e-03   1.012405e-04
  1.595482e-01   1.211352e-03   1.015309e-04
  1.597690e-01   1.373465e-03   1.010381e-04
  1.599899e-01   1.041783e-03   1.003611e-04
  1.602107e-01   1.409494e-03   1.013758e-04
  1.604316e-01   1.250771e-03   1.003712e-04
  1.606524e-01   1.362593e-03   1.014045e-04
  1.608732e-01   1.185596e-03   1.013378e-04
  1.610940e-01   1.099315e-03   1.004201e-04
  1.613149e-01   1.070364e-03   9.992863e-05
  1.615357e-01   1.257691e-03   1.001198e-04
  1.617565e-01   1.131486e-03   1.001198e-04
  1.619774e-01   1.197387e-03   9.998936e-05
  1.621982e-01   1.135320e-03   1.010694e-04
  1.624190e-01   1.245195e-03   9.981164e-05
  1.626399e-01   1.310221e-03   1.002065e-04
  1.628607e-01   1.255788e-03   1.000587e-04
  1.630815e-01   1.307549e-03   9.955830e-05
  1.633024e-01   1.212076e-03   1.002110e-04
  1.635232e-01   1.090352e-03   1.005455e-04
  1.637440e-01   1.266788e-03   9.927742e-05
  1.639648e-01   1.311667e-03   9.914900e-05
  1.641857e-01   1.130153e-03   9.960916e-05
  1.644065e-01   1.297907e-03   9.960508e-05
  1.646273e-01   1.151146e-03   1.000961e-04
  1.648482e-01   1.188164e-03   9.896959e-05
  1.650690e-01   1.094388e-03   9.881121e-05
  1.652898e-01   1.130383e-03   9.858048e-05
  1.655107e-01   1.197001e-03   9.922954e-05
  1.657315e-01   1.043507e-03   1.003968e-04
  1.659523e-01   1.085724e-03   1.019351e-04
  1.661731e-01   1.186132e-03   1.018486e-04
  1.663940e-01   1.175612e-03   1.017634e-04
  1.666148e-01   1.223020e-03   1.027545e-04
  1.668356e-01   1.054803e-03   1.029423e-04
  1.670565e-01   9.907836e-04   1.035519e-04
  1.672773e-01   1.024318e-03   1.034982e-04
  1.674981e-01   1.254135e-03   1.038868e-04
  1.677190e-01   1.148613e-03   1.046643e-04
  1.679398e-01   1.135081e-03   1.048515e-04
  1.681606e-01   1.170327e-03   1.046124e-04
  1.683815e-01   1.189537e-03   1.055276e-04
  1.686023e-01   1.129467e-03   1.049795e-04
  1.688231e-01   8.884628e-04   1.045255e-04
  1.690439e-01   1.134338e-03   1.060180e-04
  1.692648e-01   1.291895e-03   1.060542e-04
  1.694856e-01   1.103449e-03   1.064764e-04
  1.697064e-01   9.869601e-04   1.061322e-04
  1.699273e-01   1.085775e-03   1.055947e-04
  1.701481e-01   1.099137e-03   1.055837e-04
  1.703689e-01   1.266904e-03   1.057357e-04
  1.705898e-01   1.061583e-03   1.032896e-04
  1.708106e-01   1.051032e-03   1.028685e-04
  1.710314e-01   8.764401e-04   1.018890e-04
  1.712523e-01   1.093163e-03   1.024799e-04
  1.714731e-01   1.124991e-03   1.027383e-04
  1.716939e-01   1.048182e-03   1.021029e-04
  1.719148e-01   1.090908e-03   1.014882e-04
  1.721356e-01   1.094162e-03   1.010522e-04
  1.723564e-01   1.163862e-03   1.008202e-04
  1.725772e-01   9.005357e-04   1.001169e-04
  1.727981e-01   9.309952e-04   1.010623e-04
  1.730189e-01   1.114112e-03   1.013232e-04
  1.732397e-01   1.110482e-03   1.003018e-04
  1.734606e-01   9.393318e-04   9.923291e-05
  1.736814e-01   7.199897e-04   9.917296e-05
  1.739022e-01   9.790374e-04   9.937591e-05
  1.741231e-01   1.051701e-03   9.988222e-05
  1.743439e-01   1.244309e-03   1.011048e-04
  1.745647e-01   9.422668e-04   9.880943e-05
  1.747856e-01   1.043137e-03   9.897681e-05
  1.750064e-01   1.181478e-03   9.875153e-05
  1.752272e-01   1.242931e-03   9.943302e-05
  1.754480e-01   9.668332e-04   9.906298e-05
  1.756689e-01   1.071201e-03   9.915846e-05
  1.758897e-01   9.322642e-04   9.758608e-05
  1.761105e-01   9.853396e-04   9.802021e-05
  1.763314e-01   9.427318e-04   9.819268e-05
  1.765522e-01   9.561926e-04   9.784069e-05
  1.767730e-01   1.126968e-03   9.803299e-05
  1.769939e-01   1.103661e-03   9.899078e-05
  1.772147e-01   9.979406e-04   9.703422e-05
  1.774355e-01   9.451006e-04   9.706077e-05
  1.776563e-01   1.097162e-03   9.763781e-05
  1.778772e-01   8.677103e-04   9.746541e-05
  1.780980e-01   9.403011e-04   9.766224e-05
  1.783188e-01   8.629522e-04   9.685719e-05
  1.785397e-01   8.535452e-04   9.636255e-05
  1.787605e-01   9.706776e-04   9.693833e-05
  1.789813e-01   1.046535e-03   9.710856e-05
  1.792022e-01   9.727188e-04   9.664951e-05
  1.794230e-01   1.151075e-03   9.725517e-05
  1.796438e-01   1.144169e-03   9.664485e-05
  1.798647e-01   1.159391e-03   9.734010e-05
  1.800855e-01   9.193852e-04   9.601957e-05
  1.803063e-01   9.300758e-04   9.667171e-05
  1.805271e-01   9.881890e-04   9.622912e-05
  1.807480e-01   9.622381e-04   9.601869e-05
  1.809688e-01   1.182802e-03   9.643974e-05
  1.811896e-01   9.335652e-04   9.649000e-05
  1.814105e-01   9.878936e-04   9.608153e-05
  1.816313e-01   9.650659e-04   9.594252e-05
  1.818521e-01   1.061105e-03   9.525438e-05
  1.820730e-01   9.098529e-04   9.516058e-05
  1.822938e-01   8.893452e-04   9.557435e-05
  1.825146e-01   9.956020e-04   9.591519e-05
  1.827355e-01   7.993990e-04   9.518730e-05
  1.829563e-01   9.600709e-04   9.503557e-05
  1.831771e-01   8.918765e-04   9.449589e-05
  1.833980e-01   1.033423e-03   9.558557e-05
  1.836188e-01   1.018268e-03   9.499520e-05
  1.838396e-01   9.140852e-04   9.565403e-05
  1.840604e-01   9.267646e-04   9.484270e-05
  1.842813e-01   1.032314e-03   9.448730e-05
  1.845021e-01   7.030494e-04   9.372755e-05
  1.847229e-01   9.615333e-04   9.493000e-05
  1.849438e-01   1.009371e-03   9.462504e-05
  1.851646e-01   1.031925e-03   9.555868e-05
  1.853854e-01   1.115628e-03   9.424929e-05
  1.856063e-01   8.456390e-04   9.375403e-05
  1.858271e-01   7.349525e-04   9.407074e-05
  1.860479e-01   9.772706e-04   9.430278e-05
  1.862688e-01   8.587829e-04   9.460509e-05
  1.864896e-01   8.202141e-04   9.484351e-05
  1.867104e-01   1.053435e-03   9.357359e-05
  1.869312e-01   7.637588e-04   9.340566e-05
  1.871521e-01   8.917383e-04   9.412879e-05
  1.873729e-01   7.583764e-04   9.361016e-05
  1.875937e-01   1.016226e-03   9.420913e-05
  1.878146e-01   9.131557e-04   9.505739e-05
  1.880354e-01   7.648048e-04   9.265091e-05
  1.882562e-01   1.066270e-03   9.425158e-05
  1.884771e-01   7.464123e-04   9.344153e-05
  1.886979e-01   7.470688e-04   9.417223e-05
  1.889187e-01   7.155745e-04   9.428355e-05
  1.891395e-01   7.542015e-04   9.403583e-05
  1.893604e-01   8.570604e-04   9.376671e-05
  1.895812e-01   8.728299e-04   9.469918e-05
  1.898020e-01   8.792036e-04   9.410799e-05
  1.900229e-01   7.455917e-04   9.457919e-05
  1.902437e-01   7.247405e-04   9.472558e-05
  1.904645e-01   8.906180e-04   9.422362e-05
  1.906854e-01   7.852691e-04   9.455906e-05
  1.909062e-01   8.246897e-04   9.498035e-05
  1.911270e-01   6.944312e-04   9.431802e-05
  1.913479e-01   8.021224e-04   9.453045e-05
  1.915687e-01   8.831946e-04   9.439603e-05
  1.917895e-01   8.587297e-04   9.498574e-05
  1.920104e-01   8.746300e-04   9.521101e-05
  1.922312e-01   8.390506e-04   9.481213e-05
  1.924520e-01   7.928004e-04   9.455784e-05
  1.926729e-01   8.884138e-04   9.481802e-05
  1.928937e-01   7.946606e-04   9.444660e-05
  1.931145e-01   8.114375e-04   9.483488e-05
  1.933353e-01   8.744826e-04   9.540102e-05
  1.935562e-01   8.814263e-04   9.542872e-05
  1.937770e-01   6.618140e-04   9.435817e-05
  1.939978e-01   7.282196e-04   9.390628e-05
  1.942187e-01   6.911891e-04   9.470816e-05
  1.944395e-01   8.628485e-04   9.501201e-05
  1.946603e-01   7.146125e-04   9.574904e-05
  1.948812e-01   6.588210e-04   9.383048e-05
  1.951020e-01   6.246597e-04   9.392126e-05
  1.953228e-01   8.428934e-04   9.455043e-05
  1.955437e-01   8.153122e-04   9.440806e-05
  1.957645e-01   6.557007e-04   9.455525e-05
  1.959853e-01   8.502192e-04   9.556414e-05
  1.962061e-01   8.996756e-04   9.427308e-05
  1.964270e-01   7.488954e-04   9.367801e-05
  1.966478e-01   7.284446e-04   9.414727e-05
  1.968686e-01   7.033670e-04   9.402285e-05
  1.970895e-01   7.873118e-04   9.478222e-05
  1.973103e-01   7.085109e-04   9.515561e-05
  1.975311e-01   6.974034e-04   9.363652e-05
  1.977520e-01   7.957718e-04   9.412779e-05
  1.979728e-01   6.369189e-04   9.410930e-05
  1.981936e-01   8.771622e-04   9.410890e-05
  1.984144e-01   7.907652e-04   9.496259e-05
  1.986353e-01   7.576954e-04   9.507895e-05
  1.988561e-01   8.182064e-04   9.371354e-05
  1.990769e-01   7.474617e-04   9.475160e-05
  1.992978e-01   7.305393e-04   9.361597e-05
  1.995186e-01   8.566866e-04   9.518361e-05
  1.997394e-01   6.093007e-04   9.450358e-05
  1.999603e-01   6.869598e-04   9.421115e-05
  2.001811e-01   7.544758e-04   9.434538e-05
  2.004019e-01   6.700491e-04   9.436004e-05
  2.006228e-01   6.710336e-04   9.432749e-05
  2.008436e-01   7.364246e-04   9.457268e-05
  2.010644e-01   5.959333e-04   9.446919e-05
  2.012852e-01   7.287898e-04   9.445339e-05
  2.015061e-01   8.510865e-04   9.546984e-05
  2.017269e-01   6.272227e-04   9.391513e-05
  2.019477e-01   7.884942e-04   9.450281e-05
  2.021686e-01   7.768777e-04   9.509856e-05
  2.023894e-01   6.086373e-04   9.362135e-05
  2.026102e-01   6.398723e-04   9.428042e-05
  2.028311e-01   4.852055e-04   9.489842e-05
  2.030519e-01   6.317151e-04   9.451125e-05
  2.032727e-01   6.659941e-04   9.450355e-05
  2.034936e-01   8.349162e-04   9.481629e-05
  2.037144e-01   6.716827e-04   9.371506e-05
  2.039352e-01   7.424441e-04   9.530731e-05
  2.041561e-01   5.352044e-04   9.488156e-05
  2.043769e-01   5.099252e-04   9.434663e-05
  2.045977e-01   5.899819e-04   9.498311e-05
  2.048185e-01   5.654967e-04   9.422545e-05
  2.050394e-01   7.014282e-04   9.475206e-05
  2.052602e-01   5.255637e-04   9.566843e-05
  2.054810e-01   6.115135e-04   9.559238e-05
  2.057019e-01   5.213192e-04   9.559944e-05
  2.059227e-01   7.389337e-04   9.561365e-05
  2.061435e-01   5.067926e-04   9.442021e-05
  2.063644e-01   5.459477e-04   9.559281e-05
  2.065852e-01   5.724924e-04   9.636142e-05
  2.068060e-01   6.755354e-04   9.695313e-05
  2.070269e-01   6.786824e-04   9.580119e-05
  2.072477e-01   5.379369e-04   9.515623e-05
  2.074685e-01   5.633130e-04   9.556527e-05
  2.076893e-01   8.123960e-04   9.699318e-05
  2.079102e-01   6.227876e-04   9.643320e-05
  2.081310e-01   5.936572e-04   9.761341e-05
  2.083518e-01   5.368902e-04   9.599740e-05
  2.085727e-01   6.595994e-04   9.601530e-05
  2.087935e-01   6.850798e-04   9.662988e-05
  2.090143e-01   6.463499e-04   9.722399e-05
  2.092352e-01   7.267949e-04   9.727103e-05
  2.094560e-01   6.946043e-04   9.728407e-05
  2.096768e-01   4.533398e-04   9.663546e-05
  2.098976e-01   5.940680e-04   9.630609e-05
  2.101185e-01   5.098935e-04   9.651059e-05
  2.103393e-01   7.077929e-04   9.749504e-05
  2.105601e-01   5.703639e-04   9.706345e-05
  2.107810e-01   5.035532e-04   9.660992e-05
  2.110018e-01   4.684177e-04   9.656803e-05
  2.112226e-01   5.084665e-04   9.658321e-05
  2.114435e-01   4.740275e-04   9.672286e-05
  2.116643e-01   5.564648e-04   9.719287e-05
  2.118851e-01   5.309651e-04   9.665376e-05
  2.121060e-01   4.603097e-04   9.683700e-05
  2.123268e-01   7.131419e-04   9.791254e-05
  2.125476e-01   6.408862e-04   9.727852e-05
  2.127684e-01   5.247581e-04   9.717629e-05
  2.129893e-01   5.055927e-04   9.739989e-05
  2.132101e-01   5.750668e-04   9.672074e-05
  2.134310e-01   7.097080e-04   9.769593e-05
  2.136518e-01   5.865244e-04   9.775559e-05
  2.138726e-01   6.165205e-04   9.736070e-05
  2.140934e-01   4.753444e-04   9.826911e-05
  2.143143e-01   4.538413e-04   9.717153e-05
  2.145351e-01   6.509643e-04   9.712695e-05
  2.147559e-01   6.020060e-04   9.799061e-05
  2.149768e-01   5.303938e-04   9.830159e-05
  2.151976e-01   6.859176e-04   9.808161e-05
  2.154184e-01   7.235275e-04   9.807608e-05
  2.156393e-01   5.477683e-04   9.716331e-05
  2.158601e-01   4.224823e-04   9.780697e-05
  2.160809e-01   6.008048e-04   9.846098e-05
  2.163017e-01   3.918321e-04   9.811185e-05
  2.165226e-01   6.124745e-04   9.868861e-05
  2.167434e-01   4.378109e-04   9.734930e-05
  2.169642e-01   5.983810e-04   9.740836e-05
  2.171851e-01   5.163415e-04   9.829354e-05
  2.174059e-01   8.061247e-04   9.854269e-05
  2.176267e-01   4.459297e-04   9.897073e-05
  2.178476e-01   5.130728e-04   9.860671e-05
  2.180684e-01   4.414159e-04   9.666908e-05
  2.182892e-01   5.801022e-04   9.783286e-05
  2.185101e-01   5.233963e-04   9.818616e-05
  2.187309e-01   5.069688e-04   9.755254e-05
  2.189517e-01   4.793526e-04   9.881600e-05
  2.191725e-01   4.358231e-04   9.786911e-05
  2.193934e-01   3.272649e-04   9.716547e-05
  2.196142e-01   5.280524e-04   9.831678e-05
  2.198350e-01   6.089469e-04   9.811254e-05
  2.200559e-01   5.829906e-04   9.854636e-05
  2.202767e-01   4.941257e-04   9.859010e-05
  2.204975e-01   4.939659e-04   9.784085e-05
  2.207184e-01   4.420296e-04   9.725013e-05
  2.209392e-01   5.402519e-04   9.900293e-05
  2.211600e-01   4.435974e-04   9.808368e-05
  2.213808e-01   4.293499e-04   9.898669e-05
  2.216017e-01   5.348885e-04   9.918289e-05
  2.218225e-01   6.088932e-04   1.007903e-04
  2.220434e-01   4.084971e-04   1.020477e-04
  2.222642e-01   5.151670e-04   1.027393e-04
  2.224850e-01   5.018903e-04   1.037086e-04
  2.227058e-01   5.501453e-04   1.041981e-04
  2.229267e-01   2.969310e-04   1.037544e-04
  2.231475e-01   4.639916e-04   1.047546e-04
  2.233683e-01   3.442200e-04   1.056450e-04
  2.235892e-01   5.978326e-04   1.065351e-04
  2.238100e-01   5.693923e-04   1.073920e-04
  2.240308e-01   4.561700e-04   1.059920e-04
  2.242517e-01   6.767296e-04   1.075071e-04
  2.244725e-01   6.415351e-04   1.084834e-04
  2.246933e-01   4.906762e-04   1.091728e-04
  2.249142e-01   5.263455e-04   1.090682e-04
  2.251350e-01   5.347192e-04   1.092051e-04
  2.253558e-01   3.958828e-04   1.088049e-04
  2.255766e-01   2.582591e-04   1.091993e-04
  2.257975e-01   6.244486e-04   1.108399e-04
  2.260183e-01   5.027941e-04   1.116198e-04
  2.262391e-01   4.975158e-04   1.086197e-04
  2.264600e-01   4.940213e-04   1.073195e-04
  2.266808e-01   2.987367e-04   1.063725e-04
  2.269016e-01   5.216937e-04   1.066977e-04
  2.271225e-01   5.284796e-04   1.069365e-04
  2.273433e-01   5.830804e-04   1.074391e-04
  2.275641e-01   5.310406e-04   1.048477e-04
  2.277850e-01   5.225839e-04   1.048413e-04
  2.280058e-01   3.788599e-04   1.050465e-04
  2.282266e-01   4.248804e-04   1.057650e-04
  2.284474e-01   4.831183e-04   1.058999e-04
  2.286683e-01   4.567708e-04   1.046451e-04
  2.288891e-01   5.819723e-04   1.038454e-04
  2.291099e-01   3.584172e-04   1.041477e-04
  2.293308e-01   6.871008e-04   1.049795e-04
  2.295516e-01   5.250090e-04   1.047242e-04
  2.297724e-01   2.864537e-04   1.048071e-04
  2.299933e-01   5.066661e-04   1.045480e-04
  2.302141e-01   5.259965e-04   1.030579e-04
  2.304349e-01   3.317235e-04   1.035553e-04
  2.306557e-01   4.314469e-04   1.034908e-04
  2.308766e-01   4.783010e-04   1.042935e-04
  2.310974e-01   4.978887e-04   1.038022e-04
  2.313182e-01   6.086103e-04   1.041668e-04
  2.315391e-01   2.915526e-04   1.029385e-04
  2.317599e-01   2.989285e-04   1.031506e-04
  2.319807e-01   4.807355e-04   1.033050e-04
  2.322016e-01   4.499992e-04   1.030887e-04
  2.324224e-01   4.642594e-04   1.026693e-04
  2.326432e-01   5.225738e-04   1.037178e-04
  2.328641e-01   6.032839e-04   1.028928e-04
  2.330849e-01   5.342530e-04   1.032080e-04
  2.333057e-01   5.439321e-04   1.027853e-04
  2.335265e-01   5.601885e-04   1.032963e-04
  2.337474e-01   6.148771e-04   1.031379e-04
  2.339682e-01   7.041003e-04   1.035971e-04
  2.341890e-01   5.835973e-04   1.029115e-04
  2.344099e-01   3.663128e-04   1.026946e-04
  2.346307e-01   5.072868e-04   1.027276e-04
  2.348515e-01   4.054667e-04   1.028574e-04
  2.350724e-01   5.100005e-04   1.025729e-04
  2.352932e-01   5.335951e-04   1.039501e-04
  2.355140e-01   4.402003e-04   1.025606e-04
  2.357349e-01   3.455412e-04   1.021200e-04
  2.359557e-01   4.131278e-04   1.025070e-04
  2.361765e-01   4.532909e-04   1.029137e-04
  2.363974e-01   5.751489e-04   1.025261e-04
  2.366182e-01   5.070405e-04   1.036680e-04
  2.368390e-01   5.737279e-04   1.032571e-04
  2.370598e-01   3.214103e-04   1.025662e-04
  2.372807e-01   7.027390e-04   1.030522e-04
  2.375015e-01   5.868669e-04   1.021165e-04
  2.377223e-01   4.090493e-04   1.030457e-04
  2.379432e-01   5.127725e-04   1.036164e-04
  2.381640e-01   4.009346e-04   1.033841e-04
  2.383848e-01   3.238634e-04   1.025701e-04
  2.386057e-01   5.543862e-04   1.031181e-04
  2.388265e-01   2.924766e-04   1.022814e-04
  2.390473e-01   5.008247e-04   1.032929e-04
  2.392682e-01   4.916459e-04   1.031490e-04
  2.394890e-01   4.165783e-04   1.033567e-04
  2.397098e-01   3.454516e-04   1.025053e-04
  2.399306e-01   4.273344e-04   1.030196e-04
  2.401515e-01   5.542630e-04   1.032776e-04
  2.403723e-01   4.546552e-04   1.029902e-04
  2.405931e-01   4.799996e-04   1.034682e-04
  2.408140e-01   4.329314e-04   1.034092e-04
  2.410348e-01   6.203272e-04   1.028766e-04
  2.412556e-01   2.001690e-04   1.022160e-04
  2.414765e-01   4.128697e-04   1.028583e-04
  2.416973e-01   4.172739e-04   1.035789e-04
  2.419181e-01   5.186150e-04   1.027210e-04
  2.421389e-01   3.408731e-04   1.034302e-04
  2.423598e-01   4.977462e-04   1.029046e-04
  2.425806e-01   2.487611e-04   1.021754e-04
  2.428014e-01   6.644702e-04   1.036050e-04
  2.430223e-01   4.519502e-04   1.029373e-04
  2.432431e-01   4.953299e-04   1.031804e-04
  2.434639e-01   4.043230e-04   1.040546e-04
  2.436848e-01   4.588299e-04   1.026589e-04
  2.439056e-01   3.661002e-04   1.028209e-04
  2.441264e-01   4.847925e-04   1.034854e-04
  2.443473e-01   4.629751e-04   1.025438e-04
  2.445681e-01   3.355668e-04   1.021220e-04
  2.447889e-01   1.527670e-04   1.031597e-04
  2.450097e-01   4.094537e-04   1.033787e-04
  2.452306e-01   5.913287e-04   1.036574e-04
  2.454514e-01   3.754704e-04   1.025557e-04
  2.456723e-01   3.994149e-04   1.028813e-04
  2.458931e-01   5.201383e-04   1.035920e-04
  2.461139e-01   3.767608e-04   1.030740e-04
  2.463347e-01   4.526993e-04   1.035802e-04
  2.465556e-01   3.270639e-04   1.029030e-04
  2.467764e-01   4.098168e-04   1.031962e-04
  2.469972e-01   4.369748e-04   1.021846e-04
  2.472181e-01   3.493426e-04   1.029122e-04
  2.474389e-01   4.806500e-04   1.038749e-04
  2.476597e-01   4.488265e-04   1.040494e-04
  2.478806e-01   2.168252e-04   1.022662e-04
  2.481014e-01   2.686759e-04   1.023698e-04
  2.483222e-01   5.658593e-04   1.033555e-04
  2.485430e-01   4.058319e-04   1.029391e-04
  2.487639e-01   5.036481e-04   1.038733e-04
  2.489847e-01   4.180344e-04   1.040166e-04
  2.492055e-01   3.885239e-04   1.030992e-04
  2.494264e-01   2.261457e-04   1.018720e-04
  2.496472e-01   2.381921e-04   1.028935e-04
  2.498680e-01   4.641054e-04   1.030891e-04
  2.500889e-01   4.854618e-04   1.039410e-04
  2.503097e-01   3.479391e-04   1.033277e-04
  2.505305e-01   3.271054e-04   1.020320e-04
  2.507513e-01   2.556171e-04   1.022677e-04
  2.509722e-01   4.966971e-04   1.029921e-04
  2.511930e-01   3.320542e-04   1.031322e-04
  2.514138e-01   4.198020e-04   1.026556e-04
  2.516347e-01   3.559771e-04   1.039172e-04
  2.518555e-01   3.268761e-04   1.014937e-04
  2.520763e-01   5.487372e-04   1.028463e-04
  2.522972e-01   3.555021e-04   1.026603e-04
  2.525180e-01   3.910205e-04   1.025102e-04
  2.527388e-01   3.688004e-04   1.025818e-04
  2.529597e-01   3.633167e-04   1.027427e-04
  2.531805e-01   2.620508e-04   1.022958e-04
  2.534013e-01   6.533867e-04   1.023562e-04
  2.536222e-01   3.234613e-04   1.027422e-04
  2.538430e-01   3.160031e-04   1.021163e-04
  2.540638e-01   4.717795e-04   1.026946e-04
  2.542847e-01   4.258083e-04   1.027181e-04
  2.545055e-01   3.600187e-04   1.033940e-04
  2.547263e-01   4.031559e-04   1.023156e-04
  2.549471e-01   2.849140e-04   1.021617e-04
  2.551680e-01   3.189301e-04   1.021019e-04
  2.553888e-01   3.681448e-04   1.022255e-04
  2.556096e-01   4.777669e-04   1.034017e-04
  2.558305e-01   3.453191e-04   1.024405e-04
  2.560513e-01   3.676352e-04   1.030433e-04
  2.562721e-01   4.725539e-04   1.020648e-04
  2.564930e-01   4.104159e-04   1.026075e-04
  2.567138e-01   4.414624e-04   1.022269e-04
  2.569346e-01   3.830871e-04   1.029122e-04
  2.571555e-01   4.075979e-04   1.035940e-04
  2.573763e-01   2.576977e-04   1.020762e-04
  2.575971e-01   4.484808e-04   1.025813e-04
  2.578179e-01   5.387626e-04   1.024064e-04
  2.580388e-01   4.818188e-04   1.031848e-04
  2.582596e-01   1.866480e-04   1.021089e-04
  2.584804e-01   4.940121e-04   1.040702e-04
  2.587013e-01   3.339645e-04   1.021202e-04
  2.589221e-01   3.623878e-04   1.021424e-04
  2.591429e-01   3.489672e-04   1.025655e-04
  2.593638e-01   3.837383e-04   1.028176e-04
  2.595846e-01   3.770705e-04   1.030803e-04
  2.598054e-01   3.963827e-04   1.034104e-04
  2.600263e-01   4.621382e-04   1.028416e-04
  2.602471e-01   3.492332e-04   1.011000e-04
  2.604679e-01   2.300820e-04   1.029147e-04
  2.606887e-01   3.925716e-04   1.024860e-04
  2.609096e-01   3.576993e-04   1.029852e-04
  2.611304e-01   4.494236e-04   1.036019e-04
  2.613512e-01   3.908400e-04   1.025538e-04
  2.615721e-01   4.082134e-04   1.023786e-04
  2.617929e-01   3.693018e-04   1.027915e-04
  2.620137e-01   4.888264e-04   1.028584e-04
  2.622346e-01   2.433563e-04   1.022658e-04
  2.624554e-01   4.086701e-04   1.033339e-04
  2.626762e-01   4.226566e-04   1.023322e-04
  2.628971e-01   1.901560e-04   1.017076e-04
  2.631179e-01   2.956969e-04   1.023645e-04
  2.633387e-01   4.744082e-04   1.025262e-04
  2.635595e-01   2.802667e-04   1.021690e-04
  2.637804e-01   2.532475e-04   1.019467e-04
  2.640012e-01   2.546889e-04   1.025018e-04
  2.642220e-01   3.816066e-04   1.022002e-04
  2.644429e-01   3.421525e-04   1.021070e-04
  2.646637e-01   3.192741e-04   1.014824e-04
  2.648845e-01   4.380389e-04   1.025397e-04
  2.651054e-01   2.213874e-04   1.015967e-04
  2.653262e-01   4.641131e-04   1.026551e-04
  2.655470e-01   5.226640e-04   1.024720e-04
  2.657679e-01   3.584792e-04   1.022217e-04
  2.659887e-01   3.231751e-04   1.020069e-04
  2.662095e-01   2.729843e-04   1.018726e-04
  2.664303e-01   4.675013e-04   1.022223e-04
  2.666512e-01   5.195245e-04   1.034225e-04
  2.668720e-01   4.156903e-04   1.024599e-04
  2.670928e-01   3.975046e-04   1.016948e-04
  2.673137e-01   3.290402e-04   1.018964e-04
  2.675345e-01   4.263714e-04   1.018947e-04
  2.677553e-01   4.805723e-04   1.027361e-04
  2.679762e-01   3.180691e-04   1.031873e-04
  2.681970e-01   1.666659e-04   1.021360e-04
  2.684178e-01   2.021498e-04   1.014484e-04
  2.686386e-01   1.839073e-04   1.016116e-04
  2.688595e-01   3.641030e-04   1.017531e-04
  2.690803e-01   3.435043e-04   1.021991e-04
  2.693011e-01   5.287496e-04   1.034868e-04
  2.695220e-01   3.574560e-04   1.028334e-04
  2.697428e-01   5.055971e-04   1.017150e-04
  2.699636e-01   2.354914e-04   1.016478e-04
  2.701845e-01   3.250970e-04   1.021091e-04
  2.704053e-01   2.754673e-04   1.024166e-04
  2.706261e-01   3.707560e-04   1.028072e-04
  2.708470e-01   3.223060e-04   1.028050e-04
  2.710678e-01   4.811842e-04   1.015868e-04
  2.712886e-01   1.981516e-04   1.015445e-04
  2.715094e-01   2.521909e-04   1.023670e-04
  2.717303e-01   3.021894e-04   1.025648e-04
  2.719511e-01   1.601625e-04   1.025007e-04
  2.721719e-01   4.018657e-04   1.026567e-04
  2.723928e-01   2.306169e-04   1.015897e-04
  2.726136e-01   4.770618e-04   1.022760e-04
  2.728344e-01   3.447348e-04   1.024769e-04
  2.730553e-01   5.018504e-04   1.028295e-04
  2.732761e-01   3.649896e-04   1.024043e-04
  2.734969e-01   4.200922e-04   1.029732e-04
  2.737178e-01   2.518792e-04   1.021855e-04
  2.739386e-01   4.677072e-04   1.026506e-04
  2.741594e-01   3.402760e-04   1.020429e-04
  2.743802e-01   1.749616e-04   1.019463e-04
  2.746011e-01   3.996640e-04   1.025275e-04
  2.748219e-01   4.011305e-04   1.030640e-04
  2.750428e-01   1.508680e-04   1.020352e-04
  2.752636e-01   5.163592e-04   1.024994e-04
  2.754844e-01   1.308071e-04   1.023867e-04
  2.757052e-01   5.497534e-04   1.020608e-04
  2.759261e-01   3.957628e-04   1.025454e-04
  2.761469e-01   3.896003e-04   1.032824e-04
  2.763677e-01   4.007021e-04   1.031846e-04
  2.765886e-01   3.295626e-04   1.021114e-04
  2.768094e-01   4.406546e-04   1.026546e-04
  2.770302e-01   4.255662e-04   1.020427e-04
  2.772510e-01   4.046498e-04   1.033476e-04
  2.774719e-01   3.734614e-04   1.037002e-04
  2.776927e-01   3.810813e-04   1.062071e-04
  2.779136e-01   4.513064e-04   1.072701e-04
  2.781344e-01   2.447600e-04   1.080771e-04
  2.783552e-01   7.767602e-05   1.080479e-04
  2.785760e-01   2.953488e-04   1.092956e-04
  2.787969e-01   4.850419e-04   1.106835e-04
  2.790177e-01   4.807895e-04   1.120190e-04
  2.792385e-01   5.428637e-04   1.115691e-04
  2.794594e-01   2.356298e-04   1.115291e-04
  2.796802e-01   3.530319e-04   1.128036e-04
  2.799010e-01   1.218950e-04   1.130441e-04
  2.801219e-01   1.828637e-04   1.134454e-04
  2.803427e-01   3.118770e-04   1.146818e-04
  2.805635e-01   5.605290e-04   1.152807e-04
  2.807844e-01   2.478654e-04   1.152570e-04
  2.810052e-01   6.383485e-04   1.167428e-04
  2.812260e-01   3.179447e-04   1.166812e-04
  2.814468e-01   2.356775e-04   1.177459e-04
  2.816677e-01   4.010840e-04   1.173678e-04
  2.818885e-01   4.908472e-04   1.178219e-04
  2.821093e-01   3.561206e-04   1.146309e-04
  2.823302e-01   5.832787e-05   1.131409e-04
  2.825510e-01   7.834124e-05   1.131033e-04
  2.827718e-01   3.879051e-04   1.124971e-04
  2.829927e-01   1.743264e-04   1.114309e-04
  2.832135e-01   1.930565e-04   1.111409e-04
  2.834343e-01   2.907250e-04   1.105397e-04
  2.836552e-01   2.638496e-04   1.098184e-04
  2.838760e-01   4.100345e-04   1.103696e-04
  2.840968e-01   2.829421e-04   1.091700e-04
  2.843176e-01   4.498735e-04   1.107077e-04
  2.845385e-01   8.849980e-05   1.089887e-04
  2.847593e-01   3.746566e-04   1.092510e-04
  2.849801e-01   3.625308e-04   1.089392e-04
  2.852010e-01   2.630249e-04   1.088698e-04
  2.854218e-01   4.774842e-04   1.085385e-04
  2.856426e-01   6.063906e-04   1.092627e-04
  2.858635e-01   1.935547e-04   1.090237e-04
  2.860843e-01   3.259581e-04   1.082565e-04
  2.863051e-01   2.851671e-04   1.081688e-04
  2.865259e-01   1.602794e-04   1.073801e-04
  2.867468e-01   3.064853e-04   1.078318e-04
  2.869676e-01   3.427778e-04   1.082924e-04
  2.871884e-01   5.026727e-04   1.088770e-04
  2.874093e-01   4.054096e-04   1.072442e-04
  2.876301e-01   2.412477e-04   1.073815e-04
  2.878509e-01   3.837485e-04   1.071344e-04
  2.880718e-01   4.705040e-04   1.078881e-04
  2.882926e-01   6.336797e-04   1.081978e-04
  2.885134e-01   2.174062e-04   1.083335e-04
  2.887343e-01   3.179930e-04   1.072610e-04
  2.889551e-01   2.304672e-04   1.065511e-04
  2.891759e-01   3.335884e-04   1.071371e-04
  2.893967e-01   2.258161e-04   1.067538e-04
  2.896176e-01   3.203130e-04   1.076463e-04
  2.898384e-01   2.686875e-04   1.080927e-04
  2.900592e-01   3.944943e-04   1.068297e-04
  2.902801e-01   4.371390e-04   1.067841e-04
  2.905009e-01   2.024575e-04   1.062707e-04
  2.907217e-01   3.400500e-04   1.067132e-04
  2.909426e-01   3.642075e-04   1.064896e-04
  2.911634e-01   3.273581e-04   1.072398e-04
  2.913842e-01   3.222696e-04   1.069705e-04
  2.916051e-01   1.376674e-04   1.058742e-04
  2.918259e-01   2.774494e-04   1.063835e-04
  2.920467e-01   3.747713e-04   1.062182e-04
  2.922675e-01   4.106830e-04   1.068459e-04
  2.924884e-01   3.718645e-04   1.065456e-04
  2.927092e-01   3.047951e-04   1.070388e-04
  2.929300e-01   3.403726e-04   1.056770e-04
  2.931509e-01   4.846538e-04   1.062937e-04
  2.933717e-01   2.911475e-04   1.054289e-04
  2.935925e-01   3.774630e-04   1.061636e-04
  2.938134e-01   2.814922e-04   1.059026e-04
  2.940342e-01   2.409110e-04   1.069748e-04
  2.942550e-01   2.212851e-04   1.051481e-04
  2.944759e-01   2.256596e-04   1.052247e-04
  2.946967e-01   3.090773e-04   1.055796e-04
  2.949175e-01   3.652112e-04   1.057991e-04
  2.951383e-01   5.517401e-04   1.067856e-04
  2.953592e-01   3.116244e-04   1.066759e-04
  2.955800e-01   7.776994e-05   1.051316e-04
  2.958008e-01   3.572530e-04   1.052019e-04
  2.960217e-01   7.503709e-05   1.050970e-04
  2.962425e-01   4.439498e-04   1.056288e-04
  2.964633e-01   1.307368e-04   1.056817e-04
  2.966842e-01   2.988353e-04   1.068467e-04
  2.969050e-01   4.231713e-04   1.057051e-04
  2.971258e-01   4.726022e-04   1.057335e-04
  2.973467e-01   2.292128e-04   1.050512e-04
  2.975675e-01   2.293634e-04   1.054041e-04
  2.977883e-01   9.276366e-05   1.052899e-04
  2.980092e-01   2.413686e-04   1.056586e-04
  2.982300e-01   3.822687e-04   1.062454e-04
  2.984508e-01   2.284614e-04   1.050340e-04
  2.986716e-01   2.533348e-04   1.058083e-04
  2.988925e-01   7.166841e-05   1.048668e-04
  2.991133e-01   2.269868e-04   1.054643e-04
  2.993341e-01   2.997806e-04   1.059657e-04
  2.995550e-01   3.491436e-04   1.061227e-04
  2.997758e-01   4.290410e-04   1.051762e-04
  2.999966e-01   2.820247e-04   1.052576e-04
  3.002175e-01   2.599353e-04   1.052544e-04
  3.004383e-01   2.350011e-04   1.051807e-04
  3.006591e-01   2.876694e-04   1.056679e-04
  3.008800e-01   1.702654e-04   1.062519e-04
  3.011008e-01   4.841830e-04   1.048990e-04
  3.013216e-01   3.338358e-04   1.048256e-04
  3.015424e-01   2.485863e-04   1.044873e-04
  3.017633e-01   1.957437e-04   1.044834e-04
  3.019841e-01   3.314493e-04   1.057168e-04
  3.022049e-01   4.714965e-04   1.062623e-04
  3.024258e-01   8.817648e-05   1.040155e-04
  3.026466e-01   2.093981e-04   1.043465e-04
  3.028674e-01   4.079516e-04   1.044459e-04
  3.030883e-01   1.672253e-04   1.038916e-04
  3.033091e-01   4.400200e-04   1.050873e-04
  3.035299e-01   4.448350e-04   1.057876e-04
  3.037508e-01   2.932768e-04   1.040990e-04
  3.039716e-01   3.995876e-04   1.044895e-04
  3.041924e-01   9.876599e-05   1.037893e-04
  3.044133e-01   3.302470e-04   1.047554e-04
  3.046341e-01   2.601882e-04   1.043446e-04
  3.048549e-01   2.153038e-04   1.046413e-04
  3.050757e-01   4.438898e-05   1.044273e-04
  3.052966e-01   1.765215e-04   1.036877e-04
  3.055174e-01   3.268609e-04   1.039302e-04
  3.057382e-01   3.613811e-04   1.051320e-04
  3.059591e-01   2.237262e-04   1.043030e-04
  3.061799e-01   3.981586e-04   1.048110e-04
  3.064007e-01   2.901976e-04   1.045976e-04
  3.066216e-01   1.036839e-04   1.040475e-04
  3.068424e-01   1.895341e-04   1.040178e-04
  3.070632e-01   1.630872e-04   1.038486e-04
  3.072840e-01   3.424860e-04   1.044630e-04
  3.075049e-01   3.239764e-04   1.049075e-04
  3.077257e-01   1.312047e-04   1.052979e-04
  3.079465e-01   7.234780e-05   1.037518e-04
  3.081674e-01   2.877090e-04   1.037369e-04
  3.083882e-01   2.268042e-04   1.042817e-04
  3.086090e-01   2.983503e-04   1.042496e-04
  3.088299e-01   4.497114e-04   1.048898e-04
  3.090507e-01   3.138692e-04   1.057440e-04
  3.092715e-01   1.207110e-04   1.036671e-04
  3.094924e-01   3.285377e-04   1.043918e-04
  3.097132e-01   2.387738e-04   1.037943e-04
  3.099340e-01   3.224911e-04   1.043631e-04
  3.101548e-01   2.426541e-04   1.046344e-04
  3.103757e-01   3.715705e-04   1.054254e-04
  3.105965e-01   4.299070e-04   1.042491e-04
  3.108173e-01   3.305213e-04   1.039783e-04
  3.110382e-01   2.301574e-04   1.041518e-04
  3.112590e-01   2.461223e-04   1.040130e-04
  3.114798e-01   4.262094e-04   1.051525e-04
  3.117007e-01   3.601458e-04   1.049353e-04
  3.119215e-01   2.378898e-04   1.041979e-04
  3.121423e-01   3.303679e-04   1.043506e-04
  3.123631e-01   3.425174e-04   1.045953e-04
  3.125840e-01   2.494620e-04   1.039158e-04
  3.128048e-01   3.490961e-04   1.044557e-04
  3.130256e-01   3.375006e-04   1.045518e-04
  3.132465e-01   2.182661e-04   1.050300e-04
  3.134673e-01   2.691970e-04   1.041765e-04
  3.136881e-01   2.327749e-04   1.035515e-04
  3.139090e-01   1.543509e-04   1.041541e-04
  3.141298e-01   2.496330e-04   1.044774e-04
  3.143506e-01   3.549908e-04   1.047812e-04
  3.145715e-01   1.430883e-04   1.048527e-04
  3.147923e-01   2.625195e-04   1.042695e-04
  3.150131e-01   2.149002e-04   1.036723e-04
  3.152340e-01   3.020937e-04   1.046033e-04
  3.154548e-01   4.802080e-04   1.043247e-04
  3.156756e-01   1.820390e-04   1.044548e-04
  3.158964e-01   4.156438e-04   1.054522e-04
  3.161173e-01   1.809657e-04   1.041785e-04
  3.163381e-01   3.111687e-04   1.041911e-04
  3.165589e-01   1.160696e-04   1.039573e-04
  3.167798e-01   1.872517e-04   1.041359e-04
  3.170006e-01   2.969330e-04   1.044109e-04
  3.172214e-01   2.142693e-05   1.052135e-04
  3.174423e-01   3.021604e-04   1.034066e-04
  3.176631e-01   2.914516e-04   1.041020e-04
  3.178839e-01   2.124312e-04   1.039852e-04
  3.181048e-01   1.440074e-04   1.046806e-04
  3.183256e-01   1.064244e-04   1.039237e-04
  3.185464e-01   4.407127e-04   1.057613e-04
  3.187673e-01   2.492106e-04   1.039765e-04
  3.189881e-01   1.552215e-04   1.039218e-04
  3.192089e-01   2.067745e-04   1.042851e-04
  3.194297e-01   8.680171e-05   1.034943e-04
  3.196506e-01   3.137329e-04   1.047768e-04
  3.198714e-01   5.387215e-05   1.043582e-04
  3.200922e-01   2.207696e-04   1.051304e-04
  3.203131e-01   2.916619e-04   1.040266e-04
  3.205339e-01   2.487204e-04   1.040045e-04
  3.207547e-01   3.443634e-04   1.040063e-04
  3.209756e-01   3.333709e-04   1.046083e-04
  3.211964e-01   1.519267e-04   1.040850e-04
  3.214172e-01   2.798608e-04   1.051948e-04
  3.216381e-01   2.018465e-04   1.041529e-04
  3.218589e-01   2.363265e-04   1.044411e-04
  3.220797e-01   3.211738e-04   1.043431e-04
  3.223005e-01   1.413556e-04   1.036058e-04
  3.225214e-01   2.079130e-04   1.045719e-04
  3.227422e-01   1.948477e-04   1.049387e-04
  3.229630e-01   1.725183e-04   1.038899e-04
  3.231839e-01   9.546536e-05   1.032481e-04
  3.234047e-01   1.286415e-04   1.041351e-04
  3.236255e-01   1.482982e-04   1.047210e-04
  3.238464e-01   4.060299e-04   1.044088e-04
  3.240672e-01   2.221116e-04   1.048471e-04
  3.242880e-01   2.947710e-04   1.045508e-04
  3.245089e-01   2.796278e-04   1.036244e-04
  3.247297e-01   1.909962e-04   1.037957e-04
  3.249505e-01   3.156908e-04   1.045530e-04
  3.251713e-01   4.755835e-04   1.045010e-04
  3.253922e-01   4.437457e-04   1.060087e-04
  3.256130e-01   3.718260e-04   1.051307e-04
  3.258338e-01   3.429019e-04   1.043227e-04
  3.260547e-01   2.648879e-04   1.032549e-04
  3.262755e-01   2.449276e-04   1.044842e-04
  3.264963e-01   6.738677e-05   1.038575e-04
  3.267172e-01   1.627163e-04   1.047560e-04
  3.269380e-01   2.829832e-04   1.049910e-04
  3.271588e-01   6.133754e-05   1.036089e-04
  3.273797e-01   3.376571e-04   1.048261e-04
  3.276005e-01   2.157142e-04   1.038482e-04
  3.278213e-01   4.082967e-04   1.042582e-04
  3.280421e-01   3.651802e-04   1.050599e-04
  3.282630e-01   2.308615e-04   1.053372e-04
  3.284838e-01   2.230576e-04   1.034582e-04
  3.287046e-01   3.458018e-04   1.049356e-04
  3.289255e-01   1.879238e-04   1.040308e-04
  3.291463e-01   1.877835e-04   1.042110e-04
  3.293671e-01   2.332603e-04   1.044316e-04
  3.295880e-01   4.750636e-04   1.057249e-04
  3.298088e-01   1.356145e-04   1.034354e-04
  3.300296e-01   6.342281e-05   1.039182e-04
  3.302504e-01   2.835559e-04   1.038606e-04
  3.304713e-01   2.518066e-04   1.043231e-04
  3.306921e-01   2.337583e-04   1.050441e-04
  3.309129e-01   1.804514e-04   1.046312e-04
  3.311338e-01   4.331465e-04   1.046962e-04
  3.313546e-01   6.954463e-05   1.037154e-04
  3.315754e-01   2.540603e-04   1.036272e-04
  3.317963e-01   2.401702e-04   1.041397e-04
  3.320171e-01   3.922914e-04   1.047535e-04
  3.322379e-01   1.562174e-04   1.045579e-04
  3.324588e-01   1.276657e-04   1.051671e-04
  3.326796e-01   3.146105e-04   1.041099e-04
  3.329004e-01   2.709878e-04   1.044285e-04
  3.331212e-01   1.674949e-04   1.051050e-04
  3.333421e-01   6.212426e-05   1.055754e-04
  3.335629e-01   2.864130e-04   1.089077e-04
  3.337837e-01   3.032497e-04   1.105579e-04
  3.340046e-01   2.934379e-04   1.112478e-04
  3.342254e-01   1.581640e-04   1.118570e-04
  3.344462e-01   5.760862e-05   1.139572e-04
  3.346671e-01   9.736548e-05   1.127506e-04
  3.348879e-01   3.394903e-04   1.138497e-04
  3.351087e-01   2.661395e-04   1.151088e-04
  3.353296e-01   3.404761e-04   1.158768e-04
  3.355504e-01   1.012386e-04   1.160650e-04
  3.357712e-01   2.795017e-04   1.176581e-04
  3.359920e-01   2.626607e-04   1.188624e-04
  3.362129e-01   1.643972e-04   1.190615e-04
  3.364337e-01  -9.286675e-06   1.201082e-04
  3.366545e-01   5.973854e-05   1.188747e-04
  3.368754e-01   3.420028e-04   1.221398e-04
  3.370962e-01   2.251905e-04   1.220875e-04
  3.373170e-01   1.418039e-04   1.229933e-04
  3.375379e-01   7.219807e-05   1.234246e-04
  3.377587e-01   1.109961e-04   1.240408e-04
  3.379795e-01   2.942257e-04   1.217268e-04
  3.382004e-01   5.215176e-04   1.194274e-04
  3.384212e-01   3.931943e-04   1.172120e-04
  3.386420e-01   1.244514e-04   1.163811e-04
  3.388628e-01   1.868503e-04   1.169267e-04
  3.390837e-01   1.539266e-04   1.168878e-04
  3.393045e-01   1.830371e-04   1.168686e-04
  3.395254e-01   4.470508e-04   1.161273e-04
  3.397462e-01   1.059901e-04   1.161075e-04
  3.399670e-01   1.739374e-04   1.139775e-04
  3.401878e-01   2.347457e-04   1.160673e-04
  3.404087e-01  -3.922257e-05   1.136700e-04
  3.406295e-01   2.467801e-04   1.158583e-04
  3.408503e-01   3.875280e-04   1.144411e-04
  3.410712e-01   2.483220e-04   1.134610e-04
  3.412920e-01   2.361425e-04   1.131290e-04
  3.415128e-01   3.058694e-04   1.149798e-04
  3.417336e-01   3.291619e-04   1.136485e-04
  3.419545e-01   3.252116e-04   1.154116e-04
  3.421753e-01   2.257485e-04   1.135245e-04
  3.423962e-01   2.364694e-04   1.127698e-04
  3.426170e-01   4.152623e-04   1.138565e-04
  3.428378e-01   1.663133e-04   1.139399e-04
  3.430586e-01   3.340181e-05   1.137826e-04
  3.432795e-01   3.370608e-04   1.157687e-04
  3.435003e-01   1.011407e-04   1.148113e-04
  3.437211e-01   3.916770e-04   1.138991e-04
  3.439420e-01   2.387028e-04   1.135659e-04
  3.441628e-01   4.038574e-04   1.149380e-04
  3.443836e-01   3.098728e-05   1.140273e-04
  3.446045e-01   1.840090e-04   1.153049e-04
  3.448253e-01   8.309850e-05   1.158223e-04
  3.450461e-01   2.311974e-04   1.142186e-04
  3.452670e-01   1.491974e-04   1.153971e-04
  3.454878e-01   1.464528e-04   1.149673e-04
  3.457086e-01   3.309124e-04   1.154671e-04
  3.459294e-01   2.853057e-04   1.161934e-04
  3.461503e-01   2.283976e-04   1.172877e-04
  3.463711e-01   2.039496e-04   1.151141e-04
  3.465919e-01   2.317855e-04   1.165281e-04
  3.468128e-01   2.489454e-04   1.156234e-04
  3.470336e-01   2.149161e-04   1.171925e-04
  3.472544e-01   2.383353e-04   1.169035e-04
  3.474753e-01   8.710972e-06   1.176486e-04
  3.476961e-01   4.206413e-04   1.163528e-04
  3.479169e-01   1.003918e-04   1.167728e-04
  3.481378e-01  -8.884133e-06   1.151970e-04
  3.483586e-01   3.812636e-04   1.181964e-04
  3.485794e-01   1.149817e-04   1.178878e-04
  3.488002e-01   2.313398e-04   1.187337e-04
  3.490211e-01   3.357031e-04   1.180749e-04
  3.492419e-01   1.550215e-04   1.176885e-04
  3.494627e-01   1.964471e-04   1.177493e-04
  3.496836e-01   2.250313e-04   1.182523e-04
  3.499044e-01   1.575309e-04   1.187406e-04
  3.501252e-01   1.146322e-04   1.187642e-04
  3.503461e-01   3.808131e-04   1.208950e-04
  3.505669e-01   2.098006e-04   1.183738e-04
  3.507877e-01   1.253629e-04   1.191524e-04
  3.510085e-01   5.239606e-05   1.187040e-04
  3.512294e-01   2.268867e-04   1.200894e-04
  3.514502e-01   7.647850e-05   1.191781e-04
  3.516710e-01   2.671263e-04   1.226428e-04
  3.518919e-01   2.211082e-04   1.196476e-04
  3.521127e-01   2.267733e-06   1.196556e-04
  3.523335e-01   1.283784e-04   1.204527e-04
  3.525544e-01   9.880476e-05   1.211667e-04
  3.527752e-01   3.518761e-04   1.215369e-04
  3.529960e-01   1.279884e-04   1.223606e-04
  3.532169e-01   1.215751e-04   1.217413e-04
  3.534377e-01   1.899531e-04   1.215892e-04
  3.536585e-01   1.570183e-04   1.219806e-04
  3.538793e-01   4.225091e-04   1.222884e-04
  3.541002e-01  -8.539510e-05   1.232198e-04
  3.543210e-01   1.513537e-04   1.233327e-04
  3.545418e-01   1.967139e-04   1.231507e-04
  3.547627e-01   5.062223e-05   1.229496e-04
  3.549835e-01   7.045677e-05   1.231086e-04
  3.552043e-01  -1.547119e-05   1.235528e-04
  3.554252e-01   7.173274e-06   1.235718e-04
  3.556460e-01   2.261134e-04   1.261728e-04
  3.558668e-01   1.847769e-04   1.261057e-04
  3.560877e-01   1.660372e-04   1.241017e-04
  3.563085e-01   2.195925e-04   1.253114e-04
  3.565293e-01   3.028436e-04   1.256281e-04
  3.567501e-01   2.119882e-04   1.257558e-04
  3.569710e-01   5.889352e-04   1.287083e-04
  3.571918e-01   5.841594e-05   1.276072e-04
  3.574126e-01   1.083902e-04   1.269396e-04
  3.576335e-01   1.063704e-04   1.257951e-04
  3.578543e-01   2.989119e-04   1.276847e-04
  3.580751e-01   1.012178e-04   1.277931e-04
  3.582960e-01   2.210000e-04   1.275960e-04
  3.585168e-01   4.029589e-04   1.298125e-04
  3.587376e-01   3.127555e-04   1.270321e-04
  3.589585e-01   1.224873e-04   1.267721e-04
  3.591793e-01   3.766354e-04   1.275473e-04
  3.594001e-01   5.369314e-04   1.286104e-04
  3.596209e-01   4.378850e-05   1.274809e-04
  3.598418e-01   1.247860e-04   1.285894e-04
  3.600626e-01   6.307057e-05   1.283594e-04
  3.602834e-01   2.053444e-04   1.280981e-04
  3.605043e-01   3.110308e-04   1.282606e-04
  3.607251e-01   3.652400e-04   1.301415e-04
  3.609459e-01   1.786234e-04   1.290653e-04
  3.611668e-01   3.111249e-05   1.309912e-04
  3.613876e-01   4.593270e-04   1.335485e-04
  3.616084e-01   2.265376e-04   1.295236e-04
  3.618293e-01   1.092990e-04   1.313586e-04
  3.620501e-01   3.408981e-04   1.319097e-04
  3.622709e-01   3.126124e-04   1.315942e-04
  3.624918e-01   1.347951e-04   1.323519e-04
  3.627126e-01   2.753410e-04   1.346612e-04
  3.629334e-01   1.479671e-04   1.303310e-04
  3.631542e-01   2.167041e-04   1.321756e-04
  3.633751e-01   1.565417e-04   1.308623e-04
  3.635959e-01   3.717075e-05   1.326110e-04
  3.638167e-01   5.117264e-05   1.330865e-04
  3.640376e-01   7.080859e-05   1.348780e-04
  3.642584e-01   3.480277e-04   1.336510e-04
  3.644792e-01   4.845639e-05   1.333222e-04
  3.647001e-01   3.059055e-04   1.346317e-04
  3.649209e-01   5.496423e-05   1.344468e-04
  3.651417e-01   1.653573e-04   1.373149e-04
  3.653626e-01   2.192809e-04   1.375879e-04
  3.655834e-01   5.962805e-05   1.377645e-04
  3.658042e-01   1.752668e-04   1.375279e-04
  3.660251e-01   1.427182e-04   1.380626e-04
  3.662459e-01  -3.939863e-05   1.375835e-04
  3.664667e-01   3.278811e-04   1.415703e-04
  3.666875e-01   1.790486e-04   1.416969e-04
  3.669084e-01   9.687850e-05   1.427744e-04
  3.671292e-01   1.629667e-04   1.409776e-04
  3.673500e-01   2.067901e-04   1.427115e-04
  3.675709e-01   1.273975e-04   1.434885e-04
  3.677917e-01  -1.974561e-05   1.437425e-04
  3.680125e-01   1.402650e-04   1.461770e-04
  3.682334e-01   2.861560e-04   1.488513e-04
  3.684542e-01   2.203549e-04   1.460200e-04
  3.686750e-01   1.603685e-04   1.473113e-04
  3.688959e-01   7.398632e-05   1.477673e-04
  3.691167e-01   2.655106e-04   1.497391e-04
  3.693375e-01   2.876807e-04   1.518773e-04
  3.695583e-01   4.465569e-04   1.563994e-04
  3.697792e-01   9.789052e-05   1.524789e-04
  3.700000e-01   2.102796e-04   1.524253e-04
range-from: 1
range-to: 1662
data-frames-directory: /media/jsgroup/jsgroup/SEC-SAXS/Diamond_B21_datasets/sm16028-7_20171126/processing/pypline/raw_dat/chNET1_dp8_long
parent-buffer-frame-index-first: 1
parent-buffer-frame-index-last: 620
parent-buffer-frames: 06823_chNET1_dp8_long.dat 06824_chNET1_dp8_long.dat 06825_chNET1_dp8_long.dat 06826_chNET1_dp8_long.dat 06827_chNET1_dp8_long.dat 06828_chNET1_dp8_long.dat 06829_chNET1_dp8_long.dat 06830_chNET1_dp8_long.dat 06831_chNET1_dp8_long.dat 06832_chNET1_dp8_long.dat 06833_chNET1_dp8_long.dat 06834_chNET1_dp8_long.dat 06835_chNET1_dp8_long.dat 06836_chNET1_dp8_long.dat 06837_chNET1_dp8_long.dat 06838_chNET1_dp8_long.dat 06839_chNET1_dp8_long.dat 06840_chNET1_dp8_long.dat 06841_chNET1_dp8_long.dat 06842_chNET1_dp8_long.dat 06843_chNET1_dp8_long.dat 06844_chNET1_dp8_long.dat 06845_chNET1_dp8_long.dat 06846_chNET1_dp8_long.dat 06847_chNET1_dp8_long.dat 06848_chNET1_dp8_long.dat 06849_chNET1_dp8_long.dat 06850_chNET1_dp8_long.dat 06851_chNET1_dp8_long.dat 06852_chNET1_dp8_long.dat 06853_chNET1_dp8_long.dat 06854_chNET1_dp8_long.dat 06855_chNET1_dp8_long.dat 06856_chNET1_dp8_long.dat 06857_chNET1_dp8_long.dat 06858_chNET1_dp8_long.dat 06859_chNET1_dp8_long.dat 06860_chNET1_dp8_long.dat 06861_chNET1_dp8_long.dat 06862_chNET1_dp8_long.dat 06863_chNET1_dp8_long.dat 06864_chNET1_dp8_long.dat 06865_chNET1_dp8_long.dat 06866_chNET1_dp8_long.dat 06867_chNET1_dp8_long.dat 06868_chNET1_dp8_long.dat 06869_chNET1_dp8_long.dat 06870_chNET1_dp8_long.dat 06871_chNET1_dp8_long.dat 06872_chNET1_dp8_long.dat 06873_chNET1_dp8_long.dat 06874_chNET1_dp8_long.dat 06875_chNET1_dp8_long.dat 06876_chNET1_dp8_long.dat 06877_chNET1_dp8_long.dat 06878_chNET1_dp8_long.dat 06879_chNET1_dp8_long.dat 06880_chNET1_dp8_long.dat 06881_chNET1_dp8_long.dat 06882_chNET1_dp8_long.dat 06883_chNET1_dp8_long.dat 06884_chNET1_dp8_long.dat 06885_chNET1_dp8_long.dat 06886_chNET1_dp8_long.dat 06887_chNET1_dp8_long.dat 06888_chNET1_dp8_long.dat 06889_chNET1_dp8_long.dat 06890_chNET1_dp8_long.dat 06891_chNET1_dp8_long.dat 06892_chNET1_dp8_long.dat 06893_chNET1_dp8_long.dat 06894_chNET1_dp8_long.dat 06895_chNET1_dp8_long.dat 06896_chNET1_dp8_long.dat 06897_chNET1_dp8_long.dat 06898_chNET1_dp8_long.dat 06899_chNET1_dp8_long.dat 06900_chNET1_dp8_long.dat 06901_chNET1_dp8_long.dat 06902_chNET1_dp8_long.dat 06903_chNET1_dp8_long.dat 06904_chNET1_dp8_long.dat 06905_chNET1_dp8_long.dat 06906_chNET1_dp8_long.dat 06907_chNET1_dp8_long.dat 06908_chNET1_dp8_long.dat 06909_chNET1_dp8_long.dat 06910_chNET1_dp8_long.dat 06911_chNET1_dp8_long.dat 06912_chNET1_dp8_long.dat 06913_chNET1_dp8_long.dat 06914_chNET1_dp8_long.dat 06915_chNET1_dp8_long.dat 06916_chNET1_dp8_long.dat 06917_chNET1_dp8_long.dat 06918_chNET1_dp8_long.dat 06919_chNET1_dp8_long.dat 06920_chNET1_dp8_long.dat 06921_chNET1_dp8_long.dat 06922_chNET1_dp8_long.dat 06923_chNET1_dp8_long.dat 06924_chNET1_dp8_long.dat 06925_chNET1_dp8_long.dat 06926_chNET1_dp8_long.dat 06927_chNET1_dp8_long.dat 06928_chNET1_dp8_long.dat 06929_chNET1_dp8_long.dat 06930_chNET1_dp8_long.dat 06931_chNET1_dp8_long.dat 06932_chNET1_dp8_long.dat 06933_chNET1_dp8_long.dat 06934_chNET1_dp8_long.dat 06935_chNET1_dp8_long.dat 06936_chNET1_dp8_long.dat 06937_chNET1_dp8_long.dat 06938_chNET1_dp8_long.dat 06939_chNET1_dp8_long.dat 06940_chNET1_dp8_long.dat 06941_chNET1_dp8_long.dat 06942_chNET1_dp8_long.dat 06943_chNET1_dp8_long.dat 06944_chNET1_dp8_long.dat 06945_chNET1_dp8_long.dat 06946_chNET1_dp8_long.dat 06947_chNET1_dp8_long.dat 06948_chNET1_dp8_long.dat 06949_chNET1_dp8_long.dat 06950_chNET1_dp8_long.dat 06951_chNET1_dp8_long.dat 06952_chNET1_dp8_long.dat 06953_chNET1_dp8_long.dat 06954_chNET1_dp8_long.dat 06955_chNET1_dp8_long.dat 06956_chNET1_dp8_long.dat 06957_chNET1_dp8_long.dat 06958_chNET1_dp8_long.dat 06959_chNET1_dp8_long.dat 06960_chNET1_dp8_long.dat 06961_chNET1_dp8_long.dat 06962_chNET1_dp8_long.dat 06963_chNET1_dp8_long.dat 06964_chNET1_dp8_long.dat 06965_chNET1_dp8_long.dat 06966_chNET1_dp8_long.dat 06967_chNET1_dp8_long.dat 06968_chNET1_dp8_long.dat 06969_chNET1_dp8_long.dat 06970_chNET1_dp8_long.dat 06971_chNET1_dp8_long.dat 06972_chNET1_dp8_long.dat 06973_chNET1_dp8_long.dat 06974_chNET1_dp8_long.dat 06975_chNET1_dp8_long.dat 06976_chNET1_dp8_long.dat 06977_chNET1_dp8_long.dat 06978_chNET1_dp8_long.dat 06979_chNET1_dp8_long.dat 06980_chNET1_dp8_long.dat 06981_chNET1_dp8_long.dat 06982_chNET1_dp8_long.dat 06983_chNET1_dp8_long.dat 06984_chNET1_dp8_long.dat 06985_chNET1_dp8_long.dat 06986_chNET1_dp8_long.dat 06987_chNET1_dp8_long.dat 06988_chNET1_dp8_long.dat 06989_chNET1_dp8_long.dat 06990_chNET1_dp8_long.dat 06991_chNET1_dp8_long.dat 06992_chNET1_dp8_long.dat 06993_chNET1_dp8_long.dat 06994_chNET1_dp8_long.dat 06995_chNET1_dp8_long.dat 06996_chNET1_dp8_long.dat 06997_chNET1_dp8_long.dat 06998_chNET1_dp8_long.dat 06999_chNET1_dp8_long.dat 07000_chNET1_dp8_long.dat 07001_chNET1_dp8_long.dat 07002_chNET1_dp8_long.dat 07003_chNET1_dp8_long.dat 07004_chNET1_dp8_long.dat 07005_chNET1_dp8_long.dat 07006_chNET1_dp8_long.dat 07007_chNET1_dp8_long.dat 07008_chNET1_dp8_long.dat 07009_chNET1_dp8_long.dat 07010_chNET1_dp8_long.dat 07011_chNET1_dp8_long.dat 07012_chNET1_dp8_long.dat 07013_chNET1_dp8_long.dat 07014_chNET1_dp8_long.dat 07015_chNET1_dp8_long.dat 07016_chNET1_dp8_long.dat 07017_chNET1_dp8_long.dat 07018_chNET1_dp8_long.dat 07019_chNET1_dp8_long.dat 07020_chNET1_dp8_long.dat 07021_chNET1_dp8_long.dat 07022_chNET1_dp8_long.dat 07023_chNET1_dp8_long.dat 07024_chNET1_dp8_long.dat 07025_chNET1_dp8_long.dat 07026_chNET1_dp8_long.dat 07027_chNET1_dp8_long.dat 07028_chNET1_dp8_long.dat 07029_chNET1_dp8_long.dat 07030_chNET1_dp8_long.dat 07031_chNET1_dp8_long.dat 07032_chNET1_dp8_long.dat 07033_chNET1_dp8_long.dat 07034_chNET1_dp8_long.dat 07035_chNET1_dp8_long.dat 07036_chNET1_dp8_long.dat 07037_chNET1_dp8_long.dat 07038_chNET1_dp8_long.dat 07039_chNET1_dp8_long.dat 07040_chNET1_dp8_long.dat 07041_chNET1_dp8_long.dat 07042_chNET1_dp8_long.dat 07043_chNET1_dp8_long.dat 07044_chNET1_dp8_long.dat 07045_chNET1_dp8_long.dat 07046_chNET1_dp8_long.dat 07047_chNET1_dp8_long.dat 07048_chNET1_dp8_long.dat 07049_chNET1_dp8_long.dat 07050_chNET1_dp8_long.dat 07051_chNET1_dp8_long.dat 07052_chNET1_dp8_long.dat 07053_chNET1_dp8_long.dat 07054_chNET1_dp8_long.dat 07055_chNET1_dp8_long.dat 07056_chNET1_dp8_long.dat 07057_chNET1_dp8_long.dat 07058_chNET1_dp8_long.dat 07059_chNET1_dp8_long.dat 07060_chNET1_dp8_long.dat 07061_chNET1_dp8_long.dat 07062_chNET1_dp8_long.dat 07063_chNET1_dp8_long.dat 07380_chNET1_dp8_long.dat 07381_chNET1_dp8_long.dat 07382_chNET1_dp8_long.dat 07383_chNET1_dp8_long.dat 07384_chNET1_dp8_long.dat 07385_chNET1_dp8_long.dat 07386_chNET1_dp8_long.dat 07387_chNET1_dp8_long.dat 07388_chNET1_dp8_long.dat 07389_chNET1_dp8_long.dat 07390_chNET1_dp8_long.dat 07391_chNET1_dp8_long.dat 07392_chNET1_dp8_long.dat 07393_chNET1_dp8_long.dat 07394_chNET1_dp8_long.dat 07395_chNET1_dp8_long.dat 07396_chNET1_dp8_long.dat 07397_chNET1_dp8_long.dat 07398_chNET1_dp8_long.dat 07399_chNET1_dp8_long.dat 07400_chNET1_dp8_long.dat 07401_chNET1_dp8_long.dat 07402_chNET1_dp8_long.dat 07403_chNET1_dp8_long.dat 07404_chNET1_dp8_long.dat 07405_chNET1_dp8_long.dat 07406_chNET1_dp8_long.dat 07407_chNET1_dp8_long.dat 07408_chNET1_dp8_long.dat 07409_chNET1_dp8_long.dat 07410_chNET1_dp8_long.dat 07411_chNET1_dp8_long.dat 07412_chNET1_dp8_long.dat 07413_chNET1_dp8_long.dat 07414_chNET1_dp8_long.dat 07415_chNET1_dp8_long.dat 07416_chNET1_dp8_long.dat 07417_chNET1_dp8_long.dat 07418_chNET1_dp8_long.dat 07419_chNET1_dp8_long.dat 07420_chNET1_dp8_long.dat 07421_chNET1_dp8_long.dat 07422_chNET1_dp8_long.dat 07423_chNET1_dp8_long.dat 07424_chNET1_dp8_long.dat 07425_chNET1_dp8_long.dat 07426_chNET1_dp8_long.dat 07427_chNET1_dp8_long.dat 07428_chNET1_dp8_long.dat 07429_chNET1_dp8_long.dat 07430_chNET1_dp8_long.dat 07431_chNET1_dp8_long.dat 07432_chNET1_dp8_long.dat 07433_chNET1_dp8_long.dat 07434_chNET1_dp8_long.dat 07435_chNET1_dp8_long.dat 07436_chNET1_dp8_long.dat 07437_chNET1_dp8_long.dat 07438_chNET1_dp8_long.dat 07439_chNET1_dp8_long.dat 07440_chNET1_dp8_long.dat 07441_chNET1_dp8_long.dat 07442_chNET1_dp8_long.dat
parent-sample-frame-index-first: 284
parent-sample-frame-index-last: 295
parent-sample-frames: 07106_chNET1_dp8_long.dat 07107_chNET1_dp8_long.dat 07108_chNET1_dp8_long.dat 07109_chNET1_dp8_long.dat 07110_chNET1_dp8_long.dat 07111_chNET1_dp8_long.dat 07112_chNET1_dp8_long.dat 07113_chNET1_dp8_long.dat 07114_chNET1_dp8_long.dat 07115_chNET1_dp8_long.dat 07116_chNET1_dp8_long.dat 07117_chNET1_dp8_long.dat
