# Supplementary material for: The dynamic nature of netrin-1 and the structural basis for glycosaminoglycan fragment-induced filament formation
Source: Nat Commun. 2023 Mar 3;14:1226. doi: 10.1038/s41467-023-36692-w (PMC9984387; doi:10.1038/s41467-023-36692-w)
Supplement: Supplementary file 3 — Supplementary Data 1 [file 41467_2023_36692_MOESM3_ESM.zip › data_SEC-SAXS/sm16028-7_379539/datrg_table_chNET1_delC+dp8_long.tsv]

first	last	n_min	n_max	q_min (nm⁻¹)	q_max (nm⁻¹)	q_min*Rg	q_max*Rg	Rg (nm)	uRg (nm)	I0	uI0	fidelity	file
16	49	15	48	6.512462e-02	1.379988e-01	4.288039e-01	9.086338e-01	6.584360e+00	4.766900e-02	2.511110e-01	6.779970e-04	9.192260e-01	chNET1_delC+dp8_long_peak1.dat
16	50	15	49	6.512462e-02	1.402071e-01	4.301416e-01	9.260539e-01	6.604900e+00	4.526490e-02	2.513320e-01	6.633590e-04	9.117070e-01	chNET1_delC+dp8_long_peak1.dat
16	51	15	50	6.512462e-02	1.424154e-01	4.294754e-01	9.391826e-01	6.594670e+00	4.225130e-02	2.512200e-01	6.353160e-04	9.243530e-01	chNET1_delC+dp8_long_peak1.dat
16	52	15	51	6.512462e-02	1.446237e-01	4.282699e-01	9.510686e-01	6.576160e+00	4.038780e-02	2.510110e-01	6.212560e-04	9.163970e-01	chNET1_delC+dp8_long_peak1.dat
16	53	15	52	6.512462e-02	1.468320e-01	4.287668e-01	9.667111e-01	6.583790e+00	3.784480e-02	2.510990e-01	5.977470e-04	9.294860e-01	chNET1_delC+dp8_long_peak1.dat
16	54	15	53	6.512462e-02	1.490403e-01	4.299443e-01	9.839447e-01	6.601870e+00	3.628090e-02	2.513120e-01	5.899270e-04	9.153130e-01	chNET1_delC+dp8_long_peak1.dat
16	55	15	54	6.512462e-02	1.512486e-01	4.270742e-01	9.918581e-01	6.557800e+00	4.000000e-02	2.507830e-01	6.615840e-04	5.810700e-01	chNET1_delC+dp8_long_peak1.dat
16	56	15	55	6.512462e-02	1.534569e-01	4.254370e-01	1.002482e+00	6.532660e+00	3.952860e-02	2.504780e-01	6.666740e-04	4.559950e-01	chNET1_delC+dp8_long_peak1.dat
16	57	15	56	6.512462e-02	1.556653e-01	4.237053e-01	1.012769e+00	6.506070e+00	3.936180e-02	2.501490e-01	6.765960e-04	3.077650e-01	chNET1_delC+dp8_long_peak1.dat
16	58	15	57	6.512462e-02	1.578736e-01	4.236350e-01	1.026966e+00	6.504990e+00	3.693790e-02	2.501360e-01	6.506080e-04	3.472540e-01	chNET1_delC+dp8_long_peak1.dat
16	59	15	58	6.512462e-02	1.600819e-01	4.240459e-01	1.042341e+00	6.511300e+00	3.484610e-02	2.502170e-01	6.292740e-04	3.750050e-01	chNET1_delC+dp8_long_peak1.dat
16	60	15	59	6.512462e-02	1.622902e-01	4.241384e-01	1.056951e+00	6.512720e+00	3.278120e-02	2.502350e-01	6.065250e-04	4.159860e-01	chNET1_delC+dp8_long_peak1.dat
16	61	15	60	6.512462e-02	1.644985e-01	4.234644e-01	1.069630e+00	6.502370e+00	3.141310e-02	2.500970e-01	5.931100e-04	4.099530e-01	chNET1_delC+dp8_long_peak1.dat
16	62	15	61	6.512462e-02	1.667068e-01	4.223683e-01	1.081184e+00	6.485540e+00	3.080270e-02	2.498690e-01	5.929540e-04	3.219210e-01	chNET1_delC+dp8_long_peak1.dat
16	63	15	62	6.512462e-02	1.689151e-01	4.219001e-01	1.094291e+00	6.478350e+00	2.938800e-02	2.497690e-01	5.773910e-04	3.345010e-01	chNET1_delC+dp8_long_peak1.dat
16	64	15	63	6.512462e-02	1.711234e-01	4.217588e-01	1.108226e+00	6.476180e+00	2.781440e-02	2.497390e-01	5.587140e-04	3.702920e-01	chNET1_delC+dp8_long_peak1.dat
16	65	15	64	6.512462e-02	1.733317e-01	4.219952e-01	1.123156e+00	6.479810e+00	2.636970e-02	2.497910e-01	5.420620e-04	4.013750e-01	chNET1_delC+dp8_long_peak1.dat
16	66	15	65	6.512462e-02	1.755400e-01	4.208913e-01	1.134490e+00	6.462860e+00	2.625930e-02	2.495440e-01	5.501150e-04	2.632120e-01	chNET1_delC+dp8_long_peak1.dat
16	67	15	66	6.512462e-02	1.777483e-01	4.213355e-01	1.149975e+00	6.469680e+00	2.512010e-02	2.496450e-01	5.383490e-04	2.668470e-01	chNET1_delC+dp8_long_peak1.dat
16	68	15	67	6.512462e-02	1.799567e-01	4.211505e-01	1.163751e+00	6.466840e+00	2.391160e-02	2.496020e-01	5.231310e-04	2.943840e-01	chNET1_delC+dp8_long_peak1.dat
16	69	15	68	6.512462e-02	1.821650e-01	4.208294e-01	1.177134e+00	6.461910e+00	2.292940e-02	2.495260e-01	5.111620e-04	3.080670e-01	chNET1_delC+dp8_long_peak1.dat
16	70	15	69	6.512462e-02	1.843733e-01	4.204686e-01	1.190382e+00	6.456370e+00	2.201150e-02	2.494390e-01	5.002250e-04	3.150260e-01	chNET1_delC+dp8_long_peak1.dat
16	71	15	70	6.512462e-02	1.865816e-01	4.201990e-01	1.203867e+00	6.452230e+00	2.105380e-02	2.493740e-01	4.880970e-04	3.331180e-01	chNET1_delC+dp8_long_peak1.dat
16	72	15	71	6.512462e-02	1.887899e-01	4.199105e-01	1.217280e+00	6.447800e+00	2.019540e-02	2.493020e-01	4.772830e-04	3.465760e-01	chNET1_delC+dp8_long_peak1.dat
16	73	15	72	6.512462e-02	1.909982e-01	4.197217e-01	1.230964e+00	6.444900e+00	1.932420e-02	2.492540e-01	4.656320e-04	3.716650e-01	chNET1_delC+dp8_long_peak1.dat
16	74	15	73	6.512462e-02	1.932065e-01	4.193505e-01	1.244095e+00	6.439200e+00	1.866890e-02	2.491590e-01	4.581970e-04	3.634030e-01	chNET1_delC+dp8_long_peak1.dat
16	75	15	74	6.512462e-02	1.954148e-01	4.195803e-01	1.259005e+00	6.442730e+00	1.794400e-02	2.492190e-01	4.490040e-04	3.795250e-01	chNET1_delC+dp8_long_peak1.dat
16	76	15	75	6.512462e-02	1.976231e-01	4.193140e-01	1.272424e+00	6.438640e+00	1.727080e-02	2.491480e-01	4.402620e-04	3.884460e-01	chNET1_delC+dp8_long_peak1.dat
16	77	15	76	6.512462e-02	1.998314e-01	4.186842e-01	1.284710e+00	6.428970e+00	1.718620e-02	2.489790e-01	4.455080e-04	2.711250e-01	chNET1_delC+dp8_long_peak1.dat
16	78	15	77	6.512462e-02	2.020397e-01	4.187702e-01	1.299174e+00	6.430290e+00	1.645520e-02	2.490020e-01	4.349550e-04	2.989070e-01	chNET1_delC+dp8_long_peak1.dat
16	79	15	78	6.512462e-02	2.042480e-01	4.185605e-01	1.312716e+00	6.427070e+00	1.586530e-02	2.489440e-01	4.267420e-04	3.111040e-01	chNET1_delC+dp8_long_peak1.dat
16	80	15	79	6.512462e-02	2.064563e-01	4.184641e-01	1.326604e+00	6.425590e+00	1.524110e-02	2.489170e-01	4.173090e-04	3.385850e-01	chNET1_delC+dp8_long_peak1.dat
16	81	15	80	6.512462e-02	2.086647e-01	4.179444e-01	1.339129e+00	6.417610e+00	1.516030e-02	2.487680e-01	4.216720e-04	2.362780e-01	chNET1_delC+dp8_long_peak1.dat
16	82	15	81	6.512462e-02	2.108730e-01	4.177393e-01	1.352636e+00	6.414460e+00	1.462840e-02	2.487090e-01	4.141120e-04	2.443480e-01	chNET1_delC+dp8_long_peak1.dat
16	83	15	82	6.512462e-02	2.130813e-01	4.175628e-01	1.366224e+00	6.411750e+00	1.412100e-02	2.486570e-01	4.066270e-04	2.559730e-01	chNET1_delC+dp8_long_peak1.dat
16	84	15	83	6.512462e-02	2.152896e-01	4.175582e-01	1.380368e+00	6.411680e+00	1.357960e-02	2.486550e-01	3.978860e-04	2.842870e-01	chNET1_delC+dp8_long_peak1.dat
16	85	15	84	6.512462e-02	2.174979e-01	4.174436e-01	1.394144e+00	6.409920e+00	1.310650e-02	2.486210e-01	3.903690e-04	3.049960e-01	chNET1_delC+dp8_long_peak1.dat
16	86	15	85	6.512462e-02	2.197062e-01	4.174397e-01	1.408286e+00	6.409860e+00	1.262440e-02	2.486190e-01	3.823420e-04	3.352970e-01	chNET1_delC+dp8_long_peak1.dat
16	87	15	86	6.512462e-02	2.219145e-01	4.172560e-01	1.421815e+00	6.407040e+00	1.224640e-02	2.485620e-01	3.768380e-04	3.388890e-01	chNET1_delC+dp8_long_peak1.dat
16	88	15	87	6.512462e-02	2.241228e-01	4.170581e-01	1.435282e+00	6.404000e+00	1.189830e-02	2.484990e-01	3.719730e-04	3.361550e-01	chNET1_delC+dp8_long_peak1.dat
16	89	15	88	6.512462e-02	2.263311e-01	4.168842e-01	1.448820e+00	6.401330e+00	1.153450e-02	2.484430e-01	3.665590e-04	3.398910e-01	chNET1_delC+dp8_long_peak1.dat
16	90	15	89	6.512462e-02	2.285394e-01	4.166458e-01	1.462120e+00	6.397670e+00	1.126900e-02	2.483660e-01	3.637110e-04	3.154590e-01	chNET1_delC+dp8_long_peak1.dat
16	91	15	90	6.512462e-02	2.307477e-01	4.166204e-01	1.476158e+00	6.397280e+00	1.088500e-02	2.483570e-01	3.568800e-04	3.444490e-01	chNET1_delC+dp8_long_peak1.dat
16	92	15	91	6.512462e-02	2.329561e-01	4.162453e-01	1.488944e+00	6.391520e+00	1.089220e-02	2.482320e-01	3.622020e-04	2.278210e-01	chNET1_delC+dp8_long_peak1.dat
16	93	15	92	6.512462e-02	2.351644e-01	4.160291e-01	1.502277e+00	6.388200e+00	1.066380e-02	2.481580e-01	3.597380e-04	2.072570e-01	chNET1_delC+dp8_long_peak1.dat
16	94	15	93	6.512462e-02	2.373727e-01	4.158591e-01	1.515765e+00	6.385590e+00	1.038680e-02	2.481000e-01	3.556680e-04	2.031980e-01	chNET1_delC+dp8_long_peak1.dat
16	95	15	94	6.512462e-02	2.395810e-01	4.158500e-01	1.529832e+00	6.385450e+00	1.004110e-02	2.480970e-01	3.492300e-04	2.261760e-01	chNET1_delC+dp8_long_peak1.dat
16	96	15	95	6.512462e-02	2.417893e-01	4.157360e-01	1.543510e+00	6.383700e+00	9.752290e-03	2.480570e-01	3.442620e-04	2.354530e-01	chNET1_delC+dp8_long_peak1.dat
16	97	15	96	6.512462e-02	2.439976e-01	4.156208e-01	1.557176e+00	6.381930e+00	9.485240e-03	2.480160e-01	3.396790e-04	2.430780e-01	chNET1_delC+dp8_long_peak1.dat
16	98	15	97	6.512462e-02	2.462059e-01	4.155250e-01	1.570907e+00	6.380460e+00	9.217380e-03	2.479810e-01	3.348600e-04	2.552600e-01	chNET1_delC+dp8_long_peak1.dat
16	99	15	98	6.512462e-02	2.484142e-01	4.153284e-01	1.584247e+00	6.377440e+00	9.064850e-03	2.479090e-01	3.337540e-04	2.236540e-01	chNET1_delC+dp8_long_peak1.dat
16	100	15	99	6.512462e-02	2.506225e-01	4.151271e-01	1.597556e+00	6.374350e+00	8.920390e-03	2.478340e-01	3.329190e-04	1.905900e-01	chNET1_delC+dp8_long_peak1.dat
16	101	15	100	6.512462e-02	2.528308e-01	4.149832e-01	1.611073e+00	6.372140e+00	8.718140e-03	2.477800e-01	3.298880e-04	1.836540e-01	chNET1_delC+dp8_long_peak1.dat
16	102	15	101	6.512462e-02	2.550391e-01	4.145527e-01	1.623459e+00	6.365530e+00	9.030100e-03	2.476170e-01	3.461180e-04	4.188170e-02	chNET1_delC+dp8_long_peak1.dat
16	103	15	102	6.512462e-02	2.572474e-01	4.144668e-01	1.637176e+00	6.364210e+00	8.794510e-03	2.475840e-01	3.416110e-04	4.506820e-02	chNET1_delC+dp8_long_peak1.dat
16	104	15	103	6.512462e-02	2.594557e-01	4.144251e-01	1.651065e+00	6.363570e+00	8.548340e-03	2.475680e-01	3.365390e-04	5.146690e-02	chNET1_delC+dp8_long_peak1.dat
16	105	15	104	6.512462e-02	2.616641e-01	4.142050e-01	1.664233e+00	6.360190e+00	8.476830e-03	2.474820e-01	3.379140e-04	3.280610e-02	chNET1_delC+dp8_long_peak1.dat
16	106	15	105	6.512462e-02	2.638724e-01	4.138552e-01	1.676862e+00	6.354820e+00	8.649470e-03	2.473430e-01	3.489930e-04	6.604620e-03	chNET1_delC+dp8_long_peak1.dat
16	107	15	106	6.512462e-02	2.660807e-01	4.136709e-01	1.690142e+00	6.351990e+00	8.524640e-03	2.472690e-01	3.483040e-04	4.545540e-03	chNET1_delC+dp8_long_peak1.dat
16	108	15	107	6.512462e-02	2.682890e-01	4.134515e-01	1.703265e+00	6.348620e+00	8.453610e-03	2.471800e-01	3.497050e-04	2.306650e-03	chNET1_delC+dp8_long_peak1.dat
