# Supplementary material for: The dynamic nature of netrin-1 and the structural basis for glycosaminoglycan fragment-induced filament formation
Source: Nat Commun. 2023 Mar 3;14:1226. doi: 10.1038/s41467-023-36692-w (PMC9984387; doi:10.1038/s41467-023-36692-w)
Supplement: Supplementary file 3 — Supplementary Data 1 [file 41467_2023_36692_MOESM3_ESM.zip › data_SEC-SAXS/sm16028-7_379540/chNET1_delC+dp10_long_5-1662_219A.out]

           ####      G N O M             Version 5.0 (r12314)      ####
                                               Mon Jun 22 18:25:43 2020

           ####      Configuration                                 ####

    System Type:                   arbitrary monodisperse (job = 0)
    Minimum characteristic size:         0.0000
    Maximum characteristic size:       218.8500
    rad56:                               0.0000
    Force 0.0 at r = rmin:                  yes
    Force 0.0 at r = rmax:                  yes
    Initial alpha:                       0.0000
    Initial random seed:            32149871999
    Points in real space:                   256

    Input  1:                      ../chNET1_delC+dp10_long_peak1.dat
    First data point used:                    5
    Last data point used:                  1661
    Scaling coefficient:             0.1000E+01
    Experimental setup:            point collimation


           ####      Results                                       ####

    Parameter    DISCRP  OSCILL  STABIL  SYSDEV  POSITV  VALCEN  SMOOTH
    Weight        1.000   3.000   3.000   3.000   1.000   1.000   1.000
    Sigma         0.300   0.600   0.120   0.120   0.120   0.120   0.600
    Ideal         0.700   1.100   0.000   1.000   1.000   0.950   0.000
    Current       0.410   1.311   0.003   0.977   1.000   0.882   0.206
               --------------------------------------------------------
    Estimate      0.394   0.884   0.999   1.000   1.000   0.729   0.889

    Angular range:                       0.0043 to       0.3700
    Reciprocal space Rg:             0.6533E+02
    Reciprocal space I(0):           0.3619E+00

    Real space range:                    0.0000 to     218.8500
    Real space Rg:                   0.6535E+02 +-   0.1031E+00
    Real space I(0):                 0.3619E+00 +-   0.4754E-03

    Highest ALPHA (theor):           0.8226E+06
    Current ALPHA:                   0.6859E+02

    Total Estimate:                      0.8970 (a GOOD solution)


           ####      Experimental Data and Fit                     ####

      S          J EXP       ERROR       J REG       I REG

   0.000000E+00                                                0.361867E+00
   0.215208E-03                                                0.361840E+00
   0.430415E-03                                                0.361769E+00
   0.645623E-03                                                0.361649E+00
   0.860831E-03                                                0.361482E+00
   0.107604E-02                                                0.361268E+00
   0.129125E-02                                                0.361006E+00
   0.150645E-02                                                0.360697E+00
   0.172166E-02                                                0.360340E+00
   0.193687E-02                                                0.359937E+00
   0.215208E-02                                                0.359486E+00
   0.236728E-02                                                0.358989E+00
   0.258249E-02                                                0.358445E+00
   0.279770E-02                                                0.357855E+00
   0.301291E-02                                                0.357219E+00
   0.322812E-02                                                0.356538E+00
   0.344332E-02                                                0.355810E+00
   0.365853E-02                                                0.355038E+00
   0.387374E-02                                                0.354220E+00
   0.408895E-02                                                0.353358E+00
   0.430415E-02   0.350869E+00   0.567829E-02   0.352452E+00   0.352452E+00
   0.452498E-02   0.351821E+00   0.536768E-02   0.351476E+00   0.351476E+00
   0.474582E-02   0.351810E+00   0.487806E-02   0.350455E+00   0.350455E+00
   0.496665E-02   0.352571E+00   0.459540E-02   0.349389E+00   0.349389E+00
   0.518748E-02   0.349243E+00   0.399910E-02   0.348277E+00   0.348277E+00
   0.540831E-02   0.353708E+00   0.376885E-02   0.347121E+00   0.347121E+00
   0.562914E-02   0.344557E+00   0.343503E-02   0.345922E+00   0.345922E+00
   0.584997E-02   0.343478E+00   0.330040E-02   0.344679E+00   0.344679E+00
   0.607080E-02   0.343357E+00   0.309069E-02   0.343393E+00   0.343393E+00
   0.629163E-02   0.338498E+00   0.285002E-02   0.342065E+00   0.342065E+00
   0.651246E-02   0.345193E+00   0.280783E-02   0.340695E+00   0.340695E+00
   0.673329E-02   0.344600E+00   0.267687E-02   0.339284E+00   0.339284E+00
   0.695412E-02   0.340912E+00   0.246263E-02   0.337832E+00   0.337832E+00
   0.717496E-02   0.339324E+00   0.246875E-02   0.336341E+00   0.336341E+00
   0.739579E-02   0.335008E+00   0.242391E-02   0.334810E+00   0.334810E+00
   0.761662E-02   0.335416E+00   0.214923E-02   0.333240E+00   0.333240E+00
   0.783745E-02   0.331493E+00   0.215465E-02   0.331633E+00   0.331633E+00
   0.805828E-02   0.329541E+00   0.211998E-02   0.329988E+00   0.329988E+00
   0.827911E-02   0.323176E+00   0.204464E-02   0.328306E+00   0.328306E+00
   0.849994E-02   0.327351E+00   0.201570E-02   0.326588E+00   0.326588E+00
   0.872077E-02   0.323531E+00   0.191113E-02   0.324835E+00   0.324835E+00
   0.894160E-02   0.323701E+00   0.189810E-02   0.323048E+00   0.323048E+00
   0.916243E-02   0.320300E+00   0.179752E-02   0.321226E+00   0.321226E+00
   0.938326E-02   0.320121E+00   0.174811E-02   0.319372E+00   0.319372E+00
   0.960409E-02   0.316969E+00   0.174897E-02   0.317485E+00   0.317485E+00
   0.982492E-02   0.316617E+00   0.177197E-02   0.315566E+00   0.315566E+00
   0.100458E-01   0.309568E+00   0.166672E-02   0.313617E+00   0.313617E+00
   0.102666E-01   0.312746E+00   0.165052E-02   0.311637E+00   0.311637E+00
   0.104874E-01   0.310501E+00   0.159072E-02   0.309629E+00   0.309629E+00
   0.107083E-01   0.306683E+00   0.155833E-02   0.307591E+00   0.307591E+00
   0.109291E-01   0.305686E+00   0.154865E-02   0.305526E+00   0.305526E+00
   0.111499E-01   0.302890E+00   0.150468E-02   0.303435E+00   0.303435E+00
   0.113707E-01   0.303369E+00   0.149870E-02   0.301317E+00   0.301317E+00
   0.115916E-01   0.298689E+00   0.150363E-02   0.299173E+00   0.299173E+00
   0.118124E-01   0.297741E+00   0.140912E-02   0.297006E+00   0.297006E+00
   0.120332E-01   0.297181E+00   0.142303E-02   0.294814E+00   0.294814E+00
   0.122541E-01   0.294758E+00   0.140094E-02   0.292600E+00   0.292600E+00
   0.124749E-01   0.289044E+00   0.134682E-02   0.290364E+00   0.290364E+00
   0.126957E-01   0.285496E+00   0.136105E-02   0.288107E+00   0.288107E+00
   0.129166E-01   0.287337E+00   0.133983E-02   0.285830E+00   0.285830E+00
   0.131374E-01   0.283108E+00   0.128709E-02   0.283533E+00   0.283533E+00
   0.133582E-01   0.284540E+00   0.132071E-02   0.281218E+00   0.281218E+00
   0.135791E-01   0.278354E+00   0.127252E-02   0.278885E+00   0.278885E+00
   0.137999E-01   0.276664E+00   0.124081E-02   0.276535E+00   0.276535E+00
   0.140207E-01   0.274108E+00   0.125274E-02   0.274169E+00   0.274169E+00
   0.142415E-01   0.271656E+00   0.119203E-02   0.271788E+00   0.271788E+00
   0.144624E-01   0.267054E+00   0.119194E-02   0.269393E+00   0.269393E+00
   0.146832E-01   0.266680E+00   0.119933E-02   0.266984E+00   0.266984E+00
   0.149040E-01   0.263576E+00   0.116037E-02   0.264563E+00   0.264563E+00
   0.151249E-01   0.262495E+00   0.114389E-02   0.262129E+00   0.262129E+00
   0.153457E-01   0.259255E+00   0.114447E-02   0.259685E+00   0.259685E+00
   0.155665E-01   0.257400E+00   0.112966E-02   0.257231E+00   0.257231E+00
   0.157874E-01   0.254891E+00   0.109435E-02   0.254767E+00   0.254767E+00
   0.160082E-01   0.250759E+00   0.108862E-02   0.252295E+00   0.252295E+00
   0.162290E-01   0.247675E+00   0.105986E-02   0.249816E+00   0.249816E+00
   0.164498E-01   0.245379E+00   0.107983E-02   0.247330E+00   0.247330E+00
   0.166707E-01   0.244726E+00   0.105471E-02   0.244837E+00   0.244837E+00
   0.168915E-01   0.241540E+00   0.105455E-02   0.242340E+00   0.242340E+00
   0.171123E-01   0.239445E+00   0.101769E-02   0.239838E+00   0.239838E+00
   0.173332E-01   0.236361E+00   0.100128E-02   0.237332E+00   0.237332E+00
   0.175540E-01   0.235438E+00   0.986349E-03   0.234824E+00   0.234824E+00
   0.177748E-01   0.232989E+00   0.986779E-03   0.232314E+00   0.232314E+00
   0.179957E-01   0.231282E+00   0.974393E-03   0.229803E+00   0.229803E+00
   0.182165E-01   0.228577E+00   0.992112E-03   0.227291E+00   0.227291E+00
   0.184373E-01   0.225607E+00   0.959978E-03   0.224779E+00   0.224779E+00
   0.186582E-01   0.221886E+00   0.930391E-03   0.222269E+00   0.222269E+00
   0.188790E-01   0.221565E+00   0.932270E-03   0.219761E+00   0.219761E+00
   0.190998E-01   0.217492E+00   0.916250E-03   0.217254E+00   0.217254E+00
   0.193207E-01   0.214043E+00   0.906020E-03   0.214751E+00   0.214751E+00
   0.195415E-01   0.213320E+00   0.916585E-03   0.212252E+00   0.212252E+00
   0.197623E-01   0.209272E+00   0.879962E-03   0.209757E+00   0.209757E+00
   0.199831E-01   0.206080E+00   0.878200E-03   0.207268E+00   0.207268E+00
   0.202040E-01   0.205046E+00   0.853263E-03   0.204785E+00   0.204785E+00
   0.204248E-01   0.201248E+00   0.861053E-03   0.202309E+00   0.202309E+00
   0.206456E-01   0.200730E+00   0.850919E-03   0.199840E+00   0.199840E+00
   0.208665E-01   0.196185E+00   0.850625E-03   0.197379E+00   0.197379E+00
   0.210873E-01   0.195428E+00   0.817271E-03   0.194926E+00   0.194926E+00
   0.213081E-01   0.193251E+00   0.816865E-03   0.192483E+00   0.192483E+00
   0.215290E-01   0.191391E+00   0.809371E-03   0.190050E+00   0.190050E+00
   0.217498E-01   0.187795E+00   0.808489E-03   0.187627E+00   0.187627E+00
   0.219706E-01   0.186238E+00   0.797537E-03   0.185215E+00   0.185215E+00
   0.221915E-01   0.182887E+00   0.788373E-03   0.182814E+00   0.182814E+00
   0.224123E-01   0.180079E+00   0.773907E-03   0.180426E+00   0.180426E+00
   0.226331E-01   0.178982E+00   0.752003E-03   0.178050E+00   0.178050E+00
   0.228539E-01   0.176704E+00   0.754989E-03   0.175688E+00   0.175688E+00
   0.230748E-01   0.172936E+00   0.749407E-03   0.173339E+00   0.173339E+00
   0.232956E-01   0.170568E+00   0.748207E-03   0.171004E+00   0.171004E+00
   0.235164E-01   0.168261E+00   0.743479E-03   0.168684E+00   0.168684E+00
   0.237373E-01   0.166944E+00   0.722774E-03   0.166379E+00   0.166379E+00
   0.239581E-01   0.165367E+00   0.708726E-03   0.164089E+00   0.164089E+00
   0.241789E-01   0.161744E+00   0.701868E-03   0.161816E+00   0.161816E+00
   0.243998E-01   0.160605E+00   0.704232E-03   0.159559E+00   0.159559E+00
   0.246206E-01   0.157498E+00   0.692475E-03   0.157319E+00   0.157319E+00
   0.248414E-01   0.155848E+00   0.698184E-03   0.155096E+00   0.155096E+00
   0.250623E-01   0.152709E+00   0.680244E-03   0.152891E+00   0.152891E+00
   0.252831E-01   0.151572E+00   0.669519E-03   0.150704E+00   0.150704E+00
   0.255039E-01   0.148924E+00   0.657421E-03   0.148535E+00   0.148535E+00
   0.257247E-01   0.146983E+00   0.662139E-03   0.146385E+00   0.146385E+00
   0.259456E-01   0.144859E+00   0.652565E-03   0.144253E+00   0.144253E+00
   0.261664E-01   0.142292E+00   0.650100E-03   0.142141E+00   0.142141E+00
   0.263872E-01   0.138863E+00   0.636554E-03   0.140049E+00   0.140049E+00
   0.266081E-01   0.139190E+00   0.632179E-03   0.137977E+00   0.137977E+00
   0.268289E-01   0.136217E+00   0.621569E-03   0.135925E+00   0.135925E+00
   0.270497E-01   0.133690E+00   0.615374E-03   0.133893E+00   0.133893E+00
   0.272706E-01   0.131548E+00   0.612650E-03   0.131882E+00   0.131882E+00
   0.274914E-01   0.130376E+00   0.608928E-03   0.129891E+00   0.129891E+00
   0.277122E-01   0.127698E+00   0.594501E-03   0.127922E+00   0.127922E+00
   0.279331E-01   0.126022E+00   0.585849E-03   0.125974E+00   0.125974E+00
   0.281539E-01   0.123953E+00   0.585851E-03   0.124047E+00   0.124047E+00
   0.283747E-01   0.122091E+00   0.586846E-03   0.122142E+00   0.122142E+00
   0.285955E-01   0.120417E+00   0.574574E-03   0.120259E+00   0.120259E+00
   0.288164E-01   0.117658E+00   0.568304E-03   0.118398E+00   0.118398E+00
   0.290372E-01   0.116173E+00   0.565956E-03   0.116559E+00   0.116559E+00
   0.292580E-01   0.114345E+00   0.550648E-03   0.114742E+00   0.114742E+00
   0.294789E-01   0.113418E+00   0.548582E-03   0.112947E+00   0.112947E+00
   0.296997E-01   0.111121E+00   0.544174E-03   0.111174E+00   0.111174E+00
   0.299205E-01   0.110084E+00   0.542378E-03   0.109424E+00   0.109424E+00
   0.301414E-01   0.107510E+00   0.540843E-03   0.107697E+00   0.107697E+00
   0.303622E-01   0.106110E+00   0.534190E-03   0.105992E+00   0.105992E+00
   0.305830E-01   0.104387E+00   0.520743E-03   0.104309E+00   0.104309E+00
   0.308039E-01   0.102563E+00   0.517253E-03   0.102649E+00   0.102649E+00
   0.310247E-01   0.101618E+00   0.511659E-03   0.101012E+00   0.101012E+00
   0.312455E-01   0.991696E-01   0.504089E-03   0.993974E-01   0.993974E-01
   0.314663E-01   0.986939E-01   0.510210E-03   0.978054E-01   0.978054E-01
   0.316872E-01   0.965570E-01   0.508312E-03   0.962359E-01   0.962359E-01
   0.319080E-01   0.949855E-01   0.490859E-03   0.946890E-01   0.946890E-01
   0.321288E-01   0.928906E-01   0.486657E-03   0.931647E-01   0.931647E-01
   0.323497E-01   0.918651E-01   0.482982E-03   0.916628E-01   0.916628E-01
   0.325705E-01   0.908374E-01   0.483255E-03   0.901834E-01   0.901834E-01
   0.327913E-01   0.882460E-01   0.473809E-03   0.887263E-01   0.887263E-01
   0.330122E-01   0.879304E-01   0.474945E-03   0.872915E-01   0.872915E-01
   0.332330E-01   0.869527E-01   0.468917E-03   0.858788E-01   0.858788E-01
   0.334538E-01   0.851873E-01   0.464550E-03   0.844883E-01   0.844883E-01
   0.336747E-01   0.835050E-01   0.453248E-03   0.831197E-01   0.831197E-01
   0.338955E-01   0.818538E-01   0.454708E-03   0.817729E-01   0.817729E-01
   0.341163E-01   0.804539E-01   0.448272E-03   0.804480E-01   0.804480E-01
   0.343371E-01   0.793150E-01   0.447091E-03   0.791447E-01   0.791447E-01
   0.345580E-01   0.785746E-01   0.439053E-03   0.778628E-01   0.778628E-01
   0.347788E-01   0.760901E-01   0.435703E-03   0.766023E-01   0.766023E-01
   0.349996E-01   0.757604E-01   0.435041E-03   0.753630E-01   0.753630E-01
   0.352205E-01   0.748852E-01   0.431806E-03   0.741447E-01   0.741447E-01
   0.354413E-01   0.719507E-01   0.423119E-03   0.729472E-01   0.729472E-01
   0.356621E-01   0.720165E-01   0.424879E-03   0.717705E-01   0.717705E-01
   0.358830E-01   0.702024E-01   0.415596E-03   0.706142E-01   0.706142E-01
   0.361038E-01   0.686209E-01   0.405311E-03   0.694783E-01   0.694783E-01
   0.363246E-01   0.689060E-01   0.413733E-03   0.683625E-01   0.683625E-01
   0.365455E-01   0.677583E-01   0.406037E-03   0.672667E-01   0.672667E-01
   0.367663E-01   0.666115E-01   0.406687E-03   0.661906E-01   0.661906E-01
   0.369871E-01   0.652423E-01   0.407620E-03   0.651340E-01   0.651340E-01
   0.372079E-01   0.634477E-01   0.388730E-03   0.640968E-01   0.640968E-01
   0.374288E-01   0.629343E-01   0.391172E-03   0.630787E-01   0.630787E-01
   0.376496E-01   0.616843E-01   0.388048E-03   0.620799E-01   0.620799E-01
   0.378704E-01   0.621990E-01   0.386367E-03   0.610991E-01   0.610991E-01
   0.380913E-01   0.593558E-01   0.381927E-03   0.601369E-01   0.601369E-01
   0.383121E-01   0.594403E-01   0.390473E-03   0.591931E-01   0.591931E-01
   0.385329E-01   0.585769E-01   0.373297E-03   0.582673E-01   0.582673E-01
   0.387538E-01   0.573298E-01   0.371972E-03   0.573593E-01   0.573593E-01
   0.389746E-01   0.561580E-01   0.368002E-03   0.564688E-01   0.564688E-01
   0.391954E-01   0.552117E-01   0.365885E-03   0.555955E-01   0.555955E-01
   0.394162E-01   0.542796E-01   0.364868E-03   0.547394E-01   0.547394E-01
   0.396371E-01   0.537291E-01   0.362396E-03   0.539000E-01   0.539000E-01
   0.398579E-01   0.532907E-01   0.357074E-03   0.530772E-01   0.530772E-01
   0.400788E-01   0.518126E-01   0.358848E-03   0.522707E-01   0.522707E-01
   0.402996E-01   0.514736E-01   0.350793E-03   0.514804E-01   0.514804E-01
   0.405204E-01   0.510137E-01   0.349575E-03   0.507058E-01   0.507058E-01
   0.407412E-01   0.497573E-01   0.350965E-03   0.499469E-01   0.499469E-01
   0.409621E-01   0.496961E-01   0.348299E-03   0.492033E-01   0.492033E-01
   0.411829E-01   0.486945E-01   0.340835E-03   0.484748E-01   0.484748E-01
   0.414037E-01   0.482784E-01   0.340197E-03   0.477611E-01   0.477611E-01
   0.416246E-01   0.470684E-01   0.336873E-03   0.470620E-01   0.470620E-01
   0.418454E-01   0.464767E-01   0.338327E-03   0.463773E-01   0.463773E-01
   0.420662E-01   0.449480E-01   0.330565E-03   0.457067E-01   0.457067E-01
   0.422871E-01   0.448135E-01   0.333310E-03   0.450499E-01   0.450499E-01
   0.425079E-01   0.445281E-01   0.328026E-03   0.444067E-01   0.444067E-01
   0.427287E-01   0.438411E-01   0.324126E-03   0.437770E-01   0.437770E-01
   0.429496E-01   0.432364E-01   0.321450E-03   0.431603E-01   0.431603E-01
   0.431704E-01   0.422877E-01   0.322956E-03   0.425565E-01   0.425565E-01
   0.433912E-01   0.417090E-01   0.320254E-03   0.419653E-01   0.419653E-01
   0.436120E-01   0.408732E-01   0.317525E-03   0.413866E-01   0.413866E-01
   0.438329E-01   0.404797E-01   0.315587E-03   0.408200E-01   0.408200E-01
   0.440537E-01   0.404179E-01   0.310734E-03   0.402653E-01   0.402653E-01
   0.442745E-01   0.395637E-01   0.313458E-03   0.397223E-01   0.397223E-01
   0.444954E-01   0.388614E-01   0.305830E-03   0.391908E-01   0.391908E-01
   0.447162E-01   0.380980E-01   0.306397E-03   0.386705E-01   0.386705E-01
   0.449370E-01   0.383547E-01   0.309034E-03   0.381612E-01   0.381612E-01
   0.451579E-01   0.376271E-01   0.306437E-03   0.376626E-01   0.376626E-01
   0.453787E-01   0.369472E-01   0.298762E-03   0.371747E-01   0.371747E-01
   0.455995E-01   0.371451E-01   0.299790E-03   0.366970E-01   0.366970E-01
   0.458204E-01   0.362646E-01   0.298475E-03   0.362295E-01   0.362295E-01
   0.460412E-01   0.356858E-01   0.295918E-03   0.357718E-01   0.357718E-01
   0.462620E-01   0.354027E-01   0.296874E-03   0.353238E-01   0.353238E-01
   0.464828E-01   0.349677E-01   0.291989E-03   0.348854E-01   0.348854E-01
   0.467037E-01   0.349534E-01   0.293491E-03   0.344561E-01   0.344561E-01
   0.469245E-01   0.342130E-01   0.290239E-03   0.340360E-01   0.340360E-01
   0.471453E-01   0.337736E-01   0.287201E-03   0.336248E-01   0.336248E-01
   0.473662E-01   0.331826E-01   0.287078E-03   0.332220E-01   0.332220E-01
   0.475870E-01   0.324707E-01   0.284775E-03   0.328279E-01   0.328279E-01
   0.478078E-01   0.321319E-01   0.282889E-03   0.324420E-01   0.324420E-01
   0.480287E-01   0.316962E-01   0.280691E-03   0.320642E-01   0.320642E-01
   0.482495E-01   0.315180E-01   0.278185E-03   0.316943E-01   0.316943E-01
   0.484703E-01   0.313505E-01   0.280567E-03   0.313322E-01   0.313322E-01
   0.486912E-01   0.311366E-01   0.278081E-03   0.309776E-01   0.309776E-01
   0.489120E-01   0.300955E-01   0.273987E-03   0.306304E-01   0.306304E-01
   0.491328E-01   0.300251E-01   0.273719E-03   0.302904E-01   0.302904E-01
   0.493536E-01   0.298380E-01   0.272576E-03   0.299574E-01   0.299574E-01
   0.495745E-01   0.299369E-01   0.269626E-03   0.296313E-01   0.296313E-01
   0.497953E-01   0.291563E-01   0.270001E-03   0.293119E-01   0.293119E-01
   0.500161E-01   0.288992E-01   0.267300E-03   0.289990E-01   0.289990E-01
   0.502370E-01   0.287489E-01   0.272113E-03   0.286926E-01   0.286926E-01
   0.504578E-01   0.283601E-01   0.266844E-03   0.283924E-01   0.283924E-01
   0.506786E-01   0.282668E-01   0.262430E-03   0.280983E-01   0.280983E-01
   0.508995E-01   0.282552E-01   0.265020E-03   0.278101E-01   0.278101E-01
   0.511203E-01   0.273297E-01   0.261133E-03   0.275278E-01   0.275278E-01
   0.513411E-01   0.273787E-01   0.261269E-03   0.272511E-01   0.272511E-01
   0.515620E-01   0.266895E-01   0.259056E-03   0.269800E-01   0.269800E-01
   0.517828E-01   0.263447E-01   0.263711E-03   0.267143E-01   0.267143E-01
   0.520036E-01   0.265700E-01   0.254261E-03   0.264539E-01   0.264539E-01
   0.522244E-01   0.264522E-01   0.257508E-03   0.261986E-01   0.261986E-01
   0.524453E-01   0.258982E-01   0.253926E-03   0.259484E-01   0.259484E-01
   0.526661E-01   0.259566E-01   0.254423E-03   0.257030E-01   0.257030E-01
   0.528869E-01   0.254899E-01   0.252453E-03   0.254625E-01   0.254625E-01
   0.531078E-01   0.251100E-01   0.252790E-03   0.252266E-01   0.252266E-01
   0.533286E-01   0.253147E-01   0.251956E-03   0.249954E-01   0.249954E-01
   0.535494E-01   0.245145E-01   0.250736E-03   0.247686E-01   0.247686E-01
   0.537703E-01   0.246356E-01   0.254471E-03   0.245461E-01   0.245461E-01
   0.539911E-01   0.245953E-01   0.258279E-03   0.243280E-01   0.243280E-01
   0.542119E-01   0.240617E-01   0.260620E-03   0.241140E-01   0.241140E-01
   0.544328E-01   0.241237E-01   0.258385E-03   0.239040E-01   0.239040E-01
   0.546536E-01   0.238484E-01   0.263578E-03   0.236981E-01   0.236981E-01
   0.548744E-01   0.233838E-01   0.262844E-03   0.234960E-01   0.234960E-01
   0.550952E-01   0.229549E-01   0.260867E-03   0.232977E-01   0.232977E-01
   0.553161E-01   0.234046E-01   0.267096E-03   0.231031E-01   0.231031E-01
   0.555369E-01   0.227365E-01   0.262786E-03   0.229122E-01   0.229122E-01
   0.557577E-01   0.223242E-01   0.263105E-03   0.227247E-01   0.227247E-01
   0.559786E-01   0.227600E-01   0.268158E-03   0.225408E-01   0.225408E-01
   0.561994E-01   0.222219E-01   0.265358E-03   0.223602E-01   0.223602E-01
   0.564202E-01   0.219879E-01   0.266528E-03   0.221828E-01   0.221828E-01
   0.566411E-01   0.216799E-01   0.265940E-03   0.220088E-01   0.220088E-01
   0.568619E-01   0.216458E-01   0.267502E-03   0.218381E-01   0.218381E-01
   0.570827E-01   0.219290E-01   0.272013E-03   0.216704E-01   0.216704E-01
   0.573036E-01   0.210176E-01   0.270243E-03   0.215058E-01   0.215058E-01
   0.575244E-01   0.212496E-01   0.271039E-03   0.213441E-01   0.213441E-01
   0.577452E-01   0.214967E-01   0.277930E-03   0.211853E-01   0.211853E-01
   0.579660E-01   0.210799E-01   0.273321E-03   0.210293E-01   0.210293E-01
   0.581869E-01   0.207578E-01   0.271767E-03   0.208761E-01   0.208761E-01
   0.584077E-01   0.210281E-01   0.273816E-03   0.207257E-01   0.207257E-01
   0.586285E-01   0.207847E-01   0.265291E-03   0.205779E-01   0.205779E-01
   0.588494E-01   0.206674E-01   0.258413E-03   0.204328E-01   0.204328E-01
   0.590702E-01   0.204155E-01   0.258486E-03   0.202902E-01   0.202902E-01
   0.592910E-01   0.202073E-01   0.253584E-03   0.201502E-01   0.201502E-01
   0.595119E-01   0.200342E-01   0.252535E-03   0.200126E-01   0.200126E-01
   0.597327E-01   0.199555E-01   0.253723E-03   0.198774E-01   0.198774E-01
   0.599535E-01   0.196439E-01   0.247446E-03   0.197446E-01   0.197446E-01
   0.601744E-01   0.197707E-01   0.246143E-03   0.196141E-01   0.196141E-01
   0.603952E-01   0.195909E-01   0.243579E-03   0.194858E-01   0.194858E-01
   0.606160E-01   0.190237E-01   0.241724E-03   0.193598E-01   0.193598E-01
   0.608368E-01   0.193803E-01   0.243761E-03   0.192360E-01   0.192360E-01
   0.610577E-01   0.187811E-01   0.238277E-03   0.191143E-01   0.191143E-01
   0.612785E-01   0.187692E-01   0.239968E-03   0.189948E-01   0.189948E-01
   0.614993E-01   0.186904E-01   0.236561E-03   0.188772E-01   0.188772E-01
   0.617202E-01   0.187486E-01   0.233801E-03   0.187617E-01   0.187617E-01
   0.619410E-01   0.186217E-01   0.237387E-03   0.186482E-01   0.186482E-01
   0.621618E-01   0.185276E-01   0.233938E-03   0.185366E-01   0.185366E-01
   0.623827E-01   0.183784E-01   0.233235E-03   0.184269E-01   0.184269E-01
   0.626035E-01   0.182571E-01   0.232922E-03   0.183191E-01   0.183191E-01
   0.628243E-01   0.182107E-01   0.228904E-03   0.182131E-01   0.182131E-01
   0.630451E-01   0.179924E-01   0.229010E-03   0.181089E-01   0.181089E-01
   0.632660E-01   0.182579E-01   0.230559E-03   0.180064E-01   0.180064E-01
   0.634868E-01   0.181362E-01   0.228252E-03   0.179056E-01   0.179056E-01
   0.637077E-01   0.179456E-01   0.228885E-03   0.178066E-01   0.178066E-01
   0.639285E-01   0.173995E-01   0.225514E-03   0.177091E-01   0.177091E-01
   0.641493E-01   0.175313E-01   0.223848E-03   0.176133E-01   0.176133E-01
   0.643701E-01   0.173503E-01   0.223353E-03   0.175191E-01   0.175191E-01
   0.645910E-01   0.169483E-01   0.222657E-03   0.174264E-01   0.174264E-01
   0.648118E-01   0.172465E-01   0.220657E-03   0.173352E-01   0.173352E-01
   0.650326E-01   0.172747E-01   0.223997E-03   0.172455E-01   0.172455E-01
   0.652535E-01   0.168851E-01   0.221356E-03   0.171572E-01   0.171572E-01
   0.654743E-01   0.170208E-01   0.217849E-03   0.170704E-01   0.170704E-01
   0.656951E-01   0.171749E-01   0.219853E-03   0.169849E-01   0.169849E-01
   0.659160E-01   0.167238E-01   0.216024E-03   0.169008E-01   0.169008E-01
   0.661368E-01   0.168914E-01   0.218745E-03   0.168181E-01   0.168181E-01
   0.663576E-01   0.168988E-01   0.217724E-03   0.167365E-01   0.167365E-01
   0.665784E-01   0.164809E-01   0.216839E-03   0.166562E-01   0.166562E-01
   0.667993E-01   0.164006E-01   0.214449E-03   0.165771E-01   0.165771E-01
   0.670201E-01   0.165682E-01   0.215095E-03   0.164993E-01   0.164993E-01
   0.672409E-01   0.165704E-01   0.213431E-03   0.164226E-01   0.164226E-01
   0.674618E-01   0.162291E-01   0.212647E-03   0.163470E-01   0.163470E-01
   0.676826E-01   0.159044E-01   0.211773E-03   0.162725E-01   0.162725E-01
   0.679034E-01   0.163082E-01   0.211913E-03   0.161991E-01   0.161991E-01
   0.681243E-01   0.161980E-01   0.212209E-03   0.161268E-01   0.161268E-01
   0.683451E-01   0.162844E-01   0.209639E-03   0.160554E-01   0.160554E-01
   0.685659E-01   0.160090E-01   0.211325E-03   0.159850E-01   0.159850E-01
   0.687868E-01   0.156630E-01   0.209109E-03   0.159156E-01   0.159156E-01
   0.690076E-01   0.156848E-01   0.207913E-03   0.158470E-01   0.158470E-01
   0.692284E-01   0.160175E-01   0.209914E-03   0.157794E-01   0.157794E-01
   0.694493E-01   0.157912E-01   0.206988E-03   0.157126E-01   0.157126E-01
   0.696701E-01   0.155685E-01   0.205788E-03   0.156467E-01   0.156467E-01
   0.698909E-01   0.154320E-01   0.205154E-03   0.155815E-01   0.155815E-01
   0.701117E-01   0.157453E-01   0.206020E-03   0.155171E-01   0.155171E-01
   0.703326E-01   0.159096E-01   0.208146E-03   0.154535E-01   0.154535E-01
   0.705534E-01   0.150831E-01   0.204979E-03   0.153906E-01   0.153906E-01
   0.707742E-01   0.157239E-01   0.202830E-03   0.153283E-01   0.153283E-01
   0.709951E-01   0.150127E-01   0.202637E-03   0.152667E-01   0.152667E-01
   0.712159E-01   0.148156E-01   0.202180E-03   0.152057E-01   0.152057E-01
   0.714367E-01   0.154737E-01   0.201786E-03   0.151454E-01   0.151454E-01
   0.716576E-01   0.152158E-01   0.203193E-03   0.150856E-01   0.150856E-01
   0.718784E-01   0.150452E-01   0.204348E-03   0.150263E-01   0.150263E-01
   0.720992E-01   0.147151E-01   0.198948E-03   0.149676E-01   0.149676E-01
   0.723200E-01   0.149857E-01   0.199114E-03   0.149093E-01   0.149093E-01
   0.725409E-01   0.147797E-01   0.200536E-03   0.148515E-01   0.148515E-01
   0.727617E-01   0.148932E-01   0.200515E-03   0.147941E-01   0.147941E-01
   0.729825E-01   0.145696E-01   0.200866E-03   0.147372E-01   0.147372E-01
   0.732034E-01   0.146868E-01   0.202347E-03   0.146806E-01   0.146806E-01
   0.734242E-01   0.151935E-01   0.202568E-03   0.146244E-01   0.146244E-01
   0.736450E-01   0.147248E-01   0.204129E-03   0.145685E-01   0.145685E-01
   0.738659E-01   0.143058E-01   0.198236E-03   0.145129E-01   0.145129E-01
   0.740867E-01   0.140933E-01   0.200405E-03   0.144576E-01   0.144576E-01
   0.743075E-01   0.141402E-01   0.201231E-03   0.144026E-01   0.144026E-01
   0.745284E-01   0.146941E-01   0.202011E-03   0.143477E-01   0.143477E-01
   0.747492E-01   0.145069E-01   0.199817E-03   0.142931E-01   0.142931E-01
   0.749700E-01   0.144349E-01   0.197995E-03   0.142387E-01   0.142387E-01
   0.751909E-01   0.143512E-01   0.198613E-03   0.141844E-01   0.141844E-01
   0.754117E-01   0.140894E-01   0.197235E-03   0.141304E-01   0.141304E-01
   0.756325E-01   0.139589E-01   0.196058E-03   0.140766E-01   0.140766E-01
   0.758533E-01   0.139696E-01   0.195734E-03   0.140224E-01   0.140224E-01
   0.760742E-01   0.142957E-01   0.196339E-03   0.139686E-01   0.139686E-01
   0.762950E-01   0.138400E-01   0.192576E-03   0.139148E-01   0.139148E-01
   0.765158E-01   0.139201E-01   0.193379E-03   0.138611E-01   0.138611E-01
   0.767367E-01   0.134955E-01   0.191988E-03   0.138074E-01   0.138074E-01
   0.769575E-01   0.139127E-01   0.194000E-03   0.137537E-01   0.137537E-01
   0.771783E-01   0.136900E-01   0.192699E-03   0.136999E-01   0.136999E-01
   0.773992E-01   0.137516E-01   0.192557E-03   0.136461E-01   0.136461E-01
   0.776200E-01   0.133339E-01   0.190296E-03   0.135923E-01   0.135923E-01
   0.778408E-01   0.135050E-01   0.190028E-03   0.135384E-01   0.135384E-01
   0.780616E-01   0.137016E-01   0.190177E-03   0.134844E-01   0.134844E-01
   0.782825E-01   0.133191E-01   0.188312E-03   0.134303E-01   0.134303E-01
   0.785033E-01   0.133603E-01   0.189717E-03   0.133761E-01   0.133761E-01
   0.787241E-01   0.132101E-01   0.190210E-03   0.133217E-01   0.133217E-01
   0.789450E-01   0.129510E-01   0.184537E-03   0.132672E-01   0.132672E-01
   0.791658E-01   0.133955E-01   0.185668E-03   0.132125E-01   0.132125E-01
   0.793866E-01   0.133678E-01   0.186203E-03   0.131577E-01   0.131577E-01
   0.796075E-01   0.130259E-01   0.185903E-03   0.131027E-01   0.131027E-01
   0.798283E-01   0.129980E-01   0.184837E-03   0.130474E-01   0.130474E-01
   0.800491E-01   0.129033E-01   0.185100E-03   0.129920E-01   0.129920E-01
   0.802700E-01   0.131682E-01   0.184712E-03   0.129364E-01   0.129364E-01
   0.804908E-01   0.128168E-01   0.184167E-03   0.128805E-01   0.128805E-01
   0.807116E-01   0.127746E-01   0.182281E-03   0.128244E-01   0.128244E-01
   0.809325E-01   0.128959E-01   0.182644E-03   0.127680E-01   0.127680E-01
   0.811533E-01   0.129544E-01   0.184044E-03   0.127114E-01   0.127114E-01
   0.813741E-01   0.127469E-01   0.183191E-03   0.126546E-01   0.126546E-01
   0.815949E-01   0.125055E-01   0.180216E-03   0.125975E-01   0.125975E-01
   0.818158E-01   0.125558E-01   0.180987E-03   0.125401E-01   0.125401E-01
   0.820366E-01   0.127205E-01   0.182806E-03   0.124824E-01   0.124824E-01
   0.822574E-01   0.125767E-01   0.180532E-03   0.124244E-01   0.124244E-01
   0.824783E-01   0.123066E-01   0.180877E-03   0.123662E-01   0.123662E-01
   0.826991E-01   0.121200E-01   0.181171E-03   0.123077E-01   0.123077E-01
   0.829199E-01   0.122213E-01   0.179159E-03   0.122489E-01   0.122489E-01
   0.831408E-01   0.121774E-01   0.179131E-03   0.121897E-01   0.121897E-01
   0.833616E-01   0.120952E-01   0.178521E-03   0.121304E-01   0.121304E-01
   0.835824E-01   0.122732E-01   0.180117E-03   0.120707E-01   0.120707E-01
   0.838032E-01   0.122113E-01   0.179060E-03   0.120107E-01   0.120107E-01
   0.840241E-01   0.121380E-01   0.178813E-03   0.119504E-01   0.119504E-01
   0.842449E-01   0.121021E-01   0.176863E-03   0.118898E-01   0.118898E-01
   0.844657E-01   0.120038E-01   0.177334E-03   0.118290E-01   0.118290E-01
   0.846866E-01   0.117177E-01   0.175569E-03   0.117678E-01   0.117678E-01
   0.849074E-01   0.114414E-01   0.175498E-03   0.117064E-01   0.117064E-01
   0.851282E-01   0.117310E-01   0.176354E-03   0.116446E-01   0.116446E-01
   0.853491E-01   0.117136E-01   0.176902E-03   0.115826E-01   0.115826E-01
   0.855699E-01   0.114710E-01   0.174026E-03   0.115204E-01   0.115204E-01
   0.857907E-01   0.115499E-01   0.174719E-03   0.114578E-01   0.114578E-01
   0.860116E-01   0.115160E-01   0.173296E-03   0.113950E-01   0.113950E-01
   0.862324E-01   0.113115E-01   0.174292E-03   0.113319E-01   0.113319E-01
   0.864532E-01   0.111442E-01   0.173168E-03   0.112686E-01   0.112686E-01
   0.866741E-01   0.114510E-01   0.174200E-03   0.112050E-01   0.112050E-01
   0.868949E-01   0.110361E-01   0.171905E-03   0.111412E-01   0.111412E-01
   0.871157E-01   0.110052E-01   0.172878E-03   0.110772E-01   0.110772E-01
   0.873365E-01   0.108591E-01   0.170075E-03   0.110129E-01   0.110129E-01
   0.875574E-01   0.108504E-01   0.170963E-03   0.109484E-01   0.109484E-01
   0.877782E-01   0.107880E-01   0.169794E-03   0.108837E-01   0.108837E-01
   0.879990E-01   0.109748E-01   0.172668E-03   0.108188E-01   0.108188E-01
   0.882199E-01   0.108783E-01   0.169942E-03   0.107537E-01   0.107537E-01
   0.884407E-01   0.107548E-01   0.169468E-03   0.106884E-01   0.106884E-01
   0.886615E-01   0.103779E-01   0.169110E-03   0.106230E-01   0.106230E-01
   0.888824E-01   0.105756E-01   0.168835E-03   0.105574E-01   0.105574E-01
   0.891032E-01   0.103521E-01   0.167657E-03   0.104916E-01   0.104916E-01
   0.893240E-01   0.106082E-01   0.169872E-03   0.104257E-01   0.104257E-01
   0.895448E-01   0.105531E-01   0.168080E-03   0.103597E-01   0.103597E-01
   0.897657E-01   0.104549E-01   0.166843E-03   0.102935E-01   0.102935E-01
   0.899865E-01   0.102944E-01   0.167022E-03   0.102273E-01   0.102273E-01
   0.902073E-01   0.105322E-01   0.166389E-03   0.101609E-01   0.101609E-01
   0.904282E-01   0.101785E-01   0.166818E-03   0.100945E-01   0.100945E-01
   0.906490E-01   0.101159E-01   0.166432E-03   0.100280E-01   0.100280E-01
   0.908698E-01   0.983385E-02   0.164144E-03   0.996144E-02   0.996144E-02
   0.910907E-01   0.995535E-02   0.164156E-03   0.989483E-02   0.989483E-02
   0.913115E-01   0.987314E-02   0.163126E-03   0.982819E-02   0.982819E-02
   0.915323E-01   0.967927E-02   0.162906E-03   0.976152E-02   0.976152E-02
   0.917532E-01   0.993902E-02   0.162966E-03   0.969484E-02   0.969484E-02
   0.919740E-01   0.981049E-02   0.165155E-03   0.962817E-02   0.962817E-02
   0.921948E-01   0.984114E-02   0.162909E-03   0.956151E-02   0.956151E-02
   0.924157E-01   0.956597E-02   0.160674E-03   0.949488E-02   0.949488E-02
   0.926365E-01   0.953568E-02   0.161241E-03   0.942829E-02   0.942829E-02
   0.928573E-01   0.930366E-02   0.161698E-03   0.936175E-02   0.936175E-02
   0.930781E-01   0.919718E-02   0.161282E-03   0.929527E-02   0.929527E-02
   0.932990E-01   0.911112E-02   0.160603E-03   0.922888E-02   0.922888E-02
   0.935198E-01   0.916593E-02   0.161476E-03   0.916258E-02   0.916258E-02
   0.937406E-01   0.921002E-02   0.160688E-03   0.909638E-02   0.909638E-02
   0.939615E-01   0.923423E-02   0.159835E-03   0.903028E-02   0.903028E-02
   0.941823E-01   0.892658E-02   0.158780E-03   0.896464E-02   0.896464E-02
   0.944031E-01   0.870478E-02   0.159783E-03   0.889844E-02   0.889844E-02
   0.946240E-01   0.889739E-02   0.159884E-03   0.883294E-02   0.883294E-02
   0.948448E-01   0.871791E-02   0.159087E-03   0.876736E-02   0.876736E-02
   0.950656E-01   0.873718E-02   0.157725E-03   0.870207E-02   0.870207E-02
   0.952864E-01   0.816006E-02   0.157493E-03   0.863694E-02   0.863694E-02
   0.955073E-01   0.854714E-02   0.158056E-03   0.857202E-02   0.857202E-02
   0.957281E-01   0.858226E-02   0.157101E-03   0.850731E-02   0.850731E-02
   0.959490E-01   0.845698E-02   0.157562E-03   0.844282E-02   0.844282E-02
   0.961698E-01   0.884109E-02   0.157900E-03   0.837857E-02   0.837857E-02
   0.963906E-01   0.812100E-02   0.155716E-03   0.831456E-02   0.831456E-02
   0.966114E-01   0.846326E-02   0.156466E-03   0.825081E-02   0.825081E-02
   0.968323E-01   0.827524E-02   0.155739E-03   0.818733E-02   0.818733E-02
   0.970531E-01   0.810723E-02   0.155671E-03   0.812413E-02   0.812413E-02
   0.972739E-01   0.808800E-02   0.155599E-03   0.806122E-02   0.806122E-02
   0.974948E-01   0.795530E-02   0.154576E-03   0.799860E-02   0.799860E-02
   0.977156E-01   0.798819E-02   0.154073E-03   0.793630E-02   0.793630E-02
   0.979364E-01   0.779691E-02   0.153245E-03   0.787431E-02   0.787431E-02
   0.981573E-01   0.778260E-02   0.153817E-03   0.781264E-02   0.781264E-02
   0.983781E-01   0.780759E-02   0.154090E-03   0.775132E-02   0.775132E-02
   0.985989E-01   0.785073E-02   0.152725E-03   0.769033E-02   0.769033E-02
   0.988197E-01   0.746446E-02   0.154101E-03   0.762971E-02   0.762971E-02
   0.990406E-01   0.774854E-02   0.152579E-03   0.756945E-02   0.756945E-02
   0.992614E-01   0.744230E-02   0.150403E-03   0.750954E-02   0.750954E-02
   0.994822E-01   0.722849E-02   0.150747E-03   0.745002E-02   0.745002E-02
   0.997031E-01   0.730133E-02   0.152053E-03   0.739088E-02   0.739088E-02
   0.999239E-01   0.743968E-02   0.151233E-03   0.733213E-02   0.733213E-02
   0.100145E+00   0.730066E-02   0.151068E-03   0.727379E-02   0.727379E-02
   0.100366E+00   0.722465E-02   0.151190E-03   0.721582E-02   0.721582E-02
   0.100586E+00   0.701041E-02   0.148931E-03   0.715833E-02   0.715833E-02
   0.100807E+00   0.711584E-02   0.149669E-03   0.710118E-02   0.710118E-02
   0.101028E+00   0.718423E-02   0.149377E-03   0.704446E-02   0.704446E-02
   0.101249E+00   0.686921E-02   0.148691E-03   0.698820E-02   0.698820E-02
   0.101470E+00   0.676436E-02   0.150699E-03   0.693237E-02   0.693237E-02
   0.101691E+00   0.675051E-02   0.146872E-03   0.687694E-02   0.687694E-02
   0.101911E+00   0.722674E-02   0.149340E-03   0.682198E-02   0.682198E-02
   0.102132E+00   0.688894E-02   0.148901E-03   0.676747E-02   0.676747E-02
   0.102353E+00   0.674200E-02   0.146863E-03   0.671341E-02   0.671341E-02
   0.102574E+00   0.660861E-02   0.147332E-03   0.665977E-02   0.665977E-02
   0.102795E+00   0.661146E-02   0.148107E-03   0.660661E-02   0.660661E-02
   0.103015E+00   0.660059E-02   0.146408E-03   0.655392E-02   0.655392E-02
   0.103236E+00   0.642621E-02   0.146204E-03   0.650165E-02   0.650165E-02
   0.103457E+00   0.663986E-02   0.146745E-03   0.644988E-02   0.644988E-02
   0.103678E+00   0.644155E-02   0.145289E-03   0.639862E-02   0.639862E-02
   0.103899E+00   0.655409E-02   0.147218E-03   0.634774E-02   0.634774E-02
   0.104120E+00   0.634316E-02   0.146253E-03   0.629732E-02   0.629732E-02
   0.104341E+00   0.648674E-02   0.145783E-03   0.624741E-02   0.624741E-02
   0.104561E+00   0.608116E-02   0.143852E-03   0.619798E-02   0.619798E-02
   0.104782E+00   0.597498E-02   0.143846E-03   0.614899E-02   0.614899E-02
   0.105003E+00   0.604126E-02   0.143534E-03   0.610049E-02   0.610049E-02
   0.105224E+00   0.601100E-02   0.144612E-03   0.605247E-02   0.605247E-02
   0.105445E+00   0.597073E-02   0.145057E-03   0.600490E-02   0.600490E-02
   0.105665E+00   0.592971E-02   0.143830E-03   0.595782E-02   0.595782E-02
   0.105886E+00   0.598844E-02   0.142534E-03   0.591120E-02   0.591120E-02
   0.106107E+00   0.556208E-02   0.141436E-03   0.586504E-02   0.586504E-02
   0.106328E+00   0.589043E-02   0.142887E-03   0.581937E-02   0.581937E-02
   0.106549E+00   0.567435E-02   0.141873E-03   0.577417E-02   0.577417E-02
   0.106770E+00   0.544806E-02   0.141610E-03   0.572941E-02   0.572941E-02
   0.106991E+00   0.567318E-02   0.143552E-03   0.568514E-02   0.568514E-02
   0.107211E+00   0.562326E-02   0.141133E-03   0.564132E-02   0.564132E-02
   0.107432E+00   0.541714E-02   0.140862E-03   0.559795E-02   0.559795E-02
   0.107653E+00   0.553303E-02   0.140815E-03   0.555506E-02   0.555506E-02
   0.107874E+00   0.549036E-02   0.140155E-03   0.551263E-02   0.551263E-02
   0.108095E+00   0.558959E-02   0.141398E-03   0.547065E-02   0.547065E-02
   0.108315E+00   0.544679E-02   0.141301E-03   0.542910E-02   0.542910E-02
   0.108536E+00   0.525829E-02   0.139317E-03   0.538801E-02   0.538801E-02
   0.108757E+00   0.536911E-02   0.140473E-03   0.534738E-02   0.534738E-02
   0.108978E+00   0.529208E-02   0.139683E-03   0.530716E-02   0.530716E-02
   0.109199E+00   0.553223E-02   0.139334E-03   0.526741E-02   0.526741E-02
   0.109420E+00   0.527785E-02   0.140402E-03   0.522810E-02   0.522810E-02
   0.109641E+00   0.516703E-02   0.138948E-03   0.518918E-02   0.518918E-02
   0.109861E+00   0.537690E-02   0.142493E-03   0.515071E-02   0.515071E-02
   0.110082E+00   0.491371E-02   0.143439E-03   0.511267E-02   0.511267E-02
   0.110303E+00   0.493282E-02   0.143411E-03   0.507506E-02   0.507506E-02
   0.110524E+00   0.504477E-02   0.145701E-03   0.503784E-02   0.503784E-02
   0.110745E+00   0.471532E-02   0.144694E-03   0.500105E-02   0.500105E-02
   0.110965E+00   0.495447E-02   0.145260E-03   0.496467E-02   0.496467E-02
   0.111186E+00   0.478140E-02   0.146083E-03   0.492867E-02   0.492867E-02
   0.111407E+00   0.475313E-02   0.146926E-03   0.489309E-02   0.489309E-02
   0.111628E+00   0.481879E-02   0.145836E-03   0.485791E-02   0.485791E-02
   0.111849E+00   0.484333E-02   0.148722E-03   0.482310E-02   0.482310E-02
   0.112070E+00   0.518965E-02   0.148616E-03   0.478870E-02   0.478870E-02
   0.112290E+00   0.465532E-02   0.148852E-03   0.475467E-02   0.475467E-02
   0.112511E+00   0.487078E-02   0.148602E-03   0.472100E-02   0.472100E-02
   0.112732E+00   0.482014E-02   0.148708E-03   0.468771E-02   0.468771E-02
   0.112953E+00   0.468576E-02   0.148988E-03   0.465496E-02   0.465496E-02
   0.113174E+00   0.475817E-02   0.149455E-03   0.462223E-02   0.462223E-02
   0.113395E+00   0.444215E-02   0.148634E-03   0.459009E-02   0.459009E-02
   0.113615E+00   0.456520E-02   0.150673E-03   0.455814E-02   0.455814E-02
   0.113836E+00   0.428239E-02   0.150673E-03   0.452676E-02   0.452676E-02
   0.114057E+00   0.438460E-02   0.149373E-03   0.449562E-02   0.449562E-02
   0.114278E+00   0.471372E-02   0.147749E-03   0.446482E-02   0.446482E-02
   0.114499E+00   0.432560E-02   0.145027E-03   0.443436E-02   0.443436E-02
   0.114720E+00   0.412988E-02   0.143846E-03   0.440421E-02   0.440421E-02
   0.114940E+00   0.425526E-02   0.145685E-03   0.437441E-02   0.437441E-02
   0.115161E+00   0.422389E-02   0.141932E-03   0.434493E-02   0.434493E-02
   0.115382E+00   0.431075E-02   0.142455E-03   0.431574E-02   0.431574E-02
   0.115603E+00   0.436010E-02   0.141724E-03   0.428689E-02   0.428689E-02
   0.115824E+00   0.418759E-02   0.141100E-03   0.425834E-02   0.425834E-02
   0.116044E+00   0.413822E-02   0.140588E-03   0.423010E-02   0.423010E-02
   0.116265E+00   0.408244E-02   0.141269E-03   0.420214E-02   0.420214E-02
   0.116486E+00   0.411406E-02   0.138264E-03   0.417449E-02   0.417449E-02
   0.116707E+00   0.419081E-02   0.139588E-03   0.414713E-02   0.414713E-02
   0.116928E+00   0.413218E-02   0.138291E-03   0.412004E-02   0.412004E-02
   0.117149E+00   0.401920E-02   0.138659E-03   0.409325E-02   0.409325E-02
   0.117370E+00   0.384179E-02   0.138717E-03   0.406673E-02   0.406673E-02
   0.117590E+00   0.420258E-02   0.139181E-03   0.404048E-02   0.404048E-02
   0.117811E+00   0.381755E-02   0.136858E-03   0.401450E-02   0.401450E-02
   0.118032E+00   0.397152E-02   0.135833E-03   0.398881E-02   0.398881E-02
   0.118253E+00   0.407030E-02   0.136487E-03   0.396333E-02   0.396333E-02
   0.118474E+00   0.401365E-02   0.137185E-03   0.393814E-02   0.393814E-02
   0.118694E+00   0.410080E-02   0.137013E-03   0.391321E-02   0.391321E-02
   0.118915E+00   0.405407E-02   0.137020E-03   0.388851E-02   0.388851E-02
   0.119136E+00   0.395158E-02   0.135464E-03   0.386407E-02   0.386407E-02
   0.119357E+00   0.396551E-02   0.135712E-03   0.383986E-02   0.383986E-02
   0.119578E+00   0.344837E-02   0.133587E-03   0.381591E-02   0.381591E-02
   0.119799E+00   0.380885E-02   0.135802E-03   0.379217E-02   0.379217E-02
   0.120020E+00   0.371518E-02   0.134143E-03   0.376868E-02   0.376868E-02
   0.120240E+00   0.380085E-02   0.134785E-03   0.374541E-02   0.374541E-02
   0.120461E+00   0.396940E-02   0.135253E-03   0.372236E-02   0.372236E-02
   0.120682E+00   0.349874E-02   0.133088E-03   0.369955E-02   0.369955E-02
   0.120903E+00   0.382647E-02   0.133674E-03   0.367695E-02   0.367695E-02
   0.121124E+00   0.373412E-02   0.133823E-03   0.365456E-02   0.365456E-02
   0.121344E+00   0.363432E-02   0.132544E-03   0.363239E-02   0.363239E-02
   0.121565E+00   0.369844E-02   0.132892E-03   0.361043E-02   0.361043E-02
   0.121786E+00   0.361186E-02   0.133667E-03   0.358868E-02   0.358868E-02
   0.122007E+00   0.336271E-02   0.131518E-03   0.356713E-02   0.356713E-02
   0.122228E+00   0.360782E-02   0.132337E-03   0.354579E-02   0.354579E-02
   0.122449E+00   0.347873E-02   0.131755E-03   0.352463E-02   0.352463E-02
   0.122670E+00   0.371543E-02   0.132085E-03   0.350366E-02   0.350366E-02
   0.122890E+00   0.358325E-02   0.132049E-03   0.348292E-02   0.348292E-02
   0.123111E+00   0.348695E-02   0.131975E-03   0.346238E-02   0.346238E-02
   0.123332E+00   0.335870E-02   0.130573E-03   0.344200E-02   0.344200E-02
   0.123553E+00   0.357499E-02   0.131215E-03   0.342182E-02   0.342182E-02
   0.123774E+00   0.317856E-02   0.129921E-03   0.340182E-02   0.340182E-02
   0.123994E+00   0.323163E-02   0.129102E-03   0.338200E-02   0.338200E-02
   0.124215E+00   0.341413E-02   0.130466E-03   0.336237E-02   0.336237E-02
   0.124436E+00   0.337365E-02   0.129843E-03   0.334291E-02   0.334291E-02
   0.124657E+00   0.334680E-02   0.129991E-03   0.332363E-02   0.332363E-02
   0.124878E+00   0.336825E-02   0.128572E-03   0.330453E-02   0.330453E-02
   0.125099E+00   0.335332E-02   0.129176E-03   0.328560E-02   0.328560E-02
   0.125319E+00   0.319502E-02   0.128318E-03   0.326685E-02   0.326685E-02
   0.125540E+00   0.331374E-02   0.129214E-03   0.324826E-02   0.324826E-02
   0.125761E+00   0.306368E-02   0.128995E-03   0.322984E-02   0.322984E-02
   0.125982E+00   0.326504E-02   0.128124E-03   0.321159E-02   0.321159E-02
   0.126203E+00   0.307270E-02   0.127925E-03   0.319350E-02   0.319350E-02
   0.126424E+00   0.314747E-02   0.127077E-03   0.317558E-02   0.317558E-02
   0.126644E+00   0.327235E-02   0.127926E-03   0.315782E-02   0.315782E-02
   0.126865E+00   0.311311E-02   0.128009E-03   0.314022E-02   0.314022E-02
   0.127086E+00   0.319759E-02   0.129019E-03   0.312278E-02   0.312278E-02
   0.127307E+00   0.307095E-02   0.126645E-03   0.310550E-02   0.310550E-02
   0.127528E+00   0.309748E-02   0.126700E-03   0.308838E-02   0.308838E-02
   0.127749E+00   0.304581E-02   0.126131E-03   0.307141E-02   0.307141E-02
   0.127969E+00   0.291754E-02   0.126952E-03   0.305459E-02   0.305459E-02
   0.128190E+00   0.319776E-02   0.127253E-03   0.303792E-02   0.303792E-02
   0.128411E+00   0.302475E-02   0.127264E-03   0.302141E-02   0.302141E-02
   0.128632E+00   0.306472E-02   0.126535E-03   0.300506E-02   0.300506E-02
   0.128853E+00   0.285014E-02   0.125320E-03   0.298885E-02   0.298885E-02
   0.129074E+00   0.294798E-02   0.126082E-03   0.297278E-02   0.297278E-02
   0.129294E+00   0.296085E-02   0.126289E-03   0.295686E-02   0.295686E-02
   0.129515E+00   0.273080E-02   0.125755E-03   0.294109E-02   0.294109E-02
   0.129736E+00   0.302101E-02   0.126521E-03   0.292546E-02   0.292546E-02
   0.129957E+00   0.301398E-02   0.125331E-03   0.290998E-02   0.290998E-02
   0.130178E+00   0.259656E-02   0.123470E-03   0.289464E-02   0.289464E-02
   0.130399E+00   0.284544E-02   0.125507E-03   0.287943E-02   0.287943E-02
   0.130619E+00   0.285345E-02   0.125426E-03   0.286438E-02   0.286438E-02
   0.130840E+00   0.276813E-02   0.124651E-03   0.284946E-02   0.284946E-02
   0.131061E+00   0.262755E-02   0.125110E-03   0.283467E-02   0.283467E-02
   0.131282E+00   0.282611E-02   0.123962E-03   0.282003E-02   0.282003E-02
   0.131503E+00   0.270756E-02   0.122830E-03   0.280551E-02   0.280551E-02
   0.131723E+00   0.280173E-02   0.124516E-03   0.279102E-02   0.279102E-02
   0.131944E+00   0.251788E-02   0.122944E-03   0.277692E-02   0.277692E-02
   0.132165E+00   0.278311E-02   0.123944E-03   0.276274E-02   0.276274E-02
   0.132386E+00   0.287943E-02   0.124428E-03   0.274901E-02   0.274901E-02
   0.132607E+00   0.265323E-02   0.122406E-03   0.273495E-02   0.273495E-02
   0.132828E+00   0.271341E-02   0.123219E-03   0.272126E-02   0.272126E-02
   0.133048E+00   0.276844E-02   0.123391E-03   0.270768E-02   0.270768E-02
   0.133269E+00   0.248321E-02   0.121404E-03   0.269422E-02   0.269422E-02
   0.133490E+00   0.296208E-02   0.123305E-03   0.268089E-02   0.268089E-02
   0.133711E+00   0.266001E-02   0.122712E-03   0.266769E-02   0.266769E-02
   0.133932E+00   0.273806E-02   0.122501E-03   0.265461E-02   0.265461E-02
   0.134153E+00   0.264406E-02   0.122513E-03   0.264164E-02   0.264164E-02
   0.134374E+00   0.247429E-02   0.121303E-03   0.262881E-02   0.262881E-02
   0.134594E+00   0.273494E-02   0.121655E-03   0.261610E-02   0.261610E-02
   0.134815E+00   0.273723E-02   0.122532E-03   0.260350E-02   0.260350E-02
   0.135036E+00   0.268339E-02   0.121047E-03   0.259102E-02   0.259102E-02
   0.135257E+00   0.243248E-02   0.121941E-03   0.257867E-02   0.257867E-02
   0.135478E+00   0.241578E-02   0.121721E-03   0.256642E-02   0.256642E-02
   0.135698E+00   0.250496E-02   0.121160E-03   0.255430E-02   0.255430E-02
   0.135919E+00   0.268486E-02   0.120814E-03   0.254229E-02   0.254229E-02
   0.136140E+00   0.243972E-02   0.121124E-03   0.253039E-02   0.253039E-02
   0.136361E+00   0.245577E-02   0.120317E-03   0.251860E-02   0.251860E-02
   0.136582E+00   0.243655E-02   0.121678E-03   0.250692E-02   0.250692E-02
   0.136803E+00   0.244303E-02   0.120428E-03   0.249536E-02   0.249536E-02
   0.137023E+00   0.287897E-02   0.120665E-03   0.248390E-02   0.248390E-02
   0.137244E+00   0.271709E-02   0.121745E-03   0.247255E-02   0.247255E-02
   0.137465E+00   0.275437E-02   0.120333E-03   0.246131E-02   0.246131E-02
   0.137686E+00   0.231602E-02   0.119626E-03   0.245016E-02   0.245016E-02
   0.137907E+00   0.250994E-02   0.121817E-03   0.243912E-02   0.243912E-02
   0.138128E+00   0.237011E-02   0.119000E-03   0.242819E-02   0.242819E-02
   0.138349E+00   0.227600E-02   0.119313E-03   0.241735E-02   0.241735E-02
   0.138569E+00   0.212295E-02   0.118703E-03   0.240661E-02   0.240661E-02
   0.138790E+00   0.236654E-02   0.119283E-03   0.239598E-02   0.239598E-02
   0.139011E+00   0.217436E-02   0.119363E-03   0.238544E-02   0.238544E-02
   0.139232E+00   0.220415E-02   0.120023E-03   0.237500E-02   0.237500E-02
   0.139453E+00   0.226621E-02   0.118034E-03   0.236464E-02   0.236464E-02
   0.139674E+00   0.232313E-02   0.118883E-03   0.235438E-02   0.235438E-02
   0.139894E+00   0.228065E-02   0.118008E-03   0.234422E-02   0.234422E-02
   0.140115E+00   0.239851E-02   0.118408E-03   0.233414E-02   0.233414E-02
   0.140336E+00   0.245526E-02   0.119923E-03   0.232416E-02   0.232416E-02
   0.140557E+00   0.246176E-02   0.119700E-03   0.231426E-02   0.231426E-02
   0.140778E+00   0.237222E-02   0.117799E-03   0.230444E-02   0.230444E-02
   0.140998E+00   0.211487E-02   0.117547E-03   0.229472E-02   0.229472E-02
   0.141219E+00   0.219173E-02   0.117539E-03   0.228507E-02   0.228507E-02
   0.141440E+00   0.218924E-02   0.117640E-03   0.227551E-02   0.227551E-02
   0.141661E+00   0.221858E-02   0.118065E-03   0.226603E-02   0.226603E-02
   0.141882E+00   0.241608E-02   0.118704E-03   0.225662E-02   0.225662E-02
   0.142103E+00   0.227312E-02   0.117166E-03   0.224730E-02   0.224730E-02
   0.142323E+00   0.230834E-02   0.117413E-03   0.223806E-02   0.223806E-02
   0.142544E+00   0.233363E-02   0.117316E-03   0.222889E-02   0.222889E-02
   0.142765E+00   0.210788E-02   0.117147E-03   0.221979E-02   0.221979E-02
   0.142986E+00   0.222549E-02   0.117362E-03   0.221077E-02   0.221077E-02
   0.143207E+00   0.199771E-02   0.116541E-03   0.220182E-02   0.220182E-02
   0.143428E+00   0.212566E-02   0.116455E-03   0.219294E-02   0.219294E-02
   0.143648E+00   0.231421E-02   0.116341E-03   0.218413E-02   0.218413E-02
   0.143869E+00   0.227237E-02   0.116966E-03   0.217540E-02   0.217540E-02
   0.144090E+00   0.235957E-02   0.117769E-03   0.216671E-02   0.216671E-02
   0.144311E+00   0.219748E-02   0.116056E-03   0.215811E-02   0.215811E-02
   0.144532E+00   0.216067E-02   0.116447E-03   0.214956E-02   0.214956E-02
   0.144753E+00   0.226034E-02   0.116103E-03   0.214109E-02   0.214109E-02
   0.144973E+00   0.206252E-02   0.115584E-03   0.213267E-02   0.213267E-02
   0.145194E+00   0.216723E-02   0.115492E-03   0.212431E-02   0.212431E-02
   0.145415E+00   0.224860E-02   0.116640E-03   0.211601E-02   0.211601E-02
   0.145636E+00   0.208579E-02   0.115683E-03   0.210778E-02   0.210778E-02
   0.145857E+00   0.198834E-02   0.115123E-03   0.209960E-02   0.209960E-02
   0.146077E+00   0.230159E-02   0.116503E-03   0.209148E-02   0.209148E-02
   0.146298E+00   0.196500E-02   0.114497E-03   0.208341E-02   0.208341E-02
   0.146519E+00   0.210479E-02   0.115549E-03   0.207540E-02   0.207540E-02
   0.146740E+00   0.221117E-02   0.114816E-03   0.206744E-02   0.206744E-02
   0.146961E+00   0.227127E-02   0.114937E-03   0.205953E-02   0.205953E-02
   0.147182E+00   0.201169E-02   0.115217E-03   0.205169E-02   0.205169E-02
   0.147402E+00   0.195177E-02   0.115070E-03   0.204388E-02   0.204388E-02
   0.147623E+00   0.205479E-02   0.114623E-03   0.203613E-02   0.203613E-02
   0.147844E+00   0.204931E-02   0.114975E-03   0.202843E-02   0.202843E-02
   0.148065E+00   0.199224E-02   0.113977E-03   0.202078E-02   0.202078E-02
   0.148286E+00   0.195707E-02   0.113119E-03   0.201318E-02   0.201318E-02
   0.148507E+00   0.207804E-02   0.114776E-03   0.200562E-02   0.200562E-02
   0.148728E+00   0.191255E-02   0.114245E-03   0.199811E-02   0.199811E-02
   0.148948E+00   0.191493E-02   0.114245E-03   0.199065E-02   0.199065E-02
   0.149169E+00   0.174350E-02   0.113339E-03   0.198323E-02   0.198323E-02
   0.149390E+00   0.182549E-02   0.112640E-03   0.197586E-02   0.197586E-02
   0.149611E+00   0.203463E-02   0.113556E-03   0.196853E-02   0.196853E-02
   0.149832E+00   0.198337E-02   0.113864E-03   0.196124E-02   0.196124E-02
   0.150053E+00   0.194217E-02   0.113764E-03   0.195399E-02   0.195399E-02
   0.150273E+00   0.189566E-02   0.113306E-03   0.194679E-02   0.194679E-02
   0.150494E+00   0.213382E-02   0.113164E-03   0.193959E-02   0.193959E-02
   0.150715E+00   0.196060E-02   0.112398E-03   0.193258E-02   0.193258E-02
   0.150936E+00   0.178447E-02   0.113195E-03   0.192539E-02   0.192539E-02
   0.151157E+00   0.180507E-02   0.112782E-03   0.191844E-02   0.191844E-02
   0.151377E+00   0.202410E-02   0.113930E-03   0.191151E-02   0.191151E-02
   0.151598E+00   0.197877E-02   0.112486E-03   0.190443E-02   0.190443E-02
   0.151819E+00   0.203610E-02   0.111798E-03   0.189753E-02   0.189753E-02
   0.152040E+00   0.187835E-02   0.111961E-03   0.189066E-02   0.189066E-02
   0.152261E+00   0.170042E-02   0.112473E-03   0.188383E-02   0.188383E-02
   0.152482E+00   0.207661E-02   0.112732E-03   0.187703E-02   0.187703E-02
   0.152702E+00   0.199664E-02   0.113035E-03   0.187027E-02   0.187027E-02
   0.152923E+00   0.182064E-02   0.111853E-03   0.186355E-02   0.186355E-02
   0.153144E+00   0.190854E-02   0.111173E-03   0.185686E-02   0.185686E-02
   0.153365E+00   0.189985E-02   0.112065E-03   0.185022E-02   0.185022E-02
   0.153586E+00   0.158686E-02   0.110883E-03   0.184361E-02   0.184361E-02
   0.153807E+00   0.175690E-02   0.111654E-03   0.183705E-02   0.183705E-02
   0.154028E+00   0.159922E-02   0.111869E-03   0.183052E-02   0.183052E-02
   0.154248E+00   0.172473E-02   0.110888E-03   0.182403E-02   0.182403E-02
   0.154469E+00   0.169651E-02   0.110471E-03   0.181758E-02   0.181758E-02
   0.154690E+00   0.181978E-02   0.111209E-03   0.181117E-02   0.181117E-02
   0.154911E+00   0.159301E-02   0.110586E-03   0.180478E-02   0.180478E-02
   0.155132E+00   0.181885E-02   0.110831E-03   0.179845E-02   0.179845E-02
   0.155352E+00   0.180870E-02   0.111469E-03   0.179215E-02   0.179215E-02
   0.155573E+00   0.175184E-02   0.110471E-03   0.178589E-02   0.178589E-02
   0.155794E+00   0.178898E-02   0.110691E-03   0.177968E-02   0.177968E-02
   0.156015E+00   0.161143E-02   0.110334E-03   0.177349E-02   0.177349E-02
   0.156236E+00   0.171893E-02   0.110004E-03   0.176734E-02   0.176734E-02
   0.156457E+00   0.175706E-02   0.110510E-03   0.176124E-02   0.176124E-02
   0.156677E+00   0.187626E-02   0.110954E-03   0.175517E-02   0.175517E-02
   0.156898E+00   0.186490E-02   0.109994E-03   0.174915E-02   0.174915E-02
   0.157119E+00   0.179683E-02   0.110346E-03   0.174315E-02   0.174315E-02
   0.157340E+00   0.169595E-02   0.109490E-03   0.173722E-02   0.173722E-02
   0.157561E+00   0.167220E-02   0.109798E-03   0.173131E-02   0.173131E-02
   0.157782E+00   0.173091E-02   0.110016E-03   0.172545E-02   0.172545E-02
   0.158002E+00   0.178819E-02   0.109861E-03   0.171962E-02   0.171962E-02
   0.158223E+00   0.167257E-02   0.109356E-03   0.171384E-02   0.171384E-02
   0.158444E+00   0.169197E-02   0.109550E-03   0.170810E-02   0.170810E-02
   0.158665E+00   0.182765E-02   0.109297E-03   0.170240E-02   0.170240E-02
   0.158886E+00   0.155763E-02   0.108948E-03   0.169675E-02   0.169675E-02
   0.159107E+00   0.161396E-02   0.109713E-03   0.169113E-02   0.169113E-02
   0.159327E+00   0.172147E-02   0.109107E-03   0.168555E-02   0.168555E-02
   0.159548E+00   0.169968E-02   0.109546E-03   0.168002E-02   0.168002E-02
   0.159769E+00   0.178934E-02   0.108687E-03   0.167454E-02   0.167454E-02
   0.159990E+00   0.173224E-02   0.108609E-03   0.166909E-02   0.166909E-02
   0.160211E+00   0.171901E-02   0.108923E-03   0.166368E-02   0.166368E-02
   0.160432E+00   0.144497E-02   0.107691E-03   0.165831E-02   0.165831E-02
   0.160652E+00   0.178563E-02   0.109158E-03   0.165299E-02   0.165299E-02
   0.160873E+00   0.192989E-02   0.109665E-03   0.164775E-02   0.164775E-02
   0.161094E+00   0.160590E-02   0.108288E-03   0.164252E-02   0.164252E-02
   0.161315E+00   0.163735E-02   0.108000E-03   0.163734E-02   0.163734E-02
   0.161536E+00   0.159658E-02   0.107656E-03   0.163220E-02   0.163220E-02
   0.161756E+00   0.143674E-02   0.107746E-03   0.162711E-02   0.162711E-02
   0.161977E+00   0.171295E-02   0.107864E-03   0.162206E-02   0.162206E-02
   0.162198E+00   0.164276E-02   0.109043E-03   0.161706E-02   0.161706E-02
   0.162419E+00   0.163674E-02   0.107527E-03   0.161210E-02   0.161210E-02
   0.162640E+00   0.157017E-02   0.107668E-03   0.160719E-02   0.160719E-02
   0.162861E+00   0.187112E-02   0.108174E-03   0.160232E-02   0.160232E-02
   0.163081E+00   0.173038E-02   0.107110E-03   0.159750E-02   0.159750E-02
   0.163302E+00   0.150339E-02   0.107685E-03   0.159273E-02   0.159273E-02
   0.163523E+00   0.147082E-02   0.108193E-03   0.158800E-02   0.158800E-02
   0.163744E+00   0.171317E-02   0.106867E-03   0.158331E-02   0.158331E-02
   0.163965E+00   0.142849E-02   0.106198E-03   0.157868E-02   0.157868E-02
   0.164186E+00   0.151698E-02   0.107324E-03   0.157408E-02   0.157408E-02
   0.164407E+00   0.154630E-02   0.106883E-03   0.156953E-02   0.156953E-02
   0.164627E+00   0.144857E-02   0.107475E-03   0.156503E-02   0.156503E-02
   0.164848E+00   0.162019E-02   0.106585E-03   0.156057E-02   0.156057E-02
   0.165069E+00   0.160133E-02   0.106571E-03   0.155616E-02   0.155616E-02
   0.165290E+00   0.151094E-02   0.106054E-03   0.155179E-02   0.155179E-02
   0.165511E+00   0.166091E-02   0.106878E-03   0.154747E-02   0.154747E-02
   0.165732E+00   0.174905E-02   0.108619E-03   0.154319E-02   0.154319E-02
   0.165952E+00   0.127700E-02   0.109348E-03   0.153896E-02   0.153896E-02
   0.166173E+00   0.162245E-02   0.109710E-03   0.153478E-02   0.153478E-02
   0.166394E+00   0.134942E-02   0.109052E-03   0.153063E-02   0.153063E-02
   0.166615E+00   0.153412E-02   0.110422E-03   0.152652E-02   0.152652E-02
   0.166836E+00   0.149837E-02   0.110971E-03   0.152246E-02   0.152246E-02
   0.167056E+00   0.142923E-02   0.111420E-03   0.151845E-02   0.151845E-02
   0.167277E+00   0.143535E-02   0.111300E-03   0.151447E-02   0.151447E-02
   0.167498E+00   0.169903E-02   0.111791E-03   0.151054E-02   0.151054E-02
   0.167719E+00   0.155572E-02   0.112646E-03   0.150665E-02   0.150665E-02
   0.167940E+00   0.163816E-02   0.112994E-03   0.150280E-02   0.150280E-02
   0.168161E+00   0.159514E-02   0.112738E-03   0.149899E-02   0.149899E-02
   0.168381E+00   0.148946E-02   0.113388E-03   0.149522E-02   0.149522E-02
   0.168602E+00   0.134701E-02   0.112688E-03   0.149149E-02   0.149149E-02
   0.168823E+00   0.156207E-02   0.113022E-03   0.148780E-02   0.148780E-02
   0.169044E+00   0.133641E-02   0.113711E-03   0.148415E-02   0.148415E-02
   0.169265E+00   0.140655E-02   0.113792E-03   0.148051E-02   0.148051E-02
   0.169486E+00   0.144319E-02   0.114534E-03   0.147714E-02   0.147714E-02
   0.169706E+00   0.143266E-02   0.114351E-03   0.147339E-02   0.147339E-02
   0.169927E+00   0.146363E-02   0.113511E-03   0.146987E-02   0.146987E-02
   0.170148E+00   0.158071E-02   0.113854E-03   0.146645E-02   0.146645E-02
   0.170369E+00   0.140848E-02   0.113394E-03   0.146290E-02   0.146290E-02
   0.170590E+00   0.156810E-02   0.111440E-03   0.145958E-02   0.145958E-02
   0.170811E+00   0.146286E-02   0.110770E-03   0.145621E-02   0.145621E-02
   0.171031E+00   0.139203E-02   0.109947E-03   0.145287E-02   0.145287E-02
   0.171252E+00   0.124906E-02   0.109739E-03   0.144956E-02   0.144956E-02
   0.171473E+00   0.137251E-02   0.110287E-03   0.144628E-02   0.144628E-02
   0.171694E+00   0.142188E-02   0.109920E-03   0.144303E-02   0.144303E-02
   0.171915E+00   0.148812E-02   0.109257E-03   0.143981E-02   0.143981E-02
   0.172136E+00   0.146339E-02   0.108799E-03   0.143661E-02   0.143661E-02
   0.172356E+00   0.135728E-02   0.108161E-03   0.143343E-02   0.143343E-02
   0.172577E+00   0.151443E-02   0.108135E-03   0.143029E-02   0.143029E-02
   0.172798E+00   0.143643E-02   0.109020E-03   0.142716E-02   0.142716E-02
   0.173019E+00   0.128124E-02   0.108668E-03   0.142406E-02   0.142406E-02
   0.173240E+00   0.147570E-02   0.107911E-03   0.142098E-02   0.142098E-02
   0.173461E+00   0.130485E-02   0.106760E-03   0.141792E-02   0.141792E-02
   0.173681E+00   0.150975E-02   0.107420E-03   0.141489E-02   0.141489E-02
   0.173902E+00   0.136089E-02   0.106988E-03   0.141187E-02   0.141187E-02
   0.174123E+00   0.150026E-02   0.107742E-03   0.140886E-02   0.140886E-02
   0.174344E+00   0.134157E-02   0.108271E-03   0.140588E-02   0.140588E-02
   0.174565E+00   0.116993E-02   0.106047E-03   0.140291E-02   0.140291E-02
   0.174786E+00   0.144303E-02   0.106553E-03   0.139995E-02   0.139995E-02
   0.175006E+00   0.144077E-02   0.106092E-03   0.139701E-02   0.139701E-02
   0.175227E+00   0.152149E-02   0.106851E-03   0.139408E-02   0.139408E-02
   0.175448E+00   0.150253E-02   0.106899E-03   0.139116E-02   0.139116E-02
   0.175669E+00   0.125112E-02   0.106227E-03   0.138825E-02   0.138825E-02
   0.175890E+00   0.132990E-02   0.105083E-03   0.138535E-02   0.138535E-02
   0.176111E+00   0.121825E-02   0.105205E-03   0.138246E-02   0.138246E-02
   0.176331E+00   0.140891E-02   0.105840E-03   0.137956E-02   0.137956E-02
   0.176552E+00   0.145697E-02   0.105494E-03   0.137669E-02   0.137669E-02
   0.176773E+00   0.130951E-02   0.105184E-03   0.137382E-02   0.137382E-02
   0.176994E+00   0.132851E-02   0.106209E-03   0.137094E-02   0.137094E-02
   0.177215E+00   0.144381E-02   0.104567E-03   0.136807E-02   0.136807E-02
   0.177435E+00   0.137243E-02   0.104544E-03   0.136520E-02   0.136520E-02
   0.177656E+00   0.143365E-02   0.104854E-03   0.136233E-02   0.136233E-02
   0.177877E+00   0.123610E-02   0.104841E-03   0.135946E-02   0.135946E-02
   0.178098E+00   0.147452E-02   0.105313E-03   0.135658E-02   0.135658E-02
   0.178319E+00   0.120364E-02   0.104145E-03   0.135371E-02   0.135371E-02
   0.178540E+00   0.137853E-02   0.104018E-03   0.135083E-02   0.135083E-02
   0.178760E+00   0.136456E-02   0.104384E-03   0.134794E-02   0.134794E-02
   0.178981E+00   0.142077E-02   0.104503E-03   0.134504E-02   0.134504E-02
   0.179202E+00   0.125784E-02   0.103921E-03   0.134215E-02   0.134215E-02
   0.179423E+00   0.144568E-02   0.104428E-03   0.133923E-02   0.133923E-02
   0.179644E+00   0.151577E-02   0.104032E-03   0.133631E-02   0.133631E-02
   0.179865E+00   0.127428E-02   0.104363E-03   0.133339E-02   0.133339E-02
   0.180086E+00   0.129937E-02   0.103355E-03   0.133045E-02   0.133045E-02
   0.180306E+00   0.136555E-02   0.104119E-03   0.132750E-02   0.132750E-02
   0.180527E+00   0.126868E-02   0.103361E-03   0.132454E-02   0.132454E-02
   0.180748E+00   0.134563E-02   0.103393E-03   0.132156E-02   0.132156E-02
   0.180969E+00   0.136039E-02   0.103476E-03   0.131857E-02   0.131857E-02
   0.181190E+00   0.143944E-02   0.103951E-03   0.131556E-02   0.131556E-02
   0.181411E+00   0.131801E-02   0.103316E-03   0.131253E-02   0.131253E-02
   0.181631E+00   0.133986E-02   0.103282E-03   0.130949E-02   0.130949E-02
   0.181852E+00   0.111593E-02   0.101923E-03   0.130643E-02   0.130643E-02
   0.182073E+00   0.129864E-02   0.102400E-03   0.130336E-02   0.130336E-02
   0.182294E+00   0.136746E-02   0.103098E-03   0.130027E-02   0.130027E-02
   0.182515E+00   0.132003E-02   0.103182E-03   0.129715E-02   0.129715E-02
   0.182735E+00   0.138787E-02   0.102727E-03   0.129401E-02   0.129401E-02
   0.182956E+00   0.120283E-02   0.102041E-03   0.129085E-02   0.129085E-02
   0.183177E+00   0.116823E-02   0.101515E-03   0.128767E-02   0.128767E-02
   0.183398E+00   0.142195E-02   0.102859E-03   0.128447E-02   0.128447E-02
   0.183619E+00   0.140086E-02   0.102210E-03   0.128125E-02   0.128125E-02
   0.183840E+00   0.131101E-02   0.103116E-03   0.127800E-02   0.127800E-02
   0.184060E+00   0.128425E-02   0.102033E-03   0.127474E-02   0.127474E-02
   0.184281E+00   0.132087E-02   0.101488E-03   0.127144E-02   0.127144E-02
   0.184502E+00   0.134445E-02   0.101218E-03   0.126813E-02   0.126813E-02
   0.184723E+00   0.135805E-02   0.102162E-03   0.126479E-02   0.126479E-02
   0.184944E+00   0.133413E-02   0.101774E-03   0.126142E-02   0.126142E-02
   0.185165E+00   0.138882E-02   0.102985E-03   0.125803E-02   0.125803E-02
   0.185385E+00   0.123618E-02   0.101000E-03   0.125462E-02   0.125462E-02
   0.185606E+00   0.115932E-02   0.100784E-03   0.125117E-02   0.125117E-02
   0.185827E+00   0.130501E-02   0.101573E-03   0.124771E-02   0.124771E-02
   0.186048E+00   0.120014E-02   0.101294E-03   0.124422E-02   0.124422E-02
   0.186269E+00   0.148407E-02   0.102218E-03   0.124070E-02   0.124070E-02
   0.186490E+00   0.108579E-02   0.101846E-03   0.123716E-02   0.123716E-02
   0.186710E+00   0.129496E-02   0.100417E-03   0.123359E-02   0.123359E-02
   0.186931E+00   0.130287E-02   0.100841E-03   0.122999E-02   0.122999E-02
   0.187152E+00   0.119967E-02   0.101160E-03   0.122637E-02   0.122637E-02
   0.187373E+00   0.101580E-02   0.100502E-03   0.122273E-02   0.122273E-02
   0.187594E+00   0.128421E-02   0.101209E-03   0.121905E-02   0.121905E-02
   0.187815E+00   0.109766E-02   0.101908E-03   0.121535E-02   0.121535E-02
   0.188035E+00   0.119240E-02   0.998245E-04   0.121161E-02   0.121161E-02
   0.188256E+00   0.126157E-02   0.101184E-03   0.120797E-02   0.120797E-02
   0.188477E+00   0.129352E-02   0.100846E-03   0.120410E-02   0.120410E-02
   0.188698E+00   0.128392E-02   0.101625E-03   0.120028E-02   0.120028E-02
   0.188919E+00   0.113620E-02   0.101600E-03   0.119648E-02   0.119648E-02
   0.189139E+00   0.116768E-02   0.101178E-03   0.119276E-02   0.119276E-02
   0.189360E+00   0.130110E-02   0.101043E-03   0.118876E-02   0.118876E-02
   0.189581E+00   0.112715E-02   0.101609E-03   0.118489E-02   0.118489E-02
   0.189802E+00   0.129727E-02   0.101320E-03   0.118098E-02   0.118098E-02
   0.190023E+00   0.141075E-02   0.102198E-03   0.117705E-02   0.117705E-02
   0.190244E+00   0.112222E-02   0.101887E-03   0.117309E-02   0.117309E-02
   0.190465E+00   0.113969E-02   0.101046E-03   0.116911E-02   0.116911E-02
   0.190685E+00   0.112998E-02   0.101642E-03   0.116511E-02   0.116511E-02
   0.190906E+00   0.114780E-02   0.102075E-03   0.116109E-02   0.116109E-02
   0.191127E+00   0.121978E-02   0.101805E-03   0.115705E-02   0.115705E-02
   0.191348E+00   0.116838E-02   0.101711E-03   0.115299E-02   0.115299E-02
   0.191569E+00   0.128590E-02   0.101612E-03   0.114891E-02   0.114891E-02
   0.191790E+00   0.112314E-02   0.102035E-03   0.114482E-02   0.114482E-02
   0.192010E+00   0.122239E-02   0.102338E-03   0.114071E-02   0.114071E-02
   0.192231E+00   0.100675E-02   0.101597E-03   0.113658E-02   0.113658E-02
   0.192452E+00   0.895233E-03   0.101175E-03   0.113243E-02   0.113243E-02
   0.192673E+00   0.113764E-02   0.101768E-03   0.112827E-02   0.112827E-02
   0.192894E+00   0.113347E-02   0.101588E-03   0.112410E-02   0.112410E-02
   0.193114E+00   0.116950E-02   0.102049E-03   0.111991E-02   0.111991E-02
   0.193335E+00   0.118739E-02   0.102564E-03   0.111572E-02   0.111572E-02
   0.193556E+00   0.113580E-02   0.102421E-03   0.111151E-02   0.111151E-02
   0.193777E+00   0.119161E-02   0.101833E-03   0.110728E-02   0.110728E-02
   0.193998E+00   0.110206E-02   0.101063E-03   0.110304E-02   0.110304E-02
   0.194219E+00   0.126965E-02   0.102321E-03   0.109880E-02   0.109880E-02
   0.194439E+00   0.100183E-02   0.101793E-03   0.109455E-02   0.109455E-02
   0.194660E+00   0.103266E-02   0.102927E-03   0.109029E-02   0.109029E-02
   0.194881E+00   0.100024E-02   0.100802E-03   0.108604E-02   0.108604E-02
   0.195102E+00   0.103435E-02   0.101157E-03   0.108175E-02   0.108175E-02
   0.195323E+00   0.105624E-02   0.101364E-03   0.107746E-02   0.107746E-02
   0.195544E+00   0.107281E-02   0.101380E-03   0.107318E-02   0.107318E-02
   0.195765E+00   0.106664E-02   0.101755E-03   0.106889E-02   0.106889E-02
   0.195985E+00   0.987281E-03   0.102463E-03   0.106460E-02   0.106460E-02
   0.196206E+00   0.987017E-03   0.100891E-03   0.106031E-02   0.106031E-02
   0.196427E+00   0.112986E-02   0.100778E-03   0.105601E-02   0.105601E-02
   0.196648E+00   0.110044E-02   0.101383E-03   0.105172E-02   0.105172E-02
   0.196869E+00   0.105726E-02   0.101113E-03   0.104743E-02   0.104743E-02
   0.197090E+00   0.108823E-02   0.101780E-03   0.104313E-02   0.104313E-02
   0.197310E+00   0.988044E-03   0.102198E-03   0.103884E-02   0.103884E-02
   0.197531E+00   0.121865E-02   0.101017E-03   0.103456E-02   0.103456E-02
   0.197752E+00   0.970745E-03   0.100967E-03   0.103027E-02   0.103027E-02
   0.197973E+00   0.117742E-02   0.101543E-03   0.102601E-02   0.102601E-02
   0.198194E+00   0.122126E-02   0.101256E-03   0.102172E-02   0.102172E-02
   0.198414E+00   0.107622E-02   0.101887E-03   0.101750E-02   0.101750E-02
   0.198635E+00   0.974338E-03   0.102149E-03   0.101320E-02   0.101320E-02
   0.198856E+00   0.940040E-03   0.100417E-03   0.100895E-02   0.100895E-02
   0.199077E+00   0.111561E-02   0.101822E-03   0.100471E-02   0.100471E-02
   0.199298E+00   0.108915E-02   0.100581E-03   0.100048E-02   0.100048E-02
   0.199519E+00   0.923838E-03   0.101929E-03   0.996261E-03   0.996261E-03
   0.199739E+00   0.877595E-03   0.101449E-03   0.992054E-03   0.992054E-03
   0.199960E+00   0.920411E-03   0.100999E-03   0.987861E-03   0.987861E-03
   0.200181E+00   0.108253E-02   0.101338E-03   0.983673E-03   0.983673E-03
   0.200402E+00   0.112985E-02   0.101688E-03   0.979507E-03   0.979507E-03
   0.200623E+00   0.104852E-02   0.101506E-03   0.975352E-03   0.975352E-03
   0.200844E+00   0.939818E-03   0.101500E-03   0.971215E-03   0.971215E-03
   0.201064E+00   0.792742E-03   0.101302E-03   0.967091E-03   0.967091E-03
   0.201285E+00   0.830289E-03   0.101112E-03   0.962986E-03   0.962986E-03
   0.201506E+00   0.951225E-03   0.102151E-03   0.958890E-03   0.958890E-03
   0.201727E+00   0.878096E-03   0.100831E-03   0.954830E-03   0.954830E-03
   0.201948E+00   0.987232E-03   0.101436E-03   0.950779E-03   0.950779E-03
   0.202169E+00   0.973924E-03   0.102027E-03   0.946748E-03   0.946748E-03
   0.202389E+00   0.100060E-02   0.100748E-03   0.942737E-03   0.942737E-03
   0.202610E+00   0.730781E-03   0.100950E-03   0.938748E-03   0.938748E-03
   0.202831E+00   0.955154E-03   0.102310E-03   0.934779E-03   0.934779E-03
   0.203052E+00   0.105217E-02   0.101799E-03   0.930829E-03   0.930829E-03
   0.203273E+00   0.925998E-03   0.101480E-03   0.926908E-03   0.926908E-03
   0.203494E+00   0.787421E-03   0.101326E-03   0.923005E-03   0.923005E-03
   0.203714E+00   0.869734E-03   0.100487E-03   0.919126E-03   0.919126E-03
   0.203935E+00   0.892732E-03   0.102167E-03   0.915282E-03   0.915282E-03
   0.204156E+00   0.783919E-03   0.101911E-03   0.911446E-03   0.911446E-03
   0.204377E+00   0.113690E-02   0.102078E-03   0.907644E-03   0.907644E-03
   0.204598E+00   0.944464E-03   0.102263E-03   0.903866E-03   0.903866E-03
   0.204818E+00   0.879617E-03   0.101230E-03   0.900114E-03   0.900114E-03
   0.205039E+00   0.799206E-03   0.101444E-03   0.896388E-03   0.896388E-03
   0.205260E+00   0.950253E-03   0.103049E-03   0.892690E-03   0.892690E-03
   0.205481E+00   0.875705E-03   0.102690E-03   0.889020E-03   0.889020E-03
   0.205702E+00   0.796184E-03   0.102651E-03   0.885375E-03   0.885375E-03
   0.205923E+00   0.940730E-03   0.102518E-03   0.881760E-03   0.881760E-03
   0.206144E+00   0.708975E-03   0.101287E-03   0.878173E-03   0.878173E-03
   0.206364E+00   0.694691E-03   0.102534E-03   0.874613E-03   0.874613E-03
   0.206585E+00   0.908669E-03   0.103590E-03   0.871082E-03   0.871082E-03
   0.206806E+00   0.102148E-02   0.104285E-03   0.867573E-03   0.867573E-03
   0.207027E+00   0.792319E-03   0.102767E-03   0.864020E-03   0.864020E-03
   0.207248E+00   0.910351E-03   0.102383E-03   0.860691E-03   0.860691E-03
   0.207469E+00   0.830146E-03   0.102540E-03   0.857242E-03   0.857242E-03
   0.207689E+00   0.932908E-03   0.103953E-03   0.853854E-03   0.853854E-03
   0.207910E+00   0.874988E-03   0.103515E-03   0.850511E-03   0.850511E-03
   0.208131E+00   0.735921E-03   0.104551E-03   0.847324E-03   0.847324E-03
   0.208352E+00   0.879620E-03   0.103257E-03   0.843896E-03   0.843896E-03
   0.208573E+00   0.741070E-03   0.102677E-03   0.840652E-03   0.840652E-03
   0.208793E+00   0.809254E-03   0.103464E-03   0.837426E-03   0.837426E-03
   0.209014E+00   0.829847E-03   0.104230E-03   0.834228E-03   0.834228E-03
   0.209235E+00   0.798005E-03   0.104142E-03   0.831060E-03   0.831060E-03
   0.209456E+00   0.875087E-03   0.104210E-03   0.827926E-03   0.827926E-03
   0.209677E+00   0.702535E-03   0.103764E-03   0.824821E-03   0.824821E-03
   0.209898E+00   0.755767E-03   0.103243E-03   0.821747E-03   0.821747E-03
   0.210119E+00   0.942537E-03   0.103880E-03   0.818704E-03   0.818704E-03
   0.210339E+00   0.775095E-03   0.104319E-03   0.815693E-03   0.815693E-03
   0.210560E+00   0.100710E-02   0.104590E-03   0.812712E-03   0.812712E-03
   0.210781E+00   0.653071E-03   0.103587E-03   0.809762E-03   0.809762E-03
   0.211002E+00   0.746404E-03   0.103681E-03   0.806846E-03   0.806846E-03
   0.211223E+00   0.874382E-03   0.103886E-03   0.803958E-03   0.803958E-03
   0.211444E+00   0.794037E-03   0.103929E-03   0.801100E-03   0.801100E-03
   0.211664E+00   0.865182E-03   0.104474E-03   0.798275E-03   0.798275E-03
   0.211885E+00   0.761509E-03   0.103754E-03   0.795481E-03   0.795481E-03
   0.212106E+00   0.665396E-03   0.103917E-03   0.792716E-03   0.792716E-03
   0.212327E+00   0.747554E-03   0.104673E-03   0.789981E-03   0.789981E-03
   0.212548E+00   0.956546E-03   0.104622E-03   0.787279E-03   0.787279E-03
   0.212768E+00   0.684354E-03   0.104221E-03   0.784607E-03   0.784607E-03
   0.212989E+00   0.852017E-03   0.104693E-03   0.781963E-03   0.781963E-03
   0.213210E+00   0.953113E-03   0.104054E-03   0.779350E-03   0.779350E-03
   0.213431E+00   0.782941E-03   0.104558E-03   0.776766E-03   0.776766E-03
   0.213652E+00   0.731796E-03   0.104749E-03   0.774211E-03   0.774211E-03
   0.213873E+00   0.853188E-03   0.104506E-03   0.771687E-03   0.771687E-03
   0.214093E+00   0.589633E-03   0.105178E-03   0.769191E-03   0.769191E-03
   0.214314E+00   0.595876E-03   0.104058E-03   0.766728E-03   0.766728E-03
   0.214535E+00   0.723778E-03   0.103890E-03   0.764290E-03   0.764290E-03
   0.214756E+00   0.994226E-03   0.105507E-03   0.761883E-03   0.761883E-03
   0.214977E+00   0.754054E-03   0.105507E-03   0.759500E-03   0.759500E-03
   0.215198E+00   0.735572E-03   0.105044E-03   0.757148E-03   0.757148E-03
   0.215418E+00   0.765138E-03   0.104867E-03   0.754823E-03   0.754823E-03
   0.215639E+00   0.779391E-03   0.104167E-03   0.752526E-03   0.752526E-03
   0.215860E+00   0.611125E-03   0.104894E-03   0.750255E-03   0.750255E-03
   0.216081E+00   0.767613E-03   0.105549E-03   0.748013E-03   0.748013E-03
   0.216302E+00   0.860908E-03   0.105620E-03   0.745797E-03   0.745797E-03
   0.216523E+00   0.642183E-03   0.105526E-03   0.743606E-03   0.743606E-03
   0.216743E+00   0.806420E-03   0.104724E-03   0.741420E-03   0.741420E-03
   0.216964E+00   0.752924E-03   0.104400E-03   0.739305E-03   0.739305E-03
   0.217185E+00   0.727785E-03   0.105482E-03   0.737197E-03   0.737197E-03
   0.217406E+00   0.610218E-03   0.104924E-03   0.735100E-03   0.735100E-03
   0.217627E+00   0.741235E-03   0.106271E-03   0.733043E-03   0.733043E-03
   0.217848E+00   0.666928E-03   0.105765E-03   0.731005E-03   0.731005E-03
   0.218068E+00   0.767847E-03   0.103934E-03   0.728993E-03   0.728993E-03
   0.218289E+00   0.665925E-03   0.104710E-03   0.727004E-03   0.727004E-03
   0.218510E+00   0.746764E-03   0.105264E-03   0.725038E-03   0.725038E-03
   0.218731E+00   0.958338E-03   0.105183E-03   0.723096E-03   0.723096E-03
   0.218952E+00   0.760996E-03   0.106122E-03   0.721177E-03   0.721177E-03
   0.219172E+00   0.543620E-03   0.104781E-03   0.719282E-03   0.719282E-03
   0.219393E+00   0.670837E-03   0.104445E-03   0.717407E-03   0.717407E-03
   0.219614E+00   0.659876E-03   0.105294E-03   0.715556E-03   0.715556E-03
   0.219835E+00   0.652784E-03   0.105000E-03   0.713726E-03   0.713726E-03
   0.220056E+00   0.636222E-03   0.105432E-03   0.711920E-03   0.711920E-03
   0.220277E+00   0.664639E-03   0.105636E-03   0.710132E-03   0.710132E-03
   0.220498E+00   0.666292E-03   0.104896E-03   0.708363E-03   0.708363E-03
   0.220718E+00   0.645207E-03   0.104318E-03   0.706618E-03   0.706618E-03
   0.220939E+00   0.783852E-03   0.106314E-03   0.704890E-03   0.704890E-03
   0.221160E+00   0.582135E-03   0.105110E-03   0.703186E-03   0.703186E-03
   0.221381E+00   0.783297E-03   0.106399E-03   0.701497E-03   0.701497E-03
   0.221602E+00   0.530858E-03   0.105978E-03   0.699825E-03   0.699825E-03
   0.221823E+00   0.690384E-03   0.107777E-03   0.698178E-03   0.698178E-03
   0.222043E+00   0.672817E-03   0.109562E-03   0.696547E-03   0.696547E-03
   0.222264E+00   0.833758E-03   0.110543E-03   0.694934E-03   0.694934E-03
   0.222485E+00   0.573003E-03   0.111096E-03   0.693339E-03   0.693339E-03
   0.222706E+00   0.744437E-03   0.111738E-03   0.691759E-03   0.691759E-03
   0.222927E+00   0.599473E-03   0.111492E-03   0.690199E-03   0.690199E-03
   0.223147E+00   0.459546E-03   0.111853E-03   0.688654E-03   0.688654E-03
   0.223368E+00   0.557164E-03   0.113341E-03   0.687126E-03   0.687126E-03
   0.223589E+00   0.786127E-03   0.114293E-03   0.685613E-03   0.685613E-03
   0.223810E+00   0.619428E-03   0.114738E-03   0.684116E-03   0.684116E-03
   0.224031E+00   0.739479E-03   0.113870E-03   0.682634E-03   0.682634E-03
   0.224252E+00   0.391796E-03   0.114233E-03   0.681167E-03   0.681167E-03
   0.224472E+00   0.651489E-03   0.116002E-03   0.679715E-03   0.679715E-03
   0.224693E+00   0.687208E-03   0.117002E-03   0.678277E-03   0.678277E-03
   0.224914E+00   0.670357E-03   0.116997E-03   0.676852E-03   0.676852E-03
   0.225135E+00   0.576112E-03   0.116684E-03   0.675441E-03   0.675441E-03
   0.225356E+00   0.753963E-03   0.116939E-03   0.674043E-03   0.674043E-03
   0.225577E+00   0.746845E-03   0.117821E-03   0.672654E-03   0.672654E-03
   0.225798E+00   0.772089E-03   0.118750E-03   0.671249E-03   0.671249E-03
   0.226018E+00   0.537264E-03   0.119316E-03   0.669979E-03   0.669979E-03
   0.226239E+00   0.670138E-03   0.116366E-03   0.668588E-03   0.668588E-03
   0.226460E+00   0.776337E-03   0.115452E-03   0.667213E-03   0.667213E-03
   0.226681E+00   0.620565E-03   0.114292E-03   0.665911E-03   0.665911E-03
   0.226902E+00   0.782565E-03   0.114551E-03   0.664626E-03   0.664626E-03
   0.227123E+00   0.616104E-03   0.114353E-03   0.663212E-03   0.663212E-03
   0.227343E+00   0.592860E-03   0.114823E-03   0.661995E-03   0.661995E-03
   0.227564E+00   0.800829E-03   0.112527E-03   0.660721E-03   0.660721E-03
   0.227785E+00   0.691862E-03   0.112318E-03   0.659446E-03   0.659446E-03
   0.228006E+00   0.705130E-03   0.112973E-03   0.658182E-03   0.658182E-03
   0.228227E+00   0.476499E-03   0.113159E-03   0.656927E-03   0.656927E-03
   0.228447E+00   0.750677E-03   0.113740E-03   0.655680E-03   0.655680E-03
   0.228668E+00   0.741023E-03   0.112518E-03   0.654441E-03   0.654441E-03
   0.228889E+00   0.725367E-03   0.111171E-03   0.653211E-03   0.653211E-03
   0.229110E+00   0.608285E-03   0.111872E-03   0.651990E-03   0.651990E-03
   0.229331E+00   0.875690E-03   0.112574E-03   0.650773E-03   0.650773E-03
   0.229552E+00   0.522412E-03   0.111794E-03   0.649567E-03   0.649567E-03
   0.229772E+00   0.578563E-03   0.112594E-03   0.648364E-03   0.648364E-03
   0.229993E+00   0.593460E-03   0.111878E-03   0.647170E-03   0.647170E-03
   0.230214E+00   0.785871E-03   0.110652E-03   0.645982E-03   0.645982E-03
   0.230435E+00   0.649863E-03   0.111270E-03   0.644800E-03   0.644800E-03
   0.230656E+00   0.594858E-03   0.110959E-03   0.643624E-03   0.643624E-03
   0.230877E+00   0.674587E-03   0.111732E-03   0.642454E-03   0.642454E-03
   0.231097E+00   0.698225E-03   0.111375E-03   0.641290E-03   0.641290E-03
   0.231318E+00   0.711914E-03   0.111536E-03   0.640131E-03   0.640131E-03
   0.231539E+00   0.666154E-03   0.110760E-03   0.638973E-03   0.638973E-03
   0.231760E+00   0.691302E-03   0.111004E-03   0.637822E-03   0.637822E-03
   0.231981E+00   0.592704E-03   0.110564E-03   0.636676E-03   0.636676E-03
   0.232202E+00   0.679540E-03   0.110680E-03   0.635535E-03   0.635535E-03
   0.232422E+00   0.635347E-03   0.110152E-03   0.634395E-03   0.634395E-03
   0.232643E+00   0.632754E-03   0.110980E-03   0.633263E-03   0.633263E-03
   0.232864E+00   0.464936E-03   0.109743E-03   0.632131E-03   0.632131E-03
   0.233085E+00   0.495268E-03   0.110164E-03   0.631000E-03   0.631000E-03
   0.233306E+00   0.624796E-03   0.110017E-03   0.629876E-03   0.629876E-03
   0.233526E+00   0.678669E-03   0.110747E-03   0.628754E-03   0.628754E-03
   0.233747E+00   0.749266E-03   0.110500E-03   0.627634E-03   0.627634E-03
   0.233968E+00   0.731337E-03   0.110821E-03   0.626516E-03   0.626516E-03
   0.234189E+00   0.425747E-03   0.109649E-03   0.625401E-03   0.625401E-03
   0.234410E+00   0.702546E-03   0.110467E-03   0.624288E-03   0.624288E-03
   0.234631E+00   0.603138E-03   0.109987E-03   0.623178E-03   0.623178E-03
   0.234851E+00   0.473329E-03   0.109964E-03   0.622068E-03   0.622068E-03
   0.235072E+00   0.645182E-03   0.109880E-03   0.620960E-03   0.620960E-03
   0.235293E+00   0.455770E-03   0.111034E-03   0.619854E-03   0.619854E-03
   0.235514E+00   0.607187E-03   0.109797E-03   0.618745E-03   0.618745E-03
   0.235735E+00   0.805217E-03   0.110147E-03   0.617647E-03   0.617647E-03
   0.235956E+00   0.489689E-03   0.109765E-03   0.616537E-03   0.616537E-03
   0.236177E+00   0.408937E-03   0.109895E-03   0.615458E-03   0.615458E-03
   0.236397E+00   0.755163E-03   0.109825E-03   0.614338E-03   0.614338E-03
   0.236618E+00   0.629233E-03   0.111095E-03   0.613239E-03   0.613239E-03
   0.236839E+00   0.704355E-03   0.110524E-03   0.612139E-03   0.612139E-03
   0.237060E+00   0.515163E-03   0.109993E-03   0.611040E-03   0.611040E-03
   0.237281E+00   0.712819E-03   0.110188E-03   0.609941E-03   0.609941E-03
   0.237502E+00   0.491149E-03   0.108883E-03   0.608843E-03   0.608843E-03
   0.237722E+00   0.534606E-03   0.110418E-03   0.607746E-03   0.607746E-03
   0.237943E+00   0.560388E-03   0.110916E-03   0.606643E-03   0.606643E-03
   0.238164E+00   0.681153E-03   0.111046E-03   0.605549E-03   0.605549E-03
   0.238385E+00   0.537558E-03   0.109968E-03   0.604451E-03   0.604451E-03
   0.238606E+00   0.478449E-03   0.110031E-03   0.603354E-03   0.603354E-03
   0.238826E+00   0.703733E-03   0.110050E-03   0.602253E-03   0.602253E-03
   0.239047E+00   0.671156E-03   0.110768E-03   0.601157E-03   0.601157E-03
   0.239268E+00   0.652188E-03   0.110466E-03   0.600073E-03   0.600073E-03
   0.239489E+00   0.611799E-03   0.110817E-03   0.598965E-03   0.598965E-03
   0.239710E+00   0.552660E-03   0.109955E-03   0.597868E-03   0.597868E-03
   0.239931E+00   0.435756E-03   0.110057E-03   0.596772E-03   0.596772E-03
   0.240151E+00   0.598288E-03   0.110460E-03   0.595674E-03   0.595674E-03
   0.240372E+00   0.575238E-03   0.110318E-03   0.594578E-03   0.594578E-03
   0.240593E+00   0.620211E-03   0.110839E-03   0.593483E-03   0.593483E-03
   0.240814E+00   0.603105E-03   0.110754E-03   0.592381E-03   0.592381E-03
   0.241035E+00   0.782973E-03   0.110151E-03   0.591290E-03   0.591290E-03
   0.241256E+00   0.732208E-03   0.110256E-03   0.590194E-03   0.590194E-03
   0.241477E+00   0.651776E-03   0.110400E-03   0.589103E-03   0.589103E-03
   0.241697E+00   0.506708E-03   0.110799E-03   0.588010E-03   0.588010E-03
   0.241918E+00   0.965052E-03   0.110686E-03   0.586911E-03   0.586911E-03
   0.242139E+00   0.626208E-03   0.111125E-03   0.585819E-03   0.585819E-03
   0.242360E+00   0.618035E-03   0.110229E-03   0.584725E-03   0.584725E-03
   0.242581E+00   0.490851E-03   0.109559E-03   0.583636E-03   0.583636E-03
   0.242801E+00   0.392861E-03   0.110121E-03   0.582543E-03   0.582543E-03
   0.243022E+00   0.538878E-03   0.110210E-03   0.581453E-03   0.581453E-03
   0.243243E+00   0.504481E-03   0.110451E-03   0.580364E-03   0.580364E-03
   0.243464E+00   0.773993E-03   0.111894E-03   0.579277E-03   0.579277E-03
   0.243685E+00   0.670055E-03   0.110033E-03   0.578192E-03   0.578192E-03
   0.243906E+00   0.478206E-03   0.109982E-03   0.577107E-03   0.577107E-03
   0.244126E+00   0.466463E-03   0.110442E-03   0.576025E-03   0.576025E-03
   0.244347E+00   0.592412E-03   0.109892E-03   0.574941E-03   0.574941E-03
   0.244568E+00   0.596375E-03   0.109586E-03   0.573849E-03   0.573849E-03
   0.244789E+00   0.547306E-03   0.111022E-03   0.572916E-03   0.572916E-03
   0.245010E+00   0.641719E-03   0.110965E-03   0.571699E-03   0.571699E-03
   0.245231E+00   0.665400E-03   0.110897E-03   0.570631E-03   0.570631E-03
   0.245451E+00   0.541539E-03   0.109858E-03   0.569559E-03   0.569559E-03
   0.245672E+00   0.663372E-03   0.110365E-03   0.568521E-03   0.568521E-03
   0.245893E+00   0.408268E-03   0.110478E-03   0.567514E-03   0.567514E-03
   0.246114E+00   0.533042E-03   0.110521E-03   0.566361E-03   0.566361E-03
   0.246335E+00   0.609918E-03   0.110851E-03   0.565327E-03   0.565327E-03
   0.246556E+00   0.487796E-03   0.110322E-03   0.564278E-03   0.564278E-03
   0.246776E+00   0.336228E-03   0.110144E-03   0.563229E-03   0.563229E-03
   0.246997E+00   0.631103E-03   0.109608E-03   0.562184E-03   0.562184E-03
   0.247218E+00   0.684468E-03   0.110743E-03   0.561143E-03   0.561143E-03
   0.247439E+00   0.589824E-03   0.111129E-03   0.560106E-03   0.560106E-03
   0.247660E+00   0.566808E-03   0.111442E-03   0.559074E-03   0.559074E-03
   0.247881E+00   0.722613E-03   0.110363E-03   0.558045E-03   0.558045E-03
   0.248101E+00   0.430770E-03   0.109602E-03   0.557022E-03   0.557022E-03
   0.248322E+00   0.474555E-03   0.110205E-03   0.556003E-03   0.556003E-03
   0.248543E+00   0.563505E-03   0.110269E-03   0.554990E-03   0.554990E-03
   0.248764E+00   0.727216E-03   0.111429E-03   0.553982E-03   0.553982E-03
   0.248985E+00   0.704759E-03   0.111706E-03   0.552978E-03   0.552978E-03
   0.249205E+00   0.531528E-03   0.110395E-03   0.551982E-03   0.551982E-03
   0.249426E+00   0.523954E-03   0.109412E-03   0.550991E-03   0.550991E-03
   0.249647E+00   0.658524E-03   0.110839E-03   0.550006E-03   0.550006E-03
   0.249868E+00   0.534077E-03   0.110238E-03   0.549026E-03   0.549026E-03
   0.250089E+00   0.548310E-03   0.111136E-03   0.548053E-03   0.548053E-03
   0.250310E+00   0.593010E-03   0.111014E-03   0.547087E-03   0.547087E-03
   0.250530E+00   0.475885E-03   0.109401E-03   0.546128E-03   0.546128E-03
   0.250751E+00   0.472173E-03   0.109618E-03   0.545174E-03   0.545174E-03
   0.250972E+00   0.585849E-03   0.110214E-03   0.544228E-03   0.544228E-03
   0.251193E+00   0.467331E-03   0.110439E-03   0.543288E-03   0.543288E-03
   0.251414E+00   0.524747E-03   0.109848E-03   0.542347E-03   0.542347E-03
   0.251635E+00   0.448617E-03   0.111242E-03   0.541428E-03   0.541428E-03
   0.251856E+00   0.586154E-03   0.108937E-03   0.540526E-03   0.540526E-03
   0.252076E+00   0.592561E-03   0.109909E-03   0.539602E-03   0.539602E-03
   0.252297E+00   0.662225E-03   0.110377E-03   0.538698E-03   0.538698E-03
   0.252518E+00   0.425851E-03   0.109781E-03   0.537804E-03   0.537804E-03
   0.252739E+00   0.536330E-03   0.109844E-03   0.536914E-03   0.536914E-03
   0.252960E+00   0.474278E-03   0.109962E-03   0.536034E-03   0.536034E-03
   0.253180E+00   0.469792E-03   0.109646E-03   0.535163E-03   0.535163E-03
   0.253401E+00   0.618137E-03   0.109392E-03   0.534298E-03   0.534298E-03
   0.253622E+00   0.513484E-03   0.110203E-03   0.533441E-03   0.533441E-03
   0.253843E+00   0.495614E-03   0.109389E-03   0.532592E-03   0.532592E-03
   0.254064E+00   0.441186E-03   0.109772E-03   0.531752E-03   0.531752E-03
   0.254285E+00   0.429905E-03   0.109629E-03   0.530918E-03   0.530918E-03
   0.254505E+00   0.622184E-03   0.110959E-03   0.530120E-03   0.530120E-03
   0.254726E+00   0.303288E-03   0.109142E-03   0.529275E-03   0.529275E-03
   0.254947E+00   0.683158E-03   0.109933E-03   0.528476E-03   0.528476E-03
   0.255168E+00   0.738783E-03   0.110002E-03   0.527656E-03   0.527656E-03
   0.255389E+00   0.415351E-03   0.109330E-03   0.526877E-03   0.526877E-03
   0.255610E+00   0.487583E-03   0.110559E-03   0.526093E-03   0.526093E-03
   0.255831E+00   0.618529E-03   0.110114E-03   0.525316E-03   0.525316E-03
   0.256051E+00   0.421925E-03   0.110327E-03   0.524549E-03   0.524549E-03
   0.256272E+00   0.531747E-03   0.109214E-03   0.523787E-03   0.523787E-03
   0.256493E+00   0.347736E-03   0.109468E-03   0.523034E-03   0.523034E-03
   0.256714E+00   0.428120E-03   0.109195E-03   0.522289E-03   0.522289E-03
   0.256935E+00   0.333407E-03   0.110113E-03   0.521551E-03   0.521551E-03
   0.257155E+00   0.545813E-03   0.110946E-03   0.520820E-03   0.520820E-03
   0.257376E+00   0.368310E-03   0.109255E-03   0.520098E-03   0.520098E-03
   0.257597E+00   0.495067E-03   0.109649E-03   0.519383E-03   0.519383E-03
   0.257818E+00   0.448773E-03   0.109315E-03   0.518673E-03   0.518673E-03
   0.258039E+00   0.358224E-03   0.109995E-03   0.517975E-03   0.517975E-03
   0.258260E+00   0.643037E-03   0.110089E-03   0.517278E-03   0.517278E-03
   0.258480E+00   0.528191E-03   0.111245E-03   0.516591E-03   0.516591E-03
   0.258701E+00   0.409839E-03   0.109232E-03   0.515910E-03   0.515910E-03
   0.258922E+00   0.293577E-03   0.108989E-03   0.515237E-03   0.515237E-03
   0.259143E+00   0.739377E-03   0.110491E-03   0.514569E-03   0.514569E-03
   0.259364E+00   0.454480E-03   0.109928E-03   0.513912E-03   0.513912E-03
   0.259585E+00   0.418102E-03   0.110292E-03   0.513249E-03   0.513249E-03
   0.259805E+00   0.591230E-03   0.110871E-03   0.512598E-03   0.512598E-03
   0.260026E+00   0.582379E-03   0.110164E-03   0.511953E-03   0.511953E-03
   0.260247E+00   0.284180E-03   0.107991E-03   0.511313E-03   0.511313E-03
   0.260468E+00   0.600994E-03   0.110670E-03   0.510678E-03   0.510678E-03
   0.260689E+00   0.617133E-03   0.109929E-03   0.510048E-03   0.510048E-03
   0.260910E+00   0.493961E-03   0.110354E-03   0.509423E-03   0.509423E-03
   0.261130E+00   0.498090E-03   0.110732E-03   0.508802E-03   0.508802E-03
   0.261351E+00   0.540808E-03   0.109894E-03   0.508185E-03   0.508185E-03
   0.261572E+00   0.438895E-03   0.109415E-03   0.507572E-03   0.507572E-03
   0.261793E+00   0.490792E-03   0.110040E-03   0.506964E-03   0.506964E-03
   0.262014E+00   0.414410E-03   0.109758E-03   0.506357E-03   0.506357E-03
   0.262235E+00   0.737500E-03   0.110209E-03   0.505753E-03   0.505753E-03
   0.262455E+00   0.519121E-03   0.110678E-03   0.505154E-03   0.505154E-03
   0.262676E+00   0.543234E-03   0.109572E-03   0.504556E-03   0.504556E-03
   0.262897E+00   0.465670E-03   0.109182E-03   0.503960E-03   0.503960E-03
   0.263118E+00   0.518418E-03   0.109931E-03   0.503365E-03   0.503365E-03
   0.263339E+00   0.734244E-03   0.110236E-03   0.502760E-03   0.502760E-03
   0.263560E+00   0.666850E-03   0.109892E-03   0.502242E-03   0.502242E-03
   0.263780E+00   0.510877E-03   0.109409E-03   0.501610E-03   0.501610E-03
   0.264001E+00   0.720955E-03   0.110572E-03   0.501003E-03   0.501003E-03
   0.264222E+00   0.499216E-03   0.109392E-03   0.500402E-03   0.500402E-03
   0.264443E+00   0.466872E-03   0.109325E-03   0.499841E-03   0.499841E-03
   0.264664E+00   0.287329E-03   0.108348E-03   0.499256E-03   0.499256E-03
   0.264885E+00   0.368311E-03   0.109374E-03   0.498781E-03   0.498781E-03
   0.265105E+00   0.395014E-03   0.109030E-03   0.498060E-03   0.498060E-03
   0.265326E+00   0.393694E-03   0.109479E-03   0.497486E-03   0.497486E-03
   0.265547E+00   0.603381E-03   0.109622E-03   0.496900E-03   0.496900E-03
   0.265768E+00   0.511355E-03   0.109547E-03   0.496310E-03   0.496310E-03
   0.265989E+00   0.596367E-03   0.109593E-03   0.495719E-03   0.495719E-03
   0.266209E+00   0.450369E-03   0.109186E-03   0.495125E-03   0.495125E-03
   0.266430E+00   0.566489E-03   0.109522E-03   0.494530E-03   0.494530E-03
   0.266651E+00   0.547524E-03   0.110566E-03   0.493933E-03   0.493933E-03
   0.266872E+00   0.509011E-03   0.109586E-03   0.493333E-03   0.493333E-03
   0.267093E+00   0.533473E-03   0.108918E-03   0.492731E-03   0.492731E-03
   0.267314E+00   0.394481E-03   0.109018E-03   0.492124E-03   0.492124E-03
   0.267535E+00   0.499243E-03   0.108917E-03   0.491515E-03   0.491515E-03
   0.267755E+00   0.433045E-03   0.109675E-03   0.490903E-03   0.490903E-03
   0.267976E+00   0.473867E-03   0.110527E-03   0.490286E-03   0.490286E-03
   0.268197E+00   0.563232E-03   0.109932E-03   0.489666E-03   0.489666E-03
   0.268418E+00   0.496862E-03   0.109022E-03   0.489042E-03   0.489042E-03
   0.268639E+00   0.463540E-03   0.109204E-03   0.488415E-03   0.488415E-03
   0.268859E+00   0.569089E-03   0.109146E-03   0.487780E-03   0.487780E-03
   0.269080E+00   0.720474E-03   0.110028E-03   0.487145E-03   0.487145E-03
   0.269301E+00   0.376624E-03   0.110347E-03   0.486501E-03   0.486501E-03
   0.269522E+00   0.346181E-03   0.109812E-03   0.485853E-03   0.485853E-03
   0.269743E+00   0.437577E-03   0.108592E-03   0.485201E-03   0.485201E-03
   0.269964E+00   0.585811E-03   0.109403E-03   0.484544E-03   0.484544E-03
   0.270184E+00   0.626646E-03   0.109669E-03   0.483879E-03   0.483879E-03
   0.270405E+00   0.399267E-03   0.109741E-03   0.483210E-03   0.483210E-03
   0.270626E+00   0.510677E-03   0.110113E-03   0.482538E-03   0.482538E-03
   0.270847E+00   0.446354E-03   0.110109E-03   0.481855E-03   0.481855E-03
   0.271068E+00   0.588836E-03   0.108799E-03   0.481170E-03   0.481170E-03
   0.271289E+00   0.404501E-03   0.108891E-03   0.480478E-03   0.480478E-03
   0.271509E+00   0.550594E-03   0.109791E-03   0.479780E-03   0.479780E-03
   0.271730E+00   0.588788E-03   0.110249E-03   0.479075E-03   0.479075E-03
   0.271951E+00   0.414723E-03   0.109946E-03   0.478364E-03   0.478364E-03
   0.272172E+00   0.608428E-03   0.110031E-03   0.477648E-03   0.477648E-03
   0.272393E+00   0.610000E-03   0.109252E-03   0.476926E-03   0.476926E-03
   0.272614E+00   0.552868E-03   0.109348E-03   0.476196E-03   0.476196E-03
   0.272834E+00   0.518424E-03   0.109801E-03   0.475461E-03   0.475461E-03
   0.273055E+00   0.580521E-03   0.109990E-03   0.474719E-03   0.474719E-03
   0.273276E+00   0.594149E-03   0.109795E-03   0.473958E-03   0.473958E-03
   0.273497E+00   0.520208E-03   0.110297E-03   0.473221E-03   0.473221E-03
   0.273718E+00   0.578866E-03   0.109836E-03   0.472453E-03   0.472453E-03
   0.273939E+00   0.665057E-03   0.110081E-03   0.471697E-03   0.471697E-03
   0.274159E+00   0.510856E-03   0.109299E-03   0.470916E-03   0.470916E-03
   0.274380E+00   0.355707E-03   0.109397E-03   0.470139E-03   0.470139E-03
   0.274601E+00   0.517048E-03   0.109757E-03   0.469354E-03   0.469354E-03
   0.274822E+00   0.420693E-03   0.110229E-03   0.468564E-03   0.468564E-03
   0.275043E+00   0.401449E-03   0.109537E-03   0.467768E-03   0.467768E-03
   0.275264E+00   0.375780E-03   0.109227E-03   0.466967E-03   0.466967E-03
   0.275484E+00   0.198633E-03   0.109590E-03   0.466159E-03   0.466159E-03
   0.275705E+00   0.388785E-03   0.108791E-03   0.465345E-03   0.465345E-03
   0.275926E+00   0.468104E-03   0.109677E-03   0.464528E-03   0.464528E-03
   0.276147E+00   0.534777E-03   0.110646E-03   0.463706E-03   0.463706E-03
   0.276368E+00   0.518670E-03   0.110589E-03   0.462878E-03   0.462878E-03
   0.276589E+00   0.678825E-03   0.109889E-03   0.462057E-03   0.462057E-03
   0.276809E+00   0.308608E-03   0.109426E-03   0.461206E-03   0.461206E-03
   0.277030E+00   0.561466E-03   0.109333E-03   0.460377E-03   0.460377E-03
   0.277251E+00   0.480423E-03   0.110490E-03   0.459521E-03   0.459521E-03
   0.277472E+00   0.468627E-03   0.110833E-03   0.458670E-03   0.458670E-03
   0.277693E+00   0.489025E-03   0.113743E-03   0.457816E-03   0.457816E-03
   0.277914E+00   0.377704E-03   0.114468E-03   0.456958E-03   0.456958E-03
   0.278134E+00   0.686584E-03   0.116427E-03   0.456097E-03   0.456097E-03
   0.278355E+00   0.538385E-03   0.116381E-03   0.455233E-03   0.455233E-03
   0.278576E+00   0.459091E-03   0.117237E-03   0.454362E-03   0.454362E-03
   0.278797E+00   0.511636E-03   0.118394E-03   0.453496E-03   0.453496E-03
   0.279018E+00   0.490700E-03   0.119639E-03   0.452624E-03   0.452624E-03
   0.279239E+00   0.495178E-03   0.119053E-03   0.451750E-03   0.451750E-03
   0.279459E+00   0.460424E-03   0.119664E-03   0.450876E-03   0.450876E-03
   0.279680E+00   0.317938E-03   0.120275E-03   0.449994E-03   0.449994E-03
   0.279901E+00   0.415545E-03   0.121524E-03   0.449115E-03   0.449115E-03
   0.280122E+00   0.470612E-03   0.121877E-03   0.448233E-03   0.448233E-03
   0.280343E+00   0.439359E-03   0.122811E-03   0.447352E-03   0.447352E-03
   0.280564E+00   0.341651E-03   0.122667E-03   0.446470E-03   0.446470E-03
   0.280784E+00   0.400038E-03   0.123353E-03   0.445587E-03   0.445587E-03
   0.281005E+00   0.575887E-03   0.124453E-03   0.444704E-03   0.444704E-03
   0.281226E+00   0.215368E-03   0.124448E-03   0.443821E-03   0.443821E-03
   0.281447E+00   0.532772E-03   0.126415E-03   0.442939E-03   0.442939E-03
   0.281668E+00   0.255622E-03   0.125231E-03   0.442057E-03   0.442057E-03
   0.281888E+00   0.546424E-03   0.125950E-03   0.441175E-03   0.441175E-03
   0.282109E+00   0.484835E-03   0.122613E-03   0.440288E-03   0.440288E-03
   0.282330E+00   0.383718E-03   0.121572E-03   0.439347E-03   0.439347E-03
   0.282551E+00   0.275280E-03   0.121314E-03   0.438567E-03   0.438567E-03
   0.282772E+00   0.466578E-03   0.120403E-03   0.437691E-03   0.437691E-03
   0.282993E+00   0.484411E-03   0.119711E-03   0.436787E-03   0.436787E-03
   0.283214E+00   0.341958E-03   0.118902E-03   0.435917E-03   0.435917E-03
   0.283434E+00   0.405197E-03   0.118381E-03   0.435079E-03   0.435079E-03
   0.283655E+00   0.664334E-03   0.118339E-03   0.434222E-03   0.434222E-03
   0.283876E+00   0.483454E-03   0.118202E-03   0.433275E-03   0.433275E-03
   0.284097E+00   0.470635E-03   0.116925E-03   0.432474E-03   0.432474E-03
   0.284318E+00   0.981534E-04   0.117523E-03   0.431631E-03   0.431631E-03
   0.284539E+00   0.460151E-03   0.117320E-03   0.430784E-03   0.430784E-03
   0.284759E+00   0.362852E-03   0.116523E-03   0.429942E-03   0.429942E-03
   0.284980E+00   0.548841E-03   0.116679E-03   0.429102E-03   0.429102E-03
   0.285201E+00   0.264267E-03   0.116252E-03   0.428268E-03   0.428268E-03
   0.285422E+00   0.231306E-03   0.115531E-03   0.427439E-03   0.427439E-03
   0.285643E+00   0.300243E-03   0.116086E-03   0.426615E-03   0.426615E-03
   0.285863E+00   0.469579E-03   0.117152E-03   0.425797E-03   0.425797E-03
   0.286084E+00   0.102734E-03   0.115269E-03   0.424984E-03   0.424984E-03
   0.286305E+00   0.376272E-03   0.115660E-03   0.424178E-03   0.424178E-03
   0.286526E+00   0.423455E-03   0.115207E-03   0.423377E-03   0.423377E-03
   0.286747E+00   0.356759E-03   0.115457E-03   0.422586E-03   0.422586E-03
   0.286968E+00   0.500431E-03   0.116077E-03   0.421794E-03   0.421794E-03
   0.287188E+00   0.533237E-03   0.116381E-03   0.421013E-03   0.421013E-03
   0.287409E+00   0.243006E-03   0.114276E-03   0.420238E-03   0.420238E-03
   0.287630E+00   0.389141E-03   0.115101E-03   0.419466E-03   0.419466E-03
   0.287851E+00   0.486674E-03   0.114839E-03   0.418708E-03   0.418708E-03
   0.288072E+00   0.408816E-03   0.115160E-03   0.417954E-03   0.417954E-03
   0.288293E+00   0.426463E-03   0.115200E-03   0.417208E-03   0.417208E-03
   0.288513E+00   0.311080E-03   0.115971E-03   0.416469E-03   0.416469E-03
   0.288734E+00   0.399602E-03   0.114712E-03   0.415737E-03   0.415737E-03
   0.288955E+00   0.532130E-03   0.114521E-03   0.415012E-03   0.415012E-03
   0.289176E+00   0.553477E-03   0.114899E-03   0.414306E-03   0.414306E-03
   0.289397E+00   0.350154E-03   0.114304E-03   0.413586E-03   0.413586E-03
   0.289618E+00   0.507485E-03   0.115387E-03   0.412894E-03   0.412894E-03
   0.289838E+00   0.382238E-03   0.115843E-03   0.412193E-03   0.412193E-03
   0.290059E+00   0.333331E-03   0.113945E-03   0.411507E-03   0.411507E-03
   0.290280E+00   0.262805E-03   0.113845E-03   0.410830E-03   0.410830E-03
   0.290501E+00   0.347709E-03   0.113716E-03   0.410159E-03   0.410159E-03
   0.290722E+00   0.291004E-03   0.113967E-03   0.409500E-03   0.409500E-03
   0.290943E+00   0.414515E-03   0.114103E-03   0.408845E-03   0.408845E-03
   0.291163E+00   0.363243E-03   0.114618E-03   0.408200E-03   0.408200E-03
   0.291384E+00   0.380421E-03   0.114521E-03   0.407562E-03   0.407562E-03
   0.291605E+00   0.505646E-03   0.113803E-03   0.406932E-03   0.406932E-03
   0.291826E+00   0.442591E-03   0.114076E-03   0.406311E-03   0.406311E-03
   0.292047E+00   0.528457E-03   0.113787E-03   0.405694E-03   0.405694E-03
   0.292268E+00   0.482080E-03   0.114329E-03   0.405096E-03   0.405096E-03
   0.292488E+00   0.307915E-03   0.113718E-03   0.404490E-03   0.404490E-03
   0.292709E+00   0.462265E-03   0.114699E-03   0.403905E-03   0.403905E-03
   0.292930E+00   0.422024E-03   0.113105E-03   0.403314E-03   0.403314E-03
   0.293151E+00   0.365854E-03   0.113451E-03   0.402744E-03   0.402744E-03
   0.293372E+00   0.530946E-03   0.113099E-03   0.402177E-03   0.402177E-03
   0.293592E+00   0.370357E-03   0.113372E-03   0.401617E-03   0.401617E-03
   0.293813E+00   0.531242E-03   0.113680E-03   0.401065E-03   0.401065E-03
   0.294034E+00   0.574269E-03   0.114968E-03   0.400519E-03   0.400519E-03
   0.294255E+00   0.351689E-03   0.112680E-03   0.399980E-03   0.399980E-03
   0.294476E+00   0.509061E-03   0.112971E-03   0.399449E-03   0.399449E-03
   0.294697E+00   0.229890E-03   0.112786E-03   0.398925E-03   0.398925E-03
   0.294917E+00   0.588003E-03   0.113453E-03   0.398407E-03   0.398407E-03
   0.295138E+00   0.434223E-03   0.113935E-03   0.397896E-03   0.397896E-03
   0.295359E+00   0.320549E-03   0.113910E-03   0.397390E-03   0.397390E-03
   0.295580E+00   0.379815E-03   0.112965E-03   0.396894E-03   0.396894E-03
   0.295801E+00   0.264820E-03   0.112120E-03   0.396402E-03   0.396402E-03
   0.296022E+00   0.515320E-03   0.113303E-03   0.395914E-03   0.395914E-03
   0.296243E+00   0.443995E-03   0.112840E-03   0.395436E-03   0.395436E-03
   0.296463E+00   0.381466E-03   0.113463E-03   0.394961E-03   0.394961E-03
   0.296684E+00   0.439080E-03   0.114510E-03   0.394494E-03   0.394494E-03
   0.296905E+00   0.320129E-03   0.112811E-03   0.394029E-03   0.394029E-03
   0.297126E+00   0.312264E-03   0.112632E-03   0.393572E-03   0.393572E-03
   0.297347E+00   0.524807E-03   0.112845E-03   0.393119E-03   0.393119E-03
   0.297567E+00   0.384002E-03   0.112881E-03   0.392671E-03   0.392671E-03
   0.297788E+00   0.350963E-03   0.113020E-03   0.392227E-03   0.392227E-03
   0.298009E+00   0.506202E-03   0.113462E-03   0.391788E-03   0.391788E-03
   0.298230E+00   0.286208E-03   0.113381E-03   0.391354E-03   0.391354E-03
   0.298451E+00   0.399355E-03   0.112562E-03   0.390924E-03   0.390924E-03
   0.298672E+00   0.391511E-03   0.113158E-03   0.390498E-03   0.390498E-03
   0.298893E+00   0.330992E-03   0.112584E-03   0.390076E-03   0.390076E-03
   0.299113E+00   0.283860E-03   0.112752E-03   0.389658E-03   0.389658E-03
   0.299334E+00   0.255914E-03   0.113066E-03   0.389243E-03   0.389243E-03
   0.299555E+00   0.232466E-03   0.113188E-03   0.388831E-03   0.388831E-03
   0.299776E+00   0.300572E-03   0.112227E-03   0.388422E-03   0.388422E-03
   0.299997E+00   0.378986E-03   0.112596E-03   0.388016E-03   0.388016E-03
   0.300218E+00   0.439030E-03   0.112768E-03   0.387614E-03   0.387614E-03
   0.300438E+00   0.337986E-03   0.112602E-03   0.387213E-03   0.387213E-03
   0.300659E+00   0.360339E-03   0.112878E-03   0.386815E-03   0.386815E-03
   0.300880E+00   0.471699E-03   0.114119E-03   0.386416E-03   0.386416E-03
   0.301101E+00   0.452214E-03   0.112153E-03   0.385994E-03   0.385994E-03
   0.301322E+00   0.203809E-03   0.111771E-03   0.385676E-03   0.385676E-03
   0.301542E+00   0.522769E-03   0.112171E-03   0.385236E-03   0.385236E-03
   0.301763E+00   0.314330E-03   0.111868E-03   0.384851E-03   0.384851E-03
   0.301984E+00   0.457398E-03   0.113091E-03   0.384456E-03   0.384456E-03
   0.302205E+00   0.542797E-03   0.113720E-03   0.384082E-03   0.384082E-03
   0.302426E+00   0.425548E-03   0.111950E-03   0.383695E-03   0.383695E-03
   0.302647E+00   0.252297E-03   0.111713E-03   0.383363E-03   0.383363E-03
   0.302867E+00   0.375997E-03   0.111644E-03   0.382907E-03   0.382907E-03
   0.303088E+00   0.518496E-03   0.111741E-03   0.382552E-03   0.382552E-03
   0.303309E+00   0.489811E-03   0.112405E-03   0.382175E-03   0.382175E-03
   0.303530E+00   0.976541E-04   0.112206E-03   0.381796E-03   0.381796E-03
   0.303751E+00   0.198724E-03   0.111133E-03   0.381417E-03   0.381417E-03
   0.303972E+00   0.501875E-03   0.111875E-03   0.381037E-03   0.381037E-03
   0.304192E+00   0.488215E-03   0.111709E-03   0.380658E-03   0.380658E-03
   0.304413E+00   0.574823E-03   0.112421E-03   0.380280E-03   0.380280E-03
   0.304634E+00   0.515091E-03   0.112018E-03   0.379900E-03   0.379900E-03
   0.304855E+00   0.306783E-03   0.112032E-03   0.379521E-03   0.379521E-03
   0.305076E+00   0.493482E-03   0.112453E-03   0.379142E-03   0.379142E-03
   0.305297E+00   0.368003E-03   0.111224E-03   0.378762E-03   0.378762E-03
   0.305517E+00   0.481731E-03   0.111312E-03   0.378382E-03   0.378382E-03
   0.305738E+00   0.275026E-03   0.112126E-03   0.378001E-03   0.378001E-03
   0.305959E+00   0.307837E-03   0.111519E-03   0.377620E-03   0.377620E-03
   0.306180E+00   0.130851E-03   0.111418E-03   0.377239E-03   0.377239E-03
   0.306401E+00   0.228963E-03   0.111656E-03   0.376856E-03   0.376856E-03
   0.306622E+00   0.458373E-03   0.111887E-03   0.376474E-03   0.376474E-03
   0.306842E+00   0.390326E-03   0.111416E-03   0.376091E-03   0.376091E-03
   0.307063E+00   0.356403E-03   0.111330E-03   0.375707E-03   0.375707E-03
   0.307284E+00   0.340386E-03   0.111686E-03   0.375321E-03   0.375321E-03
   0.307505E+00   0.343388E-03   0.112122E-03   0.374934E-03   0.374934E-03
   0.307726E+00   0.331505E-03   0.112849E-03   0.374547E-03   0.374547E-03
   0.307947E+00   0.208720E-03   0.111060E-03   0.374158E-03   0.374158E-03
   0.308167E+00   0.333719E-03   0.110811E-03   0.373770E-03   0.373770E-03
   0.308388E+00   0.468170E-03   0.111872E-03   0.373381E-03   0.373381E-03
   0.308609E+00   0.370876E-03   0.111627E-03   0.372988E-03   0.372988E-03
   0.308830E+00   0.301317E-03   0.111811E-03   0.372598E-03   0.372598E-03
   0.309051E+00   0.474968E-03   0.113192E-03   0.372205E-03   0.372205E-03
   0.309271E+00   0.422055E-03   0.111284E-03   0.371811E-03   0.371811E-03
   0.309492E+00   0.385626E-03   0.111794E-03   0.371417E-03   0.371417E-03
   0.309713E+00   0.312767E-03   0.111096E-03   0.371020E-03   0.371020E-03
   0.309934E+00   0.422614E-03   0.111741E-03   0.370624E-03   0.370624E-03
   0.310155E+00   0.330474E-03   0.111992E-03   0.370228E-03   0.370228E-03
   0.310376E+00   0.365287E-03   0.112753E-03   0.369829E-03   0.369829E-03
   0.310596E+00   0.458526E-03   0.111574E-03   0.369429E-03   0.369429E-03
   0.310817E+00   0.368622E-03   0.111320E-03   0.369029E-03   0.369029E-03
   0.311038E+00   0.248681E-03   0.111288E-03   0.368655E-03   0.368655E-03
   0.311259E+00   0.424717E-03   0.111376E-03   0.368227E-03   0.368227E-03
   0.311480E+00   0.323787E-03   0.112033E-03   0.367822E-03   0.367822E-03
   0.311701E+00   0.316192E-03   0.112035E-03   0.367425E-03   0.367425E-03
   0.311922E+00   0.270889E-03   0.111376E-03   0.367014E-03   0.367014E-03
   0.312142E+00   0.389775E-03   0.111625E-03   0.366613E-03   0.366613E-03
   0.312363E+00   0.415143E-03   0.111988E-03   0.366208E-03   0.366208E-03
   0.312584E+00   0.140765E-03   0.110865E-03   0.365802E-03   0.365802E-03
   0.312805E+00   0.212884E-03   0.111297E-03   0.365396E-03   0.365396E-03
   0.313026E+00   0.328336E-03   0.111765E-03   0.364990E-03   0.364990E-03
   0.313246E+00   0.488103E-03   0.112736E-03   0.364582E-03   0.364582E-03
   0.313467E+00   0.410377E-03   0.111634E-03   0.364176E-03   0.364176E-03
   0.313688E+00   0.364119E-03   0.110938E-03   0.363768E-03   0.363768E-03
   0.313909E+00   0.221762E-03   0.111377E-03   0.363359E-03   0.363359E-03
   0.314130E+00   0.336375E-03   0.111856E-03   0.362951E-03   0.362951E-03
   0.314351E+00   0.390828E-03   0.112072E-03   0.362546E-03   0.362546E-03
   0.314572E+00   0.310927E-03   0.112368E-03   0.362133E-03   0.362133E-03
   0.314792E+00   0.510882E-03   0.111760E-03   0.361730E-03   0.361730E-03
   0.315013E+00   0.409418E-03   0.111195E-03   0.361317E-03   0.361317E-03
   0.315234E+00   0.232628E-03   0.111589E-03   0.360909E-03   0.360909E-03
   0.315455E+00   0.305596E-03   0.111123E-03   0.360500E-03   0.360500E-03
   0.315676E+00   0.283656E-03   0.111782E-03   0.360092E-03   0.360092E-03
   0.315896E+00   0.506369E-03   0.112723E-03   0.359683E-03   0.359683E-03
   0.316117E+00   0.354037E-03   0.111502E-03   0.359275E-03   0.359275E-03
   0.316338E+00   0.360786E-03   0.111377E-03   0.358870E-03   0.358870E-03
   0.316559E+00   0.312734E-03   0.111396E-03   0.358460E-03   0.358460E-03
   0.316780E+00   0.526849E-03   0.111861E-03   0.358052E-03   0.358052E-03
   0.317001E+00   0.360115E-03   0.111604E-03   0.357646E-03   0.357646E-03
   0.317221E+00   0.452284E-03   0.113419E-03   0.357241E-03   0.357241E-03
   0.317442E+00   0.559558E-03   0.110986E-03   0.356832E-03   0.356832E-03
   0.317663E+00   0.441922E-03   0.111495E-03   0.356427E-03   0.356427E-03
   0.317884E+00   0.506565E-03   0.111783E-03   0.356021E-03   0.356021E-03
   0.318105E+00   0.372985E-03   0.112224E-03   0.355616E-03   0.355616E-03
   0.318326E+00   0.327256E-03   0.111497E-03   0.355212E-03   0.355212E-03
   0.318546E+00   0.462748E-03   0.113163E-03   0.354808E-03   0.354808E-03
   0.318767E+00   0.300375E-03   0.111089E-03   0.354404E-03   0.354404E-03
   0.318988E+00   0.250784E-03   0.111128E-03   0.354001E-03   0.354001E-03
   0.319209E+00   0.341450E-03   0.111741E-03   0.353600E-03   0.353600E-03
   0.319430E+00   0.318323E-03   0.111025E-03   0.353197E-03   0.353197E-03
   0.319651E+00   0.335029E-03   0.111829E-03   0.352794E-03   0.352794E-03
   0.319871E+00   0.333268E-03   0.112083E-03   0.352381E-03   0.352381E-03
   0.320092E+00   0.355272E-03   0.112546E-03   0.352089E-03   0.352089E-03
   0.320313E+00   0.518146E-03   0.111685E-03   0.351600E-03   0.351600E-03
   0.320534E+00   0.399859E-03   0.111404E-03   0.351196E-03   0.351196E-03
   0.320755E+00   0.716700E-03   0.111804E-03   0.350791E-03   0.350791E-03
   0.320976E+00   0.200642E-03   0.111505E-03   0.350393E-03   0.350393E-03
   0.321196E+00   0.403498E-03   0.111802E-03   0.350006E-03   0.350006E-03
   0.321417E+00   0.395828E-03   0.112662E-03   0.349616E-03   0.349616E-03
   0.321638E+00   0.402536E-03   0.111861E-03   0.349316E-03   0.349316E-03
   0.321859E+00   0.280794E-03   0.111725E-03   0.348803E-03   0.348803E-03
   0.322080E+00   0.381590E-03   0.111655E-03   0.348420E-03   0.348420E-03
   0.322300E+00   0.437729E-03   0.111178E-03   0.348027E-03   0.348027E-03
   0.322521E+00   0.323239E-03   0.111975E-03   0.347634E-03   0.347634E-03
   0.322742E+00   0.640845E-03   0.113011E-03   0.347240E-03   0.347240E-03
   0.322963E+00   0.593316E-03   0.111896E-03   0.346847E-03   0.346847E-03
   0.323184E+00   0.286917E-03   0.110634E-03   0.346454E-03   0.346454E-03
   0.323405E+00   0.412559E-03   0.111949E-03   0.346061E-03   0.346061E-03
   0.323626E+00   0.237620E-03   0.112020E-03   0.345669E-03   0.345669E-03
   0.323846E+00   0.439441E-03   0.111749E-03   0.345276E-03   0.345276E-03
   0.324067E+00   0.329093E-03   0.112346E-03   0.344886E-03   0.344886E-03
   0.324288E+00   0.208590E-03   0.111547E-03   0.344494E-03   0.344494E-03
   0.324509E+00   0.307090E-03   0.110716E-03   0.344103E-03   0.344103E-03
   0.324730E+00   0.406972E-03   0.111316E-03   0.343711E-03   0.343711E-03
   0.324950E+00   0.228202E-03   0.111567E-03   0.343319E-03   0.343319E-03
   0.325171E+00   0.304600E-03   0.111484E-03   0.342928E-03   0.342928E-03
   0.325392E+00   0.272748E-03   0.112999E-03   0.342539E-03   0.342539E-03
   0.325613E+00   0.313674E-03   0.112228E-03   0.342145E-03   0.342145E-03
   0.325834E+00   0.335657E-03   0.111430E-03   0.341753E-03   0.341753E-03
   0.326055E+00   0.212250E-03   0.110142E-03   0.341362E-03   0.341362E-03
   0.326275E+00   0.331803E-03   0.111877E-03   0.340970E-03   0.340970E-03
   0.326496E+00   0.402887E-03   0.111698E-03   0.340578E-03   0.340578E-03
   0.326717E+00   0.253915E-03   0.112014E-03   0.340186E-03   0.340186E-03
   0.326938E+00   0.104259E-03   0.111824E-03   0.339795E-03   0.339795E-03
   0.327159E+00   0.348953E-03   0.111248E-03   0.339399E-03   0.339399E-03
   0.327380E+00   0.330821E-03   0.111981E-03   0.339009E-03   0.339009E-03
   0.327601E+00   0.458882E-03   0.111491E-03   0.338612E-03   0.338612E-03
   0.327821E+00   0.173785E-03   0.111058E-03   0.338217E-03   0.338217E-03
   0.328042E+00   0.346353E-03   0.112298E-03   0.337822E-03   0.337822E-03
   0.328263E+00   0.172465E-03   0.112519E-03   0.337429E-03   0.337429E-03
   0.328484E+00   0.528820E-04   0.110106E-03   0.337033E-03   0.337033E-03
   0.328705E+00   0.375029E-03   0.112157E-03   0.336635E-03   0.336635E-03
   0.328925E+00   0.416577E-03   0.111646E-03   0.336238E-03   0.336238E-03
   0.329146E+00   0.242414E-03   0.111458E-03   0.335840E-03   0.335840E-03
   0.329367E+00   0.356265E-03   0.111833E-03   0.335441E-03   0.335441E-03
   0.329588E+00   0.384664E-03   0.112756E-03   0.335041E-03   0.335041E-03
   0.329809E+00   0.489922E-03   0.111310E-03   0.334635E-03   0.334635E-03
   0.330030E+00   0.290351E-03   0.111621E-03   0.334240E-03   0.334240E-03
   0.330250E+00   0.350341E-03   0.111246E-03   0.333836E-03   0.333836E-03
   0.330471E+00   0.300682E-03   0.111603E-03   0.333437E-03   0.333437E-03
   0.330692E+00   0.410117E-03   0.112597E-03   0.333057E-03   0.333057E-03
   0.330913E+00   0.235513E-03   0.111916E-03   0.332628E-03   0.332628E-03
   0.331134E+00   0.480785E-03   0.112040E-03   0.332223E-03   0.332223E-03
   0.331355E+00   0.362890E-03   0.111495E-03   0.331817E-03   0.331817E-03
   0.331575E+00   0.485257E-03   0.111128E-03   0.331410E-03   0.331410E-03
   0.331796E+00   0.291620E-03   0.111383E-03   0.331003E-03   0.331003E-03
   0.332017E+00   0.205372E-03   0.111631E-03   0.330598E-03   0.330598E-03
   0.332238E+00   0.251476E-03   0.112026E-03   0.330185E-03   0.330185E-03
   0.332459E+00   0.562677E-03   0.113280E-03   0.329775E-03   0.329775E-03
   0.332680E+00   0.660277E-03   0.111918E-03   0.329364E-03   0.329364E-03
   0.332900E+00   0.393559E-03   0.111737E-03   0.328953E-03   0.328953E-03
   0.333121E+00   0.274657E-03   0.112581E-03   0.328535E-03   0.328535E-03
   0.333342E+00   0.456164E-03   0.113724E-03   0.328126E-03   0.328126E-03
   0.333563E+00   0.384960E-03   0.116574E-03   0.327713E-03   0.327713E-03
   0.333784E+00   0.188707E-03   0.117777E-03   0.327296E-03   0.327296E-03
   0.334005E+00   0.444888E-03   0.119161E-03   0.326882E-03   0.326882E-03
   0.334225E+00   0.370619E-03   0.120008E-03   0.326468E-03   0.326468E-03
   0.334446E+00   0.424719E-03   0.122574E-03   0.326051E-03   0.326051E-03
   0.334667E+00   0.286019E-03   0.120953E-03   0.325632E-03   0.325632E-03
   0.334888E+00   0.287606E-03   0.121543E-03   0.325214E-03   0.325214E-03
   0.335109E+00   0.443935E-03   0.123435E-03   0.324797E-03   0.324797E-03
   0.335330E+00   0.343848E-03   0.123858E-03   0.324377E-03   0.324377E-03
   0.335550E+00   0.257265E-03   0.124321E-03   0.323958E-03   0.323958E-03
   0.335771E+00   0.306766E-03   0.125829E-03   0.323537E-03   0.323537E-03
   0.335992E+00   0.164518E-03   0.126817E-03   0.323119E-03   0.323119E-03
   0.336213E+00   0.213856E-03   0.127299E-03   0.322699E-03   0.322699E-03
   0.336434E+00   0.653225E-03   0.129945E-03   0.322279E-03   0.322279E-03
   0.336655E+00   0.254478E-03   0.127491E-03   0.321860E-03   0.321860E-03
   0.336875E+00   0.187003E-03   0.130255E-03   0.321439E-03   0.321439E-03
   0.337096E+00   0.254646E-03   0.130541E-03   0.321019E-03   0.321019E-03
   0.337317E+00   0.403726E-03   0.132178E-03   0.320600E-03   0.320600E-03
   0.337538E+00   0.198264E-03   0.132047E-03   0.320181E-03   0.320181E-03
   0.337759E+00   0.236769E-03   0.132771E-03   0.319762E-03   0.319762E-03
   0.337979E+00   0.143006E-03   0.129635E-03   0.319342E-03   0.319342E-03
   0.338200E+00   0.173357E-03   0.126808E-03   0.318923E-03   0.318923E-03
   0.338421E+00   0.455684E-03   0.125376E-03   0.318504E-03   0.318504E-03
   0.338642E+00   0.324220E-03   0.124704E-03   0.318074E-03   0.318074E-03
   0.338863E+00   0.203598E-03   0.124909E-03   0.317716E-03   0.317716E-03
   0.339084E+00   0.304701E-03   0.125279E-03   0.317271E-03   0.317271E-03
   0.339305E+00   0.148773E-03   0.124768E-03   0.316858E-03   0.316858E-03
   0.339525E+00   0.534377E-03   0.124327E-03   0.316424E-03   0.316424E-03
   0.339746E+00   0.349322E-03   0.124624E-03   0.316002E-03   0.316002E-03
   0.339967E+00  -0.124713E-05   0.121341E-03   0.315594E-03   0.315594E-03
   0.340188E+00   0.225221E-03   0.124094E-03   0.315173E-03   0.315173E-03
   0.340409E+00   0.394866E-03   0.122336E-03   0.314800E-03   0.314800E-03
   0.340629E+00   0.421474E-03   0.124052E-03   0.314337E-03   0.314337E-03
   0.340850E+00   0.280584E-03   0.121997E-03   0.313955E-03   0.313955E-03
   0.341071E+00   0.363302E-03   0.121487E-03   0.313559E-03   0.313559E-03
   0.341292E+00   0.238446E-03   0.120845E-03   0.313157E-03   0.313157E-03
   0.341513E+00   0.449862E-03   0.123191E-03   0.312755E-03   0.312755E-03
   0.341734E+00   0.371483E-03   0.121409E-03   0.312356E-03   0.312356E-03
   0.341954E+00   0.100712E-03   0.122637E-03   0.311957E-03   0.311957E-03
   0.342175E+00   0.888655E-04   0.120996E-03   0.311561E-03   0.311561E-03
   0.342396E+00   0.365566E-03   0.120799E-03   0.311166E-03   0.311166E-03
   0.342617E+00   0.434427E-03   0.121701E-03   0.310774E-03   0.310774E-03
   0.342838E+00   0.456274E-03   0.122409E-03   0.310384E-03   0.310384E-03
   0.343059E+00   0.134682E-03   0.121754E-03   0.309996E-03   0.309996E-03
   0.343280E+00   0.203730E-03   0.123447E-03   0.309610E-03   0.309610E-03
   0.343500E+00   0.109402E-03   0.122771E-03   0.309228E-03   0.309228E-03
   0.343721E+00   0.145289E-03   0.121038E-03   0.308847E-03   0.308847E-03
   0.343942E+00   0.307104E-03   0.121582E-03   0.308469E-03   0.308469E-03
   0.344163E+00   0.572179E-03   0.123240E-03   0.308093E-03   0.308093E-03
   0.344384E+00   0.140031E-03   0.122013E-03   0.307720E-03   0.307720E-03
   0.344604E+00   0.180422E-03   0.123359E-03   0.307351E-03   0.307351E-03
   0.344825E+00   0.197206E-03   0.123786E-03   0.306983E-03   0.306983E-03
   0.345046E+00   0.308058E-03   0.122218E-03   0.306618E-03   0.306618E-03
   0.345267E+00   0.409599E-03   0.123876E-03   0.306256E-03   0.306256E-03
   0.345488E+00   0.492451E-03   0.123550E-03   0.305897E-03   0.305897E-03
   0.345709E+00   0.483725E-03   0.123655E-03   0.305534E-03   0.305534E-03
   0.345929E+00   0.310378E-03   0.124123E-03   0.305188E-03   0.305188E-03
   0.346150E+00   0.406699E-03   0.125766E-03   0.304838E-03   0.304838E-03
   0.346371E+00   0.252195E-03   0.123116E-03   0.304489E-03   0.304489E-03
   0.346592E+00   0.238392E-03   0.124591E-03   0.304146E-03   0.304146E-03
   0.346813E+00   0.506380E-03   0.124081E-03   0.303805E-03   0.303805E-03
   0.347034E+00   0.348871E-03   0.125576E-03   0.303467E-03   0.303467E-03
   0.347254E+00   0.733755E-04   0.124546E-03   0.303131E-03   0.303131E-03
   0.347475E+00   0.388936E-03   0.126474E-03   0.302798E-03   0.302798E-03
   0.347696E+00   0.427310E-03   0.124198E-03   0.302473E-03   0.302473E-03
   0.347917E+00   0.378230E-03   0.125502E-03   0.302145E-03   0.302145E-03
   0.348138E+00   0.307955E-03   0.123860E-03   0.301822E-03   0.301822E-03
   0.348359E+00   0.338264E-03   0.126040E-03   0.301502E-03   0.301502E-03
   0.348579E+00   0.355823E-03   0.126541E-03   0.301184E-03   0.301184E-03
   0.348800E+00   0.205331E-03   0.126965E-03   0.300878E-03   0.300878E-03
   0.349021E+00   0.276026E-03   0.126139E-03   0.300563E-03   0.300563E-03
   0.349242E+00   0.377872E-03   0.126407E-03   0.300253E-03   0.300253E-03
   0.349463E+00   0.210565E-03   0.125800E-03   0.299951E-03   0.299951E-03
   0.349684E+00   0.182687E-03   0.126158E-03   0.299645E-03   0.299645E-03
   0.349904E+00   0.271931E-03   0.127201E-03   0.299350E-03   0.299350E-03
   0.350125E+00   0.664558E-04   0.126681E-03   0.299055E-03   0.299055E-03
   0.350346E+00   0.159337E-03   0.128618E-03   0.298761E-03   0.298761E-03
   0.350567E+00   0.403896E-03   0.127038E-03   0.298472E-03   0.298472E-03
   0.350788E+00   0.325998E-03   0.127738E-03   0.298184E-03   0.298184E-03
   0.351009E+00   0.275778E-03   0.127303E-03   0.297900E-03   0.297900E-03
   0.351229E+00   0.701804E-03   0.129410E-03   0.297620E-03   0.297620E-03
   0.351450E+00   0.231691E-03   0.127684E-03   0.297338E-03   0.297338E-03
   0.351671E+00   0.294186E-03   0.131160E-03   0.297062E-03   0.297062E-03
   0.351892E+00   0.257019E-03   0.127968E-03   0.296787E-03   0.296787E-03
   0.352113E+00   0.260276E-03   0.128371E-03   0.296515E-03   0.296515E-03
   0.352334E+00   0.241370E-03   0.128747E-03   0.296244E-03   0.296244E-03
   0.352554E+00   0.243916E-03   0.129994E-03   0.295980E-03   0.295980E-03
   0.352775E+00   0.578931E-03   0.130317E-03   0.295712E-03   0.295712E-03
   0.352996E+00   0.181471E-03   0.131077E-03   0.295449E-03   0.295449E-03
   0.353217E+00   0.217430E-03   0.130407E-03   0.295188E-03   0.295188E-03
   0.353438E+00   0.181473E-03   0.129825E-03   0.294929E-03   0.294929E-03
   0.353658E+00   0.267478E-03   0.130568E-03   0.294675E-03   0.294675E-03
   0.353879E+00   0.218541E-03   0.130315E-03   0.294415E-03   0.294415E-03
   0.354100E+00   0.321129E-03   0.132624E-03   0.294167E-03   0.294167E-03
   0.354321E+00   0.210977E-03   0.131852E-03   0.293909E-03   0.293909E-03
   0.354542E+00   0.420142E-03   0.132091E-03   0.293658E-03   0.293658E-03
   0.354763E+00   0.364367E-03   0.132009E-03   0.293408E-03   0.293408E-03
   0.354984E+00   0.425011E-03   0.132499E-03   0.293161E-03   0.293161E-03
   0.355204E+00   0.248956E-03   0.132606E-03   0.292913E-03   0.292913E-03
   0.355425E+00   0.530353E-03   0.133148E-03   0.292667E-03   0.292667E-03
   0.355646E+00   0.301062E-03   0.134990E-03   0.292422E-03   0.292422E-03
   0.355867E+00   0.248973E-03   0.135078E-03   0.292178E-03   0.292178E-03
   0.356088E+00   0.439223E-03   0.133095E-03   0.291934E-03   0.291934E-03
   0.356308E+00   0.374577E-03   0.134312E-03   0.291692E-03   0.291692E-03
   0.356529E+00   0.380366E-03   0.134405E-03   0.291449E-03   0.291449E-03
   0.356750E+00   0.304262E-03   0.134500E-03   0.291208E-03   0.291208E-03
   0.356971E+00   0.434787E-03   0.137147E-03   0.290967E-03   0.290967E-03
   0.357192E+00   0.438491E-03   0.137274E-03   0.290725E-03   0.290725E-03
   0.357413E+00   0.179997E-04   0.135393E-03   0.290478E-03   0.290478E-03
   0.357633E+00   0.110099E-03   0.134401E-03   0.290185E-03   0.290185E-03
   0.357854E+00   0.216195E-03   0.136123E-03   0.290026E-03   0.290026E-03
   0.358075E+00   0.176514E-03   0.136707E-03   0.289760E-03   0.289760E-03
   0.358296E+00   0.102767E-03   0.135775E-03   0.289524E-03   0.289524E-03
   0.358517E+00   0.156008E-03   0.138080E-03   0.289276E-03   0.289276E-03
   0.358738E+00   0.140925E-03   0.135422E-03   0.289035E-03   0.289035E-03
   0.358959E+00   0.878474E-04   0.135286E-03   0.288799E-03   0.288799E-03
   0.359179E+00   0.239995E-03   0.135823E-03   0.288557E-03   0.288557E-03
   0.359400E+00   0.371397E-03   0.136912E-03   0.288347E-03   0.288347E-03
   0.359621E+00   0.429646E-03   0.137169E-03   0.288037E-03   0.288037E-03
   0.359842E+00   0.406579E-03   0.138329E-03   0.287824E-03   0.287824E-03
   0.360063E+00   0.172310E-03   0.137211E-03   0.287583E-03   0.287583E-03
   0.360283E+00   0.193949E-03   0.136826E-03   0.287338E-03   0.287338E-03
   0.360504E+00   0.531658E-03   0.137691E-03   0.287092E-03   0.287092E-03
   0.360725E+00   0.252511E-03   0.138600E-03   0.286844E-03   0.286844E-03
   0.360946E+00   0.240324E-03   0.138112E-03   0.286595E-03   0.286595E-03
   0.361167E+00   0.952447E-04   0.140199E-03   0.286347E-03   0.286347E-03
   0.361388E+00   0.111274E-03   0.141715E-03   0.286095E-03   0.286095E-03
   0.361608E+00   0.325405E-03   0.138672E-03   0.285844E-03   0.285844E-03
   0.361829E+00   0.290350E-03   0.140799E-03   0.285588E-03   0.285588E-03
   0.362050E+00   0.406674E-03   0.141036E-03   0.285333E-03   0.285333E-03
   0.362271E+00   0.237787E-03   0.140438E-03   0.285077E-03   0.285077E-03
   0.362492E+00   0.456581E-03   0.142321E-03   0.284819E-03   0.284819E-03
   0.362713E+00   0.591198E-03   0.144796E-03   0.284560E-03   0.284560E-03
   0.362933E+00   0.406165E-03   0.140035E-03   0.284299E-03   0.284299E-03
   0.363154E+00   0.986631E-04   0.140770E-03   0.284037E-03   0.284037E-03
   0.363375E+00   0.450221E-03   0.140446E-03   0.283772E-03   0.283772E-03
   0.363596E+00   0.275331E-03   0.142397E-03   0.283505E-03   0.283505E-03
   0.363817E+00  -0.154465E-03   0.141670E-03   0.283239E-03   0.283239E-03
   0.364038E+00   0.311960E-03   0.144671E-03   0.282969E-03   0.282969E-03
   0.364258E+00   0.191462E-03   0.142299E-03   0.282698E-03   0.282698E-03
   0.364479E+00  -0.250822E-04   0.142308E-03   0.282426E-03   0.282426E-03
   0.364700E+00   0.211512E-03   0.143744E-03   0.282152E-03   0.282152E-03
   0.364921E+00   0.378615E-03   0.144531E-03   0.281875E-03   0.281875E-03
   0.365142E+00   0.301860E-03   0.147121E-03   0.281600E-03   0.281600E-03
   0.365363E+00   0.639339E-03   0.148338E-03   0.281319E-03   0.281319E-03
   0.365583E+00   0.416812E-03   0.148398E-03   0.281038E-03   0.281038E-03
   0.365804E+00   0.171150E-03   0.146628E-03   0.280754E-03   0.280754E-03
   0.366025E+00   0.566938E-03   0.148543E-03   0.280471E-03   0.280471E-03
   0.366246E+00   0.205594E-03   0.147726E-03   0.280184E-03   0.280184E-03
   0.366467E+00   0.965029E-05   0.150203E-03   0.279896E-03   0.279896E-03
   0.366687E+00   0.200288E-03   0.151329E-03   0.279607E-03   0.279607E-03
   0.366908E+00   0.330337E-04   0.152236E-03   0.279316E-03   0.279316E-03
   0.367129E+00   0.163955E-03   0.150815E-03   0.279023E-03   0.279023E-03
   0.367350E+00   0.288697E-03   0.152874E-03   0.278728E-03   0.278728E-03
   0.367571E+00   0.397166E-03   0.154124E-03   0.278445E-03   0.278445E-03
   0.367792E+00   0.399079E-03   0.154737E-03   0.278132E-03   0.278132E-03
   0.368013E+00   0.564022E-03   0.157282E-03   0.277835E-03   0.277835E-03
   0.368233E+00   0.299762E-03   0.159070E-03   0.277536E-03   0.277536E-03
   0.368454E+00   0.443713E-03   0.156730E-03   0.277243E-03   0.277243E-03
   0.368675E+00   0.521722E-03   0.158595E-03   0.276931E-03   0.276931E-03
   0.368896E+00   0.130012E-03   0.158191E-03   0.276627E-03   0.276627E-03
   0.369117E+00   0.659770E-03   0.161231E-03   0.276322E-03   0.276322E-03
   0.369337E+00   0.612285E-03   0.163119E-03   0.276015E-03   0.276015E-03
   0.369558E+00   0.337444E-03   0.166830E-03   0.275707E-03   0.275707E-03
   0.369779E+00   0.710919E-03   0.164865E-03   0.275399E-03   0.275399E-03
   0.370000E+00   0.428662E-03   0.163511E-03   0.275088E-03   0.275088E-03

           ####      Real Space Data                               ####

           Distance distribution  function of particle  


      R          P(R)      ERROR

  0.0000E+00  0.0000E+00  0.0000E+00
  0.8582E+00  0.2748E-05  0.7521E-07
  0.1716E+01  0.5797E-05  0.1182E-06
  0.2575E+01  0.9145E-05  0.1322E-06
  0.3433E+01  0.1279E-04  0.1220E-06
  0.4291E+01  0.1673E-04  0.9531E-07
  0.5149E+01  0.2097E-04  0.6557E-07
  0.6008E+01  0.2548E-04  0.6208E-07
  0.6866E+01  0.3027E-04  0.9365E-07
  0.7724E+01  0.3532E-04  0.1326E-06
  0.8582E+01  0.4061E-04  0.1648E-06
  0.9441E+01  0.4612E-04  0.1847E-06
  0.1030E+02  0.5181E-04  0.1902E-06
  0.1116E+02  0.5767E-04  0.1818E-06
  0.1202E+02  0.6364E-04  0.1627E-06
  0.1287E+02  0.6970E-04  0.1398E-06
  0.1373E+02  0.7580E-04  0.1241E-06
  0.1459E+02  0.8191E-04  0.1273E-06
  0.1545E+02  0.8798E-04  0.1491E-06
  0.1631E+02  0.9398E-04  0.1786E-06
  0.1716E+02  0.9988E-04  0.2055E-06
  0.1802E+02  0.1056E-03  0.2240E-06
  0.1888E+02  0.1112E-03  0.2312E-06
  0.1974E+02  0.1167E-03  0.2269E-06
  0.2060E+02  0.1219E-03  0.2137E-06
  0.2146E+02  0.1270E-03  0.1968E-06
  0.2231E+02  0.1318E-03  0.1838E-06
  0.2317E+02  0.1365E-03  0.1824E-06
  0.2403E+02  0.1410E-03  0.1955E-06
  0.2489E+02  0.1453E-03  0.2183E-06
  0.2575E+02  0.1494E-03  0.2434E-06
  0.2661E+02  0.1534E-03  0.2642E-06
  0.2746E+02  0.1572E-03  0.2769E-06
  0.2832E+02  0.1609E-03  0.2799E-06
  0.2918E+02  0.1645E-03  0.2742E-06
  0.3004E+02  0.1680E-03  0.2626E-06
  0.3090E+02  0.1713E-03  0.2498E-06
  0.3175E+02  0.1746E-03  0.2414E-06
  0.3261E+02  0.1777E-03  0.2415E-06
  0.3347E+02  0.1807E-03  0.2505E-06
  0.3433E+02  0.1836E-03  0.2654E-06
  0.3519E+02  0.1864E-03  0.2812E-06
  0.3605E+02  0.1891E-03  0.2936E-06
  0.3690E+02  0.1917E-03  0.3003E-06
  0.3776E+02  0.1941E-03  0.3008E-06
  0.3862E+02  0.1964E-03  0.2968E-06
  0.3948E+02  0.1986E-03  0.2915E-06
  0.4034E+02  0.2007E-03  0.2889E-06
  0.4120E+02  0.2027E-03  0.2920E-06
  0.4205E+02  0.2046E-03  0.3019E-06
  0.4291E+02  0.2064E-03  0.3165E-06
  0.4377E+02  0.2081E-03  0.3325E-06
  0.4463E+02  0.2098E-03  0.3460E-06
  0.4549E+02  0.2114E-03  0.3542E-06
  0.4634E+02  0.2129E-03  0.3558E-06
  0.4720E+02  0.2144E-03  0.3509E-06
  0.4806E+02  0.2159E-03  0.3416E-06
  0.4892E+02  0.2174E-03  0.3309E-06
  0.4978E+02  0.2188E-03  0.3227E-06
  0.5064E+02  0.2202E-03  0.3201E-06
  0.5149E+02  0.2216E-03  0.3245E-06
  0.5235E+02  0.2231E-03  0.3349E-06
  0.5321E+02  0.2245E-03  0.3487E-06
  0.5407E+02  0.2260E-03  0.3626E-06
  0.5493E+02  0.2275E-03  0.3740E-06
  0.5579E+02  0.2291E-03  0.3814E-06
  0.5664E+02  0.2307E-03  0.3845E-06
  0.5750E+02  0.2324E-03  0.3842E-06
  0.5836E+02  0.2341E-03  0.3822E-06
  0.5922E+02  0.2360E-03  0.3803E-06
  0.6008E+02  0.2379E-03  0.3804E-06
  0.6093E+02  0.2399E-03  0.3831E-06
  0.6179E+02  0.2420E-03  0.3885E-06
  0.6265E+02  0.2442E-03  0.3956E-06
  0.6351E+02  0.2464E-03  0.4031E-06
  0.6437E+02  0.2487E-03  0.4100E-06
  0.6523E+02  0.2511E-03  0.4155E-06
  0.6608E+02  0.2535E-03  0.4194E-06
  0.6694E+02  0.2559E-03  0.4224E-06
  0.6780E+02  0.2583E-03  0.4252E-06
  0.6866E+02  0.2607E-03  0.4288E-06
  0.6952E+02  0.2630E-03  0.4339E-06
  0.7038E+02  0.2653E-03  0.4412E-06
  0.7123E+02  0.2674E-03  0.4504E-06
  0.7209E+02  0.2695E-03  0.4610E-06
  0.7295E+02  0.2714E-03  0.4720E-06
  0.7381E+02  0.2732E-03  0.4822E-06
  0.7467E+02  0.2749E-03  0.4905E-06
  0.7552E+02  0.2763E-03  0.4958E-06
  0.7638E+02  0.2776E-03  0.4976E-06
  0.7724E+02  0.2786E-03  0.4957E-06
  0.7810E+02  0.2795E-03  0.4908E-06
  0.7896E+02  0.2802E-03  0.4838E-06
  0.7982E+02  0.2806E-03  0.4768E-06
  0.8067E+02  0.2809E-03  0.4719E-06
  0.8153E+02  0.2810E-03  0.4711E-06
  0.8239E+02  0.2808E-03  0.4758E-06
  0.8325E+02  0.2805E-03  0.4862E-06
  0.8411E+02  0.2799E-03  0.5012E-06
  0.8497E+02  0.2792E-03  0.5183E-06
  0.8582E+02  0.2783E-03  0.5351E-06
  0.8668E+02  0.2773E-03  0.5489E-06
  0.8754E+02  0.2761E-03  0.5579E-06
  0.8840E+02  0.2748E-03  0.5612E-06
  0.8926E+02  0.2733E-03  0.5590E-06
  0.9011E+02  0.2717E-03  0.5523E-06
  0.9097E+02  0.2701E-03  0.5434E-06
  0.9183E+02  0.2683E-03  0.5346E-06
  0.9269E+02  0.2664E-03  0.5283E-06
  0.9355E+02  0.2644E-03  0.5260E-06
  0.9441E+02  0.2624E-03  0.5280E-06
  0.9526E+02  0.2603E-03  0.5336E-06
  0.9612E+02  0.2581E-03  0.5408E-06
  0.9698E+02  0.2557E-03  0.5477E-06
  0.9784E+02  0.2534E-03  0.5526E-06
  0.9870E+02  0.2509E-03  0.5547E-06
  0.9956E+02  0.2483E-03  0.5540E-06
  0.1004E+03  0.2456E-03  0.5513E-06
  0.1013E+03  0.2427E-03  0.5483E-06
  0.1021E+03  0.2398E-03  0.5464E-06
  0.1030E+03  0.2368E-03  0.5471E-06
  0.1038E+03  0.2336E-03  0.5508E-06
  0.1047E+03  0.2303E-03  0.5574E-06
  0.1056E+03  0.2269E-03  0.5658E-06
  0.1064E+03  0.2234E-03  0.5748E-06
  0.1073E+03  0.2199E-03  0.5830E-06
  0.1081E+03  0.2162E-03  0.5896E-06
  0.1090E+03  0.2125E-03  0.5943E-06
  0.1099E+03  0.2087E-03  0.5972E-06
  0.1107E+03  0.2049E-03  0.5989E-06
  0.1116E+03  0.2010E-03  0.6002E-06
  0.1124E+03  0.1972E-03  0.6018E-06
  0.1133E+03  0.1933E-03  0.6039E-06
  0.1141E+03  0.1895E-03  0.6064E-06
  0.1150E+03  0.1856E-03  0.6089E-06
  0.1159E+03  0.1818E-03  0.6104E-06
  0.1167E+03  0.1781E-03  0.6101E-06
  0.1176E+03  0.1743E-03  0.6075E-06
  0.1184E+03  0.1707E-03  0.6021E-06
  0.1193E+03  0.1670E-03  0.5946E-06
  0.1202E+03  0.1634E-03  0.5857E-06
  0.1210E+03  0.1599E-03  0.5772E-06
  0.1219E+03  0.1564E-03  0.5711E-06
  0.1227E+03  0.1530E-03  0.5695E-06
  0.1236E+03  0.1496E-03  0.5742E-06
  0.1244E+03  0.1463E-03  0.5859E-06
  0.1253E+03  0.1431E-03  0.6043E-06
  0.1262E+03  0.1400E-03  0.6276E-06
  0.1270E+03  0.1370E-03  0.6534E-06
  0.1279E+03  0.1340E-03  0.6789E-06
  0.1287E+03  0.1312E-03  0.7014E-06
  0.1296E+03  0.1285E-03  0.7185E-06
  0.1305E+03  0.1259E-03  0.7287E-06
  0.1313E+03  0.1234E-03  0.7315E-06
  0.1322E+03  0.1210E-03  0.7271E-06
  0.1330E+03  0.1187E-03  0.7170E-06
  0.1339E+03  0.1165E-03  0.7032E-06
  0.1347E+03  0.1144E-03  0.6887E-06
  0.1356E+03  0.1123E-03  0.6765E-06
  0.1365E+03  0.1103E-03  0.6691E-06
  0.1373E+03  0.1083E-03  0.6679E-06
  0.1382E+03  0.1064E-03  0.6730E-06
  0.1390E+03  0.1044E-03  0.6831E-06
  0.1399E+03  0.1024E-03  0.6958E-06
  0.1408E+03  0.1005E-03  0.7084E-06
  0.1416E+03  0.9848E-04  0.7188E-06
  0.1425E+03  0.9647E-04  0.7251E-06
  0.1433E+03  0.9443E-04  0.7268E-06
  0.1442E+03  0.9237E-04  0.7240E-06
  0.1450E+03  0.9030E-04  0.7178E-06
  0.1459E+03  0.8822E-04  0.7098E-06
  0.1468E+03  0.8613E-04  0.7020E-06
  0.1476E+03  0.8405E-04  0.6963E-06
  0.1485E+03  0.8198E-04  0.6942E-06
  0.1493E+03  0.7993E-04  0.6964E-06
  0.1502E+03  0.7792E-04  0.7029E-06
  0.1510E+03  0.7594E-04  0.7126E-06
  0.1519E+03  0.7402E-04  0.7242E-06
  0.1528E+03  0.7213E-04  0.7359E-06
  0.1536E+03  0.7031E-04  0.7460E-06
  0.1545E+03  0.6853E-04  0.7531E-06
  0.1553E+03  0.6681E-04  0.7561E-06
  0.1562E+03  0.6513E-04  0.7544E-06
  0.1571E+03  0.6350E-04  0.7482E-06
  0.1579E+03  0.6192E-04  0.7378E-06
  0.1588E+03  0.6037E-04  0.7246E-06
  0.1596E+03  0.5885E-04  0.7101E-06
  0.1605E+03  0.5736E-04  0.6961E-06
  0.1613E+03  0.5588E-04  0.6845E-06
  0.1622E+03  0.5442E-04  0.6767E-06
  0.1631E+03  0.5297E-04  0.6733E-06
  0.1639E+03  0.5153E-04  0.6742E-06
  0.1648E+03  0.5008E-04  0.6784E-06
  0.1656E+03  0.4864E-04  0.6843E-06
  0.1665E+03  0.4718E-04  0.6902E-06
  0.1674E+03  0.4572E-04  0.6945E-06
  0.1682E+03  0.4426E-04  0.6965E-06
  0.1691E+03  0.4278E-04  0.6960E-06
  0.1699E+03  0.4130E-04  0.6937E-06
  0.1708E+03  0.3981E-04  0.6909E-06
  0.1716E+03  0.3831E-04  0.6894E-06
  0.1725E+03  0.3681E-04  0.6909E-06
  0.1734E+03  0.3532E-04  0.6967E-06
  0.1742E+03  0.3382E-04  0.7073E-06
  0.1751E+03  0.3234E-04  0.7221E-06
  0.1759E+03  0.3087E-04  0.7399E-06
  0.1768E+03  0.2942E-04  0.7590E-06
  0.1777E+03  0.2799E-04  0.7773E-06
  0.1785E+03  0.2659E-04  0.7934E-06
  0.1794E+03  0.2522E-04  0.8061E-06
  0.1802E+03  0.2389E-04  0.8151E-06
  0.1811E+03  0.2259E-04  0.8203E-06
  0.1819E+03  0.2134E-04  0.8225E-06
  0.1828E+03  0.2012E-04  0.8226E-06
  0.1837E+03  0.1896E-04  0.8217E-06
  0.1845E+03  0.1783E-04  0.8207E-06
  0.1854E+03  0.1675E-04  0.8201E-06
  0.1862E+03  0.1570E-04  0.8201E-06
  0.1871E+03  0.1470E-04  0.8204E-06
  0.1880E+03  0.1374E-04  0.8205E-06
  0.1888E+03  0.1281E-04  0.8200E-06
  0.1897E+03  0.1192E-04  0.8184E-06
  0.1905E+03  0.1106E-04  0.8158E-06
  0.1914E+03  0.1023E-04  0.8126E-06
  0.1922E+03  0.9431E-05  0.8096E-06
  0.1931E+03  0.8667E-05  0.8080E-06
  0.1940E+03  0.7935E-05  0.8088E-06
  0.1948E+03  0.7237E-05  0.8130E-06
  0.1957E+03  0.6575E-05  0.8207E-06
  0.1965E+03  0.5951E-05  0.8316E-06
  0.1974E+03  0.5367E-05  0.8443E-06
  0.1983E+03  0.4824E-05  0.8575E-06
  0.1991E+03  0.4326E-05  0.8692E-06
  0.2000E+03  0.3873E-05  0.8777E-06
  0.2008E+03  0.3465E-05  0.8818E-06
  0.2017E+03  0.3104E-05  0.8808E-06
  0.2025E+03  0.2787E-05  0.8744E-06
  0.2034E+03  0.2515E-05  0.8633E-06
  0.2043E+03  0.2284E-05  0.8486E-06
  0.2051E+03  0.2090E-05  0.8316E-06
  0.2060E+03  0.1931E-05  0.8138E-06
  0.2068E+03  0.1801E-05  0.7966E-06
  0.2077E+03  0.1694E-05  0.7806E-06
  0.2086E+03  0.1606E-05  0.7660E-06
  0.2094E+03  0.1530E-05  0.7518E-06
  0.2103E+03  0.1459E-05  0.7366E-06
  0.2111E+03  0.1389E-05  0.7181E-06
  0.2120E+03  0.1313E-05  0.6939E-06
  0.2128E+03  0.1226E-05  0.6612E-06
  0.2137E+03  0.1123E-05  0.6174E-06
  0.2146E+03  0.9991E-06  0.5602E-06
  0.2154E+03  0.8523E-06  0.4871E-06
  0.2163E+03  0.6798E-06  0.3962E-06
  0.2171E+03  0.4803E-06  0.2857E-06
  0.2180E+03  0.2534E-06  0.1541E-06
  0.2188E+03  0.0000E+00  0.0000E+00
