# Supplementary material for: The dynamic nature of netrin-1 and the structural basis for glycosaminoglycan fragment-induced filament formation
Source: Nat Commun. 2023 Mar 3;14:1226. doi: 10.1038/s41467-023-36692-w (PMC9984387; doi:10.1038/s41467-023-36692-w)
Supplement: Supplementary file 3 — Supplementary Data 1 [file 41467_2023_36692_MOESM3_ESM.zip › data_SEC-SAXS/sm16028-7_379540/chNET1_delC+dp10_long_5-551_219A.out]

           ####      G N O M             Version 5.0 (r12314)      ####
                                               Mon Jun 22 18:13:19 2020

           ####      Configuration                                 ####

    System Type:                   arbitrary monodisperse (job = 0)
    Minimum characteristic size:         0.0000
    Maximum characteristic size:       218.8500
    rad56:                               0.0000
    Force 0.0 at r = rmin:                  yes
    Force 0.0 at r = rmax:                  yes
    Initial alpha:                       0.0000
    Initial random seed:            32149871999
    Points in real space:                   256

    Input  1:                      ../chNET1_delC+dp10_long_peak1.dat
    First data point used:                    5
    Last data point used:                   551
    Scaling coefficient:             0.1000E+01
    Experimental setup:            point collimation


           ####      Results                                       ####

    Parameter    DISCRP  OSCILL  STABIL  SYSDEV  POSITV  VALCEN  SMOOTH
    Weight        1.000   3.000   3.000   3.000   1.000   1.000   1.000
    Sigma         0.300   0.600   0.120   0.120   0.120   0.120   0.600
    Ideal         0.700   1.100   0.000   1.000   1.000   0.950   0.000
    Current       0.699   1.303   0.003   0.989   1.000   0.882   0.033
               --------------------------------------------------------
    Estimate      1.000   0.892   1.000   1.000   1.000   0.729   0.997

    Angular range:                       0.0043 to       0.1249
    Reciprocal space Rg:             0.6532E+02
    Reciprocal space I(0):           0.3619E+00

    Real space range:                    0.0000 to     218.8500
    Real space Rg:                   0.6534E+02 +-   0.1031E+00
    Real space I(0):                 0.3619E+00 +-   0.4676E-03

    Highest ALPHA (theor):           0.2356E+06
    Current ALPHA:                   0.5959E+02

    Total Estimate:                      0.9539 (a EXCELLENT solution)


           ####      Experimental Data and Fit                     ####

      S          J EXP       ERROR       J REG       I REG

   0.000000E+00                                                0.361860E+00
   0.215208E-03                                                0.361836E+00
   0.430415E-03                                                0.361764E+00
   0.645623E-03                                                0.361645E+00
   0.860831E-03                                                0.361478E+00
   0.107604E-02                                                0.361264E+00
   0.129125E-02                                                0.361002E+00
   0.150645E-02                                                0.360693E+00
   0.172166E-02                                                0.360336E+00
   0.193687E-02                                                0.359933E+00
   0.215208E-02                                                0.359483E+00
   0.236728E-02                                                0.358986E+00
   0.258249E-02                                                0.358442E+00
   0.279770E-02                                                0.357852E+00
   0.301291E-02                                                0.357216E+00
   0.322812E-02                                                0.356535E+00
   0.344332E-02                                                0.355807E+00
   0.365853E-02                                                0.355035E+00
   0.387374E-02                                                0.354218E+00
   0.408895E-02                                                0.353356E+00
   0.430415E-02   0.350869E+00   0.567829E-02   0.352450E+00   0.352450E+00
   0.452498E-02   0.351821E+00   0.536768E-02   0.351475E+00   0.351475E+00
   0.474582E-02   0.351810E+00   0.487806E-02   0.350454E+00   0.350454E+00
   0.496665E-02   0.352571E+00   0.459540E-02   0.349387E+00   0.349387E+00
   0.518748E-02   0.349243E+00   0.399910E-02   0.348276E+00   0.348276E+00
   0.540831E-02   0.353708E+00   0.376885E-02   0.347121E+00   0.347121E+00
   0.562914E-02   0.344557E+00   0.343503E-02   0.345922E+00   0.345922E+00
   0.584997E-02   0.343478E+00   0.330040E-02   0.344679E+00   0.344679E+00
   0.607080E-02   0.343357E+00   0.309069E-02   0.343393E+00   0.343393E+00
   0.629163E-02   0.338498E+00   0.285002E-02   0.342066E+00   0.342066E+00
   0.651246E-02   0.345193E+00   0.280783E-02   0.340696E+00   0.340696E+00
   0.673329E-02   0.344600E+00   0.267687E-02   0.339285E+00   0.339285E+00
   0.695412E-02   0.340912E+00   0.246263E-02   0.337834E+00   0.337834E+00
   0.717496E-02   0.339324E+00   0.246875E-02   0.336343E+00   0.336343E+00
   0.739579E-02   0.335008E+00   0.242391E-02   0.334813E+00   0.334813E+00
   0.761662E-02   0.335416E+00   0.214923E-02   0.333243E+00   0.333243E+00
   0.783745E-02   0.331493E+00   0.215465E-02   0.331636E+00   0.331636E+00
   0.805828E-02   0.329541E+00   0.211998E-02   0.329992E+00   0.329992E+00
   0.827911E-02   0.323176E+00   0.204464E-02   0.328310E+00   0.328310E+00
   0.849994E-02   0.327351E+00   0.201570E-02   0.326593E+00   0.326593E+00
   0.872077E-02   0.323531E+00   0.191113E-02   0.324840E+00   0.324840E+00
   0.894160E-02   0.323701E+00   0.189810E-02   0.323053E+00   0.323053E+00
   0.916243E-02   0.320300E+00   0.179752E-02   0.321232E+00   0.321232E+00
   0.938326E-02   0.320121E+00   0.174811E-02   0.319378E+00   0.319378E+00
   0.960409E-02   0.316969E+00   0.174897E-02   0.317491E+00   0.317491E+00
   0.982492E-02   0.316617E+00   0.177197E-02   0.315573E+00   0.315573E+00
   0.100458E-01   0.309568E+00   0.166672E-02   0.313624E+00   0.313624E+00
   0.102666E-01   0.312746E+00   0.165052E-02   0.311645E+00   0.311645E+00
   0.104874E-01   0.310501E+00   0.159072E-02   0.309637E+00   0.309637E+00
   0.107083E-01   0.306683E+00   0.155833E-02   0.307600E+00   0.307600E+00
   0.109291E-01   0.305686E+00   0.154865E-02   0.305535E+00   0.305535E+00
   0.111499E-01   0.302890E+00   0.150468E-02   0.303444E+00   0.303444E+00
   0.113707E-01   0.303369E+00   0.149870E-02   0.301326E+00   0.301326E+00
   0.115916E-01   0.298689E+00   0.150363E-02   0.299183E+00   0.299183E+00
   0.118124E-01   0.297741E+00   0.140912E-02   0.297016E+00   0.297016E+00
   0.120332E-01   0.297181E+00   0.142303E-02   0.294825E+00   0.294825E+00
   0.122541E-01   0.294758E+00   0.140094E-02   0.292612E+00   0.292612E+00
   0.124749E-01   0.289044E+00   0.134682E-02   0.290376E+00   0.290376E+00
   0.126957E-01   0.285496E+00   0.136105E-02   0.288119E+00   0.288119E+00
   0.129166E-01   0.287337E+00   0.133983E-02   0.285842E+00   0.285842E+00
   0.131374E-01   0.283108E+00   0.128709E-02   0.283546E+00   0.283546E+00
   0.133582E-01   0.284540E+00   0.132071E-02   0.281231E+00   0.281231E+00
   0.135791E-01   0.278354E+00   0.127252E-02   0.278898E+00   0.278898E+00
   0.137999E-01   0.276664E+00   0.124081E-02   0.276549E+00   0.276549E+00
   0.140207E-01   0.274108E+00   0.125274E-02   0.274183E+00   0.274183E+00
   0.142415E-01   0.271656E+00   0.119203E-02   0.271803E+00   0.271803E+00
   0.144624E-01   0.267054E+00   0.119194E-02   0.269407E+00   0.269407E+00
   0.146832E-01   0.266680E+00   0.119933E-02   0.266999E+00   0.266999E+00
   0.149040E-01   0.263576E+00   0.116037E-02   0.264578E+00   0.264578E+00
   0.151249E-01   0.262495E+00   0.114389E-02   0.262145E+00   0.262145E+00
   0.153457E-01   0.259255E+00   0.114447E-02   0.259701E+00   0.259701E+00
   0.155665E-01   0.257400E+00   0.112966E-02   0.257247E+00   0.257247E+00
   0.157874E-01   0.254891E+00   0.109435E-02   0.254784E+00   0.254784E+00
   0.160082E-01   0.250759E+00   0.108862E-02   0.252312E+00   0.252312E+00
   0.162290E-01   0.247675E+00   0.105986E-02   0.249833E+00   0.249833E+00
   0.164498E-01   0.245379E+00   0.107983E-02   0.247347E+00   0.247347E+00
   0.166707E-01   0.244726E+00   0.105471E-02   0.244854E+00   0.244854E+00
   0.168915E-01   0.241540E+00   0.105455E-02   0.242357E+00   0.242357E+00
   0.171123E-01   0.239445E+00   0.101769E-02   0.239856E+00   0.239856E+00
   0.173332E-01   0.236361E+00   0.100128E-02   0.237350E+00   0.237350E+00
   0.175540E-01   0.235438E+00   0.986349E-03   0.234842E+00   0.234842E+00
   0.177748E-01   0.232989E+00   0.986779E-03   0.232332E+00   0.232332E+00
   0.179957E-01   0.231282E+00   0.974393E-03   0.229821E+00   0.229821E+00
   0.182165E-01   0.228577E+00   0.992112E-03   0.227309E+00   0.227309E+00
   0.184373E-01   0.225607E+00   0.959978E-03   0.224798E+00   0.224798E+00
   0.186582E-01   0.221886E+00   0.930391E-03   0.222288E+00   0.222288E+00
   0.188790E-01   0.221565E+00   0.932270E-03   0.219779E+00   0.219779E+00
   0.190998E-01   0.217492E+00   0.916250E-03   0.217273E+00   0.217273E+00
   0.193207E-01   0.214043E+00   0.906020E-03   0.214770E+00   0.214770E+00
   0.195415E-01   0.213320E+00   0.916585E-03   0.212271E+00   0.212271E+00
   0.197623E-01   0.209272E+00   0.879962E-03   0.209777E+00   0.209777E+00
   0.199831E-01   0.206080E+00   0.878200E-03   0.207288E+00   0.207288E+00
   0.202040E-01   0.205046E+00   0.853263E-03   0.204805E+00   0.204805E+00
   0.204248E-01   0.201248E+00   0.861053E-03   0.202329E+00   0.202329E+00
   0.206456E-01   0.200730E+00   0.850919E-03   0.199860E+00   0.199860E+00
   0.208665E-01   0.196185E+00   0.850625E-03   0.197399E+00   0.197399E+00
   0.210873E-01   0.195428E+00   0.817271E-03   0.194946E+00   0.194946E+00
   0.213081E-01   0.193251E+00   0.816865E-03   0.192503E+00   0.192503E+00
   0.215290E-01   0.191391E+00   0.809371E-03   0.190069E+00   0.190069E+00
   0.217498E-01   0.187795E+00   0.808489E-03   0.187646E+00   0.187646E+00
   0.219706E-01   0.186238E+00   0.797537E-03   0.185234E+00   0.185234E+00
   0.221915E-01   0.182887E+00   0.788373E-03   0.182834E+00   0.182834E+00
   0.224123E-01   0.180079E+00   0.773907E-03   0.180446E+00   0.180446E+00
   0.226331E-01   0.178982E+00   0.752003E-03   0.178070E+00   0.178070E+00
   0.228539E-01   0.176704E+00   0.754989E-03   0.175707E+00   0.175707E+00
   0.230748E-01   0.172936E+00   0.749407E-03   0.173358E+00   0.173358E+00
   0.232956E-01   0.170568E+00   0.748207E-03   0.171023E+00   0.171023E+00
   0.235164E-01   0.168261E+00   0.743479E-03   0.168703E+00   0.168703E+00
   0.237373E-01   0.166944E+00   0.722774E-03   0.166398E+00   0.166398E+00
   0.239581E-01   0.165367E+00   0.708726E-03   0.164109E+00   0.164109E+00
   0.241789E-01   0.161744E+00   0.701868E-03   0.161835E+00   0.161835E+00
   0.243998E-01   0.160605E+00   0.704232E-03   0.159578E+00   0.159578E+00
   0.246206E-01   0.157498E+00   0.692475E-03   0.157338E+00   0.157338E+00
   0.248414E-01   0.155848E+00   0.698184E-03   0.155115E+00   0.155115E+00
   0.250623E-01   0.152709E+00   0.680244E-03   0.152910E+00   0.152910E+00
   0.252831E-01   0.151572E+00   0.669519E-03   0.150722E+00   0.150722E+00
   0.255039E-01   0.148924E+00   0.657421E-03   0.148553E+00   0.148553E+00
   0.257247E-01   0.146983E+00   0.662139E-03   0.146403E+00   0.146403E+00
   0.259456E-01   0.144859E+00   0.652565E-03   0.144272E+00   0.144272E+00
   0.261664E-01   0.142292E+00   0.650100E-03   0.142159E+00   0.142159E+00
   0.263872E-01   0.138863E+00   0.636554E-03   0.140067E+00   0.140067E+00
   0.266081E-01   0.139190E+00   0.632179E-03   0.137994E+00   0.137994E+00
   0.268289E-01   0.136217E+00   0.621569E-03   0.135942E+00   0.135942E+00
   0.270497E-01   0.133690E+00   0.615374E-03   0.133910E+00   0.133910E+00
   0.272706E-01   0.131548E+00   0.612650E-03   0.131899E+00   0.131899E+00
   0.274914E-01   0.130376E+00   0.608928E-03   0.129908E+00   0.129908E+00
   0.277122E-01   0.127698E+00   0.594501E-03   0.127939E+00   0.127939E+00
   0.279331E-01   0.126022E+00   0.585849E-03   0.125990E+00   0.125990E+00
   0.281539E-01   0.123953E+00   0.585851E-03   0.124064E+00   0.124064E+00
   0.283747E-01   0.122091E+00   0.586846E-03   0.122159E+00   0.122159E+00
   0.285955E-01   0.120417E+00   0.574574E-03   0.120275E+00   0.120275E+00
   0.288164E-01   0.117658E+00   0.568304E-03   0.118414E+00   0.118414E+00
   0.290372E-01   0.116173E+00   0.565956E-03   0.116574E+00   0.116574E+00
   0.292580E-01   0.114345E+00   0.550648E-03   0.114757E+00   0.114757E+00
   0.294789E-01   0.113418E+00   0.548582E-03   0.112962E+00   0.112962E+00
   0.296997E-01   0.111121E+00   0.544174E-03   0.111189E+00   0.111189E+00
   0.299205E-01   0.110084E+00   0.542378E-03   0.109439E+00   0.109439E+00
   0.301414E-01   0.107510E+00   0.540843E-03   0.107711E+00   0.107711E+00
   0.303622E-01   0.106110E+00   0.534190E-03   0.106006E+00   0.106006E+00
   0.305830E-01   0.104387E+00   0.520743E-03   0.104323E+00   0.104323E+00
   0.308039E-01   0.102563E+00   0.517253E-03   0.102663E+00   0.102663E+00
   0.310247E-01   0.101618E+00   0.511659E-03   0.101026E+00   0.101026E+00
   0.312455E-01   0.991696E-01   0.504089E-03   0.994108E-01   0.994108E-01
   0.314663E-01   0.986939E-01   0.510210E-03   0.978185E-01   0.978185E-01
   0.316872E-01   0.965570E-01   0.508312E-03   0.962488E-01   0.962488E-01
   0.319080E-01   0.949855E-01   0.490859E-03   0.947017E-01   0.947017E-01
   0.321288E-01   0.928906E-01   0.486657E-03   0.931771E-01   0.931771E-01
   0.323497E-01   0.918651E-01   0.482982E-03   0.916750E-01   0.916750E-01
   0.325705E-01   0.908374E-01   0.483255E-03   0.901954E-01   0.901954E-01
   0.327913E-01   0.882460E-01   0.473809E-03   0.887380E-01   0.887380E-01
   0.330122E-01   0.879304E-01   0.474945E-03   0.873030E-01   0.873030E-01
   0.332330E-01   0.869527E-01   0.468917E-03   0.858901E-01   0.858901E-01
   0.334538E-01   0.851873E-01   0.464550E-03   0.844993E-01   0.844993E-01
   0.336747E-01   0.835050E-01   0.453248E-03   0.831305E-01   0.831305E-01
   0.338955E-01   0.818538E-01   0.454708E-03   0.817834E-01   0.817834E-01
   0.341163E-01   0.804539E-01   0.448272E-03   0.804582E-01   0.804582E-01
   0.343371E-01   0.793150E-01   0.447091E-03   0.791547E-01   0.791547E-01
   0.345580E-01   0.785746E-01   0.439053E-03   0.778726E-01   0.778726E-01
   0.347788E-01   0.760901E-01   0.435703E-03   0.766118E-01   0.766118E-01
   0.349996E-01   0.757604E-01   0.435041E-03   0.753722E-01   0.753722E-01
   0.352205E-01   0.748852E-01   0.431806E-03   0.741536E-01   0.741536E-01
   0.354413E-01   0.719507E-01   0.423119E-03   0.729559E-01   0.729559E-01
   0.356621E-01   0.720165E-01   0.424879E-03   0.717789E-01   0.717789E-01
   0.358830E-01   0.702024E-01   0.415596E-03   0.706224E-01   0.706224E-01
   0.361038E-01   0.686209E-01   0.405311E-03   0.694863E-01   0.694863E-01
   0.363246E-01   0.689060E-01   0.413733E-03   0.683702E-01   0.683702E-01
   0.365455E-01   0.677583E-01   0.406037E-03   0.672741E-01   0.672741E-01
   0.367663E-01   0.666115E-01   0.406687E-03   0.661977E-01   0.661977E-01
   0.369871E-01   0.652423E-01   0.407620E-03   0.651409E-01   0.651409E-01
   0.372079E-01   0.634477E-01   0.388730E-03   0.641034E-01   0.641034E-01
   0.374288E-01   0.629343E-01   0.391172E-03   0.630851E-01   0.630851E-01
   0.376496E-01   0.616843E-01   0.388048E-03   0.620856E-01   0.620856E-01
   0.378704E-01   0.621990E-01   0.386367E-03   0.611048E-01   0.611048E-01
   0.380913E-01   0.593558E-01   0.381927E-03   0.601425E-01   0.601425E-01
   0.383121E-01   0.594403E-01   0.390473E-03   0.591984E-01   0.591984E-01
   0.385329E-01   0.585769E-01   0.373297E-03   0.582723E-01   0.582723E-01
   0.387538E-01   0.573298E-01   0.371972E-03   0.573640E-01   0.573640E-01
   0.389746E-01   0.561580E-01   0.368002E-03   0.564732E-01   0.564732E-01
   0.391954E-01   0.552117E-01   0.365885E-03   0.555997E-01   0.555997E-01
   0.394162E-01   0.542796E-01   0.364868E-03   0.547433E-01   0.547433E-01
   0.396371E-01   0.537291E-01   0.362396E-03   0.539036E-01   0.539036E-01
   0.398579E-01   0.532907E-01   0.357074E-03   0.530806E-01   0.530806E-01
   0.400788E-01   0.518126E-01   0.358848E-03   0.522738E-01   0.522738E-01
   0.402996E-01   0.514736E-01   0.350793E-03   0.514832E-01   0.514832E-01
   0.405204E-01   0.510137E-01   0.349575E-03   0.507084E-01   0.507084E-01
   0.407412E-01   0.497573E-01   0.350965E-03   0.499492E-01   0.499492E-01
   0.409621E-01   0.496961E-01   0.348299E-03   0.492053E-01   0.492053E-01
   0.411829E-01   0.486945E-01   0.340835E-03   0.484765E-01   0.484765E-01
   0.414037E-01   0.482784E-01   0.340197E-03   0.477626E-01   0.477626E-01
   0.416246E-01   0.470684E-01   0.336873E-03   0.470632E-01   0.470632E-01
   0.418454E-01   0.464767E-01   0.338327E-03   0.463782E-01   0.463782E-01
   0.420662E-01   0.449480E-01   0.330565E-03   0.457073E-01   0.457073E-01
   0.422871E-01   0.448135E-01   0.333310E-03   0.450503E-01   0.450503E-01
   0.425079E-01   0.445281E-01   0.328026E-03   0.444068E-01   0.444068E-01
   0.427287E-01   0.438411E-01   0.324126E-03   0.437768E-01   0.437768E-01
   0.429496E-01   0.432364E-01   0.321450E-03   0.431598E-01   0.431598E-01
   0.431704E-01   0.422877E-01   0.322956E-03   0.425558E-01   0.425558E-01
   0.433912E-01   0.417090E-01   0.320254E-03   0.419644E-01   0.419644E-01
   0.436120E-01   0.408732E-01   0.317525E-03   0.413853E-01   0.413853E-01
   0.438329E-01   0.404797E-01   0.315587E-03   0.408185E-01   0.408185E-01
   0.440537E-01   0.404179E-01   0.310734E-03   0.402635E-01   0.402635E-01
   0.442745E-01   0.395637E-01   0.313458E-03   0.397203E-01   0.397203E-01
   0.444954E-01   0.388614E-01   0.305830E-03   0.391885E-01   0.391885E-01
   0.447162E-01   0.380980E-01   0.306397E-03   0.386679E-01   0.386679E-01
   0.449370E-01   0.383547E-01   0.309034E-03   0.381584E-01   0.381584E-01
   0.451579E-01   0.376271E-01   0.306437E-03   0.376596E-01   0.376596E-01
   0.453787E-01   0.369472E-01   0.298762E-03   0.371714E-01   0.371714E-01
   0.455995E-01   0.371451E-01   0.299790E-03   0.366935E-01   0.366935E-01
   0.458204E-01   0.362646E-01   0.298475E-03   0.362257E-01   0.362257E-01
   0.460412E-01   0.356858E-01   0.295918E-03   0.357678E-01   0.357678E-01
   0.462620E-01   0.354027E-01   0.296874E-03   0.353196E-01   0.353196E-01
   0.464828E-01   0.349677E-01   0.291989E-03   0.348809E-01   0.348809E-01
   0.467037E-01   0.349534E-01   0.293491E-03   0.344514E-01   0.344514E-01
   0.469245E-01   0.342130E-01   0.290239E-03   0.340311E-01   0.340311E-01
   0.471453E-01   0.337736E-01   0.287201E-03   0.336195E-01   0.336195E-01
   0.473662E-01   0.331826E-01   0.287078E-03   0.332167E-01   0.332167E-01
   0.475870E-01   0.324707E-01   0.284775E-03   0.328223E-01   0.328223E-01
   0.478078E-01   0.321319E-01   0.282889E-03   0.324362E-01   0.324362E-01
   0.480287E-01   0.316962E-01   0.280691E-03   0.320583E-01   0.320583E-01
   0.482495E-01   0.315180E-01   0.278185E-03   0.316882E-01   0.316882E-01
   0.484703E-01   0.313505E-01   0.280567E-03   0.313259E-01   0.313259E-01
   0.486912E-01   0.311366E-01   0.278081E-03   0.309711E-01   0.309711E-01
   0.489120E-01   0.300955E-01   0.273987E-03   0.306237E-01   0.306237E-01
   0.491328E-01   0.300251E-01   0.273719E-03   0.302836E-01   0.302836E-01
   0.493536E-01   0.298380E-01   0.272576E-03   0.299504E-01   0.299504E-01
   0.495745E-01   0.299369E-01   0.269626E-03   0.296242E-01   0.296242E-01
   0.497953E-01   0.291563E-01   0.270001E-03   0.293046E-01   0.293046E-01
   0.500161E-01   0.288992E-01   0.267300E-03   0.289916E-01   0.289916E-01
   0.502370E-01   0.287489E-01   0.272113E-03   0.286851E-01   0.286851E-01
   0.504578E-01   0.283601E-01   0.266844E-03   0.283847E-01   0.283847E-01
   0.506786E-01   0.282668E-01   0.262430E-03   0.280905E-01   0.280905E-01
   0.508995E-01   0.282552E-01   0.265020E-03   0.278022E-01   0.278022E-01
   0.511203E-01   0.273297E-01   0.261133E-03   0.275198E-01   0.275198E-01
   0.513411E-01   0.273787E-01   0.261269E-03   0.272431E-01   0.272431E-01
   0.515620E-01   0.266895E-01   0.259056E-03   0.269719E-01   0.269719E-01
   0.517828E-01   0.263447E-01   0.263711E-03   0.267061E-01   0.267061E-01
   0.520036E-01   0.265700E-01   0.254261E-03   0.264456E-01   0.264456E-01
   0.522244E-01   0.264522E-01   0.257508E-03   0.261903E-01   0.261903E-01
   0.524453E-01   0.258982E-01   0.253926E-03   0.259400E-01   0.259400E-01
   0.526661E-01   0.259566E-01   0.254423E-03   0.256946E-01   0.256946E-01
   0.528869E-01   0.254899E-01   0.252453E-03   0.254541E-01   0.254541E-01
   0.531078E-01   0.251100E-01   0.252790E-03   0.252182E-01   0.252182E-01
   0.533286E-01   0.253147E-01   0.251956E-03   0.249869E-01   0.249869E-01
   0.535494E-01   0.245145E-01   0.250736E-03   0.247601E-01   0.247601E-01
   0.537703E-01   0.246356E-01   0.254471E-03   0.245377E-01   0.245377E-01
   0.539911E-01   0.245953E-01   0.258279E-03   0.243196E-01   0.243196E-01
   0.542119E-01   0.240617E-01   0.260620E-03   0.241056E-01   0.241056E-01
   0.544328E-01   0.241237E-01   0.258385E-03   0.238957E-01   0.238957E-01
   0.546536E-01   0.238484E-01   0.263578E-03   0.236898E-01   0.236898E-01
   0.548744E-01   0.233838E-01   0.262844E-03   0.234877E-01   0.234877E-01
   0.550952E-01   0.229549E-01   0.260867E-03   0.232895E-01   0.232895E-01
   0.553161E-01   0.234046E-01   0.267096E-03   0.230950E-01   0.230950E-01
   0.555369E-01   0.227365E-01   0.262786E-03   0.229042E-01   0.229042E-01
   0.557577E-01   0.223242E-01   0.263105E-03   0.227168E-01   0.227168E-01
   0.559786E-01   0.227600E-01   0.268158E-03   0.225330E-01   0.225330E-01
   0.561994E-01   0.222219E-01   0.265358E-03   0.223525E-01   0.223525E-01
   0.564202E-01   0.219879E-01   0.266528E-03   0.221754E-01   0.221754E-01
   0.566411E-01   0.216799E-01   0.265940E-03   0.220016E-01   0.220016E-01
   0.568619E-01   0.216458E-01   0.267502E-03   0.218309E-01   0.218309E-01
   0.570827E-01   0.219290E-01   0.272013E-03   0.216633E-01   0.216633E-01
   0.573036E-01   0.210176E-01   0.270243E-03   0.214988E-01   0.214988E-01
   0.575244E-01   0.212496E-01   0.271039E-03   0.213372E-01   0.213372E-01
   0.577452E-01   0.214967E-01   0.277930E-03   0.211786E-01   0.211786E-01
   0.579660E-01   0.210799E-01   0.273321E-03   0.210228E-01   0.210228E-01
   0.581869E-01   0.207578E-01   0.271767E-03   0.208698E-01   0.208698E-01
   0.584077E-01   0.210281E-01   0.273816E-03   0.207195E-01   0.207195E-01
   0.586285E-01   0.207847E-01   0.265291E-03   0.205720E-01   0.205720E-01
   0.588494E-01   0.206674E-01   0.258413E-03   0.204270E-01   0.204270E-01
   0.590702E-01   0.204155E-01   0.258486E-03   0.202846E-01   0.202846E-01
   0.592910E-01   0.202073E-01   0.253584E-03   0.201448E-01   0.201448E-01
   0.595119E-01   0.200342E-01   0.252535E-03   0.200074E-01   0.200074E-01
   0.597327E-01   0.199555E-01   0.253723E-03   0.198724E-01   0.198724E-01
   0.599535E-01   0.196439E-01   0.247446E-03   0.197398E-01   0.197398E-01
   0.601744E-01   0.197707E-01   0.246143E-03   0.196096E-01   0.196096E-01
   0.603952E-01   0.195909E-01   0.243579E-03   0.194816E-01   0.194816E-01
   0.606160E-01   0.190237E-01   0.241724E-03   0.193558E-01   0.193558E-01
   0.608368E-01   0.193803E-01   0.243761E-03   0.192322E-01   0.192322E-01
   0.610577E-01   0.187811E-01   0.238277E-03   0.191108E-01   0.191108E-01
   0.612785E-01   0.187692E-01   0.239968E-03   0.189915E-01   0.189915E-01
   0.614993E-01   0.186904E-01   0.236561E-03   0.188742E-01   0.188742E-01
   0.617202E-01   0.187486E-01   0.233801E-03   0.187589E-01   0.187589E-01
   0.619410E-01   0.186217E-01   0.237387E-03   0.186456E-01   0.186456E-01
   0.621618E-01   0.185276E-01   0.233938E-03   0.185343E-01   0.185343E-01
   0.623827E-01   0.183784E-01   0.233235E-03   0.184249E-01   0.184249E-01
   0.626035E-01   0.182571E-01   0.232922E-03   0.183173E-01   0.183173E-01
   0.628243E-01   0.182107E-01   0.228904E-03   0.182115E-01   0.182115E-01
   0.630451E-01   0.179924E-01   0.229010E-03   0.181075E-01   0.181075E-01
   0.632660E-01   0.182579E-01   0.230559E-03   0.180053E-01   0.180053E-01
   0.634868E-01   0.181362E-01   0.228252E-03   0.179048E-01   0.179048E-01
   0.637077E-01   0.179456E-01   0.228885E-03   0.178059E-01   0.178059E-01
   0.639285E-01   0.173995E-01   0.225514E-03   0.177088E-01   0.177088E-01
   0.641493E-01   0.175313E-01   0.223848E-03   0.176132E-01   0.176132E-01
   0.643701E-01   0.173503E-01   0.223353E-03   0.175192E-01   0.175192E-01
   0.645910E-01   0.169483E-01   0.222657E-03   0.174267E-01   0.174267E-01
   0.648118E-01   0.172465E-01   0.220657E-03   0.173358E-01   0.173358E-01
   0.650326E-01   0.172747E-01   0.223997E-03   0.172463E-01   0.172463E-01
   0.652535E-01   0.168851E-01   0.221356E-03   0.171582E-01   0.171582E-01
   0.654743E-01   0.170208E-01   0.217849E-03   0.170716E-01   0.170716E-01
   0.656951E-01   0.171749E-01   0.219853E-03   0.169863E-01   0.169863E-01
   0.659160E-01   0.167238E-01   0.216024E-03   0.169024E-01   0.169024E-01
   0.661368E-01   0.168914E-01   0.218745E-03   0.168198E-01   0.168198E-01
   0.663576E-01   0.168988E-01   0.217724E-03   0.167384E-01   0.167384E-01
   0.665784E-01   0.164809E-01   0.216839E-03   0.166583E-01   0.166583E-01
   0.667993E-01   0.164006E-01   0.214449E-03   0.165794E-01   0.165794E-01
   0.670201E-01   0.165682E-01   0.215095E-03   0.165018E-01   0.165018E-01
   0.672409E-01   0.165704E-01   0.213431E-03   0.164252E-01   0.164252E-01
   0.674618E-01   0.162291E-01   0.212647E-03   0.163498E-01   0.163498E-01
   0.676826E-01   0.159044E-01   0.211773E-03   0.162755E-01   0.162755E-01
   0.679034E-01   0.163082E-01   0.211913E-03   0.162022E-01   0.162022E-01
   0.681243E-01   0.161980E-01   0.212209E-03   0.161299E-01   0.161299E-01
   0.683451E-01   0.162844E-01   0.209639E-03   0.160587E-01   0.160587E-01
   0.685659E-01   0.160090E-01   0.211325E-03   0.159884E-01   0.159884E-01
   0.687868E-01   0.156630E-01   0.209109E-03   0.159191E-01   0.159191E-01
   0.690076E-01   0.156848E-01   0.207913E-03   0.158506E-01   0.158506E-01
   0.692284E-01   0.160175E-01   0.209914E-03   0.157831E-01   0.157831E-01
   0.694493E-01   0.157912E-01   0.206988E-03   0.157164E-01   0.157164E-01
   0.696701E-01   0.155685E-01   0.205788E-03   0.156505E-01   0.156505E-01
   0.698909E-01   0.154320E-01   0.205154E-03   0.155854E-01   0.155854E-01
   0.701117E-01   0.157453E-01   0.206020E-03   0.155211E-01   0.155211E-01
   0.703326E-01   0.159096E-01   0.208146E-03   0.154574E-01   0.154574E-01
   0.705534E-01   0.150831E-01   0.204979E-03   0.153945E-01   0.153945E-01
   0.707742E-01   0.157239E-01   0.202830E-03   0.153323E-01   0.153323E-01
   0.709951E-01   0.150127E-01   0.202637E-03   0.152707E-01   0.152707E-01
   0.712159E-01   0.148156E-01   0.202180E-03   0.152097E-01   0.152097E-01
   0.714367E-01   0.154737E-01   0.201786E-03   0.151494E-01   0.151494E-01
   0.716576E-01   0.152158E-01   0.203193E-03   0.150895E-01   0.150895E-01
   0.718784E-01   0.150452E-01   0.204348E-03   0.150302E-01   0.150302E-01
   0.720992E-01   0.147151E-01   0.198948E-03   0.149715E-01   0.149715E-01
   0.723200E-01   0.149857E-01   0.199114E-03   0.149132E-01   0.149132E-01
   0.725409E-01   0.147797E-01   0.200536E-03   0.148553E-01   0.148553E-01
   0.727617E-01   0.148932E-01   0.200515E-03   0.147979E-01   0.147979E-01
   0.729825E-01   0.145696E-01   0.200866E-03   0.147409E-01   0.147409E-01
   0.732034E-01   0.146868E-01   0.202347E-03   0.146842E-01   0.146842E-01
   0.734242E-01   0.151935E-01   0.202568E-03   0.146279E-01   0.146279E-01
   0.736450E-01   0.147248E-01   0.204129E-03   0.145719E-01   0.145719E-01
   0.738659E-01   0.143058E-01   0.198236E-03   0.145162E-01   0.145162E-01
   0.740867E-01   0.140933E-01   0.200405E-03   0.144608E-01   0.144608E-01
   0.743075E-01   0.141402E-01   0.201231E-03   0.144057E-01   0.144057E-01
   0.745284E-01   0.146941E-01   0.202011E-03   0.143508E-01   0.143508E-01
   0.747492E-01   0.145069E-01   0.199817E-03   0.142960E-01   0.142960E-01
   0.749700E-01   0.144349E-01   0.197995E-03   0.142415E-01   0.142415E-01
   0.751909E-01   0.143512E-01   0.198613E-03   0.141871E-01   0.141871E-01
   0.754117E-01   0.140894E-01   0.197235E-03   0.141328E-01   0.141328E-01
   0.756325E-01   0.139589E-01   0.196058E-03   0.140787E-01   0.140787E-01
   0.758533E-01   0.139696E-01   0.195734E-03   0.140247E-01   0.140247E-01
   0.760742E-01   0.142957E-01   0.196339E-03   0.139707E-01   0.139707E-01
   0.762950E-01   0.138400E-01   0.192576E-03   0.139168E-01   0.139168E-01
   0.765158E-01   0.139201E-01   0.193379E-03   0.138629E-01   0.138629E-01
   0.767367E-01   0.134955E-01   0.191988E-03   0.138090E-01   0.138090E-01
   0.769575E-01   0.139127E-01   0.194000E-03   0.137552E-01   0.137552E-01
   0.771783E-01   0.136900E-01   0.192699E-03   0.137013E-01   0.137013E-01
   0.773992E-01   0.137516E-01   0.192557E-03   0.136474E-01   0.136474E-01
   0.776200E-01   0.133339E-01   0.190296E-03   0.135934E-01   0.135934E-01
   0.778408E-01   0.135050E-01   0.190028E-03   0.135393E-01   0.135393E-01
   0.780616E-01   0.137016E-01   0.190177E-03   0.134852E-01   0.134852E-01
   0.782825E-01   0.133191E-01   0.188312E-03   0.134309E-01   0.134309E-01
   0.785033E-01   0.133603E-01   0.189717E-03   0.133766E-01   0.133766E-01
   0.787241E-01   0.132101E-01   0.190210E-03   0.133221E-01   0.133221E-01
   0.789450E-01   0.129510E-01   0.184537E-03   0.132674E-01   0.132674E-01
   0.791658E-01   0.133955E-01   0.185668E-03   0.132126E-01   0.132126E-01
   0.793866E-01   0.133678E-01   0.186203E-03   0.131577E-01   0.131577E-01
   0.796075E-01   0.130259E-01   0.185903E-03   0.131025E-01   0.131025E-01
   0.798283E-01   0.129980E-01   0.184837E-03   0.130472E-01   0.130472E-01
   0.800491E-01   0.129033E-01   0.185100E-03   0.129916E-01   0.129916E-01
   0.802700E-01   0.131682E-01   0.184712E-03   0.129359E-01   0.129359E-01
   0.804908E-01   0.128168E-01   0.184167E-03   0.128799E-01   0.128799E-01
   0.807116E-01   0.127746E-01   0.182281E-03   0.128237E-01   0.128237E-01
   0.809325E-01   0.128959E-01   0.182644E-03   0.127673E-01   0.127673E-01
   0.811533E-01   0.129544E-01   0.184044E-03   0.127106E-01   0.127106E-01
   0.813741E-01   0.127469E-01   0.183191E-03   0.126537E-01   0.126537E-01
   0.815949E-01   0.125055E-01   0.180216E-03   0.125965E-01   0.125965E-01
   0.818158E-01   0.125558E-01   0.180987E-03   0.125390E-01   0.125390E-01
   0.820366E-01   0.127205E-01   0.182806E-03   0.124813E-01   0.124813E-01
   0.822574E-01   0.125767E-01   0.180532E-03   0.124233E-01   0.124233E-01
   0.824783E-01   0.123066E-01   0.180877E-03   0.123651E-01   0.123651E-01
   0.826991E-01   0.121200E-01   0.181171E-03   0.123065E-01   0.123065E-01
   0.829199E-01   0.122213E-01   0.179159E-03   0.122477E-01   0.122477E-01
   0.831408E-01   0.121774E-01   0.179131E-03   0.121886E-01   0.121886E-01
   0.833616E-01   0.120952E-01   0.178521E-03   0.121292E-01   0.121292E-01
   0.835824E-01   0.122732E-01   0.180117E-03   0.120696E-01   0.120696E-01
   0.838032E-01   0.122113E-01   0.179060E-03   0.120096E-01   0.120096E-01
   0.840241E-01   0.121380E-01   0.178813E-03   0.119494E-01   0.119494E-01
   0.842449E-01   0.121021E-01   0.176863E-03   0.118889E-01   0.118889E-01
   0.844657E-01   0.120038E-01   0.177334E-03   0.118281E-01   0.118281E-01
   0.846866E-01   0.117177E-01   0.175569E-03   0.117670E-01   0.117670E-01
   0.849074E-01   0.114414E-01   0.175498E-03   0.117056E-01   0.117056E-01
   0.851282E-01   0.117310E-01   0.176354E-03   0.116440E-01   0.116440E-01
   0.853491E-01   0.117136E-01   0.176902E-03   0.115821E-01   0.115821E-01
   0.855699E-01   0.114710E-01   0.174026E-03   0.115200E-01   0.115200E-01
   0.857907E-01   0.115499E-01   0.174719E-03   0.114575E-01   0.114575E-01
   0.860116E-01   0.115160E-01   0.173296E-03   0.113949E-01   0.113949E-01
   0.862324E-01   0.113115E-01   0.174292E-03   0.113320E-01   0.113320E-01
   0.864532E-01   0.111442E-01   0.173168E-03   0.112688E-01   0.112688E-01
   0.866741E-01   0.114510E-01   0.174200E-03   0.112054E-01   0.112054E-01
   0.868949E-01   0.110361E-01   0.171905E-03   0.111417E-01   0.111417E-01
   0.871157E-01   0.110052E-01   0.172878E-03   0.110779E-01   0.110779E-01
   0.873365E-01   0.108591E-01   0.170075E-03   0.110138E-01   0.110138E-01
   0.875574E-01   0.108504E-01   0.170963E-03   0.109495E-01   0.109495E-01
   0.877782E-01   0.107880E-01   0.169794E-03   0.108850E-01   0.108850E-01
   0.879990E-01   0.109748E-01   0.172668E-03   0.108203E-01   0.108203E-01
   0.882199E-01   0.108783E-01   0.169942E-03   0.107555E-01   0.107555E-01
   0.884407E-01   0.107548E-01   0.169468E-03   0.106904E-01   0.106904E-01
   0.886615E-01   0.103779E-01   0.169110E-03   0.106252E-01   0.106252E-01
   0.888824E-01   0.105756E-01   0.168835E-03   0.105599E-01   0.105599E-01
   0.891032E-01   0.103521E-01   0.167657E-03   0.104944E-01   0.104944E-01
   0.893240E-01   0.106082E-01   0.169872E-03   0.104287E-01   0.104287E-01
   0.895448E-01   0.105531E-01   0.168080E-03   0.103629E-01   0.103629E-01
   0.897657E-01   0.104549E-01   0.166843E-03   0.102971E-01   0.102971E-01
   0.899865E-01   0.102944E-01   0.167022E-03   0.102311E-01   0.102311E-01
   0.902073E-01   0.105322E-01   0.166389E-03   0.101650E-01   0.101650E-01
   0.904282E-01   0.101785E-01   0.166818E-03   0.100988E-01   0.100988E-01
   0.906490E-01   0.101159E-01   0.166432E-03   0.100326E-01   0.100326E-01
   0.908698E-01   0.983385E-02   0.164144E-03   0.996631E-02   0.996631E-02
   0.910907E-01   0.995535E-02   0.164156E-03   0.989998E-02   0.989998E-02
   0.913115E-01   0.987314E-02   0.163126E-03   0.983360E-02   0.983360E-02
   0.915323E-01   0.967927E-02   0.162906E-03   0.976720E-02   0.976720E-02
   0.917532E-01   0.993902E-02   0.162966E-03   0.970079E-02   0.970079E-02
   0.919740E-01   0.981049E-02   0.165155E-03   0.963438E-02   0.963438E-02
   0.921948E-01   0.984114E-02   0.162909E-03   0.956798E-02   0.956798E-02
   0.924157E-01   0.956597E-02   0.160674E-03   0.950160E-02   0.950160E-02
   0.926365E-01   0.953568E-02   0.161241E-03   0.943527E-02   0.943527E-02
   0.928573E-01   0.930366E-02   0.161698E-03   0.936897E-02   0.936897E-02
   0.930781E-01   0.919718E-02   0.161282E-03   0.930273E-02   0.930273E-02
   0.932990E-01   0.911112E-02   0.160603E-03   0.923657E-02   0.923657E-02
   0.935198E-01   0.916593E-02   0.161476E-03   0.917049E-02   0.917049E-02
   0.937406E-01   0.921002E-02   0.160688E-03   0.910451E-02   0.910451E-02
   0.939615E-01   0.923423E-02   0.159835E-03   0.903863E-02   0.903863E-02
   0.941823E-01   0.892658E-02   0.158780E-03   0.897287E-02   0.897287E-02
   0.944031E-01   0.870478E-02   0.159783E-03   0.890724E-02   0.890724E-02
   0.946240E-01   0.889739E-02   0.159884E-03   0.884175E-02   0.884175E-02
   0.948448E-01   0.871791E-02   0.159087E-03   0.877641E-02   0.877641E-02
   0.950656E-01   0.873718E-02   0.157725E-03   0.871124E-02   0.871124E-02
   0.952864E-01   0.816006E-02   0.157493E-03   0.864625E-02   0.864625E-02
   0.955073E-01   0.854714E-02   0.158056E-03   0.858145E-02   0.858145E-02
   0.957281E-01   0.858226E-02   0.157101E-03   0.851683E-02   0.851683E-02
   0.959490E-01   0.845698E-02   0.157562E-03   0.845243E-02   0.845243E-02
   0.961698E-01   0.884109E-02   0.157900E-03   0.838825E-02   0.838825E-02
   0.963906E-01   0.812100E-02   0.155716E-03   0.832430E-02   0.832430E-02
   0.966114E-01   0.846326E-02   0.156466E-03   0.826059E-02   0.826059E-02
   0.968323E-01   0.827524E-02   0.155739E-03   0.819713E-02   0.819713E-02
   0.970531E-01   0.810723E-02   0.155671E-03   0.813393E-02   0.813393E-02
   0.972739E-01   0.808800E-02   0.155599E-03   0.807100E-02   0.807100E-02
   0.974948E-01   0.795530E-02   0.154576E-03   0.800835E-02   0.800835E-02
   0.977156E-01   0.798819E-02   0.154073E-03   0.794599E-02   0.794599E-02
   0.979364E-01   0.779691E-02   0.153245E-03   0.788392E-02   0.788392E-02
   0.981573E-01   0.778260E-02   0.153817E-03   0.782217E-02   0.782217E-02
   0.983781E-01   0.780759E-02   0.154090E-03   0.776073E-02   0.776073E-02
   0.985989E-01   0.785073E-02   0.152725E-03   0.769961E-02   0.769961E-02
   0.988197E-01   0.746446E-02   0.154101E-03   0.763883E-02   0.763883E-02
   0.990406E-01   0.774854E-02   0.152579E-03   0.757839E-02   0.757839E-02
   0.992614E-01   0.744230E-02   0.150403E-03   0.751829E-02   0.751829E-02
   0.994822E-01   0.722849E-02   0.150747E-03   0.745856E-02   0.745856E-02
   0.997031E-01   0.730133E-02   0.152053E-03   0.739918E-02   0.739918E-02
   0.999239E-01   0.743968E-02   0.151233E-03   0.734018E-02   0.734018E-02
   0.100145E+00   0.730066E-02   0.151068E-03   0.728156E-02   0.728156E-02
   0.100366E+00   0.722465E-02   0.151190E-03   0.722330E-02   0.722330E-02
   0.100586E+00   0.701041E-02   0.148931E-03   0.716546E-02   0.716546E-02
   0.100807E+00   0.711584E-02   0.149669E-03   0.710801E-02   0.710801E-02
   0.101028E+00   0.718423E-02   0.149377E-03   0.705094E-02   0.705094E-02
   0.101249E+00   0.686921E-02   0.148691E-03   0.699430E-02   0.699430E-02
   0.101470E+00   0.676436E-02   0.150699E-03   0.693807E-02   0.693807E-02
   0.101691E+00   0.675051E-02   0.146872E-03   0.688224E-02   0.688224E-02
   0.101911E+00   0.722674E-02   0.149340E-03   0.682684E-02   0.682684E-02
   0.102132E+00   0.688894E-02   0.148901E-03   0.677190E-02   0.677190E-02
   0.102353E+00   0.674200E-02   0.146863E-03   0.671737E-02   0.671737E-02
   0.102574E+00   0.660861E-02   0.147332E-03   0.666326E-02   0.666326E-02
   0.102795E+00   0.661146E-02   0.148107E-03   0.660961E-02   0.660961E-02
   0.103015E+00   0.660059E-02   0.146408E-03   0.655640E-02   0.655640E-02
   0.103236E+00   0.642621E-02   0.146204E-03   0.650362E-02   0.650362E-02
   0.103457E+00   0.663986E-02   0.146745E-03   0.645131E-02   0.645131E-02
   0.103678E+00   0.644155E-02   0.145289E-03   0.639946E-02   0.639946E-02
   0.103899E+00   0.655409E-02   0.147218E-03   0.634803E-02   0.634803E-02
   0.104120E+00   0.634316E-02   0.146253E-03   0.629709E-02   0.629709E-02
   0.104341E+00   0.648674E-02   0.145783E-03   0.624661E-02   0.624661E-02
   0.104561E+00   0.608116E-02   0.143852E-03   0.619659E-02   0.619659E-02
   0.104782E+00   0.597498E-02   0.143846E-03   0.614701E-02   0.614701E-02
   0.105003E+00   0.604126E-02   0.143534E-03   0.609792E-02   0.609792E-02
   0.105224E+00   0.601100E-02   0.144612E-03   0.604930E-02   0.604930E-02
   0.105445E+00   0.597073E-02   0.145057E-03   0.600112E-02   0.600112E-02
   0.105665E+00   0.592971E-02   0.143830E-03   0.595344E-02   0.595344E-02
   0.105886E+00   0.598844E-02   0.142534E-03   0.590623E-02   0.590623E-02
   0.106107E+00   0.556208E-02   0.141436E-03   0.585946E-02   0.585946E-02
   0.106328E+00   0.589043E-02   0.142887E-03   0.581319E-02   0.581319E-02
   0.106549E+00   0.567435E-02   0.141873E-03   0.576739E-02   0.576739E-02
   0.106770E+00   0.544806E-02   0.141610E-03   0.572204E-02   0.572204E-02
   0.106991E+00   0.567318E-02   0.143552E-03   0.567718E-02   0.567718E-02
   0.107211E+00   0.562326E-02   0.141133E-03   0.563279E-02   0.563279E-02
   0.107432E+00   0.541714E-02   0.140862E-03   0.558886E-02   0.558886E-02
   0.107653E+00   0.553303E-02   0.140815E-03   0.554541E-02   0.554541E-02
   0.107874E+00   0.549036E-02   0.140155E-03   0.550244E-02   0.550244E-02
   0.108095E+00   0.558959E-02   0.141398E-03   0.545993E-02   0.545993E-02
   0.108315E+00   0.544679E-02   0.141301E-03   0.541786E-02   0.541786E-02
   0.108536E+00   0.525829E-02   0.139317E-03   0.537629E-02   0.537629E-02
   0.108757E+00   0.536911E-02   0.140473E-03   0.533518E-02   0.533518E-02
   0.108978E+00   0.529208E-02   0.139683E-03   0.529452E-02   0.529452E-02
   0.109199E+00   0.553223E-02   0.139334E-03   0.525433E-02   0.525433E-02
   0.109420E+00   0.527785E-02   0.140402E-03   0.521461E-02   0.521461E-02
   0.109641E+00   0.516703E-02   0.138948E-03   0.517532E-02   0.517532E-02
   0.109861E+00   0.537690E-02   0.142493E-03   0.513652E-02   0.513652E-02
   0.110082E+00   0.491371E-02   0.143439E-03   0.509816E-02   0.509816E-02
   0.110303E+00   0.493282E-02   0.143411E-03   0.506025E-02   0.506025E-02
   0.110524E+00   0.504477E-02   0.145701E-03   0.502278E-02   0.502278E-02
   0.110745E+00   0.471532E-02   0.144694E-03   0.498577E-02   0.498577E-02
   0.110965E+00   0.495447E-02   0.145260E-03   0.494921E-02   0.494921E-02
   0.111186E+00   0.478140E-02   0.146083E-03   0.491307E-02   0.491307E-02
   0.111407E+00   0.475313E-02   0.146926E-03   0.487739E-02   0.487739E-02
   0.111628E+00   0.481879E-02   0.145836E-03   0.484215E-02   0.484215E-02
   0.111849E+00   0.484333E-02   0.148722E-03   0.480733E-02   0.480733E-02
   0.112070E+00   0.518965E-02   0.148616E-03   0.477295E-02   0.477295E-02
   0.112290E+00   0.465532E-02   0.148852E-03   0.473900E-02   0.473900E-02
   0.112511E+00   0.487078E-02   0.148602E-03   0.470546E-02   0.470546E-02
   0.112732E+00   0.482014E-02   0.148708E-03   0.467236E-02   0.467236E-02
   0.112953E+00   0.468576E-02   0.148988E-03   0.463968E-02   0.463968E-02
   0.113174E+00   0.475817E-02   0.149455E-03   0.460740E-02   0.460740E-02
   0.113395E+00   0.444215E-02   0.148634E-03   0.457554E-02   0.457554E-02
   0.113615E+00   0.456520E-02   0.150673E-03   0.454410E-02   0.454410E-02
   0.113836E+00   0.428239E-02   0.150673E-03   0.451306E-02   0.451306E-02
   0.114057E+00   0.438460E-02   0.149373E-03   0.448241E-02   0.448241E-02
   0.114278E+00   0.471372E-02   0.147749E-03   0.445218E-02   0.445218E-02
   0.114499E+00   0.432560E-02   0.145027E-03   0.442234E-02   0.442234E-02
   0.114720E+00   0.412988E-02   0.143846E-03   0.439288E-02   0.439288E-02
   0.114940E+00   0.425526E-02   0.145685E-03   0.436383E-02   0.436383E-02
   0.115161E+00   0.422389E-02   0.141932E-03   0.433515E-02   0.433515E-02
   0.115382E+00   0.431075E-02   0.142455E-03   0.430685E-02   0.430685E-02
   0.115603E+00   0.436010E-02   0.141724E-03   0.427894E-02   0.427894E-02
   0.115824E+00   0.418759E-02   0.141100E-03   0.425141E-02   0.425141E-02
   0.116044E+00   0.413822E-02   0.140588E-03   0.422424E-02   0.422424E-02
   0.116265E+00   0.408244E-02   0.141269E-03   0.419743E-02   0.419743E-02
   0.116486E+00   0.411406E-02   0.138264E-03   0.417100E-02   0.417100E-02
   0.116707E+00   0.419081E-02   0.139588E-03   0.414493E-02   0.414493E-02
   0.116928E+00   0.413218E-02   0.138291E-03   0.411920E-02   0.411920E-02
   0.117149E+00   0.401920E-02   0.138659E-03   0.409383E-02   0.409383E-02
   0.117370E+00   0.384179E-02   0.138717E-03   0.406882E-02   0.406882E-02
   0.117590E+00   0.420258E-02   0.139181E-03   0.404414E-02   0.404414E-02
   0.117811E+00   0.381755E-02   0.136858E-03   0.401981E-02   0.401981E-02
   0.118032E+00   0.397152E-02   0.135833E-03   0.399582E-02   0.399582E-02
   0.118253E+00   0.407030E-02   0.136487E-03   0.397215E-02   0.397215E-02
   0.118474E+00   0.401365E-02   0.137185E-03   0.394882E-02   0.394882E-02
   0.118694E+00   0.410080E-02   0.137013E-03   0.392582E-02   0.392582E-02
   0.118915E+00   0.405407E-02   0.137020E-03   0.390313E-02   0.390313E-02
   0.119136E+00   0.395158E-02   0.135464E-03   0.388078E-02   0.388078E-02
   0.119357E+00   0.396551E-02   0.135712E-03   0.385873E-02   0.385873E-02
   0.119578E+00   0.344837E-02   0.133587E-03   0.383700E-02   0.383700E-02
   0.119799E+00   0.380885E-02   0.135802E-03   0.381556E-02   0.381556E-02
   0.120020E+00   0.371518E-02   0.134143E-03   0.379444E-02   0.379444E-02
   0.120240E+00   0.380085E-02   0.134785E-03   0.377362E-02   0.377362E-02
   0.120461E+00   0.396940E-02   0.135253E-03   0.375308E-02   0.375308E-02
   0.120682E+00   0.349874E-02   0.133088E-03   0.373284E-02   0.373284E-02
   0.120903E+00   0.382647E-02   0.133674E-03   0.371288E-02   0.371288E-02
   0.121124E+00   0.373412E-02   0.133823E-03   0.369326E-02   0.369326E-02
   0.121344E+00   0.363432E-02   0.132544E-03   0.367384E-02   0.367384E-02
   0.121565E+00   0.369844E-02   0.132892E-03   0.365474E-02   0.365474E-02
   0.121786E+00   0.361186E-02   0.133667E-03   0.363590E-02   0.363590E-02
   0.122007E+00   0.336271E-02   0.131518E-03   0.361733E-02   0.361733E-02
   0.122228E+00   0.360782E-02   0.132337E-03   0.359903E-02   0.359903E-02
   0.122449E+00   0.347873E-02   0.131755E-03   0.358099E-02   0.358099E-02
   0.122670E+00   0.371543E-02   0.132085E-03   0.356321E-02   0.356321E-02
   0.122890E+00   0.358325E-02   0.132049E-03   0.354568E-02   0.354568E-02
   0.123111E+00   0.348695E-02   0.131975E-03   0.352841E-02   0.352841E-02
   0.123332E+00   0.335870E-02   0.130573E-03   0.351137E-02   0.351137E-02
   0.123553E+00   0.357499E-02   0.131215E-03   0.349458E-02   0.349458E-02
   0.123774E+00   0.317856E-02   0.129921E-03   0.347804E-02   0.347804E-02
   0.123994E+00   0.323163E-02   0.129102E-03   0.346172E-02   0.346172E-02
   0.124215E+00   0.341413E-02   0.130466E-03   0.344563E-02   0.344563E-02
   0.124436E+00   0.337365E-02   0.129843E-03   0.342978E-02   0.342978E-02
   0.124657E+00   0.334680E-02   0.129991E-03   0.341414E-02   0.341414E-02
   0.124878E+00   0.336825E-02   0.128572E-03   0.339873E-02   0.339873E-02

           ####      Real Space Data                               ####

           Distance distribution  function of particle  


      R          P(R)      ERROR

  0.0000E+00  0.0000E+00  0.0000E+00
  0.8582E+00  0.3670E-05  0.3556E-07
  0.1716E+01  0.7499E-05  0.6599E-07
  0.2575E+01  0.1149E-04  0.9137E-07
  0.3433E+01  0.1563E-04  0.1118E-06
  0.4291E+01  0.1992E-04  0.1274E-06
  0.5149E+01  0.2436E-04  0.1384E-06
  0.6008E+01  0.2893E-04  0.1449E-06
  0.6866E+01  0.3364E-04  0.1472E-06
  0.7724E+01  0.3847E-04  0.1457E-06
  0.8582E+01  0.4341E-04  0.1406E-06
  0.9441E+01  0.4846E-04  0.1323E-06
  0.1030E+02  0.5359E-04  0.1211E-06
  0.1116E+02  0.5881E-04  0.1078E-06
  0.1202E+02  0.6409E-04  0.9274E-07
  0.1287E+02  0.6943E-04  0.7700E-07
  0.1373E+02  0.7480E-04  0.6212E-07
  0.1459E+02  0.8021E-04  0.5103E-07
  0.1545E+02  0.8563E-04  0.4818E-07
  0.1631E+02  0.9104E-04  0.5572E-07
  0.1716E+02  0.9645E-04  0.7058E-07
  0.1802E+02  0.1018E-03  0.8895E-07
  0.1888E+02  0.1072E-03  0.1086E-06
  0.1974E+02  0.1124E-03  0.1283E-06
  0.2060E+02  0.1177E-03  0.1474E-06
  0.2146E+02  0.1228E-03  0.1653E-06
  0.2231E+02  0.1278E-03  0.1818E-06
  0.2317E+02  0.1328E-03  0.1964E-06
  0.2403E+02  0.1376E-03  0.2091E-06
  0.2489E+02  0.1423E-03  0.2195E-06
  0.2575E+02  0.1469E-03  0.2276E-06
  0.2661E+02  0.1513E-03  0.2333E-06
  0.2746E+02  0.1556E-03  0.2366E-06
  0.2832E+02  0.1598E-03  0.2374E-06
  0.2918E+02  0.1638E-03  0.2358E-06
  0.3004E+02  0.1676E-03  0.2318E-06
  0.3090E+02  0.1713E-03  0.2258E-06
  0.3175E+02  0.1748E-03  0.2177E-06
  0.3261E+02  0.1782E-03  0.2080E-06
  0.3347E+02  0.1814E-03  0.1970E-06
  0.3433E+02  0.1845E-03  0.1852E-06
  0.3519E+02  0.1874E-03  0.1730E-06
  0.3605E+02  0.1901E-03  0.1612E-06
  0.3690E+02  0.1928E-03  0.1506E-06
  0.3776E+02  0.1952E-03  0.1423E-06
  0.3862E+02  0.1976E-03  0.1371E-06
  0.3948E+02  0.1998E-03  0.1359E-06
  0.4034E+02  0.2019E-03  0.1389E-06
  0.4120E+02  0.2039E-03  0.1459E-06
  0.4205E+02  0.2058E-03  0.1562E-06
  0.4291E+02  0.2076E-03  0.1688E-06
  0.4377E+02  0.2094E-03  0.1829E-06
  0.4463E+02  0.2111E-03  0.1976E-06
  0.4549E+02  0.2127E-03  0.2123E-06
  0.4634E+02  0.2142E-03  0.2265E-06
  0.4720E+02  0.2158E-03  0.2396E-06
  0.4806E+02  0.2173E-03  0.2515E-06
  0.4892E+02  0.2187E-03  0.2617E-06
  0.4978E+02  0.2202E-03  0.2702E-06
  0.5064E+02  0.2217E-03  0.2767E-06
  0.5149E+02  0.2231E-03  0.2812E-06
  0.5235E+02  0.2246E-03  0.2836E-06
  0.5321E+02  0.2261E-03  0.2840E-06
  0.5407E+02  0.2276E-03  0.2824E-06
  0.5493E+02  0.2292E-03  0.2789E-06
  0.5579E+02  0.2308E-03  0.2737E-06
  0.5664E+02  0.2324E-03  0.2671E-06
  0.5750E+02  0.2341E-03  0.2593E-06
  0.5836E+02  0.2358E-03  0.2506E-06
  0.5922E+02  0.2375E-03  0.2416E-06
  0.6008E+02  0.2393E-03  0.2328E-06
  0.6093E+02  0.2411E-03  0.2246E-06
  0.6179E+02  0.2429E-03  0.2178E-06
  0.6265E+02  0.2448E-03  0.2129E-06
  0.6351E+02  0.2467E-03  0.2104E-06
  0.6437E+02  0.2487E-03  0.2108E-06
  0.6523E+02  0.2506E-03  0.2140E-06
  0.6608E+02  0.2526E-03  0.2201E-06
  0.6694E+02  0.2546E-03  0.2287E-06
  0.6780E+02  0.2565E-03  0.2394E-06
  0.6866E+02  0.2585E-03  0.2516E-06
  0.6952E+02  0.2604E-03  0.2647E-06
  0.7038E+02  0.2623E-03  0.2783E-06
  0.7123E+02  0.2642E-03  0.2919E-06
  0.7209E+02  0.2660E-03  0.3050E-06
  0.7295E+02  0.2677E-03  0.3174E-06
  0.7381E+02  0.2694E-03  0.3287E-06
  0.7467E+02  0.2710E-03  0.3388E-06
  0.7552E+02  0.2724E-03  0.3474E-06
  0.7638E+02  0.2738E-03  0.3545E-06
  0.7724E+02  0.2751E-03  0.3600E-06
  0.7810E+02  0.2763E-03  0.3638E-06
  0.7896E+02  0.2773E-03  0.3660E-06
  0.7982E+02  0.2782E-03  0.3668E-06
  0.8067E+02  0.2789E-03  0.3661E-06
  0.8153E+02  0.2795E-03  0.3642E-06
  0.8239E+02  0.2799E-03  0.3612E-06
  0.8325E+02  0.2801E-03  0.3575E-06
  0.8411E+02  0.2802E-03  0.3532E-06
  0.8497E+02  0.2801E-03  0.3487E-06
  0.8582E+02  0.2798E-03  0.3442E-06
  0.8668E+02  0.2793E-03  0.3401E-06
  0.8754E+02  0.2786E-03  0.3366E-06
  0.8840E+02  0.2777E-03  0.3341E-06
  0.8926E+02  0.2767E-03  0.3326E-06
  0.9011E+02  0.2754E-03  0.3324E-06
  0.9097E+02  0.2740E-03  0.3334E-06
  0.9183E+02  0.2724E-03  0.3358E-06
  0.9269E+02  0.2706E-03  0.3394E-06
  0.9355E+02  0.2686E-03  0.3440E-06
  0.9441E+02  0.2664E-03  0.3494E-06
  0.9526E+02  0.2641E-03  0.3555E-06
  0.9612E+02  0.2616E-03  0.3619E-06
  0.9698E+02  0.2589E-03  0.3685E-06
  0.9784E+02  0.2561E-03  0.3749E-06
  0.9870E+02  0.2532E-03  0.3811E-06
  0.9956E+02  0.2501E-03  0.3868E-06
  0.1004E+03  0.2470E-03  0.3920E-06
  0.1013E+03  0.2437E-03  0.3966E-06
  0.1021E+03  0.2402E-03  0.4005E-06
  0.1030E+03  0.2368E-03  0.4038E-06
  0.1038E+03  0.2332E-03  0.4065E-06
  0.1047E+03  0.2295E-03  0.4087E-06
  0.1056E+03  0.2258E-03  0.4107E-06
  0.1064E+03  0.2221E-03  0.4125E-06
  0.1073E+03  0.2182E-03  0.4144E-06
  0.1081E+03  0.2144E-03  0.4166E-06
  0.1090E+03  0.2106E-03  0.4193E-06
  0.1099E+03  0.2067E-03  0.4227E-06
  0.1107E+03  0.2028E-03  0.4269E-06
  0.1116E+03  0.1989E-03  0.4321E-06
  0.1124E+03  0.1951E-03  0.4383E-06
  0.1133E+03  0.1913E-03  0.4456E-06
  0.1141E+03  0.1875E-03  0.4538E-06
  0.1150E+03  0.1837E-03  0.4630E-06
  0.1159E+03  0.1800E-03  0.4729E-06
  0.1167E+03  0.1763E-03  0.4834E-06
  0.1176E+03  0.1727E-03  0.4942E-06
  0.1184E+03  0.1691E-03  0.5050E-06
  0.1193E+03  0.1656E-03  0.5157E-06
  0.1202E+03  0.1622E-03  0.5259E-06
  0.1210E+03  0.1589E-03  0.5354E-06
  0.1219E+03  0.1556E-03  0.5440E-06
  0.1227E+03  0.1524E-03  0.5514E-06
  0.1236E+03  0.1492E-03  0.5575E-06
  0.1244E+03  0.1462E-03  0.5622E-06
  0.1253E+03  0.1432E-03  0.5652E-06
  0.1262E+03  0.1403E-03  0.5666E-06
  0.1270E+03  0.1374E-03  0.5663E-06
  0.1279E+03  0.1346E-03  0.5643E-06
  0.1287E+03  0.1319E-03  0.5607E-06
  0.1296E+03  0.1293E-03  0.5556E-06
  0.1305E+03  0.1268E-03  0.5490E-06
  0.1313E+03  0.1243E-03  0.5412E-06
  0.1322E+03  0.1218E-03  0.5324E-06
  0.1330E+03  0.1194E-03  0.5229E-06
  0.1339E+03  0.1171E-03  0.5129E-06
  0.1347E+03  0.1148E-03  0.5028E-06
  0.1356E+03  0.1126E-03  0.4929E-06
  0.1365E+03  0.1104E-03  0.4835E-06
  0.1373E+03  0.1083E-03  0.4751E-06
  0.1382E+03  0.1062E-03  0.4678E-06
  0.1390E+03  0.1041E-03  0.4620E-06
  0.1399E+03  0.1021E-03  0.4578E-06
  0.1408E+03  0.1001E-03  0.4555E-06
  0.1416E+03  0.9810E-04  0.4549E-06
  0.1425E+03  0.9614E-04  0.4561E-06
  0.1433E+03  0.9420E-04  0.4589E-06
  0.1442E+03  0.9228E-04  0.4630E-06
  0.1450E+03  0.9037E-04  0.4682E-06
  0.1459E+03  0.8847E-04  0.4743E-06
  0.1468E+03  0.8659E-04  0.4808E-06
  0.1476E+03  0.8472E-04  0.4875E-06
  0.1485E+03  0.8285E-04  0.4940E-06
  0.1493E+03  0.8100E-04  0.5002E-06
  0.1502E+03  0.7915E-04  0.5058E-06
  0.1510E+03  0.7731E-04  0.5106E-06
  0.1519E+03  0.7547E-04  0.5146E-06
  0.1528E+03  0.7364E-04  0.5176E-06
  0.1536E+03  0.7182E-04  0.5196E-06
  0.1545E+03  0.7000E-04  0.5207E-06
  0.1553E+03  0.6820E-04  0.5211E-06
  0.1562E+03  0.6639E-04  0.5207E-06
  0.1571E+03  0.6460E-04  0.5198E-06
  0.1579E+03  0.6282E-04  0.5187E-06
  0.1588E+03  0.6105E-04  0.5175E-06
  0.1596E+03  0.5929E-04  0.5165E-06
  0.1605E+03  0.5754E-04  0.5160E-06
  0.1613E+03  0.5581E-04  0.5162E-06
  0.1622E+03  0.5409E-04  0.5173E-06
  0.1631E+03  0.5239E-04  0.5196E-06
  0.1639E+03  0.5071E-04  0.5230E-06
  0.1648E+03  0.4905E-04  0.5277E-06
  0.1656E+03  0.4740E-04  0.5337E-06
  0.1665E+03  0.4578E-04  0.5409E-06
  0.1674E+03  0.4419E-04  0.5491E-06
  0.1682E+03  0.4261E-04  0.5581E-06
  0.1691E+03  0.4107E-04  0.5678E-06
  0.1699E+03  0.3954E-04  0.5778E-06
  0.1708E+03  0.3805E-04  0.5879E-06
  0.1716E+03  0.3658E-04  0.5979E-06
  0.1725E+03  0.3515E-04  0.6074E-06
  0.1734E+03  0.3374E-04  0.6163E-06
  0.1742E+03  0.3236E-04  0.6243E-06
  0.1751E+03  0.3101E-04  0.6312E-06
  0.1759E+03  0.2969E-04  0.6371E-06
  0.1768E+03  0.2840E-04  0.6416E-06
  0.1777E+03  0.2714E-04  0.6449E-06
  0.1785E+03  0.2591E-04  0.6469E-06
  0.1794E+03  0.2472E-04  0.6476E-06
  0.1802E+03  0.2355E-04  0.6473E-06
  0.1811E+03  0.2242E-04  0.6459E-06
  0.1819E+03  0.2131E-04  0.6438E-06
  0.1828E+03  0.2024E-04  0.6410E-06
  0.1837E+03  0.1920E-04  0.6380E-06
  0.1845E+03  0.1818E-04  0.6350E-06
  0.1854E+03  0.1720E-04  0.6323E-06
  0.1862E+03  0.1624E-04  0.6301E-06
  0.1871E+03  0.1532E-04  0.6289E-06
  0.1880E+03  0.1442E-04  0.6289E-06
  0.1888E+03  0.1355E-04  0.6303E-06
  0.1897E+03  0.1271E-04  0.6332E-06
  0.1905E+03  0.1190E-04  0.6379E-06
  0.1914E+03  0.1112E-04  0.6444E-06
  0.1922E+03  0.1036E-04  0.6526E-06
  0.1931E+03  0.9631E-05  0.6624E-06
  0.1940E+03  0.8930E-05  0.6738E-06
  0.1948E+03  0.8256E-05  0.6864E-06
  0.1957E+03  0.7609E-05  0.6999E-06
  0.1965E+03  0.6990E-05  0.7142E-06
  0.1974E+03  0.6398E-05  0.7288E-06
  0.1983E+03  0.5833E-05  0.7434E-06
  0.1991E+03  0.5296E-05  0.7577E-06
  0.2000E+03  0.4786E-05  0.7713E-06
  0.2008E+03  0.4303E-05  0.7838E-06
  0.2017E+03  0.3847E-05  0.7949E-06
  0.2025E+03  0.3419E-05  0.8041E-06
  0.2034E+03  0.3018E-05  0.8111E-06
  0.2043E+03  0.2644E-05  0.8156E-06
  0.2051E+03  0.2296E-05  0.8170E-06
  0.2060E+03  0.1976E-05  0.8149E-06
  0.2068E+03  0.1682E-05  0.8090E-06
  0.2077E+03  0.1414E-05  0.7987E-06
  0.2086E+03  0.1172E-05  0.7836E-06
  0.2094E+03  0.9556E-06  0.7630E-06
  0.2103E+03  0.7636E-06  0.7365E-06
  0.2111E+03  0.5956E-06  0.7035E-06
  0.2120E+03  0.4508E-06  0.6633E-06
  0.2128E+03  0.3285E-06  0.6152E-06
  0.2137E+03  0.2274E-06  0.5587E-06
  0.2146E+03  0.1467E-06  0.4929E-06
  0.2154E+03  0.8495E-07  0.4172E-06
  0.2163E+03  0.4092E-07  0.3308E-06
  0.2171E+03  0.1315E-07  0.2330E-06
  0.2180E+03  0.6044E-10  0.1230E-06
  0.2188E+03  0.0000E+00  0.0000E+00
