# Supplementary material for: The dynamic nature of netrin-1 and the structural basis for glycosaminoglycan fragment-induced filament formation
Source: Nat Commun. 2023 Mar 3;14:1226. doi: 10.1038/s41467-023-36692-w (PMC9984387; doi:10.1038/s41467-023-36692-w)
Supplement: Supplementary file 3 — Supplementary Data 1 [file 41467_2023_36692_MOESM3_ESM.zip › data_SEC-SAXS/sm16028-7_379540/chNET1_delC+dp10_long_peak1.dat]

Sample description: chromixs
Sample: chromixs  c= 0 mg/ml  Code: chromixs
  3.200000e-03   0.000000e+00   0.000000e+00
  3.420831e-03   1.599102e-01   1.837193e-02
  3.641662e-03   3.057527e-01   1.078057e-02
  3.862493e-03   3.592202e-01   7.647266e-03
  4.083323e-03   3.531339e-01   7.062639e-03
  4.304154e-03   3.508690e-01   5.678289e-03
  4.524985e-03   3.518206e-01   5.367683e-03
  4.745816e-03   3.518102e-01   4.878061e-03
  4.966647e-03   3.525712e-01   4.595398e-03
  5.187477e-03   3.492432e-01   3.999098e-03
  5.408308e-03   3.537085e-01   3.768848e-03
  5.629139e-03   3.445570e-01   3.435030e-03
  5.849970e-03   3.434780e-01   3.300404e-03
  6.070801e-03   3.433565e-01   3.090693e-03
  6.291632e-03   3.384984e-01   2.850016e-03
  6.512462e-03   3.451935e-01   2.807827e-03
  6.733293e-03   3.446001e-01   2.676867e-03
  6.954124e-03   3.409122e-01   2.462635e-03
  7.174955e-03   3.393239e-01   2.468746e-03
  7.395786e-03   3.350085e-01   2.423909e-03
  7.616617e-03   3.354164e-01   2.149231e-03
  7.837447e-03   3.314926e-01   2.154654e-03
  8.058278e-03   3.295412e-01   2.119983e-03
  8.279109e-03   3.231760e-01   2.044636e-03
  8.499940e-03   3.273513e-01   2.015699e-03
  8.720771e-03   3.235314e-01   1.911125e-03
  8.941601e-03   3.237008e-01   1.898103e-03
  9.162432e-03   3.202999e-01   1.797519e-03
  9.383263e-03   3.201207e-01   1.748107e-03
  9.604094e-03   3.169692e-01   1.748973e-03
  9.824925e-03   3.166170e-01   1.771967e-03
  1.004576e-02   3.095677e-01   1.666724e-03
  1.026659e-02   3.127465e-01   1.650520e-03
  1.048742e-02   3.105012e-01   1.590724e-03
  1.070825e-02   3.066831e-01   1.558329e-03
  1.092908e-02   3.056857e-01   1.548647e-03
  1.114991e-02   3.028903e-01   1.504679e-03
  1.137074e-02   3.033689e-01   1.498704e-03
  1.159157e-02   2.986895e-01   1.503627e-03
  1.181240e-02   2.977405e-01   1.409124e-03
  1.203323e-02   2.971815e-01   1.423030e-03
  1.225406e-02   2.947575e-01   1.400936e-03
  1.247489e-02   2.890440e-01   1.346821e-03
  1.269572e-02   2.854955e-01   1.361053e-03
  1.291656e-02   2.873371e-01   1.339830e-03
  1.313739e-02   2.831077e-01   1.287086e-03
  1.335822e-02   2.845398e-01   1.320711e-03
  1.357905e-02   2.783543e-01   1.272517e-03
  1.379988e-02   2.766643e-01   1.240808e-03
  1.402071e-02   2.741083e-01   1.252740e-03
  1.424154e-02   2.716556e-01   1.192033e-03
  1.446237e-02   2.670537e-01   1.191943e-03
  1.468320e-02   2.666797e-01   1.199328e-03
  1.490403e-02   2.635757e-01   1.160372e-03
  1.512486e-02   2.624954e-01   1.143891e-03
  1.534569e-02   2.592550e-01   1.144472e-03
  1.556653e-02   2.574005e-01   1.129657e-03
  1.578736e-02   2.548909e-01   1.094345e-03
  1.600819e-02   2.507586e-01   1.088622e-03
  1.622902e-02   2.476751e-01   1.059856e-03
  1.644985e-02   2.453795e-01   1.079832e-03
  1.667068e-02   2.447255e-01   1.054709e-03
  1.689151e-02   2.415400e-01   1.054550e-03
  1.711234e-02   2.394451e-01   1.017689e-03
  1.733317e-02   2.363610e-01   1.001284e-03
  1.755400e-02   2.354382e-01   9.863491e-04
  1.777483e-02   2.329895e-01   9.867794e-04
  1.799567e-02   2.312821e-01   9.743932e-04
  1.821650e-02   2.285767e-01   9.921118e-04
  1.843733e-02   2.256070e-01   9.599781e-04
  1.865816e-02   2.218860e-01   9.303911e-04
  1.887899e-02   2.215653e-01   9.322698e-04
  1.909982e-02   2.174919e-01   9.162504e-04
  1.932065e-02   2.140429e-01   9.060196e-04
  1.954148e-02   2.133203e-01   9.165846e-04
  1.976231e-02   2.092723e-01   8.799623e-04
  1.998314e-02   2.060803e-01   8.782001e-04
  2.020397e-02   2.050464e-01   8.532626e-04
  2.042480e-02   2.012478e-01   8.610525e-04
  2.064563e-02   2.007296e-01   8.509190e-04
  2.086647e-02   1.961854e-01   8.506248e-04
  2.108730e-02   1.954276e-01   8.172706e-04
  2.130813e-02   1.932507e-01   8.168653e-04
  2.152896e-02   1.913906e-01   8.093709e-04
  2.174979e-02   1.877952e-01   8.084895e-04
  2.197062e-02   1.862385e-01   7.975370e-04
  2.219145e-02   1.828867e-01   7.883728e-04
  2.241228e-02   1.800790e-01   7.739075e-04
  2.263311e-02   1.789816e-01   7.520028e-04
  2.285394e-02   1.767041e-01   7.549889e-04
  2.307477e-02   1.729358e-01   7.494075e-04
  2.329561e-02   1.705681e-01   7.482068e-04
  2.351644e-02   1.682605e-01   7.434791e-04
  2.373727e-02   1.669441e-01   7.227735e-04
  2.395810e-02   1.653671e-01   7.087265e-04
  2.417893e-02   1.617440e-01   7.018677e-04
  2.439976e-02   1.606048e-01   7.042320e-04
  2.462059e-02   1.574978e-01   6.924753e-04
  2.484142e-02   1.558480e-01   6.981840e-04
  2.506225e-02   1.527095e-01   6.802440e-04
  2.528308e-02   1.515724e-01   6.695195e-04
  2.550391e-02   1.489239e-01   6.574212e-04
  2.572474e-02   1.469833e-01   6.621390e-04
  2.594557e-02   1.448590e-01   6.525651e-04
  2.616641e-02   1.422920e-01   6.500998e-04
  2.638724e-02   1.388628e-01   6.365541e-04
  2.660807e-02   1.391900e-01   6.321786e-04
  2.682890e-02   1.362167e-01   6.215686e-04
  2.704973e-02   1.336898e-01   6.153739e-04
  2.727056e-02   1.315481e-01   6.126497e-04
  2.749139e-02   1.303763e-01   6.089277e-04
  2.771222e-02   1.276976e-01   5.945005e-04
  2.793305e-02   1.260218e-01   5.858494e-04
  2.815388e-02   1.239534e-01   5.858514e-04
  2.837471e-02   1.220906e-01   5.868464e-04
  2.859554e-02   1.204168e-01   5.745738e-04
  2.881638e-02   1.176585e-01   5.683037e-04
  2.903721e-02   1.161735e-01   5.659557e-04
  2.925804e-02   1.143454e-01   5.506483e-04
  2.947887e-02   1.134179e-01   5.485824e-04
  2.969970e-02   1.111212e-01   5.441745e-04
  2.992053e-02   1.100838e-01   5.423785e-04
  3.014136e-02   1.075097e-01   5.408434e-04
  3.036219e-02   1.061101e-01   5.341900e-04
  3.058302e-02   1.043875e-01   5.207428e-04
  3.080385e-02   1.025633e-01   5.172529e-04
  3.102468e-02   1.016181e-01   5.116594e-04
  3.124552e-02   9.916960e-02   5.040894e-04
  3.146635e-02   9.869390e-02   5.102100e-04
  3.168718e-02   9.655696e-02   5.083121e-04
  3.190801e-02   9.498548e-02   4.908585e-04
  3.212884e-02   9.289064e-02   4.866569e-04
  3.234967e-02   9.186513e-02   4.829815e-04
  3.257050e-02   9.083744e-02   4.832548e-04
  3.279133e-02   8.824598e-02   4.738089e-04
  3.301216e-02   8.793041e-02   4.749453e-04
  3.323299e-02   8.695268e-02   4.689172e-04
  3.345382e-02   8.518733e-02   4.645501e-04
  3.367465e-02   8.350505e-02   4.532475e-04
  3.389549e-02   8.185377e-02   4.547075e-04
  3.411632e-02   8.045390e-02   4.482723e-04
  3.433715e-02   7.931500e-02   4.470912e-04
  3.455798e-02   7.857462e-02   4.390527e-04
  3.477881e-02   7.609006e-02   4.357029e-04
  3.499964e-02   7.576045e-02   4.350412e-04
  3.522047e-02   7.488522e-02   4.318060e-04
  3.544130e-02   7.195065e-02   4.231187e-04
  3.566213e-02   7.201654e-02   4.248795e-04
  3.588296e-02   7.020236e-02   4.155963e-04
  3.610379e-02   6.862088e-02   4.053107e-04
  3.632462e-02   6.890600e-02   4.137327e-04
  3.654545e-02   6.775829e-02   4.060366e-04
  3.676629e-02   6.661149e-02   4.066872e-04
  3.698712e-02   6.524228e-02   4.076200e-04
  3.720795e-02   6.344769e-02   3.887304e-04
  3.742878e-02   6.293434e-02   3.911721e-04
  3.764961e-02   6.168431e-02   3.880477e-04
  3.787044e-02   6.219901e-02   3.863674e-04
  3.809127e-02   5.935577e-02   3.819272e-04
  3.831210e-02   5.944031e-02   3.904734e-04
  3.853293e-02   5.857688e-02   3.732974e-04
  3.875376e-02   5.732976e-02   3.719724e-04
  3.897459e-02   5.615798e-02   3.680015e-04
  3.919542e-02   5.521171e-02   3.658853e-04
  3.941625e-02   5.427962e-02   3.648675e-04
  3.963709e-02   5.372907e-02   3.623962e-04
  3.985792e-02   5.329070e-02   3.570735e-04
  4.007875e-02   5.181262e-02   3.588479e-04
  4.029958e-02   5.147363e-02   3.507925e-04
  4.052041e-02   5.101367e-02   3.495751e-04
  4.074124e-02   4.975728e-02   3.509653e-04
  4.096207e-02   4.969612e-02   3.482986e-04
  4.118290e-02   4.869445e-02   3.408354e-04
  4.140373e-02   4.827838e-02   3.401966e-04
  4.162456e-02   4.706842e-02   3.368727e-04
  4.184539e-02   4.647672e-02   3.383274e-04
  4.206622e-02   4.494798e-02   3.305653e-04
  4.228706e-02   4.481347e-02   3.333102e-04
  4.250789e-02   4.452814e-02   3.280255e-04
  4.272872e-02   4.384108e-02   3.241262e-04
  4.294955e-02   4.323642e-02   3.214502e-04
  4.317038e-02   4.228771e-02   3.229558e-04
  4.339121e-02   4.170896e-02   3.202542e-04
  4.361204e-02   4.087320e-02   3.175246e-04
  4.383287e-02   4.047967e-02   3.155867e-04
  4.405370e-02   4.041790e-02   3.107344e-04
  4.427453e-02   3.956374e-02   3.134578e-04
  4.449536e-02   3.886136e-02   3.058304e-04
  4.471620e-02   3.809801e-02   3.063966e-04
  4.493703e-02   3.835471e-02   3.090344e-04
  4.515786e-02   3.762708e-02   3.064367e-04
  4.537869e-02   3.694718e-02   2.987621e-04
  4.559952e-02   3.714509e-02   2.997899e-04
  4.582035e-02   3.626462e-02   2.984750e-04
  4.604118e-02   3.568585e-02   2.959176e-04
  4.626201e-02   3.540265e-02   2.968736e-04
  4.648284e-02   3.496771e-02   2.919892e-04
  4.670367e-02   3.495339e-02   2.934908e-04
  4.692450e-02   3.421297e-02   2.902385e-04
  4.714533e-02   3.377357e-02   2.872007e-04
  4.736617e-02   3.318256e-02   2.870783e-04
  4.758700e-02   3.247067e-02   2.847745e-04
  4.780783e-02   3.213189e-02   2.828886e-04
  4.802866e-02   3.169617e-02   2.806910e-04
  4.824949e-02   3.151797e-02   2.781850e-04
  4.847032e-02   3.135048e-02   2.805673e-04
  4.869115e-02   3.113657e-02   2.780810e-04
  4.891198e-02   3.009554e-02   2.739873e-04
  4.913281e-02   3.002510e-02   2.737189e-04
  4.935364e-02   2.983800e-02   2.725755e-04
  4.957447e-02   2.993694e-02   2.696263e-04
  4.979530e-02   2.915627e-02   2.700005e-04
  5.001614e-02   2.889923e-02   2.673001e-04
  5.023697e-02   2.874888e-02   2.721135e-04
  5.045780e-02   2.836011e-02   2.668438e-04
  5.067863e-02   2.826683e-02   2.624296e-04
  5.089946e-02   2.825522e-02   2.650196e-04
  5.112029e-02   2.732974e-02   2.611327e-04
  5.134112e-02   2.737871e-02   2.612692e-04
  5.156195e-02   2.668949e-02   2.590562e-04
  5.178278e-02   2.634470e-02   2.637114e-04
  5.200361e-02   2.657002e-02   2.542612e-04
  5.222444e-02   2.645220e-02   2.575079e-04
  5.244527e-02   2.589824e-02   2.539264e-04
  5.266610e-02   2.595658e-02   2.544228e-04
  5.288694e-02   2.548990e-02   2.524533e-04
  5.310777e-02   2.511002e-02   2.527903e-04
  5.332860e-02   2.531469e-02   2.519556e-04
  5.354943e-02   2.451452e-02   2.507357e-04
  5.377026e-02   2.463556e-02   2.544707e-04
  5.399109e-02   2.459530e-02   2.582795e-04
  5.421192e-02   2.406173e-02   2.606203e-04
  5.443275e-02   2.412366e-02   2.583846e-04
  5.465358e-02   2.384838e-02   2.635785e-04
  5.487441e-02   2.338381e-02   2.628436e-04
  5.509524e-02   2.295489e-02   2.608673e-04
  5.531607e-02   2.340462e-02   2.670958e-04
  5.553690e-02   2.273650e-02   2.627863e-04
  5.575774e-02   2.232422e-02   2.631053e-04
  5.597857e-02   2.276004e-02   2.681576e-04
  5.619940e-02   2.222185e-02   2.653584e-04
  5.642023e-02   2.198787e-02   2.665279e-04
  5.664106e-02   2.167989e-02   2.659396e-04
  5.686189e-02   2.164583e-02   2.675025e-04
  5.708272e-02   2.192898e-02   2.720128e-04
  5.730355e-02   2.101760e-02   2.702433e-04
  5.752438e-02   2.124965e-02   2.710391e-04
  5.774521e-02   2.149673e-02   2.779296e-04
  5.796605e-02   2.107994e-02   2.733212e-04
  5.818687e-02   2.075780e-02   2.717669e-04
  5.840771e-02   2.102812e-02   2.738157e-04
  5.862854e-02   2.078471e-02   2.652912e-04
  5.884937e-02   2.066743e-02   2.584129e-04
  5.907020e-02   2.041554e-02   2.584860e-04
  5.929103e-02   2.020728e-02   2.535839e-04
  5.951186e-02   2.003415e-02   2.525348e-04
  5.973269e-02   1.995555e-02   2.537232e-04
  5.995352e-02   1.964387e-02   2.474462e-04
  6.017435e-02   1.977067e-02   2.461434e-04
  6.039518e-02   1.959086e-02   2.435795e-04
  6.061601e-02   1.902369e-02   2.417245e-04
  6.083685e-02   1.938029e-02   2.437607e-04
  6.105768e-02   1.878110e-02   2.382771e-04
  6.127851e-02   1.876924e-02   2.399684e-04
  6.149934e-02   1.869035e-02   2.365610e-04
  6.172017e-02   1.874859e-02   2.338007e-04
  6.194100e-02   1.862172e-02   2.373872e-04
  6.216183e-02   1.852764e-02   2.339377e-04
  6.238266e-02   1.837844e-02   2.332352e-04
  6.260349e-02   1.825710e-02   2.329222e-04
  6.282432e-02   1.821067e-02   2.289044e-04
  6.304515e-02   1.799242e-02   2.290102e-04
  6.326598e-02   1.825794e-02   2.305590e-04
  6.348682e-02   1.813616e-02   2.282520e-04
  6.370765e-02   1.794556e-02   2.288849e-04
  6.392848e-02   1.739950e-02   2.255143e-04
  6.414931e-02   1.753125e-02   2.238485e-04
  6.437014e-02   1.735030e-02   2.233532e-04
  6.459097e-02   1.694831e-02   2.226572e-04
  6.481180e-02   1.724648e-02   2.206570e-04
  6.503263e-02   1.727475e-02   2.239966e-04
  6.525346e-02   1.688506e-02   2.213564e-04
  6.547429e-02   1.702075e-02   2.178492e-04
  6.569512e-02   1.717488e-02   2.198531e-04
  6.591595e-02   1.672385e-02   2.160241e-04
  6.613679e-02   1.689139e-02   2.187447e-04
  6.635762e-02   1.689882e-02   2.177241e-04
  6.657845e-02   1.648090e-02   2.168390e-04
  6.679928e-02   1.640063e-02   2.144485e-04
  6.702011e-02   1.656815e-02   2.150950e-04
  6.724094e-02   1.657035e-02   2.134311e-04
  6.746177e-02   1.622910e-02   2.126471e-04
  6.768260e-02   1.590439e-02   2.117726e-04
  6.790343e-02   1.630822e-02   2.119133e-04
  6.812426e-02   1.619805e-02   2.122086e-04
  6.834509e-02   1.628443e-02   2.096395e-04
  6.856592e-02   1.600904e-02   2.113251e-04
  6.878676e-02   1.566299e-02   2.091087e-04
  6.900759e-02   1.568480e-02   2.079127e-04
  6.922842e-02   1.601747e-02   2.099143e-04
  6.944925e-02   1.579121e-02   2.069879e-04
  6.967008e-02   1.556853e-02   2.057878e-04
  6.989091e-02   1.543197e-02   2.051545e-04
  7.011174e-02   1.574527e-02   2.060199e-04
  7.033257e-02   1.590955e-02   2.081464e-04
  7.055340e-02   1.508311e-02   2.049795e-04
  7.077423e-02   1.572389e-02   2.028299e-04
  7.099506e-02   1.501271e-02   2.026374e-04
  7.121589e-02   1.481555e-02   2.021798e-04
  7.143673e-02   1.547368e-02   2.017861e-04
  7.165756e-02   1.521579e-02   2.031929e-04
  7.187839e-02   1.504519e-02   2.043481e-04
  7.209922e-02   1.471514e-02   1.989482e-04
  7.232005e-02   1.498567e-02   1.991144e-04
  7.254088e-02   1.477969e-02   2.005359e-04
  7.276171e-02   1.489324e-02   2.005145e-04
  7.298254e-02   1.456964e-02   2.008655e-04
  7.320337e-02   1.468677e-02   2.023474e-04
  7.342420e-02   1.519346e-02   2.025680e-04
  7.364503e-02   1.472477e-02   2.041290e-04
  7.386586e-02   1.430584e-02   1.982363e-04
  7.408669e-02   1.409329e-02   2.004049e-04
  7.430753e-02   1.414017e-02   2.012314e-04
  7.452836e-02   1.469413e-02   2.020111e-04
  7.474919e-02   1.450694e-02   1.998173e-04
  7.497002e-02   1.443486e-02   1.979946e-04
  7.519085e-02   1.435124e-02   1.986132e-04
  7.541168e-02   1.408943e-02   1.972347e-04
  7.563251e-02   1.395888e-02   1.960584e-04
  7.585334e-02   1.396959e-02   1.957344e-04
  7.607417e-02   1.429569e-02   1.963390e-04
  7.629500e-02   1.384005e-02   1.925760e-04
  7.651583e-02   1.392015e-02   1.933790e-04
  7.673666e-02   1.349555e-02   1.919881e-04
  7.695750e-02   1.391272e-02   1.940000e-04
  7.717833e-02   1.369001e-02   1.926989e-04
  7.739916e-02   1.375158e-02   1.925571e-04
  7.761999e-02   1.333393e-02   1.902959e-04
  7.784082e-02   1.350499e-02   1.900284e-04
  7.806165e-02   1.370162e-02   1.901771e-04
  7.828248e-02   1.331906e-02   1.883119e-04
  7.850331e-02   1.336027e-02   1.897167e-04
  7.872414e-02   1.321013e-02   1.902099e-04
  7.894497e-02   1.295102e-02   1.845370e-04
  7.916580e-02   1.339549e-02   1.856680e-04
  7.938663e-02   1.336780e-02   1.862028e-04
  7.960747e-02   1.302587e-02   1.859029e-04
  7.982830e-02   1.299796e-02   1.848374e-04
  8.004913e-02   1.290326e-02   1.850999e-04
  8.026996e-02   1.316820e-02   1.847116e-04
  8.049079e-02   1.281683e-02   1.841671e-04
  8.071162e-02   1.277456e-02   1.822814e-04
  8.093245e-02   1.289593e-02   1.826444e-04
  8.115328e-02   1.295444e-02   1.840439e-04
  8.137411e-02   1.274695e-02   1.831914e-04
  8.159494e-02   1.250548e-02   1.802164e-04
  8.181577e-02   1.255576e-02   1.809869e-04
  8.203660e-02   1.272049e-02   1.828064e-04
  8.225744e-02   1.257671e-02   1.805324e-04
  8.247827e-02   1.230658e-02   1.808765e-04
  8.269910e-02   1.211995e-02   1.811711e-04
  8.291993e-02   1.222133e-02   1.791586e-04
  8.314076e-02   1.217737e-02   1.791305e-04
  8.336159e-02   1.209522e-02   1.785208e-04
  8.358242e-02   1.227321e-02   1.801169e-04
  8.380325e-02   1.221132e-02   1.790595e-04
  8.402408e-02   1.213804e-02   1.788134e-04
  8.424491e-02   1.210214e-02   1.768628e-04
  8.446574e-02   1.200382e-02   1.773342e-04
  8.468657e-02   1.171768e-02   1.755694e-04
  8.490741e-02   1.144136e-02   1.754980e-04
  8.512824e-02   1.173103e-02   1.763537e-04
  8.534907e-02   1.171361e-02   1.769024e-04
  8.556990e-02   1.147104e-02   1.740261e-04
  8.579073e-02   1.154988e-02   1.747185e-04
  8.601156e-02   1.151605e-02   1.732961e-04
  8.623239e-02   1.131152e-02   1.742922e-04
  8.645322e-02   1.114425e-02   1.731680e-04
  8.667405e-02   1.145102e-02   1.742005e-04
  8.689488e-02   1.103608e-02   1.719048e-04
  8.711571e-02   1.100517e-02   1.728782e-04
  8.733654e-02   1.085914e-02   1.700753e-04
  8.755738e-02   1.085037e-02   1.709629e-04
  8.777821e-02   1.078802e-02   1.697944e-04
  8.799904e-02   1.097483e-02   1.726676e-04
  8.821987e-02   1.087826e-02   1.699416e-04
  8.844070e-02   1.075481e-02   1.694683e-04
  8.866153e-02   1.037786e-02   1.691097e-04
  8.888236e-02   1.057564e-02   1.688347e-04
  8.910319e-02   1.035213e-02   1.676575e-04
  8.932402e-02   1.060816e-02   1.698719e-04
  8.954485e-02   1.055314e-02   1.680799e-04
  8.976568e-02   1.045486e-02   1.668435e-04
  8.998651e-02   1.029438e-02   1.670222e-04
  9.020734e-02   1.053216e-02   1.663892e-04
  9.042818e-02   1.017846e-02   1.668177e-04
  9.064901e-02   1.011591e-02   1.664319e-04
  9.086984e-02   9.833849e-03   1.641438e-04
  9.109067e-02   9.955354e-03   1.641557e-04
  9.131150e-02   9.873139e-03   1.631257e-04
  9.153233e-02   9.679271e-03   1.629062e-04
  9.175316e-02   9.939016e-03   1.629656e-04
  9.197399e-02   9.810488e-03   1.651551e-04
  9.219482e-02   9.841143e-03   1.629091e-04
  9.241565e-02   9.565968e-03   1.606737e-04
  9.263648e-02   9.535680e-03   1.612408e-04
  9.285731e-02   9.303664e-03   1.616983e-04
  9.307815e-02   9.197183e-03   1.612817e-04
  9.329898e-02   9.111118e-03   1.606026e-04
  9.351981e-02   9.165934e-03   1.614758e-04
  9.374064e-02   9.210017e-03   1.606882e-04
  9.396147e-02   9.234228e-03   1.598353e-04
  9.418230e-02   8.926581e-03   1.587801e-04
  9.440313e-02   8.704776e-03   1.597830e-04
  9.462396e-02   8.897387e-03   1.598843e-04
  9.484479e-02   8.717906e-03   1.590866e-04
  9.506562e-02   8.737178e-03   1.577246e-04
  9.528645e-02   8.160057e-03   1.574930e-04
  9.550728e-02   8.547142e-03   1.580564e-04
  9.572812e-02   8.582258e-03   1.571011e-04
  9.594895e-02   8.456981e-03   1.575617e-04
  9.616978e-02   8.841088e-03   1.579002e-04
  9.639061e-02   8.121000e-03   1.557156e-04
  9.661144e-02   8.463256e-03   1.564662e-04
  9.683227e-02   8.275239e-03   1.557394e-04
  9.705310e-02   8.107228e-03   1.556709e-04
  9.727393e-02   8.087998e-03   1.555986e-04
  9.749476e-02   7.955299e-03   1.545765e-04
  9.771559e-02   7.988187e-03   1.540728e-04
  9.793642e-02   7.796915e-03   1.532451e-04
  9.815725e-02   7.782596e-03   1.538168e-04
  9.837809e-02   7.807594e-03   1.540895e-04
  9.859892e-02   7.850727e-03   1.527250e-04
  9.881975e-02   7.464462e-03   1.541006e-04
  9.904058e-02   7.748544e-03   1.525785e-04
  9.926141e-02   7.442301e-03   1.504026e-04
  9.948224e-02   7.228494e-03   1.507465e-04
  9.970307e-02   7.301330e-03   1.520528e-04
  9.992390e-02   7.439681e-03   1.512329e-04
  1.001447e-01   7.300656e-03   1.510683e-04
  1.003656e-01   7.224645e-03   1.511896e-04
  1.005864e-01   7.010409e-03   1.489305e-04
  1.008072e-01   7.115842e-03   1.496692e-04
  1.010281e-01   7.184234e-03   1.493767e-04
  1.012489e-01   6.869212e-03   1.486907e-04
  1.014697e-01   6.764357e-03   1.506990e-04
  1.016906e-01   6.750513e-03   1.468725e-04
  1.019114e-01   7.226739e-03   1.493402e-04
  1.021322e-01   6.888937e-03   1.489011e-04
  1.023530e-01   6.741999e-03   1.468628e-04
  1.025739e-01   6.608615e-03   1.473323e-04
  1.027947e-01   6.611458e-03   1.481073e-04
  1.030155e-01   6.600594e-03   1.464083e-04
  1.032364e-01   6.426207e-03   1.462045e-04
  1.034572e-01   6.639863e-03   1.467445e-04
  1.036780e-01   6.441554e-03   1.452894e-04
  1.038989e-01   6.554092e-03   1.472179e-04
  1.041197e-01   6.343165e-03   1.462529e-04
  1.043405e-01   6.486738e-03   1.457832e-04
  1.045613e-01   6.081163e-03   1.438518e-04
  1.047822e-01   5.974976e-03   1.438457e-04
  1.050030e-01   6.041264e-03   1.435341e-04
  1.052238e-01   6.010997e-03   1.446117e-04
  1.054447e-01   5.970728e-03   1.450574e-04
  1.056655e-01   5.929705e-03   1.438303e-04
  1.058863e-01   5.988439e-03   1.425342e-04
  1.061072e-01   5.562080e-03   1.414363e-04
  1.063280e-01   5.890433e-03   1.428875e-04
  1.065488e-01   5.674350e-03   1.418734e-04
  1.067697e-01   5.448062e-03   1.416098e-04
  1.069905e-01   5.673185e-03   1.435521e-04
  1.072113e-01   5.623261e-03   1.411329e-04
  1.074322e-01   5.417144e-03   1.408620e-04
  1.076530e-01   5.533031e-03   1.408147e-04
  1.078738e-01   5.490356e-03   1.401555e-04
  1.080946e-01   5.589592e-03   1.413978e-04
  1.083155e-01   5.446793e-03   1.413013e-04
  1.085363e-01   5.258288e-03   1.393168e-04
  1.087571e-01   5.369106e-03   1.404725e-04
  1.089780e-01   5.292077e-03   1.396825e-04
  1.091988e-01   5.532235e-03   1.393341e-04
  1.094196e-01   5.277854e-03   1.404017e-04
  1.096405e-01   5.167027e-03   1.389475e-04
  1.098613e-01   5.376899e-03   1.424933e-04
  1.100821e-01   4.913715e-03   1.434387e-04
  1.103029e-01   4.932818e-03   1.434108e-04
  1.105238e-01   5.044768e-03   1.457009e-04
  1.107446e-01   4.715317e-03   1.446944e-04
  1.109654e-01   4.954473e-03   1.452598e-04
  1.111863e-01   4.781397e-03   1.460833e-04
  1.114071e-01   4.753134e-03   1.469257e-04
  1.116279e-01   4.818791e-03   1.458358e-04
  1.118488e-01   4.843335e-03   1.487223e-04
  1.120696e-01   5.189652e-03   1.486161e-04
  1.122904e-01   4.655318e-03   1.488515e-04
  1.125113e-01   4.870783e-03   1.486025e-04
  1.127321e-01   4.820138e-03   1.487077e-04
  1.129529e-01   4.685758e-03   1.489875e-04
  1.131738e-01   4.758174e-03   1.494553e-04
  1.133946e-01   4.442155e-03   1.486339e-04
  1.136154e-01   4.565200e-03   1.506726e-04
  1.138362e-01   4.282393e-03   1.506728e-04
  1.140571e-01   4.384600e-03   1.493731e-04
  1.142779e-01   4.713715e-03   1.477488e-04
  1.144987e-01   4.325597e-03   1.450268e-04
  1.147196e-01   4.129883e-03   1.438465e-04
  1.149404e-01   4.255264e-03   1.456851e-04
  1.151612e-01   4.223888e-03   1.419316e-04
  1.153821e-01   4.310749e-03   1.424545e-04
  1.156029e-01   4.360099e-03   1.417240e-04
  1.158237e-01   4.187587e-03   1.411003e-04
  1.160445e-01   4.138225e-03   1.405879e-04
  1.162654e-01   4.082442e-03   1.412687e-04
  1.164862e-01   4.114057e-03   1.382642e-04
  1.167070e-01   4.190809e-03   1.395882e-04
  1.169279e-01   4.132177e-03   1.382909e-04
  1.171487e-01   4.019203e-03   1.386594e-04
  1.173695e-01   3.841787e-03   1.387168e-04
  1.175904e-01   4.202581e-03   1.391811e-04
  1.178112e-01   3.817551e-03   1.368585e-04
  1.180320e-01   3.971519e-03   1.358331e-04
  1.182529e-01   4.070300e-03   1.364868e-04
  1.184737e-01   4.013651e-03   1.371851e-04
  1.186945e-01   4.100797e-03   1.370133e-04
  1.189154e-01   4.054072e-03   1.370196e-04
  1.191362e-01   3.951577e-03   1.354636e-04
  1.193570e-01   3.965510e-03   1.357116e-04
  1.195778e-01   3.448372e-03   1.335871e-04
  1.197987e-01   3.808848e-03   1.358019e-04
  1.200195e-01   3.715184e-03   1.341429e-04
  1.202403e-01   3.800849e-03   1.347846e-04
  1.204612e-01   3.969398e-03   1.352531e-04
  1.206820e-01   3.498739e-03   1.330883e-04
  1.209028e-01   3.826474e-03   1.336740e-04
  1.211237e-01   3.734117e-03   1.338226e-04
  1.213445e-01   3.634316e-03   1.325442e-04
  1.215653e-01   3.698437e-03   1.328915e-04
  1.217861e-01   3.611859e-03   1.336673e-04
  1.220070e-01   3.362714e-03   1.315176e-04
  1.222278e-01   3.607819e-03   1.323367e-04
  1.224487e-01   3.478731e-03   1.317547e-04
  1.226695e-01   3.715431e-03   1.320852e-04
  1.228903e-01   3.583247e-03   1.320493e-04
  1.231111e-01   3.486955e-03   1.319751e-04
  1.233320e-01   3.358697e-03   1.305731e-04
  1.235528e-01   3.574993e-03   1.312150e-04
  1.237736e-01   3.178564e-03   1.299213e-04
  1.239945e-01   3.231629e-03   1.291016e-04
  1.242153e-01   3.414127e-03   1.304656e-04
  1.244361e-01   3.373650e-03   1.298430e-04
  1.246570e-01   3.346800e-03   1.299909e-04
  1.248778e-01   3.368245e-03   1.285716e-04
  1.250986e-01   3.353315e-03   1.291761e-04
  1.253194e-01   3.195024e-03   1.283175e-04
  1.255403e-01   3.313743e-03   1.292136e-04
  1.257611e-01   3.063678e-03   1.289953e-04
  1.259819e-01   3.265036e-03   1.281244e-04
  1.262028e-01   3.072705e-03   1.279253e-04
  1.264236e-01   3.147466e-03   1.270772e-04
  1.266444e-01   3.272353e-03   1.279258e-04
  1.268653e-01   3.113111e-03   1.280090e-04
  1.270861e-01   3.197585e-03   1.290194e-04
  1.273069e-01   3.070945e-03   1.266451e-04
  1.275277e-01   3.097482e-03   1.267004e-04
  1.277486e-01   3.045812e-03   1.261313e-04
  1.279694e-01   2.917542e-03   1.269524e-04
  1.281903e-01   3.197765e-03   1.272528e-04
  1.284111e-01   3.024754e-03   1.272640e-04
  1.286319e-01   3.064721e-03   1.265347e-04
  1.288527e-01   2.850140e-03   1.253198e-04
  1.290736e-01   2.947977e-03   1.260816e-04
  1.292944e-01   2.960851e-03   1.262894e-04
  1.295152e-01   2.730803e-03   1.257555e-04
  1.297361e-01   3.021015e-03   1.265210e-04
  1.299569e-01   3.013984e-03   1.253313e-04
  1.301777e-01   2.596563e-03   1.234697e-04
  1.303986e-01   2.845443e-03   1.255067e-04
  1.306194e-01   2.853452e-03   1.254261e-04
  1.308402e-01   2.768131e-03   1.246515e-04
  1.310611e-01   2.627553e-03   1.251104e-04
  1.312819e-01   2.826110e-03   1.239622e-04
  1.315027e-01   2.707557e-03   1.228301e-04
  1.317235e-01   2.801734e-03   1.245158e-04
  1.319444e-01   2.517876e-03   1.229436e-04
  1.321652e-01   2.783106e-03   1.239445e-04
  1.323860e-01   2.879426e-03   1.244282e-04
  1.326069e-01   2.653232e-03   1.224056e-04
  1.328277e-01   2.713407e-03   1.232190e-04
  1.330485e-01   2.768443e-03   1.233906e-04
  1.332694e-01   2.483211e-03   1.214040e-04
  1.334902e-01   2.962076e-03   1.233054e-04
  1.337110e-01   2.660011e-03   1.227116e-04
  1.339318e-01   2.738061e-03   1.225014e-04
  1.341527e-01   2.644057e-03   1.225132e-04
  1.343735e-01   2.474294e-03   1.213032e-04
  1.345943e-01   2.734942e-03   1.216549e-04
  1.348152e-01   2.737234e-03   1.225325e-04
  1.350360e-01   2.683394e-03   1.210473e-04
  1.352568e-01   2.432484e-03   1.219412e-04
  1.354777e-01   2.415781e-03   1.217209e-04
  1.356985e-01   2.504964e-03   1.211597e-04
  1.359193e-01   2.684857e-03   1.208142e-04
  1.361402e-01   2.439721e-03   1.211239e-04
  1.363610e-01   2.455770e-03   1.203173e-04
  1.365818e-01   2.436551e-03   1.216775e-04
  1.368026e-01   2.443033e-03   1.204276e-04
  1.370235e-01   2.878972e-03   1.206650e-04
  1.372443e-01   2.717090e-03   1.217453e-04
  1.374651e-01   2.754375e-03   1.203335e-04
  1.376860e-01   2.316022e-03   1.196256e-04
  1.379068e-01   2.509935e-03   1.218168e-04
  1.381276e-01   2.370106e-03   1.190004e-04
  1.383485e-01   2.275997e-03   1.193128e-04
  1.385693e-01   2.122953e-03   1.187027e-04
  1.387901e-01   2.366538e-03   1.192825e-04
  1.390110e-01   2.174361e-03   1.193628e-04
  1.392318e-01   2.204146e-03   1.200227e-04
  1.394526e-01   2.266210e-03   1.180340e-04
  1.396735e-01   2.323131e-03   1.188828e-04
  1.398943e-01   2.280646e-03   1.180078e-04
  1.401151e-01   2.398506e-03   1.184075e-04
  1.403359e-01   2.455265e-03   1.199234e-04
  1.405568e-01   2.461764e-03   1.196998e-04
  1.407776e-01   2.372223e-03   1.177992e-04
  1.409984e-01   2.114872e-03   1.175466e-04
  1.412193e-01   2.191731e-03   1.175393e-04
  1.414401e-01   2.189242e-03   1.176404e-04
  1.416609e-01   2.218581e-03   1.180650e-04
  1.418818e-01   2.416084e-03   1.187044e-04
  1.421026e-01   2.273124e-03   1.171663e-04
  1.423234e-01   2.308337e-03   1.174129e-04
  1.425443e-01   2.333634e-03   1.173164e-04
  1.427651e-01   2.107880e-03   1.171471e-04
  1.429859e-01   2.225489e-03   1.173621e-04
  1.432067e-01   1.997713e-03   1.165414e-04
  1.434276e-01   2.125657e-03   1.164549e-04
  1.436484e-01   2.314209e-03   1.163408e-04
  1.438692e-01   2.272369e-03   1.169665e-04
  1.440901e-01   2.359567e-03   1.177686e-04
  1.443109e-01   2.197478e-03   1.160563e-04
  1.445317e-01   2.160675e-03   1.164472e-04
  1.447526e-01   2.260335e-03   1.161028e-04
  1.449734e-01   2.062525e-03   1.155838e-04
  1.451942e-01   2.167227e-03   1.154918e-04
  1.454150e-01   2.248597e-03   1.166395e-04
  1.456359e-01   2.085791e-03   1.156825e-04
  1.458567e-01   1.988344e-03   1.151233e-04
  1.460775e-01   2.301586e-03   1.165034e-04
  1.462984e-01   1.964995e-03   1.144966e-04
  1.465192e-01   2.104788e-03   1.155493e-04
  1.467400e-01   2.211169e-03   1.148163e-04
  1.469609e-01   2.271266e-03   1.149367e-04
  1.471817e-01   2.011691e-03   1.152166e-04
  1.474025e-01   1.951772e-03   1.150701e-04
  1.476234e-01   2.054790e-03   1.146231e-04
  1.478442e-01   2.049307e-03   1.149745e-04
  1.480650e-01   1.992243e-03   1.139767e-04
  1.482858e-01   1.957066e-03   1.131190e-04
  1.485067e-01   2.078040e-03   1.147757e-04
  1.487275e-01   1.912553e-03   1.142450e-04
  1.489483e-01   1.914933e-03   1.142454e-04
  1.491692e-01   1.743498e-03   1.133386e-04
  1.493900e-01   1.825494e-03   1.126401e-04
  1.496108e-01   2.034629e-03   1.135558e-04
  1.498317e-01   1.983374e-03   1.138643e-04
  1.500525e-01   1.942167e-03   1.137640e-04
  1.502733e-01   1.895663e-03   1.133061e-04
  1.504942e-01   2.133817e-03   1.131637e-04
  1.507150e-01   1.960600e-03   1.123985e-04
  1.509358e-01   1.784470e-03   1.131949e-04
  1.511567e-01   1.805073e-03   1.127823e-04
  1.513775e-01   2.024102e-03   1.139298e-04
  1.515983e-01   1.978772e-03   1.124864e-04
  1.518192e-01   2.036105e-03   1.117977e-04
  1.520400e-01   1.878347e-03   1.119614e-04
  1.522608e-01   1.700421e-03   1.124732e-04
  1.524816e-01   2.076607e-03   1.127319e-04
  1.527025e-01   1.996638e-03   1.130348e-04
  1.529233e-01   1.820637e-03   1.118534e-04
  1.531441e-01   1.908541e-03   1.111735e-04
  1.533650e-01   1.899846e-03   1.120651e-04
  1.535858e-01   1.586855e-03   1.108833e-04
  1.538066e-01   1.756899e-03   1.116541e-04
  1.540275e-01   1.599217e-03   1.118686e-04
  1.542483e-01   1.724731e-03   1.108880e-04
  1.544691e-01   1.696513e-03   1.104709e-04
  1.546899e-01   1.819782e-03   1.112091e-04
  1.549108e-01   1.593015e-03   1.105865e-04
  1.551316e-01   1.818846e-03   1.108307e-04
  1.553524e-01   1.808704e-03   1.114688e-04
  1.555733e-01   1.751845e-03   1.104709e-04
  1.557941e-01   1.788976e-03   1.106915e-04
  1.560149e-01   1.611430e-03   1.103340e-04
  1.562358e-01   1.718928e-03   1.100038e-04
  1.564566e-01   1.757059e-03   1.105102e-04
  1.566774e-01   1.876257e-03   1.109542e-04
  1.568982e-01   1.864904e-03   1.099936e-04
  1.571191e-01   1.796834e-03   1.103461e-04
  1.573399e-01   1.695948e-03   1.094896e-04
  1.575607e-01   1.672195e-03   1.097975e-04
  1.577816e-01   1.730906e-03   1.100157e-04
  1.580024e-01   1.788186e-03   1.098607e-04
  1.582232e-01   1.672574e-03   1.093557e-04
  1.584441e-01   1.691969e-03   1.095503e-04
  1.586649e-01   1.827654e-03   1.092967e-04
  1.588857e-01   1.557634e-03   1.089477e-04
  1.591066e-01   1.613957e-03   1.097127e-04
  1.593274e-01   1.721469e-03   1.091070e-04
  1.595482e-01   1.699681e-03   1.095459e-04
  1.597690e-01   1.789340e-03   1.086866e-04
  1.599899e-01   1.732243e-03   1.086085e-04
  1.602107e-01   1.719009e-03   1.089232e-04
  1.604316e-01   1.444968e-03   1.076912e-04
  1.606524e-01   1.785625e-03   1.091583e-04
  1.608732e-01   1.929890e-03   1.096651e-04
  1.610940e-01   1.605900e-03   1.082877e-04
  1.613149e-01   1.637350e-03   1.080000e-04
  1.615357e-01   1.596584e-03   1.076562e-04
  1.617565e-01   1.436743e-03   1.077459e-04
  1.619774e-01   1.712953e-03   1.078635e-04
  1.621982e-01   1.642758e-03   1.090434e-04
  1.624190e-01   1.636744e-03   1.075270e-04
  1.626399e-01   1.570174e-03   1.076683e-04
  1.628607e-01   1.871117e-03   1.081741e-04
  1.630815e-01   1.730383e-03   1.071097e-04
  1.633024e-01   1.503391e-03   1.076852e-04
  1.635232e-01   1.470819e-03   1.081930e-04
  1.637440e-01   1.713175e-03   1.068674e-04
  1.639648e-01   1.428488e-03   1.061985e-04
  1.641857e-01   1.516980e-03   1.073240e-04
  1.644065e-01   1.546300e-03   1.068834e-04
  1.646273e-01   1.448570e-03   1.074754e-04
  1.648482e-01   1.620187e-03   1.065846e-04
  1.650690e-01   1.601332e-03   1.065714e-04
  1.652898e-01   1.510937e-03   1.060543e-04
  1.655107e-01   1.660911e-03   1.068785e-04
  1.657315e-01   1.749048e-03   1.086195e-04
  1.659523e-01   1.276997e-03   1.093478e-04
  1.661731e-01   1.622448e-03   1.097103e-04
  1.663940e-01   1.349417e-03   1.090521e-04
  1.666148e-01   1.534122e-03   1.104216e-04
  1.668356e-01   1.498374e-03   1.109715e-04
  1.670565e-01   1.429230e-03   1.114198e-04
  1.672773e-01   1.435351e-03   1.112996e-04
  1.674981e-01   1.699026e-03   1.117909e-04
  1.677190e-01   1.555722e-03   1.126464e-04
  1.679398e-01   1.638160e-03   1.129939e-04
  1.681606e-01   1.595139e-03   1.127379e-04
  1.683815e-01   1.489465e-03   1.133879e-04
  1.686023e-01   1.347010e-03   1.126876e-04
  1.688231e-01   1.562069e-03   1.130218e-04
  1.690439e-01   1.336412e-03   1.137110e-04
  1.692648e-01   1.406548e-03   1.137924e-04
  1.694856e-01   1.443194e-03   1.145336e-04
  1.697064e-01   1.432658e-03   1.143510e-04
  1.699273e-01   1.463627e-03   1.135106e-04
  1.701481e-01   1.580709e-03   1.138544e-04
  1.703689e-01   1.408480e-03   1.133939e-04
  1.705898e-01   1.568105e-03   1.114403e-04
  1.708106e-01   1.462862e-03   1.107699e-04
  1.710314e-01   1.392026e-03   1.099468e-04
  1.712523e-01   1.249065e-03   1.097392e-04
  1.714731e-01   1.372506e-03   1.102871e-04
  1.716939e-01   1.421884e-03   1.099205e-04
  1.719148e-01   1.488118e-03   1.092568e-04
  1.721356e-01   1.463390e-03   1.087990e-04
  1.723564e-01   1.357284e-03   1.081607e-04
  1.725772e-01   1.514426e-03   1.081351e-04
  1.727981e-01   1.436430e-03   1.090201e-04
  1.730189e-01   1.281236e-03   1.086676e-04
  1.732397e-01   1.475702e-03   1.079110e-04
  1.734606e-01   1.304854e-03   1.067600e-04
  1.736814e-01   1.509750e-03   1.074199e-04
  1.739022e-01   1.360895e-03   1.069882e-04
  1.741231e-01   1.500257e-03   1.077416e-04
  1.743439e-01   1.341568e-03   1.082712e-04
  1.745647e-01   1.169934e-03   1.060467e-04
  1.747856e-01   1.443028e-03   1.065526e-04
  1.750064e-01   1.440770e-03   1.060920e-04
  1.752272e-01   1.521494e-03   1.068507e-04
  1.754480e-01   1.502528e-03   1.068986e-04
  1.756689e-01   1.251118e-03   1.062271e-04
  1.758897e-01   1.329905e-03   1.050835e-04
  1.761105e-01   1.218251e-03   1.052053e-04
  1.763314e-01   1.408905e-03   1.058398e-04
  1.765522e-01   1.456971e-03   1.054945e-04
  1.767730e-01   1.309508e-03   1.051843e-04
  1.769939e-01   1.328506e-03   1.062085e-04
  1.772147e-01   1.443808e-03   1.045673e-04
  1.774355e-01   1.372434e-03   1.045440e-04
  1.776563e-01   1.433649e-03   1.048542e-04
  1.778772e-01   1.236105e-03   1.048412e-04
  1.780980e-01   1.474525e-03   1.053132e-04
  1.783188e-01   1.203637e-03   1.041453e-04
  1.785397e-01   1.378528e-03   1.040176e-04
  1.787605e-01   1.364564e-03   1.043841e-04
  1.789813e-01   1.420774e-03   1.045029e-04
  1.792022e-01   1.257836e-03   1.039210e-04
  1.794230e-01   1.445681e-03   1.044281e-04
  1.796438e-01   1.515766e-03   1.040323e-04
  1.798647e-01   1.274282e-03   1.043631e-04
  1.800855e-01   1.299371e-03   1.033553e-04
  1.803063e-01   1.365553e-03   1.041194e-04
  1.805271e-01   1.268679e-03   1.033615e-04
  1.807480e-01   1.345629e-03   1.033926e-04
  1.809688e-01   1.360393e-03   1.034758e-04
  1.811896e-01   1.439440e-03   1.039512e-04
  1.814105e-01   1.318013e-03   1.033157e-04
  1.816313e-01   1.339862e-03   1.032821e-04
  1.818521e-01   1.115933e-03   1.019231e-04
  1.820730e-01   1.298637e-03   1.023996e-04
  1.822938e-01   1.367459e-03   1.030981e-04
  1.825146e-01   1.320029e-03   1.031819e-04
  1.827355e-01   1.387874e-03   1.027274e-04
  1.829563e-01   1.202826e-03   1.020412e-04
  1.831771e-01   1.168234e-03   1.015148e-04
  1.833980e-01   1.421955e-03   1.028593e-04
  1.836188e-01   1.400859e-03   1.022099e-04
  1.838396e-01   1.311013e-03   1.031163e-04
  1.840604e-01   1.284252e-03   1.020333e-04
  1.842813e-01   1.320873e-03   1.014878e-04
  1.845021e-01   1.344454e-03   1.012177e-04
  1.847229e-01   1.358051e-03   1.021618e-04
  1.849438e-01   1.334134e-03   1.017745e-04
  1.851646e-01   1.388821e-03   1.029851e-04
  1.853854e-01   1.236182e-03   1.010004e-04
  1.856063e-01   1.159316e-03   1.007841e-04
  1.858271e-01   1.305006e-03   1.015732e-04
  1.860479e-01   1.200136e-03   1.012940e-04
  1.862688e-01   1.484069e-03   1.022181e-04
  1.864896e-01   1.085794e-03   1.018459e-04
  1.867104e-01   1.294959e-03   1.004166e-04
  1.869312e-01   1.302873e-03   1.008408e-04
  1.871521e-01   1.199671e-03   1.011599e-04
  1.873729e-01   1.015798e-03   1.005024e-04
  1.875937e-01   1.284213e-03   1.012094e-04
  1.878146e-01   1.097662e-03   1.019079e-04
  1.880354e-01   1.192403e-03   9.982450e-05
  1.882562e-01   1.261566e-03   1.011838e-04
  1.884771e-01   1.293524e-03   1.008461e-04
  1.886979e-01   1.283924e-03   1.016253e-04
  1.889187e-01   1.136195e-03   1.015996e-04
  1.891395e-01   1.167680e-03   1.011780e-04
  1.893604e-01   1.301103e-03   1.010431e-04
  1.895812e-01   1.127153e-03   1.016094e-04
  1.898020e-01   1.297274e-03   1.013205e-04
  1.900229e-01   1.410752e-03   1.021979e-04
  1.902437e-01   1.122216e-03   1.018871e-04
  1.904645e-01   1.139689e-03   1.010463e-04
  1.906854e-01   1.129977e-03   1.016417e-04
  1.909062e-01   1.147801e-03   1.020748e-04
  1.911270e-01   1.219779e-03   1.018051e-04
  1.913479e-01   1.168383e-03   1.017108e-04
  1.915687e-01   1.285899e-03   1.016124e-04
  1.917895e-01   1.123140e-03   1.020349e-04
  1.920104e-01   1.222394e-03   1.023375e-04
  1.922312e-01   1.006751e-03   1.015969e-04
  1.924520e-01   8.952328e-04   1.011746e-04
  1.926729e-01   1.137636e-03   1.017684e-04
  1.928937e-01   1.133469e-03   1.015882e-04
  1.931145e-01   1.169501e-03   1.020494e-04
  1.933353e-01   1.187389e-03   1.025642e-04
  1.935562e-01   1.135801e-03   1.024215e-04
  1.937770e-01   1.191610e-03   1.018331e-04
  1.939978e-01   1.102055e-03   1.010629e-04
  1.942187e-01   1.269648e-03   1.023214e-04
  1.944395e-01   1.001833e-03   1.017929e-04
  1.946603e-01   1.032662e-03   1.029266e-04
  1.948812e-01   1.000242e-03   1.008018e-04
  1.951020e-01   1.034351e-03   1.011566e-04
  1.953228e-01   1.056244e-03   1.013638e-04
  1.955437e-01   1.072813e-03   1.013799e-04
  1.957645e-01   1.066635e-03   1.017550e-04
  1.959853e-01   9.872815e-04   1.024631e-04
  1.962061e-01   9.870175e-04   1.008907e-04
  1.964270e-01   1.129856e-03   1.007783e-04
  1.966478e-01   1.100436e-03   1.013834e-04
  1.968686e-01   1.057258e-03   1.011126e-04
  1.970895e-01   1.088235e-03   1.017799e-04
  1.973103e-01   9.880442e-04   1.021977e-04
  1.975311e-01   1.218647e-03   1.010166e-04
  1.977520e-01   9.707448e-04   1.009665e-04
  1.979728e-01   1.177419e-03   1.015431e-04
  1.981936e-01   1.221263e-03   1.012557e-04
  1.984144e-01   1.076222e-03   1.018871e-04
  1.986353e-01   9.743376e-04   1.021487e-04
  1.988561e-01   9.400399e-04   1.004169e-04
  1.990769e-01   1.115612e-03   1.018217e-04
  1.992978e-01   1.089146e-03   1.005811e-04
  1.995186e-01   9.238383e-04   1.019288e-04
  1.997394e-01   8.775952e-04   1.014494e-04
  1.999603e-01   9.204113e-04   1.009986e-04
  2.001811e-01   1.082527e-03   1.013383e-04
  2.004019e-01   1.129855e-03   1.016880e-04
  2.006228e-01   1.048519e-03   1.015062e-04
  2.008436e-01   9.398177e-04   1.014997e-04
  2.010644e-01   7.927418e-04   1.013024e-04
  2.012852e-01   8.302890e-04   1.011117e-04
  2.015061e-01   9.512249e-04   1.021507e-04
  2.017269e-01   8.780962e-04   1.008314e-04
  2.019477e-01   9.872319e-04   1.014358e-04
  2.021686e-01   9.739238e-04   1.020273e-04
  2.023894e-01   1.000599e-03   1.007482e-04
  2.026102e-01   7.307812e-04   1.009505e-04
  2.028311e-01   9.551543e-04   1.023103e-04
  2.030519e-01   1.052167e-03   1.017991e-04
  2.032727e-01   9.259982e-04   1.014805e-04
  2.034936e-01   7.874206e-04   1.013262e-04
  2.037144e-01   8.697336e-04   1.004866e-04
  2.039352e-01   8.927316e-04   1.021669e-04
  2.041561e-01   7.839191e-04   1.019109e-04
  2.043769e-01   1.136900e-03   1.020776e-04
  2.045977e-01   9.444635e-04   1.022630e-04
  2.048185e-01   8.796173e-04   1.012298e-04
  2.050394e-01   7.992056e-04   1.014442e-04
  2.052602e-01   9.502529e-04   1.030493e-04
  2.054810e-01   8.757049e-04   1.026903e-04
  2.057019e-01   7.961845e-04   1.026511e-04
  2.059227e-01   9.407295e-04   1.025175e-04
  2.061435e-01   7.089750e-04   1.012870e-04
  2.063644e-01   6.946908e-04   1.025337e-04
  2.065852e-01   9.086694e-04   1.035899e-04
  2.068060e-01   1.021481e-03   1.042845e-04
  2.070269e-01   7.923187e-04   1.027673e-04
  2.072477e-01   9.103515e-04   1.023832e-04
  2.074685e-01   8.301458e-04   1.025397e-04
  2.076893e-01   9.329078e-04   1.039535e-04
  2.079102e-01   8.749877e-04   1.035146e-04
  2.081310e-01   7.359214e-04   1.045505e-04
  2.083518e-01   8.796199e-04   1.032571e-04
  2.085727e-01   7.410700e-04   1.026774e-04
  2.087935e-01   8.092544e-04   1.034644e-04
  2.090143e-01   8.298469e-04   1.042295e-04
  2.092352e-01   7.980053e-04   1.041421e-04
  2.094560e-01   8.750873e-04   1.042104e-04
  2.096768e-01   7.025353e-04   1.037638e-04
  2.098976e-01   7.557671e-04   1.032435e-04
  2.101185e-01   9.425368e-04   1.038800e-04
  2.103393e-01   7.750946e-04   1.043192e-04
  2.105601e-01   1.007101e-03   1.045902e-04
  2.107810e-01   6.530710e-04   1.035865e-04
  2.110018e-01   7.464042e-04   1.036805e-04
  2.112226e-01   8.743823e-04   1.038862e-04
  2.114435e-01   7.940366e-04   1.039291e-04
  2.116643e-01   8.651823e-04   1.044740e-04
  2.118851e-01   7.615087e-04   1.037541e-04
  2.121060e-01   6.653962e-04   1.039171e-04
  2.123268e-01   7.475541e-04   1.046731e-04
  2.125476e-01   9.565460e-04   1.046216e-04
  2.127684e-01   6.843541e-04   1.042212e-04
  2.129893e-01   8.520168e-04   1.046931e-04
  2.132101e-01   9.531125e-04   1.040536e-04
  2.134310e-01   7.829407e-04   1.045576e-04
  2.136518e-01   7.317964e-04   1.047493e-04
  2.138726e-01   8.531884e-04   1.045058e-04
  2.140934e-01   5.896327e-04   1.051782e-04
  2.143143e-01   5.958762e-04   1.040576e-04
  2.145351e-01   7.237780e-04   1.038902e-04
  2.147559e-01   9.942255e-04   1.055067e-04
  2.149768e-01   7.540537e-04   1.055075e-04
  2.151976e-01   7.355715e-04   1.050439e-04
  2.154184e-01   7.651382e-04   1.048668e-04
  2.156393e-01   7.793910e-04   1.041674e-04
  2.158601e-01   6.111254e-04   1.048945e-04
  2.160809e-01   7.676127e-04   1.055486e-04
  2.163017e-01   8.609078e-04   1.056203e-04
  2.165226e-01   6.421826e-04   1.055265e-04
  2.167434e-01   8.064195e-04   1.047242e-04
  2.169642e-01   7.529239e-04   1.044000e-04
  2.171851e-01   7.277845e-04   1.054824e-04
  2.174059e-01   6.102180e-04   1.049243e-04
  2.176267e-01   7.412350e-04   1.062712e-04
  2.178476e-01   6.669276e-04   1.057649e-04
  2.180684e-01   7.678466e-04   1.039344e-04
  2.182892e-01   6.659248e-04   1.047096e-04
  2.185101e-01   7.467639e-04   1.052643e-04
  2.187309e-01   9.583379e-04   1.051827e-04
  2.189517e-01   7.609957e-04   1.061219e-04
  2.191725e-01   5.436201e-04   1.047809e-04
  2.193934e-01   6.708366e-04   1.044449e-04
  2.196142e-01   6.598764e-04   1.052939e-04
  2.198350e-01   6.527835e-04   1.050004e-04
  2.200559e-01   6.362216e-04   1.054317e-04
  2.202767e-01   6.646388e-04   1.056362e-04
  2.204975e-01   6.662918e-04   1.048960e-04
  2.207184e-01   6.452072e-04   1.043178e-04
  2.209392e-01   7.838520e-04   1.063136e-04
  2.211600e-01   5.821355e-04   1.051098e-04
  2.213808e-01   7.832969e-04   1.063985e-04
  2.216017e-01   5.308579e-04   1.059779e-04
  2.218225e-01   6.903844e-04   1.077768e-04
  2.220434e-01   6.728167e-04   1.095616e-04
  2.222642e-01   8.337578e-04   1.105427e-04
  2.224850e-01   5.730026e-04   1.110956e-04
  2.227058e-01   7.444372e-04   1.117378e-04
  2.229267e-01   5.994732e-04   1.114916e-04
  2.231475e-01   4.595456e-04   1.118527e-04
  2.233683e-01   5.571642e-04   1.133407e-04
  2.235892e-01   7.861269e-04   1.142932e-04
  2.238100e-01   6.194276e-04   1.147382e-04
  2.240308e-01   7.394794e-04   1.138704e-04
  2.242517e-01   3.917963e-04   1.142334e-04
  2.244725e-01   6.514889e-04   1.160025e-04
  2.246933e-01   6.872078e-04   1.170022e-04
  2.249142e-01   6.703571e-04   1.169972e-04
  2.251350e-01   5.761125e-04   1.166838e-04
  2.253558e-01   7.539631e-04   1.169391e-04
  2.255766e-01   7.468451e-04   1.178210e-04
  2.257975e-01   7.720895e-04   1.187503e-04
  2.260183e-01   5.372640e-04   1.193159e-04
  2.262391e-01   6.701382e-04   1.163656e-04
  2.264600e-01   7.763373e-04   1.154519e-04
  2.266808e-01   6.205651e-04   1.142915e-04
  2.269016e-01   7.825653e-04   1.145508e-04
  2.271225e-01   6.161040e-04   1.143528e-04
  2.273433e-01   5.928604e-04   1.148228e-04
  2.275641e-01   8.008295e-04   1.125269e-04
  2.277850e-01   6.918623e-04   1.123180e-04
  2.280058e-01   7.051302e-04   1.129732e-04
  2.282266e-01   4.764991e-04   1.131591e-04
  2.284474e-01   7.506769e-04   1.137397e-04
  2.286683e-01   7.410232e-04   1.125175e-04
  2.288891e-01   7.253669e-04   1.111713e-04
  2.291099e-01   6.082849e-04   1.118719e-04
  2.293308e-01   8.756905e-04   1.125736e-04
  2.295516e-01   5.224119e-04   1.117941e-04
  2.297724e-01   5.785635e-04   1.125938e-04
  2.299933e-01   5.934602e-04   1.118783e-04
  2.302141e-01   7.858710e-04   1.106520e-04
  2.304349e-01   6.498632e-04   1.112700e-04
  2.306557e-01   5.948583e-04   1.109586e-04
  2.308766e-01   6.745870e-04   1.117323e-04
  2.310974e-01   6.982251e-04   1.113747e-04
  2.313182e-01   7.119144e-04   1.115364e-04
  2.315391e-01   6.661541e-04   1.107598e-04
  2.317599e-01   6.913019e-04   1.110042e-04
  2.319807e-01   5.927043e-04   1.105641e-04
  2.322016e-01   6.795400e-04   1.106805e-04
  2.324224e-01   6.353474e-04   1.101518e-04
  2.326432e-01   6.327539e-04   1.109799e-04
  2.328641e-01   4.649356e-04   1.097433e-04
  2.330849e-01   4.952680e-04   1.101645e-04
  2.333057e-01   6.247960e-04   1.100166e-04
  2.335265e-01   6.786688e-04   1.107467e-04
  2.337474e-01   7.492656e-04   1.105003e-04
  2.339682e-01   7.313368e-04   1.108212e-04
  2.341890e-01   4.257467e-04   1.096489e-04
  2.344099e-01   7.025464e-04   1.104666e-04
  2.346307e-01   6.031383e-04   1.099871e-04
  2.348515e-01   4.733292e-04   1.099643e-04
  2.350724e-01   6.451817e-04   1.098803e-04
  2.352932e-01   4.557699e-04   1.110336e-04
  2.355140e-01   6.071870e-04   1.097973e-04
  2.357349e-01   8.052172e-04   1.101466e-04
  2.359557e-01   4.896893e-04   1.097649e-04
  2.361765e-01   4.089371e-04   1.098953e-04
  2.363974e-01   7.551630e-04   1.098249e-04
  2.366182e-01   6.292325e-04   1.110952e-04
  2.368390e-01   7.043549e-04   1.105237e-04
  2.370598e-01   5.151632e-04   1.099928e-04
  2.372807e-01   7.128188e-04   1.101877e-04
  2.375015e-01   4.911490e-04   1.088831e-04
  2.377223e-01   5.346057e-04   1.104179e-04
  2.379432e-01   5.603879e-04   1.109161e-04
  2.381640e-01   6.811527e-04   1.110456e-04
  2.383848e-01   5.375576e-04   1.099682e-04
  2.386057e-01   4.784487e-04   1.100312e-04
  2.388265e-01   7.037332e-04   1.100499e-04
  2.390473e-01   6.711558e-04   1.107678e-04
  2.392682e-01   6.521880e-04   1.104660e-04
  2.394890e-01   6.117988e-04   1.108168e-04
  2.397098e-01   5.526603e-04   1.099553e-04
  2.399306e-01   4.357557e-04   1.100575e-04
  2.401515e-01   5.982883e-04   1.104596e-04
  2.403723e-01   5.752384e-04   1.103181e-04
  2.405931e-01   6.202108e-04   1.108393e-04
  2.408140e-01   6.031053e-04   1.107544e-04
  2.410348e-01   7.829729e-04   1.101513e-04
  2.412556e-01   7.322076e-04   1.102556e-04
  2.414765e-01   6.517761e-04   1.104000e-04
  2.416973e-01   5.067076e-04   1.107990e-04
  2.419181e-01   9.650516e-04   1.106863e-04
  2.421389e-01   6.262076e-04   1.111249e-04
  2.423598e-01   6.180350e-04   1.102293e-04
  2.425806e-01   4.908507e-04   1.095585e-04
  2.428014e-01   3.928610e-04   1.101214e-04
  2.430223e-01   5.388779e-04   1.102100e-04
  2.432431e-01   5.044808e-04   1.104513e-04
  2.434639e-01   7.739927e-04   1.118943e-04
  2.436848e-01   6.700554e-04   1.100330e-04
  2.439056e-01   4.782055e-04   1.099822e-04
  2.441264e-01   4.664627e-04   1.104423e-04
  2.443473e-01   5.924124e-04   1.098917e-04
  2.445681e-01   5.963752e-04   1.095858e-04
  2.447889e-01   5.473059e-04   1.110217e-04
  2.450097e-01   6.417193e-04   1.109650e-04
  2.452306e-01   6.654002e-04   1.108969e-04
  2.454514e-01   5.415391e-04   1.098582e-04
  2.456723e-01   6.633718e-04   1.103647e-04
  2.458931e-01   4.082685e-04   1.104781e-04
  2.461139e-01   5.330415e-04   1.105214e-04
  2.463347e-01   6.099180e-04   1.108513e-04
  2.465556e-01   4.877963e-04   1.103216e-04
  2.467764e-01   3.362284e-04   1.101440e-04
  2.469972e-01   6.311032e-04   1.096078e-04
  2.472181e-01   6.844683e-04   1.107435e-04
  2.474389e-01   5.898236e-04   1.111290e-04
  2.476597e-01   5.668083e-04   1.114422e-04
  2.478806e-01   7.226131e-04   1.103632e-04
  2.481014e-01   4.307703e-04   1.096023e-04
  2.483222e-01   4.745552e-04   1.102052e-04
  2.485430e-01   5.635049e-04   1.102685e-04
  2.487639e-01   7.272162e-04   1.114289e-04
  2.489847e-01   7.047586e-04   1.117058e-04
  2.492055e-01   5.315283e-04   1.103951e-04
  2.494264e-01   5.239543e-04   1.094116e-04
  2.496472e-01   6.585236e-04   1.108392e-04
  2.498680e-01   5.340765e-04   1.102379e-04
  2.500889e-01   5.483098e-04   1.111360e-04
  2.503097e-01   5.930103e-04   1.110141e-04
  2.505305e-01   4.758851e-04   1.094009e-04
  2.507513e-01   4.721726e-04   1.096182e-04
  2.509722e-01   5.858494e-04   1.102139e-04
  2.511930e-01   4.673312e-04   1.104393e-04
  2.514138e-01   5.247473e-04   1.098484e-04
  2.516347e-01   4.486170e-04   1.112420e-04
  2.518555e-01   5.861539e-04   1.089367e-04
  2.520763e-01   5.925606e-04   1.099091e-04
  2.522972e-01   6.622249e-04   1.103768e-04
  2.525180e-01   4.258509e-04   1.097814e-04
  2.527388e-01   5.363304e-04   1.098442e-04
  2.529597e-01   4.742779e-04   1.099615e-04
  2.531805e-01   4.697925e-04   1.096461e-04
  2.534013e-01   6.181367e-04   1.093917e-04
  2.536222e-01   5.134845e-04   1.102029e-04
  2.538430e-01   4.956136e-04   1.093891e-04
  2.540638e-01   4.411863e-04   1.097720e-04
  2.542847e-01   4.299049e-04   1.096291e-04
  2.545055e-01   6.221838e-04   1.109589e-04
  2.547263e-01   3.032883e-04   1.091419e-04
  2.549471e-01   6.831575e-04   1.099329e-04
  2.551680e-01   7.387833e-04   1.100019e-04
  2.553888e-01   4.153511e-04   1.093295e-04
  2.556096e-01   4.875834e-04   1.105586e-04
  2.558305e-01   6.185290e-04   1.101143e-04
  2.560513e-01   4.219255e-04   1.103273e-04
  2.562721e-01   5.317470e-04   1.092140e-04
  2.564930e-01   3.477359e-04   1.094676e-04
  2.567138e-01   4.281203e-04   1.091951e-04
  2.569346e-01   3.334066e-04   1.101127e-04
  2.571555e-01   5.458134e-04   1.109463e-04
  2.573763e-01   3.683101e-04   1.092553e-04
  2.575971e-01   4.950672e-04   1.096486e-04
  2.578179e-01   4.487733e-04   1.093152e-04
  2.580388e-01   3.582239e-04   1.099949e-04
  2.582596e-01   6.430369e-04   1.100886e-04
  2.584804e-01   5.281909e-04   1.112446e-04
  2.587013e-01   4.098387e-04   1.092322e-04
  2.589221e-01   2.935770e-04   1.089889e-04
  2.591429e-01   7.393769e-04   1.104908e-04
  2.593638e-01   4.544801e-04   1.099275e-04
  2.595846e-01   4.181016e-04   1.102917e-04
  2.598054e-01   5.912295e-04   1.108715e-04
  2.600263e-01   5.823788e-04   1.101637e-04
  2.602471e-01   2.841800e-04   1.079910e-04
  2.604679e-01   6.009939e-04   1.106700e-04
  2.606887e-01   6.171329e-04   1.099293e-04
  2.609096e-01   4.939615e-04   1.103536e-04
  2.611304e-01   4.980899e-04   1.107320e-04
  2.613512e-01   5.408081e-04   1.098943e-04
  2.615721e-01   4.388954e-04   1.094154e-04
  2.617929e-01   4.907923e-04   1.100403e-04
  2.620137e-01   4.144104e-04   1.097576e-04
  2.622346e-01   7.375004e-04   1.102087e-04
  2.624554e-01   5.191207e-04   1.106783e-04
  2.626762e-01   5.432336e-04   1.095718e-04
  2.628971e-01   4.656700e-04   1.091821e-04
  2.631179e-01   5.184175e-04   1.099310e-04
  2.633387e-01   7.342442e-04   1.102363e-04
  2.635595e-01   6.668503e-04   1.098922e-04
  2.637804e-01   5.108774e-04   1.094090e-04
  2.640012e-01   7.209555e-04   1.105718e-04
  2.642220e-01   4.992163e-04   1.093922e-04
  2.644429e-01   4.668723e-04   1.093252e-04
  2.646637e-01   2.873292e-04   1.083475e-04
  2.648845e-01   3.683112e-04   1.093745e-04
  2.651054e-01   3.950140e-04   1.090303e-04
  2.653262e-01   3.936944e-04   1.094786e-04
  2.655470e-01   6.033812e-04   1.096217e-04
  2.657679e-01   5.113554e-04   1.095467e-04
  2.659887e-01   5.963667e-04   1.095927e-04
  2.662095e-01   4.503689e-04   1.091857e-04
  2.664303e-01   5.664888e-04   1.095223e-04
  2.666512e-01   5.475241e-04   1.105657e-04
  2.668720e-01   5.090108e-04   1.095856e-04
  2.670928e-01   5.334735e-04   1.089176e-04
  2.673137e-01   3.944812e-04   1.090179e-04
  2.675345e-01   4.992435e-04   1.089167e-04
  2.677553e-01   4.330450e-04   1.096748e-04
  2.679762e-01   4.738669e-04   1.105272e-04
  2.681970e-01   5.632321e-04   1.099319e-04
  2.684178e-01   4.968619e-04   1.090221e-04
  2.686386e-01   4.635398e-04   1.092042e-04
  2.688595e-01   5.690888e-04   1.091465e-04
  2.690803e-01   7.204736e-04   1.100279e-04
  2.693011e-01   3.766244e-04   1.103469e-04
  2.695220e-01   3.461810e-04   1.098116e-04
  2.697428e-01   4.375773e-04   1.085920e-04
  2.699636e-01   5.858106e-04   1.094033e-04
  2.701845e-01   6.266465e-04   1.096688e-04
  2.704053e-01   3.992673e-04   1.097406e-04
  2.706261e-01   5.106770e-04   1.101132e-04
  2.708470e-01   4.463539e-04   1.101087e-04
  2.710678e-01   5.888358e-04   1.087985e-04
  2.712886e-01   4.045008e-04   1.088910e-04
  2.715094e-01   5.505943e-04   1.097911e-04
  2.717303e-01   5.887885e-04   1.102490e-04
  2.719511e-01   4.147227e-04   1.099459e-04
  2.721719e-01   6.084278e-04   1.100315e-04
  2.723928e-01   6.099997e-04   1.092519e-04
  2.726136e-01   5.528683e-04   1.093481e-04
  2.728344e-01   5.184239e-04   1.098009e-04
  2.730553e-01   5.805208e-04   1.099900e-04
  2.732761e-01   5.941488e-04   1.097952e-04
  2.734969e-01   5.202076e-04   1.102967e-04
  2.737178e-01   5.788665e-04   1.098359e-04
  2.739386e-01   6.650568e-04   1.100809e-04
  2.741594e-01   5.108557e-04   1.092993e-04
  2.743802e-01   3.557069e-04   1.093971e-04
  2.746011e-01   5.170478e-04   1.097573e-04
  2.748219e-01   4.206931e-04   1.102295e-04
  2.750428e-01   4.014494e-04   1.095372e-04
  2.752636e-01   3.757804e-04   1.092271e-04
  2.754844e-01   1.986326e-04   1.095896e-04
  2.757052e-01   3.887852e-04   1.087913e-04
  2.759261e-01   4.681039e-04   1.096767e-04
  2.761469e-01   5.347768e-04   1.106457e-04
  2.763677e-01   5.186697e-04   1.105895e-04
  2.765886e-01   6.788250e-04   1.098890e-04
  2.768094e-01   3.086076e-04   1.094257e-04
  2.770302e-01   5.614660e-04   1.093330e-04
  2.772510e-01   4.804226e-04   1.104900e-04
  2.774719e-01   4.686274e-04   1.108329e-04
  2.776927e-01   4.890252e-04   1.137428e-04
  2.779136e-01   3.777045e-04   1.144682e-04
  2.781344e-01   6.865839e-04   1.164271e-04
  2.783552e-01   5.383854e-04   1.163808e-04
  2.785760e-01   4.590911e-04   1.172373e-04
  2.787969e-01   5.116358e-04   1.183940e-04
  2.790177e-01   4.906996e-04   1.196392e-04
  2.792385e-01   4.951781e-04   1.190533e-04
  2.794594e-01   4.604241e-04   1.196638e-04
  2.796802e-01   3.179379e-04   1.202746e-04
  2.799010e-01   4.155446e-04   1.215245e-04
  2.801219e-01   4.706119e-04   1.218765e-04
  2.803427e-01   4.393586e-04   1.228105e-04
  2.805635e-01   3.416506e-04   1.226669e-04
  2.807844e-01   4.000385e-04   1.233530e-04
  2.810052e-01   5.758873e-04   1.244534e-04
  2.812260e-01   2.153678e-04   1.244475e-04
  2.814468e-01   5.327720e-04   1.264152e-04
  2.816677e-01   2.556223e-04   1.252306e-04
  2.818885e-01   5.464241e-04   1.259497e-04
  2.821093e-01   4.848351e-04   1.226126e-04
  2.823302e-01   3.837179e-04   1.215718e-04
  2.825510e-01   2.752798e-04   1.213140e-04
  2.827718e-01   4.665779e-04   1.204027e-04
  2.829927e-01   4.844112e-04   1.197106e-04
  2.832135e-01   3.419583e-04   1.189016e-04
  2.834343e-01   4.051973e-04   1.183806e-04
  2.836552e-01   6.643342e-04   1.183391e-04
  2.838760e-01   4.834540e-04   1.182019e-04
  2.840968e-01   4.706350e-04   1.169250e-04
  2.843176e-01   9.815336e-05   1.175232e-04
  2.845385e-01   4.601507e-04   1.173204e-04
  2.847593e-01   3.628518e-04   1.165228e-04
  2.849801e-01   5.488408e-04   1.166786e-04
  2.852010e-01   2.642672e-04   1.162521e-04
  2.854218e-01   2.313058e-04   1.155312e-04
  2.856426e-01   3.002429e-04   1.160857e-04
  2.858635e-01   4.695795e-04   1.171524e-04
  2.860843e-01   1.027337e-04   1.152688e-04
  2.863051e-01   3.762720e-04   1.156603e-04
  2.865259e-01   4.234547e-04   1.152066e-04
  2.867468e-01   3.567589e-04   1.154572e-04
  2.869676e-01   5.004309e-04   1.160772e-04
  2.871884e-01   5.332371e-04   1.163808e-04
  2.874093e-01   2.430055e-04   1.142757e-04
  2.876301e-01   3.891406e-04   1.151010e-04
  2.878509e-01   4.866743e-04   1.148386e-04
  2.880718e-01   4.088165e-04   1.151601e-04
  2.882926e-01   4.264634e-04   1.151997e-04
  2.885134e-01   3.110800e-04   1.159706e-04
  2.887343e-01   3.996018e-04   1.147117e-04
  2.889551e-01   5.321302e-04   1.145211e-04
  2.891759e-01   5.534774e-04   1.148987e-04
  2.893967e-01   3.501536e-04   1.143036e-04
  2.896176e-01   5.074849e-04   1.153869e-04
  2.898384e-01   3.822383e-04   1.158427e-04
  2.900592e-01   3.333307e-04   1.139450e-04
  2.902801e-01   2.628048e-04   1.138447e-04
  2.905009e-01   3.477092e-04   1.137164e-04
  2.907217e-01   2.910039e-04   1.139669e-04
  2.909426e-01   4.145152e-04   1.141031e-04
  2.911634e-01   3.632429e-04   1.146175e-04
  2.913842e-01   3.804209e-04   1.145207e-04
  2.916051e-01   5.056458e-04   1.138027e-04
  2.918259e-01   4.425908e-04   1.140756e-04
  2.920467e-01   5.284569e-04   1.137874e-04
  2.922675e-01   4.820804e-04   1.143293e-04
  2.924884e-01   3.079145e-04   1.137178e-04
  2.927092e-01   4.622653e-04   1.146986e-04
  2.929300e-01   4.220238e-04   1.131054e-04
  2.931509e-01   3.658536e-04   1.134505e-04
  2.933717e-01   5.309462e-04   1.130990e-04
  2.935925e-01   3.703574e-04   1.133722e-04
  2.938134e-01   5.312425e-04   1.136799e-04
  2.940342e-01   5.742691e-04   1.149676e-04
  2.942550e-01   3.516894e-04   1.126801e-04
  2.944759e-01   5.090613e-04   1.129713e-04
  2.946967e-01   2.298902e-04   1.127856e-04
  2.949175e-01   5.880033e-04   1.134534e-04
  2.951383e-01   4.342234e-04   1.139345e-04
  2.953592e-01   3.205493e-04   1.139103e-04
  2.955800e-01   3.798155e-04   1.129646e-04
  2.958008e-01   2.648204e-04   1.121198e-04
  2.960217e-01   5.153202e-04   1.133033e-04
  2.962425e-01   4.439953e-04   1.128398e-04
  2.964633e-01   3.814660e-04   1.134630e-04
  2.966842e-01   4.390796e-04   1.145104e-04
  2.969050e-01   3.201288e-04   1.128112e-04
  2.971258e-01   3.122642e-04   1.126321e-04
  2.973467e-01   5.248065e-04   1.128446e-04
  2.975675e-01   3.840018e-04   1.128812e-04
  2.977883e-01   3.509627e-04   1.130202e-04
  2.980092e-01   5.062020e-04   1.134624e-04
  2.982300e-01   2.862083e-04   1.133808e-04
  2.984508e-01   3.993549e-04   1.125618e-04
  2.986716e-01   3.915110e-04   1.131581e-04
  2.988925e-01   3.309916e-04   1.125837e-04
  2.991133e-01   2.838604e-04   1.127522e-04
  2.993341e-01   2.559139e-04   1.130660e-04
  2.995550e-01   2.324659e-04   1.131880e-04
  2.997758e-01   3.005716e-04   1.122269e-04
  2.999966e-01   3.789859e-04   1.125957e-04
  3.002175e-01   4.390305e-04   1.127678e-04
  3.004383e-01   3.379861e-04   1.126025e-04
  3.006591e-01   3.603391e-04   1.128782e-04
  3.008800e-01   4.716992e-04   1.141192e-04
  3.011008e-01   4.522138e-04   1.121531e-04
  3.013216e-01   2.038094e-04   1.117713e-04
  3.015424e-01   5.227689e-04   1.121710e-04
  3.017633e-01   3.143304e-04   1.118684e-04
  3.019841e-01   4.573985e-04   1.130914e-04
  3.022049e-01   5.427973e-04   1.137203e-04
  3.024258e-01   4.255484e-04   1.119496e-04
  3.026466e-01   2.522974e-04   1.117129e-04
  3.028674e-01   3.759975e-04   1.116442e-04
  3.030883e-01   5.184957e-04   1.117411e-04
  3.033091e-01   4.898113e-04   1.124053e-04
  3.035299e-01   9.765405e-05   1.122063e-04
  3.037508e-01   1.987239e-04   1.111334e-04
  3.039716e-01   5.018755e-04   1.118751e-04
  3.041924e-01   4.882153e-04   1.117090e-04
  3.044133e-01   5.748227e-04   1.124212e-04
  3.046341e-01   5.150913e-04   1.120182e-04
  3.048549e-01   3.067828e-04   1.120323e-04
  3.050757e-01   4.934819e-04   1.124529e-04
  3.052966e-01   3.680029e-04   1.112237e-04
  3.055174e-01   4.817305e-04   1.113120e-04
  3.057382e-01   2.750259e-04   1.121257e-04
  3.059591e-01   3.078374e-04   1.115191e-04
  3.061799e-01   1.308514e-04   1.114177e-04
  3.064007e-01   2.289633e-04   1.116556e-04
  3.066216e-01   4.583731e-04   1.118869e-04
  3.068424e-01   3.903256e-04   1.114164e-04
  3.070632e-01   3.564029e-04   1.113298e-04
  3.072840e-01   3.403855e-04   1.116863e-04
  3.075049e-01   3.433881e-04   1.121219e-04
  3.077257e-01   3.315050e-04   1.128491e-04
  3.079465e-01   2.087196e-04   1.110595e-04
  3.081674e-01   3.337190e-04   1.108115e-04
  3.083882e-01   4.681702e-04   1.118723e-04
  3.086090e-01   3.708756e-04   1.116270e-04
  3.088299e-01   3.013169e-04   1.118115e-04
  3.090507e-01   4.749676e-04   1.131924e-04
  3.092715e-01   4.220554e-04   1.112840e-04
  3.094924e-01   3.856258e-04   1.117939e-04
  3.097132e-01   3.127671e-04   1.110964e-04
  3.099340e-01   4.226137e-04   1.117406e-04
  3.101548e-01   3.304743e-04   1.119916e-04
  3.103757e-01   3.652874e-04   1.127531e-04
  3.105965e-01   4.585260e-04   1.115736e-04
  3.108173e-01   3.686220e-04   1.113204e-04
  3.110382e-01   2.486814e-04   1.112883e-04
  3.112590e-01   4.247170e-04   1.113758e-04
  3.114798e-01   3.237872e-04   1.120332e-04
  3.117007e-01   3.161921e-04   1.120353e-04
  3.119215e-01   2.708894e-04   1.113755e-04
  3.121423e-01   3.897746e-04   1.116246e-04
  3.123631e-01   4.151435e-04   1.119880e-04
  3.125840e-01   1.407654e-04   1.108646e-04
  3.128048e-01   2.128842e-04   1.112967e-04
  3.130256e-01   3.283361e-04   1.117653e-04
  3.132465e-01   4.881025e-04   1.127365e-04
  3.134673e-01   4.103770e-04   1.116338e-04
  3.136881e-01   3.641193e-04   1.109379e-04
  3.139090e-01   2.217617e-04   1.113770e-04
  3.141298e-01   3.363745e-04   1.118556e-04
  3.143506e-01   3.908280e-04   1.120720e-04
  3.145715e-01   3.109271e-04   1.123683e-04
  3.147923e-01   5.108820e-04   1.117604e-04
  3.150131e-01   4.094184e-04   1.111945e-04
  3.152340e-01   2.326277e-04   1.115886e-04
  3.154548e-01   3.055962e-04   1.111227e-04
  3.156756e-01   2.836561e-04   1.117821e-04
  3.158964e-01   5.063685e-04   1.127232e-04
  3.161173e-01   3.540372e-04   1.115018e-04
  3.163381e-01   3.607861e-04   1.113772e-04
  3.165589e-01   3.127339e-04   1.113963e-04
  3.167798e-01   5.268492e-04   1.118610e-04
  3.170006e-01   3.601151e-04   1.116040e-04
  3.172214e-01   4.522841e-04   1.134194e-04
  3.174423e-01   5.595579e-04   1.109857e-04
  3.176631e-01   4.419219e-04   1.114946e-04
  3.178839e-01   5.065654e-04   1.117832e-04
  3.181048e-01   3.729848e-04   1.122238e-04
  3.183256e-01   3.272562e-04   1.114968e-04
  3.185464e-01   4.627475e-04   1.131629e-04
  3.187673e-01   3.003753e-04   1.110887e-04
  3.189881e-01   2.507841e-04   1.111275e-04
  3.192089e-01   3.414502e-04   1.117414e-04
  3.194297e-01   3.183233e-04   1.110255e-04
  3.196506e-01   3.350291e-04   1.118288e-04
  3.198714e-01   3.332676e-04   1.120826e-04
  3.200922e-01   3.552718e-04   1.125460e-04
  3.203131e-01   5.181463e-04   1.116847e-04
  3.205339e-01   3.998593e-04   1.114037e-04
  3.207547e-01   7.167001e-04   1.118044e-04
  3.209756e-01   2.006419e-04   1.115045e-04
  3.211964e-01   4.034980e-04   1.118016e-04
  3.214172e-01   3.958280e-04   1.126625e-04
  3.216381e-01   4.025357e-04   1.118606e-04
  3.218589e-01   2.807937e-04   1.117249e-04
  3.220797e-01   3.815899e-04   1.116545e-04
  3.223005e-01   4.377287e-04   1.111779e-04
  3.225214e-01   3.232392e-04   1.119754e-04
  3.227422e-01   6.408454e-04   1.130111e-04
  3.229630e-01   5.933159e-04   1.118959e-04
  3.231839e-01   2.869172e-04   1.106339e-04
  3.234047e-01   4.125594e-04   1.119485e-04
  3.236255e-01   2.376200e-04   1.120199e-04
  3.238464e-01   4.394410e-04   1.117487e-04
  3.240672e-01   3.290929e-04   1.123456e-04
  3.242880e-01   2.085901e-04   1.115470e-04
  3.245089e-01   3.070900e-04   1.107158e-04
  3.247297e-01   4.069721e-04   1.113157e-04
  3.249505e-01   2.282016e-04   1.115665e-04
  3.251713e-01   3.045999e-04   1.114838e-04
  3.253922e-01   2.727477e-04   1.129988e-04
  3.256130e-01   3.136741e-04   1.122275e-04
  3.258338e-01   3.356574e-04   1.114303e-04
  3.260547e-01   2.122501e-04   1.101421e-04
  3.262755e-01   3.318029e-04   1.118768e-04
  3.264963e-01   4.028872e-04   1.116981e-04
  3.267172e-01   2.539152e-04   1.120139e-04
  3.269380e-01   1.042592e-04   1.118242e-04
  3.271588e-01   3.489534e-04   1.112480e-04
  3.273797e-01   3.308213e-04   1.119813e-04
  3.276005e-01   4.588821e-04   1.114912e-04
  3.278213e-01   1.737849e-04   1.110576e-04
  3.280421e-01   3.463532e-04   1.122980e-04
  3.282630e-01   1.724652e-04   1.125186e-04
  3.284838e-01   5.288202e-05   1.101062e-04
  3.287046e-01   3.750290e-04   1.121571e-04
  3.289255e-01   4.165772e-04   1.116460e-04
  3.291463e-01   2.424142e-04   1.114577e-04
  3.293671e-01   3.562650e-04   1.118326e-04
  3.295880e-01   3.846636e-04   1.127562e-04
  3.298088e-01   4.899218e-04   1.113104e-04
  3.300296e-01   2.903510e-04   1.116207e-04
  3.302504e-01   3.503407e-04   1.112465e-04
  3.304713e-01   3.006819e-04   1.116029e-04
  3.306921e-01   4.101167e-04   1.125968e-04
  3.309129e-01   2.355128e-04   1.119162e-04
  3.311338e-01   4.807854e-04   1.120401e-04
  3.313546e-01   3.628899e-04   1.114953e-04
  3.315754e-01   4.852572e-04   1.111277e-04
  3.317963e-01   2.916204e-04   1.113835e-04
  3.320171e-01   2.053721e-04   1.116315e-04
  3.322379e-01   2.514756e-04   1.120256e-04
  3.324588e-01   5.626774e-04   1.132796e-04
  3.326796e-01   6.602773e-04   1.119182e-04
  3.329004e-01   3.935595e-04   1.117374e-04
  3.331212e-01   2.746575e-04   1.125808e-04
  3.333421e-01   4.561640e-04   1.137242e-04
  3.335629e-01   3.849603e-04   1.165744e-04
  3.337837e-01   1.887066e-04   1.177765e-04
  3.340046e-01   4.448882e-04   1.191612e-04
  3.342254e-01   3.706194e-04   1.200075e-04
  3.344462e-01   4.247193e-04   1.225739e-04
  3.346671e-01   2.860192e-04   1.209526e-04
  3.348879e-01   2.876060e-04   1.215432e-04
  3.351087e-01   4.439346e-04   1.234351e-04
  3.353296e-01   3.438482e-04   1.238584e-04
  3.355504e-01   2.572654e-04   1.243206e-04
  3.357712e-01   3.067661e-04   1.258290e-04
  3.359920e-01   1.645177e-04   1.268175e-04
  3.362129e-01   2.138560e-04   1.272988e-04
  3.364337e-01   6.532255e-04   1.299452e-04
  3.366545e-01   2.544777e-04   1.274910e-04
  3.368754e-01   1.870031e-04   1.302550e-04
  3.370962e-01   2.546460e-04   1.305414e-04
  3.373170e-01   4.037259e-04   1.321782e-04
  3.375379e-01   1.982640e-04   1.320470e-04
  3.377587e-01   2.367686e-04   1.327709e-04
  3.379795e-01   1.430058e-04   1.296349e-04
  3.382004e-01   1.733570e-04   1.268084e-04
  3.384212e-01   4.556844e-04   1.253761e-04
  3.386420e-01   3.242198e-04   1.247042e-04
  3.388628e-01   2.035976e-04   1.249087e-04
  3.390837e-01   3.047007e-04   1.252793e-04
  3.393045e-01   1.487733e-04   1.247678e-04
  3.395254e-01   5.343771e-04   1.243271e-04
  3.397462e-01   3.493217e-04   1.246238e-04
  3.399670e-01  -1.247129e-06   1.213407e-04
  3.401878e-01   2.252209e-04   1.240939e-04
  3.404087e-01   3.948664e-04   1.223358e-04
  3.406295e-01   4.214741e-04   1.240525e-04
  3.408503e-01   2.805836e-04   1.219973e-04
  3.410712e-01   3.633016e-04   1.214870e-04
  3.412920e-01   2.384462e-04   1.208449e-04
  3.415128e-01   4.498618e-04   1.231914e-04
  3.417336e-01   3.714826e-04   1.214086e-04
  3.419545e-01   1.007119e-04   1.226368e-04
  3.421753e-01   8.886548e-05   1.209959e-04
  3.423962e-01   3.655660e-04   1.207986e-04
  3.426170e-01   4.344267e-04   1.217010e-04
  3.428378e-01   4.562741e-04   1.224086e-04
  3.430586e-01   1.346824e-04   1.217540e-04
  3.432795e-01   2.037300e-04   1.234468e-04
  3.435003e-01   1.094024e-04   1.227709e-04
  3.437211e-01   1.452893e-04   1.210381e-04
  3.439420e-01   3.071036e-04   1.215823e-04
  3.441628e-01   5.721789e-04   1.232402e-04
  3.443836e-01   1.400311e-04   1.220131e-04
  3.446045e-01   1.804220e-04   1.233590e-04
  3.448253e-01   1.972065e-04   1.237857e-04
  3.450461e-01   3.080579e-04   1.222182e-04
  3.452670e-01   4.095987e-04   1.238757e-04
  3.454878e-01   4.924505e-04   1.235502e-04
  3.457086e-01   4.837247e-04   1.236552e-04
  3.459294e-01   3.103782e-04   1.241235e-04
  3.461503e-01   4.066989e-04   1.257662e-04
  3.463711e-01   2.521946e-04   1.231162e-04
  3.465919e-01   2.383921e-04   1.245913e-04
  3.468128e-01   5.063796e-04   1.240806e-04
  3.470336e-01   3.488710e-04   1.255763e-04
  3.472544e-01   7.337548e-05   1.245457e-04
  3.474753e-01   3.889362e-04   1.264739e-04
  3.476961e-01   4.273095e-04   1.241979e-04
  3.479169e-01   3.782300e-04   1.255022e-04
  3.481378e-01   3.079547e-04   1.238603e-04
  3.483586e-01   3.382644e-04   1.260402e-04
  3.485794e-01   3.558227e-04   1.265406e-04
  3.488002e-01   2.053314e-04   1.269645e-04
  3.490211e-01   2.760255e-04   1.261385e-04
  3.492419e-01   3.778721e-04   1.264066e-04
  3.494627e-01   2.105649e-04   1.257998e-04
  3.496836e-01   1.826875e-04   1.261583e-04
  3.499044e-01   2.719312e-04   1.272009e-04
  3.501252e-01   6.645583e-05   1.266813e-04
  3.503461e-01   1.593375e-04   1.286181e-04
  3.505669e-01   4.038958e-04   1.270378e-04
  3.507877e-01   3.259982e-04   1.277385e-04
  3.510085e-01   2.757781e-04   1.273030e-04
  3.512294e-01   7.018042e-04   1.294103e-04
  3.514502e-01   2.316905e-04   1.276844e-04
  3.516710e-01   2.941859e-04   1.311596e-04
  3.518919e-01   2.570195e-04   1.279682e-04
  3.521127e-01   2.602757e-04   1.283711e-04
  3.523335e-01   2.413702e-04   1.287467e-04
  3.525544e-01   2.439157e-04   1.299941e-04
  3.527752e-01   5.789313e-04   1.303167e-04
  3.529960e-01   1.814714e-04   1.310774e-04
  3.532169e-01   2.174296e-04   1.304068e-04
  3.534377e-01   1.814727e-04   1.298253e-04
  3.536585e-01   2.674775e-04   1.305682e-04
  3.538793e-01   2.185408e-04   1.303151e-04
  3.541002e-01   3.211293e-04   1.326244e-04
  3.543210e-01   2.109766e-04   1.318519e-04
  3.545418e-01   4.201416e-04   1.320906e-04
  3.547627e-01   3.643675e-04   1.320085e-04
  3.549835e-01   4.250106e-04   1.324986e-04
  3.552043e-01   2.489558e-04   1.326063e-04
  3.554252e-01   5.303532e-04   1.331485e-04
  3.556460e-01   3.010617e-04   1.349897e-04
  3.558668e-01   2.489734e-04   1.350782e-04
  3.560877e-01   4.392228e-04   1.330947e-04
  3.563085e-01   3.745771e-04   1.343123e-04
  3.565293e-01   3.803665e-04   1.344046e-04
  3.567501e-01   3.042624e-04   1.344999e-04
  3.569710e-01   4.347866e-04   1.371466e-04
  3.571918e-01   4.384909e-04   1.372738e-04
  3.574126e-01   1.799970e-05   1.353928e-04
  3.576335e-01   1.100986e-04   1.344010e-04
  3.578543e-01   2.161952e-04   1.361225e-04
  3.580751e-01   1.765138e-04   1.367065e-04
  3.582960e-01   1.027669e-04   1.357751e-04
  3.585168e-01   1.560078e-04   1.380805e-04
  3.587376e-01   1.409247e-04   1.354218e-04
  3.589585e-01   8.784739e-05   1.352859e-04
  3.591793e-01   2.399951e-04   1.358234e-04
  3.594001e-01   3.713968e-04   1.369120e-04
  3.596209e-01   4.296463e-04   1.371689e-04
  3.598418e-01   4.065793e-04   1.383292e-04
  3.600626e-01   1.723103e-04   1.372113e-04
  3.602834e-01   1.939492e-04   1.368261e-04
  3.605043e-01   5.316580e-04   1.376915e-04
  3.607251e-01   2.525110e-04   1.385996e-04
  3.609459e-01   2.403238e-04   1.381117e-04
  3.611668e-01   9.524468e-05   1.401986e-04
  3.613876e-01   1.112745e-04   1.417147e-04
  3.616084e-01   3.254049e-04   1.386718e-04
  3.618293e-01   2.903505e-04   1.407992e-04
  3.620501e-01   4.066743e-04   1.410361e-04
  3.622709e-01   2.377873e-04   1.404377e-04
  3.624918e-01   4.565809e-04   1.423213e-04
  3.627126e-01   5.911977e-04   1.447960e-04
  3.629334e-01   4.061652e-04   1.400350e-04
  3.631542e-01   9.866311e-05   1.407697e-04
  3.633751e-01   4.502214e-04   1.404456e-04
  3.635959e-01   2.753310e-04   1.423971e-04
  3.638167e-01  -1.544648e-04   1.416701e-04
  3.640376e-01   3.119602e-04   1.446706e-04
  3.642584e-01   1.914624e-04   1.422987e-04
  3.644792e-01  -2.508223e-05   1.423080e-04
  3.647001e-01   2.115116e-04   1.437437e-04
  3.649209e-01   3.786151e-04   1.445305e-04
  3.651417e-01   3.018599e-04   1.471209e-04
  3.653626e-01   6.393387e-04   1.483377e-04
  3.655834e-01   4.168115e-04   1.483976e-04
  3.658042e-01   1.711501e-04   1.466275e-04
  3.660251e-01   5.669382e-04   1.485434e-04
  3.662459e-01   2.055936e-04   1.477260e-04
  3.664667e-01   9.650295e-06   1.502035e-04
  3.666875e-01   2.002881e-04   1.513289e-04
  3.669084e-01   3.303366e-05   1.522357e-04
  3.671292e-01   1.639554e-04   1.508152e-04
  3.673500e-01   2.886968e-04   1.528736e-04
  3.675709e-01   3.971657e-04   1.541242e-04
  3.677917e-01   3.990793e-04   1.547370e-04
  3.680125e-01   5.640221e-04   1.572822e-04
  3.682334e-01   2.997619e-04   1.590701e-04
  3.684542e-01   4.437128e-04   1.567301e-04
  3.686750e-01   5.217224e-04   1.585948e-04
  3.688959e-01   1.300115e-04   1.581905e-04
  3.691167e-01   6.597701e-04   1.612314e-04
  3.693375e-01   6.122854e-04   1.631195e-04
  3.695583e-01   3.374440e-04   1.668301e-04
  3.697792e-01   7.109188e-04   1.648647e-04
  3.700000e-01   4.286618e-04   1.635106e-04
range-from: 1
range-to: 1662
data-frames-directory: /home/markus/projects/SEC-SAXS/data/sm16028-7_20171126/processing/pypline/raw_dat/chNET1_dp10_long
parent-buffer-frame-index-first: 1
parent-buffer-frame-index-last: 620
parent-buffer-frames: 00001_chNET1_dp10_long.dat 00002_chNET1_dp10_long.dat 00003_chNET1_dp10_long.dat 00004_chNET1_dp10_long.dat 00005_chNET1_dp10_long.dat 00006_chNET1_dp10_long.dat 00007_chNET1_dp10_long.dat 00008_chNET1_dp10_long.dat 00009_chNET1_dp10_long.dat 00010_chNET1_dp10_long.dat 00011_chNET1_dp10_long.dat 00012_chNET1_dp10_long.dat 00013_chNET1_dp10_long.dat 00014_chNET1_dp10_long.dat 00015_chNET1_dp10_long.dat 00016_chNET1_dp10_long.dat 00017_chNET1_dp10_long.dat 00018_chNET1_dp10_long.dat 00019_chNET1_dp10_long.dat 00020_chNET1_dp10_long.dat 00021_chNET1_dp10_long.dat 00022_chNET1_dp10_long.dat 00023_chNET1_dp10_long.dat 00024_chNET1_dp10_long.dat 00025_chNET1_dp10_long.dat 00026_chNET1_dp10_long.dat 00027_chNET1_dp10_long.dat 00028_chNET1_dp10_long.dat 00029_chNET1_dp10_long.dat 00030_chNET1_dp10_long.dat 00031_chNET1_dp10_long.dat 00032_chNET1_dp10_long.dat 00033_chNET1_dp10_long.dat 00034_chNET1_dp10_long.dat 00035_chNET1_dp10_long.dat 00036_chNET1_dp10_long.dat 00037_chNET1_dp10_long.dat 00038_chNET1_dp10_long.dat 00039_chNET1_dp10_long.dat 00040_chNET1_dp10_long.dat 00041_chNET1_dp10_long.dat 00042_chNET1_dp10_long.dat 00043_chNET1_dp10_long.dat 00044_chNET1_dp10_long.dat 00045_chNET1_dp10_long.dat 00046_chNET1_dp10_long.dat 00047_chNET1_dp10_long.dat 00048_chNET1_dp10_long.dat 00049_chNET1_dp10_long.dat 00050_chNET1_dp10_long.dat 00051_chNET1_dp10_long.dat 00052_chNET1_dp10_long.dat 00053_chNET1_dp10_long.dat 00054_chNET1_dp10_long.dat 00055_chNET1_dp10_long.dat 00056_chNET1_dp10_long.dat 00057_chNET1_dp10_long.dat 00058_chNET1_dp10_long.dat 00059_chNET1_dp10_long.dat 00060_chNET1_dp10_long.dat 00061_chNET1_dp10_long.dat 00062_chNET1_dp10_long.dat 00063_chNET1_dp10_long.dat 00064_chNET1_dp10_long.dat 00065_chNET1_dp10_long.dat 00066_chNET1_dp10_long.dat 00067_chNET1_dp10_long.dat 00068_chNET1_dp10_long.dat 00069_chNET1_dp10_long.dat 00070_chNET1_dp10_long.dat 00071_chNET1_dp10_long.dat 00072_chNET1_dp10_long.dat 00073_chNET1_dp10_long.dat 00074_chNET1_dp10_long.dat 00075_chNET1_dp10_long.dat 00076_chNET1_dp10_long.dat 00077_chNET1_dp10_long.dat 00078_chNET1_dp10_long.dat 00079_chNET1_dp10_long.dat 00080_chNET1_dp10_long.dat 00081_chNET1_dp10_long.dat 00082_chNET1_dp10_long.dat 00083_chNET1_dp10_long.dat 00084_chNET1_dp10_long.dat 00085_chNET1_dp10_long.dat 00086_chNET1_dp10_long.dat 00087_chNET1_dp10_long.dat 00088_chNET1_dp10_long.dat 00089_chNET1_dp10_long.dat 00090_chNET1_dp10_long.dat 00091_chNET1_dp10_long.dat 00092_chNET1_dp10_long.dat 00093_chNET1_dp10_long.dat 00094_chNET1_dp10_long.dat 00095_chNET1_dp10_long.dat 00096_chNET1_dp10_long.dat 00097_chNET1_dp10_long.dat 00098_chNET1_dp10_long.dat 00099_chNET1_dp10_long.dat 00100_chNET1_dp10_long.dat 00101_chNET1_dp10_long.dat 00102_chNET1_dp10_long.dat 00103_chNET1_dp10_long.dat 00104_chNET1_dp10_long.dat 00105_chNET1_dp10_long.dat 00106_chNET1_dp10_long.dat 00107_chNET1_dp10_long.dat 00108_chNET1_dp10_long.dat 00109_chNET1_dp10_long.dat 00110_chNET1_dp10_long.dat 00111_chNET1_dp10_long.dat 00112_chNET1_dp10_long.dat 00113_chNET1_dp10_long.dat 00114_chNET1_dp10_long.dat 00115_chNET1_dp10_long.dat 00116_chNET1_dp10_long.dat 00117_chNET1_dp10_long.dat 00118_chNET1_dp10_long.dat 00119_chNET1_dp10_long.dat 00120_chNET1_dp10_long.dat 00121_chNET1_dp10_long.dat 00122_chNET1_dp10_long.dat 00123_chNET1_dp10_long.dat 00124_chNET1_dp10_long.dat 00125_chNET1_dp10_long.dat 00126_chNET1_dp10_long.dat 00127_chNET1_dp10_long.dat 00128_chNET1_dp10_long.dat 00129_chNET1_dp10_long.dat 00130_chNET1_dp10_long.dat 00131_chNET1_dp10_long.dat 00132_chNET1_dp10_long.dat 00133_chNET1_dp10_long.dat 00134_chNET1_dp10_long.dat 00135_chNET1_dp10_long.dat 00136_chNET1_dp10_long.dat 00137_chNET1_dp10_long.dat 00138_chNET1_dp10_long.dat 00139_chNET1_dp10_long.dat 00140_chNET1_dp10_long.dat 00141_chNET1_dp10_long.dat 00142_chNET1_dp10_long.dat 00143_chNET1_dp10_long.dat 00144_chNET1_dp10_long.dat 00145_chNET1_dp10_long.dat 00146_chNET1_dp10_long.dat 00147_chNET1_dp10_long.dat 00148_chNET1_dp10_long.dat 00149_chNET1_dp10_long.dat 00150_chNET1_dp10_long.dat 00151_chNET1_dp10_long.dat 00152_chNET1_dp10_long.dat 00153_chNET1_dp10_long.dat 00154_chNET1_dp10_long.dat 00155_chNET1_dp10_long.dat 00156_chNET1_dp10_long.dat 00157_chNET1_dp10_long.dat 00158_chNET1_dp10_long.dat 00159_chNET1_dp10_long.dat 00160_chNET1_dp10_long.dat 00161_chNET1_dp10_long.dat 00162_chNET1_dp10_long.dat 00163_chNET1_dp10_long.dat 00164_chNET1_dp10_long.dat 00165_chNET1_dp10_long.dat 00166_chNET1_dp10_long.dat 00167_chNET1_dp10_long.dat 00168_chNET1_dp10_long.dat 00169_chNET1_dp10_long.dat 00170_chNET1_dp10_long.dat 00171_chNET1_dp10_long.dat 00172_chNET1_dp10_long.dat 00173_chNET1_dp10_long.dat 00174_chNET1_dp10_long.dat 00175_chNET1_dp10_long.dat 00176_chNET1_dp10_long.dat 00177_chNET1_dp10_long.dat 00178_chNET1_dp10_long.dat 00179_chNET1_dp10_long.dat 00180_chNET1_dp10_long.dat 00181_chNET1_dp10_long.dat 00182_chNET1_dp10_long.dat 00183_chNET1_dp10_long.dat 00184_chNET1_dp10_long.dat 00185_chNET1_dp10_long.dat 00186_chNET1_dp10_long.dat 00187_chNET1_dp10_long.dat 00188_chNET1_dp10_long.dat 00189_chNET1_dp10_long.dat 00190_chNET1_dp10_long.dat 00191_chNET1_dp10_long.dat 00192_chNET1_dp10_long.dat 00193_chNET1_dp10_long.dat 00194_chNET1_dp10_long.dat 00195_chNET1_dp10_long.dat 00196_chNET1_dp10_long.dat 00197_chNET1_dp10_long.dat 00198_chNET1_dp10_long.dat 00199_chNET1_dp10_long.dat 00200_chNET1_dp10_long.dat 00201_chNET1_dp10_long.dat 00202_chNET1_dp10_long.dat 00203_chNET1_dp10_long.dat 00204_chNET1_dp10_long.dat 00205_chNET1_dp10_long.dat 00206_chNET1_dp10_long.dat 00207_chNET1_dp10_long.dat 00208_chNET1_dp10_long.dat 00209_chNET1_dp10_long.dat 00210_chNET1_dp10_long.dat 00211_chNET1_dp10_long.dat 00212_chNET1_dp10_long.dat 00213_chNET1_dp10_long.dat 00214_chNET1_dp10_long.dat 00215_chNET1_dp10_long.dat 00216_chNET1_dp10_long.dat 00217_chNET1_dp10_long.dat 00218_chNET1_dp10_long.dat 00219_chNET1_dp10_long.dat 00220_chNET1_dp10_long.dat 00221_chNET1_dp10_long.dat 00222_chNET1_dp10_long.dat 00223_chNET1_dp10_long.dat 00224_chNET1_dp10_long.dat 00225_chNET1_dp10_long.dat 00226_chNET1_dp10_long.dat 00227_chNET1_dp10_long.dat 00228_chNET1_dp10_long.dat 00229_chNET1_dp10_long.dat 00230_chNET1_dp10_long.dat 00231_chNET1_dp10_long.dat 00232_chNET1_dp10_long.dat 00233_chNET1_dp10_long.dat 00234_chNET1_dp10_long.dat 00235_chNET1_dp10_long.dat 00236_chNET1_dp10_long.dat 00237_chNET1_dp10_long.dat 00238_chNET1_dp10_long.dat 00239_chNET1_dp10_long.dat 00240_chNET1_dp10_long.dat 00241_chNET1_dp10_long.dat 00242_chNET1_dp10_long.dat 00243_chNET1_dp10_long.dat 00244_chNET1_dp10_long.dat 00245_chNET1_dp10_long.dat 00246_chNET1_dp10_long.dat 00247_chNET1_dp10_long.dat 00248_chNET1_dp10_long.dat 00503_chNET1_dp10_long.dat 00504_chNET1_dp10_long.dat 00505_chNET1_dp10_long.dat 00506_chNET1_dp10_long.dat 00507_chNET1_dp10_long.dat 00508_chNET1_dp10_long.dat 00509_chNET1_dp10_long.dat 00510_chNET1_dp10_long.dat 00511_chNET1_dp10_long.dat 00512_chNET1_dp10_long.dat 00513_chNET1_dp10_long.dat 00514_chNET1_dp10_long.dat 00515_chNET1_dp10_long.dat 00516_chNET1_dp10_long.dat 00517_chNET1_dp10_long.dat 00518_chNET1_dp10_long.dat 00519_chNET1_dp10_long.dat 00520_chNET1_dp10_long.dat 00521_chNET1_dp10_long.dat 00522_chNET1_dp10_long.dat 00523_chNET1_dp10_long.dat 00524_chNET1_dp10_long.dat 00525_chNET1_dp10_long.dat 00526_chNET1_dp10_long.dat 00527_chNET1_dp10_long.dat 00528_chNET1_dp10_long.dat 00529_chNET1_dp10_long.dat 00530_chNET1_dp10_long.dat 00531_chNET1_dp10_long.dat 00532_chNET1_dp10_long.dat 00533_chNET1_dp10_long.dat 00534_chNET1_dp10_long.dat 00535_chNET1_dp10_long.dat 00536_chNET1_dp10_long.dat 00537_chNET1_dp10_long.dat 00538_chNET1_dp10_long.dat 00539_chNET1_dp10_long.dat 00540_chNET1_dp10_long.dat 00541_chNET1_dp10_long.dat 00542_chNET1_dp10_long.dat 00543_chNET1_dp10_long.dat 00544_chNET1_dp10_long.dat 00545_chNET1_dp10_long.dat 00546_chNET1_dp10_long.dat 00547_chNET1_dp10_long.dat 00548_chNET1_dp10_long.dat 00549_chNET1_dp10_long.dat 00550_chNET1_dp10_long.dat 00551_chNET1_dp10_long.dat 00552_chNET1_dp10_long.dat 00553_chNET1_dp10_long.dat 00554_chNET1_dp10_long.dat 00555_chNET1_dp10_long.dat 00556_chNET1_dp10_long.dat 00557_chNET1_dp10_long.dat 00558_chNET1_dp10_long.dat 00559_chNET1_dp10_long.dat 00560_chNET1_dp10_long.dat 00561_chNET1_dp10_long.dat 00562_chNET1_dp10_long.dat 00563_chNET1_dp10_long.dat 00564_chNET1_dp10_long.dat 00565_chNET1_dp10_long.dat 00566_chNET1_dp10_long.dat 00567_chNET1_dp10_long.dat 00568_chNET1_dp10_long.dat 00569_chNET1_dp10_long.dat 00570_chNET1_dp10_long.dat 00571_chNET1_dp10_long.dat 00572_chNET1_dp10_long.dat 00573_chNET1_dp10_long.dat 00574_chNET1_dp10_long.dat 00575_chNET1_dp10_long.dat 00576_chNET1_dp10_long.dat 00577_chNET1_dp10_long.dat 00578_chNET1_dp10_long.dat 00579_chNET1_dp10_long.dat 00580_chNET1_dp10_long.dat 00581_chNET1_dp10_long.dat 00582_chNET1_dp10_long.dat 00583_chNET1_dp10_long.dat 00584_chNET1_dp10_long.dat 00585_chNET1_dp10_long.dat 00586_chNET1_dp10_long.dat 00587_chNET1_dp10_long.dat 00588_chNET1_dp10_long.dat 00589_chNET1_dp10_long.dat 00590_chNET1_dp10_long.dat 00591_chNET1_dp10_long.dat 00592_chNET1_dp10_long.dat 00593_chNET1_dp10_long.dat 00594_chNET1_dp10_long.dat 00595_chNET1_dp10_long.dat 00596_chNET1_dp10_long.dat 00597_chNET1_dp10_long.dat 00598_chNET1_dp10_long.dat 00599_chNET1_dp10_long.dat 00600_chNET1_dp10_long.dat 00601_chNET1_dp10_long.dat 00602_chNET1_dp10_long.dat 00603_chNET1_dp10_long.dat 00604_chNET1_dp10_long.dat 00605_chNET1_dp10_long.dat 00606_chNET1_dp10_long.dat 00607_chNET1_dp10_long.dat 00608_chNET1_dp10_long.dat 00609_chNET1_dp10_long.dat 00610_chNET1_dp10_long.dat 00611_chNET1_dp10_long.dat 00612_chNET1_dp10_long.dat 00613_chNET1_dp10_long.dat 00614_chNET1_dp10_long.dat 00615_chNET1_dp10_long.dat 00616_chNET1_dp10_long.dat 00617_chNET1_dp10_long.dat 00618_chNET1_dp10_long.dat 00619_chNET1_dp10_long.dat 00620_chNET1_dp10_long.dat
parent-sample-frame-index-first: 282
parent-sample-frame-index-last: 291
parent-sample-frames: 00282_chNET1_dp10_long.dat 00283_chNET1_dp10_long.dat 00284_chNET1_dp10_long.dat 00285_chNET1_dp10_long.dat 00286_chNET1_dp10_long.dat 00287_chNET1_dp10_long.dat 00288_chNET1_dp10_long.dat 00289_chNET1_dp10_long.dat 00290_chNET1_dp10_long.dat 00291_chNET1_dp10_long.dat
