# Supplementary material for: The dynamic nature of netrin-1 and the structural basis for glycosaminoglycan fragment-induced filament formation
Source: Nat Commun. 2023 Mar 3;14:1226. doi: 10.1038/s41467-023-36692-w (PMC9984387; doi:10.1038/s41467-023-36692-w)
Supplement: Supplementary file 3 — Supplementary Data 1 [file 41467_2023_36692_MOESM3_ESM.zip › data_SEC-SAXS/sm16028-7_379540/chNET1_delC+dp10_long_traces.csv]

# Buffer range for subtraction:
# 0 to 247
# 502 to 619
# Average window size: 5
# Molecule type (Vc MW): Protein
# Molecule density (Vp MW): 0.00083
#
#Frame_#	Integrated_Intensity	Mean_Intensity	Subtracted_Integrated_Intensity	Subtracted_Mean_Intensity	Rg_(A)	Rger_(A)	I0	I0er	MW_Vc_(kDa)	MWer_Vc_(kDa)	MW_Vp_(kDa)	File_Name
0	1.17321479E-02	3.19723427E-02	5.64931938E-06	1.53532957E-05	-1.00000000E+00	-1.00000000E+00	-1.00000000E+00	-1.00000000E+00	-1.00000000E+00	-1.00000000E+00	-1.00000000E+00	00001_chNET1_dp10_long.dat
1	1.17233357E-02	3.19484102E-02	-3.16293933E-06	-8.57929213E-06	-1.00000000E+00	-1.00000000E+00	-1.00000000E+00	-1.00000000E+00	-1.00000000E+00	-1.00000000E+00	-1.00000000E+00	00002_chNET1_dp10_long.dat
2	1.17128724E-02	3.19199815E-02	-1.36261493E-05	-3.70079311E-05	-1.00000000E+00	-1.00000000E+00	-1.00000000E+00	-1.00000000E+00	-1.00000000E+00	-1.00000000E+00	-1.00000000E+00	00003_chNET1_dp10_long.dat
3	1.17332316E-02	3.19753817E-02	6.73297771E-06	1.83922626E-05	-1.00000000E+00	-1.00000000E+00	-1.00000000E+00	-1.00000000E+00	-1.00000000E+00	-1.00000000E+00	-1.00000000E+00	00004_chNET1_dp10_long.dat
4	1.16899595E-02	3.18573545E-02	-3.65390645E-05	-9.96349395E-05	-1.00000000E+00	-1.00000000E+00	-1.00000000E+00	-1.00000000E+00	-1.00000000E+00	-1.00000000E+00	-1.00000000E+00	00005_chNET1_dp10_long.dat
5	1.16982939E-02	3.18800064E-02	-2.82047327E-05	-7.69830448E-05	-1.00000000E+00	-1.00000000E+00	-1.00000000E+00	-1.00000000E+00	-1.00000000E+00	-1.00000000E+00	-1.00000000E+00	00006_chNET1_dp10_long.dat
6	1.17350159E-02	3.19800673E-02	8.51725241E-06	2.30778661E-05	-1.00000000E+00	-1.00000000E+00	-1.00000000E+00	-1.00000000E+00	-1.00000000E+00	-1.00000000E+00	-1.00000000E+00	00007_chNET1_dp10_long.dat
7	1.17216836E-02	3.19438996E-02	-4.81501960E-06	-1.30898541E-05	-1.00000000E+00	-1.00000000E+00	-1.00000000E+00	-1.00000000E+00	-1.00000000E+00	-1.00000000E+00	-1.00000000E+00	00008_chNET1_dp10_long.dat
8	1.17235913E-02	3.19490596E-02	-2.90732218E-06	-7.92985892E-06	-1.00000000E+00	-1.00000000E+00	-1.00000000E+00	-1.00000000E+00	-1.00000000E+00	-1.00000000E+00	-1.00000000E+00	00009_chNET1_dp10_long.dat
9	1.17283407E-02	3.19618402E-02	1.84206038E-06	4.85075901E-06	-1.00000000E+00	-1.00000000E+00	-1.00000000E+00	-1.00000000E+00	-1.00000000E+00	-1.00000000E+00	-1.00000000E+00	00010_chNET1_dp10_long.dat
10	1.17131207E-02	3.19203285E-02	-1.33778930E-05	-3.66609492E-05	-1.00000000E+00	-1.00000000E+00	-1.00000000E+00	-1.00000000E+00	-1.00000000E+00	-1.00000000E+00	-1.00000000E+00	00011_chNET1_dp10_long.dat
11	1.17268294E-02	3.19579088E-02	3.30752259E-07	9.19332414E-07	-1.00000000E+00	-1.00000000E+00	-1.00000000E+00	-1.00000000E+00	-1.00000000E+00	-1.00000000E+00	-1.00000000E+00	00012_chNET1_dp10_long.dat
12	1.17188003E-02	3.19360890E-02	-7.69826354E-06	-2.09004107E-05	-1.00000000E+00	-1.00000000E+00	-1.00000000E+00	-1.00000000E+00	-1.00000000E+00	-1.00000000E+00	-1.00000000E+00	00013_chNET1_dp10_long.dat
13	1.17365285E-02	3.19842116E-02	1.00298918E-05	2.72221645E-05	-1.00000000E+00	-1.00000000E+00	-1.00000000E+00	-1.00000000E+00	-1.00000000E+00	-1.00000000E+00	-1.00000000E+00	00014_chNET1_dp10_long.dat
14	1.17235651E-02	3.19488957E-02	-2.93352257E-06	-8.09371151E-06	-1.00000000E+00	-1.00000000E+00	-1.00000000E+00	-1.00000000E+00	-1.00000000E+00	-1.00000000E+00	-1.00000000E+00	00015_chNET1_dp10_long.dat
15	1.17345967E-02	3.19790355E-02	8.09807548E-06	2.20460460E-05	-1.00000000E+00	-1.00000000E+00	-1.00000000E+00	-1.00000000E+00	-1.00000000E+00	-1.00000000E+00	-1.00000000E+00	00016_chNET1_dp10_long.dat
16	1.17425467E-02	3.20008190E-02	1.60481283E-05	4.38295677E-05	-1.00000000E+00	-1.00000000E+00	-1.00000000E+00	-1.00000000E+00	-1.00000000E+00	-1.00000000E+00	-1.00000000E+00	00017_chNET1_dp10_long.dat
17	1.17205438E-02	3.19409051E-02	-5.95476933E-06	-1.60843806E-05	-1.00000000E+00	-1.00000000E+00	-1.00000000E+00	-1.00000000E+00	-1.00000000E+00	-1.00000000E+00	-1.00000000E+00	00018_chNET1_dp10_long.dat
18	1.17466715E-02	3.20119210E-02	2.01729220E-05	5.49315310E-05	-1.00000000E+00	-1.00000000E+00	-1.00000000E+00	-1.00000000E+00	-1.00000000E+00	-1.00000000E+00	-1.00000000E+00	00019_chNET1_dp10_long.dat
19	1.17124566E-02	3.19186918E-02	-1.40420320E-05	-3.82976056E-05	-1.00000000E+00	-1.00000000E+00	-1.00000000E+00	-1.00000000E+00	-1.00000000E+00	-1.00000000E+00	-1.00000000E+00	00020_chNET1_dp10_long.dat
20	1.17181201E-02	3.19340830E-02	-8.37851758E-06	-2.29064943E-05	-1.00000000E+00	-1.00000000E+00	-1.00000000E+00	-1.00000000E+00	-1.00000000E+00	-1.00000000E+00	-1.00000000E+00	00021_chNET1_dp10_long.dat
21	1.17485702E-02	3.20169934E-02	2.20716326E-05	6.00039503E-05	-1.00000000E+00	-1.00000000E+00	-1.00000000E+00	-1.00000000E+00	-1.00000000E+00	-1.00000000E+00	-1.00000000E+00	00022_chNET1_dp10_long.dat
22	1.17180687E-02	3.19340361E-02	-8.42990387E-06	-2.29533270E-05	-1.00000000E+00	-1.00000000E+00	-1.00000000E+00	-1.00000000E+00	-1.00000000E+00	-1.00000000E+00	-1.00000000E+00	00023_chNET1_dp10_long.dat
23	1.17215485E-02	3.19436606E-02	-4.95008136E-06	-1.33288740E-05	-1.00000000E+00	-1.00000000E+00	-1.00000000E+00	-1.00000000E+00	-1.00000000E+00	-1.00000000E+00	-1.00000000E+00	00024_chNET1_dp10_long.dat
24	1.17715532E-02	3.20796597E-02	4.50546129E-05	1.22670240E-04	-1.00000000E+00	-1.00000000E+00	-1.00000000E+00	-1.00000000E+00	-1.00000000E+00	-1.00000000E+00	-1.00000000E+00	00025_chNET1_dp10_long.dat
25	1.17231776E-02	3.19480159E-02	-3.32098570E-06	-8.97354484E-06	-1.00000000E+00	-1.00000000E+00	-1.00000000E+00	-1.00000000E+00	-1.00000000E+00	-1.00000000E+00	-1.00000000E+00	00026_chNET1_dp10_long.dat
26	1.17317078E-02	3.19713295E-02	5.20922360E-06	1.43400520E-05	-1.00000000E+00	-1.00000000E+00	-1.00000000E+00	-1.00000000E+00	-1.00000000E+00	-1.00000000E+00	-1.00000000E+00	00027_chNET1_dp10_long.dat
27	1.17095053E-02	3.19108132E-02	-1.69932639E-05	-4.61762669E-05	-1.00000000E+00	-1.00000000E+00	-1.00000000E+00	-1.00000000E+00	-1.00000000E+00	-1.00000000E+00	-1.00000000E+00	00028_chNET1_dp10_long.dat
28	1.17224420E-02	3.19460646E-02	-4.05659987E-06	-1.09248138E-05	-1.00000000E+00	-1.00000000E+00	-1.00000000E+00	-1.00000000E+00	-1.00000000E+00	-1.00000000E+00	-1.00000000E+00	00029_chNET1_dp10_long.dat
29	1.17109832E-02	3.19144544E-02	-1.55153626E-05	-4.25350587E-05	-1.00000000E+00	-1.00000000E+00	-1.00000000E+00	-1.00000000E+00	-1.00000000E+00	-1.00000000E+00	-1.00000000E+00	00030_chNET1_dp10_long.dat
30	1.17130745E-02	3.19205983E-02	-1.34241208E-05	-3.63911062E-05	-1.00000000E+00	-1.00000000E+00	-1.00000000E+00	-1.00000000E+00	-1.00000000E+00	-1.00000000E+00	-1.00000000E+00	00031_chNET1_dp10_long.dat
31	1.17343322E-02	3.19784918E-02	7.83357364E-06	2.15023396E-05	-1.00000000E+00	-1.00000000E+00	-1.00000000E+00	-1.00000000E+00	-1.00000000E+00	-1.00000000E+00	-1.00000000E+00	00032_chNET1_dp10_long.dat
32	1.17249373E-02	3.19528371E-02	-1.56125059E-06	-4.15235110E-06	-1.00000000E+00	-1.00000000E+00	-1.00000000E+00	-1.00000000E+00	-1.00000000E+00	-1.00000000E+00	-1.00000000E+00	00033_chNET1_dp10_long.dat
33	1.17328038E-02	3.19743858E-02	6.30518086E-06	1.73963132E-05	-1.00000000E+00	-1.00000000E+00	-1.00000000E+00	-1.00000000E+00	-1.00000000E+00	-1.00000000E+00	-1.00000000E+00	00034_chNET1_dp10_long.dat
34	1.17400683E-02	3.19939685E-02	1.35697422E-05	3.69790244E-05	-1.00000000E+00	-1.00000000E+00	-1.00000000E+00	-1.00000000E+00	-1.00000000E+00	-1.00000000E+00	-1.00000000E+00	00035_chNET1_dp10_long.dat
35	1.17014102E-02	3.18885247E-02	-2.50883645E-05	-6.84647921E-05	-1.00000000E+00	-1.00000000E+00	-1.00000000E+00	-1.00000000E+00	-1.00000000E+00	-1.00000000E+00	-1.00000000E+00	00036_chNET1_dp10_long.dat
36	1.17374601E-02	3.19869135E-02	1.09614934E-05	2.99240400E-05	-1.00000000E+00	-1.00000000E+00	-1.00000000E+00	-1.00000000E+00	-1.00000000E+00	-1.00000000E+00	-1.00000000E+00	00037_chNET1_dp10_long.dat
37	1.17153335E-02	3.19266020E-02	-1.11650595E-05	-3.03874107E-05	-1.00000000E+00	-1.00000000E+00	-1.00000000E+00	-1.00000000E+00	-1.00000000E+00	-1.00000000E+00	-1.00000000E+00	00038_chNET1_dp10_long.dat
38	1.17050591E-02	3.18986496E-02	-2.14394740E-05	-5.83398439E-05	-1.00000000E+00	-1.00000000E+00	-1.00000000E+00	-1.00000000E+00	-1.00000000E+00	-1.00000000E+00	-1.00000000E+00	00039_chNET1_dp10_long.dat
39	1.17191488E-02	3.19369629E-02	-7.34975415E-06	-2.00265683E-05	-1.00000000E+00	-1.00000000E+00	-1.00000000E+00	-1.00000000E+00	-1.00000000E+00	-1.00000000E+00	-1.00000000E+00	00040_chNET1_dp10_long.dat
40	1.17343944E-02	3.19783874E-02	7.89583501E-06	2.13979648E-05	-1.00000000E+00	-1.00000000E+00	-1.00000000E+00	-1.00000000E+00	-1.00000000E+00	-1.00000000E+00	-1.00000000E+00	00041_chNET1_dp10_long.dat
41	1.17230756E-02	3.19476238E-02	-3.42302788E-06	-9.36562607E-06	-1.00000000E+00	-1.00000000E+00	-1.00000000E+00	-1.00000000E+00	-1.00000000E+00	-1.00000000E+00	-1.00000000E+00	00042_chNET1_dp10_long.dat
42	1.17429146E-02	3.20016762E-02	1.64159910E-05	4.46867650E-05	-1.00000000E+00	-1.00000000E+00	-1.00000000E+00	-1.00000000E+00	-1.00000000E+00	-1.00000000E+00	-1.00000000E+00	00043_chNET1_dp10_long.dat
43	1.17174564E-02	3.19325639E-02	-9.04217596E-06	-2.44255358E-05	-1.00000000E+00	-1.00000000E+00	-1.00000000E+00	-1.00000000E+00	-1.00000000E+00	-1.00000000E+00	-1.00000000E+00	00044_chNET1_dp10_long.dat
44	1.17029515E-02	3.18929621E-02	-2.35471472E-05	-6.40273493E-05	-1.00000000E+00	-1.00000000E+00	-1.00000000E+00	-1.00000000E+00	-1.00000000E+00	-1.00000000E+00	-1.00000000E+00	00045_chNET1_dp10_long.dat
45	1.17087410E-02	3.19086588E-02	-1.77576140E-05	-4.83306026E-05	-1.00000000E+00	-1.00000000E+00	-1.00000000E+00	-1.00000000E+00	-1.00000000E+00	-1.00000000E+00	-1.00000000E+00	00046_chNET1_dp10_long.dat
46	1.17386030E-02	3.19899697E-02	1.21044140E-05	3.29802542E-05	-1.00000000E+00	-1.00000000E+00	-1.00000000E+00	-1.00000000E+00	-1.00000000E+00	-1.00000000E+00	-1.00000000E+00	00047_chNET1_dp10_long.dat
47	1.17408812E-02	3.19961319E-02	1.43825838E-05	3.91424179E-05	-1.00000000E+00	-1.00000000E+00	-1.00000000E+00	-1.00000000E+00	-1.00000000E+00	-1.00000000E+00	-1.00000000E+00	00048_chNET1_dp10_long.dat
48	1.17433717E-02	3.20027975E-02	1.68730516E-05	4.58080815E-05	-1.00000000E+00	-1.00000000E+00	-1.00000000E+00	-1.00000000E+00	-1.00000000E+00	-1.00000000E+00	-1.00000000E+00	00049_chNET1_dp10_long.dat
49	1.17129880E-02	3.19201558E-02	-1.35106413E-05	-3.68336339E-05	-1.00000000E+00	-1.00000000E+00	-1.00000000E+00	-1.00000000E+00	-1.00000000E+00	-1.00000000E+00	-1.00000000E+00	00050_chNET1_dp10_long.dat
50	1.17257082E-02	3.19550600E-02	-7.90427335E-07	-1.92946963E-06	-1.00000000E+00	-1.00000000E+00	-1.00000000E+00	-1.00000000E+00	-1.00000000E+00	-1.00000000E+00	-1.00000000E+00	00051_chNET1_dp10_long.dat
51	1.17616167E-02	3.20528697E-02	3.51180649E-05	9.58802596E-05	-1.00000000E+00	-1.00000000E+00	-1.00000000E+00	-1.00000000E+00	-1.00000000E+00	-1.00000000E+00	-1.00000000E+00	00052_chNET1_dp10_long.dat
52	1.17179458E-02	3.19336595E-02	-8.55277631E-06	-2.33299438E-05	-1.00000000E+00	-1.00000000E+00	-1.00000000E+00	-1.00000000E+00	-1.00000000E+00	-1.00000000E+00	-1.00000000E+00	00053_chNET1_dp10_long.dat
53	1.17352887E-02	3.19810840E-02	8.79012423E-06	2.40945592E-05	-1.00000000E+00	-1.00000000E+00	-1.00000000E+00	-1.00000000E+00	-1.00000000E+00	-1.00000000E+00	-1.00000000E+00	00054_chNET1_dp10_long.dat
54	1.17042351E-02	3.18964099E-02	-2.22635198E-05	-6.05795767E-05	-1.00000000E+00	-1.00000000E+00	-1.00000000E+00	-1.00000000E+00	-1.00000000E+00	-1.00000000E+00	-1.00000000E+00	00055_chNET1_dp10_long.dat
55	1.17279389E-02	3.19609569E-02	1.44027601E-06	3.96747682E-06	-1.00000000E+00	-1.00000000E+00	-1.00000000E+00	-1.00000000E+00	-1.00000000E+00	-1.00000000E+00	-1.00000000E+00	00056_chNET1_dp10_long.dat
56	1.17181019E-02	3.19341092E-02	-8.39669873E-06	-2.28802464E-05	-1.00000000E+00	-1.00000000E+00	-1.00000000E+00	-1.00000000E+00	-1.00000000E+00	-1.00000000E+00	-1.00000000E+00	00057_chNET1_dp10_long.dat
57	1.17161446E-02	3.19283995E-02	-1.03539672E-05	-2.85899389E-05	-1.00000000E+00	-1.00000000E+00	-1.00000000E+00	-1.00000000E+00	-1.00000000E+00	-1.00000000E+00	-1.00000000E+00	00058_chNET1_dp10_long.dat
58	1.17335152E-02	3.19762025E-02	7.01657416E-06	1.92130424E-05	-1.00000000E+00	-1.00000000E+00	-1.00000000E+00	-1.00000000E+00	-1.00000000E+00	-1.00000000E+00	-1.00000000E+00	00059_chNET1_dp10_long.dat
59	1.17426108E-02	3.20008693E-02	1.61121819E-05	4.38798583E-05	-1.00000000E+00	-1.00000000E+00	-1.00000000E+00	-1.00000000E+00	-1.00000000E+00	-1.00000000E+00	-1.00000000E+00	00060_chNET1_dp10_long.dat
60	1.17359406E-02	3.19827729E-02	9.44195947E-06	2.57834612E-05	-1.00000000E+00	-1.00000000E+00	-1.00000000E+00	-1.00000000E+00	-1.00000000E+00	-1.00000000E+00	-1.00000000E+00	00061_chNET1_dp10_long.dat
61	1.17562021E-02	3.20379560E-02	2.97035159E-05	8.09665111E-05	-1.00000000E+00	-1.00000000E+00	-1.00000000E+00	-1.00000000E+00	-1.00000000E+00	-1.00000000E+00	-1.00000000E+00	00062_chNET1_dp10_long.dat
62	1.17422262E-02	3.20000430E-02	1.57275560E-05	4.30535069E-05	-1.00000000E+00	-1.00000000E+00	-1.00000000E+00	-1.00000000E+00	-1.00000000E+00	-1.00000000E+00	-1.00000000E+00	00063_chNET1_dp10_long.dat
63	1.17125567E-02	3.19192337E-02	-1.39418565E-05	-3.77557296E-05	-1.00000000E+00	-1.00000000E+00	-1.00000000E+00	-1.00000000E+00	-1.00000000E+00	-1.00000000E+00	-1.00000000E+00	00064_chNET1_dp10_long.dat
64	1.17172821E-02	3.19317570E-02	-9.21648055E-06	-2.52324540E-05	-1.00000000E+00	-1.00000000E+00	-1.00000000E+00	-1.00000000E+00	-1.00000000E+00	-1.00000000E+00	-1.00000000E+00	00065_chNET1_dp10_long.dat
65	1.17502073E-02	3.20216634E-02	2.37086951E-05	6.46739798E-05	-1.00000000E+00	-1.00000000E+00	-1.00000000E+00	-1.00000000E+00	-1.00000000E+00	-1.00000000E+00	-1.00000000E+00	00066_chNET1_dp10_long.dat
66	1.17226537E-02	3.19463834E-02	-3.84493788E-06	-1.06060912E-05	-1.00000000E+00	-1.00000000E+00	-1.00000000E+00	-1.00000000E+00	-1.00000000E+00	-1.00000000E+00	-1.00000000E+00	00067_chNET1_dp10_long.dat
67	1.17527766E-02	3.20288158E-02	2.62780412E-05	7.18263408E-05	-1.00000000E+00	-1.00000000E+00	-1.00000000E+00	-1.00000000E+00	-1.00000000E+00	-1.00000000E+00	-1.00000000E+00	00068_chNET1_dp10_long.dat
68	1.17165485E-02	3.19296571E-02	-9.95011669E-06	-2.73323060E-05	-1.00000000E+00	-1.00000000E+00	-1.00000000E+00	-1.00000000E+00	-1.00000000E+00	-1.00000000E+00	-1.00000000E+00	00069_chNET1_dp10_long.dat
69	1.17257504E-02	3.19550112E-02	-7.48177317E-07	-1.97828311E-06	-1.00000000E+00	-1.00000000E+00	-1.00000000E+00	-1.00000000E+00	-1.00000000E+00	-1.00000000E+00	-1.00000000E+00	00070_chNET1_dp10_long.dat
70	1.17030409E-02	3.18932386E-02	-2.34577357E-05	-6.37508355E-05	-1.00000000E+00	-1.00000000E+00	-1.00000000E+00	-1.00000000E+00	-1.00000000E+00	-1.00000000E+00	-1.00000000E+00	00071_chNET1_dp10_long.dat
71	1.17233492E-02	3.19486860E-02	-3.14937567E-06	-8.30345158E-06	-1.00000000E+00	-1.00000000E+00	-1.00000000E+00	-1.00000000E+00	-1.00000000E+00	-1.00000000E+00	-1.00000000E+00	00072_chNET1_dp10_long.dat
72	1.17081408E-02	3.19071389E-02	-1.83577931E-05	-4.98505346E-05	-1.00000000E+00	-1.00000000E+00	-1.00000000E+00	-1.00000000E+00	-1.00000000E+00	-1.00000000E+00	-1.00000000E+00	00073_chNET1_dp10_long.dat
73	1.17364161E-02	3.19840422E-02	9.91747205E-06	2.70527289E-05	-1.00000000E+00	-1.00000000E+00	-1.00000000E+00	-1.00000000E+00	-1.00000000E+00	-1.00000000E+00	-1.00000000E+00	00074_chNET1_dp10_long.dat
74	1.17002639E-02	3.18853231E-02	-2.62347121E-05	-7.16663234E-05	-1.00000000E+00	-1.00000000E+00	-1.00000000E+00	-1.00000000E+00	-1.00000000E+00	-1.00000000E+00	-1.00000000E+00	00075_chNET1_dp10_long.dat
75	1.17171826E-02	3.19314756E-02	-9.31595663E-06	-2.55138872E-05	-1.00000000E+00	-1.00000000E+00	-1.00000000E+00	-1.00000000E+00	-1.00000000E+00	-1.00000000E+00	-1.00000000E+00	00076_chNET1_dp10_long.dat
76	1.17224114E-02	3.19456945E-02	-4.08716320E-06	-1.12949065E-05	-1.00000000E+00	-1.00000000E+00	-1.00000000E+00	-1.00000000E+00	-1.00000000E+00	-1.00000000E+00	-1.00000000E+00	00077_chNET1_dp10_long.dat
77	1.17240760E-02	3.19503182E-02	-2.42258875E-06	-6.67126927E-06	-1.00000000E+00	-1.00000000E+00	-1.00000000E+00	-1.00000000E+00	-1.00000000E+00	-1.00000000E+00	-1.00000000E+00	00078_chNET1_dp10_long.dat
78	1.17226002E-02	3.19463352E-02	-3.89841999E-06	-1.06542825E-05	-1.00000000E+00	-1.00000000E+00	-1.00000000E+00	-1.00000000E+00	-1.00000000E+00	-1.00000000E+00	-1.00000000E+00	00079_chNET1_dp10_long.dat
79	1.17314319E-02	3.19704033E-02	4.93331891E-06	1.34138805E-05	-1.00000000E+00	-1.00000000E+00	-1.00000000E+00	-1.00000000E+00	-1.00000000E+00	-1.00000000E+00	-1.00000000E+00	00080_chNET1_dp10_long.dat
80	1.17064816E-02	3.19022931E-02	-2.00170163E-05	-5.46963589E-05	-1.00000000E+00	-1.00000000E+00	-1.00000000E+00	-1.00000000E+00	-1.00000000E+00	-1.00000000E+00	-1.00000000E+00	00081_chNET1_dp10_long.dat
81	1.17513790E-02	3.20249114E-02	2.48804056E-05	6.79219828E-05	-1.00000000E+00	-1.00000000E+00	-1.00000000E+00	-1.00000000E+00	-1.00000000E+00	-1.00000000E+00	-1.00000000E+00	00082_chNET1_dp10_long.dat
82	1.17307712E-02	3.19686638E-02	4.27261815E-06	1.16743872E-05	-1.00000000E+00	-1.00000000E+00	-1.00000000E+00	-1.00000000E+00	-1.00000000E+00	-1.00000000E+00	-1.00000000E+00	00083_chNET1_dp10_long.dat
83	1.17223209E-02	3.19455994E-02	-4.17771147E-06	-1.13900846E-05	-1.00000000E+00	-1.00000000E+00	-1.00000000E+00	-1.00000000E+00	-1.00000000E+00	-1.00000000E+00	-1.00000000E+00	00084_chNET1_dp10_long.dat
84	1.17515327E-02	3.20252739E-02	2.50341234E-05	6.82844473E-05	-1.00000000E+00	-1.00000000E+00	-1.00000000E+00	-1.00000000E+00	-1.00000000E+00	-1.00000000E+00	-1.00000000E+00	00085_chNET1_dp10_long.dat
85	1.17284350E-02	3.19622603E-02	1.93643001E-06	5.27086852E-06	-1.00000000E+00	-1.00000000E+00	-1.00000000E+00	-1.00000000E+00	-1.00000000E+00	-1.00000000E+00	-1.00000000E+00	00086_chNET1_dp10_long.dat
86	1.17313806E-02	3.19702730E-02	4.88198551E-06	1.32835797E-05	-1.00000000E+00	-1.00000000E+00	-1.00000000E+00	-1.00000000E+00	-1.00000000E+00	-1.00000000E+00	-1.00000000E+00	00087_chNET1_dp10_long.dat
87	1.17418607E-02	3.19987158E-02	1.53621428E-05	4.17263288E-05	-1.00000000E+00	-1.00000000E+00	-1.00000000E+00	-1.00000000E+00	-1.00000000E+00	-1.00000000E+00	-1.00000000E+00	00088_chNET1_dp10_long.dat
88	1.17347071E-02	3.19793045E-02	8.20847514E-06	2.23150599E-05	-1.00000000E+00	-1.00000000E+00	-1.00000000E+00	-1.00000000E+00	-1.00000000E+00	-1.00000000E+00	-1.00000000E+00	00089_chNET1_dp10_long.dat
89	1.17279002E-02	3.19608226E-02	1.40162948E-06	3.83319222E-06	-1.00000000E+00	-1.00000000E+00	-1.00000000E+00	-1.00000000E+00	-1.00000000E+00	-1.00000000E+00	-1.00000000E+00	00090_chNET1_dp10_long.dat
90	1.17482966E-02	3.20162810E-02	2.17980222E-05	5.92915358E-05	-1.00000000E+00	-1.00000000E+00	-1.00000000E+00	-1.00000000E+00	-1.00000000E+00	-1.00000000E+00	-1.00000000E+00	00091_chNET1_dp10_long.dat
91	1.17143012E-02	3.19238409E-02	-1.21973868E-05	-3.31485827E-05	-1.00000000E+00	-1.00000000E+00	-1.00000000E+00	-1.00000000E+00	-1.00000000E+00	-1.00000000E+00	-1.00000000E+00	00092_chNET1_dp10_long.dat
92	1.17403080E-02	3.19944158E-02	1.38094203E-05	3.74263757E-05	-1.00000000E+00	-1.00000000E+00	-1.00000000E+00	-1.00000000E+00	-1.00000000E+00	-1.00000000E+00	-1.00000000E+00	00093_chNET1_dp10_long.dat
93	1.17354245E-02	3.19812818E-02	8.92592274E-06	2.42923469E-05	-1.00000000E+00	-1.00000000E+00	-1.00000000E+00	-1.00000000E+00	-1.00000000E+00	-1.00000000E+00	-1.00000000E+00	00094_chNET1_dp10_long.dat
94	1.17098453E-02	3.19115396E-02	-1.66532727E-05	-4.54498036E-05	-1.00000000E+00	-1.00000000E+00	-1.00000000E+00	-1.00000000E+00	-1.00000000E+00	-1.00000000E+00	-1.00000000E+00	00095_chNET1_dp10_long.dat
95	1.17073790E-02	3.19047923E-02	-1.91195648E-05	-5.21971989E-05	-1.00000000E+00	-1.00000000E+00	-1.00000000E+00	-1.00000000E+00	-1.00000000E+00	-1.00000000E+00	-1.00000000E+00	00096_chNET1_dp10_long.dat
96	1.17295617E-02	3.19654322E-02	3.06312746E-06	8.44276021E-06	-1.00000000E+00	-1.00000000E+00	-1.00000000E+00	-1.00000000E+00	-1.00000000E+00	-1.00000000E+00	-1.00000000E+00	00097_chNET1_dp10_long.dat
97	1.17236300E-02	3.19491048E-02	-2.86855434E-06	-7.88461343E-06	-1.00000000E+00	-1.00000000E+00	-1.00000000E+00	-1.00000000E+00	-1.00000000E+00	-1.00000000E+00	-1.00000000E+00	00098_chNET1_dp10_long.dat
98	1.17512531E-02	3.20244424E-02	2.47544597E-05	6.74529112E-05	-1.00000000E+00	-1.00000000E+00	-1.00000000E+00	-1.00000000E+00	-1.00000000E+00	-1.00000000E+00	-1.00000000E+00	00099_chNET1_dp10_long.dat
99	1.17713311E-02	3.20791512E-02	4.48325194E-05	1.22161702E-04	-1.00000000E+00	-1.00000000E+00	-1.00000000E+00	-1.00000000E+00	-1.00000000E+00	-1.00000000E+00	-1.00000000E+00	00100_chNET1_dp10_long.dat
100	1.17385748E-02	3.19898997E-02	1.20761659E-05	3.29102753E-05	-1.00000000E+00	-1.00000000E+00	-1.00000000E+00	-1.00000000E+00	-1.00000000E+00	-1.00000000E+00	-1.00000000E+00	00101_chNET1_dp10_long.dat
101	1.17213582E-02	3.19429624E-02	-5.14043355E-06	-1.40270322E-05	-1.00000000E+00	-1.00000000E+00	-1.00000000E+00	-1.00000000E+00	-1.00000000E+00	-1.00000000E+00	-1.00000000E+00	00102_chNET1_dp10_long.dat
102	1.17323240E-02	3.19727999E-02	5.82537458E-06	1.58104834E-05	-1.00000000E+00	-1.00000000E+00	-1.00000000E+00	-1.00000000E+00	-1.00000000E+00	-1.00000000E+00	-1.00000000E+00	00103_chNET1_dp10_long.dat
103	1.17331659E-02	3.19751762E-02	6.66734858E-06	1.81867945E-05	-1.00000000E+00	-1.00000000E+00	-1.00000000E+00	-1.00000000E+00	-1.00000000E+00	-1.00000000E+00	-1.00000000E+00	00104_chNET1_dp10_long.dat
104	1.17561342E-02	3.20373536E-02	2.96356335E-05	8.03641375E-05	-1.00000000E+00	-1.00000000E+00	-1.00000000E+00	-1.00000000E+00	-1.00000000E+00	-1.00000000E+00	-1.00000000E+00	00105_chNET1_dp10_long.dat
105	1.17298802E-02	3.19664792E-02	3.38159357E-06	9.48977766E-06	-1.00000000E+00	-1.00000000E+00	-1.00000000E+00	-1.00000000E+00	-1.00000000E+00	-1.00000000E+00	-1.00000000E+00	00106_chNET1_dp10_long.dat
106	1.17398970E-02	3.19934495E-02	1.33984122E-05	3.64600767E-05	-1.00000000E+00	-1.00000000E+00	-1.00000000E+00	-1.00000000E+00	-1.00000000E+00	-1.00000000E+00	-1.00000000E+00	00107_chNET1_dp10_long.dat
107	1.17296094E-02	3.19652558E-02	3.11083299E-06	8.26637995E-06	-1.00000000E+00	-1.00000000E+00	-1.00000000E+00	-1.00000000E+00	-1.00000000E+00	-1.00000000E+00	-1.00000000E+00	00108_chNET1_dp10_long.dat
108	1.17010251E-02	3.18877398E-02	-2.54735365E-05	-6.92496995E-05	-1.00000000E+00	-1.00000000E+00	-1.00000000E+00	-1.00000000E+00	-1.00000000E+00	-1.00000000E+00	-1.00000000E+00	00109_chNET1_dp10_long.dat
109	1.17280768E-02	3.19610112E-02	1.57824644E-06	4.02178368E-06	-1.00000000E+00	-1.00000000E+00	-1.00000000E+00	-1.00000000E+00	-1.00000000E+00	-1.00000000E+00	-1.00000000E+00	00110_chNET1_dp10_long.dat
110	1.17295432E-02	3.19653043E-02	3.04457976E-06	8.31483362E-06	-1.00000000E+00	-1.00000000E+00	-1.00000000E+00	-1.00000000E+00	-1.00000000E+00	-1.00000000E+00	-1.00000000E+00	00111_chNET1_dp10_long.dat
111	1.17378462E-02	3.19879428E-02	1.13476183E-05	3.09533029E-05	-1.00000000E+00	-1.00000000E+00	-1.00000000E+00	-1.00000000E+00	-1.00000000E+00	-1.00000000E+00	-1.00000000E+00	00112_chNET1_dp10_long.dat
112	1.17306946E-02	3.19684211E-02	4.19599062E-06	1.14316916E-05	-1.00000000E+00	-1.00000000E+00	-1.00000000E+00	-1.00000000E+00	-1.00000000E+00	-1.00000000E+00	-1.00000000E+00	00113_chNET1_dp10_long.dat
113	1.17330845E-02	3.19749371E-02	6.58589375E-06	1.79476531E-05	-1.00000000E+00	-1.00000000E+00	-1.00000000E+00	-1.00000000E+00	-1.00000000E+00	-1.00000000E+00	-1.00000000E+00	00114_chNET1_dp10_long.dat
114	1.17296329E-02	3.19654917E-02	3.13433953E-06	8.50222652E-06	-1.00000000E+00	-1.00000000E+00	-1.00000000E+00	-1.00000000E+00	-1.00000000E+00	-1.00000000E+00	-1.00000000E+00	00115_chNET1_dp10_long.dat
115	1.17443953E-02	3.20057014E-02	1.78966818E-05	4.87119437E-05	-1.00000000E+00	-1.00000000E+00	-1.00000000E+00	-1.00000000E+00	-1.00000000E+00	-1.00000000E+00	-1.00000000E+00	00116_chNET1_dp10_long.dat
116	1.17224585E-02	3.19460064E-02	-4.04005056E-06	-1.09830370E-05	-1.00000000E+00	-1.00000000E+00	-1.00000000E+00	-1.00000000E+00	-1.00000000E+00	-1.00000000E+00	-1.00000000E+00	00117_chNET1_dp10_long.dat
117	1.17259399E-02	3.19555466E-02	-5.58707742E-07	-1.44287156E-06	-1.00000000E+00	-1.00000000E+00	-1.00000000E+00	-1.00000000E+00	-1.00000000E+00	-1.00000000E+00	-1.00000000E+00	00118_chNET1_dp10_long.dat
118	1.17257091E-02	3.19548543E-02	-7.89476317E-07	-2.13514532E-06	-1.00000000E+00	-1.00000000E+00	-1.00000000E+00	-1.00000000E+00	-1.00000000E+00	-1.00000000E+00	-1.00000000E+00	00119_chNET1_dp10_long.dat
119	1.17435065E-02	3.20032078E-02	1.70079420E-05	4.62183318E-05	-1.00000000E+00	-1.00000000E+00	-1.00000000E+00	-1.00000000E+00	-1.00000000E+00	-1.00000000E+00	-1.00000000E+00	00120_chNET1_dp10_long.dat
120	1.17349053E-02	3.19799813E-02	8.40671999E-06	2.29918457E-05	-1.00000000E+00	-1.00000000E+00	-1.00000000E+00	-1.00000000E+00	-1.00000000E+00	-1.00000000E+00	-1.00000000E+00	00121_chNET1_dp10_long.dat
121	1.17148715E-02	3.19252351E-02	-1.16271382E-05	-3.17543168E-05	-1.00000000E+00	-1.00000000E+00	-1.00000000E+00	-1.00000000E+00	-1.00000000E+00	-1.00000000E+00	-1.00000000E+00	00122_chNET1_dp10_long.dat
122	1.17362093E-02	3.19834614E-02	9.71071125E-06	2.64719702E-05	-1.00000000E+00	-1.00000000E+00	-1.00000000E+00	-1.00000000E+00	-1.00000000E+00	-1.00000000E+00	-1.00000000E+00	00123_chNET1_dp10_long.dat
123	1.17146455E-02	3.19247034E-02	-1.18531026E-05	-3.22860617E-05	-1.00000000E+00	-1.00000000E+00	-1.00000000E+00	-1.00000000E+00	-1.00000000E+00	-1.00000000E+00	-1.00000000E+00	00124_chNET1_dp10_long.dat
124	1.17384920E-02	3.19896952E-02	1.19934353E-05	3.27057536E-05	-1.00000000E+00	-1.00000000E+00	-1.00000000E+00	-1.00000000E+00	-1.00000000E+00	-1.00000000E+00	-1.00000000E+00	00125_chNET1_dp10_long.dat
125	1.17200125E-02	3.19392238E-02	-6.48611320E-06	-1.77656977E-05	-1.00000000E+00	-1.00000000E+00	-1.00000000E+00	-1.00000000E+00	-1.00000000E+00	-1.00000000E+00	-1.00000000E+00	00126_chNET1_dp10_long.dat
126	1.17295208E-02	3.19652761E-02	3.02222047E-06	8.28662303E-06	-1.00000000E+00	-1.00000000E+00	-1.00000000E+00	-1.00000000E+00	-1.00000000E+00	-1.00000000E+00	-1.00000000E+00	00127_chNET1_dp10_long.dat
127	1.17318803E-02	3.19715590E-02	5.38173980E-06	1.45695484E-05	-1.00000000E+00	-1.00000000E+00	-1.00000000E+00	-1.00000000E+00	-1.00000000E+00	-1.00000000E+00	-1.00000000E+00	00128_chNET1_dp10_long.dat
128	1.17019846E-02	3.18901802E-02	-2.45139918E-05	-6.68092500E-05	-1.00000000E+00	-1.00000000E+00	-1.00000000E+00	-1.00000000E+00	-1.00000000E+00	-1.00000000E+00	-1.00000000E+00	00129_chNET1_dp10_long.dat
129	1.17389147E-02	3.19907556E-02	1.24160880E-05	3.37661621E-05	-1.00000000E+00	-1.00000000E+00	-1.00000000E+00	-1.00000000E+00	-1.00000000E+00	-1.00000000E+00	-1.00000000E+00	00130_chNET1_dp10_long.dat
130	1.17331729E-02	3.19749674E-02	6.67430768E-06	1.79779028E-05	-1.00000000E+00	-1.00000000E+00	-1.00000000E+00	-1.00000000E+00	-1.00000000E+00	-1.00000000E+00	-1.00000000E+00	00131_chNET1_dp10_long.dat
131	1.17572346E-02	3.20404585E-02	3.07359731E-05	8.34690165E-05	-1.00000000E+00	-1.00000000E+00	-1.00000000E+00	-1.00000000E+00	-1.00000000E+00	-1.00000000E+00	-1.00000000E+00	00132_chNET1_dp10_long.dat
132	1.17439911E-02	3.20047219E-02	1.74925509E-05	4.77324515E-05	-1.00000000E+00	-1.00000000E+00	-1.00000000E+00	-1.00000000E+00	-1.00000000E+00	-1.00000000E+00	-1.00000000E+00	00133_chNET1_dp10_long.dat
133	1.17379337E-02	3.19882225E-02	1.14350651E-05	3.12330244E-05	-1.00000000E+00	-1.00000000E+00	-1.00000000E+00	-1.00000000E+00	-1.00000000E+00	-1.00000000E+00	-1.00000000E+00	00134_chNET1_dp10_long.dat
134	1.17421205E-02	3.19995692E-02	1.56219215E-05	4.25797277E-05	-1.00000000E+00	-1.00000000E+00	-1.00000000E+00	-1.00000000E+00	-1.00000000E+00	-1.00000000E+00	-1.00000000E+00	00135_chNET1_dp10_long.dat
135	1.17193315E-02	3.19375957E-02	-7.16709598E-06	-1.93937518E-05	-1.00000000E+00	-1.00000000E+00	-1.00000000E+00	-1.00000000E+00	-1.00000000E+00	-1.00000000E+00	-1.00000000E+00	00136_chNET1_dp10_long.dat
136	1.17595822E-02	3.20470758E-02	3.30835823E-05	9.00863589E-05	-1.00000000E+00	-1.00000000E+00	-1.00000000E+00	-1.00000000E+00	-1.00000000E+00	-1.00000000E+00	-1.00000000E+00	00137_chNET1_dp10_long.dat
137	1.17284583E-02	3.19622928E-02	1.95969748E-06	5.30329932E-06	-1.00000000E+00	-1.00000000E+00	-1.00000000E+00	-1.00000000E+00	-1.00000000E+00	-1.00000000E+00	-1.00000000E+00	00138_chNET1_dp10_long.dat
138	1.17368100E-02	3.19849197E-02	1.03114038E-05	2.79302307E-05	-1.00000000E+00	-1.00000000E+00	-1.00000000E+00	-1.00000000E+00	-1.00000000E+00	-1.00000000E+00	-1.00000000E+00	00139_chNET1_dp10_long.dat
139	1.17321841E-02	3.19725379E-02	5.68549639E-06	1.55484257E-05	-1.00000000E+00	-1.00000000E+00	-1.00000000E+00	-1.00000000E+00	-1.00000000E+00	-1.00000000E+00	-1.00000000E+00	00140_chNET1_dp10_long.dat
140	1.17411695E-02	3.19969301E-02	1.46709210E-05	3.99406453E-05	-1.00000000E+00	-1.00000000E+00	-1.00000000E+00	-1.00000000E+00	-1.00000000E+00	-1.00000000E+00	-1.00000000E+00	00141_chNET1_dp10_long.dat
141	1.17255697E-02	3.19542931E-02	-9.28906434E-07	-2.69634869E-06	-1.00000000E+00	-1.00000000E+00	-1.00000000E+00	-1.00000000E+00	-1.00000000E+00	-1.00000000E+00	-1.00000000E+00	00142_chNET1_dp10_long.dat
142	1.17104304E-02	3.19130038E-02	-1.60681551E-05	-4.39856441E-05	-1.00000000E+00	-1.00000000E+00	-1.00000000E+00	-1.00000000E+00	-1.00000000E+00	-1.00000000E+00	-1.00000000E+00	00143_chNET1_dp10_long.dat
143	1.17591717E-02	3.20460505E-02	3.26730556E-05	8.90610238E-05	-1.00000000E+00	-1.00000000E+00	-1.00000000E+00	-1.00000000E+00	-1.00000000E+00	-1.00000000E+00	-1.00000000E+00	00144_chNET1_dp10_long.dat
144	1.17232876E-02	3.19485905E-02	-3.21097360E-06	-8.39898528E-06	-1.00000000E+00	-1.00000000E+00	-1.00000000E+00	-1.00000000E+00	-1.00000000E+00	-1.00000000E+00	-1.00000000E+00	00145_chNET1_dp10_long.dat
145	1.17434326E-02	3.20031749E-02	1.69339559E-05	4.61854961E-05	-1.00000000E+00	-1.00000000E+00	-1.00000000E+00	-1.00000000E+00	-1.00000000E+00	-1.00000000E+00	-1.00000000E+00	00146_chNET1_dp10_long.dat
146	1.17282238E-02	3.19616935E-02	1.72523311E-06	4.70403278E-06	-1.00000000E+00	-1.00000000E+00	-1.00000000E+00	-1.00000000E+00	-1.00000000E+00	-1.00000000E+00	-1.00000000E+00	00147_chNET1_dp10_long.dat
147	1.17156676E-02	3.19274080E-02	-1.08309626E-05	-2.95814317E-05	-1.00000000E+00	-1.00000000E+00	-1.00000000E+00	-1.00000000E+00	-1.00000000E+00	-1.00000000E+00	-1.00000000E+00	00148_chNET1_dp10_long.dat
148	1.17303045E-02	3.19674096E-02	3.80586867E-06	1.04201302E-05	-1.00000000E+00	-1.00000000E+00	-1.00000000E+00	-1.00000000E+00	-1.00000000E+00	-1.00000000E+00	-1.00000000E+00	00149_chNET1_dp10_long.dat
149	1.17254640E-02	3.19540452E-02	-1.03455030E-06	-2.94428792E-06	-1.00000000E+00	-1.00000000E+00	-1.00000000E+00	-1.00000000E+00	-1.00000000E+00	-1.00000000E+00	-1.00000000E+00	00150_chNET1_dp10_long.dat
150	1.17312290E-02	3.19701389E-02	4.73043042E-06	1.31494594E-05	-1.00000000E+00	-1.00000000E+00	-1.00000000E+00	-1.00000000E+00	-1.00000000E+00	-1.00000000E+00	-1.00000000E+00	00151_chNET1_dp10_long.dat
151	1.17264998E-02	3.19569502E-02	1.19721788E-09	-3.92740838E-08	-1.00000000E+00	-1.00000000E+00	-1.00000000E+00	-1.00000000E+00	-1.00000000E+00	-1.00000000E+00	-1.00000000E+00	00152_chNET1_dp10_long.dat
152	1.17153256E-02	3.19265778E-02	-1.11729999E-05	-3.04116754E-05	-1.00000000E+00	-1.00000000E+00	-1.00000000E+00	-1.00000000E+00	-1.00000000E+00	-1.00000000E+00	-1.00000000E+00	00153_chNET1_dp10_long.dat
153	1.17413779E-02	3.19974996E-02	1.48793186E-05	4.05101501E-05	-1.00000000E+00	-1.00000000E+00	-1.00000000E+00	-1.00000000E+00	-1.00000000E+00	-1.00000000E+00	-1.00000000E+00	00154_chNET1_dp10_long.dat
154	1.17197593E-02	3.19385558E-02	-6.73926163E-06	-1.84336519E-05	-1.00000000E+00	-1.00000000E+00	-1.00000000E+00	-1.00000000E+00	-1.00000000E+00	-1.00000000E+00	-1.00000000E+00	00155_chNET1_dp10_long.dat
155	1.17402608E-02	3.19943594E-02	1.37621991E-05	3.73699762E-05	-1.00000000E+00	-1.00000000E+00	-1.00000000E+00	-1.00000000E+00	-1.00000000E+00	-1.00000000E+00	-1.00000000E+00	00156_chNET1_dp10_long.dat
156	1.17345099E-02	3.19785620E-02	8.01133798E-06	2.15725424E-05	-1.00000000E+00	-1.00000000E+00	-1.00000000E+00	-1.00000000E+00	-1.00000000E+00	-1.00000000E+00	-1.00000000E+00	00157_chNET1_dp10_long.dat
157	1.17420147E-02	3.19991593E-02	1.55161240E-05	4.21698132E-05	-1.00000000E+00	-1.00000000E+00	-1.00000000E+00	-1.00000000E+00	-1.00000000E+00	-1.00000000E+00	-1.00000000E+00	00158_chNET1_dp10_long.dat
158	1.17254538E-02	3.19542486E-02	-1.04481422E-06	-2.74088118E-06	-1.00000000E+00	-1.00000000E+00	-1.00000000E+00	-1.00000000E+00	-1.00000000E+00	-1.00000000E+00	-1.00000000E+00	00159_chNET1_dp10_long.dat
159	1.17583389E-02	3.20438436E-02	3.18402628E-05	8.68541519E-05	-1.00000000E+00	-1.00000000E+00	-1.00000000E+00	-1.00000000E+00	-1.00000000E+00	-1.00000000E+00	-1.00000000E+00	00160_chNET1_dp10_long.dat
160	1.17148169E-02	3.19254284E-02	-1.16817033E-05	-3.15610448E-05	-1.00000000E+00	-1.00000000E+00	-1.00000000E+00	-1.00000000E+00	-1.00000000E+00	-1.00000000E+00	-1.00000000E+00	00161_chNET1_dp10_long.dat
161	1.17256576E-02	3.19546571E-02	-8.41028560E-07	-2.33233546E-06	-1.00000000E+00	-1.00000000E+00	-1.00000000E+00	-1.00000000E+00	-1.00000000E+00	-1.00000000E+00	-1.00000000E+00	00162_chNET1_dp10_long.dat
162	1.17435994E-02	3.20034486E-02	1.71007592E-05	4.64591495E-05	-1.00000000E+00	-1.00000000E+00	-1.00000000E+00	-1.00000000E+00	-1.00000000E+00	-1.00000000E+00	-1.00000000E+00	00163_chNET1_dp10_long.dat
163	1.17108124E-02	3.19142956E-02	-1.56862187E-05	-4.26938337E-05	-1.00000000E+00	-1.00000000E+00	-1.00000000E+00	-1.00000000E+00	-1.00000000E+00	-1.00000000E+00	-1.00000000E+00	00164_chNET1_dp10_long.dat
164	1.17324127E-02	3.19730588E-02	5.91409053E-06	1.60693029E-05	-1.00000000E+00	-1.00000000E+00	-1.00000000E+00	-1.00000000E+00	-1.00000000E+00	-1.00000000E+00	-1.00000000E+00	00165_chNET1_dp10_long.dat
165	1.17355007E-02	3.19814673E-02	9.00205848E-06	2.44778294E-05	-1.00000000E+00	-1.00000000E+00	-1.00000000E+00	-1.00000000E+00	-1.00000000E+00	-1.00000000E+00	-1.00000000E+00	00166_chNET1_dp10_long.dat
166	1.17296745E-02	3.19657382E-02	3.17592998E-06	8.74872351E-06	-1.00000000E+00	-1.00000000E+00	-1.00000000E+00	-1.00000000E+00	-1.00000000E+00	-1.00000000E+00	-1.00000000E+00	00167_chNET1_dp10_long.dat
167	1.17152776E-02	3.19265155E-02	-1.12209983E-05	-3.04739504E-05	-1.00000000E+00	-1.00000000E+00	-1.00000000E+00	-1.00000000E+00	-1.00000000E+00	-1.00000000E+00	-1.00000000E+00	00168_chNET1_dp10_long.dat
168	1.17361160E-02	3.19832556E-02	9.61743797E-06	2.62661609E-05	-1.00000000E+00	-1.00000000E+00	-1.00000000E+00	-1.00000000E+00	-1.00000000E+00	-1.00000000E+00	-1.00000000E+00	00169_chNET1_dp10_long.dat
169	1.17479316E-02	3.20153354E-02	2.14330162E-05	5.83459925E-05	-1.00000000E+00	-1.00000000E+00	-1.00000000E+00	-1.00000000E+00	-1.00000000E+00	-1.00000000E+00	-1.00000000E+00	00170_chNET1_dp10_long.dat
170	1.17235849E-02	3.19491513E-02	-2.91374135E-06	-7.83814231E-06	-1.00000000E+00	-1.00000000E+00	-1.00000000E+00	-1.00000000E+00	-1.00000000E+00	-1.00000000E+00	-1.00000000E+00	00171_chNET1_dp10_long.dat
171	1.17249712E-02	3.19527370E-02	-1.52739143E-06	-4.25246241E-06	-1.00000000E+00	-1.00000000E+00	-1.00000000E+00	-1.00000000E+00	-1.00000000E+00	-1.00000000E+00	-1.00000000E+00	00172_chNET1_dp10_long.dat
172	1.17390097E-02	3.19910936E-02	1.25111381E-05	3.41040996E-05	-1.00000000E+00	-1.00000000E+00	-1.00000000E+00	-1.00000000E+00	-1.00000000E+00	-1.00000000E+00	-1.00000000E+00	00173_chNET1_dp10_long.dat
173	1.17191971E-02	3.19370986E-02	-7.30152551E-06	-1.98908710E-05	-1.00000000E+00	-1.00000000E+00	-1.00000000E+00	-1.00000000E+00	-1.00000000E+00	-1.00000000E+00	-1.00000000E+00	00174_chNET1_dp10_long.dat
174	1.17185163E-02	3.19351174E-02	-7.98227511E-06	-2.18720569E-05	-1.00000000E+00	-1.00000000E+00	-1.00000000E+00	-1.00000000E+00	-1.00000000E+00	-1.00000000E+00	-1.00000000E+00	00175_chNET1_dp10_long.dat
175	1.17146614E-02	3.19249716E-02	-1.18371925E-05	-3.20178854E-05	-1.00000000E+00	-1.00000000E+00	-1.00000000E+00	-1.00000000E+00	-1.00000000E+00	-1.00000000E+00	-1.00000000E+00	00176_chNET1_dp10_long.dat
176	1.17152109E-02	3.19262202E-02	-1.12877311E-05	-3.07692223E-05	-1.00000000E+00	-1.00000000E+00	-1.00000000E+00	-1.00000000E+00	-1.00000000E+00	-1.00000000E+00	-1.00000000E+00	00177_chNET1_dp10_long.dat
177	1.17462304E-02	3.20106544E-02	1.97317597E-05	5.36649293E-05	-1.00000000E+00	-1.00000000E+00	-1.00000000E+00	-1.00000000E+00	-1.00000000E+00	-1.00000000E+00	-1.00000000E+00	00178_chNET1_dp10_long.dat
178	1.17185485E-02	3.19353715E-02	-7.95014474E-06	-2.16179034E-05	-1.00000000E+00	-1.00000000E+00	-1.00000000E+00	-1.00000000E+00	-1.00000000E+00	-1.00000000E+00	-1.00000000E+00	00179_chNET1_dp10_long.dat
179	1.17108499E-02	3.19143763E-02	-1.56486966E-05	-4.26131447E-05	-1.00000000E+00	-1.00000000E+00	-1.00000000E+00	-1.00000000E+00	-1.00000000E+00	-1.00000000E+00	-1.00000000E+00	00180_chNET1_dp10_long.dat
180	1.17467007E-02	3.20120294E-02	2.02021196E-05	5.50399931E-05	-1.00000000E+00	-1.00000000E+00	-1.00000000E+00	-1.00000000E+00	-1.00000000E+00	-1.00000000E+00	-1.00000000E+00	00181_chNET1_dp10_long.dat
181	1.17168553E-02	3.19307578E-02	-9.64325758E-06	-2.62316050E-05	-1.00000000E+00	-1.00000000E+00	-1.00000000E+00	-1.00000000E+00	-1.00000000E+00	-1.00000000E+00	-1.00000000E+00	00182_chNET1_dp10_long.dat
182	1.17384013E-02	3.19895619E-02	1.19026932E-05	3.25724052E-05	-1.00000000E+00	-1.00000000E+00	-1.00000000E+00	-1.00000000E+00	-1.00000000E+00	-1.00000000E+00	-1.00000000E+00	00183_chNET1_dp10_long.dat
183	1.17095123E-02	3.19107843E-02	-1.69862573E-05	-4.62051249E-05	-1.00000000E+00	-1.00000000E+00	-1.00000000E+00	-1.00000000E+00	-1.00000000E+00	-1.00000000E+00	-1.00000000E+00	00184_chNET1_dp10_long.dat
184	1.17028661E-02	3.18925469E-02	-2.36325288E-05	-6.44425575E-05	-1.00000000E+00	-1.00000000E+00	-1.00000000E+00	-1.00000000E+00	-1.00000000E+00	-1.00000000E+00	-1.00000000E+00	00185_chNET1_dp10_long.dat
185	1.17178735E-02	3.19336103E-02	-8.62510187E-06	-2.33791736E-05	-1.00000000E+00	-1.00000000E+00	-1.00000000E+00	-1.00000000E+00	-1.00000000E+00	-1.00000000E+00	-1.00000000E+00	00186_chNET1_dp10_long.dat
186	1.17213019E-02	3.19426523E-02	-5.19665791E-06	-1.43371880E-05	-1.00000000E+00	-1.00000000E+00	-1.00000000E+00	-1.00000000E+00	-1.00000000E+00	-1.00000000E+00	-1.00000000E+00	00187_chNET1_dp10_long.dat
187	1.17152929E-02	3.19264655E-02	-1.12056688E-05	-3.05239468E-05	-1.00000000E+00	-1.00000000E+00	-1.00000000E+00	-1.00000000E+00	-1.00000000E+00	-1.00000000E+00	-1.00000000E+00	00188_chNET1_dp10_long.dat
188	1.17469188E-02	3.20127468E-02	2.04202039E-05	5.57573866E-05	-1.00000000E+00	-1.00000000E+00	-1.00000000E+00	-1.00000000E+00	-1.00000000E+00	-1.00000000E+00	-1.00000000E+00	00189_chNET1_dp10_long.dat
189	1.16944233E-02	3.18697422E-02	-3.20752822E-05	-8.72472777E-05	-1.00000000E+00	-1.00000000E+00	-1.00000000E+00	-1.00000000E+00	-1.00000000E+00	-1.00000000E+00	-1.00000000E+00	00190_chNET1_dp10_long.dat
190	1.17394961E-02	3.19924338E-02	1.29975370E-05	3.54443583E-05	-1.00000000E+00	-1.00000000E+00	-1.00000000E+00	-1.00000000E+00	-1.00000000E+00	-1.00000000E+00	-1.00000000E+00	00191_chNET1_dp10_long.dat
191	1.17047760E-02	3.18976925E-02	-2.17225624E-05	-5.92969077E-05	-1.00000000E+00	-1.00000000E+00	-1.00000000E+00	-1.00000000E+00	-1.00000000E+00	-1.00000000E+00	-1.00000000E+00	00192_chNET1_dp10_long.dat
192	1.17224689E-02	3.19460621E-02	-4.02970884E-06	-1.09273661E-05	-1.00000000E+00	-1.00000000E+00	-1.00000000E+00	-1.00000000E+00	-1.00000000E+00	-1.00000000E+00	-1.00000000E+00	00193_chNET1_dp10_long.dat
193	1.17296586E-02	3.19656234E-02	3.15998823E-06	8.63390401E-06	-1.00000000E+00	-1.00000000E+00	-1.00000000E+00	-1.00000000E+00	-1.00000000E+00	-1.00000000E+00	-1.00000000E+00	00194_chNET1_dp10_long.dat
194	1.17333108E-02	3.19755371E-02	6.81220065E-06	1.85476188E-05	-1.00000000E+00	-1.00000000E+00	-1.00000000E+00	-1.00000000E+00	-1.00000000E+00	-1.00000000E+00	-1.00000000E+00	00195_chNET1_dp10_long.dat
195	1.17158583E-02	3.19281840E-02	-1.06402507E-05	-2.88054775E-05	-1.00000000E+00	-1.00000000E+00	-1.00000000E+00	-1.00000000E+00	-1.00000000E+00	-1.00000000E+00	-1.00000000E+00	00196_chNET1_dp10_long.dat
196	1.17205120E-02	3.19408057E-02	-5.98660113E-06	-1.61837572E-05	-1.00000000E+00	-1.00000000E+00	-1.00000000E+00	-1.00000000E+00	-1.00000000E+00	-1.00000000E+00	-1.00000000E+00	00197_chNET1_dp10_long.dat
197	1.17238987E-02	3.19497972E-02	-2.59990139E-06	-7.19228792E-06	-1.00000000E+00	-1.00000000E+00	-1.00000000E+00	-1.00000000E+00	-1.00000000E+00	-1.00000000E+00	-1.00000000E+00	00198_chNET1_dp10_long.dat
198	1.17173413E-02	3.19321902E-02	-9.15725840E-06	-2.47992687E-05	-1.00000000E+00	-1.00000000E+00	-1.00000000E+00	-1.00000000E+00	-1.00000000E+00	-1.00000000E+00	-1.00000000E+00	00199_chNET1_dp10_long.dat
199	1.17181631E-02	3.19342522E-02	-8.33547194E-06	-2.27372705E-05	-1.00000000E+00	-1.00000000E+00	-1.00000000E+00	-1.00000000E+00	-1.00000000E+00	-1.00000000E+00	-1.00000000E+00	00200_chNET1_dp10_long.dat
200	1.17068304E-02	3.19033112E-02	-1.96681495E-05	-5.36782181E-05	-1.00000000E+00	-1.00000000E+00	-1.00000000E+00	-1.00000000E+00	-1.00000000E+00	-1.00000000E+00	-1.00000000E+00	00201_chNET1_dp10_long.dat
201	1.17340963E-02	3.19774362E-02	7.59766549E-06	2.04467825E-05	-1.00000000E+00	-1.00000000E+00	-1.00000000E+00	-1.00000000E+00	-1.00000000E+00	-1.00000000E+00	-1.00000000E+00	00202_chNET1_dp10_long.dat
202	1.17380002E-02	3.19879549E-02	1.15016322E-05	3.09654708E-05	-1.00000000E+00	-1.00000000E+00	-1.00000000E+00	-1.00000000E+00	-1.00000000E+00	-1.00000000E+00	-1.00000000E+00	00203_chNET1_dp10_long.dat
203	1.17347202E-02	3.19794357E-02	8.22165103E-06	2.24462680E-05	-1.00000000E+00	-1.00000000E+00	-1.00000000E+00	-1.00000000E+00	-1.00000000E+00	-1.00000000E+00	-1.00000000E+00	00204_chNET1_dp10_long.dat
204	1.17040125E-02	3.18956595E-02	-2.24861252E-05	-6.13299420E-05	-1.00000000E+00	-1.00000000E+00	-1.00000000E+00	-1.00000000E+00	-1.00000000E+00	-1.00000000E+00	-1.00000000E+00	00205_chNET1_dp10_long.dat
205	1.17243373E-02	3.19512210E-02	-2.16132927E-06	-5.76849189E-06	-1.00000000E+00	-1.00000000E+00	-1.00000000E+00	-1.00000000E+00	-1.00000000E+00	-1.00000000E+00	-1.00000000E+00	00206_chNET1_dp10_long.dat
206	1.17228761E-02	3.19470383E-02	-3.62253029E-06	-9.95117721E-06	-1.00000000E+00	-1.00000000E+00	-1.00000000E+00	-1.00000000E+00	-1.00000000E+00	-1.00000000E+00	-1.00000000E+00	00207_chNET1_dp10_long.dat
207	1.17301825E-02	3.19672392E-02	3.68391719E-06	1.02497379E-05	-1.00000000E+00	-1.00000000E+00	-1.00000000E+00	-1.00000000E+00	-1.00000000E+00	-1.00000000E+00	-1.00000000E+00	00208_chNET1_dp10_long.dat
208	1.17280140E-02	3.19610922E-02	1.51536710E-06	4.10270967E-06	-1.00000000E+00	-1.00000000E+00	-1.00000000E+00	-1.00000000E+00	-1.00000000E+00	-1.00000000E+00	-1.00000000E+00	00209_chNET1_dp10_long.dat
209	1.17289755E-02	3.19637911E-02	2.47688995E-06	6.80161521E-06	-1.00000000E+00	-1.00000000E+00	-1.00000000E+00	-1.00000000E+00	-1.00000000E+00	-1.00000000E+00	-1.00000000E+00	00210_chNET1_dp10_long.dat
210	1.17440332E-02	3.20048176E-02	1.75346214E-05	4.78281940E-05	-1.00000000E+00	-1.00000000E+00	-1.00000000E+00	-1.00000000E+00	-1.00000000E+00	-1.00000000E+00	-1.00000000E+00	00211_chNET1_dp10_long.dat
211	1.17401915E-02	3.19943647E-02	1.36929440E-05	3.73752578E-05	-1.00000000E+00	-1.00000000E+00	-1.00000000E+00	-1.00000000E+00	-1.00000000E+00	-1.00000000E+00	-1.00000000E+00	00212_chNET1_dp10_long.dat
212	1.17180685E-02	3.19340216E-02	-8.43013677E-06	-2.29678451E-05	-1.00000000E+00	-1.00000000E+00	-1.00000000E+00	-1.00000000E+00	-1.00000000E+00	-1.00000000E+00	-1.00000000E+00	00213_chNET1_dp10_long.dat
213	1.17233223E-02	3.19480393E-02	-3.17630739E-06	-8.95016578E-06	-1.00000000E+00	-1.00000000E+00	-1.00000000E+00	-1.00000000E+00	-1.00000000E+00	-1.00000000E+00	-1.00000000E+00	00214_chNET1_dp10_long.dat
214	1.17063410E-02	3.19021437E-02	-2.01575887E-05	-5.48457476E-05	-1.00000000E+00	-1.00000000E+00	-1.00000000E+00	-1.00000000E+00	-1.00000000E+00	-1.00000000E+00	-1.00000000E+00	00215_chNET1_dp10_long.dat
215	1.17286276E-02	3.19627497E-02	2.12903714E-06	5.76029571E-06	-1.00000000E+00	-1.00000000E+00	-1.00000000E+00	-1.00000000E+00	-1.00000000E+00	-1.00000000E+00	-1.00000000E+00	00216_chNET1_dp10_long.dat
216	1.17181011E-02	3.19340769E-02	-8.39749387E-06	-2.29125136E-05	-1.00000000E+00	-1.00000000E+00	-1.00000000E+00	-1.00000000E+00	-1.00000000E+00	-1.00000000E+00	-1.00000000E+00	00217_chNET1_dp10_long.dat
217	1.17303837E-02	3.19674395E-02	3.88513967E-06	1.04500707E-05	-1.00000000E+00	-1.00000000E+00	-1.00000000E+00	-1.00000000E+00	-1.00000000E+00	-1.00000000E+00	-1.00000000E+00	00218_chNET1_dp10_long.dat
218	1.17306673E-02	3.19685304E-02	4.16870609E-06	1.15409624E-05	-1.00000000E+00	-1.00000000E+00	-1.00000000E+00	-1.00000000E+00	-1.00000000E+00	-1.00000000E+00	-1.00000000E+00	00219_chNET1_dp10_long.dat
219	1.17510062E-02	3.20238342E-02	2.45076277E-05	6.68447698E-05	-1.00000000E+00	-1.00000000E+00	-1.00000000E+00	-1.00000000E+00	-1.00000000E+00	-1.00000000E+00	-1.00000000E+00	00220_chNET1_dp10_long.dat
220	1.17334009E-02	3.19759411E-02	6.90228845E-06	1.89516555E-05	-1.00000000E+00	-1.00000000E+00	-1.00000000E+00	-1.00000000E+00	-1.00000000E+00	-1.00000000E+00	-1.00000000E+00	00221_chNET1_dp10_long.dat
221	1.17346643E-02	3.19793359E-02	8.16569336E-06	2.23464558E-05	-1.00000000E+00	-1.00000000E+00	-1.00000000E+00	-1.00000000E+00	-1.00000000E+00	-1.00000000E+00	-1.00000000E+00	00222_chNET1_dp10_long.dat
222	1.17213771E-02	3.19430069E-02	-5.12152423E-06	-1.39825551E-05	-1.00000000E+00	-1.00000000E+00	-1.00000000E+00	-1.00000000E+00	-1.00000000E+00	-1.00000000E+00	-1.00000000E+00	00223_chNET1_dp10_long.dat
223	1.17332218E-02	3.19751647E-02	6.72321523E-06	1.81752259E-05	-1.00000000E+00	-1.00000000E+00	-1.00000000E+00	-1.00000000E+00	-1.00000000E+00	-1.00000000E+00	-1.00000000E+00	00224_chNET1_dp10_long.dat
224	1.16972932E-02	3.18776570E-02	-2.92054061E-05	-7.93324925E-05	-1.00000000E+00	-1.00000000E+00	-1.00000000E+00	-1.00000000E+00	-1.00000000E+00	-1.00000000E+00	-1.00000000E+00	00225_chNET1_dp10_long.dat
225	1.17448701E-02	3.20069430E-02	1.83715135E-05	4.99535689E-05	-1.00000000E+00	-1.00000000E+00	-1.00000000E+00	-1.00000000E+00	-1.00000000E+00	-1.00000000E+00	-1.00000000E+00	00226_chNET1_dp10_long.dat
226	1.17122092E-02	3.19178728E-02	-1.42893833E-05	-3.91166225E-05	-1.00000000E+00	-1.00000000E+00	-1.00000000E+00	-1.00000000E+00	-1.00000000E+00	-1.00000000E+00	-1.00000000E+00	00227_chNET1_dp10_long.dat
227	1.17470557E-02	3.20131008E-02	2.05571411E-05	5.61113938E-05	-1.00000000E+00	-1.00000000E+00	-1.00000000E+00	-1.00000000E+00	-1.00000000E+00	-1.00000000E+00	-1.00000000E+00	00228_chNET1_dp10_long.dat
228	1.17228981E-02	3.19468804E-02	-3.60052626E-06	-1.01090990E-05	-1.00000000E+00	-1.00000000E+00	-1.00000000E+00	-1.00000000E+00	-1.00000000E+00	-1.00000000E+00	-1.00000000E+00	00229_chNET1_dp10_long.dat
229	1.17213318E-02	3.19428399E-02	-5.16683241E-06	-1.41495117E-05	-1.00000000E+00	-1.00000000E+00	-1.00000000E+00	-1.00000000E+00	-1.00000000E+00	-1.00000000E+00	-1.00000000E+00	00230_chNET1_dp10_long.dat
230	1.17257670E-02	3.19550073E-02	-7.31553046E-07	-1.98219887E-06	-1.00000000E+00	-1.00000000E+00	-1.00000000E+00	-1.00000000E+00	-1.00000000E+00	-1.00000000E+00	-1.00000000E+00	00231_chNET1_dp10_long.dat
231	1.17215517E-02	3.19435342E-02	-4.94689736E-06	-1.34552217E-05	-1.00000000E+00	-1.00000000E+00	-1.00000000E+00	-1.00000000E+00	-1.00000000E+00	-1.00000000E+00	-1.00000000E+00	00232_chNET1_dp10_long.dat
232	1.17449178E-02	3.20072349E-02	1.84192330E-05	5.02454142E-05	-1.00000000E+00	-1.00000000E+00	-1.00000000E+00	-1.00000000E+00	-1.00000000E+00	-1.00000000E+00	-1.00000000E+00	00233_chNET1_dp10_long.dat
233	1.17555011E-02	3.20360129E-02	2.90024925E-05	7.90234281E-05	-1.00000000E+00	-1.00000000E+00	-1.00000000E+00	-1.00000000E+00	-1.00000000E+00	-1.00000000E+00	-1.00000000E+00	00234_chNET1_dp10_long.dat
234	1.17257715E-02	3.19551304E-02	-7.27145152E-07	-1.85906169E-06	-1.00000000E+00	-1.00000000E+00	-1.00000000E+00	-1.00000000E+00	-1.00000000E+00	-1.00000000E+00	-1.00000000E+00	00235_chNET1_dp10_long.dat
235	1.17222309E-02	3.19455177E-02	-4.26765638E-06	-1.14717314E-05	-1.00000000E+00	-1.00000000E+00	-1.00000000E+00	-1.00000000E+00	-1.00000000E+00	-1.00000000E+00	-1.00000000E+00	00236_chNET1_dp10_long.dat
236	1.17306018E-02	3.19681131E-02	4.10316475E-06	1.11236549E-05	-1.00000000E+00	-1.00000000E+00	-1.00000000E+00	-1.00000000E+00	-1.00000000E+00	-1.00000000E+00	-1.00000000E+00	00237_chNET1_dp10_long.dat
237	1.17184717E-02	3.19350937E-02	-8.02687720E-06	-2.18957693E-05	-1.00000000E+00	-1.00000000E+00	-1.00000000E+00	-1.00000000E+00	-1.00000000E+00	-1.00000000E+00	-1.00000000E+00	00238_chNET1_dp10_long.dat
238	1.17323221E-02	3.19729447E-02	5.82346057E-06	1.59552662E-05	-1.00000000E+00	-1.00000000E+00	-1.00000000E+00	-1.00000000E+00	-1.00000000E+00	-1.00000000E+00	-1.00000000E+00	00239_chNET1_dp10_long.dat
239	1.17368940E-02	3.19852971E-02	1.03954040E-05	2.83076615E-05	-1.00000000E+00	-1.00000000E+00	-1.00000000E+00	-1.00000000E+00	-1.00000000E+00	-1.00000000E+00	-1.00000000E+00	00240_chNET1_dp10_long.dat
240	1.17325879E-02	3.19736031E-02	6.08933655E-06	1.66136435E-05	-1.00000000E+00	-1.00000000E+00	-1.00000000E+00	-1.00000000E+00	-1.00000000E+00	-1.00000000E+00	-1.00000000E+00	00241_chNET1_dp10_long.dat
241	1.17468651E-02	3.20127239E-02	2.03665077E-05	5.57344774E-05	-1.00000000E+00	-1.00000000E+00	-1.00000000E+00	-1.00000000E+00	-1.00000000E+00	-1.00000000E+00	-1.00000000E+00	00242_chNET1_dp10_long.dat
242	1.17009605E-02	3.18874752E-02	-2.55380626E-05	-6.95142747E-05	-1.00000000E+00	-1.00000000E+00	-1.00000000E+00	-1.00000000E+00	-1.00000000E+00	-1.00000000E+00	-1.00000000E+00	00243_chNET1_dp10_long.dat
243	1.17388549E-02	3.19907185E-02	1.23562961E-05	3.37290015E-05	-1.00000000E+00	-1.00000000E+00	-1.00000000E+00	-1.00000000E+00	-1.00000000E+00	-1.00000000E+00	-1.00000000E+00	00244_chNET1_dp10_long.dat
244	1.17509817E-02	3.20238144E-02	2.44830981E-05	6.68249594E-05	-1.00000000E+00	-1.00000000E+00	-1.00000000E+00	-1.00000000E+00	-1.00000000E+00	-1.00000000E+00	-1.00000000E+00	00245_chNET1_dp10_long.dat
245	1.17505038E-02	3.20223721E-02	2.40051549E-05	6.53826363E-05	-1.00000000E+00	-1.00000000E+00	-1.00000000E+00	-1.00000000E+00	-1.00000000E+00	-1.00000000E+00	-1.00000000E+00	00246_chNET1_dp10_long.dat
246	1.17415521E-02	3.19980596E-02	1.50534633E-05	4.10701682E-05	-1.00000000E+00	-1.00000000E+00	-1.00000000E+00	-1.00000000E+00	-1.00000000E+00	-1.00000000E+00	-1.00000000E+00	00247_chNET1_dp10_long.dat
247	1.17251948E-02	3.19533779E-02	-1.30375187E-06	-3.61157071E-06	-1.00000000E+00	-1.00000000E+00	-1.00000000E+00	-1.00000000E+00	-1.00000000E+00	-1.00000000E+00	-1.00000000E+00	00248_chNET1_dp10_long.dat
248	1.17223956E-02	3.19456643E-02	-4.10298108E-06	-1.13251273E-05	-1.00000000E+00	-1.00000000E+00	-1.00000000E+00	-1.00000000E+00	-1.00000000E+00	-1.00000000E+00	-1.00000000E+00	00249_chNET1_dp10_long.dat
249	1.17253021E-02	3.19537672E-02	-1.19654661E-06	-3.22221933E-06	-1.00000000E+00	-1.00000000E+00	-1.00000000E+00	-1.00000000E+00	-1.00000000E+00	-1.00000000E+00	-1.00000000E+00	00250_chNET1_dp10_long.dat
250	1.17210781E-02	3.19423127E-02	-5.42052340E-06	-1.46767199E-05	-1.00000000E+00	-1.00000000E+00	-1.00000000E+00	-1.00000000E+00	-1.00000000E+00	-1.00000000E+00	-1.00000000E+00	00251_chNET1_dp10_long.dat
251	1.17251410E-02	3.19531956E-02	-1.35759993E-06	-3.79389502E-06	-1.00000000E+00	-1.00000000E+00	-1.00000000E+00	-1.00000000E+00	-1.00000000E+00	-1.00000000E+00	-1.00000000E+00	00252_chNET1_dp10_long.dat
252	1.17323227E-02	3.19728993E-02	5.82411752E-06	1.59098450E-05	-1.00000000E+00	-1.00000000E+00	-1.00000000E+00	-1.00000000E+00	-1.00000000E+00	-1.00000000E+00	-1.00000000E+00	00253_chNET1_dp10_long.dat
253	1.17413529E-02	3.19975833E-02	1.48542736E-05	4.05938096E-05	-1.00000000E+00	-1.00000000E+00	-1.00000000E+00	-1.00000000E+00	-1.00000000E+00	-1.00000000E+00	-1.00000000E+00	00254_chNET1_dp10_long.dat
254	1.17539846E-02	3.20317648E-02	2.74859916E-05	7.47753848E-05	-1.00000000E+00	-1.00000000E+00	-1.00000000E+00	-1.00000000E+00	-1.00000000E+00	-1.00000000E+00	-1.00000000E+00	00255_chNET1_dp10_long.dat
255	1.17380485E-02	3.19886569E-02	1.15498756E-05	3.16674371E-05	-1.00000000E+00	-1.00000000E+00	-1.00000000E+00	-1.00000000E+00	-1.00000000E+00	-1.00000000E+00	-1.00000000E+00	00256_chNET1_dp10_long.dat
256	1.17397467E-02	3.19932253E-02	1.32481197E-05	3.62358444E-05	-1.00000000E+00	-1.00000000E+00	-1.00000000E+00	-1.00000000E+00	-1.00000000E+00	-1.00000000E+00	-1.00000000E+00	00257_chNET1_dp10_long.dat
257	1.17487111E-02	3.20175179E-02	2.22124769E-05	6.05284359E-05	-1.00000000E+00	-1.00000000E+00	-1.00000000E+00	-1.00000000E+00	-1.00000000E+00	-1.00000000E+00	-1.00000000E+00	00258_chNET1_dp10_long.dat
258	1.17524414E-02	3.20277435E-02	2.59428075E-05	7.07540105E-05	-1.00000000E+00	-1.00000000E+00	-1.00000000E+00	-1.00000000E+00	-1.00000000E+00	-1.00000000E+00	-1.00000000E+00	00259_chNET1_dp10_long.dat
259	1.17460924E-02	3.20104306E-02	1.95938379E-05	5.34411477E-05	-1.00000000E+00	-1.00000000E+00	-1.00000000E+00	-1.00000000E+00	-1.00000000E+00	-1.00000000E+00	-1.00000000E+00	00260_chNET1_dp10_long.dat
260	1.17546852E-02	3.20339585E-02	2.81866198E-05	7.69690797E-05	-1.00000000E+00	-1.00000000E+00	-1.00000000E+00	-1.00000000E+00	-1.00000000E+00	-1.00000000E+00	-1.00000000E+00	00261_chNET1_dp10_long.dat
261	1.17635756E-02	3.20581699E-02	3.70769913E-05	1.01180434E-04	-1.00000000E+00	-1.00000000E+00	-1.00000000E+00	-1.00000000E+00	-1.00000000E+00	-1.00000000E+00	-1.00000000E+00	00262_chNET1_dp10_long.dat
262	1.17555651E-02	3.20362187E-02	2.90664746E-05	7.92292494E-05	-1.00000000E+00	-1.00000000E+00	-1.00000000E+00	-1.00000000E+00	-1.00000000E+00	-1.00000000E+00	-1.00000000E+00	00263_chNET1_dp10_long.dat
263	1.17815183E-02	3.21069148E-02	5.50197242E-05	1.49925342E-04	-1.00000000E+00	-1.00000000E+00	-1.00000000E+00	-1.00000000E+00	-1.00000000E+00	-1.00000000E+00	-1.00000000E+00	00264_chNET1_dp10_long.dat
264	1.17678246E-02	3.20696179E-02	4.13259706E-05	1.12628420E-04	-1.00000000E+00	-1.00000000E+00	-1.00000000E+00	-1.00000000E+00	-1.00000000E+00	-1.00000000E+00	-1.00000000E+00	00265_chNET1_dp10_long.dat
265	1.17877464E-02	3.21237762E-02	6.12477876E-05	1.66786772E-04	-1.00000000E+00	-1.00000000E+00	-1.00000000E+00	-1.00000000E+00	-1.00000000E+00	-1.00000000E+00	-1.00000000E+00	00266_chNET1_dp10_long.dat
266	1.18009275E-02	3.21598796E-02	7.44289131E-05	2.02890154E-04	-1.00000000E+00	-1.00000000E+00	-1.00000000E+00	-1.00000000E+00	-1.00000000E+00	-1.00000000E+00	-1.00000000E+00	00267_chNET1_dp10_long.dat
267	1.17932871E-02	3.21388920E-02	6.67885274E-05	1.81902588E-04	-1.00000000E+00	-1.00000000E+00	-1.00000000E+00	-1.00000000E+00	-1.00000000E+00	-1.00000000E+00	-1.00000000E+00	00268_chNET1_dp10_long.dat
268	1.18352914E-02	3.22534465E-02	1.08792851E-04	2.96457042E-04	-1.00000000E+00	-1.00000000E+00	-1.00000000E+00	-1.00000000E+00	-1.00000000E+00	-1.00000000E+00	-1.00000000E+00	00269_chNET1_dp10_long.dat
269	1.18691318E-02	3.23454833E-02	1.42633195E-04	3.88493891E-04	-1.00000000E+00	-1.00000000E+00	-1.00000000E+00	-1.00000000E+00	-1.00000000E+00	-1.00000000E+00	-1.00000000E+00	00270_chNET1_dp10_long.dat
270	1.18896002E-02	3.24014073E-02	1.63101619E-04	4.44417828E-04	-1.00000000E+00	-1.00000000E+00	-1.00000000E+00	-1.00000000E+00	-1.00000000E+00	-1.00000000E+00	-1.00000000E+00	00271_chNET1_dp10_long.dat
271	1.19446201E-02	3.25510543E-02	2.18121507E-04	5.94064830E-04	-1.00000000E+00	-1.00000000E+00	-1.00000000E+00	-1.00000000E+00	-1.00000000E+00	-1.00000000E+00	-1.00000000E+00	00272_chNET1_dp10_long.dat
272	1.19583115E-02	3.25887278E-02	2.31812912E-04	6.31738307E-04	-1.00000000E+00	-1.00000000E+00	-1.00000000E+00	-1.00000000E+00	-1.00000000E+00	-1.00000000E+00	-1.00000000E+00	00273_chNET1_dp10_long.dat
273	1.20251057E-02	3.27706655E-02	2.98607083E-04	8.13676098E-04	-1.00000000E+00	-1.00000000E+00	-1.00000000E+00	-1.00000000E+00	-1.00000000E+00	-1.00000000E+00	-1.00000000E+00	00274_chNET1_dp10_long.dat
274	1.21567299E-02	3.31292926E-02	4.30231257E-04	1.17230310E-03	-1.00000000E+00	-1.00000000E+00	-1.00000000E+00	-1.00000000E+00	-1.00000000E+00	-1.00000000E+00	-1.00000000E+00	00275_chNET1_dp10_long.dat
275	1.25068521E-02	3.40832273E-02	7.80353455E-04	2.12623785E-03	6.87685824E+01	7.10554973E-01	4.26867428E-02	1.86243954E-04	3.26162855E+02	1.80599794E+01	4.28419145E+02	00276_chNET1_dp10_long.dat
276	1.29780152E-02	3.53668369E-02	1.25151658E-03	3.40984745E-03	6.71092064E+01	3.94473037E-01	6.39462018E-02	1.99709322E-04	3.12832165E+02	1.76870621E+01	4.05388277E+02	00277_chNET1_dp10_long.dat
277	1.37128869E-02	3.73692274E-02	1.98638830E-03	5.41223790E-03	6.65046772E+01	4.83920333E-01	9.23484367E-02	1.93493955E-04	3.05842686E+02	1.74883586E+01	3.92954609E+02	00278_chNET1_dp10_long.dat
278	1.46229021E-02	3.98486080E-02	2.89640347E-03	7.89161858E-03	6.65101805E+01	4.03943546E-01	1.28278100E-01	2.16717006E-04	3.04178137E+02	1.74407035E+01	3.89410431E+02	00279_chNET1_dp10_long.dat
279	1.55830698E-02	4.24648701E-02	3.85657120E-03	1.05078806E-02	6.61453099E+01	3.09309354E-01	1.69109326E-01	2.40034799E-04	3.01666064E+02	1.73685366E+01	3.84365566E+02	00280_chNET1_dp10_long.dat
280	1.66938458E-02	4.54913083E-02	4.96734721E-03	1.35343188E-02	6.55367889E+01	9.55938919E-02	2.12415903E-01	7.64260430E-05	3.00240597E+02	1.73274521E+01	3.78751178E+02	00281_chNET1_dp10_long.dat
281	1.78587475E-02	4.86651684E-02	6.13224893E-03	1.67081790E-02	6.50760471E+01	8.47346763E-02	2.55188920E-01	8.07255638E-05	2.98406473E+02	1.72744457E+01	3.74095567E+02	00282_chNET1_dp10_long.dat
282	1.89241287E-02	5.15679935E-02	7.19763006E-03	1.96110041E-02	6.49518125E+01	8.14920377E-02	2.94041099E-01	8.00070905E-05	2.96513514E+02	1.72195678E+01	3.71586059E+02	00283_chNET1_dp10_long.dat
283	1.97990978E-02	5.39522702E-02	8.07259916E-03	2.19952808E-02	6.47676019E+01	3.53953605E-01	3.24134719E-01	2.87856238E-04	2.94679938E+02	1.71662442E+01	3.68856147E+02	00284_chNET1_dp10_long.dat
284	2.02854152E-02	5.52771374E-02	8.55891664E-03	2.33201480E-02	6.47262245E+01	1.89632523E-01	3.42642148E-01	2.27666329E-04	2.92464633E+02	1.71015974E+01	3.66830175E+02	00285_chNET1_dp10_long.dat
285	2.03691677E-02	5.55051328E-02	8.64266906E-03	2.35481434E-02	6.45368747E+01	7.59879846E-02	3.47477518E-01	1.00116626E-04	2.90032398E+02	1.70303376E+01	3.63485667E+02	00286_chNET1_dp10_long.dat
286	2.01692877E-02	5.49607606E-02	8.44278914E-03	2.30037711E-02	6.46245448E+01	7.70707520E-02	3.40966310E-01	9.93219094E-05	2.87511538E+02	1.69561652E+01	3.61805180E+02	00287_chNET1_dp10_long.dat
287	1.96435538E-02	5.35280805E-02	7.91705516E-03	2.15710911E-02	6.46561037E+01	2.19713954E-01	3.25083079E-01	3.39704633E-04	2.84675655E+02	1.68723340E+01	3.59600971E+02	00288_chNET1_dp10_long.dat
288	1.90708491E-02	5.19677591E-02	7.34435050E-03	2.00107696E-02	6.46590635E+01	2.59961686E-01	3.02737220E-01	2.38536379E-04	2.81273343E+02	1.67712058E+01	3.57026279E+02	00289_chNET1_dp10_long.dat
289	1.84225575E-02	5.02015203E-02	6.69605892E-03	1.82445308E-02	6.45317431E+01	2.45338451E-01	2.77187779E-01	3.17649085E-04	2.78080363E+02	1.66757417E+01	3.53687378E+02	00290_chNET1_dp10_long.dat
290	1.77751063E-02	4.84374519E-02	6.04860770E-03	1.64804624E-02	6.46002601E+01	2.64555758E-01	2.51599726E-01	3.06583733E-04	2.73942322E+02	1.65512030E+01	3.51380147E+02	00291_chNET1_dp10_long.dat
291	1.71580483E-02	4.67559036E-02	5.43154967E-03	1.47989141E-02	6.42409844E+01	7.93421230E-01	2.26323777E-01	2.09485999E-03	2.69610369E+02	1.64198164E+01	3.45718237E+02	00292_chNET1_dp10_long.dat
292	1.66083529E-02	4.52584390E-02	4.88185425E-03	1.33014496E-02	6.42580284E+01	3.05367911E-01	2.04161217E-01	2.81729931E-04	2.66034187E+02	1.63105545E+01	3.42300669E+02	00293_chNET1_dp10_long.dat
293	1.61880791E-02	4.41132500E-02	4.46158053E-03	1.21562605E-02	6.41452476E+01	3.47956544E-01	1.84557702E-01	2.64948201E-04	2.61849351E+02	1.61817598E+01	3.36937146E+02	00294_chNET1_dp10_long.dat
294	1.57869031E-02	4.30202484E-02	4.06040451E-03	1.10632589E-02	6.38141713E+01	3.54608722E-01	1.67604554E-01	2.63575323E-04	2.55176747E+02	1.59742526E+01	3.29677346E+02	00295_chNET1_dp10_long.dat
295	1.55033328E-02	4.22475955E-02	3.77683419E-03	1.02906060E-02	6.36121921E+01	3.72037389E-01	1.53971474E-01	2.54722801E-04	2.49383080E+02	1.57918675E+01	3.23429223E+02	00296_chNET1_dp10_long.dat
296	1.52405500E-02	4.15314616E-02	3.51405135E-03	9.57447213E-03	6.33135644E+01	3.66810227E-01	1.42752405E-01	2.26010983E-04	2.42829058E+02	1.55829733E+01	3.16346235E+02	00297_chNET1_dp10_long.dat
297	1.50596070E-02	4.10385377E-02	3.33310836E-03	9.08154822E-03	6.32173824E+01	3.61256723E-01	1.33937939E-01	2.23028621E-04	2.35858330E+02	1.53576798E+01	3.10550038E+02	00298_chNET1_dp10_long.dat
298	1.49195075E-02	4.06567179E-02	3.19300895E-03	8.69972842E-03	6.29129307E+01	3.67529935E-01	1.26286423E-01	2.19548323E-04	2.28658518E+02	1.51214589E+01	3.03743051E+02	00299_chNET1_dp10_long.dat
299	1.47964273E-02	4.03212634E-02	3.06992870E-03	8.36427399E-03	6.31875076E+01	4.25184613E-01	1.20395367E-01	2.41311930E-04	2.23189387E+02	1.49395243E+01	2.99536226E+02	00300_chNET1_dp10_long.dat
300	1.46330165E-02	3.98763978E-02	2.90651788E-03	7.91940832E-03	6.30834762E+01	1.98079841E-01	1.14802305E-01	1.81644119E-04	2.16699907E+02	1.47207305E+01	2.93347451E+02	00301_chNET1_dp10_long.dat
301	1.45627238E-02	3.96845393E-02	2.83622515E-03	7.72754980E-03	6.31932874E+01	5.01049698E-01	1.09978993E-01	2.29135605E-04	2.10062852E+02	1.44935452E+01	2.87921382E+02	00302_chNET1_dp10_long.dat
302	1.44719621E-02	3.94378364E-02	2.74546348E-03	7.48084699E-03	6.27686294E+01	3.98372920E-01	1.04950646E-01	2.12996355E-04	2.04053041E+02	1.42847136E+01	2.79881265E+02	00303_chNET1_dp10_long.dat
303	1.43813999E-02	3.91907520E-02	2.65490129E-03	7.23376258E-03	6.22864700E+01	4.10886191E-01	1.00338346E-01	2.06196983E-04	1.98190519E+02	1.40780155E+01	2.72161277E+02	00304_chNET1_dp10_long.dat
304	1.42774747E-02	3.89076559E-02	2.55097615E-03	6.95066645E-03	6.18858362E+01	2.88739544E-01	9.62678133E-02	1.07190108E-04	1.92674226E+02	1.38807142E+01	2.65547351E+02	00305_chNET1_dp10_long.dat
305	1.42209749E-02	3.87535276E-02	2.49447626E-03	6.79653816E-03	6.15718282E+01	2.86882826E-01	9.25628493E-02	9.74451428E-05	1.88045625E+02	1.37129729E+01	2.59690586E+02	00306_chNET1_dp10_long.dat
306	1.41177943E-02	3.84723593E-02	2.39129568E-03	6.51536984E-03	6.12557717E+01	3.13155017E-01	8.89898303E-02	1.07021157E-04	1.83698043E+02	1.35535251E+01	2.55039257E+02	00307_chNET1_dp10_long.dat
307	1.40621757E-02	3.83209290E-02	2.33567711E-03	6.36393952E-03	6.11413034E+01	2.02725567E-01	8.58892381E-02	7.37920801E-05	1.79497168E+02	1.33976553E+01	2.50867205E+02	00308_chNET1_dp10_long.dat
308	1.39954063E-02	3.81390228E-02	2.26890772E-03	6.18203336E-03	6.06827500E+01	2.12469869E-01	8.27070910E-02	7.31651861E-05	1.74367970E+02	1.32048465E+01	2.45755361E+02	00309_chNET1_dp10_long.dat
309	1.39245336E-02	3.79459005E-02	2.19803498E-03	5.98891109E-03	5.99492829E+01	2.33376709E-01	7.95064694E-02	1.29448741E-04	1.70471655E+02	1.30564794E+01	2.39369619E+02	00310_chNET1_dp10_long.dat
310	1.38577595E-02	3.77639350E-02	2.13126091E-03	5.80694559E-03	5.94415890E+01	2.16586457E-01	7.66676994E-02	7.03721062E-05	1.66138340E+02	1.28894662E+01	2.33605003E+02	00311_chNET1_dp10_long.dat
311	1.38069836E-02	3.76256325E-02	2.08048496E-03	5.66864302E-03	5.94482791E+01	2.24967327E-01	7.42219265E-02	7.00331784E-05	1.61547254E+02	1.27101241E+01	2.29565049E+02	00312_chNET1_dp10_long.dat
312	1.37419672E-02	3.74483837E-02	2.01546858E-03	5.49139424E-03	5.91076890E+01	2.70001261E-01	7.17130335E-02	1.45199555E-04	1.57133137E+02	1.25352757E+01	2.24992279E+02	00313_chNET1_dp10_long.dat
313	1.37075067E-02	3.73545023E-02	1.98100811E-03	5.39751289E-03	5.88672044E+01	1.60139073E-01	6.93813289E-02	5.92591280E-05	1.53839098E+02	1.24031890E+01	2.20370863E+02	00314_chNET1_dp10_long.dat
314	1.36704173E-02	3.72536268E-02	1.94391874E-03	5.29663735E-03	5.88640883E+01	3.77958300E-01	6.72158511E-02	1.89913124E-04	1.51045137E+02	1.22900422E+01	2.17399956E+02	00315_chNET1_dp10_long.dat
315	1.36200937E-02	3.71165697E-02	1.89359507E-03	5.15958023E-03	5.81264242E+01	2.52514762E-01	6.47272276E-02	7.04332203E-05	1.47550987E+02	1.21470567E+01	2.11647966E+02	00316_chNET1_dp10_long.dat
316	1.35381136E-02	3.68930915E-02	1.81161502E-03	4.93610206E-03	5.76802067E+01	2.97179605E-01	6.27214676E-02	1.64537271E-04	1.45771323E+02	1.20735795E+01	2.08544814E+02	00317_chNET1_dp10_long.dat
317	1.35202344E-02	3.68444754E-02	1.79373578E-03	4.88748599E-03	5.77304082E+01	2.10900646E-01	6.09556817E-02	6.18324937E-05	1.43811167E+02	1.19921294E+01	2.06606175E+02	00318_chNET1_dp10_long.dat
318	1.34818526E-02	3.67398039E-02	1.75535404E-03	4.78281448E-03	5.74173217E+01	2.70834245E-01	5.90961310E-02	2.21351309E-04	1.41157919E+02	1.18809898E+01	2.03056972E+02	00319_chNET1_dp10_long.dat
319	1.34228541E-02	3.65789785E-02	1.69635548E-03	4.62198900E-03	5.72436238E+01	2.93390944E-01	5.74899132E-02	7.48553308E-05	1.38311263E+02	1.17605809E+01	1.99990563E+02	00320_chNET1_dp10_long.dat
320	1.34275563E-02	3.65920016E-02	1.70105768E-03	4.63501217E-03	5.79069661E+01	5.55278040E-01	5.62153026E-02	1.59484622E-04	1.36529537E+02	1.16845854E+01	2.00396249E+02	00321_chNET1_dp10_long.dat
321	1.33544660E-02	3.63926516E-02	1.62796737E-03	4.43566213E-03	5.79828334E+01	2.25949093E-01	5.45937843E-02	6.07830293E-05	1.32675110E+02	1.15184682E+01	1.96862333E+02	00322_chNET1_dp10_long.dat
322	1.33136062E-02	3.62815552E-02	1.58710758E-03	4.32456571E-03	5.78861473E+01	2.27211728E-01	5.30687286E-02	5.42508902E-05	1.29869783E+02	1.13960424E+01	1.94254989E+02	00323_chNET1_dp10_long.dat
323	1.32829304E-02	3.61978881E-02	1.55643179E-03	4.24089866E-03	5.68376663E+01	3.21169522E-01	5.10321538E-02	6.96610431E-05	1.27464297E+02	1.12900087E+01	1.88657795E+02	00324_chNET1_dp10_long.dat
324	1.32464113E-02	3.60982149E-02	1.51991270E-03	4.14122543E-03	5.65394246E+01	2.60705777E-01	4.94804929E-02	6.28674079E-05	1.25600657E+02	1.12071699E+01	1.85897737E+02	00325_chNET1_dp10_long.dat
325	1.31921638E-02	3.59504544E-02	1.46566522E-03	3.99346494E-03	5.63058716E+01	3.71367239E-01	4.81494252E-02	1.63715331E-04	1.23327676E+02	1.11052994E+01	1.83320420E+02	00326_chNET1_dp10_long.dat
326	1.31779110E-02	3.59115307E-02	1.45141237E-03	3.95454125E-03	5.52174386E+01	3.60980987E-01	4.65263694E-02	1.51530262E-04	1.22396945E+02	1.10633153E+01	1.78950967E+02	00327_chNET1_dp10_long.dat
327	1.31753884E-02	3.59051863E-02	1.44888976E-03	3.94819688E-03	5.52236066E+01	2.04527932E-01	4.54563336E-02	5.82964417E-05	1.21586225E+02	1.10266144E+01	1.77360005E+02	00328_chNET1_dp10_long.dat
328	1.31374134E-02	3.58012179E-02	1.41091483E-03	3.84422845E-03	5.56535726E+01	1.83145563E-01	4.46336878E-02	5.85850273E-05	1.20348558E+02	1.09703490E+01	1.77800448E+02	00329_chNET1_dp10_long.dat
329	1.30891271E-02	3.56698532E-02	1.36262851E-03	3.71286377E-03	5.57528194E+01	1.78687587E-01	4.35911103E-02	5.46533316E-05	1.17860390E+02	1.08563525E+01	1.76086017E+02	00330_chNET1_dp10_long.dat
330	1.30355370E-02	3.55236552E-02	1.30903842E-03	3.56666578E-03	5.56282428E+01	1.63978659E-01	4.25154016E-02	5.34775913E-05	1.16193802E+02	1.07793229E+01	1.74129684E+02	00331_chNET1_dp10_long.dat
331	1.30356399E-02	3.55238174E-02	1.30914134E-03	3.56682796E-03	5.52353296E+01	3.99105123E-01	4.12717616E-02	1.87704835E-04	1.14420791E+02	1.06967655E+01	1.70377959E+02	00332_chNET1_dp10_long.dat
332	1.30041925E-02	3.54382603E-02	1.27769386E-03	3.48127085E-03	5.48819152E+01	3.31982829E-01	4.00693475E-02	1.35021883E-04	1.12331342E+02	1.05986481E+01	1.67570337E+02	00333_chNET1_dp10_long.dat
333	1.29704512E-02	3.53462745E-02	1.24395259E-03	3.38928505E-03	5.46134016E+01	5.67233883E-01	3.88641597E-02	1.97095433E-04	1.10140512E+02	1.04947850E+01	1.64340308E+02	00334_chNET1_dp10_long.dat
334	1.29468992E-02	3.52823212E-02	1.22040062E-03	3.32533170E-03	5.35893406E+01	1.46473475E-01	3.75309575E-02	5.82721589E-05	1.09531331E+02	1.04657217E+01	1.60053822E+02	00335_chNET1_dp10_long.dat
335	1.29305896E-02	3.52375595E-02	1.20409101E-03	3.28057000E-03	5.30499379E+01	3.87716443E-01	3.62454651E-02	1.35585567E-04	1.07344175E+02	1.03607034E+01	1.56076472E+02	00336_chNET1_dp10_long.dat
336	1.28959990E-02	3.51434370E-02	1.16950037E-03	3.18644751E-03	5.32832405E+01	3.86388696E-01	3.54298812E-02	6.22037585E-05	1.05841428E+02	1.02879263E+01	1.55713389E+02	00337_chNET1_dp10_long.dat
337	1.28593950E-02	3.50436225E-02	1.13289639E-03	3.08663303E-03	5.38007767E+01	3.57463091E-01	3.46709328E-02	1.55739783E-04	1.05156158E+02	1.02545677E+01	1.56375292E+02	00338_chNET1_dp10_long.dat
338	1.28202075E-02	3.49370020E-02	1.09370891E-03	2.98001254E-03	5.27936690E+01	2.29947930E-01	3.34714990E-02	6.18136605E-05	1.03637684E+02	1.01802595E+01	1.52026286E+02	00339_chNET1_dp10_long.dat
339	1.27947493E-02	3.48677313E-02	1.06825070E-03	2.91074186E-03	5.22443711E+01	2.42670252E-01	3.23522014E-02	6.04985378E-05	1.01676750E+02	1.00834890E+01	1.49121259E+02	00340_chNET1_dp10_long.dat
340	1.27858038E-02	3.48430551E-02	1.05930521E-03	2.88606569E-03	5.17391109E+01	2.10799170E-01	3.12453446E-02	5.82336894E-05	1.00101934E+02	1.00050954E+01	1.45774679E+02	00341_chNET1_dp10_long.dat
341	1.27480538E-02	3.47405168E-02	1.02155522E-03	2.78352740E-03	5.14654553E+01	2.74361206E-01	3.02214673E-02	6.06525808E-05	9.90812552E+01	9.95395676E+00	1.43712507E+02	00342_chNET1_dp10_long.dat
342	1.27185105E-02	3.46598454E-02	9.92011923E-04	2.70285591E-03	5.06010709E+01	2.61938427E-01	2.89238935E-02	1.29596147E-04	9.59799327E+01	9.79693486E+00	1.38999561E+02	00343_chNET1_dp10_long.dat
343	1.26609499E-02	3.45028739E-02	9.34451252E-04	2.54588447E-03	5.05399820E+01	2.82688797E-01	2.80467928E-02	6.00314070E-05	9.48031784E+01	9.73669237E+00	1.37781742E+02	00344_chNET1_dp10_long.dat
344	1.26530858E-02	3.44818114E-02	9.26587162E-04	2.52482192E-03	5.05536363E+01	2.75678241E-01	2.72363954E-02	5.96199095E-05	9.35813597E+01	9.67374590E+00	1.36604402E+02	00345_chNET1_dp10_long.dat
345	1.26379884E-02	3.44403807E-02	9.11489771E-04	2.48339130E-03	5.01720737E+01	2.87233734E-01	2.63145711E-02	5.93103647E-05	9.27527246E+01	9.63082159E+00	1.34538378E+02	00346_chNET1_dp10_long.dat
346	1.25996592E-02	3.43362904E-02	8.73160588E-04	2.37930093E-03	5.10641607E+01	2.36826755E-01	2.57705228E-02	5.21169652E-05	9.19496044E+01	9.58903563E+00	1.36218830E+02	00347_chNET1_dp10_long.dat
347	1.25708375E-02	3.42575094E-02	8.44338872E-04	2.30051999E-03	5.13261209E+01	2.13597782E-01	2.50151504E-02	5.84895418E-05	9.16568396E+01	9.57375786E+00	1.36093225E+02	00348_chNET1_dp10_long.dat
348	1.25694898E-02	3.42537043E-02	8.42991153E-04	2.29671485E-03	5.06587617E+01	1.89756678E-01	2.39077682E-02	6.26567479E-05	9.11721594E+01	9.54841136E+00	1.33530235E+02	00349_chNET1_dp10_long.dat
349	1.25330721E-02	3.41546680E-02	8.06573518E-04	2.19767859E-03	5.20901255E+01	2.01184514E-01	2.33394476E-02	5.87538184E-05	8.99407734E+01	9.48371095E+00	1.36658251E+02	00350_chNET1_dp10_long.dat
350	1.25097084E-02	3.40909618E-02	7.83209811E-04	2.13397233E-03	5.13682113E+01	1.85573112E-01	2.23034103E-02	6.04795556E-05	8.86911055E+01	9.41759553E+00	1.33822472E+02	00351_chNET1_dp10_long.dat
351	1.24718850E-02	3.39880308E-02	7.45386449E-04	2.03104131E-03	5.07711456E+01	1.89548072E-01	2.13401043E-02	5.67634822E-05	8.69297596E+01	9.32361301E+00	1.31691441E+02	00352_chNET1_dp10_long.dat
352	1.24350199E-02	3.38875029E-02	7.08521348E-04	1.93051344E-03	5.04168856E+01	2.15631947E-01	2.04613251E-02	4.36044545E-05	8.59844403E+01	9.27277953E+00	1.29733170E+02	00353_chNET1_dp10_long.dat
353	1.24294197E-02	3.38721700E-02	7.02921069E-04	1.91518052E-03	4.99385798E+01	2.26557200E-01	1.96453498E-02	5.26050279E-05	8.30279642E+01	9.11196818E+00	1.26466958E+02	00354_chNET1_dp10_long.dat
354	1.23998168E-02	3.37914697E-02	6.73318247E-04	1.83448028E-03	4.98336542E+01	2.50809900E-01	1.89487477E-02	4.52903879E-05	8.27252974E+01	9.09534482E+00	1.26167977E+02	00355_chNET1_dp10_long.dat
355	1.23934850E-02	3.37742231E-02	6.66986439E-04	1.81723368E-03	4.98311154E+01	3.07891350E-01	1.82189812E-02	5.67650484E-05	8.18429526E+01	9.04670949E+00	1.24884980E+02	00356_chNET1_dp10_long.dat
356	1.23317085E-02	3.36057607E-02	6.05209885E-04	1.64877128E-03	4.92716410E+01	2.65751321E-01	1.72903476E-02	5.60410198E-05	8.04188637E+01	8.96765653E+00	1.21615784E+02	00357_chNET1_dp10_long.dat
357	1.22969423E-02	3.35112365E-02	5.70443707E-04	1.55424703E-03	4.86071999E+01	2.83186841E-01	1.64990418E-02	5.89707921E-05	7.94527815E+01	8.91362897E+00	1.19484910E+02	00358_chNET1_dp10_long.dat
358	1.22848469E-02	3.34783817E-02	5.58348314E-04	1.52139224E-03	4.81718694E+01	2.98501884E-01	1.56706422E-02	5.99717110E-05	8.00992341E+01	8.94981755E+00	1.18378379E+02	00359_chNET1_dp10_long.dat
359	1.22969184E-02	3.35111963E-02	5.70419769E-04	1.55420687E-03	4.72276717E+01	2.85258123E-01	1.47776485E-02	5.58211695E-05	7.83852310E+01	8.85354342E+00	1.14499136E+02	00360_chNET1_dp10_long.dat
360	1.22212285E-02	3.33048143E-02	4.94729910E-04	1.34782488E-03	4.73452538E+01	3.57921825E-01	1.41273287E-02	5.63097592E-05	7.73206462E+01	8.79321592E+00	1.13717445E+02	00361_chNET1_dp10_long.dat
361	1.22144639E-02	3.32863277E-02	4.87965264E-04	1.32933827E-03	4.79261262E+01	3.56806124E-01	1.36181807E-02	6.07274819E-05	7.75588235E+01	8.80674875E+00	1.14687987E+02	00362_chNET1_dp10_long.dat
362	1.22104891E-02	3.32754755E-02	4.83990548E-04	1.31848604E-03	4.83951303E+01	3.53855413E-01	1.30277711E-02	5.79852823E-05	7.57269443E+01	8.70212298E+00	1.15152341E+02	00363_chNET1_dp10_long.dat
363	1.21789684E-02	3.31896291E-02	4.52469826E-04	1.23263961E-03	4.99307910E+01	3.91930357E-01	1.27973395E-02	5.62590270E-05	7.61434315E+01	8.72602037E+00	1.17969360E+02	00364_chNET1_dp10_long.dat
364	1.21617705E-02	3.31432157E-02	4.35271895E-04	1.18622621E-03	4.98730219E+01	3.35319101E-01	1.21288622E-02	3.94593387E-05	7.49230672E+01	8.65581118E+00	1.17382214E+02	00365_chNET1_dp10_long.dat
365	1.21426178E-02	3.30906985E-02	4.16119152E-04	1.13370908E-03	4.82606806E+01	3.63263118E-01	1.13965546E-02	5.93030574E-05	7.41332679E+01	8.61006782E+00	1.13398211E+02	00366_chNET1_dp10_long.dat
366	1.21001908E-02	3.29752056E-02	3.73692180E-04	1.01821613E-03	4.82426686E+01	3.79564506E-01	1.09066789E-02	6.13174235E-05	7.46128552E+01	8.63787330E+00	1.13540321E+02	00367_chNET1_dp10_long.dat
367	1.21155251E-02	3.30171313E-02	3.89026518E-04	1.06014187E-03	4.61159970E+01	4.47866299E-01	1.00895919E-02	5.56530689E-05	7.27744780E+01	8.53079586E+00	1.07070732E+02	00368_chNET1_dp10_long.dat
368	1.20813304E-02	3.29237707E-02	3.54831827E-04	9.66781233E-04	4.60152566E+01	3.07247616E-01	9.59400658E-03	5.80414423E-05	7.25403038E+01	8.51705958E+00	1.05787402E+02	00369_chNET1_dp10_long.dat
369	1.20621830E-02	3.28716291E-02	3.35684366E-04	9.14639658E-04	4.70627038E+01	2.20133495E-01	9.39599146E-03	1.99522664E-05	7.23045182E+01	8.50320635E+00	1.07280493E+02	00370_chNET1_dp10_long.dat
370	1.20414410E-02	3.28152140E-02	3.14942413E-04	8.58224506E-04	4.96122106E+01	3.78711401E-01	9.28296574E-03	5.91165127E-05	7.32145350E+01	8.55654925E+00	1.14406625E+02	00371_chNET1_dp10_long.dat
371	1.20455309E-02	3.28261318E-02	3.19032349E-04	8.69142306E-04	4.56657050E+01	4.36210654E-01	8.43767238E-03	5.62125820E-05	6.96692050E+01	8.34680807E+00	1.01919821E+02	00372_chNET1_dp10_long.dat
372	1.20311399E-02	3.27871913E-02	3.04641317E-04	8.30201802E-04	4.52871271E+01	4.31562206E-01	8.04909138E-03	6.18402040E-05	6.72029006E+01	8.19773753E+00	1.00241133E+02	00373_chNET1_dp10_long.dat
373	1.20466961E-02	3.28296097E-02	3.20197535E-04	8.72620240E-04	4.44740615E+01	2.59770923E-01	7.63713813E-03	2.12466439E-05	6.66871644E+01	8.16622094E+00	9.73337440E+01	00374_chNET1_dp10_long.dat
374	1.20119164E-02	3.27346748E-02	2.85417849E-04	7.77685358E-04	4.45947927E+01	2.76743753E-01	7.36289179E-03	2.13835337E-05	6.59440619E+01	8.12059492E+00	9.78499586E+01	00375_chNET1_dp10_long.dat
375	1.19804428E-02	3.26489216E-02	2.53944164E-04	6.91932100E-04	4.29849808E+01	3.61816050E-01	6.88572155E-03	2.57320752E-05	6.45526776E+01	8.03446810E+00	9.45082343E+01	00376_chNET1_dp10_long.dat
376	1.19958443E-02	3.26908228E-02	2.69345739E-04	7.33833385E-04	4.53982600E+01	4.65950306E-01	6.73249531E-03	5.78075970E-05	6.28717927E+01	7.92917352E+00	9.78045120E+01	00377_chNET1_dp10_long.dat
377	1.19623725E-02	3.25996342E-02	2.35873861E-04	6.42644754E-04	-1.00000000E+00	-1.00000000E+00	-1.00000000E+00	-1.00000000E+00	-1.00000000E+00	-1.00000000E+00	-1.00000000E+00	00378_chNET1_dp10_long.dat
378	1.19757782E-02	3.26363162E-02	2.49279605E-04	6.79326709E-04	-1.00000000E+00	-1.00000000E+00	-1.00000000E+00	-1.00000000E+00	-1.00000000E+00	-1.00000000E+00	-1.00000000E+00	00379_chNET1_dp10_long.dat
379	1.19530944E-02	3.25743156E-02	2.26595770E-04	6.17326108E-04	-1.00000000E+00	-1.00000000E+00	-1.00000000E+00	-1.00000000E+00	-1.00000000E+00	-1.00000000E+00	-1.00000000E+00	00380_chNET1_dp10_long.dat
380	1.19398902E-02	3.25385704E-02	2.13391645E-04	5.81580949E-04	-1.00000000E+00	-1.00000000E+00	-1.00000000E+00	-1.00000000E+00	-1.00000000E+00	-1.00000000E+00	-1.00000000E+00	00381_chNET1_dp10_long.dat
381	1.19249334E-02	3.24976327E-02	1.98434818E-04	5.40643213E-04	-1.00000000E+00	-1.00000000E+00	-1.00000000E+00	-1.00000000E+00	-1.00000000E+00	-1.00000000E+00	-1.00000000E+00	00382_chNET1_dp10_long.dat
382	1.19189364E-02	3.24814338E-02	1.92437822E-04	5.24444372E-04	-1.00000000E+00	-1.00000000E+00	-1.00000000E+00	-1.00000000E+00	-1.00000000E+00	-1.00000000E+00	-1.00000000E+00	00383_chNET1_dp10_long.dat
383	1.19101839E-02	3.24573966E-02	1.83685267E-04	5.00407163E-04	-1.00000000E+00	-1.00000000E+00	-1.00000000E+00	-1.00000000E+00	-1.00000000E+00	-1.00000000E+00	-1.00000000E+00	00384_chNET1_dp10_long.dat
384	1.18891941E-02	3.23999934E-02	1.62695465E-04	4.43003969E-04	-1.00000000E+00	-1.00000000E+00	-1.00000000E+00	-1.00000000E+00	-1.00000000E+00	-1.00000000E+00	-1.00000000E+00	00385_chNET1_dp10_long.dat
385	1.18891401E-02	3.24002098E-02	1.62641508E-04	4.43220343E-04	-1.00000000E+00	-1.00000000E+00	-1.00000000E+00	-1.00000000E+00	-1.00000000E+00	-1.00000000E+00	-1.00000000E+00	00386_chNET1_dp10_long.dat
386	1.19062128E-02	3.24467421E-02	1.79714179E-04	4.89752657E-04	-1.00000000E+00	-1.00000000E+00	-1.00000000E+00	-1.00000000E+00	-1.00000000E+00	-1.00000000E+00	-1.00000000E+00	00387_chNET1_dp10_long.dat
387	1.18886532E-02	3.23988963E-02	1.62154628E-04	4.41906828E-04	-1.00000000E+00	-1.00000000E+00	-1.00000000E+00	-1.00000000E+00	-1.00000000E+00	-1.00000000E+00	-1.00000000E+00	00388_chNET1_dp10_long.dat
388	1.18699235E-02	3.23477923E-02	1.43424877E-04	3.90802822E-04	-1.00000000E+00	-1.00000000E+00	-1.00000000E+00	-1.00000000E+00	-1.00000000E+00	-1.00000000E+00	-1.00000000E+00	00389_chNET1_dp10_long.dat
389	1.19039068E-02	3.24402400E-02	1.77408196E-04	4.83250527E-04	-1.00000000E+00	-1.00000000E+00	-1.00000000E+00	-1.00000000E+00	-1.00000000E+00	-1.00000000E+00	-1.00000000E+00	00390_chNET1_dp10_long.dat
390	1.18736734E-02	3.23576515E-02	1.47174782E-04	4.00662042E-04	-1.00000000E+00	-1.00000000E+00	-1.00000000E+00	-1.00000000E+00	-1.00000000E+00	-1.00000000E+00	-1.00000000E+00	00391_chNET1_dp10_long.dat
391	1.18889778E-02	3.23994933E-02	1.62479240E-04	4.42503860E-04	-1.00000000E+00	-1.00000000E+00	-1.00000000E+00	-1.00000000E+00	-1.00000000E+00	-1.00000000E+00	-1.00000000E+00	00392_chNET1_dp10_long.dat
392	1.18694157E-02	3.23469174E-02	1.42917102E-04	3.89927974E-04	-1.00000000E+00	-1.00000000E+00	-1.00000000E+00	-1.00000000E+00	-1.00000000E+00	-1.00000000E+00	-1.00000000E+00	00393_chNET1_dp10_long.dat
393	1.18846895E-02	3.23877966E-02	1.58190890E-04	4.30807195E-04	-1.00000000E+00	-1.00000000E+00	-1.00000000E+00	-1.00000000E+00	-1.00000000E+00	-1.00000000E+00	-1.00000000E+00	00394_chNET1_dp10_long.dat
394	1.18557484E-02	3.23089585E-02	1.29249796E-04	3.51969090E-04	-1.00000000E+00	-1.00000000E+00	-1.00000000E+00	-1.00000000E+00	-1.00000000E+00	-1.00000000E+00	-1.00000000E+00	00395_chNET1_dp10_long.dat
395	1.18739216E-02	3.23586117E-02	1.47422958E-04	4.01622273E-04	-1.00000000E+00	-1.00000000E+00	-1.00000000E+00	-1.00000000E+00	-1.00000000E+00	-1.00000000E+00	-1.00000000E+00	00396_chNET1_dp10_long.dat
396	1.18525009E-02	3.23003064E-02	1.26002260E-04	3.43316908E-04	-1.00000000E+00	-1.00000000E+00	-1.00000000E+00	-1.00000000E+00	-1.00000000E+00	-1.00000000E+00	-1.00000000E+00	00397_chNET1_dp10_long.dat
397	1.18543035E-02	3.23054072E-02	1.27804856E-04	3.48417699E-04	-1.00000000E+00	-1.00000000E+00	-1.00000000E+00	-1.00000000E+00	-1.00000000E+00	-1.00000000E+00	-1.00000000E+00	00398_chNET1_dp10_long.dat
398	1.18359812E-02	3.22554534E-02	1.09482643E-04	2.98463934E-04	-1.00000000E+00	-1.00000000E+00	-1.00000000E+00	-1.00000000E+00	-1.00000000E+00	-1.00000000E+00	-1.00000000E+00	00399_chNET1_dp10_long.dat
399	1.18452862E-02	3.22805573E-02	1.18787585E-04	3.23567882E-04	-1.00000000E+00	-1.00000000E+00	-1.00000000E+00	-1.00000000E+00	-1.00000000E+00	-1.00000000E+00	-1.00000000E+00	00400_chNET1_dp10_long.dat
400	1.17888320E-02	3.21266873E-02	6.23333971E-05	1.69697829E-04	-1.00000000E+00	-1.00000000E+00	-1.00000000E+00	-1.00000000E+00	-1.00000000E+00	-1.00000000E+00	-1.00000000E+00	00401_chNET1_dp10_long.dat
401	1.18147981E-02	3.21976704E-02	8.82995293E-05	2.40680912E-04	-1.00000000E+00	-1.00000000E+00	-1.00000000E+00	-1.00000000E+00	-1.00000000E+00	-1.00000000E+00	-1.00000000E+00	00402_chNET1_dp10_long.dat
402	1.18245554E-02	3.22241742E-02	9.80568032E-05	2.67184796E-04	-1.00000000E+00	-1.00000000E+00	-1.00000000E+00	-1.00000000E+00	-1.00000000E+00	-1.00000000E+00	-1.00000000E+00	00403_chNET1_dp10_long.dat
403	1.17947635E-02	3.21430488E-02	6.82648651E-05	1.86059390E-04	-1.00000000E+00	-1.00000000E+00	-1.00000000E+00	-1.00000000E+00	-1.00000000E+00	-1.00000000E+00	-1.00000000E+00	00404_chNET1_dp10_long.dat
404	1.18214915E-02	3.22158176E-02	9.49928965E-05	2.58828164E-04	-1.00000000E+00	-1.00000000E+00	-1.00000000E+00	-1.00000000E+00	-1.00000000E+00	-1.00000000E+00	-1.00000000E+00	00405_chNET1_dp10_long.dat
405	1.18104645E-02	3.21856624E-02	8.39659176E-05	2.28672905E-04	-1.00000000E+00	-1.00000000E+00	-1.00000000E+00	-1.00000000E+00	-1.00000000E+00	-1.00000000E+00	-1.00000000E+00	00406_chNET1_dp10_long.dat
406	1.18096447E-02	3.21835896E-02	8.31460777E-05	2.26600198E-04	-1.00000000E+00	-1.00000000E+00	-1.00000000E+00	-1.00000000E+00	-1.00000000E+00	-1.00000000E+00	-1.00000000E+00	00407_chNET1_dp10_long.dat
407	1.18168473E-02	3.22031435E-02	9.03486815E-05	2.46154065E-04	-1.00000000E+00	-1.00000000E+00	-1.00000000E+00	-1.00000000E+00	-1.00000000E+00	-1.00000000E+00	-1.00000000E+00	00408_chNET1_dp10_long.dat
408	1.18114825E-02	3.21883768E-02	8.49839237E-05	2.31387387E-04	-1.00000000E+00	-1.00000000E+00	-1.00000000E+00	-1.00000000E+00	-1.00000000E+00	-1.00000000E+00	-1.00000000E+00	00409_chNET1_dp10_long.dat
409	1.17980033E-02	3.21517390E-02	7.15047123E-05	1.94749534E-04	-1.00000000E+00	-1.00000000E+00	-1.00000000E+00	-1.00000000E+00	-1.00000000E+00	-1.00000000E+00	-1.00000000E+00	00410_chNET1_dp10_long.dat
410	1.18104276E-02	3.21858387E-02	8.39290507E-05	2.28849205E-04	-1.00000000E+00	-1.00000000E+00	-1.00000000E+00	-1.00000000E+00	-1.00000000E+00	-1.00000000E+00	-1.00000000E+00	00411_chNET1_dp10_long.dat
411	1.17792502E-02	3.21006958E-02	5.27515714E-05	1.43706335E-04	-1.00000000E+00	-1.00000000E+00	-1.00000000E+00	-1.00000000E+00	-1.00000000E+00	-1.00000000E+00	-1.00000000E+00	00412_chNET1_dp10_long.dat
412	1.18233561E-02	3.22208082E-02	9.68575506E-05	2.63818758E-04	-1.00000000E+00	-1.00000000E+00	-1.00000000E+00	-1.00000000E+00	-1.00000000E+00	-1.00000000E+00	-1.00000000E+00	00413_chNET1_dp10_long.dat
413	1.18079723E-02	3.21788243E-02	8.14737341E-05	2.21834843E-04	-1.00000000E+00	-1.00000000E+00	-1.00000000E+00	-1.00000000E+00	-1.00000000E+00	-1.00000000E+00	-1.00000000E+00	00414_chNET1_dp10_long.dat
414	1.18310018E-02	3.22417445E-02	1.04503206E-04	2.84755045E-04	-1.00000000E+00	-1.00000000E+00	-1.00000000E+00	-1.00000000E+00	-1.00000000E+00	-1.00000000E+00	-1.00000000E+00	00415_chNET1_dp10_long.dat
415	1.18052855E-02	3.21715703E-02	7.87868687E-05	2.14580823E-04	-1.00000000E+00	-1.00000000E+00	-1.00000000E+00	-1.00000000E+00	-1.00000000E+00	-1.00000000E+00	-1.00000000E+00	00416_chNET1_dp10_long.dat
416	1.18095185E-02	3.21829817E-02	8.30199044E-05	2.25992290E-04	-1.00000000E+00	-1.00000000E+00	-1.00000000E+00	-1.00000000E+00	-1.00000000E+00	-1.00000000E+00	-1.00000000E+00	00417_chNET1_dp10_long.dat
417	1.18047805E-02	3.21700728E-02	7.82818914E-05	2.13083380E-04	-1.00000000E+00	-1.00000000E+00	-1.00000000E+00	-1.00000000E+00	-1.00000000E+00	-1.00000000E+00	-1.00000000E+00	00418_chNET1_dp10_long.dat
418	1.18228182E-02	3.22193733E-02	9.63195577E-05	2.62383848E-04	-1.00000000E+00	-1.00000000E+00	-1.00000000E+00	-1.00000000E+00	-1.00000000E+00	-1.00000000E+00	-1.00000000E+00	00419_chNET1_dp10_long.dat
419	1.18126392E-02	3.21916419E-02	8.61405957E-05	2.34652429E-04	-1.00000000E+00	-1.00000000E+00	-1.00000000E+00	-1.00000000E+00	-1.00000000E+00	-1.00000000E+00	-1.00000000E+00	00420_chNET1_dp10_long.dat
420	1.18256684E-02	3.22272842E-02	9.91698403E-05	2.70294753E-04	-1.00000000E+00	-1.00000000E+00	-1.00000000E+00	-1.00000000E+00	-1.00000000E+00	-1.00000000E+00	-1.00000000E+00	00421_chNET1_dp10_long.dat
421	1.18360708E-02	3.22556683E-02	1.09572200E-04	2.98678870E-04	-1.00000000E+00	-1.00000000E+00	-1.00000000E+00	-1.00000000E+00	-1.00000000E+00	-1.00000000E+00	-1.00000000E+00	00422_chNET1_dp10_long.dat
422	1.18689334E-02	3.23450405E-02	1.42434837E-04	3.88051018E-04	-1.00000000E+00	-1.00000000E+00	-1.00000000E+00	-1.00000000E+00	-1.00000000E+00	-1.00000000E+00	-1.00000000E+00	00423_chNET1_dp10_long.dat
423	1.18748238E-02	3.23611942E-02	1.48325229E-04	4.04204719E-04	-1.00000000E+00	-1.00000000E+00	-1.00000000E+00	-1.00000000E+00	-1.00000000E+00	-1.00000000E+00	-1.00000000E+00	00424_chNET1_dp10_long.dat
424	1.19057574E-02	3.24454272E-02	1.79258845E-04	4.88437734E-04	-1.00000000E+00	-1.00000000E+00	-1.00000000E+00	-1.00000000E+00	-1.00000000E+00	-1.00000000E+00	-1.00000000E+00	00425_chNET1_dp10_long.dat
425	1.19085858E-02	3.24529005E-02	1.82087248E-04	4.95911048E-04	-1.00000000E+00	-1.00000000E+00	-1.00000000E+00	-1.00000000E+00	-1.00000000E+00	-1.00000000E+00	-1.00000000E+00	00426_chNET1_dp10_long.dat
426	1.19407013E-02	3.25406593E-02	2.14202742E-04	5.83669876E-04	-1.00000000E+00	-1.00000000E+00	-1.00000000E+00	-1.00000000E+00	-1.00000000E+00	-1.00000000E+00	-1.00000000E+00	00427_chNET1_dp10_long.dat
427	1.19434443E-02	3.25481384E-02	2.16945705E-04	5.91148932E-04	-1.00000000E+00	-1.00000000E+00	-1.00000000E+00	-1.00000000E+00	-1.00000000E+00	-1.00000000E+00	-1.00000000E+00	00428_chNET1_dp10_long.dat
428	1.19719614E-02	3.26259651E-02	2.45462772E-04	6.68975640E-04	-1.00000000E+00	-1.00000000E+00	-1.00000000E+00	-1.00000000E+00	-1.00000000E+00	-1.00000000E+00	-1.00000000E+00	00429_chNET1_dp10_long.dat
429	1.19703722E-02	3.26213324E-02	2.43873629E-04	6.64342962E-04	-1.00000000E+00	-1.00000000E+00	-1.00000000E+00	-1.00000000E+00	-1.00000000E+00	-1.00000000E+00	-1.00000000E+00	00430_chNET1_dp10_long.dat
430	1.19544843E-02	3.25781666E-02	2.27985660E-04	6.21177152E-04	-1.00000000E+00	-1.00000000E+00	-1.00000000E+00	-1.00000000E+00	-1.00000000E+00	-1.00000000E+00	-1.00000000E+00	00431_chNET1_dp10_long.dat
431	1.19616903E-02	3.25979210E-02	2.35191659E-04	6.40931534E-04	-1.00000000E+00	-1.00000000E+00	-1.00000000E+00	-1.00000000E+00	-1.00000000E+00	-1.00000000E+00	-1.00000000E+00	00432_chNET1_dp10_long.dat
432	1.19415886E-02	3.25430011E-02	2.15089991E-04	5.86011659E-04	-1.00000000E+00	-1.00000000E+00	-1.00000000E+00	-1.00000000E+00	-1.00000000E+00	-1.00000000E+00	-1.00000000E+00	00433_chNET1_dp10_long.dat
433	1.19451886E-02	3.25526268E-02	2.18689996E-04	5.95637381E-04	-1.00000000E+00	-1.00000000E+00	-1.00000000E+00	-1.00000000E+00	-1.00000000E+00	-1.00000000E+00	-1.00000000E+00	00434_chNET1_dp10_long.dat
434	1.19278682E-02	3.25059036E-02	2.01369617E-04	5.48914164E-04	-1.00000000E+00	-1.00000000E+00	-1.00000000E+00	-1.00000000E+00	-1.00000000E+00	-1.00000000E+00	-1.00000000E+00	00435_chNET1_dp10_long.dat
435	1.19080810E-02	3.24517341E-02	1.81582383E-04	4.94744683E-04	-1.00000000E+00	-1.00000000E+00	-1.00000000E+00	-1.00000000E+00	-1.00000000E+00	-1.00000000E+00	-1.00000000E+00	00436_chNET1_dp10_long.dat
436	1.19046382E-02	3.24423086E-02	1.78139647E-04	4.85319115E-04	-1.00000000E+00	-1.00000000E+00	-1.00000000E+00	-1.00000000E+00	-1.00000000E+00	-1.00000000E+00	-1.00000000E+00	00437_chNET1_dp10_long.dat
437	1.19203600E-02	3.24852606E-02	1.93861411E-04	5.28271159E-04	-1.00000000E+00	-1.00000000E+00	-1.00000000E+00	-1.00000000E+00	-1.00000000E+00	-1.00000000E+00	-1.00000000E+00	00438_chNET1_dp10_long.dat
438	1.18690897E-02	3.23455016E-02	1.42591143E-04	3.88512100E-04	-1.00000000E+00	-1.00000000E+00	-1.00000000E+00	-1.00000000E+00	-1.00000000E+00	-1.00000000E+00	-1.00000000E+00	00439_chNET1_dp10_long.dat
439	1.18861408E-02	3.23919938E-02	1.59642194E-04	4.35004304E-04	-1.00000000E+00	-1.00000000E+00	-1.00000000E+00	-1.00000000E+00	-1.00000000E+00	-1.00000000E+00	-1.00000000E+00	00440_chNET1_dp10_long.dat
440	1.18402992E-02	3.22670264E-02	1.13800619E-04	3.10036917E-04	-1.00000000E+00	-1.00000000E+00	-1.00000000E+00	-1.00000000E+00	-1.00000000E+00	-1.00000000E+00	-1.00000000E+00	00441_chNET1_dp10_long.dat
441	1.18624063E-02	3.23272324E-02	1.35907665E-04	3.70242995E-04	-1.00000000E+00	-1.00000000E+00	-1.00000000E+00	-1.00000000E+00	-1.00000000E+00	-1.00000000E+00	-1.00000000E+00	00442_chNET1_dp10_long.dat
442	1.18224420E-02	3.22182965E-02	9.59433866E-05	2.61307065E-04	-1.00000000E+00	-1.00000000E+00	-1.00000000E+00	-1.00000000E+00	-1.00000000E+00	-1.00000000E+00	-1.00000000E+00	00443_chNET1_dp10_long.dat
443	1.18082928E-02	3.21800778E-02	8.17941626E-05	2.23088319E-04	-1.00000000E+00	-1.00000000E+00	-1.00000000E+00	-1.00000000E+00	-1.00000000E+00	-1.00000000E+00	-1.00000000E+00	00444_chNET1_dp10_long.dat
444	1.18615296E-02	3.23249194E-02	1.35030998E-04	3.67929996E-04	-1.00000000E+00	-1.00000000E+00	-1.00000000E+00	-1.00000000E+00	-1.00000000E+00	-1.00000000E+00	-1.00000000E+00	00445_chNET1_dp10_long.dat
445	1.18270927E-02	3.22310335E-02	1.00594107E-04	2.74044068E-04	-1.00000000E+00	-1.00000000E+00	-1.00000000E+00	-1.00000000E+00	-1.00000000E+00	-1.00000000E+00	-1.00000000E+00	00446_chNET1_dp10_long.dat
446	1.17941919E-02	3.21414727E-02	6.76932522E-05	1.84483245E-04	-1.00000000E+00	-1.00000000E+00	-1.00000000E+00	-1.00000000E+00	-1.00000000E+00	-1.00000000E+00	-1.00000000E+00	00447_chNET1_dp10_long.dat
447	1.18047595E-02	3.21702310E-02	7.82608805E-05	2.13241520E-04	-1.00000000E+00	-1.00000000E+00	-1.00000000E+00	-1.00000000E+00	-1.00000000E+00	-1.00000000E+00	-1.00000000E+00	00448_chNET1_dp10_long.dat
448	1.18116101E-02	3.21891096E-02	8.51115217E-05	2.32120122E-04	-1.00000000E+00	-1.00000000E+00	-1.00000000E+00	-1.00000000E+00	-1.00000000E+00	-1.00000000E+00	-1.00000000E+00	00449_chNET1_dp10_long.dat
449	1.18228114E-02	3.22196294E-02	9.63127846E-05	2.62639927E-04	-1.00000000E+00	-1.00000000E+00	-1.00000000E+00	-1.00000000E+00	-1.00000000E+00	-1.00000000E+00	-1.00000000E+00	00450_chNET1_dp10_long.dat
450	1.17691894E-02	3.20733014E-02	4.26907922E-05	1.16311913E-04	-1.00000000E+00	-1.00000000E+00	-1.00000000E+00	-1.00000000E+00	-1.00000000E+00	-1.00000000E+00	-1.00000000E+00	00451_chNET1_dp10_long.dat
451	1.17630096E-02	3.20563752E-02	3.65110404E-05	9.93857283E-05	-1.00000000E+00	-1.00000000E+00	-1.00000000E+00	-1.00000000E+00	-1.00000000E+00	-1.00000000E+00	-1.00000000E+00	00452_chNET1_dp10_long.dat
452	1.17788712E-02	3.20995805E-02	5.23725681E-05	1.42591050E-04	-1.00000000E+00	-1.00000000E+00	-1.00000000E+00	-1.00000000E+00	-1.00000000E+00	-1.00000000E+00	-1.00000000E+00	00453_chNET1_dp10_long.dat
453	1.17510366E-02	3.20237478E-02	2.45379855E-05	6.67583854E-05	-1.00000000E+00	-1.00000000E+00	-1.00000000E+00	-1.00000000E+00	-1.00000000E+00	-1.00000000E+00	-1.00000000E+00	00454_chNET1_dp10_long.dat
454	1.17918483E-02	3.21349881E-02	6.53496949E-05	1.77998671E-04	-1.00000000E+00	-1.00000000E+00	-1.00000000E+00	-1.00000000E+00	-1.00000000E+00	-1.00000000E+00	-1.00000000E+00	00455_chNET1_dp10_long.dat
455	1.17566960E-02	3.20393131E-02	3.01973648E-05	8.23236766E-05	-1.00000000E+00	-1.00000000E+00	-1.00000000E+00	-1.00000000E+00	-1.00000000E+00	-1.00000000E+00	-1.00000000E+00	00456_chNET1_dp10_long.dat
456	1.17877863E-02	3.21240211E-02	6.12876593E-05	1.67031607E-04	-1.00000000E+00	-1.00000000E+00	-1.00000000E+00	-1.00000000E+00	-1.00000000E+00	-1.00000000E+00	-1.00000000E+00	00457_chNET1_dp10_long.dat
457	1.17745070E-02	3.20878043E-02	4.80084199E-05	1.30814824E-04	-1.00000000E+00	-1.00000000E+00	-1.00000000E+00	-1.00000000E+00	-1.00000000E+00	-1.00000000E+00	-1.00000000E+00	00458_chNET1_dp10_long.dat
458	1.17632448E-02	3.20571931E-02	3.67461620E-05	1.00203604E-04	-1.00000000E+00	-1.00000000E+00	-1.00000000E+00	-1.00000000E+00	-1.00000000E+00	-1.00000000E+00	-1.00000000E+00	00459_chNET1_dp10_long.dat
459	1.17575028E-02	3.20413389E-02	3.10042108E-05	8.43494106E-05	-1.00000000E+00	-1.00000000E+00	-1.00000000E+00	-1.00000000E+00	-1.00000000E+00	-1.00000000E+00	-1.00000000E+00	00460_chNET1_dp10_long.dat
460	1.17561981E-02	3.20379020E-02	2.96994825E-05	8.09125256E-05	-1.00000000E+00	-1.00000000E+00	-1.00000000E+00	-1.00000000E+00	-1.00000000E+00	-1.00000000E+00	-1.00000000E+00	00461_chNET1_dp10_long.dat
461	1.17335355E-02	3.19761273E-02	7.03691331E-06	1.91378378E-05	-1.00000000E+00	-1.00000000E+00	-1.00000000E+00	-1.00000000E+00	-1.00000000E+00	-1.00000000E+00	-1.00000000E+00	00462_chNET1_dp10_long.dat
462	1.17787270E-02	3.20992919E-02	5.22284057E-05	1.42302468E-04	-1.00000000E+00	-1.00000000E+00	-1.00000000E+00	-1.00000000E+00	-1.00000000E+00	-1.00000000E+00	-1.00000000E+00	00463_chNET1_dp10_long.dat
463	1.17674964E-02	3.20688191E-02	4.09977908E-05	1.11829616E-04	-1.00000000E+00	-1.00000000E+00	-1.00000000E+00	-1.00000000E+00	-1.00000000E+00	-1.00000000E+00	-1.00000000E+00	00464_chNET1_dp10_long.dat
464	1.17419789E-02	3.19990885E-02	1.54803230E-05	4.20990707E-05	-1.00000000E+00	-1.00000000E+00	-1.00000000E+00	-1.00000000E+00	-1.00000000E+00	-1.00000000E+00	-1.00000000E+00	00465_chNET1_dp10_long.dat
465	1.17512388E-02	3.20244077E-02	2.47402479E-05	6.74182747E-05	-1.00000000E+00	-1.00000000E+00	-1.00000000E+00	-1.00000000E+00	-1.00000000E+00	-1.00000000E+00	-1.00000000E+00	00466_chNET1_dp10_long.dat
466	1.17556135E-02	3.20362194E-02	2.91148942E-05	7.92299961E-05	-1.00000000E+00	-1.00000000E+00	-1.00000000E+00	-1.00000000E+00	-1.00000000E+00	-1.00000000E+00	-1.00000000E+00	00467_chNET1_dp10_long.dat
467	1.17959273E-02	3.21459689E-02	6.94287424E-05	1.88979454E-04	-1.00000000E+00	-1.00000000E+00	-1.00000000E+00	-1.00000000E+00	-1.00000000E+00	-1.00000000E+00	-1.00000000E+00	00468_chNET1_dp10_long.dat
468	1.17294186E-02	3.19649439E-02	2.92002034E-06	7.95443410E-06	-1.00000000E+00	-1.00000000E+00	-1.00000000E+00	-1.00000000E+00	-1.00000000E+00	-1.00000000E+00	-1.00000000E+00	00469_chNET1_dp10_long.dat
469	1.17213466E-02	3.19430326E-02	-5.15198890E-06	-1.39568794E-05	-1.00000000E+00	-1.00000000E+00	-1.00000000E+00	-1.00000000E+00	-1.00000000E+00	-1.00000000E+00	-1.00000000E+00	00470_chNET1_dp10_long.dat
470	1.17178845E-02	3.19333278E-02	-8.61413218E-06	-2.36616279E-05	-1.00000000E+00	-1.00000000E+00	-1.00000000E+00	-1.00000000E+00	-1.00000000E+00	-1.00000000E+00	-1.00000000E+00	00471_chNET1_dp10_long.dat
471	1.17295851E-02	3.19652874E-02	3.08654918E-06	8.29797441E-06	-1.00000000E+00	-1.00000000E+00	-1.00000000E+00	-1.00000000E+00	-1.00000000E+00	-1.00000000E+00	-1.00000000E+00	00472_chNET1_dp10_long.dat
472	1.17225490E-02	3.19460870E-02	-3.94955153E-06	-1.09024359E-05	-1.00000000E+00	-1.00000000E+00	-1.00000000E+00	-1.00000000E+00	-1.00000000E+00	-1.00000000E+00	-1.00000000E+00	00473_chNET1_dp10_long.dat
473	1.17542542E-02	3.20327820E-02	2.77555550E-05	7.57925538E-05	-1.00000000E+00	-1.00000000E+00	-1.00000000E+00	-1.00000000E+00	-1.00000000E+00	-1.00000000E+00	-1.00000000E+00	00474_chNET1_dp10_long.dat
474	1.17660062E-02	3.20644038E-02	3.95075697E-05	1.07414367E-04	-1.00000000E+00	-1.00000000E+00	-1.00000000E+00	-1.00000000E+00	-1.00000000E+00	-1.00000000E+00	-1.00000000E+00	00475_chNET1_dp10_long.dat
475	1.17208875E-02	3.19417613E-02	-5.61111962E-06	-1.52281760E-05	-1.00000000E+00	-1.00000000E+00	-1.00000000E+00	-1.00000000E+00	-1.00000000E+00	-1.00000000E+00	-1.00000000E+00	00476_chNET1_dp10_long.dat
476	1.17393212E-02	3.19917824E-02	1.28225790E-05	3.47929744E-05	-1.00000000E+00	-1.00000000E+00	-1.00000000E+00	-1.00000000E+00	-1.00000000E+00	-1.00000000E+00	-1.00000000E+00	00477_chNET1_dp10_long.dat
477	1.17022853E-02	3.18911452E-02	-2.42132547E-05	-6.58442663E-05	-1.00000000E+00	-1.00000000E+00	-1.00000000E+00	-1.00000000E+00	-1.00000000E+00	-1.00000000E+00	-1.00000000E+00	00478_chNET1_dp10_long.dat
478	1.17213908E-02	3.19431010E-02	-5.10780759E-06	-1.38884726E-05	-1.00000000E+00	-1.00000000E+00	-1.00000000E+00	-1.00000000E+00	-1.00000000E+00	-1.00000000E+00	-1.00000000E+00	00479_chNET1_dp10_long.dat
479	1.17411791E-02	3.19969099E-02	1.46804870E-05	3.99204497E-05	-1.00000000E+00	-1.00000000E+00	-1.00000000E+00	-1.00000000E+00	-1.00000000E+00	-1.00000000E+00	-1.00000000E+00	00480_chNET1_dp10_long.dat
480	1.17467354E-02	3.20120769E-02	2.02367625E-05	5.50874515E-05	-1.00000000E+00	-1.00000000E+00	-1.00000000E+00	-1.00000000E+00	-1.00000000E+00	-1.00000000E+00	-1.00000000E+00	00481_chNET1_dp10_long.dat
481	1.17377131E-02	3.19873495E-02	1.12145466E-05	3.03600454E-05	-1.00000000E+00	-1.00000000E+00	-1.00000000E+00	-1.00000000E+00	-1.00000000E+00	-1.00000000E+00	-1.00000000E+00	00482_chNET1_dp10_long.dat
482	1.17195983E-02	3.19380601E-02	-6.90029727E-06	-1.89293150E-05	-1.00000000E+00	-1.00000000E+00	-1.00000000E+00	-1.00000000E+00	-1.00000000E+00	-1.00000000E+00	-1.00000000E+00	00483_chNET1_dp10_long.dat
483	1.17344274E-02	3.19786276E-02	7.92879161E-06	2.16381603E-05	-1.00000000E+00	-1.00000000E+00	-1.00000000E+00	-1.00000000E+00	-1.00000000E+00	-1.00000000E+00	-1.00000000E+00	00484_chNET1_dp10_long.dat
484	1.17366693E-02	3.19844519E-02	1.01706562E-05	2.74624503E-05	-1.00000000E+00	-1.00000000E+00	-1.00000000E+00	-1.00000000E+00	-1.00000000E+00	-1.00000000E+00	-1.00000000E+00	00485_chNET1_dp10_long.dat
485	1.17575521E-02	3.20415504E-02	3.10534526E-05	8.45609919E-05	-1.00000000E+00	-1.00000000E+00	-1.00000000E+00	-1.00000000E+00	-1.00000000E+00	-1.00000000E+00	-1.00000000E+00	00486_chNET1_dp10_long.dat
486	1.17543561E-02	3.20329479E-02	2.78575069E-05	7.59584582E-05	-1.00000000E+00	-1.00000000E+00	-1.00000000E+00	-1.00000000E+00	-1.00000000E+00	-1.00000000E+00	-1.00000000E+00	00487_chNET1_dp10_long.dat
487	1.17272690E-02	3.19590745E-02	7.70387866E-07	2.08500389E-06	-1.00000000E+00	-1.00000000E+00	-1.00000000E+00	-1.00000000E+00	-1.00000000E+00	-1.00000000E+00	-1.00000000E+00	00488_chNET1_dp10_long.dat
488	1.17465916E-02	3.20119272E-02	2.00930245E-05	5.49377139E-05	-1.00000000E+00	-1.00000000E+00	-1.00000000E+00	-1.00000000E+00	-1.00000000E+00	-1.00000000E+00	-1.00000000E+00	00489_chNET1_dp10_long.dat
489	1.17474102E-02	3.20141299E-02	2.09116044E-05	5.71404726E-05	-1.00000000E+00	-1.00000000E+00	-1.00000000E+00	-1.00000000E+00	-1.00000000E+00	-1.00000000E+00	-1.00000000E+00	00490_chNET1_dp10_long.dat
490	1.17273815E-02	3.19591212E-02	8.82919760E-07	2.13178247E-06	-1.00000000E+00	-1.00000000E+00	-1.00000000E+00	-1.00000000E+00	-1.00000000E+00	-1.00000000E+00	-1.00000000E+00	00491_chNET1_dp10_long.dat
491	1.17314093E-02	3.19703212E-02	4.91073365E-06	1.33317686E-05	-1.00000000E+00	-1.00000000E+00	-1.00000000E+00	-1.00000000E+00	-1.00000000E+00	-1.00000000E+00	-1.00000000E+00	00492_chNET1_dp10_long.dat
492	1.17029470E-02	3.18927158E-02	-2.35516165E-05	-6.42736628E-05	-1.00000000E+00	-1.00000000E+00	-1.00000000E+00	-1.00000000E+00	-1.00000000E+00	-1.00000000E+00	-1.00000000E+00	00493_chNET1_dp10_long.dat
493	1.17261554E-02	3.19561326E-02	-3.43247463E-07	-8.56839066E-07	-1.00000000E+00	-1.00000000E+00	-1.00000000E+00	-1.00000000E+00	-1.00000000E+00	-1.00000000E+00	-1.00000000E+00	00494_chNET1_dp10_long.dat
494	1.17313098E-02	3.19701253E-02	4.81124668E-06	1.31358673E-05	-1.00000000E+00	-1.00000000E+00	-1.00000000E+00	-1.00000000E+00	-1.00000000E+00	-1.00000000E+00	-1.00000000E+00	00495_chNET1_dp10_long.dat
495	1.17263240E-02	3.19566576E-02	-1.74571285E-07	-3.31830642E-07	-1.00000000E+00	-1.00000000E+00	-1.00000000E+00	-1.00000000E+00	-1.00000000E+00	-1.00000000E+00	-1.00000000E+00	00496_chNET1_dp10_long.dat
496	1.17368773E-02	3.19853424E-02	1.03786656E-05	2.83529179E-05	-1.00000000E+00	-1.00000000E+00	-1.00000000E+00	-1.00000000E+00	-1.00000000E+00	-1.00000000E+00	-1.00000000E+00	00497_chNET1_dp10_long.dat
497	1.17687336E-02	3.20720970E-02	4.22350513E-05	1.15107530E-04	-1.00000000E+00	-1.00000000E+00	-1.00000000E+00	-1.00000000E+00	-1.00000000E+00	-1.00000000E+00	-1.00000000E+00	00498_chNET1_dp10_long.dat
498	1.17161933E-02	3.19290151E-02	-1.03053124E-05	-2.79743517E-05	-1.00000000E+00	-1.00000000E+00	-1.00000000E+00	-1.00000000E+00	-1.00000000E+00	-1.00000000E+00	-1.00000000E+00	00499_chNET1_dp10_long.dat
499	1.17292264E-02	3.19646289E-02	2.72781915E-06	7.63947562E-06	-1.00000000E+00	-1.00000000E+00	-1.00000000E+00	-1.00000000E+00	-1.00000000E+00	-1.00000000E+00	-1.00000000E+00	00500_chNET1_dp10_long.dat
500	1.17274500E-02	3.19596581E-02	9.51398215E-07	2.66867176E-06	-1.00000000E+00	-1.00000000E+00	-1.00000000E+00	-1.00000000E+00	-1.00000000E+00	-1.00000000E+00	-1.00000000E+00	00501_chNET1_dp10_long.dat
501	1.17410540E-02	3.19968161E-02	1.45554481E-05	3.98266790E-05	-1.00000000E+00	-1.00000000E+00	-1.00000000E+00	-1.00000000E+00	-1.00000000E+00	-1.00000000E+00	-1.00000000E+00	00502_chNET1_dp10_long.dat
502	1.17433373E-02	3.20029038E-02	1.68387186E-05	4.59143781E-05	-1.00000000E+00	-1.00000000E+00	-1.00000000E+00	-1.00000000E+00	-1.00000000E+00	-1.00000000E+00	-1.00000000E+00	00503_chNET1_dp10_long.dat
503	1.17269330E-02	3.19580752E-02	4.34385344E-07	1.08572411E-06	-1.00000000E+00	-1.00000000E+00	-1.00000000E+00	-1.00000000E+00	-1.00000000E+00	-1.00000000E+00	-1.00000000E+00	00504_chNET1_dp10_long.dat
504	1.17382986E-02	3.19890860E-02	1.17999633E-05	3.20965659E-05	-1.00000000E+00	-1.00000000E+00	-1.00000000E+00	-1.00000000E+00	-1.00000000E+00	-1.00000000E+00	-1.00000000E+00	00505_chNET1_dp10_long.dat
505	1.17044806E-02	3.18968245E-02	-2.20180022E-05	-6.01649829E-05	-1.00000000E+00	-1.00000000E+00	-1.00000000E+00	-1.00000000E+00	-1.00000000E+00	-1.00000000E+00	-1.00000000E+00	00506_chNET1_dp10_long.dat
506	1.17199608E-02	3.19390045E-02	-6.53776154E-06	-1.79849967E-05	-1.00000000E+00	-1.00000000E+00	-1.00000000E+00	-1.00000000E+00	-1.00000000E+00	-1.00000000E+00	-1.00000000E+00	00507_chNET1_dp10_long.dat
507	1.17969268E-02	3.21487190E-02	7.04282085E-05	1.91729535E-04	-1.00000000E+00	-1.00000000E+00	-1.00000000E+00	-1.00000000E+00	-1.00000000E+00	-1.00000000E+00	-1.00000000E+00	00508_chNET1_dp10_long.dat
508	1.17095095E-02	3.19106484E-02	-1.69890961E-05	-4.63410671E-05	-1.00000000E+00	-1.00000000E+00	-1.00000000E+00	-1.00000000E+00	-1.00000000E+00	-1.00000000E+00	-1.00000000E+00	00509_chNET1_dp10_long.dat
509	1.17062186E-02	3.19016759E-02	-2.02799841E-05	-5.53135671E-05	-1.00000000E+00	-1.00000000E+00	-1.00000000E+00	-1.00000000E+00	-1.00000000E+00	-1.00000000E+00	-1.00000000E+00	00510_chNET1_dp10_long.dat
510	1.16924978E-02	3.18642824E-02	-3.40007964E-05	-9.27070912E-05	-1.00000000E+00	-1.00000000E+00	-1.00000000E+00	-1.00000000E+00	-1.00000000E+00	-1.00000000E+00	-1.00000000E+00	00511_chNET1_dp10_long.dat
511	1.16940702E-02	3.18686346E-02	-3.24283591E-05	-8.83548078E-05	-1.00000000E+00	-1.00000000E+00	-1.00000000E+00	-1.00000000E+00	-1.00000000E+00	-1.00000000E+00	-1.00000000E+00	00512_chNET1_dp10_long.dat
512	1.16767780E-02	3.18215026E-02	-4.97205700E-05	-1.35486872E-04	-1.00000000E+00	-1.00000000E+00	-1.00000000E+00	-1.00000000E+00	-1.00000000E+00	-1.00000000E+00	-1.00000000E+00	00513_chNET1_dp10_long.dat
513	1.16851423E-02	3.18443959E-02	-4.13562911E-05	-1.12593583E-04	-1.00000000E+00	-1.00000000E+00	-1.00000000E+00	-1.00000000E+00	-1.00000000E+00	-1.00000000E+00	-1.00000000E+00	00514_chNET1_dp10_long.dat
514	1.17182620E-02	3.19342793E-02	-8.23657736E-06	-2.27101724E-05	-1.00000000E+00	-1.00000000E+00	-1.00000000E+00	-1.00000000E+00	-1.00000000E+00	-1.00000000E+00	-1.00000000E+00	00515_chNET1_dp10_long.dat
515	1.17040878E-02	3.18959958E-02	-2.24107644E-05	-6.09936128E-05	-1.00000000E+00	-1.00000000E+00	-1.00000000E+00	-1.00000000E+00	-1.00000000E+00	-1.00000000E+00	-1.00000000E+00	00516_chNET1_dp10_long.dat
516	1.16753363E-02	3.18176777E-02	-5.11623480E-05	-1.39311709E-04	-1.00000000E+00	-1.00000000E+00	-1.00000000E+00	-1.00000000E+00	-1.00000000E+00	-1.00000000E+00	-1.00000000E+00	00517_chNET1_dp10_long.dat
517	1.17149297E-02	3.19257773E-02	-1.15689001E-05	-3.12121658E-05	-1.00000000E+00	-1.00000000E+00	-1.00000000E+00	-1.00000000E+00	-1.00000000E+00	-1.00000000E+00	-1.00000000E+00	00518_chNET1_dp10_long.dat
518	1.16937709E-02	3.18677288E-02	-3.27276869E-05	-8.92606261E-05	-1.00000000E+00	-1.00000000E+00	-1.00000000E+00	-1.00000000E+00	-1.00000000E+00	-1.00000000E+00	-1.00000000E+00	00519_chNET1_dp10_long.dat
519	1.17057437E-02	3.19004885E-02	-2.07548502E-05	-5.65009083E-05	-1.00000000E+00	-1.00000000E+00	-1.00000000E+00	-1.00000000E+00	-1.00000000E+00	-1.00000000E+00	-1.00000000E+00	00520_chNET1_dp10_long.dat
520	1.16839176E-02	3.18410547E-02	-4.25809891E-05	-1.15934784E-04	-1.00000000E+00	-1.00000000E+00	-1.00000000E+00	-1.00000000E+00	-1.00000000E+00	-1.00000000E+00	-1.00000000E+00	00521_chNET1_dp10_long.dat
521	1.17133355E-02	3.19209343E-02	-1.31631383E-05	-3.60551658E-05	-1.00000000E+00	-1.00000000E+00	-1.00000000E+00	-1.00000000E+00	-1.00000000E+00	-1.00000000E+00	-1.00000000E+00	00522_chNET1_dp10_long.dat
522	1.17105491E-02	3.19136423E-02	-1.59495086E-05	-4.33471339E-05	-1.00000000E+00	-1.00000000E+00	-1.00000000E+00	-1.00000000E+00	-1.00000000E+00	-1.00000000E+00	-1.00000000E+00	00523_chNET1_dp10_long.dat
523	1.17323056E-02	3.19728961E-02	5.80699541E-06	1.59066519E-05	-1.00000000E+00	-1.00000000E+00	-1.00000000E+00	-1.00000000E+00	-1.00000000E+00	-1.00000000E+00	-1.00000000E+00	00524_chNET1_dp10_long.dat
524	1.17339065E-02	3.19772282E-02	7.40790513E-06	2.02387662E-05	-1.00000000E+00	-1.00000000E+00	-1.00000000E+00	-1.00000000E+00	-1.00000000E+00	-1.00000000E+00	-1.00000000E+00	00525_chNET1_dp10_long.dat
525	1.16929804E-02	3.18657189E-02	-3.35181489E-05	-9.12705683E-05	-1.00000000E+00	-1.00000000E+00	-1.00000000E+00	-1.00000000E+00	-1.00000000E+00	-1.00000000E+00	-1.00000000E+00	00526_chNET1_dp10_long.dat
526	1.17235602E-02	3.19491116E-02	-2.93843132E-06	-7.87780778E-06	-1.00000000E+00	-1.00000000E+00	-1.00000000E+00	-1.00000000E+00	-1.00000000E+00	-1.00000000E+00	-1.00000000E+00	00527_chNET1_dp10_long.dat
527	1.16997211E-02	3.18841638E-02	-2.67775469E-05	-7.28256586E-05	-1.00000000E+00	-1.00000000E+00	-1.00000000E+00	-1.00000000E+00	-1.00000000E+00	-1.00000000E+00	-1.00000000E+00	00528_chNET1_dp10_long.dat
528	1.17046617E-02	3.18974673E-02	-2.18369175E-05	-5.95221393E-05	-1.00000000E+00	-1.00000000E+00	-1.00000000E+00	-1.00000000E+00	-1.00000000E+00	-1.00000000E+00	-1.00000000E+00	00529_chNET1_dp10_long.dat
529	1.17187943E-02	3.19360654E-02	-7.70425941E-06	-2.09240262E-05	-1.00000000E+00	-1.00000000E+00	-1.00000000E+00	-1.00000000E+00	-1.00000000E+00	-1.00000000E+00	-1.00000000E+00	00530_chNET1_dp10_long.dat
530	1.17346216E-02	3.19790976E-02	8.12300107E-06	2.21081868E-05	-1.00000000E+00	-1.00000000E+00	-1.00000000E+00	-1.00000000E+00	-1.00000000E+00	-1.00000000E+00	-1.00000000E+00	00531_chNET1_dp10_long.dat
531	1.17501626E-02	3.20215476E-02	2.36639952E-05	6.45581465E-05	-1.00000000E+00	-1.00000000E+00	-1.00000000E+00	-1.00000000E+00	-1.00000000E+00	-1.00000000E+00	-1.00000000E+00	00532_chNET1_dp10_long.dat
532	1.17336762E-02	3.19765417E-02	7.17759611E-06	1.95522506E-05	-1.00000000E+00	-1.00000000E+00	-1.00000000E+00	-1.00000000E+00	-1.00000000E+00	-1.00000000E+00	-1.00000000E+00	00533_chNET1_dp10_long.dat
533	1.17348872E-02	3.19798600E-02	8.38864979E-06	2.28705135E-05	-1.00000000E+00	-1.00000000E+00	-1.00000000E+00	-1.00000000E+00	-1.00000000E+00	-1.00000000E+00	-1.00000000E+00	00534_chNET1_dp10_long.dat
534	1.17522828E-02	3.20271211E-02	2.57842140E-05	7.01316296E-05	-1.00000000E+00	-1.00000000E+00	-1.00000000E+00	-1.00000000E+00	-1.00000000E+00	-1.00000000E+00	-1.00000000E+00	00535_chNET1_dp10_long.dat
535	1.16909188E-02	3.18601355E-02	-3.55798380E-05	-9.68539510E-05	-1.00000000E+00	-1.00000000E+00	-1.00000000E+00	-1.00000000E+00	-1.00000000E+00	-1.00000000E+00	-1.00000000E+00	00536_chNET1_dp10_long.dat
536	1.17251180E-02	3.19533238E-02	-1.38064072E-06	-3.66567420E-06	-1.00000000E+00	-1.00000000E+00	-1.00000000E+00	-1.00000000E+00	-1.00000000E+00	-1.00000000E+00	-1.00000000E+00	00537_chNET1_dp10_long.dat
537	1.17335621E-02	3.19761365E-02	7.06350426E-06	1.91470689E-05	-1.00000000E+00	-1.00000000E+00	-1.00000000E+00	-1.00000000E+00	-1.00000000E+00	-1.00000000E+00	-1.00000000E+00	00538_chNET1_dp10_long.dat
538	1.17316214E-02	3.19706020E-02	5.12276616E-06	1.36125629E-05	-1.00000000E+00	-1.00000000E+00	-1.00000000E+00	-1.00000000E+00	-1.00000000E+00	-1.00000000E+00	-1.00000000E+00	00539_chNET1_dp10_long.dat
539	1.17472563E-02	3.20134588E-02	2.07576638E-05	5.64693962E-05	-1.00000000E+00	-1.00000000E+00	-1.00000000E+00	-1.00000000E+00	-1.00000000E+00	-1.00000000E+00	-1.00000000E+00	00540_chNET1_dp10_long.dat
540	1.17312242E-02	3.19699579E-02	4.72558756E-06	1.29684889E-05	-1.00000000E+00	-1.00000000E+00	-1.00000000E+00	-1.00000000E+00	-1.00000000E+00	-1.00000000E+00	-1.00000000E+00	00541_chNET1_dp10_long.dat
541	1.17448169E-02	3.20069244E-02	1.83183023E-05	4.99349870E-05	-1.00000000E+00	-1.00000000E+00	-1.00000000E+00	-1.00000000E+00	-1.00000000E+00	-1.00000000E+00	-1.00000000E+00	00542_chNET1_dp10_long.dat
542	1.17247303E-02	3.19520914E-02	-1.76829544E-06	-4.89802559E-06	-1.00000000E+00	-1.00000000E+00	-1.00000000E+00	-1.00000000E+00	-1.00000000E+00	-1.00000000E+00	-1.00000000E+00	00543_chNET1_dp10_long.dat
543	1.17279658E-02	3.19611876E-02	1.46724822E-06	4.19813386E-06	-1.00000000E+00	-1.00000000E+00	-1.00000000E+00	-1.00000000E+00	-1.00000000E+00	-1.00000000E+00	-1.00000000E+00	00544_chNET1_dp10_long.dat
544	1.17085241E-02	3.19078756E-02	-1.79745376E-05	-4.91138722E-05	-1.00000000E+00	-1.00000000E+00	-1.00000000E+00	-1.00000000E+00	-1.00000000E+00	-1.00000000E+00	-1.00000000E+00	00545_chNET1_dp10_long.dat
545	1.17231098E-02	3.19479137E-02	-3.38883248E-06	-9.07572595E-06	-1.00000000E+00	-1.00000000E+00	-1.00000000E+00	-1.00000000E+00	-1.00000000E+00	-1.00000000E+00	-1.00000000E+00	00546_chNET1_dp10_long.dat
546	1.17361654E-02	3.19834705E-02	9.66684118E-06	2.64810689E-05	-1.00000000E+00	-1.00000000E+00	-1.00000000E+00	-1.00000000E+00	-1.00000000E+00	-1.00000000E+00	-1.00000000E+00	00547_chNET1_dp10_long.dat
547	1.16893930E-02	3.18560342E-02	-3.71055690E-05	-1.00955265E-04	-1.00000000E+00	-1.00000000E+00	-1.00000000E+00	-1.00000000E+00	-1.00000000E+00	-1.00000000E+00	-1.00000000E+00	00548_chNET1_dp10_long.dat
548	1.17264456E-02	3.19567987E-02	-5.29521821E-08	-1.90768067E-07	-1.00000000E+00	-1.00000000E+00	-1.00000000E+00	-1.00000000E+00	-1.00000000E+00	-1.00000000E+00	-1.00000000E+00	00549_chNET1_dp10_long.dat
549	1.17308637E-02	3.19687029E-02	4.36507847E-06	1.17134148E-05	-1.00000000E+00	-1.00000000E+00	-1.00000000E+00	-1.00000000E+00	-1.00000000E+00	-1.00000000E+00	-1.00000000E+00	00550_chNET1_dp10_long.dat
550	1.17161261E-02	3.19287992E-02	-1.03724828E-05	-2.81902103E-05	-1.00000000E+00	-1.00000000E+00	-1.00000000E+00	-1.00000000E+00	-1.00000000E+00	-1.00000000E+00	-1.00000000E+00	00551_chNET1_dp10_long.dat
551	1.17265378E-02	3.19571118E-02	3.91725212E-08	1.22385363E-07	-1.00000000E+00	-1.00000000E+00	-1.00000000E+00	-1.00000000E+00	-1.00000000E+00	-1.00000000E+00	-1.00000000E+00	00552_chNET1_dp10_long.dat
552	1.16974524E-02	3.18777002E-02	-2.90461974E-05	-7.92892356E-05	-1.00000000E+00	-1.00000000E+00	-1.00000000E+00	-1.00000000E+00	-1.00000000E+00	-1.00000000E+00	-1.00000000E+00	00553_chNET1_dp10_long.dat
553	1.17214466E-02	3.19432286E-02	-5.05200593E-06	-1.37608938E-05	-1.00000000E+00	-1.00000000E+00	-1.00000000E+00	-1.00000000E+00	-1.00000000E+00	-1.00000000E+00	-1.00000000E+00	00554_chNET1_dp10_long.dat
554	1.17117269E-02	3.19164010E-02	-1.47717403E-05	-4.05885009E-05	-1.00000000E+00	-1.00000000E+00	-1.00000000E+00	-1.00000000E+00	-1.00000000E+00	-1.00000000E+00	-1.00000000E+00	00555_chNET1_dp10_long.dat
555	1.17172410E-02	3.19316562E-02	-9.25758538E-06	-2.53332717E-05	-1.00000000E+00	-1.00000000E+00	-1.00000000E+00	-1.00000000E+00	-1.00000000E+00	-1.00000000E+00	-1.00000000E+00	00556_chNET1_dp10_long.dat
556	1.17214760E-02	3.19432381E-02	-5.02264694E-06	-1.37513288E-05	-1.00000000E+00	-1.00000000E+00	-1.00000000E+00	-1.00000000E+00	-1.00000000E+00	-1.00000000E+00	-1.00000000E+00	00557_chNET1_dp10_long.dat
557	1.17400836E-02	3.19941380E-02	1.35849651E-05	3.71485875E-05	-1.00000000E+00	-1.00000000E+00	-1.00000000E+00	-1.00000000E+00	-1.00000000E+00	-1.00000000E+00	-1.00000000E+00	00558_chNET1_dp10_long.dat
558	1.17301315E-02	3.19667003E-02	3.63287911E-06	9.71087032E-06	-1.00000000E+00	-1.00000000E+00	-1.00000000E+00	-1.00000000E+00	-1.00000000E+00	-1.00000000E+00	-1.00000000E+00	00559_chNET1_dp10_long.dat
559	1.17301376E-02	3.19670300E-02	3.63901260E-06	1.00405911E-05	-1.00000000E+00	-1.00000000E+00	-1.00000000E+00	-1.00000000E+00	-1.00000000E+00	-1.00000000E+00	-1.00000000E+00	00560_chNET1_dp10_long.dat
560	1.17414479E-02	3.19976515E-02	1.49493382E-05	4.06620592E-05	-1.00000000E+00	-1.00000000E+00	-1.00000000E+00	-1.00000000E+00	-1.00000000E+00	-1.00000000E+00	-1.00000000E+00	00561_chNET1_dp10_long.dat
561	1.17280904E-02	3.19612140E-02	1.59181833E-06	4.22449968E-06	-1.00000000E+00	-1.00000000E+00	-1.00000000E+00	-1.00000000E+00	-1.00000000E+00	-1.00000000E+00	-1.00000000E+00	00562_chNET1_dp10_long.dat
562	1.17316227E-02	3.19708306E-02	5.12407306E-06	1.38411579E-05	-1.00000000E+00	-1.00000000E+00	-1.00000000E+00	-1.00000000E+00	-1.00000000E+00	-1.00000000E+00	-1.00000000E+00	00563_chNET1_dp10_long.dat
563	1.17256487E-02	3.19546725E-02	-8.49864597E-07	-2.31693112E-06	-1.00000000E+00	-1.00000000E+00	-1.00000000E+00	-1.00000000E+00	-1.00000000E+00	-1.00000000E+00	-1.00000000E+00	00564_chNET1_dp10_long.dat
564	1.17193333E-02	3.19376697E-02	-7.16525787E-06	-1.93197055E-05	-1.00000000E+00	-1.00000000E+00	-1.00000000E+00	-1.00000000E+00	-1.00000000E+00	-1.00000000E+00	-1.00000000E+00	00565_chNET1_dp10_long.dat
565	1.17116477E-02	3.19166872E-02	-1.48508878E-05	-4.03022572E-05	-1.00000000E+00	-1.00000000E+00	-1.00000000E+00	-1.00000000E+00	-1.00000000E+00	-1.00000000E+00	-1.00000000E+00	00566_chNET1_dp10_long.dat
566	1.17084144E-02	3.19074956E-02	-1.80841880E-05	-4.94938373E-05	-1.00000000E+00	-1.00000000E+00	-1.00000000E+00	-1.00000000E+00	-1.00000000E+00	-1.00000000E+00	-1.00000000E+00	00567_chNET1_dp10_long.dat
567	1.17576615E-02	3.20417454E-02	3.11629295E-05	8.47559154E-05	-1.00000000E+00	-1.00000000E+00	-1.00000000E+00	-1.00000000E+00	-1.00000000E+00	-1.00000000E+00	-1.00000000E+00	00568_chNET1_dp10_long.dat
568	1.17299373E-02	3.19664885E-02	3.43873240E-06	9.49901172E-06	-1.00000000E+00	-1.00000000E+00	-1.00000000E+00	-1.00000000E+00	-1.00000000E+00	-1.00000000E+00	-1.00000000E+00	00569_chNET1_dp10_long.dat
569	1.17207639E-02	3.19414186E-02	-5.73473027E-06	-1.55708409E-05	-1.00000000E+00	-1.00000000E+00	-1.00000000E+00	-1.00000000E+00	-1.00000000E+00	-1.00000000E+00	-1.00000000E+00	00570_chNET1_dp10_long.dat
570	1.17404201E-02	3.19950030E-02	1.39214812E-05	3.80135069E-05	-1.00000000E+00	-1.00000000E+00	-1.00000000E+00	-1.00000000E+00	-1.00000000E+00	-1.00000000E+00	-1.00000000E+00	00571_chNET1_dp10_long.dat
571	1.17343281E-02	3.19784319E-02	7.82953405E-06	2.14424738E-05	-1.00000000E+00	-1.00000000E+00	-1.00000000E+00	-1.00000000E+00	-1.00000000E+00	-1.00000000E+00	-1.00000000E+00	00572_chNET1_dp10_long.dat
572	1.17375104E-02	3.19868600E-02	1.10118486E-05	2.98705767E-05	-1.00000000E+00	-1.00000000E+00	-1.00000000E+00	-1.00000000E+00	-1.00000000E+00	-1.00000000E+00	-1.00000000E+00	00573_chNET1_dp10_long.dat
573	1.17388303E-02	3.19905202E-02	1.23316805E-05	3.35307819E-05	-1.00000000E+00	-1.00000000E+00	-1.00000000E+00	-1.00000000E+00	-1.00000000E+00	-1.00000000E+00	-1.00000000E+00	00574_chNET1_dp10_long.dat
574	1.17241241E-02	3.19507046E-02	-2.37453599E-06	-6.28485230E-06	-1.00000000E+00	-1.00000000E+00	-1.00000000E+00	-1.00000000E+00	-1.00000000E+00	-1.00000000E+00	-1.00000000E+00	00575_chNET1_dp10_long.dat
575	1.17107786E-02	3.19141917E-02	-1.57199636E-05	-4.27977771E-05	-1.00000000E+00	-1.00000000E+00	-1.00000000E+00	-1.00000000E+00	-1.00000000E+00	-1.00000000E+00	-1.00000000E+00	00576_chNET1_dp10_long.dat
576	1.17467028E-02	3.20120801E-02	2.02041767E-05	5.50906814E-05	-1.00000000E+00	-1.00000000E+00	-1.00000000E+00	-1.00000000E+00	-1.00000000E+00	-1.00000000E+00	-1.00000000E+00	00577_chNET1_dp10_long.dat
577	1.17196665E-02	3.19385811E-02	-6.83212110E-06	-1.84083096E-05	-1.00000000E+00	-1.00000000E+00	-1.00000000E+00	-1.00000000E+00	-1.00000000E+00	-1.00000000E+00	-1.00000000E+00	00578_chNET1_dp10_long.dat
578	1.17401116E-02	3.19942951E-02	1.36129609E-05	3.73056682E-05	-1.00000000E+00	-1.00000000E+00	-1.00000000E+00	-1.00000000E+00	-1.00000000E+00	-1.00000000E+00	-1.00000000E+00	00579_chNET1_dp10_long.dat
579	1.17066759E-02	3.19028475E-02	-1.98227367E-05	-5.41419287E-05	-1.00000000E+00	-1.00000000E+00	-1.00000000E+00	-1.00000000E+00	-1.00000000E+00	-1.00000000E+00	-1.00000000E+00	00580_chNET1_dp10_long.dat
580	1.17292966E-02	3.19644768E-02	2.79799937E-06	7.48738416E-06	-1.00000000E+00	-1.00000000E+00	-1.00000000E+00	-1.00000000E+00	-1.00000000E+00	-1.00000000E+00	-1.00000000E+00	00581_chNET1_dp10_long.dat
581	1.17474527E-02	3.20140860E-02	2.09541176E-05	5.70965719E-05	-1.00000000E+00	-1.00000000E+00	-1.00000000E+00	-1.00000000E+00	-1.00000000E+00	-1.00000000E+00	-1.00000000E+00	00582_chNET1_dp10_long.dat
582	1.17085944E-02	3.19081326E-02	-1.79042212E-05	-4.88568698E-05	-1.00000000E+00	-1.00000000E+00	-1.00000000E+00	-1.00000000E+00	-1.00000000E+00	-1.00000000E+00	-1.00000000E+00	00583_chNET1_dp10_long.dat
583	1.17442029E-02	3.20052320E-02	1.77043118E-05	4.82425502E-05	-1.00000000E+00	-1.00000000E+00	-1.00000000E+00	-1.00000000E+00	-1.00000000E+00	-1.00000000E+00	-1.00000000E+00	00584_chNET1_dp10_long.dat
584	1.17329059E-02	3.19744271E-02	6.40729817E-06	1.74376002E-05	-1.00000000E+00	-1.00000000E+00	-1.00000000E+00	-1.00000000E+00	-1.00000000E+00	-1.00000000E+00	-1.00000000E+00	00585_chNET1_dp10_long.dat
585	1.17380714E-02	3.19884306E-02	1.15727557E-05	3.14411970E-05	-1.00000000E+00	-1.00000000E+00	-1.00000000E+00	-1.00000000E+00	-1.00000000E+00	-1.00000000E+00	-1.00000000E+00	00586_chNET1_dp10_long.dat
586	1.17033582E-02	3.18936827E-02	-2.31404139E-05	-6.33067879E-05	-1.00000000E+00	-1.00000000E+00	-1.00000000E+00	-1.00000000E+00	-1.00000000E+00	-1.00000000E+00	-1.00000000E+00	00587_chNET1_dp10_long.dat
587	1.17267660E-02	3.19578623E-02	2.67421634E-07	8.72812559E-07	-1.00000000E+00	-1.00000000E+00	-1.00000000E+00	-1.00000000E+00	-1.00000000E+00	-1.00000000E+00	-1.00000000E+00	00588_chNET1_dp10_long.dat
588	1.17031216E-02	3.18932162E-02	-2.33769887E-05	-6.37732687E-05	-1.00000000E+00	-1.00000000E+00	-1.00000000E+00	-1.00000000E+00	-1.00000000E+00	-1.00000000E+00	-1.00000000E+00	00589_chNET1_dp10_long.dat
589	1.17614820E-02	3.20523986E-02	3.49833582E-05	9.54091952E-05	-1.00000000E+00	-1.00000000E+00	-1.00000000E+00	-1.00000000E+00	-1.00000000E+00	-1.00000000E+00	-1.00000000E+00	00590_chNET1_dp10_long.dat
590	1.17428557E-02	3.20017584E-02	1.63571220E-05	4.47689564E-05	-1.00000000E+00	-1.00000000E+00	-1.00000000E+00	-1.00000000E+00	-1.00000000E+00	-1.00000000E+00	-1.00000000E+00	00591_chNET1_dp10_long.dat
591	1.17290443E-02	3.19639476E-02	2.54570585E-06	6.95819343E-06	-1.00000000E+00	-1.00000000E+00	-1.00000000E+00	-1.00000000E+00	-1.00000000E+00	-1.00000000E+00	-1.00000000E+00	00592_chNET1_dp10_long.dat
592	1.17225942E-02	3.19463408E-02	-3.90443935E-06	-1.06486688E-05	-1.00000000E+00	-1.00000000E+00	-1.00000000E+00	-1.00000000E+00	-1.00000000E+00	-1.00000000E+00	-1.00000000E+00	00593_chNET1_dp10_long.dat
593	1.17146329E-02	3.19245429E-02	-1.18657006E-05	-3.24465852E-05	-1.00000000E+00	-1.00000000E+00	-1.00000000E+00	-1.00000000E+00	-1.00000000E+00	-1.00000000E+00	-1.00000000E+00	00594_chNET1_dp10_long.dat
594	1.17371781E-02	3.19861062E-02	1.06795396E-05	2.91167151E-05	-1.00000000E+00	-1.00000000E+00	-1.00000000E+00	-1.00000000E+00	-1.00000000E+00	-1.00000000E+00	-1.00000000E+00	00595_chNET1_dp10_long.dat
595	1.17185838E-02	3.19357765E-02	-7.91481978E-06	-2.12129985E-05	-1.00000000E+00	-1.00000000E+00	-1.00000000E+00	-1.00000000E+00	-1.00000000E+00	-1.00000000E+00	-1.00000000E+00	00596_chNET1_dp10_long.dat
596	1.17031228E-02	3.18930746E-02	-2.33757772E-05	-6.39148421E-05	-1.00000000E+00	-1.00000000E+00	-1.00000000E+00	-1.00000000E+00	-1.00000000E+00	-1.00000000E+00	-1.00000000E+00	00597_chNET1_dp10_long.dat
597	1.17067618E-02	3.19035041E-02	-1.97367622E-05	-5.34853950E-05	-1.00000000E+00	-1.00000000E+00	-1.00000000E+00	-1.00000000E+00	-1.00000000E+00	-1.00000000E+00	-1.00000000E+00	00598_chNET1_dp10_long.dat
598	1.17225935E-02	3.19465309E-02	-3.90513757E-06	-1.04585166E-05	-1.00000000E+00	-1.00000000E+00	-1.00000000E+00	-1.00000000E+00	-1.00000000E+00	-1.00000000E+00	-1.00000000E+00	00599_chNET1_dp10_long.dat
599	1.17229072E-02	3.19471442E-02	-3.59144038E-06	-9.84521753E-06	-1.00000000E+00	-1.00000000E+00	-1.00000000E+00	-1.00000000E+00	-1.00000000E+00	-1.00000000E+00	-1.00000000E+00	00600_chNET1_dp10_long.dat
600	1.17226112E-02	3.19461097E-02	-3.88738364E-06	-1.08797855E-05	-1.00000000E+00	-1.00000000E+00	-1.00000000E+00	-1.00000000E+00	-1.00000000E+00	-1.00000000E+00	-1.00000000E+00	00601_chNET1_dp10_long.dat
601	1.17073511E-02	3.19046533E-02	-1.91475379E-05	-5.23361465E-05	-1.00000000E+00	-1.00000000E+00	-1.00000000E+00	-1.00000000E+00	-1.00000000E+00	-1.00000000E+00	-1.00000000E+00	00602_chNET1_dp10_long.dat
602	1.17357237E-02	3.19820406E-02	9.22510142E-06	2.50511429E-05	-1.00000000E+00	-1.00000000E+00	-1.00000000E+00	-1.00000000E+00	-1.00000000E+00	-1.00000000E+00	-1.00000000E+00	00603_chNET1_dp10_long.dat
603	1.17197221E-02	3.19383422E-02	-6.77645657E-06	-1.86472963E-05	-1.00000000E+00	-1.00000000E+00	-1.00000000E+00	-1.00000000E+00	-1.00000000E+00	-1.00000000E+00	-1.00000000E+00	00604_chNET1_dp10_long.dat
604	1.17468069E-02	3.20123321E-02	2.03082620E-05	5.53426405E-05	-1.00000000E+00	-1.00000000E+00	-1.00000000E+00	-1.00000000E+00	-1.00000000E+00	-1.00000000E+00	-1.00000000E+00	00605_chNET1_dp10_long.dat
605	1.16935945E-02	3.18674245E-02	-3.29041137E-05	-8.95649408E-05	-1.00000000E+00	-1.00000000E+00	-1.00000000E+00	-1.00000000E+00	-1.00000000E+00	-1.00000000E+00	-1.00000000E+00	00606_chNET1_dp10_long.dat
606	1.17350675E-02	3.19803060E-02	8.56885700E-06	2.33165370E-05	-1.00000000E+00	-1.00000000E+00	-1.00000000E+00	-1.00000000E+00	-1.00000000E+00	-1.00000000E+00	-1.00000000E+00	00607_chNET1_dp10_long.dat
607	1.17342664E-02	3.19780195E-02	7.76781109E-06	2.10300653E-05	-1.00000000E+00	-1.00000000E+00	-1.00000000E+00	-1.00000000E+00	-1.00000000E+00	-1.00000000E+00	-1.00000000E+00	00608_chNET1_dp10_long.dat
608	1.17267683E-02	3.19575604E-02	2.69715660E-07	5.70982234E-07	-1.00000000E+00	-1.00000000E+00	-1.00000000E+00	-1.00000000E+00	-1.00000000E+00	-1.00000000E+00	-1.00000000E+00	00609_chNET1_dp10_long.dat
609	1.17363133E-02	3.19838848E-02	9.81471942E-06	2.68953613E-05	-1.00000000E+00	-1.00000000E+00	-1.00000000E+00	-1.00000000E+00	-1.00000000E+00	-1.00000000E+00	-1.00000000E+00	00610_chNET1_dp10_long.dat
610	1.17229354E-02	3.19472016E-02	-3.56315836E-06	-9.78780176E-06	-1.00000000E+00	-1.00000000E+00	-1.00000000E+00	-1.00000000E+00	-1.00000000E+00	-1.00000000E+00	-1.00000000E+00	00611_chNET1_dp10_long.dat
611	1.17199468E-02	3.19390641E-02	-6.55175246E-06	-1.79253282E-05	-1.00000000E+00	-1.00000000E+00	-1.00000000E+00	-1.00000000E+00	-1.00000000E+00	-1.00000000E+00	-1.00000000E+00	00612_chNET1_dp10_long.dat
612	1.17090116E-02	3.19094174E-02	-1.74869911E-05	-4.75720521E-05	-1.00000000E+00	-1.00000000E+00	-1.00000000E+00	-1.00000000E+00	-1.00000000E+00	-1.00000000E+00	-1.00000000E+00	00613_chNET1_dp10_long.dat
613	1.17057353E-02	3.19003967E-02	-2.07633137E-05	-5.65927332E-05	-1.00000000E+00	-1.00000000E+00	-1.00000000E+00	-1.00000000E+00	-1.00000000E+00	-1.00000000E+00	-1.00000000E+00	00614_chNET1_dp10_long.dat
614	1.17131562E-02	3.19208692E-02	-1.33424047E-05	-3.61202235E-05	-1.00000000E+00	-1.00000000E+00	-1.00000000E+00	-1.00000000E+00	-1.00000000E+00	-1.00000000E+00	-1.00000000E+00	00615_chNET1_dp10_long.dat
615	1.17143879E-02	3.19240120E-02	-1.21106972E-05	-3.29774678E-05	-1.00000000E+00	-1.00000000E+00	-1.00000000E+00	-1.00000000E+00	-1.00000000E+00	-1.00000000E+00	-1.00000000E+00	00616_chNET1_dp10_long.dat
616	1.17419465E-02	3.19991380E-02	1.54479279E-05	4.21485538E-05	-1.00000000E+00	-1.00000000E+00	-1.00000000E+00	-1.00000000E+00	-1.00000000E+00	-1.00000000E+00	-1.00000000E+00	00617_chNET1_dp10_long.dat
617	1.17260046E-02	3.19554375E-02	-4.94023400E-07	-1.55198467E-06	-1.00000000E+00	-1.00000000E+00	-1.00000000E+00	-1.00000000E+00	-1.00000000E+00	-1.00000000E+00	-1.00000000E+00	00618_chNET1_dp10_long.dat
618	1.17215195E-02	3.19436016E-02	-4.97912769E-06	-1.33878102E-05	-1.00000000E+00	-1.00000000E+00	-1.00000000E+00	-1.00000000E+00	-1.00000000E+00	-1.00000000E+00	-1.00000000E+00	00619_chNET1_dp10_long.dat
619	1.17721257E-02	3.20815033E-02	4.56270718E-05	1.24513894E-04	-1.00000000E+00	-1.00000000E+00	-1.00000000E+00	-1.00000000E+00	-1.00000000E+00	-1.00000000E+00	-1.00000000E+00	00620_chNET1_dp10_long.dat
