# Supplementary material for: The dynamic nature of netrin-1 and the structural basis for glycosaminoglycan fragment-induced filament formation
Source: Nat Commun. 2023 Mar 3;14:1226. doi: 10.1038/s41467-023-36692-w (PMC9984387; doi:10.1038/s41467-023-36692-w)
Supplement: Supplementary file 3 — Supplementary Data 1 [file 41467_2023_36692_MOESM3_ESM.zip › data_SEC-SAXS/sm16028-7_379540/datrg_table_chNET1_delC+dp10_long.tsv]

first	last	n_min	n_max	q_min (nm⁻¹)	q_max (nm⁻¹)	q_min*Rg	q_max*Rg	Rg (nm)	uRg (nm)	I0	uI0	fidelity	file
5	49	4	48	4.083323e-02	1.379988e-01	2.657521e-01	8.981279e-01	6.508230e+00	4.728720e-02	3.620610e-01	9.194570e-04	2.033110e-01	chNET1_delC+dp10_long_peak1.dat
5	50	4	49	4.083323e-02	1.402071e-01	2.658370e-01	9.127917e-01	6.510310e+00	4.433260e-02	3.620900e-01	8.861660e-04	2.336730e-01	chNET1_delC+dp10_long_peak1.dat
5	51	4	50	4.083323e-02	1.424154e-01	2.659309e-01	9.274960e-01	6.512610e+00	4.146630e-02	3.621220e-01	8.534290e-04	2.659100e-01	chNET1_delC+dp10_long_peak1.dat
5	52	4	51	4.083323e-02	1.446237e-01	2.668537e-01	9.451463e-01	6.535210e+00	4.008840e-02	3.624490e-01	8.513810e-04	1.985550e-01	chNET1_delC+dp10_long_peak1.dat
5	53	4	52	4.083323e-02	1.468320e-01	2.668447e-01	9.595457e-01	6.534990e+00	3.773680e-02	3.624460e-01	8.225270e-04	2.281140e-01	chNET1_delC+dp10_long_peak1.dat
5	54	4	53	4.083323e-02	1.490403e-01	2.670648e-01	9.747802e-01	6.540380e+00	3.555350e-02	3.625280e-01	7.966130e-04	2.523960e-01	chNET1_delC+dp10_long_peak1.dat
5	55	4	54	4.083323e-02	1.512486e-01	2.667639e-01	9.881086e-01	6.533010e+00	3.366710e-02	3.624130e-01	7.734230e-04	2.694440e-01	chNET1_delC+dp10_long_peak1.dat
5	56	4	55	4.083323e-02	1.534569e-01	2.667594e-01	1.002519e+00	6.532900e+00	3.178640e-02	3.624110e-01	7.488070e-04	3.032430e-01	chNET1_delC+dp10_long_peak1.dat
5	57	4	56	4.083323e-02	1.556653e-01	2.665544e-01	1.016164e+00	6.527880e+00	3.014110e-02	3.623290e-01	7.272570e-04	3.281190e-01	chNET1_delC+dp10_long_peak1.dat
5	58	4	57	4.083323e-02	1.578736e-01	2.663739e-01	1.029882e+00	6.523460e+00	2.854820e-02	3.622560e-01	7.059790e-04	3.552360e-01	chNET1_delC+dp10_long_peak1.dat
5	59	4	58	4.083323e-02	1.600819e-01	2.666875e-01	1.045517e+00	6.531140e+00	2.720940e-02	3.623870e-01	6.905440e-04	3.603900e-01	chNET1_delC+dp10_long_peak1.dat
5	60	4	59	4.083323e-02	1.622902e-01	2.671147e-01	1.061638e+00	6.541600e+00	2.612680e-02	3.625690e-01	6.809950e-04	3.342860e-01	chNET1_delC+dp10_long_peak1.dat
5	61	4	60	4.083323e-02	1.644985e-01	2.673927e-01	1.077204e+00	6.548410e+00	2.498880e-02	3.626900e-01	6.672820e-04	3.388720e-01	chNET1_delC+dp10_long_peak1.dat
5	62	4	61	4.083323e-02	1.667068e-01	2.671547e-01	1.090693e+00	6.542580e+00	2.388570e-02	3.625840e-01	6.521500e-04	3.500300e-01	chNET1_delC+dp10_long_peak1.dat
5	63	4	62	4.083323e-02	1.689151e-01	2.671032e-01	1.104928e+00	6.541320e+00	2.273420e-02	3.625610e-01	6.346230e-04	3.840330e-01	chNET1_delC+dp10_long_peak1.dat
5	64	4	63	4.083323e-02	1.711234e-01	2.669419e-01	1.118697e+00	6.537370e+00	2.168430e-02	3.624860e-01	6.190540e-04	4.063400e-01	chNET1_delC+dp10_long_peak1.dat
5	65	4	64	4.083323e-02	1.733317e-01	2.669215e-01	1.133047e+00	6.536870e+00	2.062420e-02	3.624760e-01	6.024050e-04	4.423250e-01	chNET1_delC+dp10_long_peak1.dat
5	66	4	65	4.083323e-02	1.755400e-01	2.665267e-01	1.145785e+00	6.527200e+00	2.009920e-02	3.622850e-01	5.995410e-04	3.805550e-01	chNET1_delC+dp10_long_peak1.dat
5	67	4	66	4.083323e-02	1.777483e-01	2.661657e-01	1.158627e+00	6.518360e+00	1.958090e-02	3.621080e-01	5.960380e-04	3.284560e-01	chNET1_delC+dp10_long_peak1.dat
5	68	4	67	4.083323e-02	1.799567e-01	2.656692e-01	1.170834e+00	6.506200e+00	1.947080e-02	3.618590e-01	6.043090e-04	2.078300e-01	chNET1_delC+dp10_long_peak1.dat
5	69	4	68	4.083323e-02	1.821650e-01	2.652849e-01	1.183488e+00	6.496790e+00	1.914130e-02	3.616640e-01	6.051290e-04	1.510720e-01	chNET1_delC+dp10_long_peak1.dat
5	70	4	69	4.083323e-02	1.843733e-01	2.650109e-01	1.196597e+00	6.490080e+00	1.855900e-02	3.615210e-01	5.982960e-04	1.346280e-01	chNET1_delC+dp10_long_peak1.dat
5	71	4	70	4.083323e-02	1.865816e-01	2.649844e-01	1.210808e+00	6.489430e+00	1.773650e-02	3.615070e-01	5.839900e-04	1.537540e-01	chNET1_delC+dp10_long_peak1.dat
5	72	4	71	4.083323e-02	1.887899e-01	2.645511e-01	1.223136e+00	6.478820e+00	1.763870e-02	3.612750e-01	5.916200e-04	8.210460e-02	chNET1_delC+dp10_long_peak1.dat
5	73	4	72	4.083323e-02	1.909982e-01	2.644376e-01	1.236912e+00	6.476040e+00	1.693860e-02	3.612130e-01	5.795250e-04	9.004740e-02	chNET1_delC+dp10_long_peak1.dat
5	74	4	73	4.083323e-02	1.932065e-01	2.644903e-01	1.251462e+00	6.477330e+00	1.623970e-02	3.612420e-01	5.669870e-04	1.029340e-01	chNET1_delC+dp10_long_peak1.dat
5	75	4	74	4.083323e-02	1.954148e-01	2.642416e-01	1.264576e+00	6.471240e+00	1.584910e-02	3.611010e-01	5.633050e-04	8.396900e-02	chNET1_delC+dp10_long_peak1.dat
5	76	4	75	4.083323e-02	1.976231e-01	2.642535e-01	1.278924e+00	6.471530e+00	1.519950e-02	3.611080e-01	5.510470e-04	9.728730e-02	chNET1_delC+dp10_long_peak1.dat
5	77	4	76	4.083323e-02	1.998314e-01	2.643637e-01	1.293754e+00	6.474230e+00	1.464350e-02	3.611730e-01	5.414110e-04	1.039110e-01	chNET1_delC+dp10_long_peak1.dat
5	78	4	77	4.083323e-02	2.020397e-01	2.642286e-01	1.307383e+00	6.470920e+00	1.413410e-02	3.610920e-01	5.325900e-04	1.061580e-01	chNET1_delC+dp10_long_peak1.dat
5	79	4	78	4.083323e-02	2.042480e-01	2.642963e-01	1.322012e+00	6.472580e+00	1.361260e-02	3.611330e-01	5.226730e-04	1.177390e-01	chNET1_delC+dp10_long_peak1.dat
5	80	4	79	4.083323e-02	2.064563e-01	2.640685e-01	1.335153e+00	6.467000e+00	1.334320e-02	3.609930e-01	5.212840e-04	8.998930e-02	chNET1_delC+dp10_long_peak1.dat
5	81	4	80	4.083323e-02	2.086647e-01	2.641428e-01	1.349814e+00	6.468820e+00	1.288040e-02	3.610390e-01	5.123530e-04	9.867920e-02	chNET1_delC+dp10_long_peak1.dat
5	82	4	81	4.083323e-02	2.108730e-01	2.639660e-01	1.363186e+00	6.464490e+00	1.254510e-02	3.609270e-01	5.079550e-04	8.590450e-02	chNET1_delC+dp10_long_peak1.dat
5	83	4	82	4.083323e-02	2.130813e-01	2.637651e-01	1.376414e+00	6.459570e+00	1.229070e-02	3.607970e-01	5.061950e-04	6.588650e-02	chNET1_delC+dp10_long_peak1.dat
5	84	4	83	4.083323e-02	2.152896e-01	2.634997e-01	1.389279e+00	6.453070e+00	1.220930e-02	3.606230e-01	5.111780e-04	3.363600e-02	chNET1_delC+dp10_long_peak1.dat
5	85	4	84	4.083323e-02	2.174979e-01	2.634029e-01	1.403014e+00	6.450700e+00	1.183490e-02	3.605580e-01	5.037990e-04	3.507790e-02	chNET1_delC+dp10_long_peak1.dat
5	86	4	85	4.083323e-02	2.197062e-01	2.632004e-01	1.416169e+00	6.445740e+00	1.164960e-02	3.604210e-01	5.039360e-04	2.275780e-02	chNET1_delC+dp10_long_peak1.dat
5	87	4	86	4.083323e-02	2.219145e-01	2.631224e-01	1.429979e+00	6.443830e+00	1.128760e-02	3.603680e-01	4.963450e-04	2.458990e-02	chNET1_delC+dp10_long_peak1.dat
5	88	4	87	4.083323e-02	2.241228e-01	2.630901e-01	1.444032e+00	6.443040e+00	1.090950e-02	3.603450e-01	4.877670e-04	2.873960e-02	chNET1_delC+dp10_long_peak1.dat
5	89	4	88	4.083323e-02	2.263311e-01	2.628970e-01	1.457190e+00	6.438310e+00	1.074370e-02	3.602090e-01	4.882590e-04	1.775010e-02	chNET1_delC+dp10_long_peak1.dat
5	90	4	89	4.083323e-02	2.285394e-01	2.627079e-01	1.470349e+00	6.433680e+00	1.059900e-02	3.600730e-01	4.892620e-04	1.027390e-02	chNET1_delC+dp10_long_peak1.dat
5	91	4	90	4.083323e-02	2.307477e-01	2.626843e-01	1.484423e+00	6.433100e+00	1.025810e-02	3.600560e-01	4.811540e-04	1.228780e-02	chNET1_delC+dp10_long_peak1.dat
5	92	4	91	4.083323e-02	2.329561e-01	2.626577e-01	1.498478e+00	6.432450e+00	9.938710e-03	3.600360e-01	4.734500e-04	1.454900e-02	chNET1_delC+dp10_long_peak1.dat
5	93	4	92	4.083323e-02	2.351644e-01	2.626226e-01	1.512481e+00	6.431590e+00	9.639060e-03	3.600100e-01	4.661820e-04	1.690980e-02	chNET1_delC+dp10_long_peak1.dat
5	94	4	93	4.083323e-02	2.373727e-01	2.624768e-01	1.525836e+00	6.428020e+00	9.477330e-03	3.598990e-01	4.653060e-04	1.161180e-02	chNET1_delC+dp10_long_peak1.dat
5	95	4	94	4.083323e-02	2.395810e-01	2.622563e-01	1.538738e+00	6.422620e+00	9.497060e-03	3.597300e-01	4.732270e-04	3.408180e-03	chNET1_delC+dp10_long_peak1.dat
5	96	4	95	4.083323e-02	2.417893e-01	2.621832e-01	1.552488e+00	6.420830e+00	9.239670e-03	3.596730e-01	4.674380e-04	3.522920e-03	chNET1_delC+dp10_long_peak1.dat
5	97	4	96	4.083323e-02	2.439976e-01	2.619999e-01	1.565572e+00	6.416340e+00	9.199670e-03	3.595280e-01	4.720190e-04	1.255180e-03	chNET1_delC+dp10_long_peak1.dat
5	98	4	97	4.083323e-02	2.462059e-01	2.619035e-01	1.579160e+00	6.413980e+00	8.992750e-03	3.594510e-01	4.681190e-04	1.077600e-03	chNET1_delC+dp10_long_peak1.dat
5	99	4	98	4.083323e-02	2.484142e-01	2.617561e-01	1.592427e+00	6.410370e+00	8.898930e-03	3.593320e-01	4.695460e-04	5.041110e-04	chNET1_delC+dp10_long_peak1.dat
5	100	4	99	4.083323e-02	2.506225e-01	2.616920e-01	1.606189e+00	6.408800e+00	8.673330e-03	3.592790e-01	4.641630e-04	5.250480e-04	chNET1_delC+dp10_long_peak1.dat
5	101	4	100	4.083323e-02	2.528308e-01	2.615266e-01	1.619318e+00	6.404750e+00	8.628000e-03	3.591420e-01	4.681090e-04	1.639400e-04	chNET1_delC+dp10_long_peak1.dat
5	102	4	101	4.083323e-02	2.550391e-01	2.614054e-01	1.632704e+00	6.401780e+00	8.490690e-03	3.590400e-01	4.671160e-04	9.301260e-05	chNET1_delC+dp10_long_peak1.dat
5	103	4	102	4.083323e-02	2.572474e-01	2.612694e-01	1.645985e+00	6.398450e+00	8.402540e-03	3.589240e-01	4.684030e-04	3.775060e-05	chNET1_delC+dp10_long_peak1.dat
5	104	4	103	4.083323e-02	2.594557e-01	2.611322e-01	1.659243e+00	6.395090e+00	8.322000e-03	3.588060e-01	4.700450e-04	1.366080e-05	chNET1_delC+dp10_long_peak1.dat
5	105	4	104	4.083323e-02	2.616641e-01	2.610342e-01	1.672737e+00	6.392690e+00	8.178350e-03	3.587200e-01	4.679520e-04	8.831010e-06	chNET1_delC+dp10_long_peak1.dat
5	106	4	105	4.083323e-02	2.638724e-01	2.610403e-01	1.686894e+00	6.392840e+00	7.959640e-03	3.587260e-01	4.616220e-04	1.175630e-05	chNET1_delC+dp10_long_peak1.dat
5	107	4	106	4.083323e-02	2.660807e-01	2.608427e-01	1.699724e+00	6.388000e+00	8.070770e-03	3.585490e-01	4.739140e-04	5.694240e-07	chNET1_delC+dp10_long_peak1.dat
