# Supplementary material for: The dynamic nature of netrin-1 and the structural basis for glycosaminoglycan fragment-induced filament formation
Source: Nat Commun. 2023 Mar 3;14:1226. doi: 10.1038/s41467-023-36692-w (PMC9984387; doi:10.1038/s41467-023-36692-w)
Supplement: Supplementary file 3 — Supplementary Data 1 [file 41467_2023_36692_MOESM3_ESM.zip › data_SEC-SAXS/sm22113-7_sample1/datrg_table_sample1_dimer.tsv]

first	last	n_min	n_max	q_min (nm⁻¹)	q_max (nm⁻¹)	q_min*Rg	q_max*Rg	Rg (nm)	uRg (nm)	I0	uI0	fidelity	file
1	51	0	50	3.378068e-02	1.228145e-01	2.243371e-01	8.156099e-01	6.640990e+00	2.125300e-01	1.092530e+00	1.095740e-02	1.864720e-02	sample1_dimer.dat
1	52	0	51	3.378068e-02	1.245952e-01	2.252347e-01	8.307459e-01	6.667560e+00	1.984210e-01	1.093550e+00	1.054720e-02	2.249460e-02	sample1_dimer.dat
1	53	0	52	3.378068e-02	1.263759e-01	2.209472e-01	8.265791e-01	6.540640e+00	1.954630e-01	1.088580e+00	1.042500e-02	1.043710e-02	sample1_dimer.dat
1	54	0	53	3.378068e-02	1.281565e-01	2.199990e-01	8.346284e-01	6.512570e+00	1.847280e-01	1.087470e+00	1.004330e-02	1.250820e-02	sample1_dimer.dat
1	55	0	54	3.378068e-02	1.299372e-01	2.171375e-01	8.352183e-01	6.427860e+00	1.779870e-01	1.084090e+00	9.783600e-03	9.166670e-03	sample1_dimer.dat
1	56	0	55	3.378068e-02	1.317179e-01	2.180235e-01	8.501192e-01	6.454090e+00	1.672140e-01	1.085150e+00	9.461420e-03	1.091370e-02	sample1_dimer.dat
1	57	0	56	3.378068e-02	1.334986e-01	2.175729e-01	8.598309e-01	6.440750e+00	1.577990e-01	1.084600e+00	9.123110e-03	1.353330e-02	sample1_dimer.dat
1	58	0	57	3.378068e-02	1.352792e-01	2.140665e-01	8.572578e-01	6.336950e+00	1.562190e-01	1.080220e+00	9.077890e-03	5.160880e-03	sample1_dimer.dat
1	59	0	58	3.378068e-02	1.370599e-01	2.122707e-01	8.612558e-01	6.283790e+00	1.501900e-01	1.077970e+00	8.841890e-03	4.528330e-03	sample1_dimer.dat
1	60	0	59	3.378068e-02	1.388406e-01	2.118896e-01	8.708791e-01	6.272510e+00	1.422290e-01	1.077480e+00	8.547620e-03	5.708420e-03	sample1_dimer.dat
1	61	0	60	3.378068e-02	1.406213e-01	2.093291e-01	8.713893e-01	6.196710e+00	1.390590e-01	1.074180e+00	8.432270e-03	2.960790e-03	sample1_dimer.dat
1	62	0	61	3.378068e-02	1.424020e-01	2.077569e-01	8.757963e-01	6.150170e+00	1.339550e-01	1.072130e+00	8.229510e-03	2.555110e-03	sample1_dimer.dat
1	63	0	62	3.378068e-02	1.441826e-01	2.047133e-01	8.737568e-01	6.060070e+00	1.331030e-01	1.068130e+00	8.224230e-03	6.787730e-04	sample1_dimer.dat
1	64	0	63	3.378068e-02	1.459633e-01	2.052149e-01	8.867154e-01	6.074920e+00	1.259930e-01	1.068800e+00	7.982810e-03	8.556100e-04	sample1_dimer.dat
1	65	0	64	3.378068e-02	1.477440e-01	2.061864e-01	9.017820e-01	6.103680e+00	1.197330e-01	1.070120e+00	7.793590e-03	9.003370e-04	sample1_dimer.dat
1	66	0	65	3.378068e-02	1.495247e-01	2.058902e-01	9.113393e-01	6.094910e+00	1.137290e-01	1.069710e+00	7.554670e-03	1.159600e-03	sample1_dimer.dat
1	67	0	66	3.378068e-02	1.513053e-01	2.055892e-01	9.208443e-01	6.086000e+00	1.083330e-01	1.069280e+00	7.334810e-03	1.477400e-03	sample1_dimer.dat
1	68	0	67	3.378068e-02	1.530860e-01	2.054068e-01	9.308549e-01	6.080600e+00	1.029880e-01	1.069020e+00	7.116970e-03	1.898910e-03	sample1_dimer.dat
1	69	0	68	3.378068e-02	1.548667e-01	2.037025e-01	9.338694e-01	6.030150e+00	1.004530e-01	1.066520e+00	7.024980e-03	1.009770e-03	sample1_dimer.dat
1	70	0	69	3.378068e-02	1.566474e-01	2.018656e-01	9.360887e-01	5.975770e+00	9.877240e-02	1.063800e+00	6.977150e-03	3.948150e-04	sample1_dimer.dat
1	71	0	70	3.378068e-02	1.584281e-01	2.009572e-01	9.424695e-01	5.948880e+00	9.505600e-02	1.062450e+00	6.817400e-03	3.742860e-04	sample1_dimer.dat
1	72	0	71	3.378068e-02	1.602087e-01	2.002616e-01	9.497638e-01	5.928290e+00	9.115010e-02	1.061390e+00	6.647240e-03	4.015750e-04	sample1_dimer.dat
1	73	0	72	3.378068e-02	1.619894e-01	1.995181e-01	9.567548e-01	5.906280e+00	8.774820e-02	1.060250e+00	6.497370e-03	4.036840e-04	sample1_dimer.dat
1	74	0	73	3.378068e-02	1.637701e-01	1.997597e-01	9.684429e-01	5.913430e+00	8.352790e-02	1.060630e+00	6.325550e-03	5.160830e-04	sample1_dimer.dat
1	75	0	74	3.378068e-02	1.655507e-01	2.000603e-01	9.804462e-01	5.922330e+00	7.966050e-02	1.061110e+00	6.167690e-03	6.417540e-04	sample1_dimer.dat
1	76	0	75	3.378068e-02	1.673314e-01	1.993948e-01	9.876955e-01	5.902630e+00	7.667660e-02	1.060030e+00	6.031980e-03	6.396650e-04	sample1_dimer.dat
1	77	0	76	3.378068e-02	1.691121e-01	1.992803e-01	9.976329e-01	5.899240e+00	7.318660e-02	1.059840e+00	5.873000e-03	8.240780e-04	sample1_dimer.dat
1	78	0	77	3.378068e-02	1.708928e-01	1.980993e-01	1.002163e+00	5.864280e+00	7.170310e-02	1.057860e+00	5.825010e-03	3.954700e-04	sample1_dimer.dat
1	79	0	78	3.378068e-02	1.726735e-01	1.977413e-01	1.010775e+00	5.853680e+00	6.881400e-02	1.057260e+00	5.687480e-03	4.668310e-04	sample1_dimer.dat
1	80	0	79	3.378068e-02	1.744541e-01	1.971920e-01	1.018362e+00	5.837420e+00	6.619060e-02	1.056310e+00	5.563430e-03	4.755430e-04	sample1_dimer.dat
1	81	0	80	3.378068e-02	1.762348e-01	1.971177e-01	1.028369e+00	5.835220e+00	6.330950e-02	1.056180e+00	5.425610e-03	6.141370e-04	sample1_dimer.dat
1	82	0	81	3.378068e-02	1.780155e-01	1.968275e-01	1.037230e+00	5.826630e+00	6.067890e-02	1.055660e+00	5.296370e-03	7.323660e-04	sample1_dimer.dat
1	83	0	82	3.378068e-02	1.797962e-01	1.968015e-01	1.047467e+00	5.825860e+00	5.809800e-02	1.055620e+00	5.169800e-03	9.397330e-04	sample1_dimer.dat
1	84	0	83	3.378068e-02	1.815768e-01	1.968295e-01	1.057992e+00	5.826690e+00	5.569390e-02	1.055670e+00	5.050770e-03	1.198440e-03	sample1_dimer.dat
1	85	0	84	3.378068e-02	1.833575e-01	1.962316e-01	1.065122e+00	5.808990e+00	5.399350e-02	1.054550e+00	4.970780e-03	9.932850e-04	sample1_dimer.dat
1	86	0	85	3.378068e-02	1.851382e-01	1.961279e-01	1.074898e+00	5.805920e+00	5.186810e-02	1.054360e+00	4.860000e-03	1.245190e-03	sample1_dimer.dat
1	87	0	86	3.378068e-02	1.869189e-01	1.959053e-01	1.084004e+00	5.799330e+00	4.994600e-02	1.053930e+00	4.757900e-03	1.467980e-03	sample1_dimer.dat
1	88	0	87	3.378068e-02	1.886995e-01	1.949378e-01	1.088927e+00	5.770690e+00	4.950210e-02	1.052040e+00	4.772030e-03	4.504730e-04	sample1_dimer.dat
1	89	0	88	3.378068e-02	1.904802e-01	1.945534e-01	1.097035e+00	5.759310e+00	4.790620e-02	1.051280e+00	4.688210e-03	4.475120e-04	sample1_dimer.dat
1	90	0	89	3.378068e-02	1.922609e-01	1.943767e-01	1.106285e+00	5.754080e+00	4.619790e-02	1.050920e+00	4.593770e-03	5.411200e-04	sample1_dimer.dat
1	91	0	90	3.378068e-02	1.940416e-01	1.941136e-01	1.115019e+00	5.746290e+00	4.464730e-02	1.050390e+00	4.507860e-03	6.013820e-04	sample1_dimer.dat
1	92	0	91	3.378068e-02	1.958223e-01	1.939845e-01	1.124503e+00	5.742470e+00	4.311140e-02	1.050120e+00	4.420110e-03	7.378120e-04	sample1_dimer.dat
1	93	0	92	3.378068e-02	1.976029e-01	1.937629e-01	1.133433e+00	5.735910e+00	4.166970e-02	1.049660e+00	4.337670e-03	8.370620e-04	sample1_dimer.dat
1	94	0	93	3.378068e-02	1.993836e-01	1.937295e-01	1.143449e+00	5.734920e+00	4.019810e-02	1.049580e+00	4.252050e-03	1.054130e-03	sample1_dimer.dat
1	95	0	94	3.378068e-02	2.011643e-01	1.936342e-01	1.153094e+00	5.732100e+00	3.884210e-02	1.049380e+00	4.171210e-03	1.293130e-03	sample1_dimer.dat
1	96	0	95	3.378068e-02	2.029450e-01	1.934991e-01	1.162489e+00	5.728100e+00	3.756470e-02	1.049080e+00	4.094130e-03	1.538040e-03	sample1_dimer.dat
1	97	0	96	3.378068e-02	2.047256e-01	1.935167e-01	1.172795e+00	5.728620e+00	3.629410e-02	1.049120e+00	4.017480e-03	1.913310e-03	sample1_dimer.dat
1	98	0	97	3.378068e-02	2.065063e-01	1.932045e-01	1.181088e+00	5.719380e+00	3.534790e-02	1.048410e+00	3.963890e-03	1.753320e-03	sample1_dimer.dat
1	99	0	98	3.378068e-02	2.082870e-01	1.928373e-01	1.189008e+00	5.708510e+00	3.448510e-02	1.047570e+00	3.918210e-03	1.414560e-03	sample1_dimer.dat
1	100	0	99	3.378068e-02	2.100677e-01	1.923367e-01	1.196060e+00	5.693690e+00	3.399660e-02	1.046410e+00	3.907160e-03	7.149320e-04	sample1_dimer.dat
1	101	0	100	3.378068e-02	2.118483e-01	1.915402e-01	1.201203e+00	5.670110e+00	3.438440e-02	1.044550e+00	3.989670e-03	7.166540e-05	sample1_dimer.dat
1	102	0	101	3.378068e-02	2.136290e-01	1.915402e-01	1.211300e+00	5.670110e+00	3.329090e-02	1.044550e+00	3.919240e-03	9.311200e-05	sample1_dimer.dat
1	103	0	102	3.378068e-02	2.154097e-01	1.915057e-01	1.221177e+00	5.669090e+00	3.226410e-02	1.044470e+00	3.851500e-03	1.196760e-04	sample1_dimer.dat
1	104	0	103	3.378068e-02	2.171904e-01	1.912537e-01	1.229652e+00	5.661630e+00	3.144360e-02	1.043850e+00	3.800830e-03	1.113240e-04	sample1_dimer.dat
1	105	0	104	3.378068e-02	2.189711e-01	1.903744e-01	1.234033e+00	5.635600e+00	3.239330e-02	1.041690e+00	3.947880e-03	1.885240e-06	sample1_dimer.dat
1	106	0	105	3.378068e-02	2.207517e-01	1.904139e-01	1.244327e+00	5.636770e+00	3.142310e-02	1.041790e+00	3.883160e-03	2.523630e-06	sample1_dimer.dat
1	107	0	106	3.378068e-02	2.225324e-01	1.896234e-01	1.249157e+00	5.613370e+00	3.203270e-02	1.039810e+00	3.992590e-03	4.473070e-08	sample1_dimer.dat
1	108	0	107	3.378068e-02	2.243131e-01	1.892008e-01	1.256346e+00	5.600860e+00	3.157610e-02	1.038740e+00	3.977620e-03	1.475090e-08	sample1_dimer.dat
1	109	0	108	3.378068e-02	2.260938e-01	1.888306e-01	1.263842e+00	5.589900e+00	3.105100e-02	1.037790e+00	3.953420e-03	6.234150e-09	sample1_dimer.dat
1	110	0	109	3.378068e-02	2.278744e-01	1.887353e-01	1.273153e+00	5.587080e+00	3.017440e-02	1.037540e+00	3.891130e-03	8.160710e-09	sample1_dimer.dat
1	111	0	110	3.378068e-02	2.296551e-01	1.886664e-01	1.282633e+00	5.585040e+00	2.934720e-02	1.037360e+00	3.831220e-03	1.102720e-08	sample1_dimer.dat
1	112	0	111	3.378068e-02	2.314358e-01	1.882560e-01	1.289766e+00	5.572890e+00	2.900580e-02	1.036270e+00	3.825400e-03	2.748130e-09	sample1_dimer.dat
1	113	0	112	3.378068e-02	2.332165e-01	1.879837e-01	1.297810e+00	5.564830e+00	2.842230e-02	1.035540e+00	3.789750e-03	1.714650e-09	sample1_dimer.dat
1	114	0	113	3.378068e-02	2.349972e-01	1.876307e-01	1.305263e+00	5.554380e+00	2.803130e-02	1.034590e+00	3.775400e-03	5.469460e-10	sample1_dimer.dat
1	115	0	114	3.378068e-02	2.367778e-01	1.872811e-01	1.312703e+00	5.544030e+00	2.763650e-02	1.033630e+00	3.760420e-03	1.680270e-10	sample1_dimer.dat
1	116	0	115	3.378068e-02	2.385585e-01	1.869625e-01	1.320326e+00	5.534600e+00	2.721160e-02	1.032760e+00	3.740500e-03	6.092920e-11	sample1_dimer.dat
1	117	0	116	3.378068e-02	2.403392e-01	1.867028e-01	1.328333e+00	5.526910e+00	2.672480e-02	1.032030e+00	3.711090e-03	3.248600e-11	sample1_dimer.dat
1	118	0	117	3.378068e-02	2.421198e-01	1.864018e-01	1.336017e+00	5.518000e+00	2.631150e-02	1.031190e+00	3.690750e-03	1.178560e-11	sample1_dimer.dat
1	119	0	118	3.378068e-02	2.439005e-01	1.861268e-01	1.343858e+00	5.509860e+00	2.588020e-02	1.030410e+00	3.666870e-03	4.965330e-12	sample1_dimer.dat
1	120	0	119	3.378068e-02	2.456812e-01	1.857329e-01	1.350804e+00	5.498200e+00	2.572680e-02	1.029280e+00	3.678310e-03	4.807960e-13	sample1_dimer.dat
1	121	0	120	3.378068e-02	2.474619e-01	1.851141e-01	1.356061e+00	5.479880e+00	2.624260e-02	1.027490e+00	3.780860e-03	6.171270e-16	sample1_dimer.dat
1	122	0	121	3.378068e-02	2.492426e-01	1.848121e-01	1.363591e+00	5.470940e+00	2.589520e-02	1.026610e+00	3.765880e-03	1.378320e-16	sample1_dimer.dat
1	123	0	122	3.378068e-02	2.510232e-01	1.844935e-01	1.370966e+00	5.461510e+00	2.560370e-02	1.025680e+00	3.757410e-03	2.172840e-17	sample1_dimer.dat
1	124	0	123	3.378068e-02	2.528039e-01	1.841949e-01	1.378456e+00	5.452670e+00	2.527690e-02	1.024790e+00	3.744000e-03	4.118510e-18	sample1_dimer.dat
1	125	0	124	3.378068e-02	2.545846e-01	1.839905e-01	1.386626e+00	5.446620e+00	2.480740e-02	1.024180e+00	3.710730e-03	2.285880e-18	sample1_dimer.dat
1	126	0	125	3.378068e-02	2.563653e-01	1.836243e-01	1.393545e+00	5.435780e+00	2.465680e-02	1.023080e+00	3.720600e-03	1.104040e-19	sample1_dimer.dat
1	127	0	126	3.378068e-02	2.581459e-01	1.829923e-01	1.398395e+00	5.417070e+00	2.534200e-02	1.021160e+00	3.849980e-03	3.088820e-24	sample1_dimer.dat
1	128	0	127	3.378068e-02	2.599266e-01	1.824883e-01	1.404163e+00	5.402150e+00	2.559390e-02	1.019620e+00	3.916430e-03	1.860290e-27	sample1_dimer.dat
