# Supplementary material for: The dynamic nature of netrin-1 and the structural basis for glycosaminoglycan fragment-induced filament formation
Source: Nat Commun. 2023 Mar 3;14:1226. doi: 10.1038/s41467-023-36692-w (PMC9984387; doi:10.1038/s41467-023-36692-w)
Supplement: Supplementary file 3 — Supplementary Data 1 [file 41467_2023_36692_MOESM3_ESM.zip › data_SEC-SAXS/sm22113-7_sample1/datrg_table_sample1_monomer.tsv]

first	last	n_min	n_max	q_min (nm⁻¹)	q_max (nm⁻¹)	q_min*Rg	q_max*Rg	Rg (nm)	uRg (nm)	I0	uI0	fidelity	file
2	52	1	51	1.121304e-01	2.011643e-01	4.659424e-01	8.359100e-01	4.155360e+00	9.836960e-02	9.473840e-01	7.584830e-03	2.982280e-04	sample1_monomer.dat
2	53	1	52	1.121304e-01	2.029450e-01	4.631986e-01	8.383433e-01	4.130890e+00	9.489980e-02	9.458880e-01	7.372200e-03	2.882990e-04	sample1_monomer.dat
2	54	1	53	1.121304e-01	2.047256e-01	4.602226e-01	8.402657e-01	4.104350e+00	9.187930e-02	9.442570e-01	7.185110e-03	2.512500e-04	sample1_monomer.dat
2	55	1	54	1.121304e-01	2.065063e-01	4.681345e-01	8.621453e-01	4.174910e+00	9.356510e-02	9.486750e-01	7.578160e-03	4.895620e-06	sample1_monomer.dat
2	56	1	55	1.121304e-01	2.082870e-01	4.676030e-01	8.685922e-01	4.170170e+00	8.930450e-02	9.483720e-01	7.330080e-03	7.120990e-06	sample1_monomer.dat
2	57	1	56	1.121304e-01	2.100677e-01	4.680740e-01	8.769002e-01	4.174370e+00	8.526830e-02	9.486440e-01	7.106510e-03	1.028720e-05	sample1_monomer.dat
2	58	1	57	1.121304e-01	2.118483e-01	4.676378e-01	8.835093e-01	4.170480e+00	8.155960e-02	9.483890e-01	6.886300e-03	1.475550e-05	sample1_monomer.dat
2	59	1	58	1.121304e-01	2.136290e-01	4.683678e-01	8.923263e-01	4.176990e+00	7.796680e-02	9.488210e-01	6.688090e-03	2.029770e-05	sample1_monomer.dat
2	60	1	59	1.121304e-01	2.154097e-01	4.696999e-01	9.023232e-01	4.188870e+00	7.471960e-02	9.496210e-01	6.519910e-03	2.427090e-05	sample1_monomer.dat
2	61	1	60	1.121304e-01	2.171904e-01	4.719066e-01	9.140566e-01	4.208550e+00	7.194480e-02	9.509690e-01	6.401140e-03	2.022230e-05	sample1_monomer.dat
2	62	1	61	1.121304e-01	2.189711e-01	4.720703e-01	9.218704e-01	4.210010e+00	6.891460e-02	9.510710e-01	6.218420e-03	2.873580e-05	sample1_monomer.dat
2	63	1	62	1.121304e-01	2.207517e-01	4.699163e-01	9.251264e-01	4.190800e+00	6.705650e-02	9.497240e-01	6.095930e-03	2.270850e-05	sample1_monomer.dat
2	64	1	63	1.121304e-01	2.225324e-01	4.680706e-01	9.289259e-01	4.174340e+00	6.501190e-02	9.485630e-01	5.961230e-03	2.060660e-05	sample1_monomer.dat
2	65	1	64	1.121304e-01	2.243131e-01	4.669359e-01	9.340891e-01	4.164220e+00	6.275620e-02	9.478450e-01	5.812840e-03	2.421150e-05	sample1_monomer.dat
2	66	1	65	1.121304e-01	2.260938e-01	4.668125e-01	9.412555e-01	4.163120e+00	6.033880e-02	9.477650e-01	5.659510e-03	3.397880e-05	sample1_monomer.dat
2	67	1	66	1.121304e-01	2.278744e-01	4.694465e-01	9.540214e-01	4.186610e+00	5.887060e-02	9.494740e-01	5.633990e-03	1.442520e-05	sample1_monomer.dat
2	68	1	67	1.121304e-01	2.296551e-01	4.682141e-01	9.589525e-01	4.175620e+00	5.705030e-02	9.486640e-01	5.510370e-03	1.537010e-05	sample1_monomer.dat
2	69	1	68	1.121304e-01	2.314358e-01	4.697638e-01	9.695864e-01	4.189440e+00	5.517240e-02	9.496950e-01	5.419840e-03	1.337320e-05	sample1_monomer.dat
2	70	1	69	1.121304e-01	2.332165e-01	4.695642e-01	9.766313e-01	4.187660e+00	5.314800e-02	9.495610e-01	5.284550e-03	1.865010e-05	sample1_monomer.dat
2	71	1	70	1.121304e-01	2.349972e-01	4.685685e-01	9.820014e-01	4.178780e+00	5.149440e-02	9.488840e-01	5.169930e-03	2.085180e-05	sample1_monomer.dat
2	72	1	71	1.121304e-01	2.367778e-01	4.657708e-01	9.835348e-01	4.153830e+00	5.126960e-02	9.469730e-01	5.173200e-03	4.731970e-06	sample1_monomer.dat
2	73	1	72	1.121304e-01	2.385585e-01	4.636403e-01	9.863988e-01	4.134830e+00	5.046480e-02	9.455130e-01	5.125550e-03	2.078260e-06	sample1_monomer.dat
2	74	1	73	1.121304e-01	2.403392e-01	4.644656e-01	9.955305e-01	4.142190e+00	4.879610e-02	9.460840e-01	5.026560e-03	2.426720e-06	sample1_monomer.dat
2	75	1	74	1.121304e-01	2.421198e-01	4.662081e-01	1.006669e+00	4.157730e+00	4.757910e-02	9.473060e-01	4.984500e-03	1.326320e-06	sample1_monomer.dat
2	76	1	75	1.121304e-01	2.439005e-01	4.652999e-01	1.012097e+00	4.149630e+00	4.619690e-02	9.466610e-01	4.885720e-03	1.447920e-06	sample1_monomer.dat
2	77	1	76	1.121304e-01	2.456812e-01	4.628756e-01	1.014174e+00	4.128010e+00	4.601610e-02	9.449330e-01	4.892260e-03	2.709860e-07	sample1_monomer.dat
2	78	1	77	1.121304e-01	2.474619e-01	4.608191e-01	1.016987e+00	4.109670e+00	4.545590e-02	9.434610e-01	4.864030e-03	8.260630e-08	sample1_monomer.dat
2	79	1	78	1.121304e-01	2.492426e-01	4.603090e-01	1.023171e+00	4.105120e+00	4.406890e-02	9.430930e-01	4.763810e-03	1.089070e-07	sample1_monomer.dat
2	80	1	79	1.121304e-01	2.510232e-01	4.599378e-01	1.029650e+00	4.101810e+00	4.271350e-02	9.428240e-01	4.665520e-03	1.498430e-07	sample1_monomer.dat
2	81	1	80	1.121304e-01	2.528039e-01	4.584745e-01	1.033655e+00	4.088760e+00	4.192050e-02	9.417520e-01	4.613370e-03	8.193660e-08	sample1_monomer.dat
2	82	1	81	1.121304e-01	2.545846e-01	4.580462e-01	1.039963e+00	4.084940e+00	4.066390e-02	9.414370e-01	4.521100e-03	1.093340e-07	sample1_monomer.dat
2	83	1	82	1.121304e-01	2.563653e-01	4.576212e-01	1.046265e+00	4.081150e+00	3.944350e-02	9.411210e-01	4.431040e-03	1.448570e-07	sample1_monomer.dat
2	84	1	83	1.121304e-01	2.581459e-01	4.577524e-01	1.053834e+00	4.082320e+00	3.819850e-02	9.412190e-01	4.342260e-03	2.074840e-07	sample1_monomer.dat
2	85	1	84	1.121304e-01	2.599266e-01	4.584476e-01	1.062715e+00	4.088520e+00	3.712670e-02	9.417470e-01	4.275280e-03	2.228090e-07	sample1_monomer.dat
2	86	1	85	1.121304e-01	2.617073e-01	4.551767e-01	1.062362e+00	4.059350e+00	3.865410e-02	9.392510e-01	4.461650e-03	5.634020e-10	sample1_monomer.dat
2	87	1	86	1.121304e-01	2.634880e-01	4.568430e-01	1.073505e+00	4.074210e+00	3.810990e-02	9.405310e-01	4.468210e-03	1.056660e-10	sample1_monomer.dat
2	88	1	87	1.121304e-01	2.652686e-01	4.570202e-01	1.081179e+00	4.075790e+00	3.698190e-02	9.406700e-01	4.385580e-03	1.585110e-10	sample1_monomer.dat
2	89	1	88	1.121304e-01	2.670493e-01	4.562779e-01	1.086669e+00	4.069170e+00	3.606120e-02	9.400870e-01	4.315270e-03	1.568400e-10	sample1_monomer.dat
2	90	1	89	1.121304e-01	2.688300e-01	4.561983e-01	1.093724e+00	4.068460e+00	3.501870e-02	9.400240e-01	4.235210e-03	2.380800e-10	sample1_monomer.dat
2	91	1	90	1.121304e-01	2.706107e-01	4.567398e-01	1.102276e+00	4.073290e+00	3.406180e-02	9.404570e-01	4.170340e-03	2.762120e-10	sample1_monomer.dat
2	92	1	91	1.121304e-01	2.723914e-01	4.556634e-01	1.106914e+00	4.063690e+00	3.346230e-02	9.395890e-01	4.128780e-03	1.422950e-10	sample1_monomer.dat
2	93	1	92	1.121304e-01	2.741720e-01	4.541093e-01	1.110350e+00	4.049830e+00	3.328090e-02	9.383300e-01	4.131740e-03	1.950390e-11	sample1_monomer.dat
2	94	1	93	1.121304e-01	2.759527e-01	4.533737e-01	1.115751e+00	4.043270e+00	3.254490e-02	9.377320e-01	4.074790e-03	1.685310e-11	sample1_monomer.dat
2	95	1	94	1.121304e-01	2.777334e-01	4.531203e-01	1.122323e+00	4.041010e+00	3.167440e-02	9.375240e-01	4.004940e-03	2.410740e-11	sample1_monomer.dat
2	96	1	95	1.121304e-01	2.795141e-01	4.527312e-01	1.128549e+00	4.037540e+00	3.088550e-02	9.372010e-01	3.941070e-03	3.072550e-11	sample1_monomer.dat
2	97	1	96	1.121304e-01	2.812947e-01	4.529554e-01	1.136301e+00	4.039540e+00	3.004390e-02	9.373880e-01	3.876620e-03	4.400100e-11	sample1_monomer.dat
2	98	1	97	1.121304e-01	2.830754e-01	4.534780e-01	1.144814e+00	4.044200e+00	2.931200e-02	9.378290e-01	3.826390e-03	4.605820e-11	sample1_monomer.dat
2	99	1	98	1.121304e-01	2.848561e-01	4.529196e-01	1.150596e+00	4.039220e+00	2.867280e-02	9.373540e-01	3.774690e-03	4.517080e-11	sample1_monomer.dat
2	100	1	99	1.121304e-01	2.866368e-01	4.537975e-01	1.160033e+00	4.047050e+00	2.814650e-02	9.381080e-01	3.752340e-03	2.133280e-11	sample1_monomer.dat
2	101	1	100	1.121304e-01	2.884174e-01	4.536495e-01	1.166859e+00	4.045730e+00	2.743270e-02	9.379790e-01	3.692310e-03	3.129370e-11	sample1_monomer.dat
2	102	1	101	1.121304e-01	2.901981e-01	4.528119e-01	1.171895e+00	4.038260e+00	2.701130e-02	9.372480e-01	3.662850e-03	1.529870e-11	sample1_monomer.dat
2	103	1	102	1.121304e-01	2.919788e-01	4.523309e-01	1.177834e+00	4.033970e+00	2.641790e-02	9.368260e-01	3.613470e-03	1.576420e-11	sample1_monomer.dat
2	104	1	103	1.121304e-01	2.937595e-01	4.518599e-01	1.183783e+00	4.029770e+00	2.585750e-02	9.364090e-01	3.566590e-03	1.603010e-11	sample1_monomer.dat
2	105	1	104	1.121304e-01	2.955402e-01	4.515650e-01	1.190182e+00	4.027140e+00	2.525900e-02	9.361460e-01	3.515070e-03	2.055940e-11	sample1_monomer.dat
2	106	1	105	1.121304e-01	2.973208e-01	4.510593e-01	1.196012e+00	4.022630e+00	2.474690e-02	9.356930e-01	3.472520e-03	1.892650e-11	sample1_monomer.dat
2	107	1	106	1.121304e-01	2.991015e-01	4.499851e-01	1.200309e+00	4.013050e+00	2.462050e-02	9.347230e-01	3.477190e-03	2.734470e-12	sample1_monomer.dat
2	108	1	107	1.121304e-01	3.008822e-01	4.491856e-01	1.205310e+00	4.005920e+00	2.428450e-02	9.339980e-01	3.455320e-03	1.077460e-12	sample1_monomer.dat
2	109	1	108	1.121304e-01	3.026629e-01	4.482202e-01	1.209837e+00	3.997310e+00	2.409650e-02	9.331160e-01	3.451600e-03	1.973760e-13	sample1_monomer.dat
2	110	1	109	1.121304e-01	3.044435e-01	4.465102e-01	1.212312e+00	3.982060e+00	2.467420e-02	9.315500e-01	3.550160e-03	2.725700e-16	sample1_monomer.dat
2	111	1	110	1.121304e-01	3.062242e-01	4.469161e-01	1.220512e+00	3.985680e+00	2.413650e-02	9.319240e-01	3.510110e-03	2.797970e-16	sample1_monomer.dat
2	112	1	111	1.121304e-01	3.080049e-01	4.466066e-01	1.226759e+00	3.982920e+00	2.363130e-02	9.316370e-01	3.465140e-03	3.415120e-16	sample1_monomer.dat
2	113	1	112	1.121304e-01	3.097856e-01	4.464126e-01	1.233315e+00	3.981190e+00	2.310260e-02	9.314560e-01	3.417560e-03	4.894340e-16	sample1_monomer.dat
2	114	1	113	1.121304e-01	3.115662e-01	4.460953e-01	1.239523e+00	3.978360e+00	2.261610e-02	9.311570e-01	3.374100e-03	5.767060e-16	sample1_monomer.dat
2	115	1	114	1.121304e-01	3.133469e-01	4.458856e-01	1.246021e+00	3.976490e+00	2.213090e-02	9.309570e-01	3.329860e-03	7.945880e-16	sample1_monomer.dat
2	116	1	115	1.121304e-01	3.151276e-01	4.447195e-01	1.249824e+00	3.966090e+00	2.222020e-02	9.298440e-01	3.362780e-03	1.594520e-17	sample1_monomer.dat
2	117	1	116	1.121304e-01	3.169083e-01	4.441588e-01	1.255302e+00	3.961090e+00	2.187020e-02	9.293060e-01	3.334780e-03	8.625400e-18	sample1_monomer.dat
2	118	1	117	1.121304e-01	3.186890e-01	4.436621e-01	1.260944e+00	3.956660e+00	2.151540e-02	9.288270e-01	3.305120e-03	5.561740e-18	sample1_monomer.dat
2	119	1	118	1.121304e-01	3.204696e-01	4.428099e-01	1.265554e+00	3.949060e+00	2.136990e-02	9.279990e-01	3.304590e-03	5.942640e-19	sample1_monomer.dat
2	120	1	119	1.121304e-01	3.222503e-01	4.423557e-01	1.271281e+00	3.945010e+00	2.101290e-02	9.275570e-01	3.273900e-03	4.193740e-19	sample1_monomer.dat
2	121	1	120	1.121304e-01	3.240310e-01	4.413511e-01	1.275402e+00	3.936050e+00	2.103050e-02	9.265700e-01	3.296010e-03	1.007850e-20	sample1_monomer.dat
2	122	1	121	1.121304e-01	3.258117e-01	4.407142e-01	1.280560e+00	3.930370e+00	2.077250e-02	9.259430e-01	3.278610e-03	2.816160e-21	sample1_monomer.dat
2	123	1	122	1.121304e-01	3.275923e-01	4.403486e-01	1.286491e+00	3.927110e+00	2.040820e-02	9.255800e-01	3.245620e-03	2.485220e-21	sample1_monomer.dat
2	124	1	123	1.121304e-01	3.293730e-01	4.394572e-01	1.290866e+00	3.919160e+00	2.036370e-02	9.246910e-01	3.258220e-03	8.870250e-23	sample1_monomer.dat
2	125	1	124	1.121304e-01	3.311537e-01	4.394762e-01	1.297901e+00	3.919330e+00	1.994100e-02	9.247100e-01	3.218270e-03	1.495110e-22	sample1_monomer.dat
2	126	1	125	1.121304e-01	3.329344e-01	4.388618e-01	1.303055e+00	3.913850e+00	1.972910e-02	9.240890e-01	3.205380e-03	3.274290e-23	sample1_monomer.dat
2	127	1	126	1.121304e-01	3.347150e-01	4.380802e-01	1.307691e+00	3.906880e+00	1.962320e-02	9.232960e-01	3.208510e-03	1.962920e-24	sample1_monomer.dat
2	128	1	127	1.121304e-01	3.364957e-01	4.377461e-01	1.313646e+00	3.903900e+00	1.928850e-02	9.229540e-01	3.177450e-03	1.723300e-24	sample1_monomer.dat
2	129	1	128	1.121304e-01	3.382764e-01	4.373334e-01	1.319352e+00	3.900220e+00	1.900090e-02	9.225310e-01	3.152270e-03	1.015400e-24	sample1_monomer.dat
2	130	1	129	1.121304e-01	3.400571e-01	4.366887e-01	1.324342e+00	3.894470e+00	1.883800e-02	9.218650e-01	3.145710e-03	1.273810e-25	sample1_monomer.dat
2	131	1	130	1.121304e-01	3.418377e-01	4.363624e-01	1.330282e+00	3.891560e+00	1.853290e-02	9.215270e-01	3.117160e-03	1.057340e-25	sample1_monomer.dat
2	132	1	131	1.121304e-01	3.436184e-01	4.359015e-01	1.335799e+00	3.887450e+00	1.829610e-02	9.210440e-01	3.098180e-03	4.028990e-26	sample1_monomer.dat
2	133	1	132	1.121304e-01	3.453991e-01	4.352186e-01	1.340618e+00	3.881360e+00	1.818860e-02	9.203270e-01	3.099330e-03	2.536800e-27	sample1_monomer.dat
2	134	1	133	1.121304e-01	3.471798e-01	4.345156e-01	1.345353e+00	3.875090e+00	1.810610e-02	9.195860e-01	3.104070e-03	1.092590e-28	sample1_monomer.dat
2	135	1	134	1.121304e-01	3.489605e-01	4.335815e-01	1.349346e+00	3.866760e+00	1.822610e-02	9.185950e-01	3.141180e-03	2.043680e-31	sample1_monomer.dat
2	136	1	135	1.121304e-01	3.507411e-01	4.327125e-01	1.353514e+00	3.859010e+00	1.827170e-02	9.176720e-01	3.166680e-03	7.924650e-34	sample1_monomer.dat
2	137	1	136	1.121304e-01	3.525218e-01	4.319747e-01	1.358066e+00	3.852430e+00	1.823270e-02	9.168830e-01	3.177820e-03	1.139430e-35	sample1_monomer.dat
2	138	1	137	1.121304e-01	3.543025e-01	4.312167e-01	1.362530e+00	3.845670e+00	1.820040e-02	9.160700e-01	3.190380e-03	1.136320e-37	sample1_monomer.dat
2	139	1	138	1.121304e-01	3.560832e-01	4.304520e-01	1.366950e+00	3.838850e+00	1.817680e-02	9.152450e-01	3.204340e-03	8.133890e-40	sample1_monomer.dat
2	140	1	139	1.121304e-01	3.578638e-01	4.299575e-01	1.372207e+00	3.834440e+00	1.798020e-02	9.147100e-01	3.190070e-03	1.311670e-40	sample1_monomer.dat
2	141	1	140	1.121304e-01	3.596445e-01	4.294462e-01	1.377395e+00	3.829880e+00	1.779610e-02	9.141520e-01	3.177700e-03	1.647830e-41	sample1_monomer.dat
2	142	1	141	1.121304e-01	3.614252e-01	4.285772e-01	1.381414e+00	3.822130e+00	1.788310e-02	9.132030e-01	3.209760e-03	9.609380e-45	sample1_monomer.dat
2	143	1	142	1.121304e-01	3.632059e-01	4.283619e-01	1.387523e+00	3.820210e+00	1.759560e-02	9.129660e-01	3.180300e-03	1.075090e-44	sample1_monomer.dat
2	144	1	143	1.121304e-01	3.649865e-01	4.275635e-01	1.391727e+00	3.813090e+00	1.762880e-02	9.120840e-01	3.203400e-03	1.314050e-47	sample1_monomer.dat
2	145	1	144	1.121304e-01	3.667672e-01	4.270690e-01	1.396899e+00	3.808680e+00	1.746150e-02	9.115360e-01	3.192460e-03	1.223760e-48	sample1_monomer.dat
2	146	1	145	1.121304e-01	3.685479e-01	4.267427e-01	1.402609e+00	3.805770e+00	1.722090e-02	9.111710e-01	3.169380e-03	6.008540e-49	sample1_monomer.dat
