# Supplementary material for: The dynamic nature of netrin-1 and the structural basis for glycosaminoglycan fragment-induced filament formation
Source: Nat Commun. 2023 Mar 3;14:1226. doi: 10.1038/s41467-023-36692-w (PMC9984387; doi:10.1038/s41467-023-36692-w)
Supplement: Supplementary file 3 — Supplementary Data 1 [file 41467_2023_36692_MOESM3_ESM.zip › data_SEC-SAXS/sm22113-7_sample1/sample1_dimer.dat]

### DATA:
#
# 2453
#      Q             I(Q)           Error     
3.37806770E-03  9.49558704E-01  4.22337484E-01
3.55613530E-03  9.12725762E-01  2.32781817E-01
3.73420300E-03  8.92319328E-01  1.79707451E-01
3.91227070E-03  1.18122964E+00  1.44051404E-01
4.09033840E-03  8.25207405E-01  1.07698502E-01
4.26840600E-03  1.10064733E+00  9.18897843E-02
4.44647370E-03  1.10899753E+00  7.98268430E-02
4.62454140E-03  1.08049710E+00  6.85754619E-02
4.80260910E-03  1.04959103E+00  6.17642727E-02
4.98067670E-03  1.17636444E+00  5.64093919E-02
5.15874440E-03  9.98116556E-01  4.83053626E-02
5.33681210E-03  1.10696843E+00  4.51004923E-02
5.51487970E-03  1.15856510E+00  4.29925276E-02
5.69294740E-03  1.10766594E+00  3.74563934E-02
5.87101510E-03  1.10915051E+00  3.66562878E-02
6.04908280E-03  1.03110123E+00  3.38895978E-02
6.22715040E-03  1.03574359E+00  3.07718721E-02
6.40521810E-03  1.04604583E+00  2.95509014E-02
6.58328580E-03  1.00704922E+00  2.75197748E-02
6.76135340E-03  1.02073437E+00  2.61433078E-02
6.93942110E-03  1.02945737E+00  2.59587431E-02
7.11748880E-03  1.01981826E+00  2.33741562E-02
7.29555650E-03  1.00799462E+00  2.28982295E-02
7.47362410E-03  9.54431029E-01  2.20043211E-02
7.65169180E-03  1.02328850E+00  2.02223101E-02
7.82975950E-03  1.00667759E+00  2.01553076E-02
8.00782720E-03  9.88011615E-01  1.93921029E-02
8.18589480E-03  9.74796669E-01  1.83345027E-02
8.36396250E-03  9.38421046E-01  1.81385600E-02
8.54203020E-03  9.52553121E-01  1.70567682E-02
8.72009780E-03  9.58126020E-01  1.67155431E-02
8.89816550E-03  9.36037998E-01  1.66485462E-02
9.07623320E-03  9.66157331E-01  1.56899944E-02
9.25430090E-03  9.69691180E-01  1.55794296E-02
9.43236850E-03  9.77683962E-01  1.53371169E-02
9.61043620E-03  9.53402641E-01  1.43028123E-02
9.78850390E-03  9.29192590E-01  1.44337795E-02
9.96657150E-03  9.42794085E-01  1.40636378E-02
1.01446390E-02  9.59331762E-01  1.36548750E-02
1.03227070E-02  9.49282308E-01  1.34705862E-02
1.05007750E-02  9.32343502E-01  1.29849371E-02
1.06788420E-02  8.99061185E-01  1.24649205E-02
1.08569100E-02  9.22745729E-01  1.24348940E-02
1.10349780E-02  9.02015061E-01  1.19490771E-02
1.12130450E-02  9.08677394E-01  1.18371260E-02
1.13911130E-02  9.15411982E-01  1.18558149E-02
1.15691810E-02  9.16353110E-01  1.13505321E-02
1.17472480E-02  8.80772285E-01  1.12954895E-02
1.19253160E-02  8.84449169E-01  1.07785395E-02
1.21033840E-02  8.93235849E-01  1.06724338E-02
1.22814510E-02  8.72665112E-01  1.05808585E-02
1.24595190E-02  8.64375770E-01  1.03275709E-02
1.26375870E-02  8.87732423E-01  1.00890378E-02
1.28156540E-02  8.67356174E-01  1.01722311E-02
1.29937220E-02  8.73721224E-01  9.53221991E-03
1.31717900E-02  8.47588466E-01  9.66657631E-03
1.33498570E-02  8.50447416E-01  9.49850683E-03
1.35279250E-02  8.66482049E-01  9.25666368E-03
1.37059930E-02  8.53639179E-01  9.29735146E-03
1.38840600E-02  8.39421202E-01  9.13216585E-03
1.40621280E-02  8.51201055E-01  8.85314626E-03
1.42401960E-02  8.41862234E-01  8.92332871E-03
1.44182630E-02  8.49468004E-01  8.52756764E-03
1.45963310E-02  8.18468604E-01  8.46987246E-03
1.47743990E-02  8.07864640E-01  8.44879821E-03
1.49524660E-02  8.13460697E-01  8.17307174E-03
1.51305340E-02  8.08701538E-01  8.23707821E-03
1.53086020E-02  8.02466266E-01  7.94133829E-03
1.54866690E-02  8.12342037E-01  7.73103150E-03
1.56647370E-02  8.11439943E-01  7.75504812E-03
1.58428050E-02  7.99022924E-01  7.64146966E-03
1.60208720E-02  7.92613561E-01  7.43939784E-03
1.61989400E-02  7.89352841E-01  7.50569359E-03
1.63770080E-02  7.73384698E-01  7.09450172E-03
1.65550750E-02  7.66901904E-01  7.06033363E-03
1.67331430E-02  7.73212893E-01  7.00114389E-03
1.69112110E-02  7.61882666E-01  6.73751361E-03
1.70892780E-02  7.70837678E-01  6.80462096E-03
1.72673460E-02  7.56480215E-01  6.66131301E-03
1.74454140E-02  7.54121734E-01  6.39996116E-03
1.76234810E-02  7.43331895E-01  6.29823700E-03
1.78015490E-02  7.41139021E-01  6.12287714E-03
1.79796170E-02  7.32615122E-01  6.08567341E-03
1.81576840E-02  7.26528608E-01  6.05717889E-03
1.83357520E-02  7.30824952E-01  5.95060973E-03
1.85138200E-02  7.18868860E-01  5.89843246E-03
1.86918870E-02  7.15744118E-01  5.84229446E-03
1.88699550E-02  7.23112567E-01  5.73496279E-03
1.90480230E-02  7.10003355E-01  5.69488096E-03
1.92260910E-02  7.01813182E-01  5.65173269E-03
1.94041580E-02  6.98485661E-01  5.57548348E-03
1.95822260E-02  6.91285062E-01  5.60470314E-03
1.97602940E-02  6.87971485E-01  5.43921532E-03
1.99383610E-02  6.79423620E-01  5.40129509E-03
2.01164290E-02  6.75525956E-01  5.39618904E-03
2.02944970E-02  6.71285050E-01  5.32358327E-03
2.04725640E-02  6.62942875E-01  5.27764095E-03
2.06506320E-02  6.65118782E-01  5.27278243E-03
2.08287000E-02  6.61469993E-01  5.10596016E-03
2.10067670E-02  6.60464151E-01  5.16576101E-03
2.11848350E-02  6.63007466E-01  5.08556740E-03
2.13629030E-02  6.40505176E-01  5.03547949E-03
2.15409700E-02  6.36176868E-01  5.03183420E-03
2.17190380E-02  6.36631033E-01  4.95621128E-03
2.18971060E-02  6.47929044E-01  4.92733592E-03
2.20751730E-02  6.20754225E-01  4.90918955E-03
2.22532410E-02  6.37622128E-01  4.82425640E-03
2.24313090E-02  6.24865243E-01  4.82435080E-03
2.26093760E-02  6.19411097E-01  4.81034987E-03
2.27874440E-02  6.07043176E-01  4.69565535E-03
2.29655120E-02  6.01487284E-01  4.74907847E-03
2.31435790E-02  6.06847730E-01  4.66295645E-03
2.33216470E-02  5.98630959E-01  4.62653825E-03
2.34997150E-02  5.96992306E-01  4.63414485E-03
2.36777820E-02  5.92554058E-01  4.55344262E-03
2.38558500E-02  5.87544636E-01  4.53808742E-03
2.40339180E-02  5.81641072E-01  4.56216472E-03
2.42119850E-02  5.78516710E-01  4.46806914E-03
2.43900530E-02  5.73552416E-01  4.45677576E-03
2.45681210E-02  5.73578176E-01  4.43815531E-03
2.47461880E-02  5.77146225E-01  4.36546131E-03
2.49242560E-02  5.63156191E-01  4.39444493E-03
2.51023240E-02  5.59797409E-01  4.38071771E-03
2.52803910E-02  5.54915845E-01  4.31798112E-03
2.54584590E-02  5.47236384E-01  4.28514775E-03
2.56365270E-02  5.49183436E-01  4.23412895E-03
2.58145940E-02  5.55532564E-01  4.21420648E-03
2.59926620E-02  5.48272116E-01  4.25151209E-03
2.61707300E-02  5.39741176E-01  4.13267478E-03
2.63487970E-02  5.35449124E-01  4.15564665E-03
2.65268650E-02  5.18982147E-01  4.12600759E-03
2.67049330E-02  5.34023187E-01  4.07669063E-03
2.68830000E-02  5.25527018E-01  4.07993982E-03
2.70610680E-02  5.21590658E-01  4.04805814E-03
2.72391360E-02  5.14590334E-01  4.01311341E-03
2.74172030E-02  5.07283187E-01  4.01891856E-03
2.75952710E-02  4.96324343E-01  3.95752281E-03
2.77733390E-02  5.07189182E-01  3.94594530E-03
2.79514060E-02  5.02654998E-01  3.96370895E-03
2.81294740E-02  4.95538614E-01  3.87082636E-03
2.83075420E-02  4.88936914E-01  3.89328928E-03
2.84856090E-02  4.93705207E-01  3.90651773E-03
2.86636770E-02  4.74569772E-01  3.81532964E-03
2.88417450E-02  4.77717006E-01  3.82502116E-03
2.90198120E-02  4.81196885E-01  3.83367882E-03
2.91978800E-02  4.71185808E-01  3.75616872E-03
2.93759480E-02  4.68269093E-01  3.77930574E-03
2.95540150E-02  4.73689475E-01  3.76353521E-03
2.97320830E-02  4.65185636E-01  3.71425074E-03
2.99101510E-02  4.65521547E-01  3.73403418E-03
3.00882190E-02  4.62383964E-01  3.66643153E-03
3.02662860E-02  4.56878213E-01  3.68287896E-03
3.04443540E-02  4.58434617E-01  3.68186178E-03
3.06224220E-02  4.51537777E-01  3.60370039E-03
3.08004890E-02  4.39900358E-01  3.63730460E-03
3.09785570E-02  4.47663833E-01  3.58768145E-03
3.11566250E-02  4.38738305E-01  3.53486049E-03
3.13346920E-02  4.43810239E-01  3.58161952E-03
3.15127600E-02  4.40170913E-01  3.53849586E-03
3.16908280E-02  4.40120041E-01  3.51710691E-03
3.18688950E-02  4.36602202E-01  3.54371495E-03
3.20469630E-02  4.31196449E-01  3.46857420E-03
3.22250310E-02  4.24640962E-01  3.47817365E-03
3.24030980E-02  4.27077699E-01  3.46980975E-03
3.25811660E-02  4.24530310E-01  3.42352119E-03
3.27592340E-02  4.17229644E-01  3.43594279E-03
3.29373010E-02  4.20984075E-01  3.42570124E-03
3.31153690E-02  4.10479395E-01  3.38765583E-03
3.32934370E-02  4.08915682E-01  3.39766905E-03
3.34715040E-02  4.10199480E-01  3.34272727E-03
3.36495720E-02  4.08954714E-01  3.34976296E-03
3.38276400E-02  4.02991594E-01  3.35737418E-03
3.40057070E-02  4.04767198E-01  3.31270923E-03
3.41837750E-02  4.02073936E-01  3.33510920E-03
3.43618430E-02  3.97855948E-01  3.32539538E-03
3.45399100E-02  3.92714504E-01  3.25961555E-03
3.47179780E-02  3.93284759E-01  3.27313777E-03
3.48960460E-02  3.90410719E-01  3.26883562E-03
3.50741130E-02  3.84577980E-01  3.21618884E-03
3.52521810E-02  3.86217894E-01  3.25920896E-03
3.54302490E-02  3.86063888E-01  3.21809100E-03
3.56083160E-02  3.87981548E-01  3.21285658E-03
3.57863840E-02  3.80545898E-01  3.18438241E-03
3.59644520E-02  3.81149703E-01  3.15756457E-03
3.61425190E-02  3.76401682E-01  3.17230855E-03
3.63205870E-02  3.72398703E-01  3.16238740E-03
3.64986550E-02  3.70296788E-01  3.12540697E-03
3.66767220E-02  3.69560709E-01  3.13581275E-03
3.68547900E-02  3.74230392E-01  3.12214417E-03
3.70328580E-02  3.69930446E-01  3.08985624E-03
3.72109250E-02  3.63582753E-01  3.10419150E-03
3.73889930E-02  3.57115475E-01  3.06362603E-03
3.75670610E-02  3.59316521E-01  3.07073467E-03
3.77451280E-02  3.59418825E-01  3.06537199E-03
3.79231960E-02  3.54874370E-01  3.02892917E-03
3.81012640E-02  3.54983649E-01  3.03414850E-03
3.82793310E-02  3.47156899E-01  3.03775975E-03
3.84573990E-02  3.47816397E-01  2.99088428E-03
3.86354670E-02  3.46825730E-01  3.03355462E-03
3.88135340E-02  3.45890429E-01  2.99506972E-03
3.89916020E-02  3.42644605E-01  2.96950019E-03
3.91696700E-02  3.36268208E-01  2.96967283E-03
3.93477370E-02  3.43399139E-01  2.95134503E-03
3.95258050E-02  3.38268380E-01  2.94449372E-03
3.97038730E-02  3.37544224E-01  2.95474413E-03
3.98819400E-02  3.35447398E-01  2.92030331E-03
4.00600080E-02  3.32301250E-01  2.92418761E-03
4.02380760E-02  3.28465062E-01  2.91896346E-03
4.04161430E-02  3.24462905E-01  2.86717492E-03
4.05942110E-02  3.27845250E-01  2.90357487E-03
4.07722790E-02  3.27712922E-01  2.88615856E-03
4.09503470E-02  3.24590011E-01  2.84653413E-03
4.11284140E-02  3.23748536E-01  2.87724300E-03
4.13064820E-02  3.14424056E-01  2.82438299E-03
4.14845500E-02  3.14981551E-01  2.81584135E-03
4.16626170E-02  3.19880508E-01  2.84322864E-03
4.18406850E-02  3.21319265E-01  2.79869506E-03
4.20187530E-02  3.18742957E-01  2.82693270E-03
4.21968200E-02  3.18362501E-01  2.82148279E-03
4.23748880E-02  3.16713232E-01  2.78918187E-03
4.25529560E-02  3.13044357E-01  2.78727403E-03
4.27310230E-02  3.12916593E-01  2.77658829E-03
4.29090910E-02  3.05232512E-01  2.74736866E-03
4.30871590E-02  3.05301557E-01  2.77278990E-03
4.32652260E-02  3.02161890E-01  2.74535932E-03
4.34432940E-02  3.01093087E-01  2.73571674E-03
4.36213620E-02  3.02170513E-01  2.75198610E-03
4.37994290E-02  3.01331045E-01  2.70690361E-03
4.39774970E-02  2.97501484E-01  2.72329795E-03
4.41555650E-02  2.95292937E-01  2.74486517E-03
4.43336320E-02  2.99334841E-01  2.75124267E-03
4.45117000E-02  2.96015730E-01  2.76927946E-03
4.46897680E-02  2.88191380E-01  2.75504670E-03
4.48678350E-02  2.93195266E-01  2.74201110E-03
4.50459030E-02  2.94512877E-01  2.78969949E-03
4.52239710E-02  2.88379341E-01  2.76065514E-03
4.54020380E-02  2.89865743E-01  2.78699223E-03
4.55801060E-02  2.90815768E-01  2.76484428E-03
4.57581740E-02  2.90191808E-01  2.76163244E-03
4.59362410E-02  2.82177457E-01  2.75500757E-03
4.61143090E-02  2.86499053E-01  2.78047425E-03
4.62923770E-02  2.87416110E-01  2.74066085E-03
4.64704440E-02  2.79781632E-01  2.77377843E-03
4.66485120E-02  2.72031018E-01  2.72177748E-03
4.68265800E-02  2.77028439E-01  2.74653704E-03
4.70046470E-02  2.76056219E-01  2.74981770E-03
4.71827150E-02  2.82026908E-01  2.74161553E-03
4.73607830E-02  2.79499135E-01  2.75086165E-03
4.75388500E-02  2.71226679E-01  2.73674475E-03
4.77169180E-02  2.67373193E-01  2.71329385E-03
4.78949860E-02  2.67630988E-01  2.74604725E-03
4.80730530E-02  2.69525703E-01  2.74163452E-03
4.82511210E-02  2.67831125E-01  2.70239728E-03
4.84291890E-02  2.67741453E-01  2.73450033E-03
4.86072560E-02  2.64081266E-01  2.70679681E-03
4.87853240E-02  2.57702114E-01  2.70720698E-03
4.89633920E-02  2.67534389E-01  2.73017995E-03
4.91414590E-02  2.56654164E-01  2.69784035E-03
4.93195270E-02  2.62226629E-01  2.71301574E-03
4.94975950E-02  2.59107120E-01  2.71270033E-03
4.96756620E-02  2.55962501E-01  2.67300836E-03
4.98537300E-02  2.55612726E-01  2.70296097E-03
5.00317980E-02  2.51464373E-01  2.69494947E-03
5.02098650E-02  2.55570628E-01  2.68810729E-03
5.03879330E-02  2.49781293E-01  2.68935065E-03
5.05660010E-02  2.47944089E-01  2.67566503E-03
5.07440680E-02  2.47811894E-01  2.65419488E-03
5.09221360E-02  2.53280447E-01  2.72928256E-03
5.11002040E-02  2.43437108E-01  2.66203235E-03
5.12782720E-02  2.42552751E-01  2.67759621E-03
5.14563390E-02  2.42696731E-01  2.67103929E-03
5.16344070E-02  2.41239093E-01  2.63225454E-03
5.18124750E-02  2.43402666E-01  2.65487422E-03
5.19905420E-02  2.38620741E-01  2.63810919E-03
5.21686100E-02  2.44108924E-01  2.61209527E-03
5.23466780E-02  2.42208174E-01  2.63104635E-03
5.25247450E-02  2.39020914E-01  2.61755449E-03
5.27028130E-02  2.37147848E-01  2.60080424E-03
5.28808810E-02  2.33204330E-01  2.59710398E-03
5.30589480E-02  2.36196855E-01  2.58730153E-03
5.32370160E-02  2.33060981E-01  2.59473603E-03
5.34150840E-02  2.30822653E-01  2.57773831E-03
5.35931510E-02  2.31967618E-01  2.57969251E-03
5.37712190E-02  2.28929101E-01  2.58287161E-03
5.39492870E-02  2.35429464E-01  2.58462108E-03
5.41273540E-02  2.17193611E-01  2.53455537E-03
5.43054220E-02  2.28742774E-01  2.58769162E-03
5.44834900E-02  2.22029142E-01  2.55377604E-03
5.46615570E-02  2.23189736E-01  2.55310373E-03
5.48396250E-02  2.24014079E-01  2.55733772E-03
5.50176930E-02  2.29141266E-01  2.54727846E-03
5.51957600E-02  2.20971530E-01  2.54673513E-03
5.53738280E-02  2.24391375E-01  2.55466300E-03
5.55518960E-02  2.23969079E-01  2.52306931E-03
5.57299630E-02  2.08600860E-01  2.53001830E-03
5.59080310E-02  2.08892757E-01  2.53517208E-03
5.60860990E-02  2.17379948E-01  2.50403067E-03
5.62641660E-02  2.12879867E-01  2.52832341E-03
5.64422340E-02  2.16221788E-01  2.51325861E-03
5.66203020E-02  2.11098108E-01  2.50391333E-03
5.67983690E-02  2.08574474E-01  2.50755141E-03
5.69764370E-02  2.12736294E-01  2.49841500E-03
5.71545050E-02  2.06938631E-01  2.49876704E-03
5.73325720E-02  2.12768002E-01  2.50893216E-03
5.75106400E-02  2.04616437E-01  2.46920315E-03
5.76887080E-02  2.02639536E-01  2.49739798E-03
5.78667750E-02  2.07348393E-01  2.49757550E-03
5.80448430E-02  2.03364051E-01  2.46269705E-03
5.82229110E-02  1.98286389E-01  2.47791198E-03
5.84009780E-02  1.99229979E-01  2.46876185E-03
5.85790460E-02  2.02882577E-01  2.46363447E-03
5.87571140E-02  1.95846330E-01  2.46792097E-03
5.89351810E-02  2.00768533E-01  2.45444690E-03
5.91132490E-02  1.98184093E-01  2.46446337E-03
5.92913170E-02  1.93417830E-01  2.46284903E-03
5.94693840E-02  1.95881218E-01  2.43642892E-03
5.96474520E-02  1.95976085E-01  2.45533745E-03
5.98255200E-02  1.91260950E-01  2.45447080E-03
6.00035870E-02  1.94807636E-01  2.41888442E-03
6.01816550E-02  1.88753928E-01  2.43593896E-03
6.03597230E-02  1.91077707E-01  2.43999825E-03
6.05377900E-02  1.87620518E-01  2.41395994E-03
6.07158580E-02  1.84308803E-01  2.42716760E-03
6.08939260E-02  1.90524076E-01  2.41750344E-03
6.10719930E-02  1.85848126E-01  2.41623854E-03
6.12500610E-02  1.77737017E-01  2.41034954E-03
6.14281290E-02  1.85191638E-01  2.39793605E-03
6.16061960E-02  1.81950165E-01  2.41093294E-03
6.17842640E-02  1.83590296E-01  2.41421776E-03
6.19623320E-02  1.78831329E-01  2.37745716E-03
6.21404000E-02  1.82898783E-01  2.40520815E-03
6.23184670E-02  1.79897724E-01  2.38029259E-03
6.24965350E-02  1.70697332E-01  2.37427334E-03
6.26746030E-02  1.70979629E-01  2.37693335E-03
6.28526700E-02  1.79133126E-01  2.37027466E-03
6.30307380E-02  1.70328458E-01  2.37230678E-03
6.32088060E-02  1.73386057E-01  2.38419657E-03
6.33868730E-02  1.72809423E-01  2.34565634E-03
6.35649410E-02  1.70327248E-01  2.37022033E-03
6.37430090E-02  1.70527522E-01  2.36323425E-03
6.39210760E-02  1.71226432E-01  2.34965014E-03
6.40991440E-02  1.72354161E-01  2.36417538E-03
6.42772120E-02  1.69550078E-01  2.35632337E-03
6.44552790E-02  1.67490921E-01  2.33336411E-03
6.46333470E-02  1.66306248E-01  2.35356558E-03
6.48114150E-02  1.64784256E-01  2.32632913E-03
6.49894820E-02  1.66848442E-01  2.34476325E-03
6.51675500E-02  1.61911251E-01  2.33744149E-03
6.53456180E-02  1.63887689E-01  2.31079255E-03
6.55236850E-02  1.62024390E-01  2.34061690E-03
6.57017530E-02  1.61560046E-01  2.33120153E-03
6.58798210E-02  1.59497543E-01  2.30441749E-03
6.60578880E-02  1.56845812E-01  2.32306219E-03
6.62359560E-02  1.59800076E-01  2.30604112E-03
6.64140240E-02  1.64813023E-01  2.31891860E-03
6.65920910E-02  1.55214234E-01  2.31782744E-03
6.67701590E-02  1.54357241E-01  2.29425162E-03
6.69482270E-02  1.53262373E-01  2.29128269E-03
6.71262940E-02  1.53898643E-01  2.30071454E-03
6.73043620E-02  1.54489179E-01  2.27847393E-03
6.74824300E-02  1.54783726E-01  2.30092736E-03
6.76604970E-02  1.54799317E-01  2.28837630E-03
6.78385650E-02  1.51077897E-01  2.26360090E-03
6.80166330E-02  1.49758142E-01  2.27956050E-03
6.81947000E-02  1.46843453E-01  2.26961486E-03
6.83727680E-02  1.55603396E-01  2.28358598E-03
6.85508360E-02  1.52858689E-01  2.28697609E-03
6.87289030E-02  1.52347957E-01  2.26692396E-03
6.89069710E-02  1.45888146E-01  2.26766812E-03
6.90850390E-02  1.48760375E-01  2.27326779E-03
6.92631060E-02  1.45812948E-01  2.25219892E-03
6.94411740E-02  1.40352781E-01  2.25492093E-03
6.96192420E-02  1.43771651E-01  2.25395382E-03
6.97973090E-02  1.45612848E-01  2.24820908E-03
6.99753770E-02  1.44849393E-01  2.24578954E-03
7.01534450E-02  1.40043769E-01  2.24110477E-03
7.03315120E-02  1.45068258E-01  2.23812481E-03
7.05095800E-02  1.39906463E-01  2.23318781E-03
7.06876480E-02  1.39771712E-01  2.23230575E-03
7.08657150E-02  1.41747597E-01  2.23436404E-03
7.10437830E-02  1.41457083E-01  2.23444938E-03
7.12218510E-02  1.39689287E-01  2.21763403E-03
7.13999180E-02  1.37479439E-01  2.21694309E-03
7.15779860E-02  1.38274785E-01  2.23005520E-03
7.17560540E-02  1.38918013E-01  2.20525656E-03
7.19341210E-02  1.37308331E-01  2.22283116E-03
7.21121890E-02  1.37255054E-01  2.21478424E-03
7.22902570E-02  1.35595234E-01  2.20322065E-03
7.24683250E-02  1.30716462E-01  2.19532414E-03
7.26463920E-02  1.31818030E-01  2.19694665E-03
7.28244600E-02  1.34945872E-01  2.19722589E-03
7.30025280E-02  1.28672796E-01  2.19962728E-03
7.31805950E-02  1.36403468E-01  2.19663472E-03
7.33586630E-02  1.33399571E-01  2.18723914E-03
7.35367310E-02  1.38690887E-01  2.20194927E-03
7.37147980E-02  1.33443478E-01  2.18158740E-03
7.38928660E-02  1.28626252E-01  2.17383434E-03
7.40709340E-02  1.28268429E-01  2.18527710E-03
7.42490010E-02  1.30262070E-01  2.18422608E-03
7.44270690E-02  1.29778543E-01  2.16982784E-03
7.46051370E-02  1.25008087E-01  2.17042007E-03
7.47832040E-02  1.31964039E-01  2.16200956E-03
7.49612720E-02  1.24522403E-01  2.16863758E-03
7.51393400E-02  1.26316256E-01  2.15554108E-03
7.53174070E-02  1.25063541E-01  2.16058533E-03
7.54954750E-02  1.29899658E-01  2.17085214E-03
7.56735430E-02  1.22258268E-01  2.15569834E-03
7.58516100E-02  1.24314296E-01  2.14694110E-03
7.60296780E-02  1.26166434E-01  2.14288871E-03
7.62077460E-02  1.24222025E-01  2.15025758E-03
7.63858130E-02  1.22749813E-01  2.15072067E-03
7.65638810E-02  1.23202525E-01  2.14755382E-03
7.67419490E-02  1.23348153E-01  2.13394476E-03
7.69200160E-02  1.20367618E-01  2.14253276E-03
7.70980840E-02  1.19621951E-01  2.14017284E-03
7.72761520E-02  1.18501104E-01  2.12413350E-03
7.74542190E-02  1.21755405E-01  2.12943687E-03
7.76322870E-02  1.18644024E-01  2.12964774E-03
7.78103550E-02  1.19960418E-01  2.11954696E-03
7.79884220E-02  1.20327434E-01  2.12565560E-03
7.81664900E-02  1.16413457E-01  2.10632475E-03
7.83445580E-02  1.19224419E-01  2.11818471E-03
7.85226250E-02  1.20061465E-01  2.11805195E-03
7.87006930E-02  1.15106580E-01  2.10711339E-03
7.88787610E-02  1.16327941E-01  2.11571829E-03
7.90568280E-02  1.13369301E-01  2.11008263E-03
7.92348960E-02  1.14393094E-01  2.10209330E-03
7.94129640E-02  1.17503053E-01  2.11008924E-03
7.95910310E-02  1.15329204E-01  2.09430132E-03
7.97690990E-02  1.09322310E-01  2.10187389E-03
7.99471670E-02  1.13316946E-01  2.09433595E-03
8.01252340E-02  1.12410481E-01  2.09079328E-03
8.03033020E-02  1.12746532E-01  2.09166740E-03
8.04813700E-02  1.11488245E-01  2.07791545E-03
8.06594370E-02  1.09114043E-01  2.07986527E-03
8.08375050E-02  1.11599553E-01  2.10276346E-03
8.10155730E-02  1.09292382E-01  2.07594121E-03
8.11936400E-02  1.08461609E-01  2.07240540E-03
8.13717080E-02  1.06955946E-01  2.07823523E-03
8.15497760E-02  1.09012254E-01  2.06383547E-03
8.17278430E-02  1.06739785E-01  2.06866804E-03
8.19059110E-02  1.08060583E-01  2.07222514E-03
8.20839790E-02  1.08650507E-01  2.06476150E-03
8.22620460E-02  1.08691762E-01  2.06696846E-03
8.24401140E-02  1.04107469E-01  2.05950584E-03
8.26181820E-02  1.03888134E-01  2.05068351E-03
8.27962490E-02  1.01780604E-01  2.05094560E-03
8.29743170E-02  9.96173238E-02  2.04512078E-03
8.31523850E-02  1.05224416E-01  2.05528760E-03
8.33304530E-02  1.02808182E-01  2.05001450E-03
8.35085200E-02  1.01419957E-01  2.04195660E-03
8.36865880E-02  1.05285097E-01  2.05059814E-03
8.38646560E-02  1.02239453E-01  2.03846595E-03
8.40427230E-02  1.00049435E-01  2.03187260E-03
8.42207910E-02  9.86620034E-02  2.04502391E-03
8.43988590E-02  1.01851006E-01  2.03184091E-03
8.45769260E-02  1.00646432E-01  2.03011962E-03
8.47549940E-02  9.63324214E-02  2.02702439E-03
8.49330620E-02  9.86097171E-02  2.02318693E-03
8.51111290E-02  1.00542030E-01  2.02019821E-03
8.52891970E-02  9.29381916E-02  2.01632879E-03
8.54672650E-02  9.71351704E-02  2.01740185E-03
8.56453320E-02  9.63193570E-02  2.02388915E-03
8.58234000E-02  1.01142444E-01  2.02367760E-03
8.60014680E-02  9.21050854E-02  2.00713005E-03
8.61795350E-02  9.49932593E-02  2.00610468E-03
8.63576030E-02  9.35450013E-02  2.00729770E-03
8.65356710E-02  1.01487460E-01  2.01235483E-03
8.67137380E-02  9.41025915E-02  2.00793889E-03
8.68918060E-02  9.26896031E-02  1.99903251E-03
8.70698740E-02  9.55304046E-02  2.00102638E-03
8.72479410E-02  9.81870488E-02  2.00348094E-03
8.74260090E-02  9.42342300E-02  1.98630536E-03
8.76040770E-02  8.79092640E-02  1.99642974E-03
8.77821440E-02  9.26261727E-02  1.99147936E-03
8.79602120E-02  9.12406437E-02  1.98446388E-03
8.81382800E-02  9.23033931E-02  1.99859760E-03
8.83163470E-02  9.10851630E-02  1.97997656E-03
8.84944150E-02  9.15873945E-02  1.97379757E-03
8.86724830E-02  9.01622945E-02  1.98717106E-03
8.88505500E-02  9.28729001E-02  1.96829801E-03
8.90286180E-02  8.96594775E-02  1.98691313E-03
8.92066860E-02  8.87404215E-02  1.98077821E-03
8.93847530E-02  8.52235903E-02  1.96163520E-03
8.95628210E-02  8.86759522E-02  1.97194823E-03
8.97408890E-02  8.47511548E-02  1.96569574E-03
8.99189560E-02  8.81509672E-02  1.96023073E-03
9.00970240E-02  8.22401747E-02  1.97130879E-03
9.02750920E-02  9.42578374E-02  1.97160105E-03
9.04531590E-02  8.25722521E-02  1.94945541E-03
9.06312270E-02  8.52561781E-02  1.95074651E-03
9.08092950E-02  8.47977907E-02  1.95309327E-03
9.09873620E-02  8.74205190E-02  1.95726294E-03
9.11654300E-02  8.66862893E-02  1.95385491E-03
9.13434980E-02  8.74682970E-02  1.95001991E-03
9.15215650E-02  8.18379779E-02  1.94499435E-03
9.16996330E-02  8.60860612E-02  1.94190036E-03
9.18777010E-02  8.30673207E-02  1.93206673E-03
9.20557680E-02  8.00806175E-02  1.95060102E-03
9.22338360E-02  8.31420021E-02  1.93169653E-03
9.24119040E-02  8.25066828E-02  1.94363623E-03
9.25899710E-02  8.07966152E-02  1.93485258E-03
9.27680390E-02  7.89538226E-02  1.92390090E-03
9.29461070E-02  7.57801519E-02  1.93125215E-03
9.31241740E-02  8.31134567E-02  1.93296927E-03
9.33022420E-02  7.72636512E-02  1.91383278E-03
9.34803100E-02  7.71715962E-02  1.94957040E-03
9.36583770E-02  8.28486233E-02  1.96357265E-03
9.38364450E-02  7.79346149E-02  1.96852761E-03
9.40145130E-02  7.92370957E-02  1.97926472E-03
9.41925810E-02  7.97081972E-02  1.98006063E-03
9.43706480E-02  7.44642564E-02  1.97791787E-03
9.45487160E-02  7.62883888E-02  1.99084140E-03
9.47267840E-02  7.75498925E-02  1.98682492E-03
9.49048510E-02  7.62009691E-02  2.00454097E-03
9.50829190E-02  7.36638176E-02  2.00119281E-03
9.52609870E-02  7.42538782E-02  1.98782412E-03
9.54390540E-02  7.44633453E-02  2.01345858E-03
9.56171220E-02  7.10520939E-02  2.00593618E-03
9.57951900E-02  7.22772664E-02  2.01075769E-03
9.59732570E-02  7.59114499E-02  2.02554230E-03
9.61513250E-02  7.02981907E-02  2.01033099E-03
9.63293930E-02  7.08667472E-02  2.01244573E-03
9.65074600E-02  6.92173571E-02  2.02180693E-03
9.66855280E-02  7.18027653E-02  2.01142537E-03
9.68635960E-02  7.03274851E-02  2.05698558E-03
9.70416630E-02  7.35010306E-02  2.08097745E-03
9.72197310E-02  6.73608335E-02  2.07978209E-03
9.73977990E-02  6.89469288E-02  2.10484043E-03
9.75758660E-02  6.97757411E-02  2.09880870E-03
9.77539340E-02  7.27426235E-02  2.11880730E-03
9.79320020E-02  6.62143486E-02  2.14042421E-03
9.81100690E-02  6.73718136E-02  2.13330580E-03
9.82881370E-02  6.81207421E-02  2.15694636E-03
9.84662050E-02  6.76735554E-02  2.16215584E-03
9.86442720E-02  6.70143842E-02  2.14100828E-03
9.88223400E-02  6.67152816E-02  2.13302156E-03
9.90004080E-02  6.66832106E-02  2.12269640E-03
9.91784750E-02  6.72559824E-02  2.11573099E-03
9.93565430E-02  6.49883967E-02  2.12891609E-03
9.95346110E-02  6.36102720E-02  2.09747820E-03
9.97126780E-02  6.73192933E-02  2.11087068E-03
9.98907460E-02  6.58851208E-02  2.11218863E-03
1.00068810E-01  6.01691743E-02  2.08460815E-03
1.00246880E-01  6.67813230E-02  2.11832591E-03
1.00424950E-01  6.12235827E-02  2.09717369E-03
1.00603020E-01  6.39249559E-02  2.10079728E-03
1.00781080E-01  6.42018588E-02  2.10054059E-03
1.00959150E-01  6.37048774E-02  2.09534800E-03
1.01137220E-01  6.38338616E-02  2.09067283E-03
1.01315290E-01  6.34394229E-02  2.11135732E-03
1.01493360E-01  5.73705503E-02  2.09527678E-03
1.01671420E-01  6.22742049E-02  2.10444372E-03
1.01849490E-01  6.52881051E-02  2.10679023E-03
1.02027560E-01  5.81196374E-02  2.08465970E-03
1.02205630E-01  6.20561245E-02  2.10367370E-03
1.02383690E-01  6.26073921E-02  2.10822073E-03
1.02561760E-01  6.02001120E-02  2.08607786E-03
1.02739830E-01  5.92366841E-02  2.12026076E-03
1.02917900E-01  6.10164690E-02  2.09366754E-03
1.03095960E-01  6.10032463E-02  2.10096390E-03
1.03274030E-01  6.14039190E-02  2.11303257E-03
1.03452100E-01  5.82368089E-02  2.08369446E-03
1.03630170E-01  5.76920638E-02  2.09241320E-03
1.03808230E-01  6.10144457E-02  2.10118759E-03
1.03986300E-01  5.80534926E-02  2.09208224E-03
1.04164370E-01  5.61483886E-02  2.09697604E-03
1.04342440E-01  5.68890554E-02  2.09298175E-03
1.04520510E-01  5.72133302E-02  2.06519324E-03
1.04698570E-01  5.12555800E-02  2.09658182E-03
1.04876640E-01  6.06511400E-02  2.07916917E-03
1.05054710E-01  5.32127997E-02  2.08334093E-03
1.05232780E-01  5.08881419E-02  2.08770889E-03
1.05410840E-01  5.40053507E-02  2.06822926E-03
1.05588910E-01  5.51787431E-02  2.06924088E-03
1.05766980E-01  5.50263314E-02  2.08851430E-03
1.05945050E-01  5.24395176E-02  2.06291764E-03
1.06123110E-01  5.22326526E-02  2.08380966E-03
1.06301180E-01  5.28319681E-02  2.07738975E-03
1.06479250E-01  5.30302362E-02  2.06554250E-03
1.06657320E-01  5.41599662E-02  2.06737632E-03
1.06835390E-01  4.96553496E-02  2.05471086E-03
1.07013450E-01  5.06671853E-02  2.04968185E-03
1.07191520E-01  4.98396766E-02  2.07792861E-03
1.07369590E-01  5.13279410E-02  2.05132901E-03
1.07547660E-01  5.31398112E-02  2.05829546E-03
1.07725720E-01  5.34982590E-02  2.05218218E-03
1.07903790E-01  5.31519304E-02  2.04554333E-03
1.08081860E-01  4.94963184E-02  2.04358441E-03
1.08259930E-01  4.84199765E-02  2.05184183E-03
1.08437990E-01  4.63891212E-02  2.04333351E-03
1.08616060E-01  5.20301746E-02  2.05832229E-03
1.08794130E-01  4.85395102E-02  2.03716651E-03
1.08972200E-01  5.87588309E-02  2.05322303E-03
1.09150260E-01  5.24491558E-02  2.05486655E-03
1.09328330E-01  4.94650560E-02  2.03598967E-03
1.09506400E-01  5.04171513E-02  2.04729395E-03
1.09684470E-01  5.40393879E-02  2.04872067E-03
1.09862540E-01  4.64987391E-02  2.02417489E-03
1.10040600E-01  5.15934145E-02  2.03778914E-03
1.10218670E-01  5.01765478E-02  2.03044455E-03
1.10396740E-01  4.35581112E-02  2.02027080E-03
1.10574810E-01  5.01250017E-02  2.04635139E-03
1.10752870E-01  4.71952640E-02  2.02052500E-03
1.10930940E-01  4.36032841E-02  2.02712643E-03
1.11109010E-01  4.46835901E-02  2.02913990E-03
1.11287080E-01  4.72053275E-02  2.02129685E-03
1.11465140E-01  4.39858602E-02  2.02282184E-03
1.11643210E-01  4.69533775E-02  2.03916234E-03
1.11821280E-01  5.35145464E-02  2.02016637E-03
1.11999350E-01  4.53694142E-02  2.02856694E-03
1.12177420E-01  4.39134042E-02  2.01441527E-03
1.12355480E-01  4.08472661E-02  2.01578857E-03
1.12533550E-01  4.25703882E-02  2.02242152E-03
1.12711620E-01  4.64255775E-02  2.01801303E-03
1.12889690E-01  4.19422649E-02  2.02676374E-03
1.13067750E-01  4.60882587E-02  2.02504487E-03
1.13245820E-01  4.26598747E-02  2.00544991E-03
1.13423890E-01  4.42743160E-02  2.01731451E-03
1.13601960E-01  4.42225221E-02  2.01685767E-03
1.13780020E-01  4.50134782E-02  2.01226876E-03
1.13958090E-01  4.08036740E-02  2.02822856E-03
1.14136160E-01  4.58669551E-02  2.01784622E-03
1.14314230E-01  4.16512769E-02  2.00949801E-03
1.14492300E-01  3.71510996E-02  2.00543679E-03
1.14670360E-01  4.22070784E-02  2.00705215E-03
1.14848430E-01  4.34231345E-02  2.00469565E-03
1.15026500E-01  4.33809070E-02  2.01378667E-03
1.15204570E-01  3.59727438E-02  1.99076866E-03
1.15382630E-01  4.22620610E-02  2.00224066E-03
1.15560700E-01  3.89412697E-02  1.99462353E-03
1.15738770E-01  3.91293933E-02  2.00553822E-03
1.15916840E-01  3.90654746E-02  2.00656638E-03
1.16094900E-01  3.92120146E-02  1.99404539E-03
1.16272970E-01  3.66611336E-02  1.99148416E-03
1.16451040E-01  4.02124661E-02  2.00819384E-03
1.16629110E-01  3.61579381E-02  1.97239194E-03
1.16807170E-01  4.32848248E-02  2.00375726E-03
1.16985240E-01  3.79861445E-02  1.99506153E-03
1.17163310E-01  4.10953825E-02  1.99430257E-03
1.17341380E-01  4.08812913E-02  2.00205592E-03
1.17519450E-01  3.45663574E-02  1.98835342E-03
1.17697510E-01  3.88566220E-02  1.98400935E-03
1.17875580E-01  3.88692571E-02  1.99487188E-03
1.18053650E-01  3.90254387E-02  1.98409239E-03
1.18231720E-01  3.98728056E-02  1.99779389E-03
1.18409780E-01  3.89090605E-02  2.00155056E-03
1.18587850E-01  4.30851610E-02  1.98389964E-03
1.18765920E-01  3.96041508E-02  1.98905691E-03
1.18943990E-01  3.89400149E-02  1.99155778E-03
1.19122050E-01  3.80833121E-02  1.98606952E-03
1.19300120E-01  3.60805421E-02  1.98493374E-03
1.19478190E-01  3.94252182E-02  1.99073522E-03
1.19656260E-01  3.82687219E-02  1.98125816E-03
1.19834330E-01  3.47000579E-02  1.98870233E-03
1.20012390E-01  3.51010753E-02  1.96272826E-03
1.20190460E-01  3.56581218E-02  1.97855318E-03
1.20368530E-01  3.36214352E-02  1.97440132E-03
1.20546600E-01  3.82373331E-02  1.97660247E-03
1.20724660E-01  3.28623966E-02  1.97859492E-03
1.20902730E-01  4.18361724E-02  1.97259409E-03
1.21080800E-01  3.19227971E-02  1.95785309E-03
1.21258870E-01  3.32835700E-02  1.97257511E-03
1.21436930E-01  3.53756330E-02  1.96194794E-03
1.21615000E-01  3.55632691E-02  1.97660642E-03
1.21793070E-01  3.37211785E-02  1.97836644E-03
1.21971140E-01  3.56268162E-02  1.96200206E-03
1.22149210E-01  3.74158239E-02  1.97082328E-03
1.22327270E-01  3.43707833E-02  1.96338259E-03
1.22505340E-01  3.84958956E-02  1.96471872E-03
1.22683410E-01  3.65633754E-02  1.97178664E-03
1.22861480E-01  3.29261469E-02  1.96261176E-03
1.23039540E-01  3.63763344E-02  1.96283572E-03
1.23217610E-01  3.44588546E-02  1.96134384E-03
1.23395680E-01  3.71871564E-02  1.95465868E-03
1.23573750E-01  3.61019636E-02  1.96511149E-03
1.23751810E-01  3.20904558E-02  1.96659615E-03
1.23929880E-01  3.65198678E-02  1.95543091E-03
1.24107950E-01  3.92687683E-02  1.97050058E-03
1.24286020E-01  2.96151979E-02  1.95419641E-03
1.24464080E-01  3.48844656E-02  1.95045897E-03
1.24642150E-01  3.34872262E-02  1.96271870E-03
1.24820220E-01  3.13670115E-02  1.94919392E-03
1.24998290E-01  3.41894621E-02  1.95959089E-03
1.25176360E-01  3.48106311E-02  1.96019830E-03
1.25354420E-01  3.12187395E-02  1.93357721E-03
1.25532490E-01  3.34036590E-02  1.94693031E-03
1.25710560E-01  3.01935993E-02  1.95547828E-03
1.25888630E-01  3.15842445E-02  1.93520537E-03
1.26066690E-01  3.49829229E-02  1.95898079E-03
1.26244760E-01  3.00510360E-02  1.94212627E-03
1.26422830E-01  3.37207943E-02  1.94107098E-03
1.26600900E-01  3.38714476E-02  1.95045544E-03
1.26778960E-01  2.72285085E-02  1.93198808E-03
1.26957030E-01  2.58267600E-02  1.93221388E-03
1.27135100E-01  2.96293818E-02  1.94960243E-03
1.27313170E-01  2.75907658E-02  1.92871609E-03
1.27491240E-01  2.67391747E-02  1.93428485E-03
1.27669300E-01  3.19249099E-02  1.94365351E-03
1.27847370E-01  3.00773612E-02  1.91982950E-03
1.28025440E-01  3.28822106E-02  1.94159057E-03
1.28203510E-01  2.89821446E-02  1.93734192E-03
1.28381570E-01  3.01819308E-02  1.93637580E-03
1.28559640E-01  2.93444984E-02  1.94220585E-03
1.28737710E-01  3.12372187E-02  1.92136336E-03
1.28915780E-01  2.77486533E-02  1.93995177E-03
1.29093840E-01  3.02200913E-02  1.93543770E-03
1.29271910E-01  3.25728691E-02  1.92948125E-03
1.29449980E-01  2.83992391E-02  1.93382501E-03
1.29628050E-01  2.99041088E-02  1.92949903E-03
1.29806110E-01  2.80350063E-02  1.92634793E-03
1.29984180E-01  2.86397352E-02  1.93332594E-03
1.30162250E-01  3.02494853E-02  1.92252638E-03
1.30340320E-01  2.50919049E-02  1.92799205E-03
1.30518390E-01  2.78294116E-02  1.92548617E-03
1.30696450E-01  2.69956349E-02  1.91491094E-03
1.30874520E-01  2.59953782E-02  1.92013684E-03
1.31052590E-01  2.78518021E-02  1.92785932E-03
1.31230660E-01  3.26020334E-02  1.91275350E-03
1.31408720E-01  2.60949007E-02  1.91817928E-03
1.31586790E-01  2.92526785E-02  1.91347232E-03
1.31764860E-01  2.95744271E-02  1.91911576E-03
1.31942930E-01  2.91652432E-02  1.92295521E-03
1.32120990E-01  2.84198997E-02  1.90674878E-03
1.32299060E-01  2.62411454E-02  1.91449619E-03
1.32477130E-01  2.79784364E-02  1.91808242E-03
1.32655200E-01  2.88134955E-02  1.91059592E-03
1.32833270E-01  2.90523868E-02  1.91628837E-03
1.33011330E-01  2.74164666E-02  1.92128184E-03
1.33189400E-01  3.07651153E-02  1.89869839E-03
1.33367470E-01  2.64206478E-02  1.91612330E-03
1.33545540E-01  2.13883721E-02  1.90861140E-03
1.33723600E-01  2.63026231E-02  1.90385148E-03
1.33901670E-01  2.88233977E-02  1.91623291E-03
1.34079740E-01  2.49124935E-02  1.90495406E-03
1.34257810E-01  2.97112773E-02  1.90568239E-03
1.34435870E-01  2.64271992E-02  1.91071746E-03
1.34613940E-01  2.70460371E-02  1.90200271E-03
1.34792010E-01  2.72695194E-02  1.90516034E-03
1.34970080E-01  2.46940130E-02  1.90912710E-03
1.35148150E-01  2.33931128E-02  1.89572680E-03
1.35326210E-01  2.47694554E-02  1.89324460E-03
1.35504280E-01  2.73138056E-02  1.90368946E-03
1.35682350E-01  2.58227176E-02  1.90321747E-03
1.35860420E-01  2.55511268E-02  1.90156224E-03
1.36038480E-01  2.50258197E-02  1.89614218E-03
1.36216550E-01  2.53958013E-02  1.89176875E-03
1.36394620E-01  2.89653322E-02  1.89412175E-03
1.36572690E-01  2.35400131E-02  1.89365536E-03
1.36750750E-01  2.58508039E-02  1.89107614E-03
1.36928820E-01  2.50716768E-02  1.89935151E-03
1.37106890E-01  2.33895377E-02  1.88580776E-03
1.37284960E-01  2.45596553E-02  1.88820771E-03
1.37463020E-01  2.18854064E-02  1.89041498E-03
1.37641090E-01  2.20463107E-02  1.88370496E-03
1.37819160E-01  2.93977007E-02  1.89507147E-03
1.37997230E-01  2.31014031E-02  1.88513952E-03
1.38175300E-01  2.54698919E-02  1.89101194E-03
1.38353360E-01  2.80770670E-02  1.89209064E-03
1.38531430E-01  1.73789828E-02  1.87997936E-03
1.38709500E-01  2.48757819E-02  1.88528398E-03
1.38887570E-01  2.33051660E-02  1.89506499E-03
1.39065630E-01  2.42303606E-02  1.88239395E-03
1.39243700E-01  2.89317981E-02  1.89191103E-03
1.39421770E-01  2.14036305E-02  1.88435941E-03
1.39599840E-01  2.21195907E-02  1.87325090E-03
1.39777900E-01  2.08311555E-02  1.87818938E-03
1.39955970E-01  2.42900099E-02  1.87891717E-03
1.40134040E-01  2.49188711E-02  1.87648120E-03
1.40312110E-01  2.31643636E-02  1.88333648E-03
1.40490180E-01  2.09787804E-02  1.86943654E-03
1.40668240E-01  2.15367657E-02  1.87461217E-03
1.40846310E-01  2.52461990E-02  1.87777582E-03
1.41024380E-01  2.00227806E-02  1.87382675E-03
1.41202450E-01  2.43296874E-02  1.88381638E-03
1.41380510E-01  2.15269719E-02  1.87521849E-03
1.41558580E-01  2.00630731E-02  1.86970115E-03
1.41736650E-01  2.22160191E-02  1.87019806E-03
1.41914720E-01  2.40703414E-02  1.86485820E-03
1.42092780E-01  2.00646078E-02  1.87190761E-03
1.42270850E-01  2.51567951E-02  1.87572111E-03
1.42448920E-01  2.15296361E-02  1.86076039E-03
1.42626990E-01  2.56346181E-02  1.87476279E-03
1.42805060E-01  2.11378884E-02  1.86118808E-03
1.42983120E-01  2.12104230E-02  1.86657813E-03
1.43161190E-01  2.38906161E-02  1.87005684E-03
1.43339260E-01  2.33696754E-02  1.86371111E-03
1.43517330E-01  2.48212511E-02  1.87122224E-03
1.43695390E-01  2.20317229E-02  1.86728860E-03
1.43873460E-01  2.12858876E-02  1.85666575E-03
1.44051530E-01  2.61370777E-02  1.86945834E-03
1.44229600E-01  1.68523652E-02  1.86157567E-03
1.44407660E-01  1.86473231E-02  1.85469037E-03
1.44585730E-01  1.97627241E-02  1.86129014E-03
1.44763800E-01  2.14707694E-02  1.86624233E-03
1.44941870E-01  2.27467126E-02  1.85243491E-03
1.45119930E-01  2.01518914E-02  1.86234171E-03
1.45298000E-01  2.58380017E-02  1.85457065E-03
1.45476070E-01  2.33309449E-02  1.85569011E-03
1.45654140E-01  2.53410085E-02  1.88285918E-03
1.45832210E-01  1.70033138E-02  1.88428097E-03
1.46010270E-01  2.19280899E-02  1.91528635E-03
1.46188340E-01  1.95438029E-02  1.92428024E-03
1.46366410E-01  2.45795815E-02  1.92561576E-03
1.46544480E-01  1.36712424E-02  1.93093852E-03
1.46722540E-01  2.05909605E-02  1.94298711E-03
1.46900610E-01  2.05133178E-02  1.96207624E-03
1.47078680E-01  1.98313366E-02  1.96529318E-03
1.47256750E-01  1.31027316E-02  1.94624840E-03
1.47434810E-01  1.94460152E-02  1.96896014E-03
1.47612880E-01  2.25025287E-02  1.99303695E-03
1.47790950E-01  1.97256898E-02  1.96830856E-03
1.47969020E-01  2.41083173E-02  2.00442265E-03
1.48147090E-01  2.28181373E-02  1.99887445E-03
1.48325150E-01  2.18933207E-02  1.99099287E-03
1.48503220E-01  1.81526385E-02  2.01056727E-03
1.48681290E-01  1.90850162E-02  2.00624490E-03
1.48859360E-01  1.76613944E-02  2.01429703E-03
1.49037420E-01  1.33156917E-02  2.02818786E-03
1.49215490E-01  1.78592773E-02  2.03111901E-03
1.49393560E-01  1.90832987E-02  2.02686552E-03
1.49571630E-01  1.91346196E-02  2.04205478E-03
1.49749690E-01  1.48335779E-02  2.01575506E-03
1.49927760E-01  1.75717363E-02  2.04480412E-03
1.50105830E-01  1.83706367E-02  2.04167400E-03
1.50283900E-01  1.61474156E-02  2.04864976E-03
1.50461960E-01  1.45009134E-02  2.05065093E-03
1.50640030E-01  1.49550059E-02  2.04793291E-03
1.50818100E-01  1.82140569E-02  2.04953534E-03
1.50996170E-01  2.01858623E-02  2.07344381E-03
1.51174240E-01  1.67654813E-02  2.06305997E-03
1.51352300E-01  2.17383947E-02  2.08546010E-03
1.51530370E-01  1.51567569E-02  2.08408757E-03
1.51708440E-01  1.64946206E-02  2.05580415E-03
1.51886510E-01  1.45259726E-02  2.07936422E-03
1.52064570E-01  2.15442231E-02  2.08779622E-03
1.52242640E-01  1.65228679E-02  2.09565686E-03
1.52420710E-01  1.71594910E-02  2.09332917E-03
1.52598780E-01  1.55756463E-02  2.04045668E-03
1.52776840E-01  2.12631437E-02  2.02386445E-03
1.52954910E-01  1.92031333E-02  2.02288253E-03
1.53132980E-01  1.57898371E-02  1.99583462E-03
1.53311050E-01  1.86951308E-02  2.01157421E-03
1.53489120E-01  1.80043568E-02  1.99602562E-03
1.53667180E-01  2.04482321E-02  1.99539771E-03
1.53845250E-01  1.53086577E-02  1.97461119E-03
1.54023320E-01  1.59247655E-02  1.97609964E-03
1.54201390E-01  2.11170446E-02  1.97775916E-03
1.54379450E-01  1.41033485E-02  1.96920273E-03
1.54557520E-01  1.70471358E-02  1.95515958E-03
1.54735590E-01  1.43815169E-02  1.96115402E-03
1.54913660E-01  1.77049170E-02  1.95868642E-03
1.55091720E-01  1.88085832E-02  1.94057580E-03
1.55269790E-01  1.58378720E-02  1.94277231E-03
1.55447860E-01  1.53943060E-02  1.94655778E-03
1.55625930E-01  1.75053945E-02  1.94636309E-03
1.55804000E-01  1.47022217E-02  1.94062091E-03
1.55982060E-01  1.58882301E-02  1.92607685E-03
1.56160130E-01  1.45167463E-02  1.92440227E-03
1.56338200E-01  1.64552557E-02  1.93341118E-03
1.56516270E-01  1.94441491E-02  1.92595062E-03
1.56694330E-01  1.71586206E-02  1.93056678E-03
1.56872400E-01  1.33203561E-02  1.92435454E-03
1.57050470E-01  1.73965089E-02  1.91155435E-03
1.57228540E-01  1.28821621E-02  1.91681196E-03
1.57406600E-01  1.29135815E-02  1.91663958E-03
1.57584670E-01  1.53253784E-02  1.90498831E-03
1.57762740E-01  1.87634469E-02  1.92156932E-03
1.57940810E-01  1.78985506E-02  1.90002090E-03
1.58118870E-01  1.46614889E-02  1.90828143E-03
1.58296940E-01  1.64297039E-02  1.91323314E-03
1.58475010E-01  1.46880030E-02  1.90236845E-03
1.58653080E-01  1.40983121E-02  1.89658416E-03
1.58831150E-01  1.28517329E-02  1.90610211E-03
1.59009210E-01  1.66013896E-02  1.89417448E-03
1.59187280E-01  1.39038612E-02  1.90480541E-03
1.59365350E-01  1.59673380E-02  1.88997982E-03
1.59543420E-01  1.53320393E-02  1.89687794E-03
1.59721480E-01  1.52914640E-02  1.88723467E-03
1.59899550E-01  1.56449900E-02  1.88886469E-03
1.60077620E-01  1.60469432E-02  1.89332839E-03
1.60255690E-01  1.25481040E-02  1.89141005E-03
1.60433750E-01  1.65383578E-02  1.88052338E-03
1.60611820E-01  1.34234113E-02  1.88067090E-03
1.60789890E-01  1.27257226E-02  1.88421101E-03
1.60967960E-01  1.50321220E-02  1.87534025E-03
1.61146030E-01  1.58419090E-02  1.88103864E-03
1.61324090E-01  1.36374122E-02  1.87593418E-03
1.61502160E-01  1.44438390E-02  1.87712776E-03
1.61680230E-01  1.03238820E-02  1.87416458E-03
1.61858300E-01  1.45665285E-02  1.86426636E-03
1.62036360E-01  1.49933109E-02  1.87331504E-03
1.62214430E-01  1.70455301E-02  1.87924257E-03
1.62392500E-01  1.63137431E-02  1.86845872E-03
1.62570570E-01  1.27268609E-02  1.86622782E-03
1.62748630E-01  1.20537786E-02  1.86779526E-03
1.62926700E-01  1.23574823E-02  1.86607844E-03
1.63104770E-01  1.64425475E-02  1.86361092E-03
1.63282840E-01  1.29629793E-02  1.86558772E-03
1.63460910E-01  1.56890023E-02  1.85124579E-03
1.63638970E-01  1.15180508E-02  1.86135706E-03
1.63817040E-01  1.18136405E-02  1.84826098E-03
1.63995110E-01  1.07557901E-02  1.86283793E-03
1.64173180E-01  1.58635565E-02  1.85737241E-03
1.64351240E-01  1.42199920E-02  1.85441857E-03
1.64529310E-01  1.42876835E-02  1.85508254E-03
1.64707380E-01  1.61180885E-02  1.85216337E-03
1.64885450E-01  1.31633166E-02  1.84623060E-03
1.65063510E-01  1.25982663E-02  1.85935143E-03
1.65241580E-01  1.15631383E-02  1.83521175E-03
1.65419650E-01  1.80961034E-02  1.85361383E-03
1.65597720E-01  8.48412388E-03  1.84298274E-03
1.65775780E-01  1.16913685E-02  1.83730866E-03
1.65953850E-01  1.62719127E-02  1.84894887E-03
1.66131920E-01  1.04557965E-02  1.84023694E-03
1.66309990E-01  1.69436488E-02  1.83104970E-03
1.66488060E-01  1.42190769E-02  1.84277004E-03
1.66666120E-01  1.13096605E-02  1.84019809E-03
1.66844190E-01  1.35447118E-02  1.84297715E-03
1.67022260E-01  1.57656777E-02  1.84731603E-03
1.67200330E-01  1.22658573E-02  1.83488960E-03
1.67378390E-01  1.54765867E-02  1.83708343E-03
1.67556460E-01  1.55246169E-02  1.84551009E-03
1.67734530E-01  1.42513421E-02  1.82728080E-03
1.67912600E-01  1.03106904E-02  1.83529571E-03
1.68090660E-01  8.00901975E-03  1.83096697E-03
1.68268730E-01  1.25916400E-02  1.82984248E-03
1.68446800E-01  1.72716401E-02  1.85026258E-03
1.68624870E-01  1.11379242E-02  1.81755240E-03
1.68802940E-01  1.25973380E-02  1.83274463E-03
1.68981000E-01  9.89202349E-03  1.82629355E-03
1.69159070E-01  1.15738398E-02  1.82779393E-03
1.69337140E-01  1.61545512E-02  1.83348374E-03
1.69515210E-01  1.09903401E-02  1.82944955E-03
1.69693270E-01  1.37618742E-02  1.80534886E-03
1.69871340E-01  1.24613537E-02  1.82344349E-03
1.70049410E-01  1.49611960E-02  1.81578566E-03
1.70227480E-01  1.40225402E-02  1.82037339E-03
1.70405540E-01  9.16734794E-03  1.82200115E-03
1.70583610E-01  1.01334897E-02  1.81096427E-03
1.70761680E-01  1.16203854E-02  1.81071112E-03
1.70939750E-01  1.09293148E-02  1.82264621E-03
1.71117810E-01  7.44934283E-03  1.80335268E-03
1.71295880E-01  1.10090832E-02  1.81110110E-03
1.71473950E-01  1.25424472E-02  1.82474697E-03
1.71652020E-01  1.62450106E-02  1.81156229E-03
1.71830090E-01  8.89166512E-03  1.80501715E-03
1.72008150E-01  1.05070962E-02  1.80533711E-03
1.72186220E-01  1.59572271E-02  1.80842762E-03
1.72364290E-01  1.17630849E-02  1.80865000E-03
1.72542360E-01  8.49975022E-03  1.80282028E-03
1.72720420E-01  1.21313457E-02  1.81234268E-03
1.72898490E-01  1.45279097E-02  1.81089928E-03
1.73076560E-01  7.34754311E-03  1.79066457E-03
1.73254630E-01  1.55017233E-02  1.80875127E-03
1.73432690E-01  1.22807606E-02  1.80669580E-03
1.73610760E-01  1.04170505E-02  1.79228167E-03
1.73788830E-01  8.99718402E-03  1.80246037E-03
1.73966900E-01  1.28894289E-02  1.79253202E-03
1.74144970E-01  1.50147412E-02  1.79407534E-03
1.74323030E-01  1.08541794E-02  1.79641704E-03
1.74501100E-01  1.06105359E-02  1.77841477E-03
1.74679170E-01  8.90352627E-03  1.78937425E-03
1.74857240E-01  9.99641206E-03  1.79020147E-03
1.75035300E-01  1.47692488E-02  1.77873392E-03
1.75213370E-01  1.45265750E-02  1.77747970E-03
1.75391440E-01  1.10375960E-02  1.77300756E-03
1.75569510E-01  1.34589305E-02  1.77453100E-03
1.75747570E-01  8.27727117E-03  1.77334920E-03
1.75925640E-01  1.32812223E-02  1.76859557E-03
1.76103710E-01  1.07287662E-02  1.76943954E-03
1.76281780E-01  1.28942661E-02  1.77441574E-03
1.76459850E-01  7.35798780E-03  1.75069776E-03
1.76637910E-01  1.54528110E-02  1.76642551E-03
1.76815980E-01  1.37558931E-02  1.76491685E-03
1.76994050E-01  1.42609348E-02  1.75358088E-03
1.77172120E-01  1.42500212E-02  1.76650309E-03
1.77350180E-01  1.29214459E-02  1.76345828E-03
1.77528250E-01  1.20869466E-02  1.75122129E-03
1.77706320E-01  6.84006168E-03  1.75363325E-03
1.77884390E-01  1.06450156E-02  1.75209140E-03
1.78062450E-01  7.82678357E-03  1.74657008E-03
1.78240520E-01  1.19894109E-02  1.75820571E-03
1.78418590E-01  1.17540304E-02  1.74557802E-03
1.78596660E-01  1.81954944E-02  1.75242972E-03
1.78774720E-01  1.05931716E-02  1.74647252E-03
1.78952790E-01  1.19092474E-02  1.74870811E-03
1.79130860E-01  9.63021848E-03  1.74792580E-03
1.79308930E-01  8.74012738E-03  1.74547021E-03
1.79487000E-01  1.17231521E-02  1.74261252E-03
1.79665060E-01  1.05429044E-02  1.74259468E-03
1.79843130E-01  1.09157843E-02  1.73477865E-03
1.80021200E-01  1.19601335E-02  1.74226990E-03
1.80199270E-01  1.41117182E-02  1.74531361E-03
1.80377330E-01  1.58944002E-02  1.73757609E-03
1.80555400E-01  1.05347875E-02  1.74108387E-03
1.80733470E-01  1.08578242E-02  1.73593850E-03
1.80911540E-01  1.55136048E-02  1.73656659E-03
1.81089600E-01  1.25529096E-02  1.74484823E-03
1.81267670E-01  9.74146634E-03  1.73813780E-03
1.81445740E-01  8.06260054E-03  1.74457290E-03
1.81623810E-01  1.21194476E-02  1.74218141E-03
1.81801880E-01  9.49581230E-03  1.73004839E-03
1.81979940E-01  9.75527381E-03  1.73770761E-03
1.82158010E-01  1.03485910E-02  1.74079513E-03
1.82336080E-01  1.25093081E-02  1.72915717E-03
1.82514150E-01  1.21240722E-02  1.74471678E-03
1.82692210E-01  9.96569248E-03  1.73052522E-03
1.82870280E-01  9.65121263E-03  1.73406564E-03
1.83048350E-01  9.56259532E-03  1.73309726E-03
1.83226420E-01  8.47454425E-03  1.72894260E-03
1.83404480E-01  1.14969578E-02  1.73153677E-03
1.83582550E-01  8.72414845E-03  1.73973921E-03
1.83760620E-01  9.05173406E-03  1.72905785E-03
1.83938690E-01  8.38029734E-03  1.73396126E-03
1.84116750E-01  6.34023740E-03  1.72501637E-03
1.84294820E-01  9.84996651E-03  1.72829520E-03
1.84472890E-01  1.07486403E-02  1.73923058E-03
1.84650960E-01  1.09620893E-02  1.72504752E-03
1.84829030E-01  1.27473833E-02  1.73763569E-03
1.85007090E-01  9.45238666E-03  1.72668901E-03
1.85185160E-01  1.24219757E-02  1.71712436E-03
1.85363230E-01  9.18506592E-03  1.72473791E-03
1.85541300E-01  1.08552817E-02  1.72673005E-03
1.85719360E-01  1.30285704E-02  1.72047110E-03
1.85897430E-01  1.08835075E-02  1.72786741E-03
1.86075500E-01  6.14542996E-03  1.71705021E-03
1.86253570E-01  1.00621847E-02  1.71301181E-03
1.86431630E-01  1.16765314E-02  1.72863328E-03
1.86609700E-01  1.17493306E-02  1.72183903E-03
1.86787770E-01  1.03158785E-02  1.71866068E-03
1.86965840E-01  7.80024947E-03  1.71710014E-03
1.87143910E-01  7.70531937E-03  1.71727371E-03
1.87321970E-01  7.07044108E-03  1.71693178E-03
1.87500040E-01  1.14610931E-02  1.71907356E-03
1.87678110E-01  8.61489605E-03  1.70985630E-03
1.87856180E-01  1.00091988E-02  1.71783941E-03
1.88034240E-01  1.07410705E-02  1.71523113E-03
1.88212310E-01  1.49706926E-02  1.71767905E-03
1.88390380E-01  8.00355598E-03  1.71991673E-03
1.88568450E-01  1.11831229E-02  1.70976942E-03
1.88746510E-01  9.42171002E-03  1.71290844E-03
1.88924580E-01  8.00362871E-03  1.71644360E-03
1.89102650E-01  1.30293763E-02  1.71928333E-03
1.89280720E-01  1.01582127E-02  1.72052503E-03
1.89458790E-01  7.77196779E-03  1.71653168E-03
1.89636850E-01  1.07642557E-02  1.71532552E-03
1.89814920E-01  9.98760931E-03  1.70881194E-03
1.89992990E-01  8.83300781E-03  1.70850890E-03
1.90171060E-01  1.27430028E-02  1.71496167E-03
1.90349120E-01  5.65218961E-03  1.71130461E-03
1.90527190E-01  8.33327357E-03  1.70346167E-03
1.90705260E-01  7.00996545E-03  1.70597271E-03
1.90883330E-01  8.60089618E-03  1.70826371E-03
1.91061390E-01  8.58215526E-03  1.70078117E-03
1.91239460E-01  8.45160784E-03  1.70883507E-03
1.91417530E-01  6.22338623E-03  1.70164546E-03
1.91595600E-01  9.12696157E-03  1.69955779E-03
1.91773660E-01  6.40869618E-03  1.70522773E-03
1.91951730E-01  8.45094492E-03  1.69675422E-03
1.92129800E-01  9.23621486E-03  1.69794523E-03
1.92307870E-01  7.99957357E-03  1.70839661E-03
1.92485940E-01  6.54659039E-03  1.69783066E-03
1.92664000E-01  9.79224401E-03  1.69532315E-03
1.92842070E-01  1.03386467E-02  1.70670157E-03
1.93020140E-01  4.60893912E-03  1.68459618E-03
1.93198210E-01  1.18248504E-02  1.70518901E-03
1.93376270E-01  8.50935983E-03  1.69672686E-03
1.93554340E-01  9.76242991E-03  1.69661142E-03
1.93732410E-01  9.20008415E-03  1.69893177E-03
1.93910480E-01  5.51359797E-03  1.68208599E-03
1.94088540E-01  9.78307391E-03  1.69793177E-03
1.94266610E-01  4.71137260E-03  1.69376594E-03
1.94444680E-01  1.01725836E-02  1.68807794E-03
1.94622750E-01  9.64724510E-03  1.69746280E-03
1.94800820E-01  4.31901865E-03  1.68752836E-03
1.94978880E-01  9.28309975E-03  1.68666129E-03
1.95156950E-01  9.68648440E-03  1.69660544E-03
1.95335020E-01  5.08360998E-03  1.67884596E-03
1.95513090E-01  8.82677812E-03  1.68909894E-03
1.95691150E-01  7.21916096E-03  1.69593484E-03
1.95869220E-01  8.14393241E-03  1.68591140E-03
1.96047290E-01  1.01347373E-02  1.68520275E-03
1.96225360E-01  8.45968784E-03  1.69196294E-03
1.96403420E-01  9.82046317E-03  1.67837833E-03
1.96581490E-01  1.04957446E-02  1.68694699E-03
1.96759560E-01  8.58615770E-03  1.68467465E-03
1.96937630E-01  1.23516982E-02  1.67838517E-03
1.97115700E-01  4.96369762E-03  1.68492839E-03
1.97293760E-01  9.49403684E-03  1.67862992E-03
1.97471830E-01  9.92635992E-03  1.68045265E-03
1.97649900E-01  7.00137916E-03  1.68853766E-03
1.97827970E-01  6.82483070E-03  1.67335140E-03
1.98006030E-01  4.93774114E-03  1.67896086E-03
1.98184100E-01  4.01405471E-03  1.67834362E-03
1.98362170E-01  8.04732086E-03  1.67729508E-03
1.98540240E-01  6.80459724E-03  1.68597013E-03
1.98718300E-01  1.01873845E-02  1.67586419E-03
1.98896370E-01  7.28057384E-03  1.67795806E-03
1.99074440E-01  8.73079924E-03  1.68689768E-03
1.99252510E-01  6.53463385E-03  1.67087465E-03
1.99430570E-01  8.34620929E-03  1.68084019E-03
1.99608640E-01  7.42168244E-03  1.68119902E-03
1.99786710E-01  6.76227556E-03  1.66502227E-03
1.99964780E-01  1.07213106E-02  1.67942318E-03
2.00142850E-01  9.55232396E-03  1.67732565E-03
2.00320910E-01  1.11113926E-02  1.66298742E-03
2.00498980E-01  6.06236503E-03  1.67154100E-03
2.00677050E-01  7.22104644E-03  1.67282940E-03
2.00855120E-01  7.24075741E-03  1.67436900E-03
2.01033180E-01  8.06619094E-03  1.67346672E-03
2.01211250E-01  6.50131703E-03  1.66803716E-03
2.01389320E-01  1.24886540E-02  1.66995932E-03
2.01567390E-01  8.39349615E-03  1.68076087E-03
2.01745450E-01  1.12096173E-02  1.67236806E-03
2.01923520E-01  1.00161541E-02  1.67514802E-03
2.02101590E-01  9.07661895E-03  1.66523393E-03
2.02279660E-01  7.04334442E-03  1.66627302E-03
2.02457730E-01  8.69904633E-03  1.66811205E-03
2.02635790E-01  1.17605895E-02  1.66032351E-03
2.02813860E-01  6.21233492E-03  1.66215131E-03
2.02991930E-01  9.81415939E-03  1.67070199E-03
2.03170000E-01  7.94558593E-03  1.66237572E-03
2.03348060E-01  9.26993453E-03  1.66536917E-03
2.03526130E-01  8.65655089E-03  1.66605248E-03
2.03704200E-01  6.59228910E-03  1.65813220E-03
2.03882270E-01  9.11755130E-03  1.67038226E-03
2.04060330E-01  7.07157986E-03  1.65646431E-03
2.04238400E-01  1.08278827E-02  1.66918034E-03
2.04416470E-01  8.93556908E-03  1.66679216E-03
2.04594540E-01  5.60589436E-03  1.65155311E-03
2.04772600E-01  8.24375207E-03  1.66001128E-03
2.04950670E-01  5.91782446E-03  1.66138611E-03
2.05128740E-01  5.78505270E-03  1.65313691E-03
2.05306810E-01  3.67639536E-03  1.65596928E-03
2.05484880E-01  5.86820023E-03  1.65632565E-03
2.05662940E-01  6.27691815E-03  1.64977002E-03
2.05841010E-01  2.35359742E-03  1.65089544E-03
2.06019080E-01  5.34436632E-03  1.65008825E-03
2.06197150E-01  6.32698218E-03  1.65794787E-03
2.06375210E-01  8.66551502E-03  1.65930434E-03
2.06553280E-01  7.10074324E-03  1.65438482E-03
2.06731350E-01  9.26688259E-03  1.65256641E-03
2.06909420E-01  7.33131147E-03  1.65481138E-03
2.07087480E-01  1.16914266E-02  1.65600264E-03
2.07265550E-01  7.43029746E-03  1.65678488E-03
2.07443620E-01  4.29065736E-03  1.65162830E-03
2.07621690E-01  9.51191473E-03  1.65358817E-03
2.07799760E-01  4.61053278E-03  1.64692211E-03
2.07977820E-01  5.71714390E-03  1.64599861E-03
2.08155890E-01  8.83754343E-03  1.64724796E-03
2.08333960E-01  5.77389278E-03  1.65035259E-03
2.08512030E-01  3.20006670E-03  1.63970603E-03
2.08690090E-01  5.97816789E-03  1.65419936E-03
2.08868160E-01  4.94522489E-03  1.64226335E-03
2.09046230E-01  5.43077262E-03  1.64706622E-03
2.09224300E-01  6.68329039E-03  1.64096831E-03
2.09402360E-01  6.94308543E-03  1.64820253E-03
2.09580430E-01  5.18420243E-03  1.64530626E-03
2.09758500E-01  5.86082587E-03  1.64601413E-03
2.09936570E-01  1.85427227E-03  1.63994121E-03
2.10114640E-01  5.17762003E-03  1.63468138E-03
2.10292700E-01  3.78443522E-03  1.63189402E-03
2.10470770E-01  6.11050776E-03  1.64139951E-03
2.10648840E-01  8.70881119E-03  1.64315832E-03
2.10826910E-01  7.25924917E-03  1.63704111E-03
2.11004970E-01  8.97773789E-03  1.64462258E-03
2.11183040E-01  8.53398248E-03  1.63951359E-03
2.11361110E-01  7.81980483E-03  1.63676055E-03
2.11539180E-01  6.63295449E-03  1.64049545E-03
2.11717240E-01  5.10713037E-03  1.63767143E-03
2.11895310E-01  8.86251232E-03  1.63849686E-03
2.12073380E-01  7.04264992E-03  1.63794738E-03
2.12251450E-01  6.43506499E-03  1.63232080E-03
2.12429510E-01  5.25643905E-03  1.63602475E-03
2.12607580E-01  4.54648434E-03  1.63479512E-03
2.12785650E-01  1.03158851E-02  1.63970435E-03
2.12963720E-01  6.47916803E-03  1.63896047E-03
2.13141790E-01  4.80947420E-03  1.63572245E-03
2.13319850E-01  3.98250158E-03  1.62599533E-03
2.13497920E-01  2.20662012E-03  1.62779991E-03
2.13675990E-01  4.62103765E-03  1.62652178E-03
2.13854060E-01  9.28679347E-03  1.63433761E-03
2.14032120E-01  7.23542863E-03  1.63110842E-03
2.14210190E-01  5.57104636E-03  1.63695963E-03
2.14388260E-01  3.54409181E-03  1.62021395E-03
2.14566330E-01  4.63566472E-03  1.63327284E-03
2.14744390E-01  6.86489303E-03  1.62644563E-03
2.14922460E-01  1.04687643E-02  1.63313460E-03
2.15100530E-01  5.09641763E-03  1.62576338E-03
2.15278600E-01  5.59940244E-03  1.62633248E-03
2.15456670E-01  6.91235827E-03  1.62510533E-03
2.15634730E-01  6.01189558E-03  1.62347922E-03
2.15812800E-01  9.45531248E-03  1.62398001E-03
2.15990870E-01  5.13030074E-03  1.62289796E-03
2.16168940E-01  6.70342553E-03  1.62143177E-03
2.16347000E-01  7.83319580E-03  1.62779402E-03
2.16525070E-01  3.37994799E-03  1.62291505E-03
2.16703140E-01  5.65019601E-03  1.61934019E-03
2.16881210E-01  9.18923107E-03  1.62600265E-03
2.17059270E-01  5.15535824E-03  1.62106646E-03
2.17237340E-01  7.69596846E-03  1.61467100E-03
2.17415410E-01  6.53872247E-03  1.62751572E-03
2.17593480E-01  8.42395744E-03  1.62512483E-03
2.17771550E-01  6.00792907E-03  1.61478872E-03
2.17949610E-01  7.73649419E-03  1.62453656E-03
2.18127680E-01  6.21054945E-03  1.61426828E-03
2.18305750E-01  7.38471944E-03  1.61916855E-03
2.18483820E-01  4.31734471E-03  1.62681387E-03
2.18661880E-01  6.42671579E-03  1.61793464E-03
2.18839950E-01  9.60434487E-03  1.61656317E-03
2.19018020E-01  5.65240556E-03  1.62145408E-03
2.19196090E-01  7.60907085E-03  1.61104240E-03
2.19374150E-01  5.56572616E-03  1.62337451E-03
2.19552220E-01  4.93917397E-03  1.61982683E-03
2.19730290E-01  6.51136673E-03  1.61937450E-03
2.19908360E-01  8.92989268E-03  1.61214484E-03
2.20086420E-01  4.41771379E-03  1.60800726E-03
2.20264490E-01  6.63105049E-03  1.61171186E-03
2.20442560E-01  5.53299654E-03  1.62476946E-03
2.20620630E-01  4.21921346E-03  1.60398427E-03
2.20798700E-01  5.71466582E-03  1.61748940E-03
2.20976760E-01  3.81482050E-03  1.61359909E-03
2.21154830E-01  8.17881780E-03  1.60745311E-03
2.21332900E-01  3.07005964E-03  1.60733168E-03
2.21510970E-01  6.76102427E-03  1.61338392E-03
2.21689030E-01  4.16903842E-03  1.60771980E-03
2.21867100E-01  5.43747202E-03  1.61678183E-03
2.22045170E-01  5.45017001E-03  1.60564418E-03
2.22223240E-01  4.81026724E-03  1.60526950E-03
2.22401300E-01  9.70199321E-03  1.61189135E-03
2.22579370E-01  8.76935913E-03  1.61059974E-03
2.22757440E-01  1.01856858E-02  1.61286450E-03
2.22935510E-01  7.24818692E-03  1.61241680E-03
2.23113580E-01  4.78699633E-03  1.59980476E-03
2.23291640E-01  6.56834617E-03  1.60863640E-03
2.23469710E-01  6.09023093E-03  1.59909782E-03
2.23647780E-01  4.35000120E-03  1.60394366E-03
2.23825850E-01  8.47675164E-03  1.61320533E-03
2.24003910E-01  8.67106815E-03  1.60870802E-03
2.24181980E-01  5.69182065E-03  1.60547423E-03
2.24360050E-01  1.82726179E-03  1.60959648E-03
2.24538120E-01  5.20997709E-03  1.59793115E-03
2.24716180E-01  3.92289435E-03  1.60752148E-03
2.24894250E-01  8.23715010E-03  1.60776217E-03
2.25072320E-01  6.28949636E-03  1.60009305E-03
2.25250390E-01  2.72741381E-03  1.60142642E-03
2.25428450E-01  6.59866713E-03  1.59814232E-03
2.25606520E-01  7.38014574E-03  1.60160065E-03
2.25784590E-01  4.76784485E-03  1.60197645E-03
2.25962660E-01  6.60865444E-03  1.59719746E-03
2.26140730E-01  1.03459363E-02  1.60404323E-03
2.26318790E-01  6.51068878E-03  1.59813884E-03
2.26496860E-01  6.26063213E-03  1.59393412E-03
2.26674930E-01  5.92872045E-03  1.60001492E-03
2.26853000E-01  2.18371184E-03  1.59171657E-03
2.27031060E-01  9.07732373E-03  1.59776215E-03
2.27209130E-01  7.88787266E-03  1.59987938E-03
2.27387200E-01  5.12878048E-03  1.59576650E-03
2.27565270E-01  7.92843220E-03  1.59871147E-03
2.27743330E-01  3.92268979E-03  1.59423594E-03
2.27921400E-01  7.93631146E-03  1.59235382E-03
2.28099470E-01  7.09678579E-03  1.59688814E-03
2.28277540E-01  5.83770572E-03  1.59326809E-03
2.28455610E-01  4.09226761E-03  1.59352050E-03
2.28633670E-01  4.79191113E-03  1.59367503E-03
2.28811740E-01  8.79333060E-03  1.59169595E-03
2.28989810E-01  8.87118277E-03  1.59335482E-03
2.29167880E-01  7.19011207E-03  1.60027058E-03
2.29345940E-01  5.54621772E-03  1.59211471E-03
2.29524010E-01  4.14210543E-03  1.59699697E-03
2.29702080E-01  6.54344371E-03  1.59436705E-03
2.29880150E-01  7.22747266E-03  1.58899196E-03
2.30058210E-01  6.47365045E-03  1.59495674E-03
2.30236280E-01  6.99548402E-03  1.58396400E-03
2.30414350E-01  2.46836691E-03  1.58376520E-03
2.30592420E-01  6.39033335E-03  1.59155000E-03
2.30770490E-01  6.87069830E-03  1.58126091E-03
2.30948550E-01  7.57845207E-03  1.58705317E-03
2.31126620E-01  7.33906088E-03  1.58298151E-03
2.31304690E-01  8.36180801E-03  1.58514044E-03
2.31482760E-01  2.25087602E-03  1.58402034E-03
2.31660820E-01  4.22354390E-03  1.58386246E-03
2.31838890E-01  7.79249538E-03  1.58319921E-03
2.32016960E-01  5.00813077E-03  1.58809172E-03
2.32195030E-01  4.91693083E-03  1.57838804E-03
2.32373090E-01  4.39044921E-03  1.58051066E-03
2.32551160E-01  1.01753460E-02  1.58876605E-03
2.32729230E-01  7.35740611E-03  1.57888997E-03
2.32907300E-01  8.70271307E-03  1.58715195E-03
2.33085360E-01  3.80884159E-03  1.57701550E-03
2.33263430E-01  3.88892645E-03  1.57719914E-03
2.33441500E-01  6.48514234E-03  1.58308903E-03
2.33619570E-01  7.80703524E-03  1.57855784E-03
2.33797640E-01  7.09988010E-03  1.57923857E-03
2.33975700E-01  3.68986463E-03  1.58025910E-03
2.34153770E-01  7.40061948E-03  1.57693046E-03
2.34331840E-01  6.51343438E-03  1.57751490E-03
2.34509910E-01  6.84850317E-03  1.58458994E-03
2.34687970E-01  5.52018204E-03  1.57590811E-03
2.34866040E-01  7.53211889E-03  1.58437401E-03
2.35044110E-01  5.18943533E-03  1.57630211E-03
2.35222180E-01  8.77625681E-03  1.57039680E-03
2.35400240E-01  7.09916229E-03  1.58198029E-03
2.35578310E-01  8.45314655E-03  1.57107886E-03
2.35756380E-01  4.10134956E-03  1.57641309E-03
2.35934450E-01  5.52362698E-03  1.57610950E-03
2.36112520E-01  8.77623329E-03  1.57073987E-03
2.36290580E-01  8.58951356E-03  1.57704295E-03
2.36468650E-01  9.20466477E-03  1.57668787E-03
2.36646720E-01  7.99430129E-03  1.56784610E-03
2.36824790E-01  6.78261640E-03  1.57601163E-03
2.37002850E-01  4.18377683E-03  1.57076830E-03
2.37180920E-01  3.12956271E-03  1.56424524E-03
2.37358990E-01  6.99366875E-03  1.57476056E-03
2.37537060E-01  6.06080560E-03  1.57042011E-03
2.37715120E-01  4.67737481E-03  1.56546718E-03
2.37893190E-01  6.52577429E-03  1.57393169E-03
2.38071260E-01  6.69995418E-03  1.56126175E-03
2.38249330E-01  4.27191618E-03  1.56741756E-03
2.38427400E-01  5.55294806E-03  1.56888327E-03
2.38605460E-01  7.24027573E-03  1.56384692E-03
2.38783530E-01  7.00144579E-03  1.57108057E-03
2.38961600E-01  3.80065864E-03  1.56158366E-03
2.39139670E-01  2.47567151E-03  1.55912354E-03
2.39317730E-01  1.68343440E-03  1.56666533E-03
2.39495800E-01  5.50868745E-03  1.56355080E-03
2.39673870E-01  5.65087127E-03  1.55967812E-03
2.39851940E-01  6.28918189E-03  1.57508560E-03
2.40030000E-01  1.94123808E-03  1.55547598E-03
2.40208070E-01  7.13690912E-03  1.56425150E-03
2.40386140E-01  7.80112168E-03  1.56287473E-03
2.40564210E-01  7.01963345E-03  1.55401173E-03
2.40742270E-01  8.53850060E-03  1.56443673E-03
2.40920340E-01  3.42204537E-03  1.55934434E-03
2.41098410E-01  4.62387516E-03  1.55727196E-03
2.41276480E-01  5.46519054E-03  1.56470956E-03
2.41454550E-01  6.80179344E-03  1.55300366E-03
2.41632610E-01  5.78829241E-03  1.56022563E-03
2.41810680E-01  7.39522407E-03  1.56849489E-03
2.41988750E-01  6.34971709E-03  1.55022327E-03
2.42166820E-01  4.29443318E-03  1.55415660E-03
2.42344880E-01  6.26171225E-03  1.55252828E-03
2.42522950E-01  4.77209541E-03  1.55543307E-03
2.42701020E-01  6.29035967E-03  1.56049298E-03
2.42879090E-01  4.95013859E-03  1.55354766E-03
2.43057150E-01  8.06907095E-03  1.55623860E-03
2.43235220E-01  6.35785276E-03  1.55700558E-03
2.43413290E-01  7.75959517E-03  1.54879682E-03
2.43591360E-01  4.34795626E-03  1.55376672E-03
2.43769430E-01  5.69293812E-03  1.55285789E-03
2.43947490E-01  5.92742628E-03  1.54764804E-03
2.44125560E-01  3.50596485E-03  1.55200513E-03
2.44303630E-01  2.82985664E-03  1.54844733E-03
2.44481700E-01  5.18053551E-03  1.54853354E-03
2.44659760E-01  2.67398013E-03  1.55100513E-03
2.44837830E-01  4.20130262E-03  1.54849487E-03
2.45015900E-01  6.22264942E-03  1.55833118E-03
2.45193970E-01  7.48341519E-03  1.55225405E-03
2.45372030E-01  6.54390086E-03  1.54310795E-03
2.45550100E-01  2.17102817E-03  1.54766366E-03
2.45728170E-01  2.74031302E-03  1.54238448E-03
2.45906240E-01  5.66722446E-03  1.54816788E-03
2.46084300E-01  4.83863178E-03  1.54375032E-03
2.46262370E-01  8.84391373E-03  1.54920896E-03
2.46440440E-01  7.16806351E-03  1.55154366E-03
2.46618510E-01  4.25326296E-03  1.54898911E-03
2.46796580E-01  -7.37729614E-04  1.53547418E-03
2.46974640E-01  3.04728862E-03  1.55217741E-03
2.47152710E-01  7.51465068E-03  1.57570604E-03
2.47330780E-01  2.89753504E-03  1.58431610E-03
2.47508850E-01  4.64551645E-03  1.59789600E-03
2.47686910E-01  4.12526068E-03  1.60161014E-03
2.47864980E-01  4.07676115E-03  1.60551673E-03
2.48043050E-01  3.47803175E-03  1.61554637E-03
2.48221120E-01  -7.26005799E-04  1.61067805E-03
2.48399180E-01  2.48361920E-03  1.62854954E-03
2.48577250E-01  4.10646435E-03  1.63930527E-03
2.48755320E-01  7.50965890E-03  1.63700657E-03
2.48933390E-01  6.33560600E-03  1.64393183E-03
2.49111460E-01  7.09102702E-03  1.64021875E-03
2.49289520E-01  1.62289208E-03  1.64696150E-03
2.49467590E-01  4.49777595E-03  1.66249698E-03
2.49645660E-01  7.01777859E-03  1.65483786E-03
2.49823730E-01  4.04566285E-03  1.66547108E-03
2.50001790E-01  4.43317898E-03  1.67089097E-03
2.50179860E-01  5.68547044E-03  1.66177344E-03
2.50357930E-01  3.96900781E-03  1.67388183E-03
2.50536000E-01  4.40773473E-03  1.67467372E-03
2.50714060E-01  5.72393261E-03  1.68038433E-03
2.50892130E-01  2.69493225E-03  1.68553896E-03
2.51070200E-01  7.20259709E-03  1.68935351E-03
2.51248270E-01  5.46322985E-03  1.68603267E-03
2.51426340E-01  3.18900448E-03  1.70066720E-03
2.51604400E-01  3.97846198E-03  1.69111760E-03
2.51782470E-01  6.67818654E-03  1.69965723E-03
2.51960540E-01  3.03712269E-03  1.70817709E-03
2.52138610E-01  2.42942571E-03  1.69718803E-03
2.52316670E-01  8.24203663E-03  1.70834214E-03
2.52494740E-01  5.55999612E-03  1.71114783E-03
2.52672810E-01  5.23319107E-03  1.71427654E-03
2.52850880E-01  3.71997073E-03  1.72231870E-03
2.53028940E-01  2.76303502E-04  1.71518803E-03
2.53207010E-01  5.12371487E-03  1.72079868E-03
2.53385080E-01  6.14645112E-03  1.72545467E-03
2.53563150E-01  3.61976897E-03  1.72021070E-03
2.53741210E-01  5.47210306E-03  1.73069919E-03
2.53919280E-01  2.66304168E-03  1.70185682E-03
2.54097350E-01  5.51660346E-03  1.67672256E-03
2.54275420E-01  4.20233991E-03  1.68385034E-03
2.54453490E-01  2.35403333E-03  1.65918034E-03
2.54631550E-01  4.16888187E-03  1.65852708E-03
2.54809620E-01  3.90665902E-03  1.66033306E-03
2.54987690E-01  6.09921065E-03  1.65732287E-03
2.55165760E-01  3.39837634E-03  1.65077439E-03
2.55343820E-01  2.42452480E-03  1.64898679E-03
2.55521890E-01  4.38774783E-03  1.62908630E-03
2.55699960E-01  3.38795822E-03  1.63930169E-03
2.55878030E-01  5.02288136E-03  1.63577373E-03
2.56056090E-01  2.81737678E-03  1.62366190E-03
2.56234160E-01  7.37624042E-03  1.62949605E-03
2.56412230E-01  8.88773801E-03  1.63275238E-03
2.56590300E-01  4.33441959E-03  1.61235406E-03
2.56768370E-01  4.53412355E-03  1.62848363E-03
2.56946430E-01  4.39155807E-03  1.61610654E-03
2.57124500E-01  4.69174578E-03  1.61727038E-03
2.57302570E-01  7.00976838E-03  1.61783138E-03
2.57480640E-01  4.42957249E-03  1.61047208E-03
2.57658700E-01  5.40231288E-03  1.61000294E-03
2.57836770E-01  7.15077523E-03  1.60700961E-03
2.58014840E-01  5.25686578E-03  1.60736112E-03
2.58192910E-01  5.66365295E-03  1.60941458E-03
2.58370970E-01  3.18015672E-03  1.60261686E-03
2.58549040E-01  5.12385941E-03  1.61087504E-03
2.58727110E-01  3.89591576E-03  1.60189127E-03
2.58905180E-01  5.61057851E-03  1.59762596E-03
2.59083250E-01  4.96661767E-03  1.59788486E-03
2.59261310E-01  2.87740709E-03  1.59973585E-03
2.59439380E-01  4.46039636E-03  1.59401085E-03
2.59617450E-01  3.82924376E-03  1.59423403E-03
2.59795520E-01  3.38746149E-03  1.58913926E-03
2.59973580E-01  2.24517501E-03  1.58557908E-03
2.60151650E-01  5.99624084E-03  1.59285207E-03
2.60329720E-01  7.72401356E-03  1.59010411E-03
2.60507790E-01  4.31078100E-03  1.58385598E-03
2.60685850E-01  5.94650442E-03  1.59336168E-03
2.60863920E-01  3.20183009E-03  1.57604921E-03
2.61041990E-01  2.93374569E-03  1.58085727E-03
2.61220060E-01  4.44942226E-03  1.58211459E-03
2.61398120E-01  1.12805529E-03  1.57502235E-03
2.61576190E-01  6.69058473E-03  1.58755031E-03
2.61754260E-01  3.39934459E-03  1.57599506E-03
2.61932330E-01  6.26706649E-03  1.58163422E-03
2.62110400E-01  7.31164776E-03  1.57676135E-03
2.62288460E-01  1.55624083E-03  1.57018978E-03
2.62466530E-01  2.12643815E-03  1.57253998E-03
2.62644600E-01  2.92114567E-03  1.57508890E-03
2.62822670E-01  2.60010085E-03  1.56648980E-03
2.63000730E-01  2.96654729E-03  1.57819564E-03
2.63178800E-01  6.58851161E-03  1.56377526E-03
2.63356870E-01  4.27488759E-03  1.57099861E-03
2.63534940E-01  5.18730497E-03  1.57716854E-03
2.63713000E-01  1.99739220E-03  1.55995473E-03
2.63891070E-01  4.87659768E-03  1.56846445E-03
2.64069140E-01  5.74391346E-03  1.57236927E-03
2.64247210E-01  4.33067345E-03  1.55821674E-03
2.64425280E-01  1.46779434E-03  1.56219391E-03
2.64603340E-01  5.95475078E-03  1.56169743E-03
2.64781410E-01  3.44533231E-03  1.56253297E-03
2.64959480E-01  2.03504797E-03  1.55702622E-03
2.65137550E-01  2.14442032E-03  1.55546667E-03
2.65315610E-01  5.81461106E-03  1.55595960E-03
2.65493680E-01  1.96248241E-03  1.54796094E-03
2.65671750E-01  3.36615832E-03  1.53998082E-03
2.65849820E-01  4.55240875E-03  1.55295906E-03
2.66027880E-01  8.09018807E-03  1.54770421E-03
2.66205950E-01  6.56651657E-03  1.53934634E-03
2.66384020E-01  3.72033351E-03  1.53765240E-03
2.66562090E-01  3.27826840E-03  1.52933503E-03
2.66740150E-01  3.93360733E-03  1.53775322E-03
2.66918220E-01  5.93548289E-03  1.54011243E-03
2.67096290E-01  5.76248304E-03  1.53072915E-03
2.67274360E-01  5.88252360E-03  1.53681947E-03
2.67452430E-01  4.76485042E-03  1.53352990E-03
2.67630490E-01  3.22580935E-03  1.52404008E-03
2.67808560E-01  4.08075810E-03  1.53028943E-03
2.67986630E-01  2.60351478E-03  1.52834670E-03
2.68164700E-01  5.19968347E-03  1.52565386E-03
2.68342760E-01  5.70882346E-03  1.52712802E-03
2.68520830E-01  1.68723349E-03  1.51409235E-03
2.68698900E-01  3.71536280E-03  1.52341627E-03
2.68876970E-01  5.28566851E-03  1.52157612E-03
2.69055030E-01  3.17342475E-03  1.51533934E-03
2.69233100E-01  4.87627668E-03  1.51785847E-03
2.69411170E-01  6.31148140E-03  1.51770997E-03
2.69589240E-01  4.97476534E-03  1.51344388E-03
2.69767310E-01  3.82846071E-03  1.51771613E-03
2.69945370E-01  5.37251722E-03  1.51200413E-03
2.70123440E-01  7.90544754E-04  1.50953980E-03
2.70301510E-01  4.18148845E-03  1.51708276E-03
2.70479580E-01  4.00668006E-03  1.51264717E-03
2.70657640E-01  6.09824431E-03  1.51215709E-03
2.70835710E-01  5.43989045E-04  1.51305918E-03
2.71013780E-01  3.39231684E-03  1.49782572E-03
2.71191850E-01  3.36710692E-03  1.50949068E-03
2.71369910E-01  3.82493077E-03  1.50431653E-03
2.71547980E-01  2.94814467E-03  1.50531138E-03
2.71726050E-01  3.88625055E-03  1.50570796E-03
2.71904120E-01  2.87533174E-03  1.50216721E-03
2.72082190E-01  1.79812955E-04  1.50414851E-03
2.72260250E-01  5.86587176E-03  1.50970060E-03
2.72438320E-01  2.43250469E-03  1.49927145E-03
2.72616390E-01  3.88335058E-03  1.50746754E-03
2.72794460E-01  4.21186666E-03  1.50261042E-03
2.72972520E-01  5.79539645E-03  1.50488616E-03
2.73150590E-01  4.21784747E-03  1.50388286E-03
2.73328660E-01  4.80719641E-03  1.50340402E-03
2.73506730E-01  7.00079954E-03  1.50496959E-03
2.73684790E-01  7.96138438E-03  1.51111287E-03
2.73862860E-01  4.66198073E-03  1.49444005E-03
2.74040930E-01  4.15852357E-03  1.50626630E-03
2.74219000E-01  2.40556117E-03  1.49969275E-03
2.74397060E-01  1.93800671E-03  1.49169055E-03
2.74575130E-01  6.16205871E-03  1.50812237E-03
2.74753200E-01  3.67722238E-03  1.49779038E-03
2.74931270E-01  4.91974766E-03  1.50104268E-03
2.75109340E-01  2.83766293E-03  1.50224023E-03
2.75287400E-01  7.03292243E-03  1.49687633E-03
2.75465470E-01  4.92521281E-03  1.50172308E-03
2.75643540E-01  3.30489445E-03  1.50384438E-03
2.75821610E-01  3.75403209E-03  1.49597148E-03
2.75999670E-01  1.89322362E-03  1.49858952E-03
2.76177740E-01  4.04408582E-03  1.49453494E-03
2.76355810E-01  3.31846762E-03  1.49220275E-03
2.76533880E-01  2.81511552E-03  1.49902311E-03
2.76711940E-01  5.23396460E-03  1.49405358E-03
2.76890010E-01  2.92047850E-03  1.48982400E-03
2.77068080E-01  7.59359049E-03  1.50468468E-03
2.77246150E-01  -3.57334134E-04  1.48353509E-03
2.77424220E-01  3.34240096E-03  1.49261032E-03
2.77602280E-01  5.01430411E-03  1.49434977E-03
2.77780350E-01  5.53592767E-03  1.48809822E-03
2.77958420E-01  3.54244873E-03  1.49098856E-03
2.78136490E-01  2.09315203E-03  1.49254092E-03
2.78314550E-01  8.30995742E-03  1.49195513E-03
2.78492620E-01  9.78910724E-03  1.49900968E-03
2.78670690E-01  1.80973699E-03  1.48322983E-03
2.78848760E-01  1.43080305E-03  1.48460695E-03
2.79026820E-01  3.43552583E-03  1.48959936E-03
2.79204890E-01  3.27958959E-03  1.48213101E-03
2.79382960E-01  2.97853199E-03  1.48659080E-03
2.79561030E-01  2.00747853E-03  1.48891055E-03
2.79739090E-01  9.26305405E-03  1.49016484E-03
2.79917160E-01  1.42404107E-03  1.48468569E-03
2.80095230E-01  4.64831465E-04  1.47961100E-03
2.80273300E-01  2.78369519E-03  1.48954187E-03
2.80451370E-01  6.69907954E-03  1.49170708E-03
2.80629430E-01  5.46581886E-03  1.49008758E-03
2.80807500E-01  6.18009574E-03  1.49130559E-03
2.80985570E-01  3.30576971E-03  1.48348892E-03
2.81163640E-01  2.18974639E-03  1.47346261E-03
2.81341700E-01  6.44964110E-03  1.48552570E-03
2.81519770E-01  5.30547885E-03  1.48272134E-03
2.81697840E-01  4.33498096E-03  1.48653929E-03
2.81875910E-01  3.11951167E-03  1.48205052E-03
2.82053970E-01  5.33960096E-03  1.47604567E-03
2.82232040E-01  5.96330906E-03  1.48160909E-03
2.82410110E-01  2.86649598E-03  1.48649872E-03
2.82588180E-01  4.14537091E-03  1.47467045E-03
2.82766250E-01  -5.66756660E-03  1.63946101E-03
2.82944310E-01  2.14423770E-03  1.47925320E-03
2.83122380E-01  5.65728135E-03  1.47473716E-03
2.83300450E-01  2.56584808E-03  1.48198553E-03
2.83478520E-01  7.53396144E-03  1.47670228E-03
2.83656580E-01  1.27149490E-03  1.47646433E-03
2.83834650E-01  2.80401503E-03  1.48180926E-03
2.84012720E-01  3.19933656E-03  1.47158758E-03
2.84190790E-01  4.14321697E-03  1.47547224E-03
2.84368850E-01  3.53062566E-03  1.47486902E-03
2.84546920E-01  5.00271868E-03  1.46982641E-03
2.84724990E-01  -8.79358174E-04  1.47295557E-03
2.84903060E-01  3.82020471E-03  1.46992045E-03
2.85081130E-01  6.95914155E-03  1.47840727E-03
2.85259190E-01  5.04434006E-03  1.47699736E-03
2.85437260E-01  3.50651236E-03  1.46986279E-03
2.85615330E-01  6.30834616E-03  1.47225455E-03
2.85793400E-01  3.91550749E-03  1.47612705E-03
2.85971460E-01  1.49689238E-03  1.46653592E-03
2.86149530E-01  6.19663229E-03  1.48034846E-03
2.86327600E-01  1.02323637E-02  1.46894484E-03
2.86505670E-01  2.36243972E-03  1.46498693E-03
2.86683730E-01  3.83222942E-03  1.46731760E-03
2.86861800E-01  -9.99852821E-04  1.46128959E-03
2.87039870E-01  5.01562112E-03  1.47353212E-03
2.87217940E-01  2.60572320E-03  1.47368120E-03
2.87396000E-01  3.02243688E-03  1.46248088E-03
2.87574070E-01  1.19174394E-03  1.46501691E-03
2.87752140E-01  5.54739929E-03  1.46445458E-03
2.87930210E-01  4.14270235E-03  1.47153217E-03
2.88108280E-01  4.07189649E-03  1.46989889E-03
2.88286340E-01  3.71308627E-03  1.46833958E-03
2.88464410E-01  4.08800280E-03  1.46850985E-03
2.88642480E-01  3.29383432E-03  1.46855584E-03
2.88820550E-01  4.59601779E-03  1.47284845E-03
2.88998610E-01  8.58310365E-03  1.50117030E-03
2.89176680E-01  1.96595350E-03  1.50678018E-03
2.89354750E-01  3.84848099E-03  1.50955520E-03
2.89532820E-01  4.12513666E-03  1.52616927E-03
2.89710880E-01  8.93584895E-04  1.52246925E-03
2.89888950E-01  8.06009875E-04  1.52587790E-03
2.90067020E-01  9.94186052E-04  1.53881782E-03
2.90245090E-01  5.61332526E-03  1.54423042E-03
2.90423160E-01  6.40247294E-03  1.54985193E-03
2.90601220E-01  3.28816639E-03  1.55837573E-03
2.90779290E-01  1.20716639E-03  1.54951630E-03
2.90957360E-01  4.49836540E-03  1.55785494E-03
2.91135430E-01  -1.49644348E-03  1.56446433E-03
2.91313490E-01  1.90488220E-03  1.56098697E-03
2.91491560E-01  6.23958318E-03  1.57658184E-03
2.91669630E-01  4.93888050E-03  1.57825327E-03
2.91847700E-01  4.64403039E-03  1.57897593E-03
2.92025760E-01  3.08355954E-03  1.58298467E-03
2.92203830E-01  6.68342906E-03  1.57971572E-03
2.92381900E-01  3.40434048E-03  1.58801229E-03
2.92559970E-01  4.35931746E-03  1.59793990E-03
2.92738040E-01  5.64350171E-03  1.58565544E-03
2.92916100E-01  2.38821269E-03  1.58684088E-03
2.93094170E-01  4.39789093E-03  1.58319893E-03
2.93272240E-01  2.86907683E-03  1.59085302E-03
2.93450310E-01  5.05148113E-03  1.60264906E-03
2.93628370E-01  5.38463739E-03  1.59713095E-03
2.93806440E-01  4.84472104E-03  1.60079037E-03
2.93984510E-01  2.89467426E-03  1.59999083E-03
2.94162580E-01  4.60819906E-03  1.59397055E-03
2.94340640E-01  4.92203466E-03  1.60532180E-03
2.94518710E-01  1.76023965E-03  1.59990470E-03
2.94696780E-01  2.55359985E-03  1.60083050E-03
2.94874850E-01  2.65633736E-03  1.60959663E-03
2.95052910E-01  3.61668740E-03  1.60179374E-03
2.95230980E-01  1.41387791E-03  1.59941922E-03
2.95409050E-01  4.02861476E-03  1.60458661E-03
2.95587120E-01  3.54391331E-03  1.60025696E-03
2.95765190E-01  1.53598268E-03  1.60568035E-03
2.95943250E-01  6.79083788E-03  1.61849407E-03
2.96121320E-01  1.48964981E-03  1.60084170E-03
2.96299390E-01  6.73983109E-03  1.61409715E-03
2.96477460E-01  4.29507930E-03  1.60323654E-03
2.96655520E-01  4.20239513E-03  1.60971327E-03
2.96833590E-01  3.44109192E-03  1.61893961E-03
2.97011660E-01  5.36652942E-03  1.61206441E-03
2.97189730E-01  3.22624733E-03  1.61412413E-03
2.97367790E-01  3.78706572E-03  1.61952078E-03
2.97545860E-01  2.61411524E-03  1.60564394E-03
2.97723930E-01  6.57289985E-03  1.62409885E-03
2.97902000E-01  3.30889903E-03  1.61797045E-03
2.98080070E-01  6.16337638E-03  1.61907103E-03
2.98258130E-01  7.28734678E-03  1.62183371E-03
2.98436200E-01  1.09898500E-03  1.61060264E-03
2.98614270E-01  2.37045638E-03  1.61657979E-03
2.98792340E-01  2.13610486E-03  1.62824496E-03
2.98970400E-01  -4.19841170E-04  1.61513766E-03
2.99148470E-01  4.38021490E-03  1.62761844E-03
2.99326540E-01  3.56147764E-03  1.62382055E-03
2.99504610E-01  2.94300439E-03  1.61696570E-03
2.99682670E-01  1.87338896E-03  1.62821734E-03
2.99860740E-01  5.07793263E-03  1.62275106E-03
3.00038810E-01  4.19100569E-03  1.62660587E-03
3.00216880E-01  3.71314431E-03  1.63239352E-03
3.00394940E-01  7.84680129E-04  1.62534799E-03
3.00573010E-01  3.58236812E-03  1.63254836E-03
3.00751080E-01  4.87685647E-03  1.63387337E-03
3.00929150E-01  2.56192806E-03  1.61996021E-03
3.01107220E-01  2.19661556E-03  1.63126160E-03
3.01285280E-01  2.61646142E-03  1.62593269E-03
3.01463350E-01  2.39527397E-03  1.62658675E-03
3.01641420E-01  6.52134609E-03  1.63709723E-03
3.01819490E-01  2.94041764E-03  1.62657646E-03
3.01997550E-01  1.43156179E-03  1.62722799E-03
3.02175620E-01  1.58980070E-03  1.63464301E-03
3.02353690E-01  2.16646505E-03  1.62970322E-03
3.02531760E-01  -8.41023794E-05  1.62916182E-03
3.02709820E-01  7.28858857E-04  1.63332935E-03
3.02887890E-01  2.92412569E-03  1.62776177E-03
3.03065960E-01  9.97671450E-04  1.63453937E-03
3.03244030E-01  5.54307361E-05  1.63400983E-03
3.03422100E-01  4.14986590E-03  1.63515913E-03
3.03600160E-01  3.78166029E-03  1.64185782E-03
3.03778230E-01  7.11108296E-03  1.63360800E-03
3.03956300E-01  5.96984485E-03  1.63691016E-03
3.04134370E-01  2.40915603E-03  1.64275037E-03
3.04312430E-01  2.39577720E-03  1.63267353E-03
3.04490500E-01  6.05024168E-03  1.64318838E-03
3.04668570E-01  4.21026105E-03  1.64271610E-03
3.04846640E-01  4.69660555E-03  1.64073964E-03
3.05024700E-01  9.66592156E-04  1.63947139E-03
3.05202770E-01  1.92276285E-03  1.63405453E-03
3.05380840E-01  3.18754733E-03  1.64292987E-03
3.05558910E-01  7.01539165E-03  1.65234209E-03
3.05736980E-01  1.05196904E-03  1.62729021E-03
3.05915040E-01  1.44871451E-03  1.64201001E-03
3.06093110E-01  3.98710683E-03  1.64455121E-03
3.06271180E-01  1.92250766E-03  1.63998488E-03
3.06449250E-01  3.89173300E-03  1.65173911E-03
3.06627310E-01  1.01296654E-03  1.64761141E-03
3.06805380E-01  5.55295276E-03  1.64369445E-03
3.06983450E-01  -1.42039521E-03  1.64656299E-03
3.07161520E-01  2.02627661E-03  1.64299035E-03
3.07339580E-01  1.37556080E-03  1.64166847E-03
3.07517650E-01  2.20395688E-03  1.65195550E-03
3.07695720E-01  6.70999627E-03  1.64797764E-03
3.07873790E-01  4.71409870E-03  1.64937740E-03
3.08051850E-01  2.24185048E-03  1.64172509E-03
3.08229920E-01  1.37111434E-03  1.64914098E-03
3.08407990E-01  5.89542147E-03  1.65184520E-03
3.08586060E-01  2.12076809E-03  1.64430257E-03
3.08764130E-01  1.94739644E-03  1.64978228E-03
3.08942190E-01  2.85317715E-03  1.64894936E-03
3.09120260E-01  -9.99495448E-04  1.63948792E-03
3.09298330E-01  5.87985186E-04  1.65492248E-03
3.09476400E-01  2.33443092E-03  1.64215238E-03
3.09654460E-01  5.09208610E-03  1.65514754E-03
3.09832530E-01  3.61572362E-03  1.66037435E-03
3.10010600E-01  6.50239141E-03  1.64507280E-03
3.10188670E-01  4.90390470E-03  1.66015940E-03
3.10366730E-01  1.40872283E-03  1.66040564E-03
3.10544800E-01  1.79408642E-03  1.64524346E-03
3.10722870E-01  6.68326343E-03  1.66012667E-03
3.10900940E-01  7.20040968E-03  1.66039355E-03
3.11079010E-01  2.14961430E-03  1.64857115E-03
3.11257070E-01  2.15485979E-03  1.65987061E-03
3.11435140E-01  6.13805224E-03  1.65343214E-03
3.11613210E-01  1.00993896E-03  1.65745958E-03
3.11791280E-01  3.35903956E-03  1.66126321E-03
3.11969340E-01  2.67574387E-03  1.65077374E-03
3.12147410E-01  2.25215115E-03  1.65849373E-03
3.12325480E-01  3.01728685E-03  1.66163449E-03
3.12503550E-01  3.41383840E-03  1.65343600E-03
3.12681610E-01  1.02472216E-04  1.65987696E-03
3.12859680E-01  4.01496307E-03  1.66183052E-03
3.13037750E-01  5.24585444E-03  1.66415816E-03
3.13215820E-01  4.89620977E-04  1.65741043E-03
3.13393890E-01  -9.02036299E-04  1.65354674E-03
3.13571950E-01  4.63500530E-03  1.66312786E-03
3.13750020E-01  1.96036933E-03  1.66262280E-03
3.13928090E-01  -8.85068561E-04  1.64977356E-03
3.14106160E-01  3.98037893E-03  1.66607114E-03
3.14284220E-01  3.57194937E-03  1.65941100E-03
3.14462290E-01  1.49233095E-03  1.65788391E-03
3.14640360E-01  3.20080168E-03  1.66568245E-03
3.14818430E-01  6.89626302E-03  1.66154051E-03
3.14996490E-01  2.59689938E-03  1.66029952E-03
3.15174560E-01  3.42018827E-03  1.66848501E-03
3.15352630E-01  1.30550775E-03  1.65232535E-03
3.15530700E-01  2.69906194E-03  1.66434286E-03
3.15708760E-01  3.03352597E-03  1.66708415E-03
3.15886830E-01  4.53637386E-03  1.66055510E-03
3.16064900E-01  1.16856093E-03  1.66599057E-03
3.16242970E-01  6.19765843E-03  1.66526316E-03
3.16421040E-01  5.38092827E-03  1.66444399E-03
3.16599100E-01  6.74354368E-03  1.67409208E-03
3.16777170E-01  5.90608276E-03  1.66602070E-03
3.16955240E-01  2.98849320E-03  1.67018315E-03
3.17133310E-01  1.24071018E-04  1.66943886E-03
3.17311370E-01  3.40215463E-03  1.65576015E-03
3.17489440E-01  2.60525087E-03  1.67467760E-03
3.17667510E-01  3.31787930E-03  1.65826720E-03
3.17845580E-01  2.81447797E-03  1.67659664E-03
3.18023640E-01  6.34701700E-03  1.67662670E-03
3.18201710E-01  1.54310142E-03  1.66406198E-03
3.18379780E-01  2.66077719E-03  1.67050981E-03
3.18557850E-01  1.87830468E-03  1.67582414E-03
3.18735920E-01  2.74073801E-03  1.65965479E-03
3.18913980E-01  6.15118449E-03  1.68764971E-03
3.19092050E-01  4.08971345E-03  1.66840178E-03
3.19270120E-01  2.78751947E-03  1.66186448E-03
3.19448190E-01  1.86741661E-03  1.67439617E-03
3.19626250E-01  7.15450260E-04  1.65987006E-03
3.19804320E-01  7.21115917E-03  1.67079814E-03
3.19982390E-01  5.59173996E-03  1.68536141E-03
3.20160460E-01  2.71001210E-03  1.66245674E-03
3.20338520E-01  3.32095365E-03  1.67513866E-03
3.20516590E-01  2.45775002E-03  1.67125531E-03
3.20694660E-01  4.91494212E-03  1.67274922E-03
3.20872730E-01  4.13349656E-03  1.67668035E-03
3.21050790E-01  3.46297307E-03  1.67332001E-03
3.21228860E-01  4.06406912E-03  1.67330398E-03
3.21406930E-01  -1.26002456E-03  1.67974880E-03
3.21585000E-01  2.38819155E-03  1.66522957E-03
3.21763070E-01  2.88399403E-03  1.67410018E-03
3.21941130E-01  3.15762915E-03  1.67714927E-03
3.22119200E-01  2.82789294E-03  1.67002920E-03
3.22297270E-01  3.70127953E-03  1.67490299E-03
3.22475340E-01  9.16278133E-04  1.67624685E-03
3.22653400E-01  2.87553712E-03  1.67008048E-03
3.22831470E-01  5.47202721E-03  1.68487797E-03
3.23009540E-01  4.08257957E-03  1.67354925E-03
3.23187610E-01  4.94280848E-03  1.68317231E-03
3.23365670E-01  4.10013225E-03  1.68101724E-03
3.23543740E-01  4.32450330E-03  1.67107626E-03
3.23721810E-01  9.19967074E-04  1.67277877E-03
3.23899880E-01  4.96510058E-03  1.68187599E-03
3.24077950E-01  3.65350864E-03  1.66853973E-03
3.24256010E-01  2.82583134E-03  1.67677675E-03
3.24434080E-01  -1.93760581E-03  1.66497426E-03
3.24612150E-01  1.90874632E-03  1.67116344E-03
3.24790220E-01  1.33135252E-03  1.67234332E-03
3.24968280E-01  1.80668010E-03  1.66891143E-03
3.25146350E-01  2.13565278E-03  1.67656283E-03
3.25324420E-01  2.43295721E-03  1.67492840E-03
3.25502490E-01  2.58534343E-03  1.66231823E-03
3.25680550E-01  2.94626047E-03  1.67302745E-03
3.25858620E-01  2.87167154E-03  1.65793950E-03
3.26036690E-01  5.62419075E-03  1.66970492E-03
3.26214760E-01  3.92607777E-03  1.67389405E-03
3.26392830E-01  6.14416245E-03  1.66118214E-03
3.26570890E-01  7.21638621E-03  1.67141686E-03
3.26748960E-01  1.13434248E-03  1.67406762E-03
3.26927030E-01  2.58825356E-03  1.65198989E-03
3.27105100E-01  2.22120685E-03  1.66948342E-03
3.27283160E-01  2.70075684E-03  1.66951059E-03
3.27461230E-01  3.95210077E-03  1.66363243E-03
3.27639300E-01  2.43982498E-03  1.67467405E-03
3.27817370E-01  4.86095530E-03  1.66535834E-03
3.27995430E-01  1.93079999E-03  1.66392474E-03
3.28173500E-01  4.65937156E-03  1.67454541E-03
3.28351570E-01  3.37491516E-03  1.66241055E-03
3.28529640E-01  4.66837195E-03  1.67784930E-03
3.28707700E-01  2.81208031E-03  1.67594172E-03
3.28885770E-01  1.38538589E-03  1.66142357E-03
3.29063840E-01  4.05389807E-03  1.67229224E-03
3.29241910E-01  2.99724484E-03  1.67067372E-03
3.29419980E-01  3.26253344E-03  1.67319807E-03
3.29598040E-01  4.02164407E-03  1.67537538E-03
3.29776110E-01  3.09030258E-03  1.66922694E-03
3.29954180E-01  6.88929126E-03  1.67189359E-03
3.30132250E-01  4.50227781E-03  1.68077367E-03
3.30310310E-01  4.30101994E-03  1.66400260E-03
3.30488380E-01  4.38255776E-03  1.68012193E-03
3.30666450E-01  4.91395532E-03  1.67240773E-03
3.30844520E-01  2.17057753E-03  1.67219231E-03
3.31022580E-01  2.92089366E-03  1.67498556E-03
3.31200650E-01  8.13082106E-04  1.66834881E-03
3.31378720E-01  4.30256241E-03  1.67854073E-03
3.31556790E-01  2.03345822E-03  1.67607939E-03
3.31734860E-01  2.91162134E-03  1.66526447E-03
3.31912920E-01  1.78044089E-03  1.67633773E-03
3.32090990E-01  3.34257336E-03  1.66746739E-03
3.32269060E-01  3.84182263E-03  1.67473685E-03
3.32447130E-01  1.67799458E-03  1.66827049E-03
3.32625190E-01  3.34998939E-03  1.67654812E-03
3.32803260E-01  4.38277778E-04  1.67049666E-03
3.32981330E-01  2.60847570E-03  1.68492944E-03
3.33159400E-01  1.64491984E-03  1.66375665E-03
3.33337460E-01  2.55282933E-03  1.67489383E-03
3.33515530E-01  3.70187079E-03  1.66902253E-03
3.33693600E-01  -1.81264048E-04  1.67396074E-03
3.33871670E-01  2.93809330E-03  1.67817949E-03
3.34049740E-01  1.17853972E-03  1.67375763E-03
3.34227800E-01  2.70501442E-03  1.66945470E-03
3.34405870E-01  3.51035829E-03  1.68635521E-03
3.34583940E-01  3.91070320E-03  1.67065423E-03
3.34762010E-01  1.79343325E-03  1.67768308E-03
3.34940070E-01  1.46250570E-03  1.68380135E-03
3.35118140E-01  1.03002868E-03  1.66853985E-03
3.35296210E-01  3.32710025E-03  1.67601395E-03
3.35474280E-01  -1.00454745E-03  1.67821482E-03
3.35652340E-01  4.06546236E-03  1.67240019E-03
3.35830410E-01  9.02627279E-04  1.68291669E-03
3.36008480E-01  5.88193292E-03  1.67682495E-03
3.36186550E-01  2.09236652E-03  1.67996108E-03
3.36364610E-01  3.41980364E-03  1.68335060E-03
3.36542680E-01  3.73142603E-03  1.67270946E-03
3.36720750E-01  3.70430933E-03  1.68431258E-03
3.36898820E-01  3.95973039E-03  1.68414346E-03
3.37076890E-01  1.59202633E-03  1.68051788E-03
3.37254950E-01  8.35580906E-03  1.69306822E-03
3.37433020E-01  5.83615159E-03  1.67727206E-03
3.37611090E-01  -5.44514129E-04  1.67541747E-03
3.37789160E-01  3.19691758E-03  1.68856540E-03
3.37967220E-01  2.34559425E-03  1.67654330E-03
3.38145290E-01  1.00798820E-03  1.68001735E-03
3.38323360E-01  -1.32582373E-03  1.67833288E-03
3.38501430E-01  6.86750861E-03  1.68229499E-03
3.38679490E-01  4.81342879E-03  1.68513574E-03
3.38857560E-01  3.48963748E-03  1.67859599E-03
3.39035630E-01  4.80497241E-03  1.68343351E-03
3.39213700E-01  1.91019457E-03  1.68525658E-03
3.39391770E-01  3.85999605E-03  1.67966197E-03
3.39569830E-01  2.75282467E-03  1.68346190E-03
3.39747900E-01  5.83161690E-03  1.68938598E-03
3.39925970E-01  3.90297770E-03  1.67501710E-03
3.40104040E-01  6.45675147E-03  1.68506431E-03
3.40282100E-01  3.73260354E-03  1.67833175E-03
3.40460170E-01  4.67703941E-03  1.67975586E-03
3.40638240E-01  2.00563597E-03  1.68423949E-03
3.40816310E-01  1.02535469E-03  1.67702688E-03
3.40994370E-01  4.24688138E-04  1.68404628E-03
3.41172440E-01  3.15421363E-04  1.68863031E-03
3.41350510E-01  2.31303136E-03  1.67411420E-03
3.41528580E-01  7.81637968E-04  1.68510174E-03
3.41706640E-01  2.94605712E-03  1.68812742E-03
3.41884710E-01  2.96439169E-03  1.68305607E-03
3.42062780E-01  3.76775289E-03  1.69508452E-03
3.42240850E-01  5.88788525E-03  1.68229917E-03
3.42418920E-01  2.89270497E-03  1.68408880E-03
3.42596980E-01  -2.02159666E-04  1.68770036E-03
3.42775050E-01  6.31764332E-03  1.68147452E-03
3.42953120E-01  3.83758820E-04  1.68325486E-03
3.43131190E-01  1.20476654E-03  1.69061025E-03
3.43309250E-01  1.86444855E-03  1.68168980E-03
3.43487320E-01  6.29668004E-03  1.69726087E-03
3.43665390E-01  4.58441106E-03  1.68611114E-03
3.43843460E-01  4.16130224E-03  1.69567761E-03
3.44021520E-01  4.44672229E-03  1.69806987E-03
3.44199590E-01  3.87930279E-03  1.68138723E-03
3.44377660E-01  1.48081075E-03  1.68996865E-03
3.44555730E-01  2.96284297E-03  1.68987787E-03
3.44733800E-01  1.73342026E-03  1.67719781E-03
3.44911860E-01  -1.34419823E-03  1.68496264E-03
3.45089930E-01  4.97158339E-03  1.68401872E-03
3.45268000E-01  -2.66793821E-03  1.68202471E-03
3.45446070E-01  5.06171126E-03  1.69332528E-03
3.45624130E-01  3.22132264E-03  1.68224765E-03
3.45802200E-01  1.91547197E-03  1.68960182E-03
3.45980270E-01  2.78439084E-03  1.69255672E-03
3.46158340E-01  5.83763914E-03  1.68366453E-03
3.46336400E-01  -1.77205984E-04  1.69512808E-03
3.46514470E-01  4.44575786E-03  1.68936625E-03
3.46692540E-01  2.82166937E-03  1.69410496E-03
3.46870610E-01  4.81783635E-03  1.69239550E-03
3.47048680E-01  -3.01645061E-04  1.68241620E-03
3.47226740E-01  4.90964561E-03  1.69699920E-03
3.47404810E-01  2.53695683E-03  1.69505575E-03
3.47582880E-01  2.69367279E-03  1.68942560E-03
3.47760950E-01  -5.36004213E-04  1.68504042E-03
3.47939010E-01  1.30850602E-03  1.68313152E-03
3.48117080E-01  3.30963636E-03  1.71813393E-03
3.48295150E-01  -8.25755915E-04  1.74174636E-03
3.48473220E-01  -1.50137377E-03  1.75909958E-03
3.48651280E-01  1.38335116E-03  1.77867681E-03
3.48829350E-01  -1.04086106E-03  1.79304840E-03
3.49007420E-01  3.41552647E-03  1.80421572E-03
3.49185490E-01  1.93885510E-03  1.81167126E-03
3.49363550E-01  1.60191190E-03  1.83371439E-03
3.49541620E-01  2.40452899E-03  1.83052553E-03
3.49719690E-01  -2.08576114E-03  1.85763671E-03
3.49897760E-01  -2.14279724E-05  1.84741110E-03
3.50075830E-01  3.13930792E-03  1.86927889E-03
3.50253890E-01  3.79072673E-03  1.87941797E-03
3.50431960E-01  7.69892588E-03  1.88985270E-03
3.50610030E-01  8.17808521E-05  1.89876396E-03
3.50788100E-01  1.78234747E-03  1.90624575E-03
3.50966160E-01  -8.92159614E-04  1.90768039E-03
3.51144230E-01  1.96397532E-04  1.91950780E-03
3.51322300E-01  3.27795236E-03  1.93286311E-03
3.51500370E-01  3.08646273E-03  1.94153964E-03
3.51678430E-01  2.58850804E-03  1.94255369E-03
3.51856500E-01  5.82624747E-03  1.96605697E-03
3.52034570E-01  4.53741102E-03  1.95804271E-03
3.52212640E-01  9.47861010E-04  1.97222518E-03
3.52390710E-01  3.18802079E-03  1.97362758E-03
3.52568770E-01  8.71299618E-04  1.97643345E-03
3.52746840E-01  4.39092575E-03  1.99312516E-03
3.52924910E-01  3.71963444E-03  2.00439483E-03
3.53102980E-01  5.87413745E-03  2.00069377E-03
3.53281040E-01  -2.65747149E-03  2.00856556E-03
3.53459110E-01  5.54546074E-03  2.01890554E-03
3.53637180E-01  -1.21592509E-03  2.02886231E-03
3.53815250E-01  7.16973862E-03  2.03768167E-03
3.53993310E-01  5.37425705E-03  2.05515126E-03
3.54171380E-01  3.80040159E-03  2.04823228E-03
3.54349450E-01  2.05954279E-03  2.05592242E-03
3.54527520E-01  6.08219807E-03  2.06171940E-03
3.54705580E-01  6.82866177E-03  2.07688123E-03
3.54883650E-01  1.82770736E-04  2.07569951E-03
3.55061720E-01  3.27914689E-03  2.09078344E-03
3.55239790E-01  2.68230209E-03  2.08791860E-03
3.55417860E-01  6.26337590E-03  2.09106622E-03
3.55595920E-01  6.09229403E-04  2.11670303E-03
3.55773990E-01  1.43753741E-03  2.11624816E-03
3.55952060E-01  2.31159289E-03  2.13227174E-03
3.56130130E-01  9.30997687E-04  2.12930502E-03
3.56308190E-01  2.47532053E-03  2.12743150E-03
3.56486260E-01  -4.99438595E-03  2.13718413E-03
3.56664330E-01  2.12534547E-03  2.14654485E-03
3.56842400E-01  -2.99323904E-03  2.15515407E-03
3.57020460E-01  2.14994705E-03  2.16231788E-03
3.57198530E-01  -2.16363803E-03  2.16823926E-03
3.57376600E-01  1.84103477E-03  2.17027148E-03
3.57554670E-01  -5.49920418E-03  2.18127104E-03
3.57732740E-01  5.01026590E-03  2.19453692E-03
3.57910800E-01  -1.38092339E-03  2.20408544E-03
3.58088870E-01  4.84378909E-03  2.21060248E-03
3.58266940E-01  2.59461247E-03  2.21350160E-03
3.58445010E-01  4.34617259E-03  2.22828337E-03
3.58623070E-01  3.49063520E-03  2.21907960E-03
3.58801140E-01  4.20266810E-03  2.24857306E-03
3.58979210E-01  5.16953413E-03  2.26323414E-03
3.59157280E-01  5.58943371E-03  2.24702384E-03
3.59335340E-01  -2.05347447E-03  2.26503785E-03
3.59513410E-01  3.21901658E-03  2.25529976E-03
3.59691480E-01  7.79393470E-04  2.28158347E-03
3.59869550E-01  8.12373701E-03  2.30213467E-03
3.60047620E-01  2.37519764E-03  2.27893324E-03
3.60225680E-01  4.42967755E-03  2.30099529E-03
3.60403750E-01  3.16153430E-03  2.29537316E-03
3.60581820E-01  5.21587518E-03  2.30279815E-03
3.60759890E-01  1.52416005E-03  2.31105677E-03
3.60937950E-01  4.52331322E-03  2.29809636E-03
3.61116020E-01  6.92017936E-03  2.33171110E-03
3.61294090E-01  4.24890969E-03  2.33152848E-03
3.61472160E-01  4.91559604E-03  2.30145142E-03
3.61650220E-01  6.60740207E-06  2.32150564E-03
3.61828290E-01  1.60738105E-03  2.33705775E-03
3.62006360E-01  4.50986802E-03  2.31345557E-03
3.62184430E-01  1.84655928E-04  2.34293081E-03
3.62362490E-01  2.24593047E-03  2.31375328E-03
3.62540560E-01  2.13134303E-03  2.33318357E-03
3.62718630E-01  -1.47951465E-03  2.34587404E-03
3.62896700E-01  3.77100494E-03  2.32700204E-03
3.63074770E-01  3.95737552E-03  2.36159367E-03
3.63252830E-01  7.09328678E-04  2.36635688E-03
3.63430900E-01  2.20470328E-04  2.33215140E-03
3.63608970E-01  4.86813185E-03  2.36743570E-03
3.63787040E-01  -9.15843115E-04  2.34879490E-03
3.63965100E-01  9.09437481E-03  2.37148967E-03
3.64143170E-01  -3.40847186E-03  2.38353604E-03
3.64321240E-01  5.38614381E-03  2.38355516E-03
3.64499310E-01  5.92801077E-03  2.38320778E-03
3.64677370E-01  -2.83043339E-03  2.37516443E-03
3.64855440E-01  -3.35758491E-04  2.35233307E-03
3.65033510E-01  -2.56381194E-03  2.39828946E-03
3.65211580E-01  6.13979357E-03  2.40965894E-03
3.65389650E-01  4.90131154E-03  2.38946590E-03
3.65567710E-01  3.78693167E-03  2.40422933E-03
3.65745780E-01  -9.07568218E-04  2.38711942E-03
3.65923850E-01  -1.01576975E-03  2.40838857E-03
3.66101920E-01  4.89467267E-03  2.44022769E-03
3.66279980E-01  6.26635699E-04  2.39260191E-03
3.66458050E-01  -6.54716824E-05  2.42679263E-03
3.66636120E-01  3.71574869E-03  2.44145331E-03
3.66814190E-01  2.32887424E-03  2.40708521E-03
3.66992250E-01  3.60020434E-03  2.43963846E-03
3.67170320E-01  -1.62451225E-03  2.42091062E-03
3.67348390E-01  8.65410456E-03  2.45714027E-03
3.67526460E-01  2.48680445E-03  2.45998955E-03
3.67704530E-01  -1.31976161E-03  2.42737182E-03
3.67882590E-01  8.40985622E-04  2.44811138E-03
3.68060660E-01  5.40331195E-03  2.47942250E-03
3.68238730E-01  -1.42126861E-03  2.43475804E-03
3.68416800E-01  -1.81993010E-05  2.48242682E-03
3.68594860E-01  1.12163551E-02  2.47129293E-03
3.68772930E-01  -3.40820222E-04  2.45649006E-03
3.68951000E-01  1.33698339E-03  2.47617861E-03
3.69129070E-01  1.61512553E-03  2.46203321E-03
3.69307130E-01  1.85240936E-03  2.49291656E-03
3.69485200E-01  1.53788694E-03  2.50954423E-03
3.69663270E-01  6.14495058E-03  2.46291961E-03
3.69841340E-01  5.14583836E-03  2.51488819E-03
3.70019400E-01  -2.45226078E-03  2.48940665E-03
3.70197470E-01  -2.74786503E-04  2.48799288E-03
3.70375540E-01  3.79770921E-04  2.52437521E-03
3.70553610E-01  2.22923780E-04  2.48704030E-03
3.70731680E-01  -4.85016058E-04  2.50619671E-03
3.70909740E-01  1.92931343E-03  2.54152093E-03
3.71087810E-01  5.56081049E-03  2.50541271E-03
3.71265880E-01  3.26905684E-03  2.53860099E-03
3.71443950E-01  5.06267480E-03  2.54467304E-03
3.71622010E-01  2.56300191E-03  2.52523590E-03
3.71800080E-01  4.07368419E-03  2.55182220E-03
3.71978150E-01  1.89557574E-03  2.53282147E-03
3.72156220E-01  8.89799740E-03  2.54532450E-03
3.72334280E-01  2.73965416E-03  2.58151275E-03
3.72512350E-01  6.69687264E-03  2.54341184E-03
3.72690420E-01  -2.74148072E-03  2.55751451E-03
3.72868490E-01  2.86879894E-03  2.56669484E-03
3.73046560E-01  6.50731951E-04  2.53222362E-03
3.73224620E-01  2.08423124E-03  2.58845130E-03
3.73402690E-01  1.68856829E-03  2.57084224E-03
3.73580760E-01  7.40217055E-04  2.58424573E-03
3.73758830E-01  1.83330878E-03  2.61157465E-03
3.73936890E-01  3.24370782E-03  2.55355184E-03
3.74114960E-01  2.27317889E-03  2.59826629E-03
3.74293030E-01  -4.56515923E-04  2.61980150E-03
3.74471100E-01  4.62851188E-03  2.58456653E-03
3.74649160E-01  7.55696394E-03  2.63164049E-03
3.74827230E-01  5.27416355E-03  2.59879411E-03
3.75005300E-01  2.52392955E-03  2.60899175E-03
3.75183370E-01  3.66171753E-04  2.63370330E-03
3.75361430E-01  6.27004591E-03  2.60966443E-03
3.75539500E-01  4.30900400E-03  2.63482052E-03
3.75717570E-01  5.94853423E-03  2.67305404E-03
3.75895640E-01  4.41154360E-03  2.60828225E-03
3.76073710E-01  2.92913275E-03  2.64689505E-03
3.76251770E-01  2.29644778E-03  2.62881994E-03
3.76429840E-01  5.04430355E-03  2.64349346E-03
3.76607910E-01  2.15731375E-03  2.67534072E-03
3.76785980E-01  1.98252882E-04  2.62845165E-03
3.76964040E-01  3.64137975E-03  2.65155087E-03
3.77142110E-01  2.61464279E-03  2.69531401E-03
3.77320180E-01  -5.09408045E-03  2.62324349E-03
3.77498250E-01  2.37383418E-03  2.68638105E-03
3.77676310E-01  1.76438709E-03  2.69883606E-03
3.77854380E-01  4.53275436E-03  2.66864138E-03
3.78032450E-01  3.75055312E-03  2.68554837E-03
3.78210520E-01  5.47781997E-05  2.67124895E-03
3.78388590E-01  4.34294664E-03  2.69402875E-03
3.78566650E-01  -5.93795604E-04  2.71657214E-03
3.78744720E-01  -5.60251039E-04  2.67229315E-03
3.78922790E-01  6.00017048E-03  2.71433290E-03
3.79100860E-01  5.23587647E-03  2.71114930E-03
3.79278920E-01  1.45446652E-04  2.68630597E-03
3.79456990E-01  3.98353972E-03  2.73776092E-03
3.79635060E-01  7.85962492E-03  2.72038262E-03
3.79813130E-01  3.59887372E-03  2.73229762E-03
3.79991190E-01  9.14340317E-03  2.76802052E-03
3.80169260E-01  7.37256105E-03  2.68593198E-03
3.80347330E-01  9.13101303E-03  2.74380317E-03
3.80525400E-01  1.62297721E-03  2.76181260E-03
3.80703470E-01  1.79320475E-04  2.69798934E-03
3.80881530E-01  -1.50523995E-03  2.75832340E-03
3.81059600E-01  -3.61608681E-04  2.71735065E-03
3.81237670E-01  1.13856409E-03  2.71294335E-03
3.81415740E-01  -2.08295706E-03  2.74800282E-03
3.81593800E-01  6.03730397E-03  2.72201987E-03
3.81771870E-01  -6.25972213E-04  2.75317228E-03
3.81949940E-01  3.43713804E-03  2.78310597E-03
3.82128010E-01  -1.23933590E-03  2.69583467E-03
3.82306070E-01  -3.45797180E-04  2.73613219E-03
3.82484140E-01  3.37521481E-03  2.75132535E-03
3.82662210E-01  4.26089119E-03  2.73915521E-03
3.82840280E-01  5.17228408E-04  2.76720873E-03
3.83018340E-01  1.64898540E-03  2.72346162E-03
3.83196410E-01  3.70660694E-03  2.74288734E-03
3.83374480E-01  6.01685286E-03  2.78434290E-03
3.83552550E-01  4.58549292E-03  2.72321167E-03
3.83730620E-01  3.98850919E-03  2.77270614E-03
3.83908680E-01  2.05355597E-03  2.75811568E-03
3.84086750E-01  4.66460321E-03  2.75594018E-03
3.84264820E-01  5.78577375E-03  2.77957223E-03
3.84442890E-01  -6.13644748E-04  2.74173134E-03
3.84620950E-01  2.09041371E-03  2.78311564E-03
3.84799020E-01  3.50516323E-03  2.79459434E-03
3.84977090E-01  2.17845342E-03  2.75399583E-03
3.85155160E-01  1.22448757E-04  2.81313785E-03
3.85333220E-01  4.05662295E-03  2.78770472E-03
3.85511290E-01  4.79598645E-03  2.77631292E-03
3.85689360E-01  6.52884846E-04  2.81554774E-03
3.85867430E-01  4.11176338E-03  2.79285257E-03
3.86045500E-01  3.67905673E-03  2.82259396E-03
3.86223560E-01  2.54399584E-03  2.83310680E-03
3.86401630E-01  5.47647282E-03  2.78230636E-03
3.86579700E-01  5.93112940E-03  2.83962569E-03
3.86757770E-01  8.09567940E-03  2.85697712E-03
3.86935830E-01  2.49963364E-04  2.79892069E-03
3.87113900E-01  8.73364540E-04  2.86087381E-03
3.87291970E-01  -4.57313755E-03  2.80318927E-03
3.87470040E-01  2.94599611E-03  2.82564853E-03
3.87648100E-01  7.95281725E-04  2.89480005E-03
3.87826170E-01  6.49960417E-03  2.81413087E-03
3.88004240E-01  -1.53440948E-04  2.85399276E-03
3.88182310E-01  6.56435205E-04  2.91174629E-03
3.88360380E-01  -6.21111069E-04  2.80759098E-03
3.88538440E-01  6.35186650E-03  2.89550460E-03
3.88716510E-01  2.54114774E-03  2.86333706E-03
3.88894580E-01  2.91979084E-03  2.89035965E-03
3.89072650E-01  7.53149752E-03  2.89819130E-03
3.89250710E-01  1.49013643E-03  2.87614965E-03
3.89428780E-01  4.35836977E-03  2.89841677E-03
3.89606850E-01  8.22009280E-03  2.93533853E-03
3.89784920E-01  7.23956885E-03  2.87030028E-03
3.89962980E-01  6.96648804E-03  2.92015431E-03
3.90141050E-01  -4.39895064E-04  2.90423916E-03
3.90319120E-01  1.42518632E-03  2.91466812E-03
3.90497190E-01  -4.16457925E-03  2.93838566E-03
3.90675250E-01  3.92436883E-03  2.91289468E-03
3.90853320E-01  7.20573860E-03  2.94246138E-03
3.91031390E-01  9.01408203E-04  2.96584509E-03
3.91209460E-01  1.74880618E-03  2.90221957E-03
3.91387530E-01  -5.45736415E-03  2.95555394E-03
3.91565590E-01  8.36066179E-04  2.95708900E-03
3.91743660E-01  2.39868698E-03  2.94999351E-03
3.91921730E-01  -3.01384565E-04  2.98499185E-03
3.92099800E-01  3.86660754E-03  2.95716386E-03
3.92277860E-01  6.92724262E-03  2.98838415E-03
3.92455930E-01  6.76019847E-03  3.03517573E-03
3.92634000E-01  3.63536665E-03  2.94733982E-03
3.92812070E-01  -2.48280616E-03  3.00413469E-03
3.92990130E-01  8.39910088E-03  3.01918002E-03
3.93168200E-01  3.85069719E-03  2.98815724E-03
3.93346270E-01  6.45590766E-03  3.03727095E-03
3.93524340E-01  -1.76713094E-03  2.98167773E-03
3.93702410E-01  -2.09201275E-03  3.01220762E-03
3.93880470E-01  7.13186509E-03  3.07278087E-03
3.94058540E-01  7.57164160E-04  2.98712586E-03
3.94236610E-01  4.28363104E-03  3.06241350E-03
3.94414680E-01  6.28872395E-03  3.03842630E-03
3.94592740E-01  4.71980291E-03  3.02621697E-03
3.94770810E-01  4.47752502E-03  3.05926925E-03
3.94948880E-01  6.37808721E-03  3.04150525E-03
3.95126950E-01  -2.58684803E-03  3.05373112E-03
3.95305010E-01  3.22081127E-03  3.10206587E-03
3.95483080E-01  1.63988431E-03  3.03591289E-03
3.95661150E-01  5.40763268E-03  3.11525557E-03
3.95839220E-01  2.33730759E-03  3.11131373E-03
3.96017280E-01  -2.19799922E-04  3.02979830E-03
3.96195350E-01  8.45222934E-03  3.13489728E-03
3.96373420E-01  -1.39449498E-03  3.08634756E-03
3.96551490E-01  3.72728965E-03  3.11160430E-03
3.96729560E-01  3.26691953E-03  3.18453147E-03
3.96907620E-01  5.55747346E-03  3.06603256E-03
3.97085690E-01  5.25346691E-03  3.14037618E-03
3.97263760E-01  1.19470700E-03  3.16390042E-03
3.97441830E-01  2.89854827E-03  3.08817741E-03
3.97619890E-01  -2.51496376E-03  3.15595432E-03
3.97797960E-01  1.08123102E-04  3.15292503E-03
3.97976030E-01  1.65312800E-03  3.13592907E-03
3.98154100E-01  5.21210605E-03  3.20377039E-03
3.98332160E-01  9.67485552E-03  3.15899053E-03
3.98510230E-01  5.29272090E-03  3.18539332E-03
3.98688300E-01  -2.66520383E-03  3.21017218E-03
3.98866370E-01  -1.68212090E-03  3.14792378E-03
3.99044440E-01  -7.45331027E-05  3.18753882E-03
3.99222500E-01  1.77024966E-03  3.23016536E-03
3.99400570E-01  6.16352362E-03  3.19067399E-03
3.99578640E-01  8.78009267E-03  3.24645419E-03
3.99756710E-01  5.55658252E-03  3.19131602E-03
3.99934770E-01  -9.22823659E-03  3.22394842E-03
4.00112840E-01  4.34740826E-03  3.25774589E-03
4.00290910E-01  6.27337628E-03  3.19786603E-03
4.00468980E-01  7.77227122E-04  3.26662431E-03
4.00647040E-01  -1.67572254E-03  3.24420522E-03
4.00825110E-01  -1.53412291E-03  3.20920640E-03
4.01003180E-01  9.07576934E-03  3.31165476E-03
4.01181250E-01  -2.14419498E-04  3.23633399E-03
4.01359320E-01  -1.13312148E-04  3.27917863E-03
4.01537380E-01  -1.14114541E-04  3.32333730E-03
4.01715450E-01  2.71256495E-03  3.25514496E-03
4.01893520E-01  5.09822255E-03  3.31990099E-03
4.02071590E-01  -1.27201857E-03  3.30979509E-03
4.02249650E-01  -2.40389214E-04  3.23653098E-03
4.02427720E-01  3.97688276E-03  3.38295422E-03
4.02605790E-01  2.18884290E-03  3.28647444E-03
4.02783860E-01  9.95253737E-03  3.35510302E-03
4.02961920E-01  3.80814779E-03  3.38074560E-03
4.03139990E-01  9.11697880E-04  3.28363787E-03
4.03318060E-01  3.12621343E-03  3.35556177E-03
4.03496130E-01  5.94475480E-03  3.39110461E-03
4.03674190E-01  6.14835401E-03  3.31241406E-03
4.03852260E-01  1.31874181E-03  3.41038047E-03
4.04030330E-01  5.16586338E-03  3.34360852E-03
4.04208400E-01  1.65272030E-03  3.40169261E-03
4.04386470E-01  -1.72907664E-04  3.39206034E-03
4.04564530E-01  3.21147328E-03  3.36375072E-03
4.04742600E-01  3.21382844E-03  3.42163081E-03
4.04920670E-01  -2.30140813E-04  3.43925323E-03
4.05098740E-01  7.12004632E-03  3.36412067E-03
4.05276800E-01  -9.35330045E-04  3.44830979E-03
4.05454870E-01  1.94541548E-03  3.38409751E-03
4.05632940E-01  1.39532203E-02  3.48205632E-03
4.05811010E-01  7.50963708E-03  3.47528206E-03
4.05989070E-01  1.83551915E-03  3.40706860E-03
4.06167140E-01  2.29375818E-03  3.48539862E-03
4.06345210E-01  -1.10633425E-04  3.53503408E-03
4.06523280E-01  -1.90574072E-03  3.38232187E-03
4.06701350E-01  1.06469690E-02  3.53978344E-03
4.06879410E-01  7.73010652E-04  3.45338054E-03
4.07057480E-01  5.44795644E-03  3.52224456E-03
4.07235550E-01  4.68692887E-03  3.52262316E-03
4.07413620E-01  1.04745312E-03  3.48445226E-03
4.07591680E-01  4.13475315E-04  3.52148936E-03
4.07769750E-01  3.71838067E-04  3.57029978E-03
4.07947820E-01  7.44703968E-03  3.48693820E-03
4.08125890E-01  -8.09716217E-04  3.59247127E-03
4.08303950E-01  2.94079973E-03  3.53511987E-03
4.08482020E-01  -1.50059953E-03  3.55718965E-03
4.08660090E-01  1.19626190E-04  3.57153887E-03
4.08838160E-01  1.06763534E-02  3.59390791E-03
4.09016230E-01  8.63302589E-03  3.58504953E-03
4.09194290E-01  9.40974546E-03  3.65275000E-03
4.09372360E-01  -8.34053004E-03  3.53830933E-03
4.09550430E-01  5.47798224E-03  3.61613415E-03
4.09728500E-01  -6.49265654E-03  3.59083510E-03
4.09906560E-01  -1.36678860E-03  3.62902160E-03
4.10084630E-01  -1.55472926E-03  3.61402207E-03
4.10262700E-01  2.93359698E-03  3.65216359E-03
4.10440770E-01  -4.17413416E-03  3.62724751E-03
4.10618830E-01  2.70207181E-03  3.69086298E-03
4.10796900E-01  6.14756570E-03  3.62712718E-03
4.10974970E-01  3.15796800E-03  3.68345117E-03
4.11153040E-01  8.40523678E-03  3.69745212E-03
4.11331100E-01  8.85750078E-03  3.70837446E-03
4.11509170E-01  -2.92281550E-03  3.68162766E-03
4.11687240E-01  -4.85217017E-03  3.72840888E-03
4.11865310E-01  3.05275150E-03  3.70085843E-03
4.12043380E-01  3.93139678E-04  3.75005373E-03
4.12221440E-01  4.76173376E-03  3.73099453E-03
4.12399510E-01  5.70642760E-04  3.75687215E-03
4.12577580E-01  1.03607631E-02  3.74941976E-03
4.12755650E-01  -6.91235954E-04  3.78675109E-03
4.12933710E-01  5.37237339E-03  3.78440217E-03
4.13111780E-01  -2.21594047E-03  3.80038866E-03
4.13289850E-01  -1.90868128E-03  3.76249665E-03
4.13467920E-01  -1.33632346E-03  3.79263318E-03
4.13645980E-01  8.92932413E-04  3.82215336E-03
4.13824050E-01  9.81179238E-05  3.80543164E-03
4.14002120E-01  6.69833464E-03  3.84314566E-03
4.14180190E-01  2.01723438E-03  3.87407847E-03
4.14358260E-01  7.55625509E-04  3.81160998E-03
4.14536320E-01  3.58595580E-03  3.89007478E-03
4.14714390E-01  -5.02892351E-03  3.83952714E-03
4.14892460E-01  -5.38852709E-04  3.85219536E-03
4.15070530E-01  7.93294888E-03  3.91599745E-03
4.15248590E-01  -1.70629125E-03  3.90530282E-03
4.15426660E-01  4.07548378E-03  3.94217903E-03
4.15604730E-01  -1.12059114E-03  3.91130926E-03
4.15782800E-01  6.99246586E-03  3.95331582E-03
4.15960860E-01  4.79410669E-03  3.94319545E-03
4.16138930E-01  2.89371199E-04  3.95522396E-03
4.16317000E-01  3.19569322E-03  3.96698443E-03
4.16495070E-01  2.40727509E-03  3.97923521E-03
4.16673130E-01  5.36038232E-03  4.01641969E-03
4.16851200E-01  5.80855410E-03  3.99216917E-03
4.17029270E-01  3.61806599E-03  4.01835491E-03
4.17207340E-01  -3.09305221E-03  4.02524313E-03
4.17385410E-01  3.53659200E-03  4.01629922E-03
4.17563470E-01  6.83044813E-03  4.06462256E-03
4.17741540E-01  7.07864058E-03  4.07629021E-03
4.17919610E-01  5.51177190E-03  4.05224041E-03
4.18097680E-01  1.49015669E-03  4.07321313E-03
4.18275740E-01  3.03658546E-04  4.07972475E-03
4.18453810E-01  3.22842761E-03  4.13490042E-03
4.18631880E-01  4.10947000E-03  4.08026933E-03
4.18809950E-01  3.75097089E-04  4.11965050E-03
4.18988010E-01  -4.40673078E-03  4.07896858E-03
4.19166080E-01  -1.83673466E-04  4.16708058E-03
4.19344150E-01  -2.43911173E-03  4.14510880E-03
4.19522220E-01  -6.58338776E-03  4.12620671E-03
4.19700290E-01  5.41121092E-03  4.20090504E-03
4.19878350E-01  -2.10940991E-03  4.18411313E-03
4.20056420E-01  5.96966578E-03  4.22238842E-03
4.20234490E-01  -1.89714813E-03  4.23492418E-03
4.20412560E-01  -4.97674106E-03  4.23573838E-03
4.20590620E-01  6.04788327E-03  4.27633406E-03
4.20768690E-01  7.07681378E-03  4.27139315E-03
4.20946760E-01  9.70031545E-03  4.29685425E-03
4.21124830E-01  -5.48860115E-03  4.28958419E-03
4.21302890E-01  6.87327355E-03  4.31148331E-03
4.21480960E-01  9.97235816E-03  4.34801589E-03
4.21659030E-01  5.54423415E-03  4.37162192E-03
4.21837100E-01  -3.27782482E-03  4.36374056E-03
4.22015170E-01  1.59735149E-03  4.32198848E-03
4.22193230E-01  7.83989729E-03  4.36590281E-03
4.22371300E-01  2.95904061E-03  4.39801143E-03
4.22549370E-01  4.12103527E-03  4.41549056E-03
4.22727440E-01  8.65079903E-03  4.42789716E-03
4.22905500E-01  1.33249469E-02  4.44770264E-03
4.23083570E-01  8.74999228E-03  4.46046823E-03
4.23261640E-01  1.59768947E-02  4.46769379E-03
4.23439710E-01  9.66896178E-05  4.44601490E-03
4.23617770E-01  2.18089993E-04  4.47106323E-03
4.23795840E-01  4.53289459E-03  4.48201501E-03
4.23973910E-01  6.76550101E-03  4.52440020E-03
4.24151980E-01  1.02003317E-03  4.57472006E-03
4.24330040E-01  2.71493344E-03  4.54567671E-03
4.24508110E-01  -3.52101695E-03  4.54784140E-03
4.24686180E-01  -4.78331072E-03  4.55661666E-03
4.24864250E-01  -1.53388524E-02  4.53733147E-03
4.25042320E-01  5.10959518E-03  4.66425711E-03
4.25220380E-01  -9.24685532E-03  4.57390855E-03
4.25398450E-01  4.48784806E-03  4.65618068E-03
4.25576520E-01  4.71402331E-03  4.66785253E-03
4.25754590E-01  8.97015543E-03  4.68374042E-03
4.25932650E-01  -7.88621800E-03  4.65640775E-03
4.26110720E-01  4.95740865E-03  4.69541750E-03
4.26288790E-01  -6.14679074E-03  4.71714643E-03
4.26466860E-01  4.28265646E-03  4.74577111E-03
4.26644920E-01  -6.04443144E-04  4.76187499E-03
4.26822990E-01  2.23797987E-03  4.79035132E-03
4.27001060E-01  -1.96558946E-03  4.76322587E-03
4.27179130E-01  1.53862598E-03  4.76553093E-03
4.27357200E-01  -5.52538046E-03  4.82936364E-03
4.27535260E-01  6.34870927E-03  4.90156797E-03
4.27713330E-01  -1.13353799E-03  4.81548635E-03
4.27891400E-01  -3.40226496E-03  4.89870987E-03
4.28069470E-01  7.72934935E-04  4.94808161E-03
4.28247530E-01  6.96724776E-03  4.90753903E-03
4.28425600E-01  1.11259508E-02  4.99389760E-03
4.28603670E-01  4.71433593E-03  4.94881658E-03
4.28781740E-01  2.14205797E-03  4.97699684E-03
4.28959800E-01  2.43402368E-03  5.00019955E-03
4.29137870E-01  5.86388663E-03  5.05879480E-03
4.29315940E-01  4.03142655E-03  5.07305821E-03
4.29494010E-01  6.92401715E-03  5.03470557E-03
4.29672080E-01  -3.11730623E-03  5.12181121E-03
4.29850140E-01  -9.76477989E-03  5.04790225E-03
4.30028210E-01  5.12360004E-03  5.07591751E-03
4.30206280E-01  7.01754476E-03  5.18852642E-03
4.30384350E-01  -6.47751702E-03  5.12613373E-03
4.30562410E-01  7.06257236E-03  5.29694845E-03
4.30740480E-01  1.35961835E-02  5.23518613E-03
4.30918550E-01  -1.35579867E-03  5.20104969E-03
4.31096620E-01  -4.63816797E-03  5.22365751E-03
4.31274680E-01  -7.01302121E-03  5.28603082E-03
4.31452750E-01  -5.15974115E-03  5.34818743E-03
4.31630820E-01  1.69937182E-03  5.32521113E-03
4.31808890E-01  -1.07833808E-03  5.35066178E-03
4.31986950E-01  -7.31441355E-03  5.36008717E-03
4.32165020E-01  -1.28439606E-02  5.34842486E-03
4.32343090E-01  8.46861716E-03  5.44626088E-03
4.32521160E-01  -4.66554596E-03  5.38816262E-03
4.32699230E-01  3.33864136E-03  5.48064543E-03
4.32877290E-01  7.95116079E-03  5.52590839E-03
4.33055360E-01  -3.39145184E-03  5.55645444E-03
4.33233430E-01  1.74471728E-02  5.56209894E-03
4.33411500E-01  -4.15150365E-03  5.55353627E-03
4.33589560E-01  -7.00989226E-03  5.58633527E-03
4.33767630E-01  7.23948543E-03  5.62149486E-03
4.33945700E-01  -5.66657810E-03  5.63195724E-03
4.34123770E-01  1.15893281E-03  5.72756698E-03
4.34301830E-01  1.26537747E-02  5.77127521E-03
4.34479900E-01  -1.37286476E-02  5.73873025E-03
4.34657970E-01  5.11360156E-03  5.82025052E-03
4.34836040E-01  8.28737869E-03  5.83579675E-03
4.35014110E-01  -7.01945742E-03  5.81071573E-03
4.35192170E-01  2.26838182E-03  5.89039913E-03
4.35370240E-01  3.26904191E-03  6.01219101E-03
4.35548310E-01  8.32513218E-03  5.96028615E-03
4.35726380E-01  -1.46170008E-03  5.94843730E-03
4.35904440E-01  -8.97974423E-03  5.93878303E-03
4.36082510E-01  1.71887696E-03  6.08610079E-03
4.36260580E-01  -8.94164761E-03  6.10080897E-03
4.36438650E-01  -1.26944889E-03  6.05451942E-03
4.36616710E-01  4.45126211E-03  6.21587684E-03
4.36794780E-01  -9.04590436E-04  6.20366035E-03
4.36972850E-01  1.15392480E-03  6.22241329E-03
4.37150920E-01  -2.16762967E-03  6.27488144E-03
4.37328980E-01  -8.72317919E-03  6.33820367E-03
4.37507050E-01  5.39769164E-03  6.36885133E-03
4.37685120E-01  3.99621708E-03  6.43368285E-03
4.37863190E-01  -3.37875711E-03  6.50722561E-03
4.38041260E-01  -6.57042790E-03  6.39187806E-03
4.38219320E-01  -7.42696402E-03  6.55035152E-03
4.38397390E-01  8.93698486E-04  6.61808692E-03
4.38575460E-01  3.84394536E-03  6.66673778E-03
4.38753530E-01  1.17623817E-02  6.68377149E-03
4.38931590E-01  -5.54517667E-03  6.76344953E-03
4.39109660E-01  -1.14143995E-02  6.73250062E-03
4.39287730E-01  4.51575561E-03  6.84204508E-03
4.39465800E-01  -4.92020009E-03  6.82145851E-03
4.39643860E-01  -1.31082021E-02  6.92047005E-03
4.39821930E-01  1.23223139E-02  6.96331195E-03
4.40000000E-01  -3.24503316E-03  7.00042007E-03


### HEADER:
#
#{
#    "analysis": {
#        "guinier": {
#            "I0": "1.0578622110203668",
#            "I0_autorg_err": -1,
#            "I0_err": 0.004554433876266822,
#            "I0_est_err": 0.0012681442935946632,
#            "I0_fit_err": 0.004554433876266822,
#            "Rg": "58.64281187437931",
#            "Rg_autorg_err": -1,
#            "Rg_err": 0.5606294662749555,
#            "Rg_est_err": 0.232624458281233,
#            "Rg_fit_err": 0.5606294662749555,
#            "nEnd": 77,
#            "nStart": 0,
#            "qEnd": "0.01709",
#            "qRg_max": "1.0021633148229692",
#            "qRg_min": "0.19809938863001722",
#            "qStart": "0.00338",
#            "rsq": "0.7871725481322098"
#        }
#    },
#    "filename": "chNET1_delC_20191024_dimer.dat",
#    "history": {
#        "EFA": {
#            "component_number": "1",
#            "component_range": "[280, 316]",
#            "end_index": "447",
#            "input_filename": "chNET1_delC_20191024",
#            "start_index": "220"
#        }
#    }
#}
