# Supplementary material for: The dynamic nature of netrin-1 and the structural basis for glycosaminoglycan fragment-induced filament formation
Source: Nat Commun. 2023 Mar 3;14:1226. doi: 10.1038/s41467-023-36692-w (PMC9984387; doi:10.1038/s41467-023-36692-w)
Supplement: Supplementary file 3 — Supplementary Data 1 [file 41467_2023_36692_MOESM3_ESM.zip › data_SEC-SAXS/sm22113-7_sample1/sample1_dimer_18-872_213A.out]

           ####      G N O M             Version 5.0 (r14288)      ####
                                               Thu Jun 30 16:13:53 2022

           ####      Configuration                                 ####

    System Type:                   arbitrary monodisperse (job = 0)
    Minimum characteristic size:         0.0000
    Maximum characteristic size:       213.0000
    rad56:                               0.0000
    Force 0.0 at r = rmin:                  yes
    Force 0.0 at r = rmax:                  yes
    Initial alpha:                       0.0000
    Initial random seed:           419341095198
    Points in real space:                   256

    Input  1:                      ../../sample1_dimer.dat
    First data point used:                   18
    Last data point used:                   872
    Scaling coefficient:             0.1000E+01
    Experimental setup:            point collimation


           ####      Results                                       ####

    Parameter    DISCRP  OSCILL  STABIL  SYSDEV  POSITV  VALCEN  SMOOTH
    Weight        1.000   3.000   3.000   3.000   1.000   1.000   1.000
    Sigma         0.300   0.600   0.120   0.120   0.120   0.120   0.600
    Ideal         0.700   1.100   0.000   1.000   1.000   0.950   0.000
    Current       0.691   2.010   0.003   1.014   1.000   0.633   0.094
               --------------------------------------------------------
    Estimate      0.999   0.100   0.999   1.000   1.000   0.001   0.976

    Angular range:                       0.0064 to       0.1585
    Reciprocal space Rg:             0.6011E+02
    Reciprocal space I(0):           0.1056E+01

    Real space range:                    0.0000 to     213.0000
    Real space Rg:                   0.6036E+02 +-   0.2665E+00
    Real space I(0):                 0.1056E+01 +-   0.3102E-02

    Highest ALPHA (theor):           0.2542E+05
    Current ALPHA:                   0.1066E+01

    Total Estimate:                      0.7134 (a REASONABLE solution)


           ####      Experimental Data and Fit                     ####

      S          J EXP       ERROR       J REG       I REG

   0.000000E+00                                                0.105621E+01
   0.228758E-03                                                0.105614E+01
   0.457516E-03                                                0.105594E+01
   0.686273E-03                                                0.105561E+01
   0.915031E-03                                                0.105514E+01
   0.114379E-02                                                0.105453E+01
   0.137255E-02                                                0.105380E+01
   0.160130E-02                                                0.105293E+01
   0.183006E-02                                                0.105193E+01
   0.205882E-02                                                0.105079E+01
   0.228758E-02                                                0.104953E+01
   0.251634E-02                                                0.104813E+01
   0.274509E-02                                                0.104661E+01
   0.297385E-02                                                0.104495E+01
   0.320261E-02                                                0.104317E+01
   0.343137E-02                                                0.104126E+01
   0.366012E-02                                                0.103922E+01
   0.388888E-02                                                0.103706E+01
   0.411764E-02                                                0.103477E+01
   0.434640E-02                                                0.103236E+01
   0.457516E-02                                                0.102983E+01
   0.480391E-02                                                0.102718E+01
   0.503267E-02                                                0.102441E+01
   0.526143E-02                                                0.102152E+01
   0.549019E-02                                                0.101852E+01
   0.571894E-02                                                0.101540E+01
   0.594770E-02                                                0.101217E+01
   0.617646E-02                                                0.100882E+01
   0.640522E-02   0.104605E+01   0.295509E-01   0.100537E+01   0.100537E+01
   0.658329E-02   0.100705E+01   0.275198E-01   0.100261E+01   0.100261E+01
   0.676135E-02   0.102073E+01   0.261433E-01   0.999780E+00   0.999780E+00
   0.693942E-02   0.102946E+01   0.259587E-01   0.996889E+00   0.996889E+00
   0.711749E-02   0.101982E+01   0.233742E-01   0.993936E+00   0.993936E+00
   0.729556E-02   0.100799E+01   0.228982E-01   0.990921E+00   0.990921E+00
   0.747362E-02   0.954431E+00   0.220043E-01   0.987844E+00   0.987844E+00
   0.765169E-02   0.102329E+01   0.202223E-01   0.984708E+00   0.984708E+00
   0.782976E-02   0.100668E+01   0.201553E-01   0.981513E+00   0.981513E+00
   0.800783E-02   0.988012E+00   0.193921E-01   0.978259E+00   0.978259E+00
   0.818589E-02   0.974797E+00   0.183345E-01   0.974948E+00   0.974948E+00
   0.836396E-02   0.938421E+00   0.181386E-01   0.971581E+00   0.971581E+00
   0.854203E-02   0.952553E+00   0.170568E-01   0.968159E+00   0.968159E+00
   0.872010E-02   0.958126E+00   0.167155E-01   0.964683E+00   0.964683E+00
   0.889817E-02   0.936038E+00   0.166485E-01   0.961154E+00   0.961154E+00
   0.907623E-02   0.966157E+00   0.156900E-01   0.957573E+00   0.957573E+00
   0.925430E-02   0.969691E+00   0.155794E-01   0.953940E+00   0.953940E+00
   0.943237E-02   0.977684E+00   0.153371E-01   0.950258E+00   0.950258E+00
   0.961044E-02   0.953403E+00   0.143028E-01   0.946527E+00   0.946527E+00
   0.978850E-02   0.929193E+00   0.144338E-01   0.942748E+00   0.942748E+00
   0.996657E-02   0.942794E+00   0.140636E-01   0.938922E+00   0.938922E+00
   0.101446E-01   0.959332E+00   0.136549E-01   0.935051E+00   0.935051E+00
   0.103227E-01   0.949282E+00   0.134706E-01   0.931135E+00   0.931135E+00
   0.105008E-01   0.932344E+00   0.129849E-01   0.927175E+00   0.927175E+00
   0.106788E-01   0.899061E+00   0.124649E-01   0.923174E+00   0.923174E+00
   0.108569E-01   0.922746E+00   0.124349E-01   0.919131E+00   0.919131E+00
   0.110350E-01   0.902015E+00   0.119491E-01   0.915048E+00   0.915048E+00
   0.112130E-01   0.908677E+00   0.118371E-01   0.910927E+00   0.910927E+00
   0.113911E-01   0.915412E+00   0.118558E-01   0.906767E+00   0.906767E+00
   0.115692E-01   0.916353E+00   0.113505E-01   0.902572E+00   0.902572E+00
   0.117472E-01   0.880772E+00   0.112955E-01   0.898340E+00   0.898340E+00
   0.119253E-01   0.884449E+00   0.107785E-01   0.894075E+00   0.894075E+00
   0.121034E-01   0.893236E+00   0.106724E-01   0.889776E+00   0.889776E+00
   0.122815E-01   0.872665E+00   0.105809E-01   0.885446E+00   0.885446E+00
   0.124595E-01   0.864376E+00   0.103276E-01   0.881084E+00   0.881084E+00
   0.126376E-01   0.887732E+00   0.100890E-01   0.876693E+00   0.876693E+00
   0.128157E-01   0.867356E+00   0.101722E-01   0.872274E+00   0.872274E+00
   0.129937E-01   0.873721E+00   0.953222E-02   0.867828E+00   0.867828E+00
   0.131718E-01   0.847588E+00   0.966658E-02   0.863355E+00   0.863355E+00
   0.133499E-01   0.850447E+00   0.949851E-02   0.858857E+00   0.858857E+00
   0.135279E-01   0.866482E+00   0.925666E-02   0.854336E+00   0.854336E+00
   0.137060E-01   0.853639E+00   0.929735E-02   0.849792E+00   0.849792E+00
   0.138841E-01   0.839421E+00   0.913217E-02   0.845227E+00   0.845227E+00
   0.140621E-01   0.851201E+00   0.885315E-02   0.840641E+00   0.840641E+00
   0.142402E-01   0.841862E+00   0.892333E-02   0.836037E+00   0.836037E+00
   0.144183E-01   0.849468E+00   0.852757E-02   0.831414E+00   0.831414E+00
   0.145963E-01   0.818469E+00   0.846987E-02   0.826775E+00   0.826775E+00
   0.147744E-01   0.807865E+00   0.844880E-02   0.822120E+00   0.822120E+00
   0.149525E-01   0.813461E+00   0.817307E-02   0.817450E+00   0.817450E+00
   0.151305E-01   0.808702E+00   0.823708E-02   0.812767E+00   0.812767E+00
   0.153086E-01   0.802466E+00   0.794134E-02   0.808072E+00   0.808072E+00
   0.154867E-01   0.812342E+00   0.773103E-02   0.803366E+00   0.803366E+00
   0.156647E-01   0.811440E+00   0.775505E-02   0.798650E+00   0.798650E+00
   0.158428E-01   0.799023E+00   0.764147E-02   0.793924E+00   0.793924E+00
   0.160209E-01   0.792614E+00   0.743940E-02   0.789191E+00   0.789191E+00
   0.161989E-01   0.789353E+00   0.750569E-02   0.784452E+00   0.784452E+00
   0.163770E-01   0.773385E+00   0.709450E-02   0.779706E+00   0.779706E+00
   0.165551E-01   0.766902E+00   0.706033E-02   0.774956E+00   0.774956E+00
   0.167331E-01   0.773213E+00   0.700114E-02   0.770203E+00   0.770203E+00
   0.169112E-01   0.761883E+00   0.673751E-02   0.765447E+00   0.765447E+00
   0.170893E-01   0.770838E+00   0.680462E-02   0.760690E+00   0.760690E+00
   0.172673E-01   0.756480E+00   0.666131E-02   0.755932E+00   0.755932E+00
   0.174454E-01   0.754122E+00   0.639996E-02   0.751175E+00   0.751175E+00
   0.176235E-01   0.743332E+00   0.629824E-02   0.746420E+00   0.746420E+00
   0.178015E-01   0.741139E+00   0.612288E-02   0.741667E+00   0.741667E+00
   0.179796E-01   0.732615E+00   0.608567E-02   0.736918E+00   0.736918E+00
   0.181577E-01   0.726529E+00   0.605718E-02   0.732173E+00   0.732173E+00
   0.183358E-01   0.730825E+00   0.595061E-02   0.727435E+00   0.727435E+00
   0.185138E-01   0.718869E+00   0.589843E-02   0.722702E+00   0.722702E+00
   0.186919E-01   0.715744E+00   0.584229E-02   0.717977E+00   0.717977E+00
   0.188700E-01   0.723113E+00   0.573496E-02   0.713261E+00   0.713261E+00
   0.190480E-01   0.710003E+00   0.569488E-02   0.708553E+00   0.708553E+00
   0.192261E-01   0.701813E+00   0.565173E-02   0.703856E+00   0.703856E+00
   0.194042E-01   0.698486E+00   0.557548E-02   0.699170E+00   0.699170E+00
   0.195822E-01   0.691285E+00   0.560470E-02   0.694495E+00   0.694495E+00
   0.197603E-01   0.687971E+00   0.543922E-02   0.689834E+00   0.689834E+00
   0.199384E-01   0.679424E+00   0.540130E-02   0.685186E+00   0.685186E+00
   0.201164E-01   0.675526E+00   0.539619E-02   0.680552E+00   0.680552E+00
   0.202945E-01   0.671285E+00   0.532358E-02   0.675934E+00   0.675934E+00
   0.204726E-01   0.662943E+00   0.527764E-02   0.671331E+00   0.671331E+00
   0.206506E-01   0.665119E+00   0.527278E-02   0.666745E+00   0.666745E+00
   0.208287E-01   0.661470E+00   0.510596E-02   0.662177E+00   0.662177E+00
   0.210068E-01   0.660464E+00   0.516576E-02   0.657627E+00   0.657627E+00
   0.211848E-01   0.663007E+00   0.508557E-02   0.653096E+00   0.653096E+00
   0.213629E-01   0.640505E+00   0.503548E-02   0.648584E+00   0.648584E+00
   0.215410E-01   0.636177E+00   0.503183E-02   0.644093E+00   0.644093E+00
   0.217190E-01   0.636631E+00   0.495621E-02   0.639622E+00   0.639622E+00
   0.218971E-01   0.647929E+00   0.492734E-02   0.635173E+00   0.635173E+00
   0.220752E-01   0.620754E+00   0.490919E-02   0.630747E+00   0.630747E+00
   0.222532E-01   0.637622E+00   0.482426E-02   0.626343E+00   0.626343E+00
   0.224313E-01   0.624865E+00   0.482435E-02   0.621963E+00   0.621963E+00
   0.226094E-01   0.619411E+00   0.481035E-02   0.617606E+00   0.617606E+00
   0.227874E-01   0.607043E+00   0.469566E-02   0.613274E+00   0.613274E+00
   0.229655E-01   0.601487E+00   0.474908E-02   0.608968E+00   0.608968E+00
   0.231436E-01   0.606848E+00   0.466296E-02   0.604687E+00   0.604687E+00
   0.233216E-01   0.598631E+00   0.462654E-02   0.600432E+00   0.600432E+00
   0.234997E-01   0.596992E+00   0.463414E-02   0.596203E+00   0.596203E+00
   0.236778E-01   0.592554E+00   0.455344E-02   0.592002E+00   0.592002E+00
   0.238559E-01   0.587545E+00   0.453809E-02   0.587828E+00   0.587828E+00
   0.240339E-01   0.581641E+00   0.456216E-02   0.583682E+00   0.583682E+00
   0.242120E-01   0.578517E+00   0.446807E-02   0.579564E+00   0.579564E+00
   0.243901E-01   0.573552E+00   0.445678E-02   0.575475E+00   0.575475E+00
   0.245681E-01   0.573578E+00   0.443816E-02   0.571416E+00   0.571416E+00
   0.247462E-01   0.577146E+00   0.436546E-02   0.567386E+00   0.567386E+00
   0.249243E-01   0.563156E+00   0.439444E-02   0.563385E+00   0.563385E+00
   0.251023E-01   0.559797E+00   0.438072E-02   0.559415E+00   0.559415E+00
   0.252804E-01   0.554916E+00   0.431798E-02   0.555475E+00   0.555475E+00
   0.254585E-01   0.547236E+00   0.428515E-02   0.551566E+00   0.551566E+00
   0.256365E-01   0.549183E+00   0.423413E-02   0.547688E+00   0.547688E+00
   0.258146E-01   0.555533E+00   0.421421E-02   0.543841E+00   0.543841E+00
   0.259927E-01   0.548272E+00   0.425151E-02   0.540025E+00   0.540025E+00
   0.261707E-01   0.539741E+00   0.413267E-02   0.536242E+00   0.536242E+00
   0.263488E-01   0.535449E+00   0.415565E-02   0.532490E+00   0.532490E+00
   0.265269E-01   0.518982E+00   0.412601E-02   0.528770E+00   0.528770E+00
   0.267049E-01   0.534023E+00   0.407669E-02   0.525083E+00   0.525083E+00
   0.268830E-01   0.525527E+00   0.407994E-02   0.521428E+00   0.521428E+00
   0.270611E-01   0.521591E+00   0.404806E-02   0.517805E+00   0.517805E+00
   0.272391E-01   0.514590E+00   0.401311E-02   0.514215E+00   0.514215E+00
   0.274172E-01   0.507283E+00   0.401892E-02   0.510658E+00   0.510658E+00
   0.275953E-01   0.496324E+00   0.395752E-02   0.507134E+00   0.507134E+00
   0.277733E-01   0.507189E+00   0.394595E-02   0.503642E+00   0.503642E+00
   0.279514E-01   0.502655E+00   0.396371E-02   0.500184E+00   0.500184E+00
   0.281295E-01   0.495539E+00   0.387083E-02   0.496758E+00   0.496758E+00
   0.283075E-01   0.488937E+00   0.389329E-02   0.493366E+00   0.493366E+00
   0.284856E-01   0.493705E+00   0.390652E-02   0.490006E+00   0.490006E+00
   0.286637E-01   0.474570E+00   0.381533E-02   0.486680E+00   0.486680E+00
   0.288417E-01   0.477717E+00   0.382502E-02   0.483386E+00   0.483386E+00
   0.290198E-01   0.481197E+00   0.383368E-02   0.480126E+00   0.480126E+00
   0.291979E-01   0.471186E+00   0.375617E-02   0.476898E+00   0.476898E+00
   0.293759E-01   0.468269E+00   0.377931E-02   0.473703E+00   0.473703E+00
   0.295540E-01   0.473689E+00   0.376354E-02   0.470541E+00   0.470541E+00
   0.297321E-01   0.465186E+00   0.371425E-02   0.467412E+00   0.467412E+00
   0.299102E-01   0.465522E+00   0.373403E-02   0.464315E+00   0.464315E+00
   0.300882E-01   0.462384E+00   0.366643E-02   0.461251E+00   0.461251E+00
   0.302663E-01   0.456878E+00   0.368288E-02   0.458219E+00   0.458219E+00
   0.304444E-01   0.458435E+00   0.368186E-02   0.455219E+00   0.455219E+00
   0.306224E-01   0.451538E+00   0.360370E-02   0.452251E+00   0.452251E+00
   0.308005E-01   0.439900E+00   0.363730E-02   0.449315E+00   0.449315E+00
   0.309786E-01   0.447664E+00   0.358768E-02   0.446411E+00   0.446411E+00
   0.311566E-01   0.438738E+00   0.353486E-02   0.443538E+00   0.443538E+00
   0.313347E-01   0.443810E+00   0.358162E-02   0.440697E+00   0.440697E+00
   0.315128E-01   0.440171E+00   0.353850E-02   0.437886E+00   0.437886E+00
   0.316908E-01   0.440120E+00   0.351711E-02   0.435107E+00   0.435107E+00
   0.318689E-01   0.436602E+00   0.354371E-02   0.432358E+00   0.432358E+00
   0.320470E-01   0.431196E+00   0.346857E-02   0.429640E+00   0.429640E+00
   0.322250E-01   0.424641E+00   0.347817E-02   0.426951E+00   0.426951E+00
   0.324031E-01   0.427078E+00   0.346981E-02   0.424293E+00   0.424293E+00
   0.325812E-01   0.424530E+00   0.342352E-02   0.421665E+00   0.421665E+00
   0.327592E-01   0.417230E+00   0.343594E-02   0.419065E+00   0.419065E+00
   0.329373E-01   0.420984E+00   0.342570E-02   0.416495E+00   0.416495E+00
   0.331154E-01   0.410479E+00   0.338766E-02   0.413954E+00   0.413954E+00
   0.332934E-01   0.408916E+00   0.339767E-02   0.411441E+00   0.411441E+00
   0.334715E-01   0.410199E+00   0.334273E-02   0.408957E+00   0.408957E+00
   0.336496E-01   0.408955E+00   0.334976E-02   0.406500E+00   0.406500E+00
   0.338276E-01   0.402992E+00   0.335737E-02   0.404071E+00   0.404071E+00
   0.340057E-01   0.404767E+00   0.331271E-02   0.401670E+00   0.401670E+00
   0.341838E-01   0.402074E+00   0.333511E-02   0.399295E+00   0.399295E+00
   0.343618E-01   0.397856E+00   0.332540E-02   0.396947E+00   0.396947E+00
   0.345399E-01   0.392715E+00   0.325962E-02   0.394626E+00   0.394626E+00
   0.347180E-01   0.393285E+00   0.327314E-02   0.392330E+00   0.392330E+00
   0.348960E-01   0.390411E+00   0.326884E-02   0.390060E+00   0.390060E+00
   0.350741E-01   0.384578E+00   0.321619E-02   0.387815E+00   0.387815E+00
   0.352522E-01   0.386218E+00   0.325921E-02   0.385595E+00   0.385595E+00
   0.354302E-01   0.386064E+00   0.321809E-02   0.383400E+00   0.383400E+00
   0.356083E-01   0.387982E+00   0.321286E-02   0.381229E+00   0.381229E+00
   0.357864E-01   0.380546E+00   0.318438E-02   0.379081E+00   0.379081E+00
   0.359645E-01   0.381150E+00   0.315756E-02   0.376958E+00   0.376958E+00
   0.361425E-01   0.376402E+00   0.317231E-02   0.374857E+00   0.374857E+00
   0.363206E-01   0.372399E+00   0.316239E-02   0.372779E+00   0.372779E+00
   0.364987E-01   0.370297E+00   0.312541E-02   0.370724E+00   0.370724E+00
   0.366767E-01   0.369561E+00   0.313581E-02   0.368690E+00   0.368690E+00
   0.368548E-01   0.374230E+00   0.312214E-02   0.366678E+00   0.366678E+00
   0.370329E-01   0.369930E+00   0.308986E-02   0.364688E+00   0.364688E+00
   0.372109E-01   0.363583E+00   0.310419E-02   0.362718E+00   0.362718E+00
   0.373890E-01   0.357115E+00   0.306363E-02   0.360769E+00   0.360769E+00
   0.375671E-01   0.359317E+00   0.307073E-02   0.358840E+00   0.358840E+00
   0.377451E-01   0.359419E+00   0.306537E-02   0.356931E+00   0.356931E+00
   0.379232E-01   0.354874E+00   0.302893E-02   0.355041E+00   0.355041E+00
   0.381013E-01   0.354984E+00   0.303415E-02   0.353170E+00   0.353170E+00
   0.382793E-01   0.347157E+00   0.303776E-02   0.351318E+00   0.351318E+00
   0.384574E-01   0.347816E+00   0.299088E-02   0.349485E+00   0.349485E+00
   0.386355E-01   0.346826E+00   0.303355E-02   0.347669E+00   0.347669E+00
   0.388135E-01   0.345890E+00   0.299507E-02   0.345870E+00   0.345870E+00
   0.389916E-01   0.342645E+00   0.296950E-02   0.344089E+00   0.344089E+00
   0.391697E-01   0.336268E+00   0.296967E-02   0.342325E+00   0.342325E+00
   0.393477E-01   0.343399E+00   0.295135E-02   0.340577E+00   0.340577E+00
   0.395258E-01   0.338268E+00   0.294449E-02   0.338845E+00   0.338845E+00
   0.397039E-01   0.337544E+00   0.295474E-02   0.337129E+00   0.337129E+00
   0.398819E-01   0.335447E+00   0.292030E-02   0.335429E+00   0.335429E+00
   0.400600E-01   0.332301E+00   0.292419E-02   0.333743E+00   0.333743E+00
   0.402381E-01   0.328465E+00   0.291896E-02   0.332072E+00   0.332072E+00
   0.404161E-01   0.324463E+00   0.286717E-02   0.330416E+00   0.330416E+00
   0.405942E-01   0.327845E+00   0.290357E-02   0.328773E+00   0.328773E+00
   0.407723E-01   0.327713E+00   0.288616E-02   0.327144E+00   0.327144E+00
   0.409503E-01   0.324590E+00   0.284653E-02   0.325529E+00   0.325529E+00
   0.411284E-01   0.323749E+00   0.287724E-02   0.323926E+00   0.323926E+00
   0.413065E-01   0.314424E+00   0.282438E-02   0.322337E+00   0.322337E+00
   0.414846E-01   0.314982E+00   0.281584E-02   0.320759E+00   0.320759E+00
   0.416626E-01   0.319881E+00   0.284323E-02   0.319194E+00   0.319194E+00
   0.418407E-01   0.321319E+00   0.279870E-02   0.317640E+00   0.317640E+00
   0.420188E-01   0.318743E+00   0.282693E-02   0.316098E+00   0.316098E+00
   0.421968E-01   0.318363E+00   0.282148E-02   0.314567E+00   0.314567E+00
   0.423749E-01   0.316713E+00   0.278918E-02   0.313047E+00   0.313047E+00
   0.425530E-01   0.313044E+00   0.278727E-02   0.311538E+00   0.311538E+00
   0.427310E-01   0.312917E+00   0.277659E-02   0.310039E+00   0.310039E+00
   0.429091E-01   0.305233E+00   0.274737E-02   0.308549E+00   0.308549E+00
   0.430872E-01   0.305302E+00   0.277279E-02   0.307070E+00   0.307070E+00
   0.432652E-01   0.302162E+00   0.274536E-02   0.305600E+00   0.305600E+00
   0.434433E-01   0.301093E+00   0.273572E-02   0.304139E+00   0.304139E+00
   0.436214E-01   0.302171E+00   0.275199E-02   0.302687E+00   0.302687E+00
   0.437994E-01   0.301331E+00   0.270690E-02   0.301244E+00   0.301244E+00
   0.439775E-01   0.297501E+00   0.272330E-02   0.299810E+00   0.299810E+00
   0.441556E-01   0.295293E+00   0.274487E-02   0.298383E+00   0.298383E+00
   0.443336E-01   0.299335E+00   0.275124E-02   0.296965E+00   0.296965E+00
   0.445117E-01   0.296016E+00   0.276928E-02   0.295554E+00   0.295554E+00
   0.446898E-01   0.288191E+00   0.275505E-02   0.294151E+00   0.294151E+00
   0.448678E-01   0.293195E+00   0.274201E-02   0.292755E+00   0.292755E+00
   0.450459E-01   0.294513E+00   0.278970E-02   0.291367E+00   0.291367E+00
   0.452240E-01   0.288379E+00   0.276066E-02   0.289985E+00   0.289985E+00
   0.454020E-01   0.289866E+00   0.278699E-02   0.288610E+00   0.288610E+00
   0.455801E-01   0.290816E+00   0.276484E-02   0.287241E+00   0.287241E+00
   0.457582E-01   0.290192E+00   0.276163E-02   0.285879E+00   0.285879E+00
   0.459362E-01   0.282177E+00   0.275501E-02   0.284523E+00   0.284523E+00
   0.461143E-01   0.286499E+00   0.278047E-02   0.283173E+00   0.283173E+00
   0.462924E-01   0.287416E+00   0.274066E-02   0.281829E+00   0.281829E+00
   0.464704E-01   0.279782E+00   0.277378E-02   0.280491E+00   0.280491E+00
   0.466485E-01   0.272031E+00   0.272178E-02   0.279158E+00   0.279158E+00
   0.468266E-01   0.277028E+00   0.274654E-02   0.277831E+00   0.277831E+00
   0.470046E-01   0.276056E+00   0.274982E-02   0.276509E+00   0.276509E+00
   0.471827E-01   0.282027E+00   0.274162E-02   0.275192E+00   0.275192E+00
   0.473608E-01   0.279499E+00   0.275086E-02   0.273880E+00   0.273880E+00
   0.475389E-01   0.271227E+00   0.273674E-02   0.272573E+00   0.272573E+00
   0.477169E-01   0.267373E+00   0.271329E-02   0.271270E+00   0.271270E+00
   0.478950E-01   0.267631E+00   0.274605E-02   0.269972E+00   0.269972E+00
   0.480731E-01   0.269526E+00   0.274163E-02   0.268679E+00   0.268679E+00
   0.482511E-01   0.267831E+00   0.270240E-02   0.267390E+00   0.267390E+00
   0.484292E-01   0.267741E+00   0.273450E-02   0.266106E+00   0.266106E+00
   0.486073E-01   0.264081E+00   0.270680E-02   0.264826E+00   0.264826E+00
   0.487853E-01   0.257702E+00   0.270721E-02   0.263550E+00   0.263550E+00
   0.489634E-01   0.267534E+00   0.273018E-02   0.262278E+00   0.262278E+00
   0.491415E-01   0.256654E+00   0.269784E-02   0.261010E+00   0.261010E+00
   0.493195E-01   0.262227E+00   0.271302E-02   0.259747E+00   0.259747E+00
   0.494976E-01   0.259107E+00   0.271270E-02   0.258487E+00   0.258487E+00
   0.496757E-01   0.255963E+00   0.267301E-02   0.257231E+00   0.257231E+00
   0.498537E-01   0.255613E+00   0.270296E-02   0.255978E+00   0.255978E+00
   0.500318E-01   0.251464E+00   0.269495E-02   0.254730E+00   0.254730E+00
   0.502099E-01   0.255571E+00   0.268811E-02   0.253485E+00   0.253485E+00
   0.503879E-01   0.249781E+00   0.268935E-02   0.252244E+00   0.252244E+00
   0.505660E-01   0.247944E+00   0.267567E-02   0.251007E+00   0.251007E+00
   0.507441E-01   0.247812E+00   0.265419E-02   0.249773E+00   0.249773E+00
   0.509221E-01   0.253280E+00   0.272928E-02   0.248543E+00   0.248543E+00
   0.511002E-01   0.243437E+00   0.266203E-02   0.247316E+00   0.247316E+00
   0.512783E-01   0.242553E+00   0.267760E-02   0.246093E+00   0.246093E+00
   0.514563E-01   0.242697E+00   0.267104E-02   0.244874E+00   0.244874E+00
   0.516344E-01   0.241239E+00   0.263225E-02   0.243658E+00   0.243658E+00
   0.518125E-01   0.243403E+00   0.265487E-02   0.242446E+00   0.242446E+00
   0.519905E-01   0.238621E+00   0.263811E-02   0.241237E+00   0.241237E+00
   0.521686E-01   0.244109E+00   0.261210E-02   0.240032E+00   0.240032E+00
   0.523467E-01   0.242208E+00   0.263105E-02   0.238830E+00   0.238830E+00
   0.525247E-01   0.239021E+00   0.261755E-02   0.237632E+00   0.237632E+00
   0.527028E-01   0.237148E+00   0.260080E-02   0.236438E+00   0.236438E+00
   0.528809E-01   0.233204E+00   0.259710E-02   0.235247E+00   0.235247E+00
   0.530589E-01   0.236197E+00   0.258730E-02   0.234060E+00   0.234060E+00
   0.532370E-01   0.233061E+00   0.259474E-02   0.232877E+00   0.232877E+00
   0.534151E-01   0.230823E+00   0.257774E-02   0.231697E+00   0.231697E+00
   0.535932E-01   0.231968E+00   0.257969E-02   0.230521E+00   0.230521E+00
   0.537712E-01   0.228929E+00   0.258287E-02   0.229349E+00   0.229349E+00
   0.539493E-01   0.235429E+00   0.258462E-02   0.228181E+00   0.228181E+00
   0.541274E-01   0.217194E+00   0.253456E-02   0.227016E+00   0.227016E+00
   0.543054E-01   0.228743E+00   0.258769E-02   0.225855E+00   0.225855E+00
   0.544835E-01   0.222029E+00   0.255378E-02   0.224699E+00   0.224699E+00
   0.546616E-01   0.223190E+00   0.255310E-02   0.223546E+00   0.223546E+00
   0.548396E-01   0.224014E+00   0.255734E-02   0.222397E+00   0.222397E+00
   0.550177E-01   0.229141E+00   0.254728E-02   0.221252E+00   0.221252E+00
   0.551958E-01   0.220972E+00   0.254674E-02   0.220112E+00   0.220112E+00
   0.553738E-01   0.224391E+00   0.255466E-02   0.218975E+00   0.218975E+00
   0.555519E-01   0.223969E+00   0.252307E-02   0.217843E+00   0.217843E+00
   0.557300E-01   0.208601E+00   0.253002E-02   0.216715E+00   0.216715E+00
   0.559080E-01   0.208893E+00   0.253517E-02   0.215591E+00   0.215591E+00
   0.560861E-01   0.217380E+00   0.250403E-02   0.214472E+00   0.214472E+00
   0.562642E-01   0.212880E+00   0.252832E-02   0.213357E+00   0.213357E+00
   0.564422E-01   0.216222E+00   0.251326E-02   0.212246E+00   0.212246E+00
   0.566203E-01   0.211098E+00   0.250391E-02   0.211141E+00   0.211141E+00
   0.567984E-01   0.208574E+00   0.250755E-02   0.210039E+00   0.210039E+00
   0.569764E-01   0.212736E+00   0.249841E-02   0.208942E+00   0.208942E+00
   0.571545E-01   0.206939E+00   0.249877E-02   0.207850E+00   0.207850E+00
   0.573326E-01   0.212768E+00   0.250893E-02   0.206763E+00   0.206763E+00
   0.575106E-01   0.204616E+00   0.246920E-02   0.205681E+00   0.205681E+00
   0.576887E-01   0.202640E+00   0.249740E-02   0.204603E+00   0.204603E+00
   0.578668E-01   0.207348E+00   0.249758E-02   0.203530E+00   0.203530E+00
   0.580448E-01   0.203364E+00   0.246270E-02   0.202463E+00   0.202463E+00
   0.582229E-01   0.198286E+00   0.247791E-02   0.201400E+00   0.201400E+00
   0.584010E-01   0.199230E+00   0.246876E-02   0.200342E+00   0.200342E+00
   0.585790E-01   0.202883E+00   0.246363E-02   0.199290E+00   0.199290E+00
   0.587571E-01   0.195846E+00   0.246792E-02   0.198243E+00   0.198243E+00
   0.589352E-01   0.200769E+00   0.245445E-02   0.197201E+00   0.197201E+00
   0.591132E-01   0.198184E+00   0.246446E-02   0.196164E+00   0.196164E+00
   0.592913E-01   0.193418E+00   0.246285E-02   0.195133E+00   0.195133E+00
   0.594694E-01   0.195881E+00   0.243643E-02   0.194107E+00   0.194107E+00
   0.596475E-01   0.195976E+00   0.245534E-02   0.193087E+00   0.193087E+00
   0.598255E-01   0.191261E+00   0.245447E-02   0.192072E+00   0.192072E+00
   0.600036E-01   0.194808E+00   0.241888E-02   0.191062E+00   0.191062E+00
   0.601817E-01   0.188754E+00   0.243594E-02   0.190059E+00   0.190059E+00
   0.603597E-01   0.191078E+00   0.244000E-02   0.189060E+00   0.189060E+00
   0.605378E-01   0.187621E+00   0.241396E-02   0.188068E+00   0.188068E+00
   0.607159E-01   0.184309E+00   0.242717E-02   0.187081E+00   0.187081E+00
   0.608939E-01   0.190524E+00   0.241750E-02   0.186100E+00   0.186100E+00
   0.610720E-01   0.185848E+00   0.241624E-02   0.185125E+00   0.185125E+00
   0.612501E-01   0.177737E+00   0.241035E-02   0.184156E+00   0.184156E+00
   0.614281E-01   0.185192E+00   0.239794E-02   0.183193E+00   0.183193E+00
   0.616062E-01   0.181950E+00   0.241093E-02   0.182235E+00   0.182235E+00
   0.617843E-01   0.183590E+00   0.241422E-02   0.181284E+00   0.181284E+00
   0.619623E-01   0.178831E+00   0.237746E-02   0.180338E+00   0.180338E+00
   0.621404E-01   0.182899E+00   0.240521E-02   0.179398E+00   0.179398E+00
   0.623185E-01   0.179898E+00   0.238029E-02   0.178465E+00   0.178465E+00
   0.624965E-01   0.170697E+00   0.237427E-02   0.177537E+00   0.177537E+00
   0.626746E-01   0.170980E+00   0.237693E-02   0.176616E+00   0.176616E+00
   0.628527E-01   0.179133E+00   0.237027E-02   0.175701E+00   0.175701E+00
   0.630307E-01   0.170328E+00   0.237231E-02   0.174792E+00   0.174792E+00
   0.632088E-01   0.173386E+00   0.238420E-02   0.173889E+00   0.173889E+00
   0.633869E-01   0.172809E+00   0.234566E-02   0.172992E+00   0.172992E+00
   0.635649E-01   0.170327E+00   0.237022E-02   0.172101E+00   0.172101E+00
   0.637430E-01   0.170528E+00   0.236323E-02   0.171216E+00   0.171216E+00
   0.639211E-01   0.171226E+00   0.234965E-02   0.170338E+00   0.170338E+00
   0.640991E-01   0.172354E+00   0.236418E-02   0.169466E+00   0.169466E+00
   0.642772E-01   0.169550E+00   0.235632E-02   0.168600E+00   0.168600E+00
   0.644553E-01   0.167491E+00   0.233336E-02   0.167740E+00   0.167740E+00
   0.646333E-01   0.166306E+00   0.235357E-02   0.166887E+00   0.166887E+00
   0.648114E-01   0.164784E+00   0.232633E-02   0.166039E+00   0.166039E+00
   0.649895E-01   0.166848E+00   0.234476E-02   0.165198E+00   0.165198E+00
   0.651676E-01   0.161911E+00   0.233744E-02   0.164363E+00   0.164363E+00
   0.653456E-01   0.163888E+00   0.231079E-02   0.163534E+00   0.163534E+00
   0.655237E-01   0.162024E+00   0.234062E-02   0.162711E+00   0.162711E+00
   0.657018E-01   0.161560E+00   0.233120E-02   0.161894E+00   0.161894E+00
   0.658798E-01   0.159498E+00   0.230442E-02   0.161084E+00   0.161084E+00
   0.660579E-01   0.156846E+00   0.232306E-02   0.160279E+00   0.160279E+00
   0.662360E-01   0.159800E+00   0.230604E-02   0.159481E+00   0.159481E+00
   0.664140E-01   0.164813E+00   0.231892E-02   0.158689E+00   0.158689E+00
   0.665921E-01   0.155214E+00   0.231783E-02   0.157903E+00   0.157903E+00
   0.667702E-01   0.154357E+00   0.229425E-02   0.157123E+00   0.157123E+00
   0.669482E-01   0.153262E+00   0.229128E-02   0.156348E+00   0.156348E+00
   0.671263E-01   0.153899E+00   0.230071E-02   0.155580E+00   0.155580E+00
   0.673044E-01   0.154489E+00   0.227847E-02   0.154818E+00   0.154818E+00
   0.674824E-01   0.154784E+00   0.230093E-02   0.154061E+00   0.154061E+00
   0.676605E-01   0.154799E+00   0.228838E-02   0.153311E+00   0.153311E+00
   0.678386E-01   0.151078E+00   0.226360E-02   0.152566E+00   0.152566E+00
   0.680166E-01   0.149758E+00   0.227956E-02   0.151827E+00   0.151827E+00
   0.681947E-01   0.146843E+00   0.226961E-02   0.151094E+00   0.151094E+00
   0.683728E-01   0.155603E+00   0.228359E-02   0.150367E+00   0.150367E+00
   0.685508E-01   0.152859E+00   0.228698E-02   0.149645E+00   0.149645E+00
   0.687289E-01   0.152348E+00   0.226692E-02   0.148929E+00   0.148929E+00
   0.689070E-01   0.145888E+00   0.226767E-02   0.148218E+00   0.148218E+00
   0.690850E-01   0.148760E+00   0.227327E-02   0.147513E+00   0.147513E+00
   0.692631E-01   0.145813E+00   0.225220E-02   0.146813E+00   0.146813E+00
   0.694412E-01   0.140353E+00   0.225492E-02   0.146119E+00   0.146119E+00
   0.696192E-01   0.143772E+00   0.225395E-02   0.145430E+00   0.145430E+00
   0.697973E-01   0.145613E+00   0.224821E-02   0.144746E+00   0.144746E+00
   0.699754E-01   0.144849E+00   0.224579E-02   0.144068E+00   0.144068E+00
   0.701534E-01   0.140044E+00   0.224110E-02   0.143395E+00   0.143395E+00
   0.703315E-01   0.145068E+00   0.223812E-02   0.142727E+00   0.142727E+00
   0.705096E-01   0.139906E+00   0.223319E-02   0.142064E+00   0.142064E+00
   0.706876E-01   0.139772E+00   0.223231E-02   0.141406E+00   0.141406E+00
   0.708657E-01   0.141748E+00   0.223436E-02   0.140754E+00   0.140754E+00
   0.710438E-01   0.141457E+00   0.223445E-02   0.140106E+00   0.140106E+00
   0.712219E-01   0.139689E+00   0.221763E-02   0.139463E+00   0.139463E+00
   0.713999E-01   0.137479E+00   0.221694E-02   0.138824E+00   0.138824E+00
   0.715780E-01   0.138275E+00   0.223006E-02   0.138191E+00   0.138191E+00
   0.717561E-01   0.138918E+00   0.220526E-02   0.137562E+00   0.137562E+00
   0.719341E-01   0.137308E+00   0.222283E-02   0.136937E+00   0.136937E+00
   0.721122E-01   0.137255E+00   0.221478E-02   0.136317E+00   0.136317E+00
   0.722903E-01   0.135595E+00   0.220322E-02   0.135702E+00   0.135702E+00
   0.724683E-01   0.130716E+00   0.219532E-02   0.135091E+00   0.135091E+00
   0.726464E-01   0.131818E+00   0.219695E-02   0.134484E+00   0.134484E+00
   0.728245E-01   0.134946E+00   0.219723E-02   0.133882E+00   0.133882E+00
   0.730025E-01   0.128673E+00   0.219963E-02   0.133283E+00   0.133283E+00
   0.731806E-01   0.136403E+00   0.219663E-02   0.132689E+00   0.132689E+00
   0.733587E-01   0.133400E+00   0.218724E-02   0.132099E+00   0.132099E+00
   0.735367E-01   0.138691E+00   0.220195E-02   0.131513E+00   0.131513E+00
   0.737148E-01   0.133443E+00   0.218159E-02   0.130931E+00   0.130931E+00
   0.738929E-01   0.128626E+00   0.217383E-02   0.130352E+00   0.130352E+00
   0.740709E-01   0.128268E+00   0.218528E-02   0.129778E+00   0.129778E+00
   0.742490E-01   0.130262E+00   0.218423E-02   0.129207E+00   0.129207E+00
   0.744271E-01   0.129779E+00   0.216983E-02   0.128639E+00   0.128639E+00
   0.746051E-01   0.125008E+00   0.217042E-02   0.128075E+00   0.128075E+00
   0.747832E-01   0.131964E+00   0.216201E-02   0.127515E+00   0.127515E+00
   0.749613E-01   0.124522E+00   0.216864E-02   0.126958E+00   0.126958E+00
   0.751393E-01   0.126316E+00   0.215554E-02   0.126405E+00   0.126405E+00
   0.753174E-01   0.125064E+00   0.216059E-02   0.125854E+00   0.125854E+00
   0.754955E-01   0.129900E+00   0.217085E-02   0.125307E+00   0.125307E+00
   0.756735E-01   0.122258E+00   0.215570E-02   0.124763E+00   0.124763E+00
   0.758516E-01   0.124314E+00   0.214694E-02   0.124222E+00   0.124222E+00
   0.760297E-01   0.126166E+00   0.214289E-02   0.123685E+00   0.123685E+00
   0.762077E-01   0.124222E+00   0.215026E-02   0.123150E+00   0.123150E+00
   0.763858E-01   0.122750E+00   0.215072E-02   0.122618E+00   0.122618E+00
   0.765639E-01   0.123203E+00   0.214755E-02   0.122088E+00   0.122088E+00
   0.767419E-01   0.123348E+00   0.213394E-02   0.121562E+00   0.121562E+00
   0.769200E-01   0.120368E+00   0.214253E-02   0.121038E+00   0.121038E+00
   0.770981E-01   0.119622E+00   0.214017E-02   0.120517E+00   0.120517E+00
   0.772762E-01   0.118501E+00   0.212413E-02   0.119998E+00   0.119998E+00
   0.774542E-01   0.121755E+00   0.212944E-02   0.119482E+00   0.119482E+00
   0.776323E-01   0.118644E+00   0.212965E-02   0.118968E+00   0.118968E+00
   0.778104E-01   0.119960E+00   0.211955E-02   0.118457E+00   0.118457E+00
   0.779884E-01   0.120327E+00   0.212566E-02   0.117948E+00   0.117948E+00
   0.781665E-01   0.116413E+00   0.210632E-02   0.117441E+00   0.117441E+00
   0.783446E-01   0.119224E+00   0.211818E-02   0.116937E+00   0.116937E+00
   0.785226E-01   0.120061E+00   0.211805E-02   0.116434E+00   0.116434E+00
   0.787007E-01   0.115107E+00   0.210711E-02   0.115934E+00   0.115934E+00
   0.788788E-01   0.116328E+00   0.211572E-02   0.115435E+00   0.115435E+00
   0.790568E-01   0.113369E+00   0.211008E-02   0.114939E+00   0.114939E+00
   0.792349E-01   0.114393E+00   0.210209E-02   0.114445E+00   0.114445E+00
   0.794130E-01   0.117503E+00   0.211009E-02   0.113952E+00   0.113952E+00
   0.795910E-01   0.115329E+00   0.209430E-02   0.113461E+00   0.113461E+00
   0.797691E-01   0.109322E+00   0.210187E-02   0.112972E+00   0.112972E+00
   0.799472E-01   0.113317E+00   0.209434E-02   0.112485E+00   0.112485E+00
   0.801252E-01   0.112410E+00   0.209079E-02   0.112000E+00   0.112000E+00
   0.803033E-01   0.112747E+00   0.209167E-02   0.111516E+00   0.111516E+00
   0.804814E-01   0.111488E+00   0.207792E-02   0.111033E+00   0.111033E+00
   0.806594E-01   0.109114E+00   0.207987E-02   0.110553E+00   0.110553E+00
   0.808375E-01   0.111600E+00   0.210276E-02   0.110073E+00   0.110073E+00
   0.810156E-01   0.109292E+00   0.207594E-02   0.109596E+00   0.109596E+00
   0.811936E-01   0.108462E+00   0.207241E-02   0.109119E+00   0.109119E+00
   0.813717E-01   0.106956E+00   0.207824E-02   0.108644E+00   0.108644E+00
   0.815498E-01   0.109012E+00   0.206384E-02   0.108171E+00   0.108171E+00
   0.817278E-01   0.106740E+00   0.206867E-02   0.107698E+00   0.107698E+00
   0.819059E-01   0.108061E+00   0.207223E-02   0.107227E+00   0.107227E+00
   0.820840E-01   0.108651E+00   0.206476E-02   0.106757E+00   0.106757E+00
   0.822620E-01   0.108692E+00   0.206697E-02   0.106289E+00   0.106289E+00
   0.824401E-01   0.104107E+00   0.205951E-02   0.105822E+00   0.105822E+00
   0.826182E-01   0.103888E+00   0.205068E-02   0.105355E+00   0.105355E+00
   0.827962E-01   0.101781E+00   0.205095E-02   0.104890E+00   0.104890E+00
   0.829743E-01   0.996173E-01   0.204512E-02   0.104426E+00   0.104426E+00
   0.831524E-01   0.105224E+00   0.205529E-02   0.103963E+00   0.103963E+00
   0.833305E-01   0.102808E+00   0.205001E-02   0.103502E+00   0.103502E+00
   0.835085E-01   0.101420E+00   0.204196E-02   0.103041E+00   0.103041E+00
   0.836866E-01   0.105285E+00   0.205060E-02   0.102581E+00   0.102581E+00
   0.838647E-01   0.102239E+00   0.203847E-02   0.102122E+00   0.102122E+00
   0.840427E-01   0.100049E+00   0.203187E-02   0.101664E+00   0.101664E+00
   0.842208E-01   0.986620E-01   0.204502E-02   0.101208E+00   0.101208E+00
   0.843989E-01   0.101851E+00   0.203184E-02   0.100752E+00   0.100752E+00
   0.845769E-01   0.100646E+00   0.203012E-02   0.100297E+00   0.100297E+00
   0.847550E-01   0.963324E-01   0.202702E-02   0.998426E-01   0.998426E-01
   0.849331E-01   0.986097E-01   0.202319E-02   0.993894E-01   0.993894E-01
   0.851111E-01   0.100542E+00   0.202020E-02   0.989372E-01   0.989372E-01
   0.852892E-01   0.929382E-01   0.201633E-02   0.984857E-01   0.984857E-01
   0.854673E-01   0.971352E-01   0.201740E-02   0.980352E-01   0.980352E-01
   0.856453E-01   0.963194E-01   0.202389E-02   0.975855E-01   0.975855E-01
   0.858234E-01   0.101142E+00   0.202368E-02   0.971366E-01   0.971366E-01
   0.860015E-01   0.921051E-01   0.200713E-02   0.966886E-01   0.966886E-01
   0.861795E-01   0.949933E-01   0.200610E-02   0.962415E-01   0.962415E-01
   0.863576E-01   0.935450E-01   0.200730E-02   0.957952E-01   0.957952E-01
   0.865357E-01   0.101487E+00   0.201235E-02   0.953497E-01   0.953497E-01
   0.867137E-01   0.941026E-01   0.200794E-02   0.949050E-01   0.949050E-01
   0.868918E-01   0.926896E-01   0.199903E-02   0.944612E-01   0.944612E-01
   0.870699E-01   0.955304E-01   0.200103E-02   0.940182E-01   0.940182E-01
   0.872479E-01   0.981870E-01   0.200348E-02   0.935760E-01   0.935760E-01
   0.874260E-01   0.942342E-01   0.198631E-02   0.931346E-01   0.931346E-01
   0.876041E-01   0.879093E-01   0.199643E-02   0.926941E-01   0.926941E-01
   0.877821E-01   0.926262E-01   0.199148E-02   0.922545E-01   0.922545E-01
   0.879602E-01   0.912406E-01   0.198446E-02   0.918156E-01   0.918156E-01
   0.881383E-01   0.923034E-01   0.199860E-02   0.913776E-01   0.913776E-01
   0.883163E-01   0.910852E-01   0.197998E-02   0.909405E-01   0.909405E-01
   0.884944E-01   0.915874E-01   0.197380E-02   0.905042E-01   0.905042E-01
   0.886725E-01   0.901623E-01   0.198717E-02   0.900688E-01   0.900688E-01
   0.888506E-01   0.928729E-01   0.196830E-02   0.896345E-01   0.896345E-01
   0.890286E-01   0.896595E-01   0.198691E-02   0.892007E-01   0.892007E-01
   0.892067E-01   0.887404E-01   0.198078E-02   0.887679E-01   0.887679E-01
   0.893848E-01   0.852236E-01   0.196164E-02   0.883360E-01   0.883360E-01
   0.895628E-01   0.886760E-01   0.197195E-02   0.879051E-01   0.879051E-01
   0.897409E-01   0.847512E-01   0.196570E-02   0.874751E-01   0.874751E-01
   0.899190E-01   0.881510E-01   0.196023E-02   0.870460E-01   0.870460E-01
   0.900970E-01   0.822402E-01   0.197131E-02   0.866178E-01   0.866178E-01
   0.902751E-01   0.942578E-01   0.197160E-02   0.861907E-01   0.861907E-01
   0.904532E-01   0.825723E-01   0.194946E-02   0.857645E-01   0.857645E-01
   0.906312E-01   0.852562E-01   0.195075E-02   0.853393E-01   0.853393E-01
   0.908093E-01   0.847978E-01   0.195309E-02   0.849151E-01   0.849151E-01
   0.909874E-01   0.874205E-01   0.195726E-02   0.844919E-01   0.844919E-01
   0.911654E-01   0.866863E-01   0.195385E-02   0.840697E-01   0.840697E-01
   0.913435E-01   0.874683E-01   0.195002E-02   0.836486E-01   0.836486E-01
   0.915216E-01   0.818380E-01   0.194499E-02   0.832286E-01   0.832286E-01
   0.916996E-01   0.860861E-01   0.194190E-02   0.828096E-01   0.828096E-01
   0.918777E-01   0.830673E-01   0.193207E-02   0.823917E-01   0.823917E-01
   0.920558E-01   0.800806E-01   0.195060E-02   0.819750E-01   0.819750E-01
   0.922338E-01   0.831420E-01   0.193170E-02   0.815594E-01   0.815594E-01
   0.924119E-01   0.825067E-01   0.194364E-02   0.811449E-01   0.811449E-01
   0.925900E-01   0.807966E-01   0.193485E-02   0.807316E-01   0.807316E-01
   0.927680E-01   0.789538E-01   0.192390E-02   0.803194E-01   0.803194E-01
   0.929461E-01   0.757802E-01   0.193125E-02   0.799085E-01   0.799085E-01
   0.931242E-01   0.831135E-01   0.193297E-02   0.794988E-01   0.794988E-01
   0.933022E-01   0.772637E-01   0.191383E-02   0.790903E-01   0.790903E-01
   0.934803E-01   0.771716E-01   0.194957E-02   0.786830E-01   0.786830E-01
   0.936584E-01   0.828486E-01   0.196357E-02   0.782771E-01   0.782771E-01
   0.938364E-01   0.779346E-01   0.196853E-02   0.778724E-01   0.778724E-01
   0.940145E-01   0.792371E-01   0.197926E-02   0.774690E-01   0.774690E-01
   0.941926E-01   0.797082E-01   0.198006E-02   0.770670E-01   0.770670E-01
   0.943706E-01   0.744643E-01   0.197792E-02   0.766662E-01   0.766662E-01
   0.945487E-01   0.762884E-01   0.199084E-02   0.762669E-01   0.762669E-01
   0.947268E-01   0.775499E-01   0.198682E-02   0.758689E-01   0.758689E-01
   0.949049E-01   0.762010E-01   0.200454E-02   0.754723E-01   0.754723E-01
   0.950829E-01   0.736638E-01   0.200119E-02   0.750771E-01   0.750771E-01
   0.952610E-01   0.742539E-01   0.198782E-02   0.746834E-01   0.746834E-01
   0.954391E-01   0.744633E-01   0.201346E-02   0.742910E-01   0.742910E-01
   0.956171E-01   0.710521E-01   0.200594E-02   0.739002E-01   0.739002E-01
   0.957952E-01   0.722773E-01   0.201076E-02   0.735108E-01   0.735108E-01
   0.959733E-01   0.759114E-01   0.202554E-02   0.731229E-01   0.731229E-01
   0.961513E-01   0.702982E-01   0.201033E-02   0.727366E-01   0.727366E-01
   0.963294E-01   0.708667E-01   0.201245E-02   0.723517E-01   0.723517E-01
   0.965075E-01   0.692174E-01   0.202181E-02   0.719684E-01   0.719684E-01
   0.966855E-01   0.718028E-01   0.201143E-02   0.715867E-01   0.715867E-01
   0.968636E-01   0.703275E-01   0.205699E-02   0.712065E-01   0.712065E-01
   0.970417E-01   0.735010E-01   0.208098E-02   0.708279E-01   0.708279E-01
   0.972197E-01   0.673608E-01   0.207978E-02   0.704509E-01   0.704509E-01
   0.973978E-01   0.689469E-01   0.210484E-02   0.700756E-01   0.700756E-01
   0.975759E-01   0.697757E-01   0.209881E-02   0.697019E-01   0.697019E-01
   0.977539E-01   0.727426E-01   0.211881E-02   0.693298E-01   0.693298E-01
   0.979320E-01   0.662143E-01   0.214042E-02   0.689594E-01   0.689594E-01
   0.981101E-01   0.673718E-01   0.213331E-02   0.685906E-01   0.685906E-01
   0.982881E-01   0.681207E-01   0.215695E-02   0.682236E-01   0.682236E-01
   0.984662E-01   0.676736E-01   0.216216E-02   0.678582E-01   0.678582E-01
   0.986443E-01   0.670144E-01   0.214101E-02   0.674946E-01   0.674946E-01
   0.988223E-01   0.667153E-01   0.213302E-02   0.671327E-01   0.671327E-01
   0.990004E-01   0.666832E-01   0.212270E-02   0.667725E-01   0.667725E-01
   0.991785E-01   0.672560E-01   0.211573E-02   0.664140E-01   0.664140E-01
   0.993565E-01   0.649884E-01   0.212892E-02   0.660573E-01   0.660573E-01
   0.995346E-01   0.636103E-01   0.209748E-02   0.657024E-01   0.657024E-01
   0.997127E-01   0.673193E-01   0.211087E-02   0.653493E-01   0.653493E-01
   0.998907E-01   0.658851E-01   0.211219E-02   0.649979E-01   0.649979E-01
   0.100069E+00   0.601692E-01   0.208461E-02   0.646484E-01   0.646484E-01
   0.100247E+00   0.667813E-01   0.211833E-02   0.643006E-01   0.643006E-01
   0.100425E+00   0.612236E-01   0.209717E-02   0.639547E-01   0.639547E-01
   0.100603E+00   0.639250E-01   0.210080E-02   0.636106E-01   0.636106E-01
   0.100781E+00   0.642019E-01   0.210054E-02   0.632683E-01   0.632683E-01
   0.100959E+00   0.637049E-01   0.209535E-02   0.629278E-01   0.629278E-01
   0.101137E+00   0.638339E-01   0.209067E-02   0.625892E-01   0.625892E-01
   0.101315E+00   0.634394E-01   0.211136E-02   0.622524E-01   0.622524E-01
   0.101493E+00   0.573706E-01   0.209528E-02   0.619175E-01   0.619175E-01
   0.101671E+00   0.622742E-01   0.210444E-02   0.615845E-01   0.615845E-01
   0.101849E+00   0.652881E-01   0.210679E-02   0.612533E-01   0.612533E-01
   0.102028E+00   0.581196E-01   0.208466E-02   0.609240E-01   0.609240E-01
   0.102206E+00   0.620561E-01   0.210367E-02   0.605966E-01   0.605966E-01
   0.102384E+00   0.626074E-01   0.210822E-02   0.602710E-01   0.602710E-01
   0.102562E+00   0.602001E-01   0.208608E-02   0.599473E-01   0.599473E-01
   0.102740E+00   0.592367E-01   0.212026E-02   0.596255E-01   0.596255E-01
   0.102918E+00   0.610165E-01   0.209367E-02   0.593056E-01   0.593056E-01
   0.103096E+00   0.610032E-01   0.210096E-02   0.589877E-01   0.589877E-01
   0.103274E+00   0.614039E-01   0.211303E-02   0.586715E-01   0.586715E-01
   0.103452E+00   0.582368E-01   0.208369E-02   0.583573E-01   0.583573E-01
   0.103630E+00   0.576921E-01   0.209241E-02   0.580450E-01   0.580450E-01
   0.103808E+00   0.610144E-01   0.210119E-02   0.577346E-01   0.577346E-01
   0.103986E+00   0.580535E-01   0.209208E-02   0.574260E-01   0.574260E-01
   0.104164E+00   0.561484E-01   0.209698E-02   0.571194E-01   0.571194E-01
   0.104342E+00   0.568891E-01   0.209298E-02   0.568147E-01   0.568147E-01
   0.104521E+00   0.572133E-01   0.206519E-02   0.565118E-01   0.565118E-01
   0.104699E+00   0.512556E-01   0.209658E-02   0.562109E-01   0.562109E-01
   0.104877E+00   0.606511E-01   0.207917E-02   0.559118E-01   0.559118E-01
   0.105055E+00   0.532128E-01   0.208334E-02   0.556147E-01   0.556147E-01
   0.105233E+00   0.508881E-01   0.208771E-02   0.553194E-01   0.553194E-01
   0.105411E+00   0.540054E-01   0.206823E-02   0.550261E-01   0.550261E-01
   0.105589E+00   0.551787E-01   0.206924E-02   0.547346E-01   0.547346E-01
   0.105767E+00   0.550263E-01   0.208851E-02   0.544450E-01   0.544450E-01
   0.105945E+00   0.524395E-01   0.206292E-02   0.541573E-01   0.541573E-01
   0.106123E+00   0.522327E-01   0.208381E-02   0.538715E-01   0.538715E-01
   0.106301E+00   0.528320E-01   0.207739E-02   0.535875E-01   0.535875E-01
   0.106479E+00   0.530302E-01   0.206554E-02   0.533054E-01   0.533054E-01
   0.106657E+00   0.541600E-01   0.206738E-02   0.530252E-01   0.530252E-01
   0.106835E+00   0.496553E-01   0.205471E-02   0.527468E-01   0.527468E-01
   0.107013E+00   0.506672E-01   0.204968E-02   0.524704E-01   0.524704E-01
   0.107192E+00   0.498397E-01   0.207793E-02   0.521957E-01   0.521957E-01
   0.107370E+00   0.513279E-01   0.205133E-02   0.519229E-01   0.519229E-01
   0.107548E+00   0.531398E-01   0.205830E-02   0.516519E-01   0.516519E-01
   0.107726E+00   0.534983E-01   0.205218E-02   0.513828E-01   0.513828E-01
   0.107904E+00   0.531519E-01   0.204554E-02   0.511155E-01   0.511155E-01
   0.108082E+00   0.494963E-01   0.204358E-02   0.508501E-01   0.508501E-01
   0.108260E+00   0.484200E-01   0.205184E-02   0.505864E-01   0.505864E-01
   0.108438E+00   0.463891E-01   0.204333E-02   0.503246E-01   0.503246E-01
   0.108616E+00   0.520302E-01   0.205832E-02   0.500646E-01   0.500646E-01
   0.108794E+00   0.485395E-01   0.203717E-02   0.498063E-01   0.498063E-01
   0.108972E+00   0.587588E-01   0.205322E-02   0.495499E-01   0.495499E-01
   0.109150E+00   0.524492E-01   0.205487E-02   0.492953E-01   0.492953E-01
   0.109328E+00   0.494651E-01   0.203599E-02   0.490424E-01   0.490424E-01
   0.109506E+00   0.504172E-01   0.204729E-02   0.487913E-01   0.487913E-01
   0.109684E+00   0.540394E-01   0.204872E-02   0.485419E-01   0.485419E-01
   0.109863E+00   0.464987E-01   0.202417E-02   0.482943E-01   0.482943E-01
   0.110041E+00   0.515934E-01   0.203779E-02   0.480485E-01   0.480485E-01
   0.110219E+00   0.501765E-01   0.203044E-02   0.478044E-01   0.478044E-01
   0.110397E+00   0.435581E-01   0.202027E-02   0.475620E-01   0.475620E-01
   0.110575E+00   0.501250E-01   0.204635E-02   0.473213E-01   0.473213E-01
   0.110753E+00   0.471953E-01   0.202053E-02   0.470824E-01   0.470824E-01
   0.110931E+00   0.436033E-01   0.202713E-02   0.468451E-01   0.468451E-01
   0.111109E+00   0.446836E-01   0.202914E-02   0.466096E-01   0.466096E-01
   0.111287E+00   0.472053E-01   0.202130E-02   0.463757E-01   0.463757E-01
   0.111465E+00   0.439859E-01   0.202282E-02   0.461435E-01   0.461435E-01
   0.111643E+00   0.469534E-01   0.203916E-02   0.459130E-01   0.459130E-01
   0.111821E+00   0.535145E-01   0.202017E-02   0.456841E-01   0.456841E-01
   0.111999E+00   0.453694E-01   0.202857E-02   0.454569E-01   0.454569E-01
   0.112177E+00   0.439134E-01   0.201442E-02   0.452313E-01   0.452313E-01
   0.112355E+00   0.408473E-01   0.201579E-02   0.450074E-01   0.450074E-01
   0.112534E+00   0.425704E-01   0.202242E-02   0.447850E-01   0.447850E-01
   0.112712E+00   0.464256E-01   0.201801E-02   0.445643E-01   0.445643E-01
   0.112890E+00   0.419423E-01   0.202676E-02   0.443452E-01   0.443452E-01
   0.113068E+00   0.460883E-01   0.202504E-02   0.441279E-01   0.441279E-01
   0.113246E+00   0.426599E-01   0.200545E-02   0.439118E-01   0.439118E-01
   0.113424E+00   0.442743E-01   0.201731E-02   0.436973E-01   0.436973E-01
   0.113602E+00   0.442225E-01   0.201686E-02   0.434845E-01   0.434845E-01
   0.113780E+00   0.450135E-01   0.201227E-02   0.432733E-01   0.432733E-01
   0.113958E+00   0.408037E-01   0.202823E-02   0.430636E-01   0.430636E-01
   0.114136E+00   0.458670E-01   0.201785E-02   0.428554E-01   0.428554E-01
   0.114314E+00   0.416513E-01   0.200950E-02   0.426487E-01   0.426487E-01
   0.114492E+00   0.371511E-01   0.200544E-02   0.424435E-01   0.424435E-01
   0.114670E+00   0.422071E-01   0.200705E-02   0.422399E-01   0.422399E-01
   0.114848E+00   0.434231E-01   0.200470E-02   0.420377E-01   0.420377E-01
   0.115027E+00   0.433809E-01   0.201379E-02   0.418370E-01   0.418370E-01
   0.115205E+00   0.359727E-01   0.199077E-02   0.416378E-01   0.416378E-01
   0.115383E+00   0.422621E-01   0.200224E-02   0.414401E-01   0.414401E-01
   0.115561E+00   0.389413E-01   0.199462E-02   0.412438E-01   0.412438E-01
   0.115739E+00   0.391294E-01   0.200554E-02   0.410489E-01   0.410489E-01
   0.115917E+00   0.390655E-01   0.200657E-02   0.408554E-01   0.408554E-01
   0.116095E+00   0.392120E-01   0.199405E-02   0.406634E-01   0.406634E-01
   0.116273E+00   0.366611E-01   0.199148E-02   0.404728E-01   0.404728E-01
   0.116451E+00   0.402125E-01   0.200819E-02   0.402836E-01   0.402836E-01
   0.116629E+00   0.361579E-01   0.197239E-02   0.400957E-01   0.400957E-01
   0.116807E+00   0.432848E-01   0.200376E-02   0.399093E-01   0.399093E-01
   0.116985E+00   0.379861E-01   0.199506E-02   0.397242E-01   0.397242E-01
   0.117163E+00   0.410954E-01   0.199430E-02   0.395405E-01   0.395405E-01
   0.117341E+00   0.408813E-01   0.200206E-02   0.393580E-01   0.393580E-01
   0.117519E+00   0.345664E-01   0.198835E-02   0.391770E-01   0.391770E-01
   0.117698E+00   0.388566E-01   0.198401E-02   0.389972E-01   0.389972E-01
   0.117876E+00   0.388693E-01   0.199487E-02   0.388188E-01   0.388188E-01
   0.118054E+00   0.390254E-01   0.198409E-02   0.386417E-01   0.386417E-01
   0.118232E+00   0.398728E-01   0.199779E-02   0.384658E-01   0.384658E-01
   0.118410E+00   0.389091E-01   0.200155E-02   0.382913E-01   0.382913E-01
   0.118588E+00   0.430852E-01   0.198390E-02   0.381180E-01   0.381180E-01
   0.118766E+00   0.396042E-01   0.198906E-02   0.379459E-01   0.379459E-01
   0.118944E+00   0.389400E-01   0.199156E-02   0.377751E-01   0.377751E-01
   0.119122E+00   0.380833E-01   0.198607E-02   0.376056E-01   0.376056E-01
   0.119300E+00   0.360805E-01   0.198493E-02   0.374372E-01   0.374372E-01
   0.119478E+00   0.394252E-01   0.199074E-02   0.372701E-01   0.372701E-01
   0.119656E+00   0.382687E-01   0.198126E-02   0.371042E-01   0.371042E-01
   0.119834E+00   0.347001E-01   0.198870E-02   0.369395E-01   0.369395E-01
   0.120012E+00   0.351011E-01   0.196273E-02   0.367759E-01   0.367759E-01
   0.120190E+00   0.356581E-01   0.197855E-02   0.366136E-01   0.366136E-01
   0.120369E+00   0.336214E-01   0.197440E-02   0.364523E-01   0.364523E-01
   0.120547E+00   0.382373E-01   0.197660E-02   0.362923E-01   0.362923E-01
   0.120725E+00   0.328624E-01   0.197859E-02   0.361333E-01   0.361333E-01
   0.120903E+00   0.418362E-01   0.197259E-02   0.359755E-01   0.359755E-01
   0.121081E+00   0.319228E-01   0.195785E-02   0.358188E-01   0.358188E-01
   0.121259E+00   0.332836E-01   0.197258E-02   0.356631E-01   0.356631E-01
   0.121437E+00   0.353756E-01   0.196195E-02   0.355087E-01   0.355087E-01
   0.121615E+00   0.355633E-01   0.197661E-02   0.353554E-01   0.353554E-01
   0.121793E+00   0.337212E-01   0.197837E-02   0.352030E-01   0.352030E-01
   0.121971E+00   0.356268E-01   0.196200E-02   0.350518E-01   0.350518E-01
   0.122149E+00   0.374158E-01   0.197082E-02   0.349015E-01   0.349015E-01
   0.122327E+00   0.343708E-01   0.196338E-02   0.347523E-01   0.347523E-01
   0.122505E+00   0.384959E-01   0.196472E-02   0.346042E-01   0.346042E-01
   0.122683E+00   0.365634E-01   0.197179E-02   0.344570E-01   0.344570E-01
   0.122861E+00   0.329261E-01   0.196261E-02   0.343109E-01   0.343109E-01
   0.123040E+00   0.363763E-01   0.196284E-02   0.341657E-01   0.341657E-01
   0.123218E+00   0.344589E-01   0.196134E-02   0.340216E-01   0.340216E-01
   0.123396E+00   0.371872E-01   0.195466E-02   0.338784E-01   0.338784E-01
   0.123574E+00   0.361020E-01   0.196511E-02   0.337361E-01   0.337361E-01
   0.123752E+00   0.320905E-01   0.196660E-02   0.335949E-01   0.335949E-01
   0.123930E+00   0.365199E-01   0.195543E-02   0.334545E-01   0.334545E-01
   0.124108E+00   0.392688E-01   0.197050E-02   0.333151E-01   0.333151E-01
   0.124286E+00   0.296152E-01   0.195420E-02   0.331766E-01   0.331766E-01
   0.124464E+00   0.348845E-01   0.195046E-02   0.330390E-01   0.330390E-01
   0.124642E+00   0.334872E-01   0.196272E-02   0.329023E-01   0.329023E-01
   0.124820E+00   0.313670E-01   0.194919E-02   0.327664E-01   0.327664E-01
   0.124998E+00   0.341895E-01   0.195959E-02   0.326315E-01   0.326315E-01
   0.125176E+00   0.348106E-01   0.196020E-02   0.324974E-01   0.324974E-01
   0.125354E+00   0.312187E-01   0.193358E-02   0.323642E-01   0.323642E-01
   0.125532E+00   0.334037E-01   0.194693E-02   0.322317E-01   0.322317E-01
   0.125711E+00   0.301936E-01   0.195548E-02   0.321001E-01   0.321001E-01
   0.125889E+00   0.315842E-01   0.193521E-02   0.319694E-01   0.319694E-01
   0.126067E+00   0.349829E-01   0.195898E-02   0.318394E-01   0.318394E-01
   0.126245E+00   0.300510E-01   0.194213E-02   0.317102E-01   0.317102E-01
   0.126423E+00   0.337208E-01   0.194107E-02   0.315818E-01   0.315818E-01
   0.126601E+00   0.338714E-01   0.195046E-02   0.314542E-01   0.314542E-01
   0.126779E+00   0.272285E-01   0.193199E-02   0.313274E-01   0.313274E-01
   0.126957E+00   0.258268E-01   0.193221E-02   0.312012E-01   0.312012E-01
   0.127135E+00   0.296294E-01   0.194960E-02   0.310759E-01   0.310759E-01
   0.127313E+00   0.275908E-01   0.192872E-02   0.309512E-01   0.309512E-01
   0.127491E+00   0.267392E-01   0.193428E-02   0.308273E-01   0.308273E-01
   0.127669E+00   0.319249E-01   0.194365E-02   0.307041E-01   0.307041E-01
   0.127847E+00   0.300774E-01   0.191983E-02   0.305816E-01   0.305816E-01
   0.128025E+00   0.328822E-01   0.194159E-02   0.304597E-01   0.304597E-01
   0.128204E+00   0.289821E-01   0.193734E-02   0.303385E-01   0.303385E-01
   0.128382E+00   0.301819E-01   0.193638E-02   0.302180E-01   0.302180E-01
   0.128560E+00   0.293445E-01   0.194221E-02   0.300982E-01   0.300982E-01
   0.128738E+00   0.312372E-01   0.192136E-02   0.299790E-01   0.299790E-01
   0.128916E+00   0.277487E-01   0.193995E-02   0.298604E-01   0.298604E-01
   0.129094E+00   0.302201E-01   0.193544E-02   0.297424E-01   0.297424E-01
   0.129272E+00   0.325729E-01   0.192948E-02   0.296252E-01   0.296252E-01
   0.129450E+00   0.283992E-01   0.193383E-02   0.295085E-01   0.295085E-01
   0.129628E+00   0.299041E-01   0.192950E-02   0.293922E-01   0.293922E-01
   0.129806E+00   0.280350E-01   0.192635E-02   0.292767E-01   0.292767E-01
   0.129984E+00   0.286397E-01   0.193333E-02   0.291617E-01   0.291617E-01
   0.130162E+00   0.302495E-01   0.192253E-02   0.290473E-01   0.290473E-01
   0.130340E+00   0.250919E-01   0.192799E-02   0.289334E-01   0.289334E-01
   0.130518E+00   0.278294E-01   0.192549E-02   0.288200E-01   0.288200E-01
   0.130696E+00   0.269956E-01   0.191491E-02   0.287073E-01   0.287073E-01
   0.130875E+00   0.259954E-01   0.192014E-02   0.285950E-01   0.285950E-01
   0.131053E+00   0.278518E-01   0.192786E-02   0.284832E-01   0.284832E-01
   0.131231E+00   0.326020E-01   0.191275E-02   0.283720E-01   0.283720E-01
   0.131409E+00   0.260949E-01   0.191818E-02   0.282612E-01   0.282612E-01
   0.131587E+00   0.292527E-01   0.191347E-02   0.281509E-01   0.281509E-01
   0.131765E+00   0.295744E-01   0.191912E-02   0.280412E-01   0.280412E-01
   0.131943E+00   0.291652E-01   0.192296E-02   0.279318E-01   0.279318E-01
   0.132121E+00   0.284199E-01   0.190675E-02   0.278230E-01   0.278230E-01
   0.132299E+00   0.262411E-01   0.191450E-02   0.277146E-01   0.277146E-01
   0.132477E+00   0.279784E-01   0.191808E-02   0.276066E-01   0.276066E-01
   0.132655E+00   0.288135E-01   0.191060E-02   0.274991E-01   0.274991E-01
   0.132833E+00   0.290524E-01   0.191629E-02   0.273920E-01   0.273920E-01
   0.133011E+00   0.274165E-01   0.192128E-02   0.272854E-01   0.272854E-01
   0.133189E+00   0.307651E-01   0.189870E-02   0.271791E-01   0.271791E-01
   0.133367E+00   0.264206E-01   0.191612E-02   0.270733E-01   0.270733E-01
   0.133546E+00   0.213884E-01   0.190861E-02   0.269678E-01   0.269678E-01
   0.133724E+00   0.263026E-01   0.190385E-02   0.268628E-01   0.268628E-01
   0.133902E+00   0.288234E-01   0.191623E-02   0.267581E-01   0.267581E-01
   0.134080E+00   0.249125E-01   0.190495E-02   0.266538E-01   0.266538E-01
   0.134258E+00   0.297113E-01   0.190568E-02   0.265499E-01   0.265499E-01
   0.134436E+00   0.264272E-01   0.191072E-02   0.264464E-01   0.264464E-01
   0.134614E+00   0.270460E-01   0.190200E-02   0.263432E-01   0.263432E-01
   0.134792E+00   0.272695E-01   0.190516E-02   0.262404E-01   0.262404E-01
   0.134970E+00   0.246940E-01   0.190913E-02   0.261379E-01   0.261379E-01
   0.135148E+00   0.233931E-01   0.189573E-02   0.260358E-01   0.260358E-01
   0.135326E+00   0.247695E-01   0.189324E-02   0.259340E-01   0.259340E-01
   0.135504E+00   0.273138E-01   0.190369E-02   0.258325E-01   0.258325E-01
   0.135682E+00   0.258227E-01   0.190322E-02   0.257314E-01   0.257314E-01
   0.135860E+00   0.255511E-01   0.190156E-02   0.256306E-01   0.256306E-01
   0.136038E+00   0.250258E-01   0.189614E-02   0.255301E-01   0.255301E-01
   0.136217E+00   0.253958E-01   0.189177E-02   0.254299E-01   0.254299E-01
   0.136395E+00   0.289653E-01   0.189412E-02   0.253300E-01   0.253300E-01
   0.136573E+00   0.235400E-01   0.189366E-02   0.252304E-01   0.252304E-01
   0.136751E+00   0.258508E-01   0.189108E-02   0.251312E-01   0.251312E-01
   0.136929E+00   0.250717E-01   0.189935E-02   0.250322E-01   0.250322E-01
   0.137107E+00   0.233895E-01   0.188581E-02   0.249335E-01   0.249335E-01
   0.137285E+00   0.245597E-01   0.188821E-02   0.248353E-01   0.248353E-01
   0.137463E+00   0.218854E-01   0.189041E-02   0.247371E-01   0.247371E-01
   0.137641E+00   0.220463E-01   0.188370E-02   0.246392E-01   0.246392E-01
   0.137819E+00   0.293977E-01   0.189507E-02   0.245417E-01   0.245417E-01
   0.137997E+00   0.231014E-01   0.188514E-02   0.244445E-01   0.244445E-01
   0.138175E+00   0.254699E-01   0.189101E-02   0.243475E-01   0.243475E-01
   0.138353E+00   0.280771E-01   0.189209E-02   0.242509E-01   0.242509E-01
   0.138531E+00   0.173790E-01   0.187998E-02   0.241545E-01   0.241545E-01
   0.138710E+00   0.248758E-01   0.188528E-02   0.240583E-01   0.240583E-01
   0.138888E+00   0.233052E-01   0.189506E-02   0.239625E-01   0.239625E-01
   0.139066E+00   0.242304E-01   0.188239E-02   0.238669E-01   0.238669E-01
   0.139244E+00   0.289318E-01   0.189191E-02   0.237716E-01   0.237716E-01
   0.139422E+00   0.214036E-01   0.188436E-02   0.236765E-01   0.236765E-01
   0.139600E+00   0.221196E-01   0.187325E-02   0.235817E-01   0.235817E-01
   0.139778E+00   0.208312E-01   0.187819E-02   0.234872E-01   0.234872E-01
   0.139956E+00   0.242900E-01   0.187892E-02   0.233930E-01   0.233930E-01
   0.140134E+00   0.249189E-01   0.187648E-02   0.232990E-01   0.232990E-01
   0.140312E+00   0.231644E-01   0.188334E-02   0.232053E-01   0.232053E-01
   0.140490E+00   0.209788E-01   0.186944E-02   0.231119E-01   0.231119E-01
   0.140668E+00   0.215368E-01   0.187461E-02   0.230188E-01   0.230188E-01
   0.140846E+00   0.252462E-01   0.187778E-02   0.229259E-01   0.229259E-01
   0.141024E+00   0.200228E-01   0.187383E-02   0.228333E-01   0.228333E-01
   0.141202E+00   0.243297E-01   0.188382E-02   0.227409E-01   0.227409E-01
   0.141381E+00   0.215270E-01   0.187522E-02   0.226489E-01   0.226489E-01
   0.141559E+00   0.200631E-01   0.186970E-02   0.225571E-01   0.225571E-01
   0.141737E+00   0.222160E-01   0.187020E-02   0.224656E-01   0.224656E-01
   0.141915E+00   0.240703E-01   0.186486E-02   0.223744E-01   0.223744E-01
   0.142093E+00   0.200646E-01   0.187191E-02   0.222835E-01   0.222835E-01
   0.142271E+00   0.251568E-01   0.187572E-02   0.221929E-01   0.221929E-01
   0.142449E+00   0.215296E-01   0.186076E-02   0.221025E-01   0.221025E-01
   0.142627E+00   0.256346E-01   0.187476E-02   0.220125E-01   0.220125E-01
   0.142805E+00   0.211379E-01   0.186119E-02   0.219227E-01   0.219227E-01
   0.142983E+00   0.212104E-01   0.186658E-02   0.218333E-01   0.218333E-01
   0.143161E+00   0.238906E-01   0.187006E-02   0.217441E-01   0.217441E-01
   0.143339E+00   0.233697E-01   0.186371E-02   0.216553E-01   0.216553E-01
   0.143517E+00   0.248213E-01   0.187122E-02   0.215668E-01   0.215668E-01
   0.143695E+00   0.220317E-01   0.186729E-02   0.214785E-01   0.214785E-01
   0.143873E+00   0.212859E-01   0.185667E-02   0.213906E-01   0.213906E-01
   0.144052E+00   0.261371E-01   0.186946E-02   0.213030E-01   0.213030E-01
   0.144230E+00   0.168524E-01   0.186158E-02   0.212158E-01   0.212158E-01
   0.144408E+00   0.186473E-01   0.185469E-02   0.211289E-01   0.211289E-01
   0.144586E+00   0.197627E-01   0.186129E-02   0.210423E-01   0.210423E-01
   0.144764E+00   0.214708E-01   0.186624E-02   0.209560E-01   0.209560E-01
   0.144942E+00   0.227467E-01   0.185243E-02   0.208701E-01   0.208701E-01
   0.145120E+00   0.201519E-01   0.186234E-02   0.207845E-01   0.207845E-01
   0.145298E+00   0.258380E-01   0.185457E-02   0.206993E-01   0.206993E-01
   0.145476E+00   0.233309E-01   0.185569E-02   0.206144E-01   0.206144E-01
   0.145654E+00   0.253410E-01   0.188286E-02   0.205301E-01   0.205301E-01
   0.145832E+00   0.170033E-01   0.188428E-02   0.204459E-01   0.204459E-01
   0.146010E+00   0.219281E-01   0.191529E-02   0.203621E-01   0.203621E-01
   0.146188E+00   0.195438E-01   0.192428E-02   0.202787E-01   0.202787E-01
   0.146366E+00   0.245796E-01   0.192562E-02   0.201957E-01   0.201957E-01
   0.146544E+00   0.136712E-01   0.193094E-02   0.201131E-01   0.201131E-01
   0.146723E+00   0.205910E-01   0.194299E-02   0.200309E-01   0.200309E-01
   0.146901E+00   0.205133E-01   0.196208E-02   0.199491E-01   0.199491E-01
   0.147079E+00   0.198313E-01   0.196529E-02   0.198677E-01   0.198677E-01
   0.147257E+00   0.131027E-01   0.194625E-02   0.197867E-01   0.197867E-01
   0.147435E+00   0.194460E-01   0.196896E-02   0.197061E-01   0.197061E-01
   0.147613E+00   0.225025E-01   0.199304E-02   0.196259E-01   0.196259E-01
   0.147791E+00   0.197257E-01   0.196831E-02   0.195461E-01   0.195461E-01
   0.147969E+00   0.241083E-01   0.200442E-02   0.194668E-01   0.194668E-01
   0.148147E+00   0.228181E-01   0.199887E-02   0.193879E-01   0.193879E-01
   0.148325E+00   0.218933E-01   0.199099E-02   0.193094E-01   0.193094E-01
   0.148503E+00   0.181526E-01   0.201057E-02   0.192314E-01   0.192314E-01
   0.148681E+00   0.190850E-01   0.200624E-02   0.191539E-01   0.191539E-01
   0.148859E+00   0.176614E-01   0.201430E-02   0.190768E-01   0.190768E-01
   0.149037E+00   0.133157E-01   0.202819E-02   0.190001E-01   0.190001E-01
   0.149215E+00   0.178593E-01   0.203112E-02   0.189239E-01   0.189239E-01
   0.149394E+00   0.190833E-01   0.202687E-02   0.188482E-01   0.188482E-01
   0.149572E+00   0.191346E-01   0.204205E-02   0.187730E-01   0.187730E-01
   0.149750E+00   0.148336E-01   0.201576E-02   0.186982E-01   0.186982E-01
   0.149928E+00   0.175717E-01   0.204480E-02   0.186239E-01   0.186239E-01
   0.150106E+00   0.183706E-01   0.204167E-02   0.185501E-01   0.185501E-01
   0.150284E+00   0.161474E-01   0.204865E-02   0.184768E-01   0.184768E-01
   0.150462E+00   0.145009E-01   0.205065E-02   0.184040E-01   0.184040E-01
   0.150640E+00   0.149550E-01   0.204793E-02   0.183317E-01   0.183317E-01
   0.150818E+00   0.182141E-01   0.204954E-02   0.182600E-01   0.182600E-01
   0.150996E+00   0.201859E-01   0.207344E-02   0.181887E-01   0.181887E-01
   0.151174E+00   0.167655E-01   0.206306E-02   0.181179E-01   0.181179E-01
   0.151352E+00   0.217384E-01   0.208546E-02   0.180477E-01   0.180477E-01
   0.151530E+00   0.151568E-01   0.208409E-02   0.179780E-01   0.179780E-01
   0.151708E+00   0.164946E-01   0.205580E-02   0.179088E-01   0.179088E-01
   0.151887E+00   0.145260E-01   0.207936E-02   0.178401E-01   0.178401E-01
   0.152065E+00   0.215442E-01   0.208780E-02   0.177720E-01   0.177720E-01
   0.152243E+00   0.165229E-01   0.209566E-02   0.177044E-01   0.177044E-01
   0.152421E+00   0.171595E-01   0.209333E-02   0.176373E-01   0.176373E-01
   0.152599E+00   0.155756E-01   0.204046E-02   0.175708E-01   0.175708E-01
   0.152777E+00   0.212631E-01   0.202386E-02   0.175048E-01   0.175048E-01
   0.152955E+00   0.192031E-01   0.202288E-02   0.174394E-01   0.174394E-01
   0.153133E+00   0.157898E-01   0.199583E-02   0.173746E-01   0.173746E-01
   0.153311E+00   0.186951E-01   0.201157E-02   0.173102E-01   0.173102E-01
   0.153489E+00   0.180044E-01   0.199603E-02   0.172466E-01   0.172466E-01
   0.153667E+00   0.204482E-01   0.199540E-02   0.171833E-01   0.171833E-01
   0.153845E+00   0.153087E-01   0.197461E-02   0.171206E-01   0.171206E-01
   0.154023E+00   0.159248E-01   0.197610E-02   0.170586E-01   0.170586E-01
   0.154201E+00   0.211170E-01   0.197776E-02   0.169971E-01   0.169971E-01
   0.154379E+00   0.141033E-01   0.196920E-02   0.169362E-01   0.169362E-01
   0.154558E+00   0.170471E-01   0.195516E-02   0.168758E-01   0.168758E-01
   0.154736E+00   0.143815E-01   0.196115E-02   0.168160E-01   0.168160E-01
   0.154914E+00   0.177049E-01   0.195869E-02   0.167567E-01   0.167567E-01
   0.155092E+00   0.188086E-01   0.194058E-02   0.166981E-01   0.166981E-01
   0.155270E+00   0.158379E-01   0.194277E-02   0.166400E-01   0.166400E-01
   0.155448E+00   0.153943E-01   0.194656E-02   0.165824E-01   0.165824E-01
   0.155626E+00   0.175054E-01   0.194636E-02   0.165255E-01   0.165255E-01
   0.155804E+00   0.147022E-01   0.194062E-02   0.164691E-01   0.164691E-01
   0.155982E+00   0.158882E-01   0.192608E-02   0.164133E-01   0.164133E-01
   0.156160E+00   0.145167E-01   0.192440E-02   0.163580E-01   0.163580E-01
   0.156338E+00   0.164553E-01   0.193341E-02   0.163033E-01   0.163033E-01
   0.156516E+00   0.194441E-01   0.192595E-02   0.162492E-01   0.162492E-01
   0.156694E+00   0.171586E-01   0.193057E-02   0.161957E-01   0.161957E-01
   0.156872E+00   0.133204E-01   0.192435E-02   0.161427E-01   0.161427E-01
   0.157050E+00   0.173965E-01   0.191155E-02   0.160903E-01   0.160903E-01
   0.157229E+00   0.128822E-01   0.191681E-02   0.160384E-01   0.160384E-01
   0.157407E+00   0.129136E-01   0.191664E-02   0.159871E-01   0.159871E-01
   0.157585E+00   0.153254E-01   0.190499E-02   0.159364E-01   0.159364E-01
   0.157763E+00   0.187634E-01   0.192157E-02   0.158862E-01   0.158862E-01
   0.157941E+00   0.178986E-01   0.190002E-02   0.158366E-01   0.158366E-01
   0.158119E+00   0.146615E-01   0.190828E-02   0.157875E-01   0.157875E-01
   0.158297E+00   0.164297E-01   0.191323E-02   0.157389E-01   0.157389E-01
   0.158475E+00   0.146880E-01   0.190237E-02   0.156910E-01   0.156910E-01

           ####      Real Space Data                               ####

           Distance distribution  function of particle  


      R          P(R)      ERROR

  0.0000E+00  0.0000E+00  0.0000E+00
  0.8353E+00  0.2675E-04  0.6701E-06
  0.1671E+01  0.5477E-04  0.1220E-05
  0.2506E+01  0.8403E-04  0.1653E-05
  0.3341E+01  0.1145E-03  0.1971E-05
  0.4176E+01  0.1461E-03  0.2180E-05
  0.5012E+01  0.1788E-03  0.2285E-05
  0.5847E+01  0.2124E-03  0.2294E-05
  0.6682E+01  0.2469E-03  0.2216E-05
  0.7518E+01  0.2821E-03  0.2060E-05
  0.8353E+01  0.3179E-03  0.1839E-05
  0.9188E+01  0.3542E-03  0.1565E-05
  0.1002E+02  0.3908E-03  0.1257E-05
  0.1086E+02  0.4275E-03  0.9486E-06
  0.1169E+02  0.4642E-03  0.7091E-06
  0.1253E+02  0.5008E-03  0.6766E-06
  0.1336E+02  0.5369E-03  0.8931E-06
  0.1420E+02  0.5725E-03  0.1232E-05
  0.1504E+02  0.6074E-03  0.1606E-05
  0.1587E+02  0.6414E-03  0.1979E-05
  0.1671E+02  0.6744E-03  0.2330E-05
  0.1754E+02  0.7062E-03  0.2648E-05
  0.1838E+02  0.7367E-03  0.2925E-05
  0.1921E+02  0.7656E-03  0.3153E-05
  0.2005E+02  0.7930E-03  0.3328E-05
  0.2088E+02  0.8187E-03  0.3445E-05
  0.2172E+02  0.8425E-03  0.3505E-05
  0.2255E+02  0.8644E-03  0.3505E-05
  0.2339E+02  0.8844E-03  0.3447E-05
  0.2422E+02  0.9023E-03  0.3334E-05
  0.2506E+02  0.9182E-03  0.3170E-05
  0.2589E+02  0.9319E-03  0.2961E-05
  0.2673E+02  0.9436E-03  0.2717E-05
  0.2756E+02  0.9531E-03  0.2447E-05
  0.2840E+02  0.9606E-03  0.2170E-05
  0.2924E+02  0.9661E-03  0.1908E-05
  0.3007E+02  0.9695E-03  0.1693E-05
  0.3091E+02  0.9710E-03  0.1565E-05
  0.3174E+02  0.9707E-03  0.1559E-05
  0.3258E+02  0.9687E-03  0.1677E-05
  0.3341E+02  0.9649E-03  0.1891E-05
  0.3425E+02  0.9597E-03  0.2162E-05
  0.3508E+02  0.9530E-03  0.2456E-05
  0.3592E+02  0.9449E-03  0.2748E-05
  0.3675E+02  0.9357E-03  0.3023E-05
  0.3759E+02  0.9255E-03  0.3269E-05
  0.3842E+02  0.9143E-03  0.3476E-05
  0.3926E+02  0.9023E-03  0.3639E-05
  0.4009E+02  0.8896E-03  0.3754E-05
  0.4093E+02  0.8764E-03  0.3817E-05
  0.4176E+02  0.8628E-03  0.3828E-05
  0.4260E+02  0.8489E-03  0.3788E-05
  0.4344E+02  0.8348E-03  0.3700E-05
  0.4427E+02  0.8207E-03  0.3567E-05
  0.4511E+02  0.8066E-03  0.3396E-05
  0.4594E+02  0.7926E-03  0.3196E-05
  0.4678E+02  0.7788E-03  0.2978E-05
  0.4761E+02  0.7654E-03  0.2757E-05
  0.4845E+02  0.7523E-03  0.2553E-05
  0.4928E+02  0.7396E-03  0.2387E-05
  0.5012E+02  0.7273E-03  0.2283E-05
  0.5095E+02  0.7156E-03  0.2261E-05
  0.5179E+02  0.7044E-03  0.2326E-05
  0.5262E+02  0.6938E-03  0.2470E-05
  0.5346E+02  0.6837E-03  0.2673E-05
  0.5429E+02  0.6742E-03  0.2912E-05
  0.5513E+02  0.6652E-03  0.3166E-05
  0.5596E+02  0.6569E-03  0.3417E-05
  0.5680E+02  0.6490E-03  0.3652E-05
  0.5764E+02  0.6416E-03  0.3860E-05
  0.5847E+02  0.6348E-03  0.4032E-05
  0.5931E+02  0.6283E-03  0.4163E-05
  0.6014E+02  0.6223E-03  0.4249E-05
  0.6098E+02  0.6167E-03  0.4287E-05
  0.6181E+02  0.6114E-03  0.4277E-05
  0.6265E+02  0.6064E-03  0.4220E-05
  0.6348E+02  0.6017E-03  0.4120E-05
  0.6432E+02  0.5971E-03  0.3981E-05
  0.6515E+02  0.5928E-03  0.3810E-05
  0.6599E+02  0.5886E-03  0.3617E-05
  0.6682E+02  0.5845E-03  0.3414E-05
  0.6766E+02  0.5805E-03  0.3216E-05
  0.6849E+02  0.5766E-03  0.3040E-05
  0.6933E+02  0.5727E-03  0.2906E-05
  0.7016E+02  0.5688E-03  0.2831E-05
  0.7100E+02  0.5648E-03  0.2828E-05
  0.7184E+02  0.5609E-03  0.2899E-05
  0.7267E+02  0.5569E-03  0.3038E-05
  0.7351E+02  0.5529E-03  0.3229E-05
  0.7434E+02  0.5488E-03  0.3454E-05
  0.7518E+02  0.5446E-03  0.3695E-05
  0.7601E+02  0.5405E-03  0.3936E-05
  0.7685E+02  0.5363E-03  0.4165E-05
  0.7768E+02  0.5320E-03  0.4371E-05
  0.7852E+02  0.5277E-03  0.4544E-05
  0.7935E+02  0.5235E-03  0.4680E-05
  0.8019E+02  0.5192E-03  0.4774E-05
  0.8102E+02  0.5149E-03  0.4824E-05
  0.8186E+02  0.5106E-03  0.4829E-05
  0.8269E+02  0.5063E-03  0.4789E-05
  0.8353E+02  0.5021E-03  0.4709E-05
  0.8436E+02  0.4980E-03  0.4591E-05
  0.8520E+02  0.4939E-03  0.4442E-05
  0.8604E+02  0.4898E-03  0.4270E-05
  0.8687E+02  0.4858E-03  0.4086E-05
  0.8771E+02  0.4818E-03  0.3900E-05
  0.8854E+02  0.4780E-03  0.3727E-05
  0.8938E+02  0.4741E-03  0.3581E-05
  0.9021E+02  0.4704E-03  0.3475E-05
  0.9105E+02  0.4666E-03  0.3422E-05
  0.9188E+02  0.4629E-03  0.3425E-05
  0.9272E+02  0.4593E-03  0.3487E-05
  0.9355E+02  0.4556E-03  0.3598E-05
  0.9439E+02  0.4519E-03  0.3749E-05
  0.9522E+02  0.4483E-03  0.3926E-05
  0.9606E+02  0.4445E-03  0.4115E-05
  0.9689E+02  0.4408E-03  0.4304E-05
  0.9773E+02  0.4369E-03  0.4482E-05
  0.9856E+02  0.4330E-03  0.4642E-05
  0.9940E+02  0.4290E-03  0.4775E-05
  0.1002E+03  0.4248E-03  0.4879E-05
  0.1011E+03  0.4206E-03  0.4951E-05
  0.1019E+03  0.4161E-03  0.4990E-05
  0.1027E+03  0.4116E-03  0.4998E-05
  0.1036E+03  0.4069E-03  0.4978E-05
  0.1044E+03  0.4020E-03  0.4934E-05
  0.1052E+03  0.3970E-03  0.4874E-05
  0.1061E+03  0.3918E-03  0.4803E-05
  0.1069E+03  0.3865E-03  0.4732E-05
  0.1078E+03  0.3810E-03  0.4670E-05
  0.1086E+03  0.3754E-03  0.4625E-05
  0.1094E+03  0.3696E-03  0.4605E-05
  0.1103E+03  0.3638E-03  0.4616E-05
  0.1111E+03  0.3579E-03  0.4662E-05
  0.1119E+03  0.3519E-03  0.4741E-05
  0.1128E+03  0.3459E-03  0.4852E-05
  0.1136E+03  0.3399E-03  0.4988E-05
  0.1144E+03  0.3340E-03  0.5142E-05
  0.1153E+03  0.3281E-03  0.5304E-05
  0.1161E+03  0.3222E-03  0.5468E-05
  0.1169E+03  0.3165E-03  0.5624E-05
  0.1178E+03  0.3109E-03  0.5766E-05
  0.1186E+03  0.3056E-03  0.5888E-05
  0.1194E+03  0.3004E-03  0.5986E-05
  0.1203E+03  0.2955E-03  0.6056E-05
  0.1211E+03  0.2908E-03  0.6098E-05
  0.1220E+03  0.2864E-03  0.6111E-05
  0.1228E+03  0.2823E-03  0.6098E-05
  0.1236E+03  0.2786E-03  0.6061E-05
  0.1245E+03  0.2752E-03  0.6005E-05
  0.1253E+03  0.2722E-03  0.5936E-05
  0.1261E+03  0.2695E-03  0.5861E-05
  0.1270E+03  0.2672E-03  0.5786E-05
  0.1278E+03  0.2652E-03  0.5719E-05
  0.1286E+03  0.2636E-03  0.5668E-05
  0.1295E+03  0.2624E-03  0.5639E-05
  0.1303E+03  0.2615E-03  0.5635E-05
  0.1311E+03  0.2609E-03  0.5660E-05
  0.1320E+03  0.2606E-03  0.5713E-05
  0.1328E+03  0.2606E-03  0.5792E-05
  0.1336E+03  0.2608E-03  0.5891E-05
  0.1345E+03  0.2612E-03  0.6004E-05
  0.1353E+03  0.2618E-03  0.6125E-05
  0.1362E+03  0.2625E-03  0.6246E-05
  0.1370E+03  0.2634E-03  0.6359E-05
  0.1378E+03  0.2643E-03  0.6460E-05
  0.1387E+03  0.2652E-03  0.6543E-05
  0.1395E+03  0.2661E-03  0.6603E-05
  0.1403E+03  0.2669E-03  0.6639E-05
  0.1412E+03  0.2677E-03  0.6650E-05
  0.1420E+03  0.2683E-03  0.6636E-05
  0.1428E+03  0.2687E-03  0.6600E-05
  0.1437E+03  0.2690E-03  0.6546E-05
  0.1445E+03  0.2690E-03  0.6479E-05
  0.1453E+03  0.2687E-03  0.6407E-05
  0.1462E+03  0.2682E-03  0.6337E-05
  0.1470E+03  0.2673E-03  0.6277E-05
  0.1478E+03  0.2662E-03  0.6237E-05
  0.1487E+03  0.2647E-03  0.6224E-05
  0.1495E+03  0.2628E-03  0.6243E-05
  0.1504E+03  0.2607E-03  0.6300E-05
  0.1512E+03  0.2581E-03  0.6394E-05
  0.1520E+03  0.2553E-03  0.6525E-05
  0.1529E+03  0.2521E-03  0.6687E-05
  0.1537E+03  0.2486E-03  0.6874E-05
  0.1545E+03  0.2447E-03  0.7078E-05
  0.1554E+03  0.2406E-03  0.7291E-05
  0.1562E+03  0.2362E-03  0.7502E-05
  0.1570E+03  0.2316E-03  0.7705E-05
  0.1579E+03  0.2268E-03  0.7891E-05
  0.1587E+03  0.2218E-03  0.8053E-05
  0.1595E+03  0.2166E-03  0.8185E-05
  0.1604E+03  0.2113E-03  0.8284E-05
  0.1612E+03  0.2058E-03  0.8345E-05
  0.1620E+03  0.2004E-03  0.8367E-05
  0.1629E+03  0.1948E-03  0.8349E-05
  0.1637E+03  0.1893E-03  0.8293E-05
  0.1646E+03  0.1838E-03  0.8200E-05
  0.1654E+03  0.1783E-03  0.8074E-05
  0.1662E+03  0.1729E-03  0.7920E-05
  0.1671E+03  0.1675E-03  0.7744E-05
  0.1679E+03  0.1623E-03  0.7555E-05
  0.1687E+03  0.1572E-03  0.7361E-05
  0.1696E+03  0.1522E-03  0.7173E-05
  0.1704E+03  0.1473E-03  0.7002E-05
  0.1712E+03  0.1426E-03  0.6859E-05
  0.1721E+03  0.1380E-03  0.6753E-05
  0.1729E+03  0.1336E-03  0.6695E-05
  0.1737E+03  0.1293E-03  0.6691E-05
  0.1746E+03  0.1252E-03  0.6743E-05
  0.1754E+03  0.1212E-03  0.6851E-05
  0.1762E+03  0.1173E-03  0.7009E-05
  0.1771E+03  0.1136E-03  0.7212E-05
  0.1779E+03  0.1099E-03  0.7448E-05
  0.1788E+03  0.1063E-03  0.7708E-05
  0.1796E+03  0.1028E-03  0.7980E-05
  0.1804E+03  0.9939E-04  0.8254E-05
  0.1813E+03  0.9600E-04  0.8518E-05
  0.1821E+03  0.9263E-04  0.8763E-05
  0.1829E+03  0.8929E-04  0.8982E-05
  0.1838E+03  0.8594E-04  0.9166E-05
  0.1846E+03  0.8259E-04  0.9309E-05
  0.1854E+03  0.7922E-04  0.9407E-05
  0.1863E+03  0.7583E-04  0.9456E-05
  0.1871E+03  0.7241E-04  0.9454E-05
  0.1879E+03  0.6895E-04  0.9400E-05
  0.1888E+03  0.6546E-04  0.9297E-05
  0.1896E+03  0.6195E-04  0.9149E-05
  0.1904E+03  0.5840E-04  0.8962E-05
  0.1913E+03  0.5484E-04  0.8748E-05
  0.1921E+03  0.5127E-04  0.8520E-05
  0.1930E+03  0.4770E-04  0.8297E-05
  0.1938E+03  0.4414E-04  0.8101E-05
  0.1946E+03  0.4062E-04  0.7956E-05
  0.1955E+03  0.3714E-04  0.7888E-05
  0.1963E+03  0.3373E-04  0.7918E-05
  0.1971E+03  0.3041E-04  0.8062E-05
  0.1980E+03  0.2719E-04  0.8323E-05
  0.1988E+03  0.2410E-04  0.8692E-05
  0.1996E+03  0.2114E-04  0.9151E-05
  0.2005E+03  0.1835E-04  0.9673E-05
  0.2013E+03  0.1573E-04  0.1022E-04
  0.2021E+03  0.1331E-04  0.1077E-04
  0.2030E+03  0.1109E-04  0.1127E-04
  0.2038E+03  0.9078E-05  0.1169E-04
  0.2046E+03  0.7289E-05  0.1200E-04
  0.2055E+03  0.5721E-05  0.1215E-04
  0.2063E+03  0.4375E-05  0.1211E-04
  0.2072E+03  0.3245E-05  0.1183E-04
  0.2080E+03  0.2321E-05  0.1128E-04
  0.2088E+03  0.1590E-05  0.1042E-04
  0.2097E+03  0.1032E-05  0.9203E-05
  0.2105E+03  0.6250E-06  0.7595E-05
  0.2113E+03  0.3400E-06  0.5552E-05
  0.2122E+03  0.1442E-06  0.3034E-05
  0.2130E+03  0.0000E+00  0.0000E+00
