# Supplementary material for: The dynamic nature of netrin-1 and the structural basis for glycosaminoglycan fragment-induced filament formation
Source: Nat Commun. 2023 Mar 3;14:1226. doi: 10.1038/s41467-023-36692-w (PMC9984387; doi:10.1038/s41467-023-36692-w)
Supplement: Supplementary file 3 — Supplementary Data 1 [file 41467_2023_36692_MOESM3_ESM.zip › data_SEC-SAXS/sm22113-7_sample1/sample1_EFA.csv]

# Series data name: sample1
# Started at series frame: 220
# Ended at series frame: 447
# Used: Subtracted
# Number of significant singular values: 3
# Component Ranges:
# Range 0: 234 to 299
# Range 1: 280 to 316
# Range 2: 297 to 364
# Rotation setings: Method: Hybrid
# Rotation setings: Iterations: 1000 Convergence threshold: 1e-12
# Rotation converged: True
# Rotation results: Iterations: 80
# Concentration Matrix Results
# Index	Value_0	Value_1	Value_2
220.0	0.0	0.0	0.000348281770537307
221.0	0.008849501839329699	0.0	0.0028280067332454306
222.0	0.011314259093503405	0.0	0.0017595020033018556
223.0	0.010239457371438231	0.0	0.0027606979707557456
224.0	0.01164090022111044	0.0	0.002446801176713686
225.0	0.012000495156444685	0.0	0.0037316953264760816
226.0	0.010079557213875413	0.0	0.0027389067791354755
227.0	0.00897312546646548	0.0	0.0013952975580108226
228.0	0.014957710906279106	0.0	0.0024911758028437034
229.0	0.014441766119042828	0.0	0.0032348557936487973
230.0	0.010652664737282437	0.0	0.0025715850844159407
231.0	0.014154239815546305	0.0	0.003267952293944972
232.0	0.010410284789052877	0.0	0.004096828926935769
233.0	0.013837534250112579	0.0	0.0015631408570896948
234.0	0.015485539342508384	0.0	0.0025350103806321576
235.0	0.014985319725166018	0.0	0.0028346746255222136
236.0	0.014308169750694108	0.0	0.0024383221704764872
237.0	0.01404182059030782	0.0	0.003065895643725953
238.0	0.014683338928809147	0.0	0.0002984577465776828
239.0	0.015364595420602317	0.0	0.0017402228603972006
240.0	0.018511813742928363	0.0	0.0011387555051128476
241.0	0.021081216719821674	0.0	0.0
242.0	0.017511973754862006	0.0	0.00019067644759512167
243.0	0.01896102953791282	0.0	0.0
244.0	0.018920388534576216	0.0010298385018765513	0.0
245.0	0.018700437473133203	0.0033207118689149765	0.0
246.0	0.023473635507983627	0.0019269256089788564	0.0
247.0	0.020148765547037453	0.003766511741707888	0.0
248.0	0.02336213561057653	0.0009918078776737314	0.0
249.0	0.021350606434572126	0.0031633791710776234	0.0
250.0	0.023370863977242418	0.0021498430051193618	0.0
251.0	0.024158098205252776	0.002537430618999543	0.0
252.0	0.024990288390891905	0.0024375548615260716	0.0
253.0	0.02328721958240686	0.0019437197675239908	0.0
254.0	0.022152981852253322	0.0029276931428953	0.0
255.0	0.020397811756590948	0.0028133686998831025	0.0
256.0	0.024485031506509963	0.0	0.0003069850118869812
257.0	0.023160893095317454	0.0016715044514330451	0.0
258.0	0.021063602590804323	0.0017279560743757398	0.0
259.0	0.020254135301803807	0.001327430469925873	0.0
260.0	0.02039555387486363	0.0005292473791127293	0.0
261.0	0.02264552909064239	0.0	0.0009914306298686604
262.0	0.019989152245565345	0.0019606343994004066	0.0
263.0	0.020724439097118935	0.0	0.0006837300264071279
264.0	0.02188928298637453	0.00031275457453321364	3.184552153203004e-05
265.0	0.02247049249089398	0.000666784610448895	0.0
266.0	0.01242221810729661	0.000607690298528622	0.0007176349241679713
267.0	0.019129592533603867	3.898960577749286e-05	0.0004282232534725113
268.0	0.021866016480464424	0.0	0.0006802071788909804
269.0	0.020000956424649906	0.0	0.0015275853277578425
270.0	0.016742781462383016	6.270980277789457e-05	0.0006543438188991385
271.0	0.015407381065692574	0.0	0.0008760378828281596
272.0	0.017939652521632436	1.4189133910424615e-05	0.0006623913191569776
273.0	0.019990021623252533	0.0	0.002046778273504984
274.0	0.015571222519964562	0.0	0.0019919425819527187
275.0	0.016561828298815685	0.0	0.0019131265294925436
276.0	0.01697519762719481	0.0	0.0010914154692554152
277.0	0.017254364006592773	0.0	0.0021062676120428116
278.0	0.016012494633645635	0.001293250881049024	0.0
279.0	0.015699474096281196	0.0	0.0028827021824399243
280.0	0.014035335234476273	0.00017590019986486586	0.0005323184279875188
281.0	0.016530337296466382	0.0	0.002947168199391239
282.0	0.01615805351592031	0.002749395144507951	0.001492793050239968
283.0	0.013580241183864613	0.010231763946109765	0.0008564771492510037
284.0	0.008942126667930539	0.01952729054636897	0.00046878124256958083
285.0	0.008445406971681191	0.025983468772855692	0.0019075557104335675
286.0	0.007841146901243016	0.0386777200007336	0.0
287.0	0.006571255198041803	0.04735084918224823	0.0
288.0	0.0020379177777957586	0.0516273666380325	0.0
289.0	0.0016328151700326485	0.057723384195729824	0.0
290.0	0.0007713373147875356	0.05961668512376303	0.0
291.0	0.004125319884644585	0.058768820045994194	0.0
292.0	0.0	0.058001336059446226	0.0
293.0	0.0	0.05479303592988651	0.0012362564132585908
294.0	0.0017817221438964717	0.050461782474669675	0.002793548950021788
295.0	0.003176570352635002	0.04757015738484423	0.0032072913188544777
296.0	0.0	0.04571473068159367	0.0031972511400233353
297.0	0.003930576452645204	0.0383904371306369	0.006480868147511632
298.0	0.0018802227806849487	0.038583449891804907	0.004167595755486085
299.0	0.000660251085759047	0.03291213284873108	0.0066774867279953765
300.0	0.0014356265670093606	0.03072336026414375	0.0064749585450758155
301.0	0.0014525438933823934	0.02679926131108523	0.007725214802255944
302.0	0.0022390524580976666	0.02444465145906827	0.0077190582261938995
303.0	0.005790569950355401	0.020796857572351765	0.008922994185943953
304.0	0.003679049736052326	0.0208890176041915	0.007841593885061076
305.0	0.004472572756151917	0.01680066235340896	0.01041982658798938
306.0	0.0029087748169366176	0.017388489134058313	0.010020422909349255
307.0	0.0017737773136672907	0.013984309378731206	0.013456601948906412
308.0	0.004007466918981487	0.01204646200297942	0.016377181986093586
309.0	0.0	0.012088043748472093	0.018830329077915972
310.0	0.0	0.011814251648232075	0.021430827679953673
311.0	0.0	0.013597870294996667	0.02213831705585515
312.0	0.0	0.008007504434928097	0.028418367095754023
313.0	0.0	0.010485394218650973	0.02828234683641762
314.0	0.0	0.008122055651510505	0.03151487264495411
315.0	0.0	0.0062172958143406	0.033729909922463545
316.0	0.0	0.0069348069110288495	0.03381393424472505
317.0	0.0	0.004902560885860687	0.03509349628724917
318.0	0.0	0.0033638985430379494	0.03610167016208643
319.0	0.0	0.0026108099822382005	0.03568681878038929
320.0	0.0	0.004952045641860769	0.032406052704991
321.0	0.0	0.0021864717257736926	0.03327324445755788
322.0	0.0	0.003302004073037077	0.030304498171659363
323.0	0.0	0.002931774006758197	0.028801305633118
324.0	0.0	0.0011042965904843292	0.02801772682858739
325.0	0.0	0.0004870052220935725	0.026403891368097482
326.0	0.0	0.0017068067073328197	0.023910038857468053
327.0	0.0	0.0002784688061521474	0.023066695952167798
328.0	0.0003492050392529952	0.0	0.021818294627990367
329.0	0.002624616484198095	0.0	0.020227679315957328
330.0	0.0018781243015613196	0.0008116153143990107	0.017374866262710415
331.0	0.003993929658535253	0.0	0.018131858319837133
332.0	0.005427200046830533	0.0	0.015979346811945044
333.0	0.004568896767445601	0.0	0.015337701005846258
334.0	0.005859053936084325	0.0007194826289690049	0.012008985694631833
335.0	0.005693857232024457	0.0	0.012907483222394019
336.0	0.009294474623774402	0.0	0.012767117747815616
337.0	0.007449568371155381	0.0	0.012259451906725284
338.0	0.008435209969634028	0.0	0.011538814146460512
339.0	0.008485078923757433	0.0	0.010971035611984405
340.0	0.007204801317283044	0.0	0.009137226584148877
341.0	0.00871679778416504	0.0	0.00868252395473953
342.0	0.009365632784694811	0.0	0.008943081724125859
343.0	0.01074108886372426	0.0	0.008950418425170392
344.0	0.011346415606821505	0.0	0.007372727591319592
345.0	0.01074778095886709	0.0	0.00620608624766823
346.0	0.010911692855755904	0.0	0.0073790871257939095
347.0	0.00973961407383684	0.0	0.007408926077858294
348.0	0.01214567137418819	0.0	0.007073640425073968
349.0	0.012774554843421	0.0	0.007208662011548076
350.0	0.013323881754702137	0.0	0.007860388668037344
351.0	0.011640693128045953	0.0	0.006507146473472106
352.0	0.0108350949962607	0.0	0.005614344755728683
353.0	0.014108458857873095	0.0	0.008072513851003856
354.0	0.01150166550950092	0.0	0.005578202138105167
355.0	0.010800928695222116	0.0	0.006010859473685824
356.0	0.013565526887507761	0.0	0.00518789185254547
357.0	0.008976157452664585	0.0	0.004138734507011011
358.0	0.012543723496094396	0.0	0.005459142237150512
359.0	0.008886882857320684	0.0	0.0046235532726138645
360.0	0.014127075542321024	0.0	0.00445903783525884
361.0	0.01215841540430582	0.0	0.004662119609720014
362.0	0.01089730076418629	0.0	0.005333431716962529
363.0	0.012454991620664541	0.0	0.00516411938308878
364.0	0.01396486510198365	0.0	0.0041353519145976006
365.0	0.013465084737236689	0.0	0.00492553086667071
366.0	0.012866489529634503	0.0	0.004296639189196121
367.0	0.013846341001529712	0.0	0.0048832968654511704
368.0	0.01282310517568586	0.0	0.004934631482310862
369.0	0.015526044025064583	0.0	0.003645425848635285
370.0	0.014462270803837286	0.0	0.005396971502647311
371.0	0.014080390073366327	0.0	0.004239239125891713
372.0	0.013154327563511377	0.0	0.0031112433506453206
373.0	0.013540364695960856	0.0	0.0033358721294230354
374.0	0.015721209383708246	0.0	0.004228280577927357
375.0	0.013935538905000313	0.0	0.0022273743815987533
376.0	0.012454781960306109	0.0	0.0024075037422437388
377.0	0.015347690379473129	0.0	0.0029264852405878703
378.0	0.012599514115345024	0.0	0.0021562447611608413
379.0	0.015281156849669443	0.0	0.0034824913507409652
380.0	0.014429852251508985	0.0	0.0027512212248750833
381.0	0.012272099565964697	0.0	0.0014943416319985157
382.0	0.01683246280819192	0.0	0.002070715725524466
383.0	0.016859455341443924	0.0	0.0026642373939358643
384.0	0.01506762615628874	0.0	0.002125084532663343
385.0	0.015900178954582372	0.0	0.0024086557716193648
386.0	0.015417590365118396	0.0	0.002806825660422878
387.0	0.014460551142850614	0.0	0.0011955790170403032
388.0	0.013701368697743965	0.0	0.0015909015988430923
389.0	0.0160889753196626	0.0	0.0017501500642011756
390.0	0.016257245091831105	0.0	0.0010638173702228813
391.0	0.012515228724765999	0.0	0.0011271207192266048
392.0	0.018412948908575862	0.0	0.002904650337434584
393.0	0.0156291169279819	0.0	0.0006346924984028748
394.0	0.015962484854060172	0.0	0.0021244159465611404
395.0	0.016985188380973192	0.0	0.0019322228104616942
396.0	0.017077908205931556	0.0	0.0013184228474682675
397.0	0.015958958865763286	0.0	0.0007112750759544026
398.0	0.01556595394718626	0.0	0.0013847763643990278
399.0	0.017681270977152	0.0	0.001762501409681699
400.0	0.017755573528011107	0.0	0.003048649811845633
401.0	0.016371332147232263	0.0	0.002961681220860955
402.0	0.015640894896597975	0.0	0.0009276950882394701
403.0	0.01567430918381093	0.0	0.0008048988142292803
404.0	0.01554618038489432	0.0	0.0011019043309659132
405.0	0.01552742464755956	0.0	0.0008783831055719732
406.0	0.014805771328171976	0.0	0.0027072954522477173
407.0	0.016030964681751796	0.0	0.0011459863823964642
408.0	0.015845185490976396	0.0	0.0013584180330829011
409.0	0.017515818734397004	0.0	0.0010722414834095338
410.0	0.01641552251892506	0.0	0.0011793257055218711
411.0	0.01729751821889703	0.0	0.001338250205411907
412.0	0.016256374689872816	0.0	0.0012161620187278804
413.0	0.018441866407948777	0.0	0.00014483676404237607
414.0	0.016014680591732992	0.0	0.0020367047976109906
415.0	0.01575704520803882	0.0	0.0009385038634974406
416.0	0.016502053751379524	0.0	0.0008265030170837621
417.0	0.016996524896753094	0.0	0.0013915078432404121
418.0	0.015083477034015596	0.0	0.0
419.0	0.015479516772411613	0.0	0.0007926585215558535
420.0	0.017392019210048165	0.0	0.000916544527895778
421.0	0.018249643118452112	0.0	0.0011427272192428106
422.0	0.016267286293812726	0.0	0.0004959514393377389
423.0	0.019076657778336416	0.0	0.001106557827869347
424.0	0.01747156474081859	0.0	0.0008602380853351163
425.0	0.01631441827783378	0.0	0.0012204943769529549
426.0	0.016648602583030105	0.0	0.0008113748152648401
427.0	0.01722279935134595	0.0	0.0019115626277350936
428.0	0.016408513433694222	0.0	0.00116765849883238
429.0	0.017310183441427696	0.0	0.0016956302062553059
430.0	0.018121120990932237	0.0	0.001160647617697965
431.0	0.015125040986304373	0.0	0.0009418572734237817
432.0	0.01470263598638169	0.0	0.00013774577486687757
433.0	0.01603598102499826	0.0	0.0
434.0	0.017065015893475883	0.0	0.0010677067905010536
435.0	0.016550225832950814	0.0	0.0015807587284157956
436.0	0.018537109068640367	0.0	0.0005312111652158151
437.0	0.017850970496827597	0.0	0.0022797649184200675
438.0	0.018333311283176553	0.0	0.0005056053792841619
439.0	0.0161142574151089	0.0	0.0
440.0	0.017299057052186803	0.0	0.0008931532965255826
441.0	0.01801209407184543	0.0	0.0009947874236398903
442.0	0.01801914749780854	0.0	0.0011633596943251671
443.0	0.016601283650449758	0.0	0.0004297033220656586
444.0	0.017516925771722116	0.0	0.0020413695555679423
445.0	0.01666440198392581	0.0	0.0020028484322874985
446.0	0.01590718284648811	0.0	0.0018441245855582119
447.0	0.016044511103043658	0.0	0.0006144549424913541
# Rotation Chi^2
# Index	Chi^2
220.0	0.8341809394320195
221.0	0.9443753187706531
222.0	0.9595229516203401
223.0	0.9280956095681206
224.0	0.9367750318767695
225.0	0.9602027434212189
226.0	0.9495689431017637
227.0	0.9134074966521896
228.0	0.9669895446323529
229.0	1.005859913676194
230.0	0.9421365216096725
231.0	1.0050251933646686
232.0	0.9792011693082393
233.0	0.9674587249734652
234.0	1.1010260440296549
235.0	1.0994242593036907
236.0	1.029364535328197
237.0	1.081104649934926
238.0	1.0975175281564067
239.0	1.0279977369452558
240.0	1.1624647121291445
241.0	1.1830305844231706
242.0	1.0099417186292936
243.0	0.9775658395882248
244.0	0.9090861371049832
245.0	0.8766741299138278
246.0	0.9452801953512533
247.0	0.8929011584528729
248.0	0.9008909087588665
249.0	0.8638760321638158
250.0	0.8849856303476302
251.0	0.8587766453763342
252.0	0.8622147788916722
253.0	0.8622359197396703
254.0	0.8645710295221782
255.0	0.8938586575687132
256.0	0.8753415128602607
257.0	0.8756213212845582
258.0	0.8695749046917652
259.0	0.8990828072139824
260.0	0.9083707327330494
261.0	0.910647322860476
262.0	0.8954269141678233
263.0	0.9244887619763139
264.0	0.887093941114282
265.0	0.8447006267766418
266.0	1.0149695408160317
267.0	0.8936540974336868
268.0	0.8762862411543106
269.0	0.8672805468181091
270.0	0.9907779792755128
271.0	0.9282486003604286
272.0	0.9132823260642827
273.0	0.8650775681395464
274.0	0.9131021968262687
275.0	0.9497721422348477
276.0	0.9146335545732659
277.0	0.8755561902147588
278.0	0.8941332775522596
279.0	0.8994698572321638
280.0	0.9466115739592482
281.0	0.989246520958729
282.0	1.0952789898302266
283.0	0.9965432313634998
284.0	1.0061705443358662
285.0	1.2508866295756478
286.0	1.1522048890758292
287.0	1.4159095508625397
288.0	0.9870826494845975
289.0	1.4947596174467632
290.0	1.3150550493514481
291.0	1.0112302694573012
292.0	0.9928318891931849
293.0	1.0258152311687803
294.0	1.6845161687334609
295.0	1.9212255147792825
296.0	1.8557320629592018
297.0	0.9005908694463332
298.0	0.9623458997784042
299.0	0.9150954406465045
300.0	0.9396665327366778
301.0	0.959008417509838
302.0	0.9171695284161032
303.0	1.0046470932856175
304.0	0.9405878254053481
305.0	1.0117971501308485
306.0	0.9515664416908175
307.0	0.9308304221987139
308.0	1.001146287261071
309.0	0.9559042276706747
310.0	0.994843539302118
311.0	0.973181277472714
312.0	0.9619477566395483
313.0	1.0026168576705359
314.0	0.9676005285027088
315.0	0.9809071634471146
316.0	1.0023453345072404
317.0	2.0227158342794493
318.0	1.3111269418390405
319.0	1.1328761437965098
320.0	2.010398094553646
321.0	1.0869366699677525
322.0	1.3924544300037784
323.0	1.2476250964978806
324.0	0.9394811052590623
325.0	0.9321870496855393
326.0	1.0095625086895355
327.0	0.9371615463587183
328.0	0.9689500896631268
329.0	0.965069751555699
330.0	1.0226195111370255
331.0	1.1339758388573606
332.0	0.9469729790885876
333.0	1.0414353393706233
334.0	1.013697376025646
335.0	0.9939327969927114
336.0	1.138493660517444
337.0	1.2114402747892863
338.0	1.2514717042253949
339.0	1.272526436660665
340.0	0.9407160201683218
341.0	1.0148841793215513
342.0	1.1530630067590895
343.0	1.3618765801591513
344.0	1.0424278127899165
345.0	1.042972395580946
346.0	1.1982981024810437
347.0	1.3333707049008527
348.0	1.2942525227702832
349.0	1.561001131573214
350.0	2.058048039267426
351.0	1.4193084018928033
352.0	1.1920600860497217
353.0	2.6630433034512735
354.0	1.3710545253881028
355.0	1.6112492839825896
356.0	1.3174218439346193
357.0	1.0683082335751568
358.0	1.6158872300603113
359.0	1.3232336154561182
360.0	1.3065874567193312
361.0	1.4200547289005148
362.0	1.7737365945917343
363.0	1.8025070240608603
364.0	1.3216941913950664
365.0	1.3747402330766594
366.0	1.3873408056111067
367.0	1.3217436614950961
368.0	1.3382900902156227
369.0	1.2709154141975916
370.0	1.2878352032389473
371.0	1.2543512136251114
372.0	1.1814002858077453
373.0	1.1619004521039609
374.0	1.2582407273529077
375.0	1.1528901784071524
376.0	1.1788175252971196
377.0	1.1960051132446472
378.0	1.133057412187534
379.0	1.1406155975173609
380.0	1.1222715711810558
381.0	1.0740273313130877
382.0	1.143364712059535
383.0	1.1793558592053126
384.0	1.1137879813712435
385.0	1.1169655871397088
386.0	1.086708769891215
387.0	1.125355726416825
388.0	1.167854499444494
389.0	1.064562884584004
390.0	1.0202991809506015
391.0	1.0587393526441549
392.0	1.0869930389706992
393.0	1.0875497756177026
394.0	1.1278138931960306
395.0	1.078773133443605
396.0	1.1435972105490388
397.0	1.0780248056256378
398.0	1.063223042823779
399.0	1.0945606243913135
400.0	1.091268593638174
401.0	1.082808575449956
402.0	1.054517903522438
403.0	1.057406250130549
404.0	1.112629234832667
405.0	1.0512102989630152
406.0	1.0804068695298015
407.0	1.1309313740552633
408.0	1.0908232283658081
409.0	1.1387200145630845
410.0	1.0512413368693156
411.0	1.101778597140037
412.0	1.1152647618037768
413.0	1.0886627053620566
414.0	1.0403960741149336
415.0	1.0931261581020844
416.0	1.0896983692202173
417.0	1.100735409688712
418.0	1.0558415577902427
419.0	1.080842320205841
420.0	1.118652928599896
421.0	1.113731556117938
422.0	1.1200256938290987
423.0	1.119556073426375
424.0	1.0376849004360051
425.0	1.05626233248493
426.0	1.1370121153605144
427.0	1.0391931411463862
428.0	1.0665694304691424
429.0	1.0992445810661358
430.0	1.0648691370806973
431.0	1.0523410687444
432.0	1.053543852805383
433.0	1.0779546627336452
434.0	1.0713127877638542
435.0	1.1134106506908676
436.0	1.0951420522977977
437.0	1.0567798185227353
438.0	1.1421588509443423
439.0	1.088639623245408
440.0	1.0830493548270648
441.0	1.134834945329024
442.0	1.1083585467189712
443.0	1.075964528281246
444.0	1.0828424419904707
445.0	1.0420625673962114
446.0	1.061738220503087
447.0	1.039183576847668
# Forward EFA Results
# Index	Value_0	Value_1	Value_2	Value_3
220.0	45.235448980050414	44.97675615825183	44.97675615825183	44.97675615825183
221.0	48.37240852854347	44.97675615825183	44.9747001339951	44.9747001339951
222.0	49.86627023598516	46.980205856347254	44.9747001339951	44.944020376001085
223.0	50.1364966637835	47.474970843196814	46.96403634833868	44.944020376001085
224.0	51.2553678308498	48.32591755190653	46.999828491951405	45.880642043388626
225.0	52.64138194550635	48.33940608908286	47.773583760852944	46.36617774607252
226.0	53.39349140840401	48.49450305453831	48.07924666507797	47.17356703876398
227.0	54.03892175734185	48.75216859671514	48.16575708984553	47.470574649037104
228.0	55.12684953052619	48.78675906376952	48.478550643512484	47.8595446042649
229.0	57.381421562663554	49.11265793796055	48.6089940199899	47.97820833749971
230.0	57.860809291466516	49.11431417687988	48.66464107962402	48.396298001415865
231.0	59.77514240908623	49.21733692518637	48.88613285841462	48.643053198154526
232.0	60.70649988752886	49.65424682650425	49.216960142796395	48.67981220918978
233.0	61.9261260538335	49.9039818508982	49.27402322140588	48.78589206173326
234.0	62.61261912427528	49.98149957284808	49.28448178599371	48.891549793109256
235.0	63.25713859760691	50.531543604698605	49.82664022816555	48.89372269931998
236.0	64.00565416645841	50.55607553972021	50.09038064736283	49.08299507076171
237.0	64.94037079734666	50.56671359037863	50.21545735340167	49.12540079145225
238.0	65.87212282660195	50.605223069868565	50.24168112510492	49.240647629145236
239.0	66.81837196238169	50.61144811671179	50.267179285116676	49.49679922634867
240.0	67.79887683354113	50.843079372019304	50.48779082252626	49.88598809476612
241.0	68.97844471654965	50.959886197298424	50.74883998160229	50.44875896248176
242.0	70.30043819596942	51.59738591561272	50.76420576687376	50.6657972412441
243.0	71.89557114197389	52.52439076033657	50.82869279340268	50.69547899506828
244.0	74.1883047410168	55.029232938448104	50.831400524175805	50.6965324615918
245.0	77.43750799484059	56.969423707801724	50.92223530947314	50.69687062895413
246.0	82.73254491674307	58.8348299969626	50.96431529898554	50.6975976086955
247.0	88.06546269122906	60.14830361492368	51.13713702881621	50.94502396921785
248.0	94.77301887196144	61.578284812732015	51.19311908132175	51.12974155365088
249.0	101.38614415576122	62.32509623305307	51.227990310935965	51.15208141690848
250.0	108.44321022498612	63.00501235231954	51.228047461094185	51.18315536981983
251.0	116.3057500423889	63.48597626599973	51.536303399075685	51.185889396804626
252.0	124.32231288999397	63.916201303107954	51.660055905200046	51.292942721918585
253.0	131.6551053078162	64.44250629185126	51.6839089889081	51.296126077773316
254.0	138.63196720641517	64.64550864750967	51.81420996211078	51.32205128048665
255.0	145.49901208909324	64.95146856557693	52.11319209874541	51.32216676600037
256.0	151.90842374890315	65.04294525607673	52.13323585768081	51.580445807720466
257.0	158.24784632235514	65.2407349444436	52.20951700075037	51.69687989137201
258.0	164.0468823538665	65.28834253620418	52.282122117092015	51.74052699280044
259.0	169.39275075185654	65.46331442422168	52.473966022654665	51.79341967774799
260.0	174.28467435654156	65.62274029287143	52.47812630439878	51.81934322544086
261.0	179.3257398106967	65.65601093366966	52.484370345622004	51.89455043893203
262.0	184.24476370101144	65.7541586510921	52.607502451268516	51.89522569423936
263.0	189.0019665725021	65.89780309057825	52.82374610821226	51.941357063699506
264.0	193.63784362319225	65.92436541899207	53.104553266009084	51.967695564264176
265.0	198.23789840082884	65.95113601504782	53.13146137198325	52.186176278326855
266.0	201.97316514425137	66.07725641878459	53.18960782556979	52.38558433593388
267.0	205.89007028634143	66.09378502706451	53.1916835369533	52.38563325237159
268.0	209.8267796403962	66.09630971928179	53.244116142280085	52.41949740718823
269.0	213.61268934570583	66.10039705344091	53.244166283472026	52.496952329296924
270.0	217.13069831397914	66.10866000398778	53.54722969723617	52.61079362367807
271.0	220.35803142611206	66.21813821772348	53.71451921112232	52.63316535159405
272.0	224.059328058547	66.2215008010357	53.778508102669896	52.7016465678331
273.0	226.98919104454467	66.22775331098596	53.78539639450818	52.93252787757946
274.0	229.85214122095152	66.25912936066224	53.99096390010696	52.93264166261402
275.0	232.674951594066	66.2760949877989	54.295196378139174	53.04071040115589
276.0	235.4223102533463	66.28375328927639	54.48147843080514	53.15855491113049
277.0	237.9551159416888	66.35112132216555	54.610028173629495	53.20156757129962
278.0	240.35555002973382	66.36202249183727	54.68476577807935	53.271255931235984
279.0	242.37474267123488	66.41518402480791	54.7120644815289	53.27154932045618
280.0	244.75392956879554	66.42274297196246	54.78650006895349	53.27320726617481
281.0	248.2635304849851	66.49684471105175	54.94108848585752	53.31030488916554
282.0	261.27587399043585	67.73975337081366	55.52840427566372	53.4453204020412
283.0	305.18210536881895	76.76173836523036	56.81667434413322	53.918696663140466
284.0	400.85628592669525	88.67770323021105	57.40454259345386	53.95180862760817
285.0	540.8865702483627	95.61495059560201	57.673400086221136	53.977824621921606
286.0	715.5136932940728	99.21735034505832	57.67420457839148	54.03786614524104
287.0	909.0997094784633	101.17547333103833	57.68825313202478	54.10747545990642
288.0	1106.4591620684319	102.70560120468474	57.69260814020963	54.1457436648522
289.0	1299.502652425032	103.56320058033482	57.69471574661174	54.21398568481165
290.0	1479.989162958753	104.13722361604627	57.694924684591705	54.289571968425236
291.0	1644.501233406817	104.36568678061684	57.73725001608247	54.51112122074964
292.0	1791.0590182735584	104.72225701872463	57.74137712912062	54.85578118405104
293.0	1921.873953227229	105.06878321928981	57.74309627453062	54.855781343617444
294.0	2035.7175891269408	105.22080112886232	57.82648626349109	54.855873739098904
295.0	2135.1525624104993	105.30140076644737	58.14097065747725	54.87666022499283
296.0	2221.7825745177674	105.50915393158476	58.18832254315534	54.90394651740206
297.0	2296.633737011843	105.5664190410572	58.63416364610675	54.914916924041776
298.0	2360.4614127532304	105.63878645411525	58.720499356154676	54.921680694041754
299.0	2415.21574981844	105.75681135420352	59.06126325080189	55.113258558715735
300.0	2462.916520052728	105.8291591992254	59.53804886896404	55.117301620050604
301.0	2504.2142393039744	105.9086911470662	60.186812981735336	55.662649944520275
302.0	2540.008755265804	105.94918984369032	61.03340072289914	55.68500248974819
303.0	2571.9188761976898	105.9506470474611	61.65678793843944	55.68689631198709
304.0	2600.5823346461443	105.97062891108995	61.922609510749	55.7568060350056
305.0	2627.5007067900924	105.9877445271749	62.907644434139975	56.05142104811426
306.0	2653.955291735241	106.04052262899563	63.58380975645472	56.06635628405221
307.0	2681.361863660495	106.18227788621506	64.9118542538995	56.07847232699129
308.0	2712.036701528192	106.3107522173476	66.75422743488555	56.079489061238604
309.0	2746.7616809599244	106.95535381454437	69.50393006713094	56.13643569228052
310.0	2786.1926092766053	108.10358232356131	73.10945127791781	56.154613305277216
311.0	2830.4527033901563	109.50555187274325	75.48419444512591	56.183932091594095
312.0	2879.1421088001703	111.59499554572196	79.42955454408818	56.283481049205804
313.0	2931.781916663489	114.08226213647328	81.90571086526921	56.300546444842496
314.0	2987.1967575966387	117.35925437723716	84.62835118859924	56.4239722704586
315.0	3043.489297100164	121.23887451624624	86.66725683053544	56.424029057178686
316.0	3100.265945825447	125.27216533843276	88.07298127966013	56.47438915904308
317.0	3155.7987683511838	129.00164056105734	89.4395466280634	56.62406071051341
318.0	3209.175200398603	133.07706942764733	90.3400638529814	56.66184833762878
319.0	3259.2089400106033	136.7873908318174	91.10255605592828	56.72332358752185
320.0	3304.9572588253677	139.50442070190715	91.4895141355534	57.16789662497933
321.0	3346.9013604567986	142.40597367771204	91.98677890048747	57.181018842618
322.0	3383.9720305961137	144.44633119245216	92.33795734576788	57.39578154339356
323.0	3416.601129974329	146.2587878844715	92.68291851955443	57.399510327867766
324.0	3444.8061131241634	147.87977723644087	93.04140211928123	57.40846630564733
325.0	3469.143236328251	149.16439476936227	93.4493935356362	57.41256482056042
326.0	3490.148118133579	150.3353855452248	93.60932104839938	57.43731475667429
327.0	3508.107530885069	151.38615193794544	93.83783848552687	57.50202848494433
328.0	3523.3936885933076	152.17754549025528	94.11681621895966	57.51860326343116
329.0	3536.4185086478146	152.73858617178936	94.45429513197432	57.57307763512378
330.0	3547.470589885363	153.1244408967194	94.66488474996106	57.62672798553095
331.0	3556.758483882761	153.54062712120344	95.05855069646799	57.63087134183391
332.0	3564.6336424418264	153.79099268872565	95.40950552314894	57.64021074604487
333.0	3571.3797741319004	154.04410005763876	95.74276787732003	57.66083783207038
334.0	3577.127066879999	154.11331869427778	95.99020690625038	57.67377369816025
335.0	3582.1085268732745	154.2488934851818	96.30437873460474	57.71761984794306
336.0	3586.3049741562077	154.3328716050678	96.79733632792853	57.78524690764866
337.0	3589.9479647982603	154.44531827634307	97.1704555508952	57.789662586970614
338.0	3593.076855165952	154.52293591833734	97.6187566493751	57.789662998715045
339.0	3595.751154602684	154.58939373168312	98.0473934207795	57.80683871617047
340.0	3598.10347101858	154.61880482586363	98.38304953499916	57.93440915635413
341.0	3600.102590482456	154.63499149016195	98.75378162807269	57.95061298161939
342.0	3601.898501943511	154.65342431136142	99.16685663218135	57.959639615052225
343.0	3603.4999684013596	154.66598041021695	99.71671153671745	57.97888368810426
344.0	3604.8348317170594	154.66598989836012	100.25843377872845	58.04588458135434
345.0	3606.035834838954	154.66933124382973	100.7115129619291	58.2211734623924
346.0	3607.1465770179625	154.6704957244629	101.23740420193043	58.2460197189684
347.0	3608.137446459144	154.6750701397374	101.74058150855588	58.24997455380895
348.0	3609.0071110189706	154.67507062329355	102.30265981289187	58.334627811358175
349.0	3609.7486117513467	154.67507160229968	102.98884035440346	58.41424791878448
350.0	3610.4137104849156	154.67741699406497	103.7368360014018	58.41603274680649
351.0	3611.0444814518196	154.67748106651237	104.35778346098323	58.68715015453158
352.0	3611.561065403667	154.67930190583965	104.88435533567382	58.780768821673576
353.0	3612.0429711583442	154.6832247688825	105.80919224589343	58.949972793365546
354.0	3612.447874492927	154.6849139347114	106.35317517172028	59.1192584943256
355.0	3612.8340153438858	154.68506896539995	106.90601926731173	59.3209070862644
356.0	3613.1879165647993	154.6966089873813	107.49147090367173	59.42447576132519
357.0	3613.518065829465	154.70160658196178	107.86296234498006	59.57020252557102
358.0	3613.7971545087694	154.70505343828088	108.49439935613972	59.57116779252019
359.0	3614.0493455165483	154.70551589117443	108.8845705967528	59.866076336222385
360.0	3614.274154777613	154.73677864146208	109.63355879096532	60.101832920298264
361.0	3614.477324186113	154.74540177604334	110.17516315332603	60.14144354371186
362.0	3614.6628391527415	154.74566263070068	110.7359006261413	60.613403235115314
363.0	3614.834421516838	154.7502908868161	111.4372229411665	60.823445288820494
364.0	3614.9980391637937	154.78118839143028	112.09504037456382	60.94640431122191
365.0	3615.126652498479	154.78823188367608	112.84834442368162	61.21474956610406
366.0	3615.2599350261175	154.79969510095927	113.42938276256436	61.21559267670635
367.0	3615.382089197673	154.80921465978895	114.17732802044395	61.42352153983983
368.0	3615.504454467255	154.81464273487728	114.94964384763003	61.678665171737556
369.0	3615.5911174895987	154.8744380911987	115.8706751586842	62.12108834507767
370.0	3615.6851569794544	154.87930005922368	116.72135562862992	62.20474371685324
371.0	3615.7705905320763	154.90492809292704	117.55162988675866	62.41785840242059
372.0	3615.8489907580292	154.95002403781632	118.16230926324786	62.570452986974196
373.0	3615.916088847336	154.99547047056984	118.86559963520189	62.84824907145832
374.0	3615.9849159256178	155.0387801680245	119.74707936846872	62.928915088493405
375.0	3616.050438631446	155.13456706457615	120.36098904268385	63.103805993217186
376.0	3616.1047016820808	155.20724396527146	121.0016194641537	63.55322523545944
377.0	3616.1584445846497	155.29164621093165	121.66407074826968	63.57922821026976
378.0	3616.2048939497877	155.36988843950158	122.16146700276855	63.675634952574455
379.0	3616.2426537594893	155.44803665763587	123.06381152801876	63.88052753928402
380.0	3616.282569878651	155.5418836694797	123.73901811156915	64.15539263449045
381.0	3616.318155826862	155.65673323266284	124.24532821930052	64.51633475838287
382.0	3616.361768121858	155.8561117371714	125.05657295673149	64.72682247182216
383.0	3616.397192574236	156.0268374738199	125.88244276133285	64.92160177014728
384.0	3616.437183485338	156.19682295149198	126.56877283419006	65.13324892829364
385.0	3616.4736467585076	156.37239281120324	127.31499032616999	65.30711755600997
386.0	3616.497112143448	156.5277266696548	128.12324234421646	65.69519825677824
387.0	3616.5257165730186	156.75460366060074	128.69192767114563	65.98955861590863
388.0	3616.558288121733	156.95811662078296	129.31037417203353	66.46679141195683
389.0	3616.5812676570813	157.2366037752239	130.06489894870992	66.80180728587081
390.0	3616.604779809079	157.5516832818862	130.62358698825042	66.89960818625075
391.0	3616.631647277977	157.77275016450594	131.08887548365115	67.18660797168842
392.0	3616.6527399866945	158.06143439965342	131.92297023152707	67.22857087457271
393.0	3616.677202619736	158.42287146265477	132.3782568361782	67.31895490546783
394.0	3616.700893922004	158.73589726377912	133.06822757587508	67.57007843714733
395.0	3616.72149959282	159.11704810563933	133.74457440109637	67.72069249118731
396.0	3616.747328634272	159.55084467453005	134.29150656258975	67.94245133098559
397.0	3616.762798862606	160.01281173108663	134.77099648380545	68.10843000032776
398.0	3616.7852975463056	160.40938120693866	135.2592451081746	68.30549378800221
399.0	3616.8050177792106	160.9241150100267	135.91278717520774	68.56642153894057
400.0	3616.821821168701	161.30802886602893	136.56295295075458	68.66785042772224
401.0	3616.8383215530635	161.6626903071535	137.15681070027023	68.73911546412336
402.0	3616.8516495568724	162.1798210689535	137.58232253616245	69.07488999560961
403.0	3616.8670741010687	162.68768419196005	137.9214410165726	69.20793734374003
404.0	3616.8839587722564	163.23155467708176	138.33508205186146	69.45750641737635
405.0	3616.901834295346	163.7814793454988	138.66653966764392	69.73408157849623
406.0	3616.9147725422167	164.21848983620407	139.20885436058592	70.03154218583586
407.0	3616.9279563559894	164.81123569936634	139.5570833869153	70.15249392068644
408.0	3616.945081595118	165.36454800322974	139.88490299379328	70.24282094244643
409.0	3616.9602676249747	166.07783022381517	140.20920160360188	70.34994130659894
410.0	3616.9764026141142	166.74672378895133	140.52782210704083	70.54859099460195
411.0	3616.9883665366065	167.50118751108556	140.88532236833115	70.71126586648259
412.0	3617.004647829015	168.21269477430582	141.18473046764896	70.97132256409665
413.0	3617.021210642481	169.0690883815819	141.36099428489393	71.01844363100149
414.0	3617.033143951878	169.77582571017913	141.72457163437596	71.2288493039029
415.0	3617.0467121477755	170.50896752921204	141.9599381592284	71.40672336028554
416.0	3617.0563727857148	171.29363602672228	142.16819918305387	71.61921514571736
417.0	3617.069485983184	172.1567148617515	142.44019013432677	71.9778735750209
418.0	3617.079214660102	172.91235034254316	142.56122018693313	72.19707613060217
419.0	3617.0935825135584	173.6987907786269	142.75147027749335	72.44511809054033
420.0	3617.1020496212027	174.69749536628038	142.98317643305495	72.82141250736446
421.0	3617.1128390970503	175.62563751232872	143.17616334362194	72.97158355358141
422.0	3617.13076022804	176.45998683094592	143.29831023125564	73.19691528964442
423.0	3617.1437509779266	177.46606947349778	143.47078440346823	73.30337580582301
424.0	3617.1509959278933	178.3868296213409	143.61416446970767	73.42018007511973
425.0	3617.163462642495	179.20505885233783	143.76436656255666	73.57771991246604
426.0	3617.1782271998877	180.08728812140075	143.88608484886433	73.78751549360493
427.0	3617.190313120733	180.94265295351514	144.0762980768027	73.92142472934529
428.0	3617.2023895172956	181.7527261851708	144.19770744108123	74.02816201978273
429.0	3617.2105656734243	182.5763400909739	144.34257540288806	74.06061217805131
430.0	3617.220442109889	183.38876221190236	144.43018193070216	74.06076171273529
431.0	3617.2296357743617	184.1194534298349	144.52223105999747	74.22075278415662
432.0	3617.237707478324	184.90818585986938	144.58381545650906	74.38976604493216
433.0	3617.2441005619057	185.68059831621167	144.61345621167	74.41704045615997
434.0	3617.252542602027	186.5336584737311	144.70211985897228	74.46839695266044
435.0	3617.2618315395725	187.41453891854997	144.83787493158343	74.58529819120626
436.0	3617.2741177592957	188.30596156140243	144.8796890059956	74.5905449073415
437.0	3617.2808598788492	189.16497551831978	145.02727091357343	74.6966660281826
438.0	3617.2883021331268	190.20927073396163	145.09189301642235	74.84590835897153
439.0	3617.2959890089414	191.04537761090057	145.11993418724794	74.9517364398785
440.0	3617.304488278746	191.973164461977	145.19058220317459	75.03114961698628
441.0	3617.314358520667	192.91937681746214	145.25885152378558	75.10161874962836
442.0	3617.324086981427	193.93210622157693	145.3436580222641	75.25675676446112
443.0	3617.3311718818213	194.73484151322805	145.37769656187197	75.31589458704515
444.0	3617.3374430674676	195.57103071183917	145.480204015505	75.3769390599675
445.0	3617.3481750219694	196.4119464092529	145.58983973311	75.44866151184553
446.0	3617.35869587477	197.19284673354457	145.6850035920069	75.53032381301266
447.0	3617.3642586302103	197.96042591580272	145.7191180806602	75.58011411729414
# Backward EFA Results
# Index	Value_0	Value_1	Value_2
220.0	3617.3642586302117	197.96042591580243	145.71911808066025	75.58011411729406
221.0	3617.3642511196	197.95937448044756	145.71816157973743	75.58010449225398
222.0	3617.3637869652275	197.8833960660181	145.664403883089	75.38662351288501
223.0	3617.3634872765447	197.76166145986912	145.65249166377373	75.0668076836197
224.0	3617.3634793655665	197.66429084876597	145.60396688021342	74.92894900783638
225.0	3617.363477369351	197.55730456395827	145.57697415144378	74.506008160884
226.0	3617.3633645349855	197.44658325790732	145.4936213875849	74.20575356665921
227.0	3617.3633398019383	197.35626101786463	145.44785818986986	73.9299477517164
228.0	3617.3630007592324	197.2673006969387	145.4384376283412	73.74683187031609
229.0	3617.362961535848	197.08019379141524	145.41407446610125	73.08644740609824
230.0	3617.3623649913106	196.8400861256204	145.3381130611532	72.75631562201201
231.0	3617.3613282518904	196.7278632846794	145.29925796236094	72.53982429470979
232.0	3617.3603980170456	196.5383828568854	145.2368145812196	72.138955182516
233.0	3617.35972073984	196.44019147192517	145.12023726176878	72.02557908706717
234.0	3617.359720620745	196.2609284177814	145.11194783712332	71.52864552134152
235.0	3617.3590226913857	196.0925425757975	145.08614179348436	71.35308357194602
236.0	3617.358479611828	195.99131734558904	145.0663069763524	71.00047661845366
237.0	3617.3578908163786	195.85376211725455	145.04424841339156	70.80890955506646
238.0	3617.357007419791	195.71348542353823	144.9935500175868	70.66777479225304
239.0	3617.35593726907	195.54767731272614	144.99232491882506	70.48172609622702
240.0	3617.3499417888142	195.36401746262928	144.98368028707358	70.33454018130823
241.0	3617.3447924505817	195.0683394812058	144.9822460675863	70.09357437178612
242.0	3617.3343619120046	194.71309883110837	144.96426350549038	69.73539666038914
243.0	3617.313055861641	194.49124132745712	144.95517278193515	69.48640673129321
244.0	3617.2750930651746	194.1828862266756	144.9287670856873	69.22996262134838
245.0	3617.2164376870837	193.82108269003643	144.87972637279736	69.0414064620123
246.0	3617.1446758964257	193.36594423471192	144.75339983493055	68.9864539135621
247.0	3617.0381371504095	192.76267825147295	144.65039651140614	68.7130178593494
248.0	3616.916489450243	192.27651579167227	144.493673176449	68.60168027591884
249.0	3616.76408081302	191.675271367699	144.43943651067806	68.44056906949199
250.0	3616.603959067623	191.18265106889118	144.29659933602463	68.23373949678317
251.0	3616.430874997089	190.60211386467262	144.1862444959986	68.03539665337662
252.0	3616.222343325133	190.06217106159417	144.04170802366863	67.64395613984277
253.0	3615.992571454801	189.44968041999044	143.89933181798492	67.32135444823217
254.0	3615.7663449919355	188.96826842677757	143.791385738496	67.040850391935
255.0	3615.5344118937733	188.46284337860564	143.65098441547315	66.829136402036
256.0	3615.2832854386024	188.08235606126343	143.52307190309384	66.45239899801138
257.0	3615.0564127868283	187.59670543922041	143.48173466811392	66.05212772182732
258.0	3614.817479071249	187.1642462922836	143.37084029702487	65.70386705271144
259.0	3614.589776200762	186.72548055725787	143.29413733107134	65.59624510313739
260.0	3614.369647259403	186.4034038419313	143.221538634069	65.14632613048649
261.0	3614.158369125404	186.12840763844383	143.15975989811943	64.61356211479371
262.0	3613.939278659562	185.76036847926912	143.1376053057087	64.35677186765474
263.0	3613.7174351527215	185.4675144737492	143.03204212691818	64.0650221414084
264.0	3613.494319687538	185.2038844022031	142.99592171191625	63.58149041789623
265.0	3613.277469270602	184.84638101530805	142.94021112566213	63.009766442996124
266.0	3613.061145535062	184.4761523084227	142.866814226666	62.73440218916077
267.0	3612.855606309031	184.33185752065828	142.8572775834405	62.72947535654367
268.0	3612.657438204797	184.05885129597283	142.8269200863836	62.5904352214826
269.0	3612.458194181283	183.76963130826647	142.788680319802	61.923269750799534
270.0	3612.256413962155	183.572694986814	142.77513273107587	61.47538998996681
271.0	3612.059021873137	183.39625561848794	142.74931903925392	61.13360965771555
272.0	3611.8738207594774	183.2300344725384	142.73524031951942	60.88273074591497
273.0	3611.6609873241728	183.05230483771064	142.70309945001492	60.71379736891013
274.0	3611.4975595914552	182.8151597564294	142.7005955746865	60.32410191563908
275.0	3611.326517703452	182.69520132305524	142.69968049271864	60.101151350547184
276.0	3611.1580515185537	182.57089263502826	142.6973414435411	60.01498163839087
277.0	3610.996212953064	182.40304076779285	142.68541577908437	60.00301511449589
278.0	3610.84405071296	182.21344587228873	142.68531221912392	60.00128455058633
279.0	3610.7024812005334	182.03396368205054	142.62419320042503	59.99704401620422
280.0	3610.576374655013	181.84843770827138	142.6173825828339	59.984177414763906
281.0	3610.4261678519883	181.69467591444578	142.60319231926198	59.974208467658336
282.0	3610.1959059074443	181.58236373544614	142.60279565955335	59.88981186538914
283.0	3609.2421552789397	181.36537199242275	142.57428049405877	59.86803703060617
284.0	3605.6157452100965	181.2105558563195	142.41873418058933	59.79140888691647
285.0	3595.975105368292	181.13886363533246	142.00227825560373	59.73615543600513
286.0	3577.4265425025837	181.00695195124376	141.4680869849093	59.729913009538706
287.0	3546.611377015822	180.80723152999676	139.872170197225	59.63613418846324
288.0	3502.0524884515967	180.71033294572328	137.22584297597655	59.604184189832594
289.0	3444.8600255182982	180.63344481125003	134.388365451697	59.57114069695033
290.0	3376.9240261046525	180.53372537324475	130.2897806401195	59.57100103568507
291.0	3301.994629894045	180.47824967083585	125.41063844003337	59.57031436570368
292.0	3223.4304447443988	180.350113169702	120.01287014904597	59.52452032452122
293.0	3144.556589410922	180.2701645386588	114.33392348151436	59.52193515452625
294.0	3066.5446948161084	180.24520703474894	108.7553228696269	59.341777480360214
295.0	2992.362030333556	180.15121944132974	103.44474417073471	59.33788862347515
296.0	2922.431957903161	180.07262721095233	97.97079139152635	59.12954667279706
297.0	2857.2939974290725	180.04710913798536	91.9429036897607	59.06742801336252
298.0	2797.625528991421	179.98767289369414	87.36029642397202	59.06739938776133
299.0	2744.1507814937827	179.96642838923538	81.81976816413128	58.995298990498746
300.0	2696.1945543157594	179.94543100552497	77.81659422264772	58.9951252926001
301.0	2652.7981293470807	179.93633135534972	73.71025628252019	58.73542428694392
302.0	2613.927163662721	179.92701518422103	70.36661142366032	58.72401993211981
303.0	2579.231587683105	179.89786694480722	67.75281226745257	58.69570589408167
304.0	2547.4691493505443	179.84723672045845	65.3098189092124	58.68081028900769
305.0	2518.260950664067	179.80925676081827	63.062193665934686	58.47453208954303
306.0	2490.185533333293	179.7747150851892	61.482918378508586	58.421572874820065
307.0	2462.001088045528	179.76882809427508	60.19869144449434	58.32503869051859
308.0	2432.104719959704	179.76180859649625	59.30778414712907	58.32432389579556
309.0	2397.8078789756937	179.75264307507916	58.5661192121754	58.32429000843276
310.0	2357.8609272672425	179.74809334553072	58.33776000672182	58.26023547311324
311.0	2311.0052662185904	179.70811900389336	58.32929333405111	58.028526529333696
312.0	2256.45049506908	179.63863891700868	58.16316577036728	58.02647825809588
313.0	2193.7522044605366	179.5481020021089	58.16310541488149	58.02022464237168
314.0	2122.669440277741	179.4425288254819	58.09562679091932	58.01885781260608
315.0	2043.6728754540022	179.27376782575303	58.039904810466474	57.88572251070943
316.0	1958.540642229022	179.07962738290647	58.03377134437415	57.78321773922277
317.0	1867.0624163513546	178.79670259350434	57.99335380389686	57.739065353944675
318.0	1771.2787608771596	178.50957069886633	57.98508301269378	57.616347647486506
319.0	1672.2843700604885	178.1657983672072	57.93580686924195	57.58500671873036
320.0	1572.228461835048	177.73928206126672	57.67942327220303	57.55818450276092
321.0	1473.4049368402784	177.13279808560907	57.67083704488353	57.4529813111716
322.0	1375.2368929473978	176.52504393947189	57.45477313742777	57.3539530253073
323.0	1281.1537232985106	175.88204998702486	57.40931538036778	57.317716367508424
324.0	1191.2955801132987	174.99571356449223	57.401198689423715	57.316812875672774
325.0	1107.0165983071217	174.07988368621375	57.37417788060849	57.282063786373186
326.0	1028.1593912904707	173.15909599408567	57.334651571743045	57.09448388954652
327.0	954.4711884431683	171.99503136803457	57.306353082157315	57.092568656235564
328.0	886.3470473807366	170.26329928477452	57.30295822956187	57.05965485381514
329.0	823.5958088087657	168.93141750166507	57.150516038921175	57.05935176066291
330.0	765.8669944734806	167.6038304632616	57.10402883026816	57.00439394834157
331.0	713.2223958506187	165.92762301095033	57.10215312941624	57.00346038960591
332.0	665.5670466512503	164.39801720386075	57.10025177941225	56.93870928121639
333.0	622.3363588528159	162.8053699009903	57.09982141778258	56.91099131470364
334.0	582.7367115794694	161.04254760748574	57.09407824365898	56.79852682669233
335.0	546.8480592452736	159.0319585130809	56.89777513664232	56.79726487811788
336.0	513.8188766052499	156.80566078726326	56.89776993230992	56.790945454431146
337.0	484.11363463093903	154.86815618569872	56.88297895338388	56.7159623836364
338.0	457.00619419438357	152.46301224607836	56.80906425054569	56.59964373441403
339.0	432.4407216148222	150.10415868984515	56.76154175020258	56.51434549179916
340.0	410.39693425519323	147.59642184241144	56.7437070037517	56.51373469838538
341.0	390.1704102407187	144.8109624704146	56.743701466004325	56.471640717894395
342.0	372.17993603076457	142.20906947557233	56.709021479117396	56.47091326864441
343.0	355.2667909034059	139.5157640784188	56.64707075393357	56.43356329922938
344.0	339.5901853764079	136.60572684844107	56.6032987045413	56.20553709714857
345.0	326.01817623042655	133.98714496488853	56.584019761927664	56.16673663796557
346.0	313.3963157451254	131.31502779681023	56.4042954516491	56.165383961541885
347.0	301.45421445276423	128.14297129928443	56.40250940842115	56.16247724855927
348.0	290.60356322026684	124.6470315989378	56.3620351157603	55.934437705808776
349.0	280.8910405118274	121.13881202997725	56.32014810753122	55.91668377857838
350.0	272.15199885228907	118.09319502558786	56.31871351265142	55.893000501340055
351.0	264.1565681458429	115.11082669834758	56.31440408237991	55.80554174413903
352.0	256.6685854610988	111.31196588009108	56.30678669397733	55.79761056213957
353.0	250.4709326209558	108.02368307239254	56.28572628809644	55.79402131796687
354.0	244.43408702968173	104.72090593606245	56.27310185785285	55.74871991780791
355.0	239.46115953668803	101.71492850359826	56.26393458743784	55.73637430121782
356.0	234.68156885411904	98.37312086759867	56.24055446937044	55.688532401316124
357.0	230.34534999969094	94.96658018526303	55.76330475604767	55.68722842286453
358.0	226.28927587568194	91.17827759457057	55.71661104532046	55.67912015753769
359.0	222.68195272178085	88.272091548667	55.68082056768612	55.501843878672794
360.0	219.3215644194863	85.57746372592977	55.63035108681338	55.31700556077162
361.0	215.95113660339877	83.23440747839636	55.62915273587283	55.31671586723209
362.0	213.1488084631762	80.64683565833121	55.593060116228905	55.31660337734892
363.0	210.6476845099373	78.18617163573214	55.57094507961219	55.29761536357628
364.0	207.99880559823637	76.0101605353525	55.38868534197644	55.1817330392627
365.0	205.62455385117255	73.52761519982934	55.33879530556821	55.002818890968115
366.0	203.4408526702854	71.9442626452492	55.33143376933524	55.00281597351183
367.0	201.46040837128376	69.26519424581308	55.24363568791378	54.9658485568992
368.0	199.38288460357853	67.29529914587249	55.23363375392164	54.93695099269469
369.0	197.33477581472107	65.21280471881232	55.22286032671014	54.88739786566162
370.0	195.51505525464265	64.20557054913503	55.138016379896584	54.80286115535797
371.0	193.80411616916774	62.11795827208192	55.04100856051271	54.75666361337636
372.0	191.99319592883816	60.732156970433614	55.03281101698154	54.74968094947034
373.0	190.43054169201818	59.73021482917887	54.99340820003315	54.74783822089968
374.0	188.93508149899796	59.08639482415458	54.94195045508519	54.644526692343
375.0	187.3144261523343	58.042120312915316	54.736144623397706	54.46107234386815
376.0	185.8736321161478	56.90597944822069	54.73417260987648	54.32543993188274
377.0	184.33245086984934	56.33246794772748	54.66843881385238	54.31099671235342
378.0	182.93681464781673	55.61951838766852	54.58265115767308	54.05227004213873
379.0	181.78957057731722	55.33742356811961	54.539188907355424	54.0419467378512
380.0	180.45908813986776	54.92844476149186	54.49885915515324	54.034407359072105
381.0	179.16692807269098	54.874171849770946	54.48276287403692	53.99862343363056
382.0	177.94784736083605	54.73914030510257	54.34968999215167	53.96801513281674
383.0	176.27153089656468	54.61410986414404	54.27791531706198	53.96318977273019
384.0	174.82707199232658	54.308746565276586	54.129047307103484	53.81701005497667
385.0	173.30093725723177	54.17760861959037	54.07155454204077	53.74731828593142
386.0	171.79705885280862	54.16591990529619	54.07106270363853	53.74642805125442
387.0	170.41303931599947	54.073568530965304	54.00930159538255	53.607905934101886
388.0	169.13352891336726	54.07159063707443	53.67202162501676	53.45895416429381
389.0	167.60212372622604	54.061915279087046	53.639804071132474	52.94669834996746
390.0	166.20958315832777	54.06157966983444	53.62447021634305	52.895809617064884
391.0	165.0475574854903	54.053929779189104	53.27293574436571	52.89373331201816
392.0	163.8040469762196	54.00028954282802	53.10959925073403	52.800864713426265
393.0	162.3157699488615	53.950496739513866	53.01987108382668	52.795917901218594
394.0	161.04111031527577	53.79284711444497	52.93929034261123	52.59867589020647
395.0	159.59846850964792	53.73015287667822	52.674988219401435	52.39574137671561
396.0	158.10426223074478	53.730076597188024	52.67402773871377	52.395738526137464
397.0	156.52280441094558	53.64927374906166	52.66290923935938	52.22569567865409
398.0	155.25618444038653	53.42099499960745	52.526899634346115	52.21248662499563
399.0	153.90410629430372	53.41012418964678	52.324376069353455	52.20038364579554
400.0	152.30313719358273	53.31276363044898	52.304976409278495	52.18294294765391
401.0	150.90129271945946	53.3053939639862	52.3046291227172	52.050445458201764
402.0	149.42213472275657	53.18275560890113	52.29565481325593	51.99666475973705
403.0	148.07562937691225	53.024698858368424	52.26704096375202	51.984401189370814
404.0	146.59924068332128	52.910147789973415	52.23199980284689	51.78059894689059
405.0	145.1525562762833	52.887494127170875	51.943377591401116	51.62985866284173
406.0	143.75014470373034	52.79050532468152	51.93750039560718	51.629445536575986
407.0	142.3767192393751	52.77655573519777	51.93368086273567	51.56205767354424
408.0	140.813413206433	52.59217490298566	51.93335730797538	51.480668876371986
409.0	139.3712495971133	52.35184891920179	51.801293427521074	51.45250908209974
410.0	137.72024325772767	52.30433937147767	51.60551630616281	51.18551365187175
411.0	136.02006059680681	52.288566324243845	51.60538626789854	51.1289508319766
412.0	134.36352581883637	52.28853722666655	51.539025526137344	50.98257583337326
413.0	132.58130571012654	52.28070902130759	51.442702794346964	50.90436642317702
414.0	130.88825655960252	52.12982905242557	51.44139908679357	50.89342841500009
415.0	129.07524287986303	52.128161039923754	51.432986777955676	50.88754195877942
416.0	127.47011190917195	51.81945760605336	51.0420638796657	50.858125497279765
417.0	125.70682446126028	51.76495983298252	50.927732214153316	50.66890749641345
418.0	123.70502347195382	51.660303192146394	50.91620452765751	50.585805208027836
419.0	122.05042027063725	51.57434852498496	50.78989313288074	50.58294089220984
420.0	120.04324633118368	51.56924012212407	50.7727333771824	50.41544421494601
421.0	117.98056582377424	51.56676689676945	50.761503044721806	50.40686633878714
422.0	115.96221445259305	51.52063524476839	50.5935402698588	50.33186233439469
423.0	113.87224037663226	51.31633499365502	50.47401924483723	50.33175786342525
424.0	111.76602341332644	51.149771197913516	50.367728961892745	50.2497127792714
425.0	109.75395122457259	51.005594255654486	50.29857905288308	50.21101219124088
426.0	107.76152882248266	50.87744925351661	50.28331398919888	50.210082567879
427.0	105.45187913313016	50.86608889744656	50.27388703097316	50.206089976402765
428.0	103.12559647954585	50.7552486775852	50.24283352011367	50.15727459400886
429.0	101.02875665343578	50.55951336429997	50.23797584728983	49.76559170668308
430.0	98.66968143754623	50.54906118634449	49.961341088493214	49.71825949649715
431.0	96.53703292031223	50.542399704718136	49.84868589545872	49.54200627172434
432.0	94.5961137802652	50.5342540910201	49.84792724064779	49.53834871012334
433.0	92.57231496169102	50.52168949333652	49.79182940093464	49.41567249761537
434.0	90.83361312205622	50.47503649594851	49.78869942011797	49.20051218640294
435.0	88.55597075541135	50.44433350050631	49.66305000084319	49.0291407324544
436.0	85.81711063164444	50.402846080316195	49.63822097337314	48.65778177853617
437.0	83.43177980401643	49.67540051463528	49.517109620064076	48.54635008958496
438.0	80.74927220390522	49.656869963996606	49.43723289661513	48.54002252658322
439.0	77.42883864123169	49.58270174465435	49.102873123694586	48.29125721781881
440.0	75.00693940534046	49.48676793727525	49.09643115271322	47.29404160625562
441.0	71.77165697947613	49.38898036932145	48.89486952037593	47.04387607858795
442.0	68.56854572240395	48.913497957163585	47.283406806421006	47.04250266666889
443.0	65.2430518953743	47.765262210960444	47.2484193066096	46.16249702123453
444.0	61.90464124572357	47.75268264828187	46.24283241342686	45.989676009310934
445.0	58.66513210643038	46.3511830824233	46.04031655537409	45.989676009310934
446.0	55.0799863586982	46.04081093581016	46.04031655537409	46.04031655537409
447.0	50.48878404167929	46.04081093581016	46.04081093581016	46.04081093581016
# Singular Value Results
# Singular Values
# Index	Value
0.0	3617.3642586302094
1.0	197.96042591580252
2.0	145.71911808066017
3.0	75.58011411729404
4.0	61.39951748231771
5.0	61.080396431590934
6.0	60.57960715619488
7.0	60.411698375302976
8.0	60.079073154850214
9.0	59.89397858979826
10.0	59.80581566043122
11.0	59.75089686105723
12.0	59.43196565286176
13.0	59.202883674784935
14.0	58.93527382973872
15.0	58.60407953760995
16.0	58.53232915980902
17.0	58.48043155537228
18.0	58.185276681843746
19.0	58.11190325171801
20.0	57.916233751478
21.0	57.62247460970413
22.0	57.51425343822178
23.0	57.35104325580972
24.0	57.256784275710615
25.0	57.23503238210343
26.0	57.10078497045057
27.0	56.78899638730752
28.0	56.71329636048326
29.0	56.55741823668124
30.0	56.352306897187745
31.0	56.207032495214186
32.0	56.1695263327493
33.0	55.97883647962319
34.0	55.801087856947824
35.0	55.75348148191364
36.0	55.70894924797301
37.0	55.47023103877321
38.0	55.36169234522795
39.0	55.32563686593969
40.0	55.114004326563055
41.0	54.91806710564582
42.0	54.7808001544348
43.0	54.71971080679969
44.0	54.48937585663178
45.0	54.48006400895789
46.0	54.31034508199216
47.0	54.163561369040615
48.0	54.0786964752742
49.0	53.96756933955032
50.0	53.916421817343945
51.0	53.69202633309623
52.0	53.5099066148047
53.0	53.39528584097372
54.0	53.300807942325164
55.0	53.2745651301799
56.0	53.07720076518928
57.0	52.96456945669362
58.0	52.848919376554996
59.0	52.70332760016018
60.0	52.568668458579715
61.0	52.439307500246834
62.0	52.37411107736909
63.0	52.36084161126378
64.0	52.14714026678817
65.0	52.106382154041555
66.0	51.835251187830494
67.0	51.80418491670019
68.0	51.76633778635451
69.0	51.61279797860372
70.0	51.46202844783346
71.0	51.38549519925407
72.0	51.13460669061088
73.0	51.10895695282531
74.0	51.07278555155888
75.0	50.936508350707975
76.0	50.81330162615823
77.0	50.73360055223034
78.0	50.64401814967732
79.0	50.48275518620732
80.0	50.4457054967028
81.0	50.23611801999736
82.0	50.22587528303907
83.0	50.0780982342381
84.0	50.05099587665947
85.0	49.870021718145125
86.0	49.82344028650281
87.0	49.64455631373252
88.0	49.56005715213057
89.0	49.49251383773673
90.0	49.48047776683911
91.0	49.28166152351993
92.0	49.24073162268208
93.0	49.12475718924206
94.0	48.91622736061031
95.0	48.86229153111718
96.0	48.74976658732514
97.0	48.684582330134475
98.0	48.54932376232252
99.0	48.43288142701904
100.0	48.326364401941454
101.0	48.12995836869833
102.0	48.12330106980141
103.0	48.041409590909964
104.0	47.94118449498518
105.0	47.790712104744934
106.0	47.63222494740396
107.0	47.572769342364516
108.0	47.37142474001011
109.0	47.30428570974821
110.0	47.23917325002392
111.0	47.1460197279052
112.0	46.99859368444751
113.0	46.940559128327386
114.0	46.84281963637021
115.0	46.69548717827893
116.0	46.56196518727887
117.0	46.5286755045583
118.0	46.37731610039106
119.0	46.30153027531798
120.0	46.143913449429576
121.0	45.91647731683427
122.0	45.86951993746223
123.0	45.805461565534856
124.0	45.75387734827385
125.0	45.66962503161632
126.0	45.63190239798429
127.0	45.45752941431879
128.0	45.39554535729412
129.0	45.32504650723415
130.0	45.29409224546815
131.0	45.03489445617517
132.0	44.973733990731546
133.0	44.873852111215434
134.0	44.68949710273632
135.0	44.6557769630435
136.0	44.57618363639244
137.0	44.53094422590233
138.0	44.418228803872374
139.0	44.367510660332044
140.0	44.204290285254956
141.0	44.042505571645066
142.0	43.92442002634403
143.0	43.89335711497717
144.0	43.74707740013019
145.0	43.71090190867526
146.0	43.58639622696981
147.0	43.4522360577167
148.0	43.41787358118546
149.0	43.216598638073094
150.0	43.09697428290424
151.0	43.071959655708554
152.0	43.037116512954526
153.0	42.844388551314
154.0	42.78670177600121
155.0	42.64731948941245
156.0	42.56149010137233
157.0	42.49569695273138
158.0	42.30318224985431
159.0	42.28099819267873
160.0	42.14641959354081
161.0	42.06219419741142
162.0	41.987495808352804
163.0	41.84574891610755
164.0	41.754152734375346
165.0	41.71722005865541
166.0	41.597139855497964
167.0	41.56840434388862
168.0	41.42163361264175
169.0	41.261407692148666
170.0	41.09167545179771
171.0	41.0362171357816
172.0	40.933429292540225
173.0	40.90860499582911
174.0	40.831955201484234
175.0	40.68158728075963
176.0	40.566663430007296
177.0	40.5133556038888
178.0	40.32676919480217
179.0	40.27223329142427
180.0	40.1586926967805
181.0	40.08373252783329
182.0	39.92555463706387
183.0	39.78369741833482
184.0	39.636536596432286
185.0	39.58007398754071
186.0	39.505941818262066
187.0	39.381934022711235
188.0	39.18060265517381
189.0	39.00717069124092
190.0	38.914019426591935
191.0	38.86646255320499
192.0	38.670388858194706
193.0	38.64229214413109
194.0	38.60143624953604
195.0	38.47182555420375
196.0	38.28067930271695
197.0	38.2312469560321
198.0	37.96755723935624
199.0	37.79704004385175
200.0	37.779225339148994
201.0	37.64928778903139
202.0	37.6362891824907
203.0	37.27544891753514
204.0	37.18834945086558
205.0	37.15658427122603
206.0	37.065020519748565
207.0	36.88688679919316
208.0	36.75285626466919
209.0	36.669113541256024
210.0	36.632297181810564
211.0	36.53209161131451
212.0	36.35815175439857
213.0	36.07963071759234
214.0	35.83026338483819
215.0	35.63074550393422
216.0	35.529477346915236
217.0	35.40868456795041
218.0	35.23303665092282
219.0	34.987068264766215
220.0	34.90519794156014
221.0	34.84421758943162
222.0	34.62977959378783
223.0	34.41081997109259
224.0	34.22975064514606
225.0	33.9894884796375
226.0	33.86893331779935
227.0	33.29049149120429
# Left Singular Vectors (U)
# Q	Column_0	Column_1	Column_2
0.0033780677	-0.0011020769999328314	-0.0021753750022746347	-0.002430773937067441
0.0035561353	0.025526617336964468	0.0502216004445771	0.04566393573248473
0.003734203	-0.012024975814611696	-0.028130070986420477	-0.027150542197951447
0.0039122707	0.025176768977435007	0.03074755472415091	0.03848678955205179
0.0040903384	0.01731575503531675	0.016880283552771925	0.0069541592900745
0.004268406	-0.01739299007763127	-0.021124058857250917	0.020061177426783348
0.0044464737	-0.010660996769620035	-0.01190911273189098	-0.00977943660913716
0.0046245414	0.023682269615305226	0.011653535489095751	-0.014684945047332672
0.0048026091	0.007723573165784352	-0.007280951779197869	-0.015966108797567834
0.0049806767	-0.006189941527400561	0.015495989699304751	0.02222843908370503
0.0051587444	-0.019017310436560145	-0.005626959868733096	0.01719490651578294
0.0053368121	-0.010213328452819704	-0.003194763422654207	0.010903356744559885
0.0055148797	0.013146823651620159	0.008434616127317943	0.014947213732458815
0.0056929474	-0.0037309350590601174	0.009982656786033606	0.004188593547793503
0.0058710151	-0.012555079980550062	-0.010775822634634152	-0.006525954214659998
0.0060490828	0.012259828404000798	0.01097693601712806	-0.018680190886204078
0.0062271504	-0.003937181858316517	-0.019060967213862395	-0.012654514158737834
0.0064052181	-0.009840926965031572	0.007656083521149959	0.025592187060082493
0.0065832858	0.0016865672630094778	0.003771945735007204	0.008734314731902492
0.0067613534	0.014074738351384357	0.0078104137716818785	-0.015071262609089349
0.0069394211	-0.002593637561925746	0.00893786922303965	-0.0015175360618315539
0.0071174888	0.017557965971181408	0.019353662246545587	-0.007143840599864684
0.0072955565	0.017695171464636027	0.013258202475606067	0.0028337111511569585
0.0074736241	-0.001475112914245933	0.00192321747833822	-0.011918448212198316
0.0076516918	-0.023481624314531952	-0.025034281921153877	-0.007828260653077195
0.0078297595	0.011038951075338053	0.01291278438555413	0.02111277902904308
0.0080078272	-0.00503552358967761	-0.002878595318759914	0.007127652555616542
0.0081858948	-0.011706858928713915	-0.009153950195856039	-0.020573946327912086
0.0083639625	-0.004226221617149419	-0.002625232810816733	-0.00416746520705085
0.0085420302	0.011168551391761471	0.003949148191726723	0.01652574320740286
0.0087200978	0.0021396837878386223	0.009219041758894306	-0.004028134864253279
0.0088981655	-0.010186727335763146	-0.016241130937730306	-0.02754006374819436
0.0090762332	0.003202467121647323	0.011029656438008883	-0.000483329142163813
0.0092543009	0.012136862379034236	0.0028038490145204193	-0.01575923169748396
0.0094323685	0.012985362320888897	0.015199588946089892	0.004513052282000346
0.0096104362	0.0005982540815339556	-0.012574332051590536	-0.009992783414166992
0.0097885039	0.007137838673644774	-0.00771711957415302	-0.03336268281300171
0.0099665715	-0.021979675412818818	-0.009736032086625525	0.025734286220568593
0.010144639	-0.003851778155468755	-0.010957718652655747	-0.007804959358236198
0.010322707	-0.016350248380529193	-0.009477966129624179	-0.006073987876127271
0.010500775	0.02829127047566179	0.02269874988080301	0.004687276822956455
0.010678842	0.0046172724750994055	0.0017129297676776525	0.002583681171216885
0.01085691	-0.024389831421096693	-0.013636714603114566	0.035756337149642894
0.011034978	0.013060343046445653	0.009896554770272441	0.019785764617816545
0.011213045	0.006113314564062817	0.005205964816663161	-0.0008069277038090883
0.011391113	-0.0062457476327587216	-0.008259397999655064	-0.03636623688152298
0.011569181	-0.01137626665250994	-0.010808119272180365	0.03167478427621485
0.011747248	0.0009812407133999049	-0.0006448532209134234	0.0037184381843341145
0.011925316	-0.017194281957130773	-0.02177398353390773	0.01394654032484505
0.012103384	-0.01546912396830224	-0.003210347232703033	0.018835142401655246
0.012281451	-0.041387220505816766	-0.055287671295048274	-0.04945288592303178
0.012459519	0.0028053428497704525	-0.011100880406432133	-0.01845187674528735
0.012637587	-0.005927781835627338	-0.0017640106914270386	0.004371304483834456
0.012815654	0.022659487677280578	0.008967702858891057	-0.03480426043898929
0.012993722	0.00937099294779353	0.008788568226444913	-0.016401659853575504
0.01317179	-0.007718577795975567	0.0007938805647186675	0.004319917527143508
0.013349857	0.005329549008704991	0.009052310364698236	-0.023106092167985905
0.013527925	-0.025274436704293725	-0.014873894542678848	0.007495528824871458
0.013705993	-0.01216369886980706	-0.00793982662132211	0.012307154186510032
0.01388406	0.005097918274109483	0.0010235537201981585	0.010252057977766873
0.014062128	-0.02356315229368153	-0.025199909630814088	0.007611629527532073
0.014240196	-0.014537082885181695	-0.01151809757310445	0.020859711761398402
0.014418263	-0.007021899980669906	0.0029748547601638653	0.02070715846401681
0.014596331	-0.007193105391645017	-0.01336727441537864	-0.01053166403292601
0.014774399	0.010013958278639552	0.0008156846003700884	-0.019845645863010863
0.014952466	0.0024459022213282533	-0.013674932435124887	-0.04389905265181458
0.015130534	0.021396287638239066	0.010292050163952151	0.0012256606169300758
0.015308602	0.017057025347437037	0.005985536478826779	-0.0038621023178998255
0.015486669	-0.01029378848448483	-0.014131135966514732	0.0015094608262745171
0.015664737	-0.014425509016125266	-0.011219534239708204	-0.0036446406063500567
0.015842805	-0.010583497095500067	-0.007838947308983539	0.006530897825720461
0.016020872	0.0074796695422510535	0.015165979626585972	-0.01738406779868604
0.01619894	-0.012532116248003565	-0.0084110462669944	-0.003790523450020359
0.016377008	-0.009676331732557192	-0.007387477075327845	-0.007909966872590171
0.016555075	0.003296404691555284	0.0006204351876708911	-0.003306113895036772
0.016733143	0.010054823349904972	4.393833668317491e-05	-0.01218460616308342
0.016911211	0.010617535328103604	0.017810077837002575	0.007526575111837411
0.017089278	-0.018238257671491627	-0.017344126962385208	-0.019114514228147198
0.017267346	0.0036168483222115133	0.012272424210441103	0.0006110632639609133
0.017445414	0.008550619124562607	0.0016129794375292464	-0.006998031594699145
0.017623481	-0.003174524574906981	-0.0025800647802520105	-0.015428457155840446
0.017801549	-0.0028685658737780794	-0.007257794662831634	-0.0026311326227488603
0.017979617	-0.011514864293202913	-0.006676497955014145	-0.01135574428521593
0.018157684	0.014129242098868382	0.007111312735170717	-0.008049874329070582
0.018335752	-0.009449845406778724	-0.0015662304692141127	-0.008238569778180662
0.01851382	-0.006644161710043086	-0.019361079065267142	-0.023971619366220064
0.018691887	0.01402687568296374	0.015095841306336632	-0.0031235162836359158
0.018869955	-0.014848808396293565	-0.015699120588472372	0.009995366441449412
0.019048023	-0.017728627729614446	-0.034116859449048444	-0.04237390010820867
0.019226091	-0.00979616749400369	-0.004981083988737324	0.008607154729325545
0.019404158	0.005673096144760959	0.012035744083632945	-0.0018613481542204225
0.019582226	0.008487899992500221	0.007398503771911257	0.00590105322751016
0.019760294	-0.01732761563152702	-0.00599054295826175	0.012280803123481962
0.019938361	0.006389675838316233	0.01816659053492851	0.0021262236226441823
0.020116429	0.014186520705726844	0.010617358125278425	-0.022397025583157135
0.020294497	0.007785368530663459	0.017926006822732068	0.008412801956596357
0.020472564	-0.005779316704145577	-0.014298333733115657	-0.029703145286596212
0.020650632	0.009411395338126403	0.011670659050430935	0.005390937570285593
0.0208287	-0.017311579961934682	-0.013674713175029388	0.002388901680375076
0.021006767	-0.0002760130568407788	0.006471990642621829	0.01986732684637611
0.021184835	0.004357457530456207	0.009736244688045816	0.017137016617641054
0.021362903	-0.012988731843543985	-0.012114898244324306	-0.0007366835313836959
0.02154097	-0.004091101311279358	0.0075124169058585245	0.001662541225314495
0.021719038	-0.010223737497739648	-0.022474230251812173	-0.017989946520092785
0.021897106	0.03006349089903013	0.04033067026610352	0.030876794961200195
0.022075173	0.0063520183081311994	0.00529110573028638	-0.002274246620167186
0.022253241	0.0017958463648303294	-0.004312415665026319	0.0021374818528383226
0.022431309	-0.026998809277487115	-0.011874321759258706	0.012549967167413079
0.022609376	-0.006312632371239887	-0.01980908370316751	-0.00662523212078546
0.022787444	-0.009494104668344602	-0.0048196181920096455	-0.003316970195875064
0.022965512	-0.008602378431327143	-0.022632361624854228	0.0015567629620436365
0.023143579	-0.019931578133299172	-0.014807930052786637	0.011877287126723358
0.023321647	0.010290102610665925	0.011892480871703219	0.025993598979173915
0.023499715	-0.004828805822236052	-0.015830766381614327	-0.024360512164867416
0.023677782	-0.009142821404117249	-0.007238815554800595	-0.009895095908025781
0.02385585	0.0047681080453966015	-0.008308517528377307	-0.001648199775904094
0.024033918	-0.027812099030216666	-0.029573373163328618	-0.002002320281950553
0.024211985	0.0035783425237571596	-0.002613971524139649	0.002275062737192465
0.024390053	-0.005073392638899418	0.004172302811241397	-0.0026300627371303965
0.024568121	-0.014408678833659719	-0.0030549672431427065	0.005623016697768823
0.024746188	0.01759844649120838	0.015705690323160746	-0.01652679671706662
0.024924256	0.0237283419363926	0.017986791139671915	-0.00994737922078593
0.025102324	0.007367118249058759	0.008710663034400842	-0.005577471314429857
0.025280391	0.011708624204688042	0.0009025294959126907	-0.04671468801825147
0.025458459	-0.005686279826508971	-0.016617473764665408	-0.034602372611068834
0.025636527	-0.015592151069982867	-0.018894219883773114	0.02327061354179756
0.025814594	0.011102832162030264	0.01770107982020639	0.0100570186705668
0.025992662	0.016734935530791556	0.018783893001928488	-0.012465460491973963
0.02617073	0.016118284343690975	0.007296204486381667	0.013047346210972262
0.026348797	0.00432514315075719	0.004229637524786998	-0.004241022230183009
0.026526865	-0.018947902126534476	0.006370584992736316	0.04176792629214883
0.026704933	0.008129698664651139	0.009932947599458524	-0.024955570422375242
0.026883	0.004622229722920611	0.002272692057768217	-0.010185759519485676
0.027061068	0.019749368602104116	0.01568663831775419	-0.01139077532233484
0.027239136	-0.01823118734644945	0.001001757119994724	0.015010103923032612
0.027417203	0.02301560246294359	0.01914564712759493	-0.007796390495553322
0.027595271	0.004207319443102703	-0.006627772460592281	-0.02995848030121154
0.027773339	-0.03441955335554303	-0.018938297720318086	0.02213928939917525
0.027951406	-0.014446009620715785	0.0013639904639670209	0.012279088924117077
0.028129474	-0.0001897525801725403	0.008532553756030669	-0.004889083257580432
0.028307542	-0.014287657195879785	-0.012053506882842879	-0.00826882605098525
0.028485609	-0.02029714376017043	0.008080123427603801	0.031188678157856572
0.028663677	-0.0017245970049697688	0.0029802846817662534	0.025109971341283264
0.028841745	0.012163447880049316	0.018966934990883384	-0.01841599879379477
0.029019812	0.00010718680607772834	-0.005026848687132015	-0.0014720316589999693
0.02919788	0.005375035910621372	0.00945965608701866	-0.03000106999784123
0.029375948	0.0032706186326217747	-4.7477614422603595e-05	-0.001187742136604519
0.029554015	-8.322535483560364e-05	-0.0046516990782195745	-0.039678117615445
0.029732083	-0.009204080233152548	-0.005658943714117471	0.003067031945035695
0.029910151	0.0015211071806648729	0.011763177483548083	0.021283808815780358
0.030088219	-0.004714653627456137	0.008832875625666235	0.007716494577891936
0.030266286	-0.009950181751448088	-0.00822265644958411	0.0016401807556169438
0.030444354	-0.0061560927949578185	0.006650837690176786	0.02051967576674154
0.030622422	-0.019680002370867405	-0.024706430779495758	-0.02032899042011801
0.030800489	-0.006878491248689068	-0.01411707607351939	-0.012311437753825942
0.030978557	0.008473185430304528	0.011404936233196935	0.010733350041402745
0.031156625	0.012139868526444888	0.0129214079286623	-0.011535277220180983
0.031334692	-0.00965541747054383	-0.021012755388604115	-0.01859655866839684
0.03151276	0.016659899400258242	-0.022910660963657944	-0.04096557329573373
0.031690828	0.012533114376603859	0.008740457295996335	0.006274826083398272
0.031868895	-0.00078721169350377	0.017796769403569345	0.022891537239882066
0.032046963	-0.0054805577815637985	0.008047954201872893	0.0038093783296572143
0.032225031	0.001126476651415079	-0.015537301882153423	-0.020871533552797798
0.032403098	0.004160855326520895	-0.000746157422262381	-0.027717190258799658
0.032581166	-0.001530390487455259	-0.010264346433759224	-0.034904085513048425
0.032759234	-0.015003992088947102	-0.0023646655462984637	0.03910582501597463
0.032937301	0.015953859726556118	0.031633109155840076	0.026372306565616833
0.033115369	0.0022656150133382566	0.010559835346897532	0.004292797045532213
0.033293437	-0.00018809103807226074	-0.00399293549566287	0.021232135093711583
0.033471504	0.01995808688822158	0.006111813949499584	-0.0016320378749804332
0.033649572	0.001775093544102622	0.0030489372456989775	0.009643741779520052
0.03382764	-0.0003989987433748306	0.0029253435662159265	0.007193322365785229
0.034005707	-0.004127751524990633	0.009865363096600008	0.020614414780750705
0.034183775	-0.010693242064354127	0.00837594924027004	-0.03331528463710658
0.034361843	0.010331646816567782	0.007056817305023409	-0.02934185102471429
0.03453991	0.03362642521440224	0.004662962623331104	-0.015912585810071017
0.034717978	0.023567978642970167	0.021061639065950852	0.01184344522387325
0.034896046	0.0032705639823810656	-0.007787830193711018	-0.03524935237860431
0.035074113	-0.00863317886002849	-0.0063607546222354564	-0.010070144638861672
0.035252181	-0.018827088281839235	-0.03332810461460014	-0.008016485213474462
0.035430249	0.00788989066646996	0.0002672449946113806	0.03634817515377658
0.035608316	-0.020069282067013524	0.001106741803710994	0.02905601629055931
0.035786384	0.016971425034199822	0.010749515877447097	-0.028232577393000596
0.035964452	-0.0033037221485733804	-0.014000252181371067	-0.0037085190515538475
0.036142519	-0.011681813888917928	0.011259668729810926	0.018758073754781564
0.036320587	0.021459315762511647	0.009132908444935821	-0.016909855171901016
0.036498655	0.011834504051618431	0.021308966197799303	0.012423629572760594
0.036676722	0.003938867007193424	-0.004861622362083053	0.026608436060806755
0.03685479	-0.002698239128355045	0.0009735757353746057	0.021873014375098896
0.037032858	0.013640372027353694	0.00961317646364851	0.005775968950928343
0.037210925	-7.09170701671919e-05	-0.0024648349775392656	0.0016577331717705494
0.037388993	0.006253947531043967	-0.0010670901248392912	-0.007892566750848144
0.037567061	0.025230656591018828	0.018161766971782123	-0.018482932332081918
0.037745128	0.011774658605308512	0.010390886374709118	-0.0013307046343054084
0.037923196	-0.023431859958843344	-0.02267214097761583	-0.01194828661520778
0.038101264	0.008164537788173335	0.016180280157446124	-0.014160054670013886
0.038279331	-0.013398599988872228	-0.016691055105897565	0.002928005661657225
0.038457399	-0.01529212359553189	-0.020009852076102987	-0.013716014124128234
0.038635467	-0.01515520461474237	-0.016954355430759092	0.01508332908849486
0.038813534	-0.011091792694037355	-0.009571506843362191	0.013492354057939696
0.038991602	-0.011812194917597198	-0.02312795003572425	-0.01425249314124449
0.03916967	0.016323964126706524	0.029302605682837705	0.016340840572313376
0.039347737	-0.010620406422739979	-0.009925859255869815	-0.023984542963439423
0.039525805	-0.006118759003804636	-0.022388815874961856	-0.004497162774898147
0.039703873	-0.0032498266626173724	0.0029855571544004796	0.002187285914248998
0.03988194	0.002790927036418475	-0.0012610573102654365	-0.0077011046491946315
0.040060008	0.015585913910096921	0.028644258820829428	0.03704144562170973
0.040238076	0.0006110317713247868	-0.016260429188392923	-0.04679038379421596
0.040416143	0.012188761612733115	-0.004467397362657004	-0.00926682654726905
0.040594211	-0.033312957803230424	-0.025688480006849576	-0.010320307994095208
0.040772279	-0.02782163235319228	-0.0036810385920361616	0.025153172927134305
0.040950347	0.02451175097842383	0.01244397455116777	0.013351980439037707
0.041128414	0.013152821211946867	0.0014259175805874586	-0.01817163079996137
0.041306482	0.0017837123950937015	-0.002802406893328114	-0.04572538168696543
0.04148455	0.017608900113926566	0.0036466354881552984	-0.010529941453330173
0.041662617	-0.019334782016848493	0.002048817293557279	0.038648927590276744
0.041840685	-0.008052582450440783	-0.008250109299676364	0.011251105388505557
0.042018753	-0.009640240583962003	-0.015349467526819595	0.010041982102048392
0.04219682	-0.019518645948789375	-0.011675956569956548	-0.014072307654282539
0.042374888	-0.016367602216415388	0.000657179106186666	0.02511185684989642
0.042552956	-0.003595032560213695	-0.014659248322161837	-0.0010791644151782616
0.042731023	0.012970097889517739	0.025093238900847976	-0.008026564341495533
0.042909091	0.015580139588436624	0.0018685762505557925	0.018667754527374986
0.043087159	0.00264160910995866	-0.012896365378908098	-0.010252450714334678
0.043265226	0.007846852433763407	0.03779680609347539	0.03361054478787287
0.043443294	-0.023866598061473492	-0.019782551824720863	0.004705447557369344
0.043621362	-0.012529743455003033	-0.002251509774662475	0.002078256092210748
0.043799429	0.00378588323495653	-0.006439027455784551	-0.004502711024145947
0.043977497	0.011856891675918033	0.011373092232888023	-0.016614976177823995
0.044155565	0.0015752084945774103	0.008205828270800453	-0.021560689863205015
0.044333632	0.009458109559952467	-0.03729567627269	0.020989257490493324
0.0445117	0.009732522455484128	-0.025756863513795317	0.0006574794526985075
0.044689768	0.0021667460784528226	-0.002076867042775513	0.0035598598855368334
0.044867835	-0.02197199701645452	0.028059776256381685	0.014171543254543518
0.045045903	0.02716468987740367	0.0013812383780183615	0.04599818632052711
0.045223971	0.005632147834992872	-0.008453856307659685	-0.01251929370346688
0.045402038	-0.0030398695719707153	-0.023122336507210923	0.01322629608987159
0.045580106	0.049969081449397275	0.029045685493024765	0.033859988187382804
0.045758174	-0.013037520074149064	0.0018370259897057175	0.000917589736061658
0.045936241	0.02147849009463853	-0.004253231447547339	0.04974244766081417
0.046114309	0.01335292745465496	-0.01734510938948088	0.04245146932399046
0.046292377	0.016366586086311724	-0.009118796988035074	0.009015585570735337
0.046470444	0.020503513395264798	0.022689014271583614	-0.003910200457209075
0.046648512	0.003022418825428082	-0.02679449633499093	0.013983025656557777
0.04682658	-0.030500346395022332	-0.018005910073242686	0.013857120034526832
0.047004647	0.008439983665667462	0.006144849504633574	-0.0009539822024124502
0.047182715	-0.005646252280502925	0.01890405357826529	-0.0005213246052177553
0.047360783	2.0803021659460382e-05	0.04139260118685237	0.020302779007294117
0.04753885	-0.02945095852303483	0.029557048555006907	-0.04019584412720137
0.047716918	-0.01872996259742582	0.001549220529969947	-0.022618929437210836
0.047894986	0.020420231636535047	0.022610498103902348	0.020139362080292184
0.048073053	-0.01203348055078425	0.001427279757525972	0.014638396778854385
0.048251121	-0.011622458486752762	0.02423627602399022	0.030513133940007573
0.048429189	0.010359865164155336	0.05067958037561526	0.01733581210285787
0.048607256	0.011113703917704344	-0.01011149710513355	0.009258758448097981
0.048785324	0.038365815800939077	-0.004090755024355573	-0.005289792275335098
0.048963392	-0.016402398245970205	0.03342466249489145	-0.0123616481445066
0.049141459	0.022835903765935688	-0.03493552495763459	-0.03767539951073421
0.049319527	0.0067480647241403655	-0.003119559479982728	-0.010047885578281682
0.049497595	-0.00039691374670170946	-0.01753881306452686	-0.0016180588529881447
0.049675662	-0.004878513099373197	0.006146656462413537	-0.024377923919418107
0.04985373	-0.009697182403388778	0.0093104308236992	0.01923065107805599
0.050031798	-0.03854708324923688	0.0007666812479775925	0.007190733286282545
0.050209865	-0.004823364006697389	-0.01796774064898165	0.0007789856824863862
0.050387933	-0.011930222709679483	0.05486949698353634	0.019538268149231822
0.050566001	0.023670354221846303	-0.011106086866839126	0.03226692549437695
0.050744068	0.007237152104416688	0.021184760963977617	0.011655060141556022
0.050922136	-0.00405142145398094	-0.015965353367416644	0.018853786098724252
0.051100204	-0.02071977702456753	-0.00032615398883029746	-0.006058396975947442
0.051278272	-0.02626416208657457	-0.01177070422824523	0.017937789042475276
0.051456339	-0.01340792695306261	0.001646033586106466	-0.009973150145673968
0.051634407	0.029506531052237002	0.002888562023259961	-0.029521433788281082
0.051812475	-0.006994384257244939	-0.004984975380962163	0.014309753910373032
0.051990542	-0.003474710921427071	-0.016355331145294572	-0.01805966976118255
0.05216861	0.0032642674157394233	0.01039388168400052	0.002310922849267398
0.052346678	-0.016561670412678527	-0.02379700570374065	-0.023172048990327303
0.052524745	0.023979773825089767	0.018079534280755517	-0.020781875368647913
0.052702813	-0.0004086669500689071	0.025705129747570596	0.0022302611416634825
0.052880881	-0.004995610150240673	-0.006893316662307283	-0.005032553058522496
0.053058948	-0.005449010599906487	-0.005076413237625274	0.01807129811065278
0.053237016	-0.011024208094416189	-0.04013781762886992	-0.008570136939521057
0.053415084	-0.022448890357290377	-0.007314290420804154	-0.024972561052066633
0.053593151	-0.010007673007277826	-0.009799951822065714	-0.04109408235571275
0.053771219	0.019411793467537512	0.012853902624702205	-0.0025585163396477464
0.053949287	-0.016376269220233556	0.010773435033552835	0.00906253281485665
0.054127354	-0.0326265409887316	0.008624280295664446	0.01294204302232157
0.054305422	0.011099340005800604	-0.04944721705685155	-0.010794753496069431
0.05448349	0.008457943731069858	-0.00357702948310888	0.005363613966652858
0.054661557	-0.01373710803216171	-0.000897748462751736	-0.025884599704483844
0.054839625	-0.008560188995516445	0.005150457855108598	0.03326127484913753
0.055017693	-0.002162546680082227	-0.010867508907071475	0.019474779001620358
0.05519576	-0.010161019516654341	0.033843047827058985	0.010726966926423071
0.055373828	-0.002015830478301103	0.02437049453393678	0.012132577561299266
0.055551896	-0.004566813310309088	-0.0031624501322895923	-0.012119596366832967
0.055729963	-0.006223400613896147	-0.006213554200973224	0.028721242698926203
0.055908031	-0.03234120538686091	0.007291301386913758	0.03342836912334319
0.056086099	-0.0189163573991423	0.010915546570201834	-0.019122872160022068
0.056264166	-0.013550290216551785	0.005770951034649962	-0.001977419441143465
0.056442234	-0.004142961392593574	0.02769498611510272	-0.027652814359909586
0.056620302	-0.01616000009878896	-0.00857578145355573	-0.009556290961493744
0.056798369	-0.030304947820741415	-0.04714612652728771	-0.022655194480938324
0.056976437	-0.01839866623165744	-0.0008284432053600544	0.015407651924238435
0.057154505	-0.0018459838879164008	0.010011275411591719	-0.004698611692916975
0.057332572	0.01979065604936179	0.013223200109451863	-0.013874285130271046
0.05751064	0.014121908602684457	-0.0055125479280543725	-0.03021638049672184
0.057688708	0.01734299699636675	-0.0027872277986192044	-0.012406474956917832
0.057866775	0.020181792807535494	0.008951355663579012	-0.006165454068378115
0.058044843	0.021525054021803016	-0.021212445937310583	-0.002188369357128012
0.058222911	-0.030880591605830687	-0.008086123404005335	-0.010269753218269343
0.058400978	0.07185035904742006	0.03583194537321245	-0.02072798681585706
0.058579046	0.004389841787422037	0.004294711142976611	-0.010435913884316306
0.058757114	0.028993753881449234	0.002231001321757609	0.036259598554976784
0.058935181	0.0014982682246532037	0.028498329637690764	0.029329180221100287
0.059113249	-0.008253148466716152	-0.004434956532674334	0.012498142379616243
0.059291317	-0.027526529318346926	0.021376544735674408	-0.012695513227270562
0.059469384	0.014744877251996776	-0.040165929842527495	0.023552804702830343
0.059647452	0.0009755252301951576	0.014550066524371007	0.026011705529971976
0.05982552	-0.002157284715032787	0.0024138188714016096	-0.00862542089463865
0.060003587	-0.013239305379794859	-0.010398473723308597	-0.030099054037677604
0.060181655	0.011242033819439121	-0.012111544348487855	0.005472770960612072
0.060359723	0.004106427777234074	-0.020256824013223804	0.010553486834832126
0.06053779	0.009443829771893932	0.0023394362898305587	0.010897000301016346
0.060715858	0.005675635032463737	0.03578756063785814	0.0057450840545031755
0.060893926	0.041912852577790434	0.02664476385404396	0.0006904555316046763
0.061071993	0.028523031162073966	0.02878951568442175	0.016491784707188675
0.061250061	0.03454525039095097	0.004838468509455212	-0.005848957315795008
0.061428129	0.045084591821755324	0.003967349801405687	-0.026825637936035453
0.061606196	-0.007765365972484158	0.024159353919936958	-0.012518741437280215
0.061784264	0.042150693234768284	-0.026933169776330843	-0.0019289211147690676
0.061962332	0.026989872771626004	-0.023546403717241093	-0.004434798567607252
0.0621404	-0.004639944836173814	-0.009169472676689654	-0.04890396306566952
0.062318467	0.005061683230061237	-0.0004372668615905841	0.013392211322848912
0.062496535	0.00274102587438319	0.007958764328383034	-0.019151336321383862
0.062674603	0.00925142876505521	-0.0197608018494488	0.0064415951686572995
0.06285267	0.01253597940857957	0.04025485861673719	-0.0076887922694098025
0.063030738	0.010962613824486458	-0.002189668286564971	-0.00110195305774948
0.063208806	-0.0009260520825914669	-0.007323558972726522	0.02832773854967825
0.063386873	-0.0024774454775217877	0.026991098234923815	0.03387005934986603
0.063564941	-0.023055556731166053	-0.002102667511033209	0.025378455679450955
0.063743009	0.029031705209009606	-0.012622623354170848	-0.01672702045985815
0.063921076	-0.007557997382969226	0.036750569129171545	0.008081890400977529
0.064099144	0.0034963122930532814	-0.001162160173083058	-0.02950177920013311
0.064277212	0.023799332270385776	-0.022952428893427378	0.005666927380462865
0.064455279	0.014452419128290294	0.0038226294034304125	-0.01665847022026619
0.064633347	0.030129739957368402	-0.024270578093766593	-0.012026857036811448
0.064811415	-0.03195295573879373	-0.021952545770457663	0.005177888861397637
0.064989482	-0.008263668139245239	0.009172490408423975	0.02255473437773167
0.06516755	-0.0196787586280574	0.03548164407589493	-0.020879047845278952
0.065345618	-0.03532128975246521	0.02201503917268055	0.00246255522332374
0.065523685	-0.010251205806536805	-0.017957652172058806	0.004783319101357163
0.065701753	-0.005196234640121476	0.006587464356428907	0.047155947061603996
0.065879821	0.03890073882136796	0.0077367245488305205	0.007278308899010813
0.066057888	-0.028559145300216134	-0.008342255871636554	-0.0006896728695540912
0.066235956	0.0028783367598846123	0.020057356278780303	0.005647467593034963
0.066414024	0.0002753009067956299	0.01185547617159806	-0.007541266739795207
0.066592091	-0.013786055494655551	0.00030337793631947006	0.04080440859421765
0.066770159	-0.016427280946656207	-0.0011333043924946144	0.004451891202757603
0.066948227	-0.029497382484267733	-0.01690787051439874	0.014114782091902676
0.067126294	-0.031378707672166065	-0.012149219558591608	0.03689694141742604
0.067304362	0.020054156893566218	0.005053372787925571	0.0014453114830636907
0.06748243	0.0027189842380073706	0.010090888737517392	0.03682915560710824
0.067660497	-0.0030429369375307514	0.021876346386085443	0.019274185254883225
0.067838565	0.01666157790618069	0.003343834442908501	0.005729389583035147
0.068016633	-0.004151279951806698	0.009360064312422896	0.007700650290538964
0.0681947	-0.0004110774070704359	-0.017024020526555033	-0.010600022999151535
0.068372768	-0.0016879617458200166	0.003454571225075054	-0.0015861320656092087
0.068550836	-0.0004488834044450647	0.018764446530915857	0.03021816012379863
0.068728903	-0.01956104454331528	0.014696038795875012	0.010977543789583112
0.068906971	0.015601272720344082	-0.007670481298000515	0.049479009424223855
0.069085039	0.029208999793874563	-0.047954286677213735	0.022224924467848035
0.069263106	0.0020154897563059377	-0.002123595430597882	-0.009422724897524468
0.069441174	-0.02289663558356668	0.005064413827649461	0.030048159612330025
0.069619242	0.03417972802011073	-0.018203294931257368	0.01065182288954091
0.069797309	-0.005702995868191057	-0.0051452998419706545	-0.0006711419309970563
0.069975377	0.05274507491296628	-0.010027964003799624	-0.018305216517053295
0.070153445	-0.012239487828590643	0.008880168317894798	-0.025432588747354743
0.070331512	6.738535392751495e-05	0.026608968175935215	-0.03089616865459189
0.07050958	0.026732260840877056	0.009457380576564322	0.014311922172414815
0.070687648	0.032306319348299806	0.004393765183951307	0.02912819968237922
0.070865715	0.02104110131753139	0.01326877082329294	0.03622597650514617
0.071043783	-0.02253416292327264	0.022970730944934892	0.027217360179211985
0.071221851	0.0031729654654430667	-0.00891761940743973	0.006560389734995067
0.071399918	-0.015293146597830676	0.036822112297647286	0.0023507836374314912
0.071577986	-0.005503522364363016	0.006564500928948489	0.011101997551864848
0.071756054	0.01881254461623685	0.03390840127247758	-0.01226839626190662
0.071934121	-0.03304867441792589	0.006456929751144437	-0.004704179983148591
0.072112189	-0.012253239161286572	-0.0007727740587250297	-0.014340605884733366
0.072290257	-0.012438524505434109	-0.033829286659602525	-0.014587182835545838
0.072468325	-0.027266381533316654	0.034568537095088066	-0.0018450426452075231
0.072646392	-0.005084809168834311	-0.04348445580794745	-0.011661362100057774
0.07282446	-0.024228644481031503	0.01174569201049413	-0.01889376795185999
0.073002528	-0.0027603443895840444	-0.00012432751358852948	0.0031157058872284915
0.073180595	0.002634515681070023	-0.017094334464674128	0.00722795304466161
0.073358663	0.02142267427261249	-0.019226210910528736	-0.0355665437600954
0.073536731	0.008745923267398864	-0.003623113223950336	0.006145723439383843
0.073714798	-0.008011779043798713	0.004002609135683428	-0.004306001433693436
0.073892866	-0.01734095077035142	-0.016089535668607675	0.00671467312223807
0.074070934	-0.0015134685252080173	0.0299267247888743	0.0195320915675588
0.074249001	0.0011194185050179522	0.01815586339356062	-0.023993012642217735
0.074427069	-0.008147611687700184	0.007296029628578768	0.018255529466251256
0.074605137	-0.02322763224156026	-0.002247721011420554	0.0073413134480973
0.074783204	0.03780601508797468	0.041622215706540185	-0.056425276438384436
0.074961272	-0.036672387072472674	0.014013309605071467	0.030215252014585546
0.07513934	-0.01996518204059016	0.007582022754426986	-0.029370632488924055
0.075317407	-0.009980746046296998	0.008900978035256505	-0.026274190946608055
0.075495475	-0.020583990666695175	-0.018030238621712078	-0.011752087422382209
0.075673543	-0.0006463694635799243	-0.017856359964006197	0.02719728258863807
0.07585161	0.019606624107975947	-0.002855225509855405	0.012518411616642876
0.076029678	0.02748298629638622	0.03009510541386755	-0.0031400069211448937
0.076207746	0.0063188622258725105	-0.010178092662470599	-0.011217034656233095
0.076385813	-0.006904067368302056	0.03208078756854107	0.019564760499131324
0.076563881	-0.04394786049006213	-0.02470466458322871	0.02388407222928988
0.076741949	0.008602771269735576	0.03605843599228179	-0.008751294674552698
0.076920016	-0.008482640238381741	-0.01334630042957669	-0.015934176177805067
0.077098084	0.012104519516261878	0.02005170192500059	-0.019897145227795298
0.077276152	-0.025554462988910818	0.007913001625816379	0.002682107180068232
0.077454219	0.020372065614740413	0.02019665000645765	-0.02347341905451359
0.077632287	-0.015255978427378808	0.008925029627346958	0.01754791951014351
0.077810355	0.009202286550366156	0.01045422949566984	-0.008652587318367192
0.077988422	-0.012283376008503351	-0.0019158162767053965	0.011817724191752034
0.07816649	-0.006549882010374101	-0.015440076868300682	0.0009363697525678491
0.078344558	0.0021514315266063424	-0.0006801858471087895	0.019255428942227967
0.078522625	-0.004182969638971174	0.004850754829540566	0.018141124284094194
0.078700693	0.019664811089104867	-0.029366420454073488	0.03463702627660937
0.078878761	-0.014706869604823088	-0.013034990701393167	0.03451902501738911
0.079056828	0.032200539196414295	-0.026338804438220453	-0.016750822067808986
0.079234896	0.013593393698145818	0.0034796830226908864	0.0003276453603200826
0.079412964	-0.0022552479028780234	0.022805196301107767	0.003178086370362136
0.079591031	0.030436227886723382	0.006605489175554116	-0.013758932411308862
0.079769099	0.000705917636370536	-0.028254643386164395	0.05089725314414634
0.079947167	0.004894931863934719	-0.013968447003555628	0.00663871265466503
0.080125234	-0.0005654491758180405	0.010742114225512325	0.020900786553985275
0.080303302	-0.03295073913750211	-0.017921557231823215	0.000604453409235604
0.08048137	0.027746860888534727	-0.012627238410923936	0.031339003737976164
0.080659437	-0.028300895141225118	-0.015391484226101959	-0.007475250312686649
0.080837505	-0.0054103034196016486	0.03593515931523167	-0.012093807031950335
0.081015573	0.0017216019035127777	-0.03395727579473474	0.01110295181956605
0.08119364	-0.0001636412830787777	-0.03057407011430039	0.04009178754426993
0.081371708	0.004785143805280361	-0.014658053985554503	-0.004978463195111471
0.081549776	-0.04548365927915386	0.012919219774508297	0.025428020192554142
0.081727843	-0.014555684695196164	-0.00829881419098422	-0.019996343620403877
0.081905911	0.00024244675249295402	0.010952134960391189	0.005765592377439163
0.082083979	-0.0071593923806092955	-0.0066001013601693515	0.008989049686531766
0.082262046	0.013915148303490143	0.012482596640906696	0.0445777024387299
0.082440114	-0.01303334101528961	-0.024904851402609382	-0.01732483718359297
0.082618182	-0.00013283245716194214	-0.027206473488747687	0.015620618755571669
0.082796249	-0.0009199473373315509	0.014367570618372488	-0.014354150714381876
0.082974317	0.01547401018476113	0.007744912345966679	0.010542731876038835
0.083152385	0.017341353451243803	0.03624725891223869	-0.025160720423966023
0.083330453	-0.06856239085309584	-0.0018177829754378407	0.01931696745351046
0.08350852	-0.022145963070263692	-0.007523146713420775	-0.001994958227655181
0.083686588	-0.0035471514075377498	-0.017376703223890424	0.053697429667739674
0.083864656	0.000530764027290423	0.026837349385223322	0.02806491432841807
0.084042723	0.006777405672665175	0.010560353952885133	0.02203346502924851
0.084220791	0.014762195009127057	0.007467501146196556	-0.0029269150094579748
0.084398859	0.0061450400773549	0.023667316592457997	0.002933481334372857
0.084576926	-0.011301454853045963	-0.008208363645792006	-0.007810652496677327
0.084754994	0.02047904513137131	0.0012724412526036062	0.022105171366769916
0.084933062	0.0005835409188912287	0.0070042455855754745	0.026607197420927365
0.085111129	-0.020486430604188213	-0.012950715651183135	-0.031945750354445794
0.085289197	-0.00481535497653609	-0.0073807225289002285	0.014779223366554068
0.085467265	0.010922529080443753	-0.006415272198313344	-0.015554896299311874
0.085645332	-0.02170673141736092	-0.01691073378279015	-0.02691401068413386
0.0858234	-0.005480474239591155	0.0013758179561121704	-0.023524896881989502
0.086001468	0.008612156174419124	-0.015150642764977195	0.004442786375949719
0.086179535	-0.024071423960523242	-0.00364518030335583	-0.025080686523354646
0.086357603	-0.006672394803613779	-0.011859027455618516	0.03537417319346567
0.086535671	-0.005207863148763666	0.008080614875128034	-0.00781967681984948
0.086713738	0.0031298720683110093	0.005858162321848709	0.019375346220079
0.086891806	0.010383880274233858	-0.03267878489617172	0.005706622360412713
0.087069874	-0.0054359663107256566	-0.010975022501306575	-0.03415314816504848
0.087247941	-0.011829371411478036	-0.0047549308742468625	-0.011315836790180396
0.087426009	-0.03733446531952028	-0.007564008371118541	0.022871336272328506
0.087604077	0.023390362388954946	-0.02623003267805582	0.012124235009848761
0.087782144	0.02264643209412043	-0.00330093498821632	-0.01241691441833162
0.087960212	-0.0024610855504556915	0.005732665808680117	-0.028833253644984607
0.08813828	-0.009748670397702284	0.00037012293109779475	0.01810738834261229
0.088316347	0.019346579083025055	0.017613992374806937	-0.0030198178684984946
0.088494415	-0.018237726427803587	0.02281947357713472	-0.028314097307251804
0.088672483	0.0506545390077257	-0.015474982263988508	0.027245760808233484
0.08885055	0.001549406384606155	-0.012339365985552913	-0.003919934920782738
0.089028618	0.003900340947641652	-0.014391818147817575	0.0027322923262660076
0.089206686	0.003978779515760268	0.0189194252393111	0.030633484725416365
0.089384753	0.0455948229687923	-0.033654554998377856	0.020356531382506256
0.089562821	0.012059357422822457	0.030472555998827085	-0.029911594003823143
0.089740889	0.02712253215928695	-0.02097239386568088	0.014487142096876099
0.089918956	-0.016337186390001236	0.0034593356811564047	-0.015335962415466885
0.090097024	-0.023689802933182555	0.013047935826781787	-0.0216942950337124
0.090275092	-0.006534666049329202	0.00785174853677035	0.0011060107198755573
0.090453159	0.022412344746943508	0.02912849818014882	0.019878467816830173
0.090631227	-0.016785587256178014	-0.005754736069798506	0.008862723665793616
0.090809295	0.002710012024747432	-0.00413666201620509	0.004364501161344763
0.090987362	-0.00806557203491519	-0.011165582276724585	-0.0009170240016553691
0.09116543	0.019450595945436727	0.01746793180267269	-0.03414388738020589
0.091343498	0.029032714758907056	-0.014570361961704784	-0.00659306888874539
0.091521565	0.0384894856249615	0.0034627176936403254	0.02998913007842266
0.091699633	-0.005877017385349978	-0.00281974318773839	-0.012007491531524575
0.091877701	-0.00027491731526407045	0.02104283809002957	-0.0385271002699862
0.092055768	0.0016603020116608223	-0.02013027060891794	0.012945911383028811
0.092233836	0.03242855522576769	0.03499739862245466	0.0005507389620115819
0.092411904	-0.01926867029849561	0.015881950683599235	0.017166449971486933
0.092589971	0.007929344204396173	-0.0026248531445750077	0.04858681611333098
0.092768039	0.009029657779085253	-0.01289038946031526	-0.013892575480655601
0.092946107	0.0061428830873931604	0.02706183734954682	-0.01295036219933423
0.093124174	0.0033585706165086197	-0.006705801151515752	0.03286938413504529
0.093302242	-0.062049989560755484	0.008868989489198316	0.0029818895071983477
0.09348031	-0.0030161473936647864	0.015157055366417828	-0.0164914646083856
0.093658377	-0.005687341899329899	-0.006699929894078848	0.02662937119409299
0.093836445	0.029700895112736308	-0.016849338241470967	-0.021201898060487948
0.094014513	0.016612006433937957	0.03881996262805532	-0.029851138959824434
0.094192581	0.018989046132951517	0.013601246091425403	-0.0030459571373145315
0.094370648	0.017172681048290443	0.006809468561697437	-0.004527761411277384
0.094548716	-0.008740880998674972	-0.008739483637659733	-0.0008890048617012816
0.094726784	0.010390819363812356	0.06729136614621063	0.03746473476522327
0.094904851	-0.029123994099349074	-0.0132434515806785	-0.008078169965681444
0.095082919	-0.005503278263830338	-0.04076956032265695	-0.04701108548892882
0.095260987	0.026312714221253437	-0.030163257076228713	0.005787977580389611
0.095439054	0.005345779958595308	0.01908544672903826	-0.0018134251584910348
0.095617122	-0.008639065158279686	0.00876800013134395	0.01035687115829413
0.09579519	0.0072461102727190375	-0.001298704633432806	0.0015225049295002398
0.095973257	-0.0012576884177891356	0.02067705046692711	0.000308357773865594
0.096151325	0.0246507360754946	-0.03137882011708901	-0.004531757967705797
0.096329393	0.008069023972186675	-0.012290212175939844	0.005496991312527952
0.09650746	-0.03787059109939304	0.006263830974382694	0.027209249301584075
0.096685528	0.0330010373583412	0.026904551636749263	-0.007926106013286971
0.096863596	0.027520904211761066	0.0006754823631153533	0.04087248334949244
0.097041663	-0.0005211378582760184	0.01488203595659903	-0.00526170020696226
0.097219731	0.025177356399385897	0.0075099142284547225	0.019843174482914165
0.097397799	0.0016339971410693232	0.008154445482539248	0.0437892040446424
0.097575866	0.0025492712926897983	-0.0032579812712894606	-0.005420039894095122
0.097753934	-0.012254167855159996	0.01701711640819822	-0.01576432870267681
0.097932002	0.023759484293473743	0.005091378018406208	-0.016306531963025027
0.098110069	0.03644053659639276	-0.0051585348452853645	-0.025633805262822343
0.098288137	0.021782319494520683	-0.0046843381474837645	-0.005579789202213294
0.098466205	0.0020295995015035513	-0.022923690376014126	0.006533628847295649
0.098644272	-0.03280073748644331	-0.004920699423483004	-0.021032731770640984
0.09882234	-0.015480533218407668	-0.013635022713165369	-0.03248844043565013
0.099000408	0.02622045847551488	-0.009981430819839801	0.016982963837681407
0.099178475	0.016873227800085065	0.007775007656900176	-0.00608153628062435
0.099356543	0.03518710854577822	0.002181299464511871	-0.024928024900210795
0.099534611	-0.014147491912476112	-0.031288768124025826	0.01536946353766787
0.099712678	-0.02106421361122663	0.018662121740677332	0.02248836333402207
0.099890746	-0.01174451523985306	-0.030895803894391637	-0.018999826693741933
0.10006881	-0.0010445145652232819	-0.009541803700618424	0.0021817507961261378
0.10024688	0.0059514174161227765	-0.0027591755101361473	0.006675585275972276
0.10042495	0.014232771721925287	-0.005277697327056558	-0.006361762070774337
0.10060302	-0.008806904804483939	-0.021645737762471202	-0.0035976991420389177
0.10078108	-0.010764495725068147	0.035057415975677235	-0.010713205365048991
0.10095915	-0.01052587993919233	0.07128692490384071	0.008503764145693473
0.10113722	-0.009067504248336983	0.014640672164598155	0.005849363076636403
0.10131529	0.0012422399353026335	-0.014177871415636655	-0.0427822420053648
0.10149336	0.008967638641754297	-0.02665672881156107	-0.01456095425229539
0.10167142	-0.02097871242186295	0.014646975384860223	-0.005691106782013504
0.10184949	0.00388168711008896	0.02249449889761039	-0.015088323417358376
0.10202756	0.026677962121948274	0.04146853061590166	0.023128056498991554
0.10220563	0.012771046413047748	-0.006015225063221851	-0.008098458067198987
0.10238369	0.026842928791757755	-0.010476121406211214	-0.0021820578427293536
0.10256176	-0.0070942369853810505	0.017905610116388842	-0.017224407069029616
0.10273983	-0.011380005926565242	-0.008943275476051766	-0.028673864952614203
0.1029179	-0.010095032688653468	-0.01469873436676759	-0.031084983774717273
0.10309596	0.025196735442632283	-0.01678335411185889	0.026034858927791338
0.10327403	-0.011495092067224245	0.02934444624480574	-0.007310492802932183
0.1034521	-0.03996828940771488	0.006965873185023626	-0.02010301157918387
0.10363017	0.025283869724435793	-0.007132120267883598	-0.009564651655357076
0.10380823	0.014103210228243792	0.008225062704706231	0.010248377471106374
0.1039863	0.021226726788782242	-0.007500617222652222	0.028554731245526765
0.10416437	0.033219825584600265	-0.007797898499036843	-0.026166854301858267
0.10434244	-0.007300526219285907	-0.010821291035134852	-0.00911108074759629
0.10452051	-0.0003099186648669751	0.02571279370310567	0.04126845169996394
0.10469857	0.02107974271524242	0.0042280168552245685	-0.0026772272502208817
0.10487664	-0.020458868826073933	-0.05108634299394601	-0.004869948380644583
0.10505471	0.03819959690348641	0.005845776276936239	-0.005590636421848654
0.10523278	-0.001486727409343882	-0.008731478207814935	-0.0014419107580845
0.10541084	0.00026153639044383057	-0.008914728331904874	0.01805954250698855
0.10558891	-0.0256087754070389	-0.04593296892374642	-0.024275200613812737
0.10576698	-0.02900621508233868	0.005748221623248249	0.0066455780301108635
0.10594505	0.020825406105913533	-0.02042779753527949	0.001724627273623402
0.10612311	0.005695032860234729	0.011437743993326931	0.007685594394024191
0.10630118	-0.014990691081857611	0.020043642249683715	0.023778947851549583
0.10647925	-0.0335062202812364	0.06297192788735423	-0.0060769870604827575
0.10665732	-0.00935278521125078	-0.01799238477099246	0.010365481250110888
0.10683539	0.002156753074415005	-0.022150325480874544	0.01222430842331696
0.10701345	-0.01455254396391033	-0.0014184044257114724	-0.006722177625752515
0.10719152	-0.0011814352607512118	0.02860625684445201	0.0323325717275331
0.10736959	0.036747745924456204	0.0223617697030487	0.014057453404457871
0.10754766	0.01148209381957293	-0.05971390926991704	-0.05111464607884342
0.10772572	0.026538287833682613	-0.01728362841470907	0.02466531865061321
0.10790379	0.009849589386444531	0.0071218761692213315	0.021445606176950804
0.10808186	-0.020807242933079676	0.05423664181898744	0.027691631635705566
0.10825993	0.001677674295451467	-0.022112704289458163	0.03731431725307855
0.10843799	-0.029818180604967243	-0.015228747733278177	0.01750085131390279
0.10861606	0.014099682213675179	0.011345082759306704	-0.026578178757495862
0.10879413	-0.006982047099274828	-0.018225499841449257	-0.002518232963584735
0.1089722	0.010904139837018443	0.009860041169234071	0.006114467749142465
0.10915026	0.014787946464973813	-0.004420861787071345	0.007589721844525861
0.10932833	0.01632120786134301	-0.025413156346560235	-0.011148464750595239
0.1095064	0.002788185222085254	0.013289335453044445	-0.023184846912693808
0.10968447	-0.0031150414883106357	-0.003302433744656865	-0.012431356417489364
0.10986254	0.00711505110960181	0.002250959625989689	9.339560781687498e-05
0.1100406	-0.0021739686247654647	-0.02244978302944264	-0.014629144918801962
0.11021867	-0.0415367112418503	0.01684939284325147	-0.011363341927734876
0.11039674	0.008851623784340897	-0.012579224354213176	0.019951963144099406
0.11057481	-0.049086488610465905	0.004946953606583196	-0.021357094079882365
0.11075287	0.008044191804072561	0.00047888437947908754	-0.012971251271252536
0.11093094	0.0229495875187455	0.0059199161337954	0.0028180267982081996
0.11110901	0.00843625657581431	-0.04053465036805496	-0.009916819753123864
0.11128708	-0.013882126749701143	-0.010488885520104387	0.021618212768392132
0.11146514	0.03223019260640046	0.0011419949417189905	-0.0040339824144528845
0.11164321	-0.016365982131823126	-0.019396927830776158	-0.014576011918409642
0.11182128	-0.00527636556618786	0.027096825763181624	-0.010507310769213041
0.11199935	-0.00636710131514343	0.022896660840180237	-0.04196156577731902
0.11217742	-0.03416396164850783	0.033138022117285934	-0.0013026931639055761
0.11235548	-0.0011211396752535943	-0.024039657007148944	0.022098345268719725
0.11253355	-0.0003812445563135103	-0.045832215983286934	0.0013322492881530498
0.11271162	-0.03439085480286333	0.028015250138463548	0.025897866252794832
0.11288969	-0.013499559324542805	0.002831188906293855	-0.00725165674454542
0.11306775	0.014301787044522691	-0.035326908963355164	0.002661581917522009
0.11324582	0.050265912651188134	-0.010459367577610233	-0.011332018490563468
0.11342389	0.03330720358358123	-0.005634881810349918	0.00022128389725403118
0.11360196	0.0030647611442153164	-0.002821168499104769	-0.024006653847472574
0.11378002	0.019112048055436422	-0.013936913272240335	-0.016288850426386305
0.11395809	-0.015056856041099295	0.007050317932155214	0.009915783230128407
0.11413616	0.005558198689976662	0.034234247515784785	-0.00198877450333096
0.11431423	0.029927437909383972	-0.04148354497021055	0.020629227774464846
0.1144923	-0.004765650985495581	0.007100918760989971	0.01845658320606925
0.11467036	0.023490091232242154	0.009056906228546777	0.004490168038742375
0.11484843	-0.01989429106835156	0.04307119722090376	0.02634458382878393
0.1150265	0.020762928150243654	-0.057193954034581794	0.0033218572321071565
0.11520457	-0.01216756600750596	-0.010667994171173256	0.02973488907490821
0.11538263	-0.04364373212447141	-0.006896521966302435	0.028665119849192924
0.1155607	-0.024324581153718154	-0.010353520954676763	-0.013862038257854986
0.11573877	-0.0039035670226268285	0.007378017818216902	0.02761208865368699
0.11591684	-0.009228247322829328	-0.022967656235267794	0.005529838964930414
0.1160949	-0.015621870432571948	-0.017851826835628415	-0.0005903128685637264
0.11627297	-0.02215172282884101	0.009705578353862484	0.04737358977397759
0.11645104	0.009130211363319788	-0.01908788433379471	-0.009877256320638256
0.11662911	-0.008811704410438943	0.04250632721701078	-0.04322516031518856
0.11680717	-0.016834368439714052	0.02442447633496379	-0.018789450358980116
0.11698524	-0.008634945279802277	0.0024058204522344794	0.050468100603799776
0.11716331	0.00892781796610519	0.02120589933379122	-0.03331694803930385
0.11734138	-0.026570492861411638	0.045535827842794425	-0.029414696061456302
0.11751945	0.0002887863431988481	-0.03594034361519633	-0.0029025717461589034
0.11769751	-0.002357665508936823	0.036309974297676136	0.005433602313078141
0.11787558	-0.007973800333565694	-0.006309975508606433	-0.022917918563356794
0.11805365	0.00980151377357308	0.00944362041563382	-0.003987759806239451
0.11823172	0.024632310873135006	0.022816963335008548	0.012030980521078039
0.11840978	-0.040962206788421045	0.008730803858008604	0.020376898198684136
0.11858785	-0.004492894742895623	0.0031319120564399453	0.0034161811242107718
0.11876592	-0.02004477286973411	-0.001086930997710081	-0.026207532300631078
0.11894399	-0.019099345750026774	-0.008222128195445983	-0.015878932252067768
0.11912205	0.010256185679739517	-0.0011823840298526844	-0.02299365287795496
0.11930012	-0.011321059855423405	0.004390311328679494	0.007974756980378443
0.11947819	0.005469347688768654	-0.005385676069079669	-0.012587752943018756
0.11965626	-0.04746217037952632	0.0009999532919569235	-0.0006019421290522237
0.11983433	-0.006120349319338753	0.005537642673791261	0.023987001657841314
0.12001239	0.00968286111927486	0.03947738824410161	0.01645861584318032
0.12019046	-0.005553879802906224	-0.008559657002175368	-0.01607509813986385
0.12036853	-0.012864887071062737	-0.009287687603086134	-0.029231254605050872
0.1205466	-0.0065872108712661005	0.015746193464674905	0.03423456499246851
0.12072466	0.012137563498681636	-0.013324817441357563	0.009386176172614127
0.12090273	0.0003474890740733677	0.03858300781858793	-0.05180244039113961
0.1210808	0.02587405577493597	0.0005188704081186932	-0.008753666556158442
0.12125887	-0.034546047751731035	0.0051970016272623746	0.010419612421135338
0.12143693	-0.002273573842537314	0.00945335624423059	-0.014108424116840962
0.121615	-0.003500753064593143	-0.006409284899095549	0.03199402633126144
0.12179307	0.008880059328406423	0.0043787867417697714	0.0039692261364062025
0.12197114	0.03196762340144583	-0.0007286491104692167	0.028117313434760066
0.12214921	0.004474951273753449	-0.01656476277390627	0.000355414894927294
0.12232727	-0.0017562659986451797	0.0318634876858445	0.017553019363971474
0.12250534	-0.009982344332000827	0.008929686367480457	0.03413388491720877
0.12268341	-0.029051962135457417	0.018458981996183448	0.010042708441279144
0.12286148	0.023166342629637574	0.028171820549575705	0.011473073276306894
0.12303954	-0.015613649003820779	-0.024153207121038096	-0.028706950028148794
0.12321761	0.010385333892231377	0.012634941902337845	-0.017353643400494202
0.12339568	-0.02458682052300844	0.04208243793153521	0.013859601623212902
0.12357375	0.005425063206222801	0.015560282793699537	-0.002679850327462762
0.12375181	-0.0016142379259653286	-0.0049138781047870835	0.032563564734815906
0.12392988	-0.005359725945077714	-0.0039615020940413585	0.003475237189574924
0.12410795	-0.020822026082954796	0.029353737974295222	-0.029911719409837455
0.12428602	0.023982507519083998	-0.009889819386662965	-0.020364532115397543
0.12446408	0.022390620599730467	0.014984279006213795	0.03300252445517122
0.12464215	-0.007649474235971715	-0.008974975179739995	-0.011428606427531109
0.12482022	0.02404346834634902	0.0011553572835395478	0.01320833115602531
0.12499829	0.02799766892842348	0.02509858285964635	-0.0048428437917867875
0.12517636	0.024065398743361353	-0.00995935243042776	0.013862358343145816
0.12535442	-0.0208312655618919	-0.03134614358343155	0.012284421386733095
0.12553249	0.012057923701801507	0.019509299415686982	-0.011292520235548451
0.12571056	-0.018787967929978822	0.04153815385089971	-0.003360418775053149
0.12588863	0.03608350773439746	-0.00982884353731658	0.012738379993129276
0.12606669	-0.038501065507588306	-0.002102733053631074	-0.005223702978904037
0.12624476	0.004457847919724144	-0.02473623601580638	0.040926615445820484
0.12642283	-0.034713784085898404	-0.019612617216299637	-0.008285248066447596
0.1266009	-0.035319548904010595	0.007249812668175464	-0.008137633918057911
0.12677896	0.009124164519964293	-0.011157300788648381	0.0006503256813935675
0.12695703	0.00794747390583544	0.01192053566383938	0.0336164317045519
0.1271351	0.01659662714859183	0.021055084556511686	-0.02465204868700038
0.12731317	-0.02494417571994115	-0.008900802451077218	0.019078895064428825
0.12749124	0.02625731429136966	0.01700097174657873	0.020640641394839315
0.1276693	0.025275742842858342	-0.01760140176906501	0.002536256400961461
0.12784737	0.02618670784629745	0.009988592326115537	0.00041585466630964223
0.12802544	0.027978270099273995	0.013904766227343828	-0.010956360384182413
0.12820351	-0.0165284737000049	0.010642965551938341	0.019859323420887625
0.12838157	-0.022697822821420622	0.033859982387593114	-0.006516261394880001
0.12855964	-0.033081475833779184	-0.002402185705058764	0.0014195582455925984
0.12873771	-0.02482761565916413	-0.026021334371873404	-0.0076597804848085324
0.12891578	-0.00564324798085605	-0.006745334801860541	-0.0065025075988144184
0.12909384	-0.02118992814750054	0.0035427100142898086	-0.0007945143958626897
0.12927191	0.008162723727497278	0.033386527043874854	0.005853449979133573
0.12944998	0.018459946397386615	-0.021767873283573665	0.011973935189710756
0.12962805	-0.005396390058380453	0.016154493374375228	0.001175131385004255
0.12980611	0.023162989597107424	-0.03615036800538308	0.007315632014745856
0.12998418	0.0025178996024661374	-0.009846478679702963	-0.001963516315021899
0.13016225	-0.04739351852346294	0.019783135069118912	-0.035690437828741664
0.13034032	0.03174132142055918	-0.00632495525616192	-0.0028021708839969487
0.13051839	0.059616614182244405	-0.020903423927007475	-0.008228785318735601
0.13069645	0.04382073260937915	0.0042803938138026194	0.0222867897736593
0.13087452	0.01088494741191471	-0.011099627003829332	0.009921518770505547
0.13105259	0.006884194489908619	0.007905513275545945	0.016713788884605663
0.13123066	0.005981724648769456	0.009963552257258895	-0.011479170935456693
0.13140872	-0.007216827246117035	-0.018609952526112247	0.007070331558922543
0.13158679	-0.009000943451675384	0.030301835349039956	0.0009269788546898115
0.13176486	-0.014535160778332386	0.0023521809373878606	-0.014365716638249973
0.13194293	-0.0017683162800650471	0.001961291178462286	0.024888039409848677
0.13212099	0.007013657756896525	0.02017457502396556	0.007865965325165243
0.13229906	-0.026399879986953024	0.03291724734995941	0.011951351376649684
0.13247713	-0.017825135818376036	0.00045172567305975375	0.0014557059430965272
0.1326552	0.00014553025548769995	0.01621834264038374	-0.01345064759868676
0.13283327	-0.023873372933058225	0.009427063367593982	-0.002507364161502647
0.13301133	-0.014343682886030572	0.011940821776559621	-0.034658272952968375
0.1331894	0.016453679656497713	-0.007749156710929139	-0.010270991101934067
0.13336747	0.020370543515781315	-0.0008508742245247904	-5.507679794430933e-05
0.13354554	0.00035908195533792165	0.021607592613348593	-0.022892940623884625
0.1337236	-0.006360413806736579	-0.03232293974100385	-0.006533060615458729
0.13390167	-0.03705322747589679	0.010564562943922075	-0.0079410410810433
0.13407974	-0.00030412570198853905	-0.01732218848137208	0.0027785730566097996
0.13425781	0.01355753124351271	0.028723178085343134	0.012918197089151809
0.13443587	-0.05326120483963053	0.014326658705150833	-0.014027393735363063
0.13461394	0.009530731630270142	-0.026904666066059475	0.031013357284823566
0.13479201	-0.03859938039887367	-0.0220219264324064	-0.0105691067765486
0.13497008	0.015257252824602734	-0.005829527111888583	-0.015039165622196173
0.13514815	0.01248106375841903	0.009763465566073163	-0.004057567887280672
0.13532621	-0.010006943420325902	0.0024496577179759886	-0.011051631502930648
0.13550428	-0.011233123931775583	0.00028633664432855394	0.01832764708490615
0.13568235	0.001510030671146913	0.0014839147061080538	-0.005599972251674693
0.13586042	0.019319737433401055	-0.006826410897238084	-0.008942076372915367
0.13603848	-0.04788758326859986	0.014485082981702093	-0.02276800468245714
0.13621655	-0.031214547224321886	-0.02145259668658671	-0.01817628804992296
0.13639462	-0.019536710762427956	-0.0021252153411826197	0.013660293460596065
0.13657269	-0.004965023200189166	0.0083381302154742	0.007964351610317005
0.13675075	0.004012377131891404	-0.027883908606099093	-0.01924056516168474
0.13692882	0.00783465194045534	0.012141227215574138	-0.022044596738323367
0.13710689	0.015905968628344678	0.0007816664126973357	0.010474724807197942
0.13728496	-0.004206307472627956	0.027430603578109815	0.013196326723426915
0.13746302	-0.01035980918285445	-0.041588752622222336	0.012888729188732819
0.13764109	-0.010597629596261017	0.0010646901871280794	0.04295217371788401
0.13781916	-0.03393553279204393	-0.0006411358273441364	0.002569870843084791
0.13799723	0.010740615015942112	-0.05258638078910184	-0.019785348603228527
0.1381753	-0.0422538903309388	0.004322268615762802	-0.013186042275060558
0.13835336	-0.026023427712225156	0.011227329831984621	0.04742194299662744
0.13853143	-0.010538986448117961	-0.009609186938153895	0.03897996737481495
0.1387095	0.008989749465255478	0.001493236000940488	-0.01655415125954547
0.13888757	-0.0066180359536806175	0.026037442119006493	-0.02179789797173862
0.13906563	0.033404493383907594	-0.017039216233419318	-0.023326082077792375
0.1392437	-0.010251606545269899	-0.004398997972153865	-0.007223155610741671
0.13942177	-0.034052246772530124	0.010173357761644086	0.0034442829854260367
0.13959984	-0.022817205516234045	-0.02816757387823274	0.03839764035422327
0.1397779	0.012855624493268129	-0.005851572199694568	0.01188128308673571
0.13995597	0.03215411976841594	-0.00514778990820043	0.010471927075318776
0.14013404	0.043320162465025285	0.00427163511475663	0.023620595078463976
0.14031211	-0.013744560369353363	0.03657847309913015	0.02125731255353943
0.14049018	0.02058842987736425	0.007040135155590549	0.008121647840099836
0.14066824	0.005819661351322864	-0.01965800022170083	0.025408053068510704
0.14084631	-0.009874112077739229	0.011599797347205674	0.029111172360559764
0.14102438	-0.0037362140303847605	0.024819989992613135	0.007184326803751765
0.14120245	-0.012865948155925804	-0.046854483101870154	-0.006016571328548917
0.14138051	0.03263379398235324	-0.028927197710346138	0.0017148507744670959
0.14155858	-0.008255983712472709	-0.0115564524862707	-0.005950974631469043
0.14173665	0.028190964675160426	-0.026953608729061333	-0.00448330867579837
0.14191472	-0.0009068230240750501	-0.007207622384718822	0.0005836740084447047
0.14209278	-0.01229403964722278	0.027568372579916327	-0.020523534568363127
0.14227085	-0.0035090034416553556	0.03480971304621417	-0.0036010199938421167
0.14244892	-0.022594732700778778	0.011080100498614999	-0.0005229824825572141
0.14262699	-0.05061826854010085	-0.020680077501908672	-0.025790602992071598
0.14280506	-0.005958356299279062	-0.0347105374273265	0.0075704286373467185
0.14298312	0.005399449513199976	-0.00515544922967968	0.0063724917141826445
0.14316119	-0.0095993826728729	0.009346459694881008	0.0037439791905819956
0.14333926	-0.0007336412851973383	-0.018054804492436596	0.005134419889399099
0.14351733	0.007018159257965591	0.019608807894472093	0.019310883712270015
0.14369539	-0.006570348895224398	-0.02663864827059074	0.02281769135720699
0.14387346	0.0010926582689914828	0.027320080455095982	-0.022772163914019164
0.14405153	0.00012463724127814967	-0.008480478992638152	-0.04208286365838988
0.1442296	-0.0269536597651664	-0.04859196758227544	-0.008716795607429849
0.14440766	-0.009044881971920896	-0.041297025250784804	0.02082361586982227
0.14458573	-0.0021447780410397874	0.018303577641666922	-0.011425512914201031
0.1447638	-0.011672194762307497	-0.032428951048882854	-0.0052745971211826045
0.14494187	0.0173072687254499	0.022045334687321685	0.006809574721681522
0.14511993	0.005960322207570835	-0.057155285887985165	-0.01083759464490379
0.145298	-0.005964790914625247	0.022828506308469436	0.008267441321078331
0.14547607	-0.002818084126990284	0.005389529284517519	-0.029887200708055103
0.14565414	-0.001251203609183186	0.023531277628563965	-0.04344304392292206
0.14583221	-0.02540904390485462	-0.023913540019796523	-0.007384885926747747
0.14601027	-0.019850312760973227	-0.005796863890869666	-0.03487631682341281
0.14618834	0.05304109701823831	0.008073407170818109	-0.00047792757803665625
0.14636641	0.02776035551890523	0.00038000008463034014	-0.007908582850179797
0.14654448	-0.01421676364682093	-0.012507793801819812	0.016199957306736512
0.14672254	0.0023404970811745627	-0.0059519223142642415	0.029628206235460492
0.14690061	0.0013410567479304547	0.003308375372777296	-0.0013500423243868792
0.14707868	0.03020404314157501	0.01963530879982418	0.009155233122619996
0.14725675	0.02165392044283591	-0.0027608498220177244	0.0017923702651438309
0.14743481	-0.007773976555412057	0.012941239624522673	0.010629079841477715
0.14761288	-0.01260410510114999	-0.0310056735156071	-0.04816189034642515
0.14779095	-0.014992831229584424	-0.0114984360147496	0.012930602607919103
0.14796902	-0.025230854940233468	0.028272408236864048	-0.011995866866026238
0.14814709	0.011095701383852675	0.0008681382090886239	-0.029983016185502268
0.14832515	-0.06814580217709644	0.016274518380829	0.00565892606870249
0.14850322	-0.024421857631921652	-0.006205708172120245	0.014474022968051076
0.14868129	-0.025887213902902877	-0.030055421494424348	0.018954367087116123
0.14885936	0.00639150865429754	-0.008229321113397092	0.032275086082918535
0.14903742	-0.002567410459869317	0.001400705897030514	0.0213338298840197
0.14921549	0.033235039489355335	-0.022950539162709737	0.03254868178659809
0.14939356	0.02554868685011108	0.027755251576900786	0.005765319739281189
0.14957163	-0.0007726240781630795	0.027699011852864667	0.009201720521592576
0.14974969	-0.023015000700586267	0.04053135452577518	-0.002837979721366843
0.14992776	-0.02117943777187733	-0.02196504574747677	0.009334283774494547
0.15010583	0.007739354134086236	0.0004513387172186944	-0.029769689567289176
0.1502839	0.008171206396524237	-0.015724424764107788	0.0241743856164649
0.15046196	-0.021386159446950364	0.01592661397612313	-0.011459279398597404
0.15064003	-0.031938094970407296	-0.0068976085107382585	-0.005339734843287482
0.1508181	0.02155533255930894	-0.031322693775424675	0.00038948453635494933
0.15099617	-0.0289384663531393	-0.00228621296087333	0.001004234914960472
0.15117424	0.0068715283588436284	0.0028723345724091832	-0.007240162334768001
0.1513523	-0.01640380433838302	-0.009609476380586969	0.0013707864842089357
0.15153037	0.015022329687851797	-0.02915092184354751	0.01923712720799984
0.15170844	-0.015465160983095695	0.017080177575068137	-0.02769575052458751
[truncated: 1,849 more rows]
