# Supplementary material for: The dynamic nature of netrin-1 and the structural basis for glycosaminoglycan fragment-induced filament formation
Source: Nat Commun. 2023 Mar 3;14:1226. doi: 10.1038/s41467-023-36692-w (PMC9984387; doi:10.1038/s41467-023-36692-w)
Supplement: Supplementary file 3 — Supplementary Data 1 [file 41467_2023_36692_MOESM3_ESM.zip › data_SEC-SAXS/sm22113-7_sample1/sample1_monomer.dat]

### DATA:
#
# 2410
#      Q             I(Q)           Error     
1.10349780E-02  9.28143517E-01  1.53231319E-02
1.12130450E-02  8.83920883E-01  1.50832648E-02
1.13911130E-02  8.55788919E-01  1.50571959E-02
1.15691810E-02  8.91367190E-01  1.44150272E-02
1.17472480E-02  8.75221546E-01  1.43754122E-02
1.19253160E-02  8.59728509E-01  1.36799673E-02
1.21033840E-02  8.71540520E-01  1.35089683E-02
1.22814510E-02  8.94707352E-01  1.34571764E-02
1.24595190E-02  8.64809081E-01  1.30930058E-02
1.26375870E-02  8.60847780E-01  1.27229263E-02
1.28156540E-02  8.72966944E-01  1.28543315E-02
1.29937220E-02  8.72576884E-01  1.20163980E-02
1.31717900E-02  8.42024323E-01  1.21852532E-02
1.33498570E-02  8.34066379E-01  1.19523780E-02
1.35279250E-02  8.48144580E-01  1.16038769E-02
1.37059930E-02  8.55808622E-01  1.16809210E-02
1.38840600E-02  8.25574964E-01  1.14744722E-02
1.40621280E-02  8.51669347E-01  1.10766319E-02
1.42401960E-02  8.27556582E-01  1.11509997E-02
1.44182630E-02  8.36114759E-01  1.06324188E-02
1.45963310E-02  8.28164545E-01  1.06086246E-02
1.47743990E-02  8.54131194E-01  1.06344632E-02
1.49524660E-02  8.31598457E-01  1.02333860E-02
1.51305340E-02  8.19151071E-01  1.02839332E-02
1.53086020E-02  8.00234143E-01  9.90478655E-03
1.54866690E-02  8.42866671E-01  9.64526971E-03
1.56647370E-02  8.30752055E-01  9.67322833E-03
1.58428050E-02  8.53165882E-01  9.57840920E-03
1.60208720E-02  8.24276340E-01  9.29811933E-03
1.61989400E-02  8.35017095E-01  9.38652761E-03
1.63770080E-02  8.25801799E-01  8.89664634E-03
1.65550750E-02  8.01454670E-01  8.81622112E-03
1.67331430E-02  8.07708501E-01  8.72983169E-03
1.69112110E-02  8.01696242E-01  8.41000693E-03
1.70892780E-02  8.01920933E-01  8.46591808E-03
1.72673460E-02  7.73826003E-01  8.27911710E-03
1.74454140E-02  7.95640425E-01  7.97382309E-03
1.76234810E-02  8.02449196E-01  7.88191170E-03
1.78015490E-02  7.80957344E-01  7.62603828E-03
1.79796170E-02  7.66674497E-01  7.57325495E-03
1.81576840E-02  7.79945672E-01  7.56227954E-03
1.83357520E-02  7.87130557E-01  7.42969630E-03
1.85138200E-02  7.78651533E-01  7.37074456E-03
1.86918870E-02  7.64604076E-01  7.28509747E-03
1.88699550E-02  7.82496730E-01  7.14742599E-03
1.90480230E-02  7.69976156E-01  7.11280714E-03
1.92260910E-02  7.76044664E-01  7.08236177E-03
1.94041580E-02  7.61957673E-01  6.96791417E-03
1.95822260E-02  7.52624194E-01  7.00456313E-03
1.97602940E-02  7.64396560E-01  6.81929893E-03
1.99383610E-02  7.41549616E-01  6.75853028E-03
2.01164290E-02  7.54660145E-01  6.77063355E-03
2.02944970E-02  7.55993197E-01  6.69018772E-03
2.04725640E-02  7.54854168E-01  6.64407863E-03
2.06506320E-02  7.14807852E-01  6.56934789E-03
2.08287000E-02  7.39135992E-01  6.40703640E-03
2.10067670E-02  7.32571278E-01  6.46801698E-03
2.11848350E-02  7.32596560E-01  6.36402094E-03
2.13629030E-02  7.25030443E-01  6.32566869E-03
2.15409700E-02  7.18849242E-01  6.32678974E-03
2.17190380E-02  7.11188898E-01  6.22359252E-03
2.18971060E-02  7.15799181E-01  6.15794077E-03
2.20751730E-02  7.22919504E-01  6.21403115E-03
2.22532410E-02  7.19051022E-01  6.05271859E-03
2.24313090E-02  7.13588508E-01  6.06711448E-03
2.26093760E-02  7.05983756E-01  6.05080167E-03
2.27874440E-02  6.88534835E-01  5.91392562E-03
2.29655120E-02  7.04270280E-01  6.00809202E-03
2.31435790E-02  6.86381829E-01  5.86488206E-03
2.33216470E-02  6.91969480E-01  5.84134041E-03
2.34997150E-02  6.93353295E-01  5.85227126E-03
2.36777820E-02  7.00677535E-01  5.76097499E-03
2.38558500E-02  6.95300477E-01  5.74652336E-03
2.40339180E-02  6.74972384E-01  5.76836176E-03
2.42119850E-02  6.65207656E-01  5.64132324E-03
2.43900530E-02  6.78385987E-01  5.65756449E-03
2.45681210E-02  6.85582178E-01  5.63515476E-03
2.47461880E-02  6.81020442E-01  5.52435374E-03
2.49242560E-02  6.68687086E-01  5.57715894E-03
2.51023240E-02  6.64707030E-01  5.56219552E-03
2.52803910E-02  6.69627834E-01  5.49509688E-03
2.54584590E-02  6.59547469E-01  5.46001453E-03
2.56365270E-02  6.56457328E-01  5.38173944E-03
2.58145940E-02  6.49034300E-01  5.33469571E-03
2.59926620E-02  6.40766694E-01  5.38998092E-03
2.61707300E-02  6.68858721E-01  5.28371511E-03
2.63487970E-02  6.26641471E-01  5.26866725E-03
2.65268650E-02  6.35611583E-01  5.27489004E-03
2.67049330E-02  6.40326926E-01  5.18356351E-03
2.68830000E-02  6.31593733E-01  5.19535508E-03
2.70610680E-02  6.22388732E-01  5.15391570E-03
2.72391360E-02  6.34143511E-01  5.13419333E-03
2.74172030E-02  6.36394119E-01  5.15800730E-03
2.75952710E-02  6.26157149E-01  5.09235063E-03
2.77733390E-02  6.18521348E-01  5.04320345E-03
2.79514060E-02  6.16911644E-01  5.07368965E-03
2.81294740E-02  6.07282415E-01  4.95555011E-03
2.83075420E-02  6.00323904E-01  4.99124461E-03
2.84856090E-02  6.08894415E-01  5.00170520E-03
2.86636770E-02  5.89286682E-01  4.90902319E-03
2.88417450E-02  5.97434205E-01  4.91978464E-03
2.90198120E-02  6.02461297E-01  4.92782635E-03
2.91978800E-02  5.95428086E-01  4.84125490E-03
2.93759480E-02  5.92536297E-01  4.87116519E-03
2.95540150E-02  5.87388229E-01  4.83133471E-03
2.97320830E-02  5.86968871E-01  4.78942974E-03
2.99101510E-02  5.91568397E-01  4.81517440E-03
3.00882190E-02  5.85382797E-01  4.72759299E-03
3.02662860E-02  5.85245251E-01  4.75685858E-03
3.04443540E-02  5.92734006E-01  4.76030075E-03
3.06224220E-02  5.61712861E-01  4.63662345E-03
3.08004890E-02  5.68454594E-01  4.71087703E-03
3.09785570E-02  5.63690485E-01  4.62014469E-03
3.11566250E-02  5.62382374E-01  4.57503665E-03
3.13346920E-02  5.57919123E-01  4.61119410E-03
3.15127600E-02  5.69055511E-01  4.58011748E-03
3.16908280E-02  5.57849450E-01  4.53998930E-03
3.18688950E-02  5.54349234E-01  4.57397417E-03
3.20469630E-02  5.56884313E-01  4.49030842E-03
3.22250310E-02  5.48382459E-01  4.51244349E-03
3.24030980E-02  5.54546288E-01  4.49781638E-03
3.25811660E-02  5.46142932E-01  4.43350017E-03
3.27592340E-02  5.39211116E-01  4.45792647E-03
3.29373010E-02  5.45339025E-01  4.43736253E-03
3.31153690E-02  5.27072212E-01  4.39578240E-03
3.32934370E-02  5.35398289E-01  4.41580605E-03
3.34715040E-02  5.35506674E-01  4.34209001E-03
3.36495720E-02  5.25240391E-01  4.34437684E-03
3.38276400E-02  5.24020415E-01  4.36362045E-03
3.40057070E-02  5.25462228E-01  4.30291928E-03
3.41837750E-02  5.17121086E-01  4.32539883E-03
3.43618430E-02  5.17052643E-01  4.31898075E-03
3.45399100E-02  5.18487391E-01  4.25189919E-03
3.47179780E-02  5.16625320E-01  4.25566559E-03
3.48960460E-02  5.19016647E-01  4.26408243E-03
3.50741130E-02  5.15289481E-01  4.20331801E-03
3.52521810E-02  5.11054870E-01  4.25609789E-03
3.54302490E-02  5.08875199E-01  4.19304638E-03
3.56083160E-02  5.06798871E-01  4.17361507E-03
3.57863840E-02  4.98816105E-01  4.14840028E-03
3.59644520E-02  4.96606708E-01  4.10931568E-03
3.61425190E-02  5.02165226E-01  4.14279700E-03
3.63205870E-02  4.85477586E-01  4.11947955E-03
3.64986550E-02  4.95826688E-01  4.08844937E-03
3.66767220E-02  4.87011682E-01  4.08868409E-03
3.68547900E-02  4.80562197E-01  4.05213000E-03
3.70328580E-02  4.77263032E-01  4.01709004E-03
3.72109250E-02  4.81191796E-01  4.05100826E-03
3.73889930E-02  4.75138641E-01  4.00710656E-03
3.75670610E-02  4.71352606E-01  4.00949526E-03
3.77451280E-02  4.72015230E-01  3.99913509E-03
3.79231960E-02  4.65697255E-01  3.95526237E-03
3.81012640E-02  4.72695979E-01  3.96616618E-03
3.82793310E-02  4.63616026E-01  3.97405350E-03
3.84573990E-02  4.58944776E-01  3.91106370E-03
3.86354670E-02  4.61785460E-01  3.96783863E-03
3.88135340E-02  4.63230298E-01  3.91990220E-03
3.89916020E-02  4.55151773E-01  3.88495530E-03
3.91696700E-02  4.53732105E-01  3.89787242E-03
3.93477370E-02  4.54490858E-01  3.86228288E-03
3.95258050E-02  4.46485348E-01  3.85227953E-03
3.97038730E-02  4.42441826E-01  3.86048133E-03
3.98819400E-02  4.46578261E-01  3.82544290E-03
4.00600080E-02  4.45468451E-01  3.83087158E-03
4.02380760E-02  4.44649613E-01  3.83266396E-03
4.04161430E-02  4.26862664E-01  3.75309753E-03
4.05942110E-02  4.33854361E-01  3.80274271E-03
4.07722790E-02  4.34352050E-01  3.77967581E-03
4.09503470E-02  4.34409808E-01  3.73388941E-03
4.11284140E-02  4.36949591E-01  3.77804344E-03
4.13064820E-02  4.29855454E-01  3.71775187E-03
4.14845500E-02  4.27397556E-01  3.70431924E-03
4.16626170E-02  4.22028471E-01  3.72588037E-03
4.18406850E-02  4.29057235E-01  3.66896913E-03
4.20187530E-02  4.13693446E-01  3.69555430E-03
4.21968200E-02  4.17061228E-01  3.69246209E-03
4.23748880E-02  4.11174520E-01  3.65142813E-03
4.25529560E-02  4.16555818E-01  3.65897374E-03
4.27310230E-02  4.09362378E-01  3.63439244E-03
4.29090910E-02  4.11160716E-01  3.61272778E-03
4.30871590E-02  3.99536465E-01  3.63607201E-03
4.32652260E-02  4.00973510E-01  3.60675582E-03
4.34432940E-02  3.96841927E-01  3.59232419E-03
4.36213620E-02  4.00419523E-01  3.61279065E-03
4.37994290E-02  4.02553617E-01  3.55037425E-03
4.39774970E-02  3.88774769E-01  3.57086091E-03
4.41555650E-02  4.00561537E-01  3.61399733E-03
4.43336320E-02  3.85761382E-01  3.59661591E-03
4.45117000E-02  3.86556281E-01  3.63348215E-03
4.46897680E-02  3.82378545E-01  3.61877892E-03
4.48678350E-02  3.79495563E-01  3.59068857E-03
4.50459030E-02  3.77863740E-01  3.64896625E-03
4.52239710E-02  3.73292283E-01  3.61222853E-03
4.54020380E-02  3.77781650E-01  3.65316576E-03
4.55801060E-02  3.83773480E-01  3.62054213E-03
4.57581740E-02  3.67922513E-01  3.60692458E-03
4.59362410E-02  3.64207113E-01  3.61260976E-03
4.61143090E-02  3.67343824E-01  3.64091542E-03
4.62923770E-02  3.79328050E-01  3.59446992E-03
4.64704440E-02  3.65268767E-01  3.63968284E-03
4.66485120E-02  3.65183053E-01  3.58489867E-03
4.68265800E-02  3.57419262E-01  3.60139757E-03
4.70046470E-02  3.64373665E-01  3.61658347E-03
4.71827150E-02  3.62511715E-01  3.58884129E-03
4.73607830E-02  3.65101822E-01  3.60891602E-03
4.75388500E-02  3.56366385E-01  3.59756172E-03
4.77169180E-02  3.47336052E-01  3.56552376E-03
4.78949860E-02  3.47005371E-01  3.60485802E-03
4.80730530E-02  3.45004859E-01  3.59377789E-03
4.82511210E-02  3.55545241E-01  3.55613687E-03
4.84291890E-02  3.42771364E-01  3.58475847E-03
4.86072560E-02  3.41958196E-01  3.55498164E-03
4.87853240E-02  3.37057518E-01  3.56565171E-03
4.89633920E-02  3.44464120E-01  3.57685311E-03
4.91414590E-02  3.44685010E-01  3.56006767E-03
4.93195270E-02  3.44522855E-01  3.56331914E-03
4.94975950E-02  3.40854614E-01  3.56884492E-03
4.96756620E-02  3.38801355E-01  3.51953604E-03
4.98537300E-02  3.41260103E-01  3.56359808E-03
5.00317980E-02  3.28877836E-01  3.54698984E-03
5.02098650E-02  3.24042547E-01  3.52390241E-03
5.03879330E-02  3.23371475E-01  3.53309383E-03
5.05660010E-02  3.24176331E-01  3.52479399E-03
5.07440680E-02  3.22801434E-01  3.49188857E-03
5.09221360E-02  3.26329247E-01  3.58215871E-03
5.11002040E-02  3.16968844E-01  3.50519535E-03
5.12782720E-02  3.15573991E-01  3.52697272E-03
5.14563390E-02  3.09895235E-01  3.50963117E-03
5.16344070E-02  3.19016233E-01  3.47013383E-03
5.18124750E-02  3.14768838E-01  3.49189277E-03
5.19905420E-02  3.15170707E-01  3.47988122E-03
5.21686100E-02  3.21677432E-01  3.44225077E-03
5.23466780E-02  3.06934805E-01  3.45270288E-03
5.25247450E-02  3.09085887E-01  3.44610613E-03
5.27028130E-02  3.04130852E-01  3.41949620E-03
5.28808810E-02  3.07275227E-01  3.42839008E-03
5.30589480E-02  3.08227997E-01  3.40803575E-03
5.32370160E-02  2.93381872E-01  3.40667488E-03
5.34150840E-02  2.96160071E-01  3.39350165E-03
5.35931510E-02  3.02101527E-01  3.40121346E-03
5.37712190E-02  2.96842942E-01  3.40257968E-03
5.39492870E-02  3.03882635E-01  3.39809375E-03
5.41273540E-02  2.92103114E-01  3.35857607E-03
5.43054220E-02  2.95504364E-01  3.41076107E-03
5.44834900E-02  2.91688954E-01  3.37347145E-03
5.46615570E-02  2.92128084E-01  3.36858300E-03
5.48396250E-02  2.84625590E-01  3.36725820E-03
5.50176930E-02  2.90577612E-01  3.34471490E-03
5.51957600E-02  2.88483080E-01  3.35994470E-03
5.53738280E-02  2.85990546E-01  3.36244585E-03
5.55518960E-02  2.92632346E-01  3.32446696E-03
5.57299630E-02  2.72602233E-01  3.34575955E-03
5.59080310E-02  2.88120047E-01  3.36817366E-03
5.60860990E-02  2.81676494E-01  3.30292345E-03
5.62641660E-02  2.85462473E-01  3.34797259E-03
5.64422340E-02  2.75245562E-01  3.30632289E-03
5.66203020E-02  2.82660493E-01  3.31649304E-03
5.67983690E-02  2.75341704E-01  3.31744231E-03
5.69764370E-02  2.75684523E-01  3.29647783E-03
5.71545050E-02  2.68650130E-01  3.30139227E-03
5.73325720E-02  2.71421022E-01  3.30541092E-03
5.75106400E-02  2.71113278E-01  3.26853305E-03
5.76887080E-02  2.59001849E-01  3.29518663E-03
5.78667750E-02  2.73978770E-01  3.30129610E-03
5.80448430E-02  2.59130595E-01  3.24909343E-03
5.82229110E-02  2.63360944E-01  3.28624048E-03
5.84009780E-02  2.73711161E-01  3.27692283E-03
5.85790460E-02  2.61077307E-01  3.25059020E-03
5.87571140E-02  2.61922572E-01  3.27401312E-03
5.89351810E-02  2.51735316E-01  3.23690756E-03
5.91132490E-02  2.47654805E-01  3.25068361E-03
5.92913170E-02  2.61188670E-01  3.27155268E-03
5.94693840E-02  2.49126922E-01  3.21402470E-03
5.96474520E-02  2.55212297E-01  3.24528357E-03
5.98255200E-02  2.57893555E-01  3.25659074E-03
6.00035870E-02  2.53987355E-01  3.19611795E-03
6.01816550E-02  2.45064169E-01  3.22427311E-03
6.03597230E-02  2.45858859E-01  3.22657871E-03
6.05377900E-02  2.56945248E-01  3.21205887E-03
6.07158580E-02  2.54888436E-01  3.23455894E-03
6.08939260E-02  2.43265219E-01  3.19433132E-03
6.10719930E-02  2.53544014E-01  3.21223056E-03
6.12500610E-02  2.40623114E-01  3.21015656E-03
6.14281290E-02  2.41076151E-01  3.17705945E-03
6.16061960E-02  2.36308123E-01  3.19487575E-03
6.17842640E-02  2.40773770E-01  3.19989684E-03
6.19623320E-02  2.38968288E-01  3.15832702E-03
6.21404000E-02  2.29255784E-01  3.17671753E-03
6.23184670E-02  2.27755988E-01  3.15010931E-03
6.24965350E-02  2.35295680E-01  3.16597474E-03
6.26746030E-02  2.31861920E-01  3.16634352E-03
6.28526700E-02  2.39654676E-01  3.14833992E-03
6.30307380E-02  2.31545933E-01  3.16039431E-03
6.32088060E-02  2.24464080E-01  3.16084778E-03
6.33868730E-02  2.26501865E-01  3.11573734E-03
6.35649410E-02  2.23858476E-01  3.14624825E-03
6.37430090E-02  2.36113508E-01  3.14920218E-03
6.39210760E-02  2.27030760E-01  3.12052805E-03
6.40991440E-02  2.26409096E-01  3.13871192E-03
6.42772120E-02  2.25896205E-01  3.13018978E-03
6.44552790E-02  2.17511934E-01  3.09970019E-03
6.46333470E-02  2.12964068E-01  3.12302114E-03
6.48114150E-02  2.17812360E-01  3.09186604E-03
6.49894820E-02  2.15672822E-01  3.11386500E-03
6.51675500E-02  2.08026635E-01  3.10327077E-03
6.53456180E-02  2.21281320E-01  3.07876999E-03
6.55236850E-02  2.10933825E-01  3.11121891E-03
6.57017530E-02  2.06350132E-01  3.09278345E-03
6.58798210E-02  2.10226775E-01  3.06631442E-03
6.60578880E-02  2.08043197E-01  3.09519653E-03
6.62359560E-02  2.12433921E-01  3.07164362E-03
6.64140240E-02  2.16720471E-01  3.07978969E-03
6.65920910E-02  2.09106414E-01  3.09105517E-03
6.67701590E-02  2.01802707E-01  3.05314869E-03
6.69482270E-02  2.05375082E-01  3.05665504E-03
6.71262940E-02  2.04768904E-01  3.06748572E-03
6.73043620E-02  2.06974818E-01  3.03414658E-03
6.74824300E-02  2.07210394E-01  3.06705132E-03
6.76604970E-02  2.11446412E-01  3.05319646E-03
6.78385650E-02  2.03451598E-01  3.02090349E-03
6.80166330E-02  1.93736467E-01  3.03530628E-03
6.81947000E-02  1.96220272E-01  3.02888231E-03
6.83727680E-02  2.00739259E-01  3.03053693E-03
6.85508360E-02  1.93964967E-01  3.03268096E-03
6.87289030E-02  1.91830609E-01  3.00838623E-03
6.89069710E-02  1.93580628E-01  3.02134827E-03
6.90850390E-02  1.89777754E-01  3.02536420E-03
6.92631060E-02  1.85182673E-01  2.99158664E-03
6.94411740E-02  1.90429215E-01  3.01523599E-03
6.96192420E-02  1.89427673E-01  3.00510933E-03
6.97973090E-02  1.85501914E-01  2.98813470E-03
6.99753770E-02  1.95522517E-01  2.99900717E-03
7.01534450E-02  1.81591031E-01  2.98850409E-03
7.03315120E-02  1.96555655E-01  2.99016183E-03
7.05095800E-02  1.93332916E-01  2.98917860E-03
7.06876480E-02  1.90944079E-01  2.98388607E-03
7.08657150E-02  1.83605560E-01  2.97420863E-03
7.10437830E-02  1.90855419E-01  2.98223864E-03
7.12218510E-02  1.82928621E-01  2.95479918E-03
7.13999180E-02  1.83574559E-01  2.96121221E-03
7.15779860E-02  1.88161986E-01  2.97881856E-03
7.17560540E-02  1.88782018E-01  2.94649061E-03
7.19341210E-02  1.81687908E-01  2.96747567E-03
7.21121890E-02  1.75981872E-01  2.94968851E-03
7.22902570E-02  1.81073345E-01  2.94337509E-03
7.24683250E-02  1.71042313E-01  2.93181355E-03
7.26463920E-02  1.77447891E-01  2.93826325E-03
7.28244600E-02  1.82486839E-01  2.93555435E-03
7.30025280E-02  1.76665610E-01  2.94789071E-03
7.31805950E-02  1.82229251E-01  2.93253612E-03
7.33586630E-02  1.69028232E-01  2.91052154E-03
7.35367310E-02  1.75903315E-01  2.92690287E-03
7.37147980E-02  1.76912791E-01  2.90968688E-03
7.38928660E-02  1.70730374E-01  2.90486925E-03
7.40709340E-02  1.77167993E-01  2.92485954E-03
7.42490010E-02  1.74205216E-01  2.91824965E-03
7.44270690E-02  1.73706336E-01  2.90151599E-03
7.46051370E-02  1.70825780E-01  2.90972983E-03
7.47832040E-02  1.66313393E-01  2.87526244E-03
7.49612720E-02  1.65191456E-01  2.89757417E-03
7.51393400E-02  1.65375184E-01  2.87350815E-03
7.53174070E-02  1.67623787E-01  2.89125925E-03
7.54954750E-02  1.61990858E-01  2.88604678E-03
7.56735430E-02  1.66484101E-01  2.88395420E-03
7.58516100E-02  1.62528310E-01  2.86502076E-03
7.60296780E-02  1.70627713E-01  2.86460583E-03
7.62077460E-02  1.61488466E-01  2.86787179E-03
7.63858130E-02  1.57372912E-01  2.86886505E-03
7.65638810E-02  1.63513551E-01  2.86901307E-03
7.67419490E-02  1.63224190E-01  2.85150799E-03
7.69200160E-02  1.55672333E-01  2.86290944E-03
7.70980840E-02  1.50136498E-01  2.85336043E-03
7.72761520E-02  1.58863687E-01  2.84322217E-03
7.74542190E-02  1.56000957E-01  2.84120795E-03
7.76322870E-02  1.59337482E-01  2.85128308E-03
7.78103550E-02  1.52238471E-01  2.82563473E-03
7.79884220E-02  1.60991004E-01  2.84569968E-03
7.81664900E-02  1.55151530E-01  2.81837089E-03
7.83445580E-02  1.57165495E-01  2.82968152E-03
7.85226250E-02  1.59053206E-01  2.83170881E-03
7.87006930E-02  1.46638368E-01  2.81400659E-03
7.88787610E-02  1.47729201E-01  2.82332314E-03
7.90568280E-02  1.45178042E-01  2.81908847E-03
7.92348960E-02  1.49995378E-01  2.81306560E-03
7.94129640E-02  1.54691510E-01  2.81901737E-03
7.95910310E-02  1.48623444E-01  2.79718853E-03
7.97690990E-02  1.42226844E-01  2.81444898E-03
7.99471670E-02  1.49798176E-01  2.80171643E-03
8.01252340E-02  1.40516304E-01  2.78973576E-03
8.03033020E-02  1.48336528E-01  2.79685132E-03
8.04813700E-02  1.48460880E-01  2.78470228E-03
8.06594370E-02  1.41484608E-01  2.78380304E-03
8.08375050E-02  1.43362503E-01  2.80799643E-03
8.10155730E-02  1.40299517E-01  2.77513673E-03
8.11936400E-02  1.43193350E-01  2.77432335E-03
8.13717080E-02  1.45558153E-01  2.79099077E-03
8.15497760E-02  1.45046881E-01  2.76268168E-03
8.17278430E-02  1.35707655E-01  2.76621464E-03
8.19059110E-02  1.39541474E-01  2.76883494E-03
8.20839790E-02  1.40086444E-01  2.76066795E-03
8.22620460E-02  1.48738044E-01  2.77039990E-03
8.24401140E-02  1.32016972E-01  2.75503990E-03
8.26181820E-02  1.33465132E-01  2.74529294E-03
8.27962490E-02  1.37312184E-01  2.75152862E-03
8.29743170E-02  1.23072001E-01  2.73542374E-03
8.31523850E-02  1.36209293E-01  2.75141134E-03
8.33304530E-02  1.26613155E-01  2.73876257E-03
8.35085200E-02  1.33233698E-01  2.73808916E-03
8.36865880E-02  1.41509538E-01  2.74563724E-03
8.38646560E-02  1.34959074E-01  2.72880898E-03
8.40427230E-02  1.27980035E-01  2.71841770E-03
8.42207910E-02  1.34026968E-01  2.74644542E-03
8.43988590E-02  1.22704055E-01  2.71192561E-03
8.45769260E-02  1.30742508E-01  2.72041980E-03
8.47549940E-02  1.20128963E-01  2.71315290E-03
8.49330620E-02  1.29161511E-01  2.71354052E-03
8.51111290E-02  1.28386612E-01  2.70404695E-03
8.52891970E-02  1.20852267E-01  2.70492620E-03
8.54672650E-02  1.24719976E-01  2.70361268E-03
8.56453320E-02  1.29352815E-01  2.71564424E-03
8.58234000E-02  1.26952762E-01  2.70343044E-03
8.60014680E-02  1.21642667E-01  2.69720287E-03
8.61795350E-02  1.19711991E-01  2.68806548E-03
8.63576030E-02  1.23570045E-01  2.69256534E-03
8.65356710E-02  1.21220663E-01  2.68335317E-03
8.67137380E-02  1.22669070E-01  2.69143541E-03
8.68918060E-02  1.17288927E-01  2.67847553E-03
8.70698740E-02  1.21036452E-01  2.67915773E-03
8.72479410E-02  1.20123656E-01  2.67667570E-03
8.74260090E-02  1.23785808E-01  2.66125758E-03
8.76040770E-02  1.15529826E-01  2.68256708E-03
8.77821440E-02  1.22139119E-01  2.67025836E-03
8.79602120E-02  1.16726148E-01  2.65979012E-03
8.81382800E-02  1.18497474E-01  2.67646949E-03
8.83163470E-02  1.19513960E-01  2.65576070E-03
8.84944150E-02  1.18822230E-01  2.64775185E-03
8.86724830E-02  1.13521821E-01  2.66429378E-03
8.88505500E-02  1.19494001E-01  2.63611827E-03
8.90286180E-02  1.09038982E-01  2.66034222E-03
8.92066860E-02  1.07725124E-01  2.65140001E-03
8.93847530E-02  1.10998255E-01  2.63563047E-03
8.95628210E-02  1.06787227E-01  2.63836319E-03
8.97408890E-02  1.06711832E-01  2.63696043E-03
8.99189560E-02  1.05508209E-01  2.62129176E-03
9.00970240E-02  1.06013396E-01  2.65024335E-03
9.02750920E-02  1.14505758E-01  2.63384758E-03
9.04531590E-02  1.03479180E-01  2.61577203E-03
9.06312270E-02  1.11635975E-01  2.61815671E-03
9.08092950E-02  1.05244676E-01  2.61797891E-03
9.09873620E-02  1.10030861E-01  2.62136877E-03
9.11654300E-02  1.04975934E-01  2.61300540E-03
9.13434980E-02  1.07012952E-01  2.60989954E-03
9.15215650E-02  1.06719689E-01  2.61269532E-03
9.16996330E-02  1.07423199E-01  2.59933501E-03
9.18777010E-02  1.10734822E-01  2.59688708E-03
9.20557680E-02  9.92623252E-02  2.61784272E-03
9.22338360E-02  1.09326845E-01  2.59119390E-03
9.24119040E-02  1.06486755E-01  2.61008722E-03
9.25899710E-02  1.05535537E-01  2.60192338E-03
9.27680390E-02  1.03194575E-01  2.58741584E-03
9.29461070E-02  1.01100683E-01  2.59971432E-03
9.31241740E-02  9.92794998E-02  2.58671158E-03
9.33022420E-02  1.03579289E-01  2.57939465E-03
9.34803100E-02  1.02304060E-01  2.62259580E-03
9.36583770E-02  9.99850450E-02  2.62953897E-03
9.38364450E-02  9.41647742E-02  2.63866691E-03
9.40145130E-02  1.05445725E-01  2.66078112E-03
9.41925810E-02  9.72542259E-02  2.65382515E-03
9.43706480E-02  9.59431772E-02  2.66102269E-03
9.45487160E-02  9.89132086E-02  2.67659898E-03
9.47267840E-02  1.04785874E-01  2.67238495E-03
9.49048510E-02  9.37772438E-02  2.69078660E-03
9.50829190E-02  1.03355933E-01  2.70002568E-03
9.52609870E-02  9.67616861E-02  2.67199560E-03
9.54390540E-02  9.69030473E-02  2.70631100E-03
9.56171220E-02  8.71302393E-02  2.69763299E-03
9.57951900E-02  9.63144759E-02  2.70700439E-03
9.59732570E-02  1.01164804E-01  2.72469551E-03
9.61513250E-02  9.72169649E-02  2.71403902E-03
9.63293930E-02  9.07765608E-02  2.70640016E-03
9.65074600E-02  9.16247777E-02  2.72161022E-03
9.66855280E-02  9.54132657E-02  2.70783869E-03
9.68635960E-02  8.47417904E-02  2.76118794E-03
9.70416630E-02  9.18742758E-02  2.79424188E-03
9.72197310E-02  8.36869509E-02  2.80031706E-03
9.73977990E-02  9.11457307E-02  2.83351903E-03
9.75758660E-02  8.18066594E-02  2.81678866E-03
9.77539340E-02  9.62010236E-02  2.85017531E-03
9.79320020E-02  9.37861846E-02  2.89185280E-03
9.81100690E-02  8.70819124E-02  2.87361712E-03
9.82881370E-02  9.16022169E-02  2.90526855E-03
9.84662050E-02  8.87629802E-02  2.90794911E-03
9.86442720E-02  9.14883250E-02  2.89046527E-03
9.88223400E-02  8.44703675E-02  2.87047935E-03
9.90004080E-02  8.40048763E-02  2.85532785E-03
9.91784750E-02  8.73827515E-02  2.84809100E-03
9.93565430E-02  8.01743449E-02  2.86402402E-03
9.95346110E-02  8.20751017E-02  2.82683968E-03
9.97126780E-02  8.72767528E-02  2.84069558E-03
9.98907460E-02  8.11071349E-02  2.83780591E-03
1.00068810E-01  8.48827821E-02  2.81710149E-03
1.00246880E-01  7.91311799E-02  2.84304081E-03
1.00424950E-01  7.72156402E-02  2.82435564E-03
1.00603020E-01  8.08454564E-02  2.82795095E-03
1.00781080E-01  8.31335174E-02  2.82695774E-03
1.00959150E-01  8.33770580E-02  2.82166577E-03
1.01137220E-01  7.98617378E-02  2.81238950E-03
1.01315290E-01  8.55631603E-02  2.84796350E-03
1.01493360E-01  6.85423696E-02  2.82319780E-03
1.01671420E-01  7.65418635E-02  2.82986992E-03
1.01849490E-01  8.15757837E-02  2.83328499E-03
1.02027560E-01  8.33056857E-02  2.82057843E-03
1.02205630E-01  7.23371576E-02  2.82264562E-03
1.02383690E-01  7.51426360E-02  2.83383299E-03
1.02561760E-01  7.88746062E-02  2.81092894E-03
1.02739830E-01  7.29020112E-02  2.85141173E-03
1.02917900E-01  7.26728892E-02  2.81225498E-03
1.03095960E-01  7.95079860E-02  2.83329933E-03
1.03274030E-01  7.25232707E-02  2.83788790E-03
1.03452100E-01  8.67483454E-02  2.81965930E-03
1.03630170E-01  7.78570939E-02  2.82684890E-03
1.03808230E-01  7.90966195E-02  2.83045670E-03
1.03986300E-01  7.91530445E-02  2.82197818E-03
1.04164370E-01  7.22257905E-02  2.82558806E-03
1.04342440E-01  7.16984671E-02  2.81792430E-03
1.04520510E-01  7.84889074E-02  2.78749876E-03
1.04698570E-01  7.18635886E-02  2.83829763E-03
1.04876640E-01  7.95720729E-02  2.79993077E-03
1.05054710E-01  7.34381447E-02  2.81549735E-03
1.05232780E-01  6.74554367E-02  2.81895675E-03
1.05410840E-01  7.55843161E-02  2.79782144E-03
1.05588910E-01  7.22071712E-02  2.79293624E-03
1.05766980E-01  6.50470101E-02  2.81303052E-03
1.05945050E-01  6.51480990E-02  2.78291982E-03
1.06123110E-01  6.49504453E-02  2.80990155E-03
1.06301180E-01  6.88539586E-02  2.80526312E-03
1.06479250E-01  6.69766055E-02  2.78571773E-03
1.06657320E-01  6.51415164E-02  2.78088010E-03
1.06835390E-01  7.30892405E-02  2.78662790E-03
1.07013450E-01  7.14774127E-02  2.77112680E-03
1.07191520E-01  6.65141014E-02  2.80813737E-03
1.07369590E-01  6.61591710E-02  2.76813861E-03
1.07547660E-01  7.45372704E-02  2.78071554E-03
1.07725720E-01  7.10015840E-02  2.76798141E-03
1.07903790E-01  7.24482334E-02  2.76521966E-03
1.08081860E-01  6.32896466E-02  2.76087907E-03
1.08259930E-01  6.67599654E-02  2.77620738E-03
1.08437990E-01  6.80925198E-02  2.76582581E-03
1.08616060E-01  6.98599973E-02  2.77882669E-03
1.08794130E-01  6.28258178E-02  2.75348172E-03
1.08972200E-01  7.36013664E-02  2.75911316E-03
1.09150260E-01  7.15132178E-02  2.77533984E-03
1.09328330E-01  6.07842135E-02  2.74561660E-03
1.09506400E-01  6.53086647E-02  2.76495758E-03
1.09684470E-01  6.71462547E-02  2.76198307E-03
1.09862540E-01  5.92925217E-02  2.73292458E-03
1.10040600E-01  6.84911207E-02  2.74977864E-03
1.10218670E-01  7.09632205E-02  2.74899843E-03
1.10396740E-01  6.55431994E-02  2.74001389E-03
1.10574810E-01  6.43717797E-02  2.76304860E-03
1.10752870E-01  5.65416803E-02  2.71977051E-03
1.10930940E-01  5.60380207E-02  2.73917585E-03
1.11109010E-01  6.07322519E-02  2.74839370E-03
1.11287080E-01  5.70948770E-02  2.72671456E-03
1.11465140E-01  5.97511108E-02  2.73847447E-03
1.11643210E-01  6.02475614E-02  2.75682676E-03
1.11821280E-01  6.58938639E-02  2.71918235E-03
1.11999350E-01  6.95614256E-02  2.74931818E-03
1.12177420E-01  6.11529949E-02  2.72798125E-03
1.12355480E-01  5.02136468E-02  2.72385544E-03
1.12533550E-01  6.41624774E-02  2.74834919E-03
1.12711620E-01  6.14573498E-02  2.72493609E-03
1.12889690E-01  5.59226023E-02  2.74397988E-03
1.13067750E-01  5.71745080E-02  2.73248905E-03
1.13245820E-01  5.75665034E-02  2.71527785E-03
1.13423890E-01  5.69116956E-02  2.72681162E-03
1.13601960E-01  6.53095483E-02  2.73076635E-03
1.13780020E-01  6.02254364E-02  2.72197927E-03
1.13958090E-01  5.54639606E-02  2.74610486E-03
1.14136160E-01  5.30450388E-02  2.72175259E-03
1.14314230E-01  5.25292958E-02  2.71343451E-03
1.14492300E-01  5.32821802E-02  2.72080630E-03
1.14670360E-01  5.30715065E-02  2.71231576E-03
1.14848430E-01  6.35748442E-02  2.71646643E-03
1.15026500E-01  5.97422395E-02  2.72451759E-03
1.15204570E-01  5.85955535E-02  2.70945383E-03
1.15382630E-01  5.81996692E-02  2.71022434E-03
1.15560700E-01  4.94952811E-02  2.69766539E-03
1.15738770E-01  4.90598413E-02  2.71205032E-03
1.15916840E-01  5.35340049E-02  2.71714023E-03
1.16094900E-01  4.48209969E-02  2.69367634E-03
1.16272970E-01  4.65480692E-02  2.69733019E-03
1.16451040E-01  5.66247223E-02  2.71975605E-03
1.16629110E-01  5.43774881E-02  2.67575605E-03
1.16807170E-01  5.62376077E-02  2.70621172E-03
1.16985240E-01  4.87139064E-02  2.69904101E-03
1.17163310E-01  5.43432657E-02  2.69757795E-03
1.17341380E-01  5.09023451E-02  2.70340475E-03
1.17519450E-01  4.20171711E-02  2.69001899E-03
1.17697510E-01  4.99617880E-02  2.68328604E-03
1.17875580E-01  5.75158560E-02  2.70495480E-03
1.18053650E-01  4.87336681E-02  2.68397849E-03
1.18231720E-01  5.03068200E-02  2.70055968E-03
1.18409780E-01  5.53134146E-02  2.71136061E-03
1.18587850E-01  5.49439344E-02  2.67696395E-03
1.18765920E-01  4.93348205E-02  2.68913757E-03
1.18943990E-01  4.66440957E-02  2.69431244E-03
1.19122050E-01  5.12091500E-02  2.68955934E-03
1.19300120E-01  5.47738553E-02  2.69530431E-03
1.19478190E-01  5.09517070E-02  2.69089618E-03
1.19656260E-01  4.46370077E-02  2.67561283E-03
1.19834330E-01  4.59481962E-02  2.69502683E-03
1.20012390E-01  4.35045061E-02  2.65642643E-03
1.20190460E-01  5.22171818E-02  2.68328516E-03
1.20368530E-01  4.17263073E-02  2.67405618E-03
1.20546600E-01  5.24896224E-02  2.67563605E-03
1.20724660E-01  5.05376643E-02  2.68698492E-03
1.20902730E-01  5.15267133E-02  2.66374337E-03
1.21080800E-01  4.66343590E-02  2.65836535E-03
1.21258870E-01  4.96034004E-02  2.67861598E-03
1.21436930E-01  5.35214366E-02  2.66588904E-03
1.21615000E-01  4.80152056E-02  2.67898115E-03
1.21793070E-01  4.64918138E-02  2.68208427E-03
1.21971140E-01  4.68811504E-02  2.65543029E-03
1.22149210E-01  4.63506923E-02  2.66527817E-03
1.22327270E-01  4.51193593E-02  2.66007501E-03
1.22505340E-01  4.82005824E-02  2.65327861E-03
1.22683410E-01  4.40186480E-02  2.66372962E-03
1.22861480E-01  4.58837555E-02  2.66224713E-03
1.23039540E-01  4.60415030E-02  2.65378810E-03
1.23217610E-01  4.49166523E-02  2.65498577E-03
1.23395680E-01  5.14092063E-02  2.64396049E-03
1.23573750E-01  4.60194135E-02  2.65825559E-03
1.23751810E-01  4.80110983E-02  2.66935597E-03
1.23929880E-01  4.48988545E-02  2.64147706E-03
1.24107950E-01  4.45524100E-02  2.65721917E-03
1.24286020E-01  4.26393995E-02  2.65457815E-03
1.24464080E-01  4.70475561E-02  2.63986340E-03
1.24642150E-01  4.98866751E-02  2.66295042E-03
1.24820220E-01  4.19941449E-02  2.63984345E-03
1.24998290E-01  4.58137539E-02  2.65500305E-03
1.25176360E-01  4.87305656E-02  2.65617229E-03
1.25354420E-01  3.79476084E-02  2.61679108E-03
1.25532490E-01  4.36879663E-02  2.63517522E-03
1.25710560E-01  4.01288399E-02  2.65206232E-03
1.25888630E-01  4.52741758E-02  2.62385306E-03
1.26066690E-01  4.56180272E-02  2.65160765E-03
1.26244760E-01  4.21331622E-02  2.63241819E-03
1.26422830E-01  4.13624673E-02  2.62425183E-03
1.26600900E-01  4.93213354E-02  2.64457717E-03
1.26778960E-01  4.22825493E-02  2.62783399E-03
1.26957030E-01  4.03279820E-02  2.62942540E-03
1.27135100E-01  4.43364086E-02  2.64708921E-03
1.27313170E-01  3.69478299E-02  2.61547330E-03
1.27491240E-01  4.51639259E-02  2.63455773E-03
1.27669300E-01  4.54761256E-02  2.63693557E-03
1.27847370E-01  5.22644708E-02  2.61359911E-03
1.28025440E-01  4.13373976E-02  2.62749320E-03
1.28203510E-01  3.70359534E-02  2.62484130E-03
1.28381570E-01  4.41876266E-02  2.62848375E-03
1.28559640E-01  4.44361035E-02  2.63958936E-03
1.28737710E-01  4.33363369E-02  2.60557869E-03
1.28915780E-01  4.03011631E-02  2.63511286E-03
1.29093840E-01  4.24710286E-02  2.62553708E-03
1.29271910E-01  4.16984139E-02  2.61281444E-03
1.29449980E-01  4.36342809E-02  2.62687980E-03
1.29628050E-01  3.52166450E-02  2.60924312E-03
1.29806110E-01  3.24983521E-02  2.60846051E-03
1.29984180E-01  4.28289572E-02  2.62644677E-03
1.30162250E-01  4.32133071E-02  2.60747415E-03
1.30340320E-01  3.79137092E-02  2.62145719E-03
1.30518390E-01  4.42713322E-02  2.61844179E-03
1.30696450E-01  4.27554454E-02  2.60141118E-03
1.30874520E-01  4.33982445E-02  2.61463433E-03
1.31052590E-01  4.06839077E-02  2.61987067E-03
1.31230660E-01  4.52571117E-02  2.59327931E-03
1.31408720E-01  3.65387301E-02  2.60324247E-03
1.31586790E-01  4.01736975E-02  2.59534846E-03
1.31764860E-01  3.96147174E-02  2.60208171E-03
1.31942930E-01  3.64469568E-02  2.60181736E-03
1.32120990E-01  3.73999453E-02  2.58743696E-03
1.32299060E-01  3.43078337E-02  2.59550558E-03
1.32477130E-01  3.64787624E-02  2.59974743E-03
1.32655200E-01  3.97377911E-02  2.59127238E-03
1.32833270E-01  2.66807603E-02  2.58742227E-03
1.33011330E-01  3.65228995E-02  2.60294020E-03
1.33189400E-01  4.01084453E-02  2.56717941E-03
1.33367470E-01  3.42630537E-02  2.59852839E-03
1.33545540E-01  2.87681474E-02  2.58968187E-03
1.33723600E-01  3.93049440E-02  2.58702377E-03
1.33901670E-01  3.63530175E-02  2.59413819E-03
1.34079740E-01  3.74060259E-02  2.58809484E-03
1.34257810E-01  4.04490825E-02  2.58394135E-03
1.34435870E-01  3.20710648E-02  2.58500010E-03
1.34613940E-01  3.80459260E-02  2.58105781E-03
1.34792010E-01  3.95851070E-02  2.58615495E-03
1.34970080E-01  3.42194517E-02  2.58927086E-03
1.35148150E-01  2.99311521E-02  2.57287115E-03
1.35326210E-01  3.78916968E-02  2.57256030E-03
1.35504280E-01  3.14458059E-02  2.57674803E-03
1.35682350E-01  4.32163768E-02  2.58915372E-03
1.35860420E-01  3.21458929E-02  2.57799595E-03
1.36038480E-01  3.34520726E-02  2.57194828E-03
1.36216550E-01  3.18261394E-02  2.56422108E-03
1.36394620E-01  3.33398730E-02  2.56092082E-03
1.36572690E-01  3.26286246E-02  2.56982760E-03
1.36750750E-01  3.31736162E-02  2.56423973E-03
1.36928820E-01  3.27894161E-02  2.57268250E-03
1.37106890E-01  3.44344271E-02  2.56143782E-03
1.37284960E-01  3.49431443E-02  2.56237331E-03
1.37463020E-01  2.96729290E-02  2.56826529E-03
1.37641090E-01  2.65471434E-02  2.55233536E-03
1.37819160E-01  3.72976055E-02  2.56651681E-03
1.37997230E-01  3.92921801E-02  2.56657096E-03
1.38175300E-01  3.56219464E-02  2.56737850E-03
1.38353360E-01  3.81498935E-02  2.56296173E-03
1.38531430E-01  2.20536480E-02  2.55530490E-03
1.38709500E-01  2.77916107E-02  2.54943600E-03
1.38887570E-01  2.94587962E-02  2.56780362E-03
1.39065630E-01  3.52558641E-02  2.55703178E-03
1.39243700E-01  3.48271250E-02  2.56255248E-03
1.39421770E-01  2.85346627E-02  2.55838635E-03
1.39599840E-01  3.78297810E-02  2.55063220E-03
1.39777900E-01  2.62541875E-02  2.54852249E-03
1.39955970E-01  3.37254567E-02  2.55000603E-03
1.40134040E-01  3.38299368E-02  2.54854458E-03
1.40312110E-01  3.64591174E-02  2.55888020E-03
1.40490180E-01  2.92051488E-02  2.53753973E-03
1.40668240E-01  3.52534597E-02  2.55136958E-03
1.40846310E-01  2.13953448E-02  2.53354826E-03
1.41024380E-01  3.02298498E-02  2.54808878E-03
1.41202450E-01  3.33298811E-02  2.55695198E-03
1.41380510E-01  2.73761425E-02  2.54395922E-03
1.41558580E-01  2.72816255E-02  2.53828133E-03
1.41736650E-01  2.64414895E-02  2.53502488E-03
1.41914720E-01  2.84100521E-02  2.52608568E-03
1.42092780E-01  2.65080354E-02  2.54135627E-03
1.42270850E-01  3.90692828E-02  2.54597915E-03
1.42448920E-01  3.04407483E-02  2.52788060E-03
1.42626990E-01  3.63956995E-02  2.54170555E-03
1.42805060E-01  2.58523195E-02  2.52420647E-03
1.42983120E-01  3.09902128E-02  2.53530631E-03
1.43161190E-01  3.61343964E-02  2.54179151E-03
1.43339260E-01  3.24957018E-02  2.52957523E-03
1.43517330E-01  3.42450356E-02  2.53783743E-03
1.43695390E-01  2.34071995E-02  2.52659430E-03
1.43873460E-01  3.20697035E-02  2.52453897E-03
1.44051530E-01  2.96395333E-02  2.52962254E-03
1.44229600E-01  2.99002856E-02  2.53595820E-03
1.44407660E-01  2.32179640E-02  2.51595038E-03
1.44585730E-01  3.09223912E-02  2.53056327E-03
1.44763800E-01  2.39404098E-02  2.52789065E-03
1.44941870E-01  3.09599776E-02  2.51173494E-03
1.45119930E-01  2.30945579E-02  2.52490942E-03
1.45298000E-01  3.41970069E-02  2.51153018E-03
1.45476070E-01  3.52275052E-02  2.51947897E-03
1.45654140E-01  3.57132478E-02  2.55289344E-03
1.45832210E-01  2.48142536E-02  2.55912014E-03
1.46010270E-01  2.49160720E-02  2.59502069E-03
1.46188340E-01  2.51737002E-02  2.61118682E-03
1.46366410E-01  2.96151950E-02  2.61074012E-03
1.46544480E-01  2.36625273E-02  2.63225012E-03
1.46722540E-01  2.71466849E-02  2.63531432E-03
1.46900610E-01  2.45960743E-02  2.65817221E-03
1.47078680E-01  2.48542014E-02  2.66783852E-03
1.47256750E-01  2.14001099E-02  2.65257258E-03
1.47434810E-01  3.51657032E-02  2.68223283E-03
1.47612880E-01  2.73637405E-02  2.70145055E-03
1.47790950E-01  3.05110221E-02  2.67667526E-03
1.47969020E-01  2.25747311E-02  2.70498832E-03
1.48147090E-01  3.55421122E-02  2.71383227E-03
1.48325150E-01  2.61359702E-02  2.70016150E-03
1.48503220E-01  2.67696547E-02  2.73239697E-03
1.48681290E-01  2.90741024E-02  2.73009841E-03
1.48859360E-01  2.07061735E-02  2.73507356E-03
1.49037420E-01  1.85840998E-02  2.76048716E-03
1.49215490E-01  1.89989246E-02  2.75404830E-03
1.49393560E-01  2.35823380E-02  2.75245417E-03
1.49571630E-01  2.50008632E-02  2.76974647E-03
1.49749690E-01  1.93050785E-02  2.74079937E-03
1.49927760E-01  2.54316355E-02  2.77691854E-03
1.50105830E-01  3.60051668E-02  2.78193964E-03
1.50283900E-01  2.54502680E-02  2.78852721E-03
1.50461960E-01  1.47655800E-02  2.78053725E-03
1.50640030E-01  1.88338953E-02  2.78080105E-03
1.50818100E-01  2.82555550E-02  2.78537307E-03
1.50996170E-01  2.42864480E-02  2.80968704E-03
1.51174240E-01  2.23015688E-02  2.80459419E-03
1.51352300E-01  2.18471015E-02  2.82371409E-03
1.51530370E-01  1.54101626E-02  2.82701451E-03
1.51708440E-01  3.07979845E-02  2.80313137E-03
1.51886510E-01  2.03591490E-02  2.82768738E-03
1.52064570E-01  2.62574704E-02  2.82855024E-03
1.52242640E-01  2.85247974E-02  2.85125869E-03
1.52420710E-01  2.96323388E-02  2.85263820E-03
1.52598780E-01  1.86324870E-02  2.77132619E-03
1.52776840E-01  2.99519700E-02  2.74843395E-03
1.52954910E-01  3.08582741E-02  2.75052622E-03
1.53132980E-01  1.93789968E-02  2.70976060E-03
1.53311050E-01  2.85838474E-02  2.73158448E-03
1.53489120E-01  2.79586652E-02  2.71341384E-03
1.53667180E-01  2.45414735E-02  2.70374354E-03
1.53845250E-01  2.35544522E-02  2.68232851E-03
1.54023320E-01  2.24960315E-02  2.68485088E-03
1.54201390E-01  2.68945009E-02  2.68314074E-03
1.54379450E-01  2.32672413E-02  2.68109492E-03
1.54557520E-01  2.77756396E-02  2.66055827E-03
1.54735590E-01  1.15288525E-02  2.65783568E-03
1.54913660E-01  2.46111610E-02  2.65960802E-03
1.55091720E-01  2.69645230E-02  2.63718863E-03
1.55269790E-01  2.70845787E-02  2.64676381E-03
1.55447860E-01  1.73572089E-02  2.63798803E-03
1.55625930E-01  2.52569539E-02  2.64791248E-03
1.55804000E-01  2.28732463E-02  2.64302322E-03
1.55982060E-01  2.50631716E-02  2.61996159E-03
1.56160130E-01  2.30470266E-02  2.62085188E-03
1.56338200E-01  2.44478578E-02  2.62550053E-03
1.56516270E-01  2.64043335E-02  2.61299887E-03
1.56694330E-01  2.84116752E-02  2.62622989E-03
1.56872400E-01  1.47925717E-02  2.61422437E-03
1.57050470E-01  2.94121344E-02  2.60179748E-03
1.57228540E-01  2.59148414E-02  2.61562517E-03
1.57406600E-01  1.94673907E-02  2.60758700E-03
1.57584670E-01  2.08409362E-02  2.58712136E-03
1.57762740E-01  2.92448003E-02  2.61047750E-03
1.57940810E-01  2.44315138E-02  2.58043356E-03
1.58118870E-01  2.57155939E-02  2.60019828E-03
1.58296940E-01  2.00039400E-02  2.59772114E-03
1.58475010E-01  2.11590360E-02  2.58927963E-03
1.58653080E-01  2.41888343E-02  2.58324831E-03
1.58831150E-01  1.66205324E-02  2.59188192E-03
1.59009210E-01  2.39659086E-02  2.57389834E-03
1.59187280E-01  1.96842302E-02  2.59309674E-03
1.59365350E-01  2.41172862E-02  2.56970486E-03
1.59543420E-01  1.70054741E-02  2.57527704E-03
1.59721480E-01  2.38660811E-02  2.56605708E-03
1.59899550E-01  1.72793266E-02  2.56287011E-03
1.60077620E-01  2.45110646E-02  2.57537234E-03
1.60255690E-01  1.72034600E-02  2.56991977E-03
1.60433750E-01  2.44056736E-02  2.55572423E-03
1.60611820E-01  2.38087905E-02  2.56339261E-03
1.60789890E-01  1.79226028E-02  2.56104855E-03
1.60967960E-01  2.23567729E-02  2.55050790E-03
1.61146030E-01  1.58482781E-02  2.54910506E-03
1.61324090E-01  1.78692580E-02  2.54939361E-03
1.61502160E-01  2.54356071E-02  2.55942201E-03
1.61680230E-01  1.51393102E-02  2.54986378E-03
1.61858300E-01  2.56988863E-02  2.53867651E-03
1.62036360E-01  2.56513650E-02  2.55041188E-03
1.62214430E-01  3.21946555E-02  2.55880869E-03
1.62392500E-01  2.46390385E-02  2.54029342E-03
1.62570570E-01  2.03049220E-02  2.53849164E-03
1.62748630E-01  1.99297356E-02  2.54347211E-03
1.62926700E-01  2.05402496E-02  2.54281398E-03
1.63104770E-01  2.46136638E-02  2.53348173E-03
1.63282840E-01  1.51360589E-02  2.53405427E-03
1.63460910E-01  2.57435495E-02  2.51889794E-03
1.63638970E-01  1.84261230E-02  2.53261970E-03
1.63817040E-01  1.97438315E-02  2.51544002E-03
1.63995110E-01  2.32844423E-02  2.54062957E-03
1.64173180E-01  1.43105961E-02  2.51381522E-03
1.64351240E-01  1.85517359E-02  2.52141465E-03
1.64529310E-01  2.17338953E-02  2.52462296E-03
1.64707380E-01  2.00406870E-02  2.51497417E-03
1.64885450E-01  2.08075353E-02  2.51268115E-03
1.65063510E-01  1.65053611E-02  2.52531895E-03
1.65241580E-01  1.73410584E-02  2.49753293E-03
1.65419650E-01  2.67780026E-02  2.51708874E-03
1.65597720E-01  2.12204271E-02  2.51850620E-03
1.65775780E-01  1.28736641E-02  2.49716196E-03
1.65953850E-01  2.93571747E-02  2.51895636E-03
1.66131920E-01  2.15789625E-02  2.50879160E-03
1.66309990E-01  2.79338276E-02  2.49008561E-03
1.66488060E-01  2.77011947E-02  2.51115959E-03
1.66666120E-01  1.57759130E-02  2.50183530E-03
1.66844190E-01  2.05432117E-02  2.50690044E-03
1.67022260E-01  2.09530387E-02  2.50662073E-03
1.67200330E-01  1.55402877E-02  2.49455422E-03
1.67378390E-01  2.26988012E-02  2.49806187E-03
1.67556460E-01  2.12261500E-02  2.50789709E-03
1.67734530E-01  1.67912583E-02  2.48085620E-03
1.67912600E-01  2.02443671E-02  2.50211564E-03
1.68090660E-01  1.92582693E-02  2.49762294E-03
1.68268730E-01  1.15484714E-02  2.48209329E-03
1.68446800E-01  1.84727745E-02  2.50586273E-03
1.68624870E-01  1.63499726E-02  2.46927594E-03
1.68802940E-01  1.93811584E-02  2.49243948E-03
1.68981000E-01  1.61334976E-02  2.48695553E-03
1.69159070E-01  1.59683201E-02  2.48632054E-03
1.69337140E-01  2.30213981E-02  2.49350987E-03
1.69515210E-01  1.81846092E-02  2.48970894E-03
1.69693270E-01  2.05771827E-02  2.45265354E-03
1.69871340E-01  1.85481620E-02  2.48562396E-03
1.70049410E-01  2.29517343E-02  2.47036729E-03
1.70227480E-01  2.68459339E-02  2.47818207E-03
1.70405540E-01  1.96694079E-02  2.48645621E-03
1.70583610E-01  1.71089042E-02  2.46593584E-03
1.70761680E-01  2.06847876E-02  2.46659153E-03
1.70939750E-01  1.31919874E-02  2.47830964E-03
1.71117810E-01  1.30921358E-02  2.45663119E-03
1.71295880E-01  1.98942666E-02  2.46582413E-03
1.71473950E-01  1.63458636E-02  2.47734205E-03
1.71652020E-01  2.19484486E-02  2.45651943E-03
1.71830090E-01  1.87473722E-02  2.46539413E-03
1.72008150E-01  1.49088237E-02  2.45627453E-03
1.72186220E-01  2.12106865E-02  2.45421453E-03
1.72364290E-01  2.20052790E-02  2.46183596E-03
1.72542360E-01  1.42354796E-02  2.45831597E-03
1.72720420E-01  1.81888996E-02  2.46870777E-03
1.72898490E-01  2.42865606E-02  2.46086652E-03
1.73076560E-01  1.68047126E-02  2.44504907E-03
1.73254630E-01  2.01870119E-02  2.45243395E-03
1.73432690E-01  2.02593377E-02  2.45784331E-03
1.73610760E-01  1.52718700E-02  2.44133538E-03
1.73788830E-01  1.43596376E-02  2.45727528E-03
1.73966900E-01  2.44016703E-02  2.43975175E-03
1.74144970E-01  2.29525732E-02  2.43884368E-03
1.74323030E-01  1.53582063E-02  2.44403526E-03
1.74501100E-01  1.26505677E-02  2.41713520E-03
1.74679170E-01  1.65729141E-02  2.43858443E-03
1.74857240E-01  9.78565618E-03  2.43199477E-03
1.75035300E-01  2.46716079E-02  2.42142654E-03
1.75213370E-01  2.56816156E-02  2.41911227E-03
1.75391440E-01  2.23118923E-02  2.41908245E-03
1.75569510E-01  2.26735005E-02  2.41555146E-03
1.75747570E-01  2.04671571E-02  2.42022724E-03
1.75925640E-01  2.18041982E-02  2.40870797E-03
1.76103710E-01  1.19713056E-02  2.40431164E-03
1.76281780E-01  1.80266683E-02  2.41104894E-03
1.76459850E-01  8.54370413E-03  2.38167724E-03
1.76637910E-01  2.47429743E-02  2.40153641E-03
1.76815980E-01  2.25401711E-02  2.39947838E-03
1.76994050E-01  2.14873957E-02  2.38357279E-03
1.77172120E-01  1.51354202E-02  2.39596158E-03
1.77350180E-01  1.74173178E-02  2.39647171E-03
1.77528250E-01  2.03732284E-02  2.38391832E-03
1.77706320E-01  9.28458108E-03  2.38666145E-03
1.77884390E-01  1.71801419E-02  2.38703773E-03
1.78062450E-01  2.33552661E-02  2.39094684E-03
1.78240520E-01  1.97202114E-02  2.39195994E-03
1.78418590E-01  1.46810650E-02  2.37157831E-03
1.78596660E-01  2.26407438E-02  2.37504131E-03
1.78774720E-01  8.34696021E-03  2.36953489E-03
1.78952790E-01  1.81749366E-02  2.37864178E-03
1.79130860E-01  1.38677846E-02  2.37750205E-03
1.79308930E-01  1.80402948E-02  2.38295888E-03
1.79487000E-01  1.83307262E-02  2.37387139E-03
1.79665060E-01  1.63772449E-02  2.37198117E-03
1.79843130E-01  1.58832412E-02  2.36078601E-03
1.80021200E-01  1.60241674E-02  2.37030908E-03
1.80199270E-01  2.38709949E-02  2.37239702E-03
1.80377330E-01  1.75701789E-02  2.35425292E-03
1.80555400E-01  1.35063951E-02  2.36459201E-03
1.80733470E-01  1.40667183E-02  2.36006345E-03
1.80911540E-01  1.59317832E-02  2.35288434E-03
1.81089600E-01  1.53369519E-02  2.37060643E-03
1.81267670E-01  1.52420240E-02  2.36792584E-03
1.81445740E-01  1.36785377E-02  2.37560146E-03
1.81623810E-01  1.51768814E-02  2.36554968E-03
1.81801880E-01  1.91999408E-02  2.35878311E-03
1.81979940E-01  1.03476201E-02  2.36190780E-03
1.82158010E-01  1.03676433E-02  2.36585454E-03
1.82336080E-01  1.57541566E-02  2.34783856E-03
1.82514150E-01  1.92311078E-02  2.37289831E-03
1.82692210E-01  1.36957672E-02  2.35434655E-03
1.82870280E-01  1.07891542E-02  2.35751444E-03
1.83048350E-01  1.63206339E-02  2.35891218E-03
1.83226420E-01  1.60124047E-02  2.35721871E-03
1.83404480E-01  2.19371902E-02  2.35805136E-03
1.83582550E-01  1.15055368E-02  2.36514696E-03
1.83760620E-01  1.50301154E-02  2.35346673E-03
1.83938690E-01  9.64970930E-03  2.35718514E-03
1.84116750E-01  1.28490750E-02  2.35333390E-03
1.84294820E-01  1.93151675E-02  2.35740664E-03
1.84472890E-01  1.23458660E-02  2.36164813E-03
1.84650960E-01  1.47533208E-02  2.34497132E-03
1.84829030E-01  1.44976767E-02  2.35626394E-03
1.85007090E-01  1.52478282E-02  2.35283919E-03
1.85185160E-01  1.64590961E-02  2.33422618E-03
1.85363230E-01  1.79945364E-02  2.35113198E-03
1.85541300E-01  2.08789002E-02  2.35246049E-03
1.85719360E-01  1.95689071E-02  2.33769309E-03
1.85897430E-01  1.81278612E-02  2.35236552E-03
1.86075500E-01  1.00537062E-02  2.34066472E-03
1.86253570E-01  2.16924488E-02  2.33697273E-03
1.86431630E-01  1.97913058E-02  2.35550114E-03
1.86609700E-01  1.77389208E-02  2.34397372E-03
1.86787770E-01  2.10771839E-02  2.34156421E-03
1.86965840E-01  2.22411078E-02  2.34729791E-03
1.87143910E-01  1.26709497E-02  2.33706154E-03
1.87321970E-01  6.12866364E-03  2.33418843E-03
1.87500040E-01  1.31255542E-02  2.33510315E-03
1.87678110E-01  8.01164773E-03  2.32336685E-03
1.87856180E-01  1.67031827E-02  2.33748482E-03
1.88034240E-01  1.75254627E-02  2.33498621E-03
1.88212310E-01  1.61608897E-02  2.32646869E-03
1.88390380E-01  1.42524966E-02  2.34570151E-03
1.88568450E-01  1.64526796E-02  2.32611488E-03
1.88746510E-01  1.72596346E-02  2.33304923E-03
1.88924580E-01  1.49110471E-02  2.34071319E-03
1.89102650E-01  1.71320149E-02  2.33382447E-03
1.89280720E-01  1.42854446E-02  2.33895025E-03
1.89458790E-01  1.27709684E-02  2.33741775E-03
1.89636850E-01  6.07312235E-03  2.32746105E-03
1.89814920E-01  2.06820026E-02  2.33247718E-03
1.89992990E-01  1.09459621E-02  2.32246988E-03
1.90171060E-01  2.07502128E-02  2.33064870E-03
1.90349120E-01  1.38115473E-02  2.33633580E-03
1.90527190E-01  1.28256932E-02  2.32094698E-03
1.90705260E-01  8.31353118E-03  2.32071228E-03
1.90883330E-01  1.02284439E-02  2.32459626E-03
1.91061390E-01  1.52045109E-02  2.31852698E-03
1.91239460E-01  1.39116953E-02  2.32552346E-03
1.91417530E-01  8.43739816E-03  2.31574511E-03
1.91595600E-01  1.02330522E-02  2.31210624E-03
1.91773660E-01  1.04192490E-02  2.32150165E-03
1.91951730E-01  1.38218510E-02  2.31038113E-03
1.92129800E-01  1.54849753E-02  2.31277417E-03
1.92307870E-01  1.08201423E-02  2.32549188E-03
1.92485940E-01  8.49398897E-03  2.31195235E-03
1.92664000E-01  1.72043451E-02  2.30884238E-03
1.92842070E-01  1.12172457E-02  2.31665025E-03
1.93020140E-01  1.34056368E-02  2.30121650E-03
1.93198210E-01  2.20370885E-02  2.32195760E-03
1.93376270E-01  7.98590453E-03  2.30720639E-03
1.93554340E-01  1.20542165E-02  2.30672998E-03
1.93732410E-01  1.04343972E-02  2.30866734E-03
1.93910480E-01  1.29166871E-02  2.29387506E-03
1.94088540E-01  1.15281110E-02  2.30882426E-03
1.94266610E-01  1.26946511E-02  2.31078250E-03
1.94444680E-01  1.35880908E-02  2.29612821E-03
1.94622750E-01  1.46916533E-02  2.30861436E-03
1.94800820E-01  1.42058225E-02  2.30417293E-03
1.94978880E-01  1.56702931E-02  2.29602904E-03
1.95156950E-01  1.12898322E-02  2.30725670E-03
1.95335020E-01  1.04653301E-02  2.29103678E-03
1.95513090E-01  1.41645827E-02  2.29910735E-03
1.95691150E-01  1.02721361E-02  2.30938890E-03
1.95869220E-01  1.44674338E-02  2.29577959E-03
1.96047290E-01  1.89089389E-02  2.29722512E-03
1.96225360E-01  1.50371876E-02  2.30298994E-03
1.96403420E-01  1.46092926E-02  2.28204733E-03
1.96581490E-01  1.70470163E-02  2.29593538E-03
1.96759560E-01  9.34127854E-03  2.28847504E-03
1.96937630E-01  1.60324726E-02  2.27996031E-03
1.97115700E-01  1.14343176E-02  2.29850860E-03
1.97293760E-01  1.37042463E-02  2.28269470E-03
1.97471830E-01  1.76867921E-02  2.29177827E-03
1.97649900E-01  1.11183145E-02  2.29762736E-03
1.97827970E-01  8.55091245E-03  2.27581733E-03
1.98006030E-01  9.55577801E-03  2.28826626E-03
1.98184100E-01  1.04853831E-02  2.28883990E-03
1.98362170E-01  1.39891207E-02  2.28498150E-03
1.98540240E-01  9.92261083E-03  2.29380397E-03
1.98718300E-01  1.73246357E-02  2.28075880E-03
1.98896370E-01  6.55049956E-03  2.28071516E-03
1.99074440E-01  8.54425063E-03  2.29099275E-03
1.99252510E-01  1.12863003E-02  2.27344509E-03
1.99430570E-01  1.19522391E-02  2.28593413E-03
1.99608640E-01  8.58119339E-03  2.28543344E-03
1.99786710E-01  1.48141509E-02  2.26997273E-03
1.99964780E-01  1.55085578E-02  2.28408099E-03
2.00142850E-01  1.37864213E-02  2.28166273E-03
2.00320910E-01  1.70671361E-02  2.26162316E-03
2.00498980E-01  1.61956357E-02  2.28205757E-03
2.00677050E-01  1.30272782E-02  2.27747627E-03
2.00855120E-01  9.26292535E-03  2.27620204E-03
2.01033180E-01  1.22645815E-02  2.27736864E-03
2.01211250E-01  1.10829122E-02  2.27147982E-03
2.01389320E-01  1.96722631E-02  2.27458301E-03
2.01567390E-01  1.00152979E-02  2.28493794E-03
2.01745450E-01  1.17646563E-02  2.27133464E-03
2.01923520E-01  3.70625001E-03  2.26741324E-03
2.02101590E-01  8.61235904E-03  2.26146008E-03
2.02279660E-01  1.22749024E-02  2.27062377E-03
2.02457730E-01  1.20909929E-02  2.26756905E-03
2.02635790E-01  1.52464384E-02  2.25866361E-03
2.02813860E-01  1.58853606E-02  2.26900161E-03
2.02991930E-01  1.51177734E-02  2.27136177E-03
2.03170000E-01  1.21228887E-02  2.26333798E-03
2.03348060E-01  1.32924108E-02  2.26554333E-03
2.03526130E-01  1.07817666E-02  2.26656801E-03
2.03704200E-01  6.34545318E-03  2.25440389E-03
2.03882270E-01  1.45808050E-02  2.27110206E-03
2.04060330E-01  1.01933317E-02  2.25675174E-03
2.04238400E-01  1.14383760E-02  2.26378226E-03
2.04416470E-01  1.40040545E-02  2.26700447E-03
2.04594540E-01  7.63575853E-03  2.24720720E-03
2.04772600E-01  1.57795155E-02  2.26188131E-03
2.04950670E-01  1.48437064E-02  2.26522633E-03
2.05128740E-01  1.13468742E-02  2.25331990E-03
2.05306810E-01  5.87756681E-03  2.25826953E-03
2.05484880E-01  8.66542353E-03  2.25654348E-03
2.05662940E-01  1.34805413E-02  2.24788000E-03
2.05841010E-01  1.52368468E-02  2.25878295E-03
2.06019080E-01  1.46886721E-02  2.25256344E-03
2.06197150E-01  1.17374634E-02  2.25831713E-03
2.06375210E-01  9.95139548E-03  2.25378194E-03
2.06553280E-01  1.30285550E-02  2.25382029E-03
2.06731350E-01  1.13797941E-02  2.24693249E-03
2.06909420E-01  1.25607431E-02  2.25361100E-03
2.07087480E-01  1.20742063E-02  2.24613732E-03
2.07265550E-01  8.91327707E-03  2.25468771E-03
2.07443620E-01  5.83074462E-03  2.25041440E-03
2.07621690E-01  1.32788155E-02  2.24733963E-03
2.07799760E-01  9.36584174E-03  2.24446800E-03
2.07977820E-01  9.56294545E-03  2.23984128E-03
2.08155890E-01  9.72058234E-03  2.23953006E-03
2.08333960E-01  7.75049034E-03  2.24368959E-03
2.08512030E-01  1.20783802E-02  2.24170731E-03
2.08690090E-01  5.97253230E-03  2.25106809E-03
2.08868160E-01  8.60901912E-03  2.23665555E-03
2.09046230E-01  7.14563180E-03  2.24438709E-03
2.09224300E-01  1.27866325E-02  2.23436643E-03
2.09402360E-01  1.27556432E-02  2.24579405E-03
2.09580430E-01  1.05965830E-02  2.24313976E-03
2.09758500E-01  5.38536156E-03  2.23959735E-03
2.09936570E-01  2.29659551E-03  2.23348262E-03
2.10114640E-01  1.27271682E-02  2.23035424E-03
2.10292700E-01  8.20582801E-03  2.22268835E-03
2.10470770E-01  1.01002255E-02  2.23727650E-03
2.10648840E-01  9.21118107E-03  2.23046530E-03
2.10826910E-01  1.09764636E-02  2.22982553E-03
2.11004970E-01  1.28226555E-02  2.23580568E-03
2.11183040E-01  8.93849405E-03  2.22656921E-03
2.11361110E-01  1.25413369E-02  2.23032320E-03
2.11539180E-01  1.28214582E-02  2.23486341E-03
2.11717240E-01  5.11591812E-03  2.22765876E-03
2.11895310E-01  1.40558597E-02  2.22842986E-03
2.12073380E-01  1.20086784E-02  2.22795065E-03
2.12251450E-01  1.38709577E-02  2.22673985E-03
2.12429510E-01  6.45560266E-03  2.22655099E-03
2.12607580E-01  1.03338786E-02  2.22751835E-03
2.12785650E-01  1.58841241E-02  2.23085446E-03
2.12963720E-01  4.39080202E-03  2.22764633E-03
2.13141790E-01  1.29460173E-02  2.23263971E-03
2.13319850E-01  3.82139244E-03  2.21412193E-03
2.13497920E-01  2.90691157E-03  2.21612370E-03
2.13675990E-01  9.66953472E-03  2.21877755E-03
2.13854060E-01  1.38167847E-02  2.22045288E-03
2.14032120E-01  1.09188997E-02  2.22114183E-03
2.14210190E-01  1.25600146E-02  2.23398176E-03
2.14388260E-01  1.13395379E-02  2.20939584E-03
2.14566330E-01  1.11977395E-02  2.23034469E-03
2.14744390E-01  2.81322400E-03  2.20838256E-03
2.14922460E-01  1.53967558E-02  2.21960165E-03
2.15100530E-01  3.67459484E-03  2.20986189E-03
2.15278600E-01  9.32283936E-03  2.21543838E-03
2.15456670E-01  8.47445652E-03  2.21036242E-03
2.15634730E-01  1.75135965E-02  2.21808844E-03
2.15812800E-01  1.69388648E-02  2.20908079E-03
2.15990870E-01  1.45123381E-02  2.21456724E-03
2.16168940E-01  1.39469040E-02  2.21004552E-03
2.16347000E-01  1.14818093E-02  2.21494417E-03
2.16525070E-01  8.58927965E-03  2.21395262E-03
2.16703140E-01  9.51772896E-03  2.20544263E-03
2.16881210E-01  1.58736061E-02  2.21400577E-03
2.17059270E-01  1.25509606E-02  2.21004366E-03
2.17237340E-01  1.05225907E-02  2.19661727E-03
2.17415410E-01  1.20909895E-02  2.21904740E-03
2.17593480E-01  1.01929872E-02  2.21017018E-03
2.17771550E-01  1.10881981E-02  2.19832552E-03
2.17949610E-01  1.01239067E-02  2.20769022E-03
2.18127680E-01  1.72033883E-02  2.20417077E-03
2.18305750E-01  1.62154114E-02  2.20773295E-03
2.18483820E-01  1.09412508E-02  2.22060853E-03
2.18661880E-01  1.15755935E-02  2.20379553E-03
2.18839950E-01  1.43294525E-02  2.19722007E-03
2.19018020E-01  8.49302297E-03  2.20713511E-03
2.19196090E-01  9.49212839E-03  2.19210699E-03
2.19374150E-01  9.69938421E-03  2.21261774E-03
2.19552220E-01  9.60458873E-03  2.20536770E-03
2.19730290E-01  7.34437272E-03  2.20213043E-03
2.19908360E-01  1.37012701E-02  2.19102082E-03
2.20086420E-01  7.20563479E-03  2.19016874E-03
2.20264490E-01  1.12794375E-02  2.19418546E-03
2.20442560E-01  9.60593293E-04  2.20547907E-03
2.20620630E-01  1.14543249E-02  2.18827591E-03
2.20798700E-01  9.45149259E-03  2.20185395E-03
2.20976760E-01  7.04118012E-03  2.19963940E-03
2.21154830E-01  4.55371387E-03  2.17985033E-03
2.21332900E-01  1.01844609E-02  2.19428526E-03
2.21510970E-01  7.64753199E-03  2.19445325E-03
2.21689030E-01  5.10968673E-03  2.18760495E-03
2.21867100E-01  6.88094552E-03  2.19784426E-03
2.22045170E-01  2.69367831E-03  2.18126015E-03
2.22223240E-01  6.61677647E-03  2.18497440E-03
2.22401300E-01  1.07591660E-02  2.18913693E-03
2.22579370E-01  1.24766570E-02  2.19057667E-03
2.22757440E-01  1.68678585E-02  2.19786166E-03
2.22935510E-01  9.52843476E-03  2.19293222E-03
2.23113580E-01  1.17491299E-02  2.18151643E-03
2.23291640E-01  7.34394294E-03  2.18628363E-03
2.23469710E-01  1.40496623E-02  2.18151987E-03
2.23647780E-01  1.33246811E-02  2.18925446E-03
2.23825850E-01  1.24378382E-02  2.19512597E-03
2.24003910E-01  1.40360119E-02  2.19003254E-03
2.24181980E-01  1.33615581E-02  2.19028388E-03
2.24360050E-01  3.19593837E-03  2.19509172E-03
2.24538120E-01  1.03077197E-02  2.17627474E-03
2.24716180E-01  6.25424380E-03  2.18817080E-03
2.24894250E-01  5.79522412E-03  2.18223527E-03
2.25072320E-01  1.10085983E-02  2.17990696E-03
2.25250390E-01  2.91138843E-03  2.18005170E-03
2.25428450E-01  8.41707572E-03  2.17573881E-03
2.25606520E-01  7.00762576E-03  2.17655994E-03
2.25784590E-01  1.38320327E-02  2.18572746E-03
2.25962660E-01  1.36160607E-02  2.17606520E-03
2.26140730E-01  1.53040587E-02  2.17923607E-03
2.26318790E-01  8.99247839E-03  2.17483028E-03
2.26496860E-01  1.26171414E-02  2.17209125E-03
2.26674930E-01  9.83869800E-03  2.18073815E-03
2.26853000E-01  1.05826577E-02  2.17564680E-03
2.27031060E-01  1.69372094E-02  2.17482863E-03
2.27209130E-01  1.04337270E-02  2.17771118E-03
2.27387200E-01  8.58504262E-03  2.17272143E-03
2.27565270E-01  3.26331897E-03  2.16820074E-03
2.27743330E-01  7.35828723E-03  2.17184357E-03
2.27921400E-01  5.03275338E-03  2.15927613E-03
2.28099470E-01  8.67137886E-03  2.17147360E-03
2.28277540E-01  1.16346769E-02  2.17151759E-03
2.28455610E-01  8.76316600E-03  2.17078108E-03
2.28633670E-01  9.55344965E-03  2.17338539E-03
2.28811740E-01  1.41946565E-02  2.16570661E-03
2.28989810E-01  8.05170023E-03  2.16027872E-03
2.29167880E-01  9.80257462E-03  2.17762857E-03
2.29345940E-01  1.54362783E-03  2.16225071E-03
2.29524010E-01  9.09370935E-03  2.17635146E-03
2.29702080E-01  1.01249379E-02  2.16895025E-03
2.29880150E-01  7.42793879E-03  2.15828808E-03
2.30058210E-01  5.58040921E-03  2.16686166E-03
2.30236280E-01  1.01066781E-02  2.15235274E-03
2.30414350E-01  5.49393941E-03  2.15847142E-03
2.30592420E-01  1.04241483E-02  2.16651841E-03
2.30770490E-01  1.32499023E-02  2.15464414E-03
2.30948550E-01  1.08269337E-02  2.15777272E-03
2.31126620E-01  1.40917574E-02  2.15675996E-03
2.31304690E-01  1.25976611E-02  2.15570699E-03
2.31482760E-01  7.37984838E-03  2.16298073E-03
2.31660820E-01  1.56512042E-03  2.15351795E-03
2.31838890E-01  5.12289572E-03  2.14897863E-03
2.32016960E-01  9.63555022E-03  2.16369513E-03
2.32195030E-01  4.87534515E-03  2.14758856E-03
2.32373090E-01  7.02352108E-03  2.15332084E-03
2.32551160E-01  1.46022677E-02  2.15975953E-03
2.32729230E-01  4.40013106E-03  2.14319377E-03
2.32907300E-01  1.29145445E-02  2.15616372E-03
2.33085360E-01  1.18086824E-02  2.15256118E-03
2.33263430E-01  3.76934594E-04  2.14304562E-03
2.33441500E-01  8.99193640E-03  2.15487148E-03
2.33619570E-01  9.66857812E-03  2.14777858E-03
2.33797640E-01  9.12154387E-03  2.14754311E-03
2.33975700E-01  6.68942343E-03  2.15334864E-03
2.34153770E-01  5.52632210E-03  2.13984392E-03
2.34331840E-01  1.26852413E-02  2.14969234E-03
2.34509910E-01  8.68197316E-03  2.15536337E-03
2.34687970E-01  4.33238618E-03  2.14027359E-03
2.34866040E-01  1.00648099E-02  2.15518391E-03
2.35044110E-01  1.13725326E-02  2.14977564E-03
2.35222180E-01  8.23569780E-03  2.13201010E-03
2.35400240E-01  1.28066197E-02  2.15493026E-03
2.35578310E-01  9.65941106E-03  2.13439191E-03
2.35756380E-01  6.84821341E-03  2.14707691E-03
2.35934450E-01  7.70057268E-03  2.14524130E-03
2.36112520E-01  7.91593856E-03  2.13178169E-03
2.36290580E-01  1.14679726E-02  2.14322545E-03
2.36468650E-01  8.66716584E-03  2.14123531E-03
2.36646720E-01  5.81067338E-03  2.12686344E-03
2.36824790E-01  6.30842015E-03  2.14137376E-03
2.37002850E-01  7.31850021E-03  2.14056737E-03
2.37180920E-01  4.67799765E-03  2.13178500E-03
2.37358990E-01  2.59349599E-04  2.13454079E-03
2.37537060E-01  6.46570098E-03  2.13461767E-03
2.37715120E-01  1.18742270E-02  2.13582469E-03
2.37893190E-01  6.19143367E-03  2.13922810E-03
2.38071260E-01  9.51861619E-03  2.12571042E-03
2.38249330E-01  1.01462927E-02  2.13640647E-03
2.38427400E-01  1.17891112E-02  2.13850765E-03
2.38605460E-01  1.18038105E-02  2.12888839E-03
2.38783530E-01  1.18863864E-02  2.13946830E-03
2.38961600E-01  7.93399864E-03  2.12888869E-03
2.39139670E-01  1.39564721E-02  2.13213273E-03
2.39317730E-01  3.91931779E-03  2.13450005E-03
2.39495800E-01  1.00699910E-02  2.12813634E-03
2.39673870E-01  1.42816027E-02  2.12799183E-03
2.39851940E-01  7.76270611E-03  2.13956617E-03
2.40030000E-01  6.50829696E-03  2.12156154E-03
2.40208070E-01  1.19252270E-02  2.12988721E-03
2.40386140E-01  9.48038521E-03  2.12388530E-03
2.40564210E-01  1.42688278E-02  2.11653549E-03
2.40742270E-01  1.19497708E-02  2.12645251E-03
2.40920340E-01  -2.79910575E-04  2.12023079E-03
2.41098410E-01  9.16098411E-03  2.12109878E-03
2.41276480E-01  3.98463802E-03  2.12641363E-03
2.41454550E-01  8.76552022E-03  2.11367690E-03
2.41632610E-01  1.05927798E-02  2.12530682E-03
2.41810680E-01  1.18768931E-02  2.13504305E-03
2.41988750E-01  7.68971407E-03  2.10823404E-03
2.42166820E-01  8.65133456E-03  2.11908442E-03
2.42344880E-01  8.90435591E-03  2.11356196E-03
2.42522950E-01  7.01107112E-03  2.11688244E-03
2.42701020E-01  4.78916984E-03  2.12023659E-03
2.42879090E-01  6.14772741E-03  2.11311182E-03
2.43057150E-01  1.14309724E-02  2.11647742E-03
2.43235220E-01  1.30241876E-02  2.12050900E-03
2.43413290E-01  7.62155666E-03  2.10498014E-03
2.43591360E-01  1.18366381E-02  2.12020689E-03
2.43769430E-01  9.35178515E-03  2.11341282E-03
2.43947490E-01  9.18762838E-03  2.10620742E-03
2.44125560E-01  4.34237941E-03  2.11197087E-03
2.44303630E-01  7.36660253E-03  2.11178325E-03
2.44481700E-01  4.81099406E-03  2.10609378E-03
2.44659760E-01  8.67519445E-03  2.11511211E-03
2.44837830E-01  3.49085622E-03  2.10484337E-03
2.45015900E-01  1.05528989E-02  2.12471526E-03
2.45193970E-01  1.11444863E-02  2.11057133E-03
2.45372030E-01  8.60219919E-03  2.09927807E-03
2.45550100E-01  5.65266953E-03  2.11018425E-03
2.45728170E-01  1.18629561E-02  2.10692505E-03
2.45906240E-01  8.85737789E-03  2.10908249E-03
2.46084300E-01  1.07571404E-02  2.10523266E-03
2.46262370E-01  6.08796417E-03  2.10206419E-03
2.46440440E-01  8.23204153E-03  2.10844608E-03
2.46618510E-01  7.08536595E-03  2.10993058E-03
2.46796580E-01  6.51877102E-03  2.09954235E-03
2.46974640E-01  4.05990760E-03  2.11563985E-03
2.47152710E-01  9.27481225E-03  2.14172718E-03
2.47330780E-01  3.29983777E-03  2.15580320E-03
2.47508850E-01  9.72287874E-03  2.17540241E-03
2.47686910E-01  6.76292697E-03  2.18253225E-03
2.47864980E-01  5.90664551E-03  2.18660998E-03
2.48043050E-01  1.07168484E-02  2.20454878E-03
2.48221120E-01  6.52037157E-03  2.20159803E-03
2.48399180E-01  -1.02630966E-03  2.21557864E-03
2.48577250E-01  5.37018908E-03  2.23184371E-03
2.48755320E-01  6.35144661E-03  2.22282485E-03
2.48933390E-01  5.59226160E-03  2.23550582E-03
2.49111460E-01  1.69902548E-02  2.23714748E-03
2.49289520E-01  2.97654068E-03  2.24223761E-03
2.49467590E-01  6.49292343E-03  2.26390113E-03
2.49645660E-01  8.45676625E-03  2.24945735E-03
2.49823730E-01  6.42474554E-03  2.26738739E-03
2.50001790E-01  7.31171034E-03  2.27648324E-03
2.50179860E-01  9.62328769E-03  2.26060463E-03
2.50357930E-01  2.95154429E-03  2.27713478E-03
2.50536000E-01  1.32388249E-03  2.27540580E-03
2.50714060E-01  5.31394175E-03  2.28441402E-03
2.50892130E-01  5.11093619E-03  2.29587736E-03
2.51070200E-01  5.54490706E-03  2.29451123E-03
2.51248270E-01  7.05097748E-03  2.29465098E-03
2.51426340E-01  8.81606844E-03  2.31784093E-03
2.51604400E-01  5.52128654E-03  2.30329545E-03
2.51782470E-01  1.18080603E-02  2.31177245E-03
2.51960540E-01  5.17891733E-03  2.32643771E-03
2.52138610E-01  8.18125881E-03  2.31497856E-03
2.52316670E-01  1.28785631E-02  2.32089686E-03
2.52494740E-01  7.79323900E-03  2.33023351E-03
2.52672810E-01  6.90448505E-03  2.33088934E-03
2.52850880E-01  4.12994822E-03  2.34445852E-03
2.53028940E-01  7.63596074E-03  2.34435234E-03
2.53207010E-01  1.15512407E-02  2.34893300E-03
2.53385080E-01  7.69394796E-03  2.34498268E-03
2.53563150E-01  6.42818090E-03  2.34264371E-03
2.53741210E-01  1.00913623E-02  2.35763136E-03
2.53919280E-01  3.58543236E-03  2.31724914E-03
2.54097350E-01  8.85884356E-03  2.28152329E-03
2.54275420E-01  5.18472273E-03  2.29013375E-03
2.54453490E-01  6.44145997E-03  2.26213844E-03
2.54631550E-01  8.73239371E-03  2.25963561E-03
2.54809620E-01  7.20334187E-03  2.26205477E-03
2.54987690E-01  2.74108589E-03  2.25052101E-03
2.55165760E-01  5.35777875E-03  2.24736125E-03
2.55343820E-01  3.57064984E-03  2.24637423E-03
2.55521890E-01  1.10480689E-03  2.21322477E-03
2.55699960E-01  1.01794031E-02  2.23848465E-03
2.55878030E-01  1.14418206E-02  2.22899639E-03
2.56056090E-01  8.54896704E-03  2.21612109E-03
2.56234160E-01  1.26814234E-02  2.21887792E-03
2.56412230E-01  5.97908490E-03  2.21511220E-03
2.56590300E-01  6.87207366E-03  2.19535774E-03
2.56768370E-01  -4.39412314E-04  2.21283452E-03
2.56946430E-01  4.41243543E-03  2.19788337E-03
2.57124500E-01  8.12627436E-03  2.20377653E-03
2.57302570E-01  1.22284754E-02  2.20237342E-03
2.57480640E-01  8.37444336E-03  2.19515868E-03
2.57658700E-01  5.89320481E-03  2.18963900E-03
2.57836770E-01  6.30107480E-03  2.18368005E-03
2.58014840E-01  7.26001968E-03  2.18683179E-03
2.58192910E-01  7.80209190E-03  2.18999507E-03
2.58370970E-01  5.05334947E-03  2.18296220E-03
2.58549040E-01  2.56565004E-03  2.18812374E-03
2.58727110E-01  4.70767484E-03  2.17956277E-03
2.58905180E-01  8.53587925E-03  2.17423469E-03
2.59083250E-01  8.87405616E-03  2.17537147E-03
2.59261310E-01  4.24869160E-03  2.17826194E-03
2.59439380E-01  4.00200707E-03  2.16812329E-03
2.59617450E-01  9.35694379E-03  2.17462626E-03
2.59795520E-01  5.18930353E-03  2.16394558E-03
2.59973580E-01  1.00935574E-03  2.15903524E-03
2.60151650E-01  1.68390389E-02  2.17416666E-03
2.60329720E-01  8.38408325E-03  2.16072218E-03
2.60507790E-01  1.03175215E-02  2.16163323E-03
2.60685850E-01  5.91476337E-03  2.16537070E-03
2.60863920E-01  6.94200301E-03  2.14847039E-03
2.61041990E-01  5.56973582E-03  2.15421822E-03
2.61220060E-01  5.51916204E-03  2.15318667E-03
2.61398120E-01  5.53654825E-03  2.14679488E-03
2.61576190E-01  9.33121730E-03  2.15921149E-03
2.61754260E-01  9.93405844E-03  2.14978329E-03
2.61932330E-01  4.77139278E-04  2.14408628E-03
2.62110400E-01  7.45196598E-03  2.14150392E-03
2.62288460E-01  2.09375257E-04  2.13836330E-03
2.62466530E-01  4.56405630E-03  2.14364531E-03
2.62644600E-01  4.21949713E-03  2.14656055E-03
2.62822670E-01  -2.72325350E-03  2.12757377E-03
2.63000730E-01  3.64880442E-03  2.14977657E-03
2.63178800E-01  6.54563826E-03  2.12208312E-03
2.63356870E-01  4.02227685E-03  2.13499742E-03
2.63534940E-01  6.16460231E-03  2.14490124E-03
2.63713000E-01  5.04620823E-03  2.12802143E-03
2.63891070E-01  9.02703982E-03  2.13576070E-03
2.64069140E-01  5.51377603E-03  2.13738558E-03
2.64247210E-01  6.41708562E-03  2.11997347E-03
2.64425280E-01  1.25545028E-02  2.13589737E-03
2.64603340E-01  5.08693102E-03  2.12192125E-03
2.64781410E-01  4.44505389E-03  2.12995754E-03
2.64959480E-01  5.96766511E-03  2.12421132E-03
2.65137550E-01  6.66059681E-03  2.12046210E-03
2.65315610E-01  6.82787068E-03  2.11610061E-03
2.65493680E-01  8.01942587E-03  2.11373216E-03
2.65671750E-01  5.20125320E-03  2.09666763E-03
2.65849820E-01  5.35326029E-03  2.11223991E-03
2.66027880E-01  5.15791757E-03  2.10075191E-03
2.66205950E-01  1.00564057E-02  2.09500843E-03
2.66384020E-01  1.12096593E-02  2.09721658E-03
2.66562090E-01  3.85644187E-03  2.07998050E-03
2.66740150E-01  8.22705353E-03  2.09626807E-03
2.66918220E-01  1.09481729E-02  2.09765133E-03
2.67096290E-01  1.11277082E-02  2.08604627E-03
2.67274360E-01  6.39456129E-03  2.09042902E-03
2.67452430E-01  2.57488156E-03  2.08363775E-03
2.67630490E-01  3.62971473E-03  2.07312239E-03
2.67808560E-01  7.01605472E-03  2.08558046E-03
2.67986630E-01  2.37411376E-03  2.08158953E-03
2.68164700E-01  3.45799107E-03  2.07375207E-03
2.68342760E-01  7.12143499E-03  2.07781147E-03
2.68520830E-01  9.80400380E-03  2.06788775E-03
2.68698900E-01  9.38573012E-03  2.07807930E-03
2.68876970E-01  1.23082581E-02  2.07494937E-03
2.69055030E-01  9.84980094E-03  2.06643168E-03
2.69233100E-01  6.24691505E-03  2.06395692E-03
2.69411170E-01  1.36114419E-02  2.06764002E-03
2.69589240E-01  6.35168218E-03  2.05878764E-03
2.69767310E-01  5.01578397E-03  2.06835108E-03
2.69945370E-01  5.89406883E-03  2.05600514E-03
2.70123440E-01  2.29688705E-03  2.05874342E-03
2.70301510E-01  2.45566869E-03  2.06193064E-03
2.70479580E-01  5.03911601E-03  2.05989173E-03
2.70657640E-01  1.21052819E-02  2.06010465E-03
2.70835710E-01  4.09011966E-03  2.06340610E-03
2.71013780E-01  8.53519371E-03  2.04160380E-03
2.71191850E-01  3.60213188E-03  2.05412304E-03
2.71369910E-01  1.89365814E-03  2.04550739E-03
2.71547980E-01  6.14485174E-03  2.05127025E-03
2.71726050E-01  5.66904993E-03  2.05204107E-03
2.71904120E-01  4.71302278E-03  2.04590196E-03
2.72082190E-01  3.37799705E-03  2.05099386E-03
2.72260250E-01  9.31251445E-03  2.05510009E-03
2.72438320E-01  8.91334492E-03  2.04741528E-03
2.72616390E-01  2.42831340E-03  2.04886472E-03
2.72794460E-01  1.12029895E-02  2.04843584E-03
2.72972520E-01  7.76524215E-03  2.04928133E-03
2.73150590E-01  6.95385024E-03  2.04871206E-03
2.73328660E-01  6.18520379E-03  2.04589534E-03
2.73506730E-01  1.10783797E-02  2.04939196E-03
2.73684790E-01  7.38614822E-03  2.05148230E-03
2.73862860E-01  6.56690785E-03  2.03332781E-03
2.74040930E-01  9.01763686E-03  2.05167095E-03
2.74219000E-01  1.81622404E-03  2.04109700E-03
2.74397060E-01  5.22971463E-03  2.03289813E-03
2.74575130E-01  6.59187055E-03  2.05068466E-03
2.74753200E-01  6.01522291E-03  2.03813866E-03
2.74931270E-01  8.75907759E-03  2.04257068E-03
2.75109340E-01  6.30981152E-03  2.04738905E-03
2.75287400E-01  1.21851633E-02  2.03731749E-03
2.75465470E-01  3.46898624E-03  2.03977268E-03
2.75643540E-01  5.26547574E-03  2.04866793E-03
2.75821610E-01  5.14348894E-04  2.03262205E-03
2.75999670E-01  4.02037442E-03  2.04190527E-03
2.76177740E-01  7.07492717E-03  2.03489408E-03
2.76355810E-01  3.05638312E-03  2.03352815E-03
2.76533880E-01  1.95331032E-03  2.03848668E-03
2.76711940E-01  4.92415292E-03  2.02977575E-03
2.76890010E-01  5.85682493E-03  2.03006789E-03
2.77068080E-01  3.35638406E-03  2.04050897E-03
2.77246150E-01  3.56516963E-03  2.02593486E-03
2.77424220E-01  2.17264792E-03  2.02957781E-03
2.77602280E-01  5.88051143E-03  2.03359311E-03
2.77780350E-01  8.81444130E-03  2.02446244E-03
2.77958420E-01  9.49491753E-03  2.03298569E-03
2.78136490E-01  3.81029490E-03  2.03381326E-03
2.78314550E-01  8.54283874E-03  2.02662635E-03
2.78492620E-01  1.07840060E-02  2.03486649E-03
2.78670690E-01  2.56994635E-03  2.01998175E-03
2.78848760E-01  5.59069243E-03  2.02609827E-03
2.79026820E-01  5.72032941E-03  2.02965948E-03
2.79204890E-01  9.62701137E-03  2.02027804E-03
2.79382960E-01  2.71307455E-03  2.02290587E-03
2.79561030E-01  3.24000884E-04  2.02669715E-03
2.79739090E-01  7.17872727E-03  2.01897562E-03
2.79917160E-01  2.23414966E-03  2.02451032E-03
2.80095230E-01  2.13355777E-03  2.01890738E-03
2.80273300E-01  7.39457262E-03  2.03075323E-03
2.80451370E-01  8.90186813E-03  2.02614914E-03
2.80629430E-01  1.92507536E-03  2.02128043E-03
2.80807500E-01  5.61947702E-03  2.02792675E-03
2.80985570E-01  8.96554723E-03  2.02192956E-03
2.81163640E-01  5.23607858E-03  2.00807471E-03
2.81341700E-01  7.57109839E-03  2.02156877E-03
2.81519770E-01  1.72003467E-03  2.01312152E-03
2.81697840E-01  5.33417651E-03  2.02251207E-03
2.81875910E-01  8.81474009E-03  2.02314184E-03
2.82053970E-01  5.78522250E-03  2.00607659E-03
2.82232040E-01  7.20101110E-03  2.01364194E-03
2.82410110E-01  3.21900848E-03  2.02066500E-03
2.82588180E-01  1.00161692E-02  2.00980416E-03
2.82766250E-01  -2.11881848E-02  2.21978289E-03
2.82944310E-01  9.48213694E-04  2.01345108E-03
2.83122380E-01  8.46089352E-03  2.00626759E-03
2.83300450E-01  1.68262727E-03  2.01651282E-03
2.83478520E-01  4.65349024E-03  2.00369766E-03
2.83656580E-01  -2.85530396E-03  2.00742863E-03
2.83834650E-01  2.84696335E-03  2.01510280E-03
2.84012720E-01  3.24102272E-03  2.00273238E-03
2.84190790E-01  5.90624031E-03  2.00847970E-03
2.84368850E-01  3.69243910E-03  2.00719696E-03
2.84546920E-01  1.03587176E-02  2.00176503E-03
2.84724990E-01  -6.27610247E-04  2.00986175E-03
2.84903060E-01  7.48639498E-03  2.00248856E-03
2.85081130E-01  1.02022916E-02  2.01091570E-03
2.85259190E-01  6.89807007E-03  2.00978685E-03
2.85437260E-01  4.76897288E-03  2.00204332E-03
2.85615330E-01  8.51971443E-03  2.00285708E-03
2.85793400E-01  6.18614086E-03  2.01131140E-03
2.85971460E-01  4.40780971E-03  1.99980860E-03
2.86149530E-01  4.83993871E-03  2.01063939E-03
2.86327600E-01  1.39025597E-02  1.99495818E-03
2.86505670E-01  8.49081429E-03  1.99892142E-03
2.86683730E-01  1.97251904E-03  1.99597044E-03
2.86861800E-01  5.33535158E-03  1.99830182E-03
2.87039870E-01  9.55103695E-03  2.00799118E-03
2.87217940E-01  4.89346198E-03  2.00890139E-03
2.87396000E-01  6.65791776E-03  1.99114899E-03
2.87574070E-01  -2.01920543E-04  1.99449618E-03
2.87752140E-01  6.56606052E-03  1.99075329E-03
2.87930210E-01  4.25464589E-03  2.00245016E-03
2.88108280E-01  5.42270614E-03  2.00054743E-03
2.88286340E-01  1.04079891E-02  2.00241004E-03
2.88464410E-01  5.15177312E-03  1.99841411E-03
2.88642480E-01  2.53818599E-03  1.99693380E-03
2.88820550E-01  6.04635509E-03  2.00264516E-03
2.88998610E-01  9.23699749E-03  2.03794730E-03
2.89176680E-01  1.93501248E-03  2.05125381E-03
2.89354750E-01  2.67597469E-03  2.05181211E-03
2.89532820E-01  6.66352989E-03  2.07604342E-03
2.89710880E-01  5.96356145E-03  2.07891066E-03
2.89888950E-01  4.83627091E-04  2.07929914E-03
2.90067020E-01  2.76739158E-04  2.09416056E-03
2.90245090E-01  5.42031936E-03  2.09960901E-03
2.90423160E-01  3.63134955E-03  2.10496042E-03
2.90601220E-01  5.26561592E-03  2.12082853E-03
2.90779290E-01  8.66376466E-03  2.11716493E-03
2.90957360E-01  5.85748211E-03  2.11947784E-03
2.91135430E-01  -6.39059391E-04  2.13078895E-03
2.91313490E-01  4.71894381E-03  2.12692342E-03
2.91491560E-01  1.44087742E-02  2.14795049E-03
2.91669630E-01  7.01862303E-04  2.14349385E-03
2.91847700E-01  6.44052795E-03  2.14969303E-03
2.92025760E-01  2.94548498E-03  2.15473382E-03
2.92203830E-01  5.36891667E-03  2.14388111E-03
2.92381900E-01  9.17982227E-03  2.16484560E-03
2.92559970E-01  6.61794151E-03  2.17568499E-03
2.92738040E-01  3.11790656E-03  2.15458525E-03
2.92916100E-01  1.55665209E-03  2.16077722E-03
2.93094170E-01  1.25670294E-02  2.15989833E-03
2.93272240E-01  9.33983645E-03  2.16990384E-03
2.93450310E-01  3.67723369E-03  2.17740405E-03
2.93628370E-01  5.21459640E-04  2.16656011E-03
2.93806440E-01  5.11841555E-03  2.17738489E-03
2.93984510E-01  8.71998069E-03  2.18200247E-03
2.94162580E-01  6.61128319E-03  2.16842718E-03
2.94340640E-01  4.22158774E-04  2.17887510E-03
2.94518710E-01  4.15974453E-03  2.18140296E-03
2.94696780E-01  3.52116434E-03  2.18097715E-03
2.94874850E-01  4.26442610E-03  2.19214655E-03
2.95052910E-01  3.44904799E-03  2.17972986E-03
2.95230980E-01  7.11324943E-03  2.18223330E-03
2.95409050E-01  3.13961285E-03  2.18326685E-03
2.95587120E-01  2.27842441E-03  2.17520895E-03
2.95765190E-01  1.29897182E-03  2.18358509E-03
2.95943250E-01  8.47188082E-03  2.20176194E-03
2.96121320E-01  3.64478036E-03  2.18216656E-03
2.96299390E-01  7.82587662E-03  2.19364266E-03
2.96477460E-01  1.09390051E-02  2.18400205E-03
2.96655520E-01  5.43095037E-03  2.19024555E-03
2.96833590E-01  7.83700499E-03  2.20606442E-03
2.97011660E-01  4.95128204E-03  2.19249345E-03
2.97189730E-01  1.13312163E-03  2.19505079E-03
2.97367790E-01  8.13139697E-05  2.20133596E-03
2.97545860E-01  1.16314948E-03  2.18479274E-03
2.97723930E-01  7.97160323E-03  2.20855393E-03
2.97902000E-01  7.81766382E-04  2.19774650E-03
2.98080070E-01  7.54617828E-03  2.20149481E-03
2.98258130E-01  1.17947521E-02  2.20729863E-03
2.98436200E-01  9.32728990E-03  2.19697085E-03
2.98614270E-01  2.49187952E-03  2.20417962E-03
2.98792340E-01  -1.34648357E-03  2.21366765E-03
2.98970400E-01  3.06564713E-03  2.20370408E-03
2.99148470E-01  3.93408685E-03  2.21369590E-03
2.99326540E-01  1.77589050E-03  2.20910454E-03
2.99504610E-01  7.89516309E-03  2.20405596E-03
2.99682670E-01  -1.38768631E-03  2.21211413E-03
2.99860740E-01  1.01902813E-02  2.21162345E-03
3.00038810E-01  6.33069682E-03  2.21394575E-03
3.00216880E-01  8.56424115E-03  2.22522191E-03
3.00394940E-01  3.22714429E-04  2.21234975E-03
3.00573010E-01  1.05794263E-02  2.22620060E-03
3.00751080E-01  5.72719376E-03  2.22384865E-03
3.00929150E-01  -1.27367072E-03  2.20119073E-03
3.01107220E-01  2.80100603E-03  2.22133533E-03
3.01285280E-01  5.08498842E-03  2.21520023E-03
3.01463350E-01  -3.01277718E-03  2.20905574E-03
3.01641420E-01  2.68413817E-03  2.22093076E-03
3.01819490E-01  -1.10461996E-03  2.21076449E-03
3.01997550E-01  6.16488420E-03  2.22092309E-03
3.02175620E-01  7.37833485E-05  2.22489602E-03
3.02353690E-01  1.93065093E-03  2.21923515E-03
3.02531760E-01  6.13699214E-03  2.22355224E-03
3.02709820E-01  1.02407431E-03  2.22636205E-03
3.02887890E-01  3.32334431E-03  2.21655476E-03
3.03065960E-01  -3.89944798E-03  2.22217686E-03
3.03244030E-01  4.59597981E-04  2.22661081E-03
3.03422100E-01  2.82139257E-03  2.22557735E-03
3.03600160E-01  4.80245557E-03  2.23615319E-03
3.03778230E-01  1.41492713E-02  2.22745862E-03
3.03956300E-01  7.60068927E-03  2.22697648E-03
3.04134370E-01  4.19607688E-03  2.23762505E-03
3.04312430E-01  6.10216694E-03  2.22469941E-03
3.04490500E-01  5.00357938E-03  2.23142476E-03
3.04668570E-01  1.94945525E-03  2.23100363E-03
3.04846640E-01  2.77709765E-03  2.22989362E-03
3.05024700E-01  6.60844083E-03  2.23868440E-03
3.05202770E-01  9.07221581E-04  2.22376050E-03
3.05380840E-01  6.44339242E-03  2.24033617E-03
3.05558910E-01  9.02031208E-03  2.24515233E-03
3.05736980E-01  1.31209847E-02  2.22715948E-03
3.05915040E-01  1.28744180E-02  2.24722375E-03
3.06093110E-01  8.37787386E-03  2.24011314E-03
3.06271180E-01  1.79403953E-03  2.23149984E-03
3.06449250E-01  2.55095278E-03  2.24394560E-03
3.06627310E-01  -9.14298475E-04  2.24404931E-03
3.06805380E-01  1.28696523E-02  2.24057274E-03
3.06983450E-01  -6.88882784E-05  2.24701336E-03
3.07161520E-01  8.14384828E-04  2.23750496E-03
3.07339580E-01  -7.68725112E-04  2.23460089E-03
3.07517650E-01  1.22530587E-04  2.24532652E-03
3.07695720E-01  6.19158837E-03  2.23810917E-03
3.07873790E-01  5.46062379E-03  2.24578731E-03
3.08051850E-01  -6.53144636E-04  2.23384526E-03
3.08229920E-01  4.00395747E-03  2.24900278E-03
3.08407990E-01  9.81209519E-03  2.24727537E-03
3.08586060E-01  2.81505046E-03  2.23731194E-03
3.08764130E-01  6.60211146E-04  2.24461041E-03
3.08942190E-01  5.70605016E-03  2.24919352E-03
3.09120260E-01  6.80057876E-03  2.24293425E-03
3.09298330E-01  4.16355830E-05  2.25400563E-03
3.09476400E-01  7.17111735E-03  2.24104638E-03
3.09654460E-01  5.64015766E-03  2.25013651E-03
3.09832530E-01  3.04984296E-03  2.25930350E-03
3.10010600E-01  1.13520799E-02  2.24112616E-03
3.10188670E-01  9.24156837E-03  2.25825450E-03
3.10366730E-01  1.15765056E-03  2.26034937E-03
3.10544800E-01  4.47424778E-03  2.24327922E-03
3.10722870E-01  8.02401372E-03  2.25508562E-03
3.10900940E-01  1.68551336E-03  2.25010578E-03
3.11079010E-01  2.88677262E-03  2.24471973E-03
3.11257070E-01  9.15532017E-05  2.25868515E-03
3.11435140E-01  1.32427764E-02  2.25301639E-03
3.11613210E-01  -5.39241153E-03  2.25018422E-03
3.11791280E-01  5.31186476E-03  2.26416999E-03
3.11969340E-01  -7.00705879E-04  2.24316463E-03
3.12147410E-01  5.81947515E-03  2.26252074E-03
3.12325480E-01  3.50710020E-03  2.26300701E-03
3.12503550E-01  5.48746864E-03  2.25087613E-03
3.12681610E-01  5.57757585E-03  2.26782841E-03
3.12859680E-01  1.55171725E-03  2.25971148E-03
3.13037750E-01  -6.50371926E-04  2.25815691E-03
3.13215820E-01  -3.85461896E-03  2.25310567E-03
3.13393890E-01  3.33084246E-03  2.25771619E-03
3.13571950E-01  9.69658473E-03  2.26442555E-03
3.13750020E-01  4.08671739E-03  2.26609447E-03
3.13928090E-01  3.83870779E-03  2.25329558E-03
3.14106160E-01  6.24607626E-03  2.26720943E-03
3.14284220E-01  3.75004951E-03  2.25798991E-03
3.14462290E-01  1.84719348E-03  2.25720505E-03
3.14640360E-01  5.99744021E-03  2.26744771E-03
3.14818430E-01  7.65125012E-03  2.25695246E-03
3.14996490E-01  3.97372382E-03  2.26145028E-03
3.15174560E-01  3.89143384E-03  2.26942737E-03
3.15352630E-01  5.49137256E-03  2.25297156E-03
3.15530700E-01  3.26126193E-03  2.26465827E-03
3.15708760E-01  4.00383704E-03  2.26940369E-03
3.15886830E-01  7.50837316E-03  2.26047139E-03
3.16064900E-01  7.24981556E-03  2.27468062E-03
3.16242970E-01  7.68153577E-03  2.26278305E-03
3.16421040E-01  8.34074220E-04  2.25869556E-03
3.16599100E-01  5.00671704E-03  2.27325279E-03
3.16777170E-01  6.36085567E-03  2.26509218E-03
3.16955240E-01  2.51393799E-03  2.27362583E-03
3.17133310E-01  5.68489815E-03  2.28060539E-03
3.17311370E-01  5.72163111E-03  2.25421286E-03
3.17489440E-01  -1.33703587E-03  2.27388925E-03
3.17667510E-01  9.81440727E-03  2.26442745E-03
3.17845580E-01  5.54392529E-04  2.27839855E-03
3.18023640E-01  2.86127033E-04  2.27276990E-03
3.18201710E-01  -2.59847192E-03  2.26344533E-03
3.18379780E-01  6.55539886E-04  2.27242616E-03
3.18557850E-01  4.44628122E-03  2.28562852E-03
3.18735920E-01  2.70580613E-03  2.25818836E-03
3.18913980E-01  5.76610582E-03  2.29268817E-03
3.19092050E-01  9.46410259E-03  2.27511906E-03
3.19270120E-01  8.36396286E-03  2.26536190E-03
3.19448190E-01  3.28334953E-03  2.28183518E-03
3.19626250E-01  6.14815746E-03  2.26784935E-03
3.19804320E-01  7.36553335E-03  2.26984738E-03
3.19982390E-01  2.43537913E-03  2.28787952E-03
3.20160460E-01  3.80439906E-03  2.26382454E-03
3.20338520E-01  4.80433713E-03  2.28281025E-03
3.20516590E-01  5.02319429E-03  2.27589874E-03
3.20694660E-01  3.84938786E-03  2.27283391E-03
3.20872730E-01  -3.07585590E-05  2.27802738E-03
3.21050790E-01  2.91281563E-03  2.27630296E-03
3.21228860E-01  8.50610647E-03  2.27864202E-03
3.21406930E-01  -2.82080461E-03  2.28904172E-03
3.21585000E-01  9.31153474E-05  2.26612809E-03
3.21763070E-01  4.46920399E-03  2.27941090E-03
3.21941130E-01  8.20102088E-03  2.28653105E-03
3.22119200E-01  9.79804446E-03  2.27726816E-03
3.22297270E-01  9.40143125E-04  2.27741361E-03
3.22475340E-01  -6.08927936E-03  2.27456459E-03
3.22653400E-01  4.09489777E-03  2.27293331E-03
3.22831470E-01  7.37421074E-03  2.29098491E-03
3.23009540E-01  4.58671738E-03  2.27863952E-03
3.23187610E-01  2.75743832E-03  2.28602129E-03
3.23365670E-01  8.52229790E-04  2.28449935E-03
3.23543740E-01  6.92616031E-03  2.27562584E-03
3.23721810E-01  1.78021455E-03  2.27972774E-03
3.23899880E-01  3.01685431E-03  2.28571377E-03
3.24077950E-01  4.75721964E-03  2.27079374E-03
3.24256010E-01  8.46290870E-03  2.28762998E-03
3.24434080E-01  -2.49646303E-03  2.26983048E-03
3.24612150E-01  5.64492665E-03  2.27828866E-03
3.24790220E-01  -4.86121286E-04  2.27415082E-03
3.24968280E-01  6.67062462E-03  2.27542798E-03
3.25146350E-01  1.31697149E-03  2.28307637E-03
3.25324420E-01  6.46148109E-04  2.27846719E-03
3.25502490E-01  -1.03335523E-03  2.26101559E-03
3.25680550E-01  4.65292761E-03  2.27730004E-03
3.25858620E-01  1.09394022E-02  2.26363204E-03
3.26036690E-01  3.60658466E-03  2.26757653E-03
3.26214760E-01  1.89190707E-03  2.27676542E-03
3.26392830E-01  8.20340224E-03  2.25943975E-03
3.26570890E-01  9.96431095E-03  2.27062767E-03
3.26748960E-01  2.24723168E-04  2.28115319E-03
3.26927030E-01  3.15386377E-03  2.24709587E-03
3.27105100E-01  -3.62593098E-04  2.27172699E-03
3.27283160E-01  -6.03531942E-04  2.26878882E-03
3.27461230E-01  6.14616020E-03  2.26441064E-03
3.27639300E-01  8.76987643E-03  2.28559998E-03
3.27817370E-01  4.82697758E-03  2.26536957E-03
3.27995430E-01  8.38285093E-03  2.26743380E-03
3.28173500E-01  6.42083257E-03  2.27770383E-03
3.28351570E-01  4.14871192E-03  2.26332657E-03
3.28529640E-01  4.38051485E-04  2.27801908E-03
3.28707700E-01  -4.25300505E-03  2.27600477E-03
3.28885770E-01  6.52348947E-03  2.26670922E-03
3.29063840E-01  5.96603054E-03  2.27746434E-03
3.29241910E-01  -4.18510496E-03  2.26529947E-03
3.29419980E-01  2.25466568E-03  2.27506376E-03
3.29598040E-01  3.85813736E-03  2.27967337E-03
3.29776110E-01  1.05012793E-03  2.27077753E-03
3.29954180E-01  1.04940464E-02  2.27424865E-03
3.30132250E-01  1.74151822E-03  2.28178633E-03
3.30310310E-01  4.89378899E-03  2.26262503E-03
3.30488380E-01  9.62684718E-03  2.29196249E-03
3.30666450E-01  1.13720704E-02  2.27947153E-03
3.30844520E-01  3.83668842E-03  2.27827335E-03
3.31022580E-01  3.93044708E-03  2.27992878E-03
3.31200650E-01  1.05612079E-03  2.27187645E-03
3.31378720E-01  1.51587527E-03  2.28087575E-03
3.31556790E-01  4.30883102E-03  2.28429456E-03
3.31734860E-01  6.02495431E-03  2.26817926E-03
3.31912920E-01  7.03702443E-04  2.28210986E-03
3.32090990E-01  5.71061993E-03  2.27146699E-03
3.32269060E-01  6.47698096E-03  2.28036319E-03
3.32447130E-01  1.60257712E-03  2.27115051E-03
3.32625190E-01  2.55224211E-03  2.28134129E-03
3.32803260E-01  -1.55116699E-03  2.27480414E-03
3.32981330E-01  4.72488777E-03  2.29292235E-03
3.33159400E-01  3.26414933E-03  2.26618725E-03
3.33337460E-01  6.02179881E-03  2.28312906E-03
3.33515530E-01  1.51467962E-03  2.26819975E-03
3.33693600E-01  -2.65830614E-03  2.28085413E-03
3.33871670E-01  1.01983434E-02  2.28951940E-03
3.34049740E-01  4.86957086E-03  2.28273636E-03
3.34227800E-01  5.21542080E-03  2.27324383E-03
3.34405870E-01  7.54410062E-03  2.29803470E-03
3.34583940E-01  7.72307497E-03  2.27601105E-03
3.34762010E-01  7.40087020E-03  2.29032948E-03
3.34940070E-01  5.31612352E-04  2.29555952E-03
3.35118140E-01  4.96959998E-03  2.27516835E-03
3.35296210E-01  5.46525819E-03  2.28271679E-03
3.35474280E-01  -5.05995908E-03  2.28293458E-03
3.35652340E-01  6.61978009E-03  2.27503672E-03
3.35830410E-01  1.02686425E-03  2.29204887E-03
3.36008480E-01  5.63192536E-03  2.28081842E-03
3.36186550E-01  1.03881610E-03  2.28667349E-03
3.36364610E-01  3.45025964E-03  2.29185868E-03
3.36542680E-01  4.42718924E-03  2.27616047E-03
3.36720750E-01  4.64266389E-03  2.29052743E-03
3.36898820E-01  7.21982290E-03  2.29418226E-03
3.37076890E-01  -2.37648228E-03  2.28371852E-03
3.37254950E-01  4.74720246E-03  2.29316949E-03
3.37433020E-01  9.18161321E-03  2.28335067E-03
3.37611090E-01  9.80655656E-03  2.28994728E-03
3.37789160E-01  1.19790649E-03  2.29468575E-03
3.37967220E-01  -5.45530763E-03  2.27587954E-03
3.38145290E-01  -1.04072454E-03  2.28864393E-03
3.38323360E-01  -2.75285049E-03  2.28712359E-03
3.38501430E-01  2.44134606E-03  2.28026912E-03
3.38679490E-01  7.21967055E-03  2.29432397E-03
3.38857560E-01  4.48121300E-03  2.28445868E-03
3.39035630E-01  9.82077508E-03  2.29228140E-03
3.39213700E-01  6.18709400E-03  2.29725311E-03
3.39391770E-01  2.58999005E-03  2.28500831E-03
3.39569830E-01  -8.54001136E-04  2.28804130E-03
3.39747900E-01  3.51572613E-03  2.29141957E-03
3.39925970E-01  8.48555681E-03  2.28062552E-03
3.40104040E-01  1.14097039E-02  2.29299427E-03
3.40282100E-01  6.26469678E-03  2.28418558E-03
3.40460170E-01  5.54790242E-03  2.28613642E-03
3.40638240E-01  7.30282608E-03  2.29772231E-03
3.40816310E-01  7.40204052E-03  2.28738195E-03
3.40994370E-01  4.88876521E-03  2.29880612E-03
3.41172440E-01  6.01402098E-03  2.30597402E-03
3.41350510E-01  -2.16298013E-04  2.27642700E-03
3.41528580E-01  -8.01967696E-04  2.29501771E-03
3.41706640E-01  1.74041132E-03  2.29617477E-03
3.41884710E-01  3.74472306E-03  2.29181537E-03
3.42062780E-01  9.91923137E-04  2.30290179E-03
3.42240850E-01  7.56718574E-03  2.28762734E-03
3.42418920E-01  4.05141232E-03  2.29271194E-03
3.42596980E-01  8.64871969E-03  2.30794454E-03
3.42775050E-01  1.14428973E-02  2.28730570E-03
3.42953120E-01  5.75619585E-03  2.29642299E-03
3.43131190E-01  2.73759160E-03  2.30321320E-03
3.43309250E-01  1.16494289E-04  2.28808535E-03
3.43487320E-01  3.61622748E-03  2.30442326E-03
3.43665390E-01  3.54517537E-03  2.29127285E-03
3.43843460E-01  6.85977757E-03  2.31053823E-03
3.44021520E-01  4.01923544E-03  2.30862661E-03
3.44199590E-01  6.25915908E-03  2.28985363E-03
3.44377660E-01  3.67471599E-03  2.30245329E-03
3.44555730E-01  6.17868520E-03  2.30374491E-03
3.44733800E-01  3.13940987E-03  2.28484294E-03
3.44911860E-01  -1.60274724E-03  2.29887656E-03
3.45089930E-01  9.12490010E-03  2.29368720E-03
3.45268000E-01  3.23298939E-03  2.30050339E-03
3.45446070E-01  2.73936423E-03  2.30059454E-03
3.45624130E-01  8.40251950E-03  2.29306297E-03
3.45802200E-01  2.16192306E-03  2.30210653E-03
3.45980270E-01  5.57577341E-03  2.30573534E-03
3.46158340E-01  1.11155166E-02  2.29035312E-03
3.46336400E-01  -3.39610257E-03  2.30725417E-03
3.46514470E-01  3.02015067E-03  2.29370908E-03
3.46692540E-01  5.03834685E-03  2.30847512E-03
3.46870610E-01  4.80581907E-03  2.30182768E-03
3.47048680E-01  2.44798966E-03  2.29690648E-03
3.47226740E-01  3.38655223E-03  2.30531734E-03
3.47404810E-01  5.08923008E-03  2.30973281E-03
3.47582880E-01  8.35855488E-03  2.30390727E-03
3.47760950E-01  7.84314269E-03  2.30376004E-03
3.47939010E-01  2.68360348E-03  2.29264253E-03
3.48117080E-01  3.34759546E-03  2.33915926E-03
3.48295150E-01  4.25521435E-03  2.37731498E-03
3.48473220E-01  -4.31030430E-03  2.39494210E-03
3.48651280E-01  7.17283942E-03  2.42547643E-03
3.48829350E-01  2.03158641E-04  2.44760056E-03
3.49007420E-01  -3.78732086E-03  2.44939214E-03
3.49185490E-01  3.98127334E-03  2.46855067E-03
3.49363550E-01  1.99345358E-03  2.49691070E-03
3.49541620E-01  7.88408832E-03  2.49967796E-03
3.49719690E-01  -2.26302186E-03  2.53627064E-03
3.49897760E-01  3.76432099E-03  2.52113062E-03
3.50075830E-01  -2.51354911E-04  2.54118279E-03
3.50253890E-01  3.26902271E-03  2.55697787E-03
3.50431960E-01  1.38070838E-02  2.57416472E-03
3.50610030E-01  -1.73799233E-03  2.58296429E-03
3.50788100E-01  5.41744835E-03  2.60451879E-03
3.50966160E-01  6.37592013E-03  2.60817671E-03
3.51144230E-01  4.28615097E-03  2.61842122E-03
3.51322300E-01  1.60786381E-03  2.63045468E-03
3.51500370E-01  -1.48544978E-03  2.63967506E-03
3.51678430E-01  -3.31143079E-03  2.63814202E-03
3.51856500E-01  -2.88690166E-04  2.66610082E-03
3.52034570E-01  1.79155798E-02  2.67663094E-03
3.52212640E-01  -4.14665197E-03  2.67975962E-03
3.52390710E-01  4.66077338E-04  2.68099699E-03
3.52568770E-01  -1.97994503E-03  2.69052686E-03
3.52746840E-01  1.78678458E-03  2.70984050E-03
3.52924910E-01  1.21003729E-02  2.73296480E-03
3.53102980E-01  5.01889636E-03  2.71689278E-03
3.53281040E-01  3.72473682E-03  2.75157191E-03
3.53459110E-01  6.04681510E-03  2.74294942E-03
3.53637180E-01  4.43263251E-04  2.76654958E-03
3.53815250E-01  1.02777509E-02  2.77085138E-03
3.53993310E-01  -3.36836512E-03  2.78914995E-03
3.54171380E-01  -2.66509656E-03  2.78025368E-03
3.54349450E-01  5.73401470E-03  2.80349083E-03
3.54527520E-01  4.56651434E-03  2.80057731E-03
3.54705580E-01  2.06132490E-03  2.81941823E-03
3.54883650E-01  -1.24528102E-03  2.82508735E-03
3.55061720E-01  5.06813356E-03  2.84485765E-03
3.55239790E-01  6.10002832E-03  2.84465467E-03
3.55417860E-01  1.38277377E-02  2.84439367E-03
3.55595920E-01  1.25111497E-03  2.88463008E-03
3.55773990E-01  -2.57614462E-03  2.87582652E-03
3.55952060E-01  -7.19623426E-03  2.89053921E-03
3.56130130E-01  3.28017971E-03  2.90328475E-03
3.56308190E-01  1.14946729E-04  2.89053187E-03
3.56486260E-01  -3.05726809E-03  2.92273404E-03
3.56664330E-01  5.19553139E-03  2.92316213E-03
3.56842400E-01  8.19113272E-03  2.95145337E-03
3.57020460E-01  6.99063833E-03  2.94812440E-03
3.57198530E-01  -2.59542813E-03  2.95234871E-03
3.57376600E-01  4.61000278E-03  2.95747990E-03
3.57554670E-01  -9.34167576E-04  2.98363003E-03
3.57732740E-01  7.42961102E-03  2.99282774E-03
3.57910800E-01  2.47307246E-03  3.00601693E-03
3.58088870E-01  2.77562438E-04  2.99930907E-03
3.58266940E-01  3.45071801E-03  3.01486397E-03
3.58445010E-01  4.62852862E-03  3.03185613E-03
3.58623070E-01  5.76008116E-03  3.02339569E-03
3.58801140E-01  2.49068721E-03  3.05159337E-03
3.58979210E-01  3.41060892E-03  3.07493628E-03
3.59157280E-01  2.85845880E-03  3.05644228E-03
3.59335340E-01  -8.18400990E-03  3.08122541E-03
3.59513410E-01  2.75850037E-03  3.06704591E-03
3.59691480E-01  9.49137682E-04  3.10476715E-03
3.59869550E-01  7.44857202E-03  3.12095935E-03
3.60047620E-01  3.73472034E-04  3.10084977E-03
3.60225680E-01  -2.34416405E-05  3.12625478E-03
3.60403750E-01  -1.41271299E-03  3.11437548E-03
3.60581820E-01  3.99233496E-03  3.12766888E-03
3.60759890E-01  6.83438284E-03  3.15204488E-03
3.60937950E-01  1.12031433E-02  3.13608738E-03
3.61116020E-01  8.96287794E-03  3.16874036E-03
3.61294090E-01  1.03410542E-03  3.16624165E-03
3.61472160E-01  8.46840044E-03  3.13075327E-03
3.61650220E-01  -1.99509337E-03  3.15888780E-03
3.61828290E-01  -9.42749762E-04  3.18113860E-03
3.62006360E-01  7.64561906E-03  3.14564714E-03
3.62184430E-01  1.19194153E-03  3.19295409E-03
3.62362490E-01  5.67139391E-03  3.15263550E-03
3.62540560E-01  -5.11034350E-03  3.16756028E-03
3.62718630E-01  5.21046156E-03  3.20836236E-03
3.62896700E-01  4.25695554E-03  3.16473624E-03
3.63074770E-01  2.48346101E-03  3.20599594E-03
3.63252830E-01  7.71763550E-04  3.22526890E-03
3.63430900E-01  1.26659741E-03  3.18208304E-03
3.63608970E-01  7.42460959E-03  3.22518344E-03
3.63787040E-01  1.62214349E-04  3.20871562E-03
3.63965100E-01  6.15015895E-03  3.21556133E-03
3.64143170E-01  -6.62780115E-03  3.25154061E-03
3.64321240E-01  -2.51617019E-03  3.22925219E-03
3.64499310E-01  3.56440624E-03  3.23135662E-03
3.64677370E-01  -5.88638854E-03  3.23620772E-03
3.64855440E-01  9.41374929E-03  3.21855035E-03
3.65033510E-01  1.63615962E-04  3.27610507E-03
3.65211580E-01  4.56017348E-03  3.27720633E-03
3.65389650E-01  -1.30262597E-03  3.23861947E-03
3.65567710E-01  6.08285256E-03  3.27291916E-03
3.65745780E-01  -1.11471019E-03  3.25353272E-03
3.65923850E-01  5.23214378E-04  3.28617446E-03
3.66101920E-01  7.15798649E-03  3.32138812E-03
3.66279980E-01  9.43210514E-03  3.26865968E-03
3.66458050E-01  6.46956361E-03  3.31564999E-03
3.66636120E-01  1.93688636E-03  3.31854642E-03
3.66814190E-01  1.40586195E-04  3.27212418E-03
3.66992250E-01  1.84516783E-03  3.31561504E-03
3.67170320E-01  -2.50766624E-03  3.29853197E-03
3.67348390E-01  7.33986914E-03  3.33035325E-03
3.67526460E-01  4.62224830E-04  3.34761120E-03
3.67704530E-01  -1.43065620E-03  3.31137326E-03
3.67882590E-01  -9.75751242E-04  3.33443739E-03
3.68060660E-01  1.18941759E-02  3.37704302E-03
3.68238730E-01  5.69643149E-03  3.33063802E-03
3.68416800E-01  -2.97221400E-03  3.37755427E-03
3.68594860E-01  1.23037557E-02  3.34468496E-03
3.68772930E-01  2.20045990E-03  3.35011332E-03
3.68951000E-01  5.47455678E-03  3.37968199E-03
3.69129070E-01  7.32823877E-03  3.35951199E-03
3.69307130E-01  6.51456073E-03  3.40276948E-03
3.69485200E-01  2.41323019E-03  3.41297211E-03
3.69663270E-01  1.04408361E-02  3.35478710E-03
3.69841340E-01  5.28235491E-03  3.41706646E-03
3.70019400E-01  -1.38651254E-03  3.40389833E-03
3.70197470E-01  1.31297583E-04  3.38942303E-03
3.70375540E-01  2.14377242E-03  3.43932179E-03
3.70553610E-01  -2.01453515E-03  3.38556072E-03
3.70731680E-01  3.77125970E-03  3.42284334E-03
3.70909740E-01  4.68031863E-03  3.46039962E-03
3.71087810E-01  -4.80381525E-03  3.39295291E-03
3.71265880E-01  -3.28411338E-04  3.45208646E-03
3.71443950E-01  1.34458919E-02  3.47162097E-03
3.71622010E-01  3.02919048E-05  3.43364729E-03
3.71800080E-01  1.69805306E-03  3.46357793E-03
3.71978150E-01  -4.01031373E-03  3.43823098E-03
3.72156220E-01  1.11771404E-02  3.45417648E-03
3.72334280E-01  3.02835129E-03  3.50940137E-03
3.72512350E-01  7.73756621E-03  3.46042737E-03
3.72690420E-01  -6.90768153E-03  3.48644430E-03
3.72868490E-01  1.50374037E-02  3.51282568E-03
3.73046560E-01  8.39957237E-03  3.45311579E-03
3.73224620E-01  -1.19618105E-03  3.52495740E-03
3.73402690E-01  2.21370868E-03  3.49861728E-03
3.73580760E-01  4.31369688E-03  3.53082863E-03
3.73758830E-01  -6.83196866E-04  3.55493666E-03
3.73936890E-01  6.60960529E-03  3.47762009E-03
3.74114960E-01  -4.94443922E-03  3.52394916E-03
3.74293030E-01  6.87320207E-03  3.57922980E-03
3.74471100E-01  4.72783632E-03  3.50735819E-03
3.74649160E-01  -2.39719843E-03  3.55901812E-03
3.74827230E-01  7.02452025E-03  3.53656340E-03
3.75005300E-01  2.70441092E-03  3.55317031E-03
3.75183370E-01  -3.92380014E-03  3.58600508E-03
3.75361430E-01  9.94966642E-03  3.55050351E-03
3.75539500E-01  8.96576080E-03  3.58945416E-03
3.75717570E-01  2.99486380E-04  3.62178012E-03
3.75895640E-01  8.47525626E-03  3.54954709E-03
3.76073710E-01  -2.34019825E-03  3.59377180E-03
3.76251770E-01  3.59788932E-03  3.57949730E-03
3.76429840E-01  1.80368036E-03  3.59143423E-03
3.76607910E-01  6.45385247E-03  3.64688486E-03
3.76785980E-01  -5.77239843E-05  3.57387504E-03
3.76964040E-01  3.54912812E-03  3.61151725E-03
3.77142110E-01  4.84649934E-04  3.66416622E-03
3.77320180E-01  1.15909337E-02  3.60659412E-03
3.77498250E-01  4.13362623E-03  3.65962383E-03
3.77676310E-01  -1.03960630E-03  3.66606502E-03
3.77854380E-01  7.61090102E-03  3.62621016E-03
3.78032450E-01  7.61953082E-03  3.65600478E-03
3.78210520E-01  7.30490951E-03  3.64672634E-03
3.78388590E-01  1.45175282E-02  3.67890418E-03
3.78566650E-01  2.05184865E-03  3.70162553E-03
3.78744720E-01  3.10859021E-03  3.64559578E-03
3.78922790E-01  1.21267880E-02  3.69960630E-03
3.79100860E-01  2.01077754E-02  3.70731452E-03
3.79278920E-01  -9.39200207E-04  3.66112953E-03
3.79456990E-01  9.64117363E-03  3.73028158E-03
3.79635060E-01  5.77167112E-03  3.69303400E-03
3.79813130E-01  6.36196463E-03  3.71838415E-03
3.79991190E-01  5.10283406E-03  3.74888044E-03
3.80169260E-01  1.44894467E-02  3.66022927E-03
3.80347330E-01  1.06478978E-02  3.72033153E-03
3.80525400E-01  3.68482390E-04  3.75702656E-03
3.80703470E-01  5.19189876E-03  3.68481756E-03
3.80881530E-01  -5.66941667E-03  3.75524181E-03
3.81059600E-01  -8.24055793E-04  3.69695978E-03
3.81237670E-01  -2.80635081E-03  3.68970269E-03
3.81415740E-01  -7.83286138E-04  3.74865983E-03
3.81593800E-01  1.27626230E-02  3.70493903E-03
3.81771870E-01  6.09545738E-03  3.76203672E-03
3.81949940E-01  6.95254028E-03  3.78594016E-03
3.82128010E-01  -3.40796888E-03  3.66964091E-03
3.82306070E-01  4.47931808E-03  3.73377452E-03
3.82484140E-01  6.09351420E-03  3.74856048E-03
3.82662210E-01  6.87147086E-03  3.72884307E-03
3.82840280E-01  -4.70643959E-03  3.76193048E-03
3.83018340E-01  1.26268099E-02  3.72331337E-03
3.83196410E-01  1.14898299E-02  3.73770532E-03
3.83374480E-01  7.10856439E-03  3.78418255E-03
3.83552550E-01  3.47057654E-03  3.70239325E-03
3.83730620E-01  -3.07668360E-03  3.75719718E-03
3.83908680E-01  4.60409995E-03  3.75452837E-03
3.84086750E-01  -7.31412761E-03  3.73397831E-03
3.84264820E-01  1.16276723E-02  3.78254423E-03
3.84442890E-01  3.80121679E-03  3.74139729E-03
3.84620950E-01  -4.23234274E-03  3.77671558E-03
3.84799020E-01  8.47322663E-03  3.80522564E-03
3.84977090E-01  1.38676808E-03  3.75023671E-03
3.85155160E-01  -3.66520597E-03  3.82485182E-03
3.85333220E-01  -3.41658592E-03  3.78195377E-03
3.85511290E-01  2.79552270E-03  3.77589769E-03
3.85689360E-01  5.70826505E-03  3.84762059E-03
3.85867430E-01  4.49873633E-03  3.80055490E-03
3.86045500E-01  1.23531339E-03  3.83208687E-03
3.86223560E-01  -3.23224566E-03  3.84473373E-03
3.86401630E-01  8.98850276E-03  3.78752196E-03
3.86579700E-01  6.24821548E-03  3.85885626E-03
3.86757770E-01  1.24505909E-02  3.88072833E-03
3.86935830E-01  -2.79922030E-04  3.80649565E-03
3.87113900E-01  2.12977455E-03  3.89755811E-03
3.87291970E-01  5.72491660E-03  3.83879911E-03
3.87470040E-01  9.85935540E-03  3.84950077E-03
3.87648100E-01  -1.22535284E-03  3.93889712E-03
3.87826170E-01  7.83051042E-03  3.82747924E-03
3.88004240E-01  8.70447885E-03  3.89871424E-03
3.88182310E-01  -7.27210167E-03  3.95740759E-03
3.88360380E-01  4.03679378E-03  3.83321746E-03
3.88538440E-01  -5.35816809E-04  3.92216171E-03
3.88716510E-01  1.98398838E-02  3.91971431E-03
3.88894580E-01  5.42526879E-03  3.93511044E-03
3.89072650E-01  1.70400023E-02  3.94853201E-03
3.89250710E-01  6.38300926E-03  3.92713247E-03
3.89428780E-01  2.86816876E-03  3.93926778E-03
3.89606850E-01  1.73897395E-02  3.99868147E-03
3.89784920E-01  1.50710572E-02  3.91306129E-03
3.89962980E-01  4.21378630E-03  3.95981914E-03
3.90141050E-01  -3.96089020E-03  3.95635877E-03
3.90319120E-01  3.37527170E-03  3.97597936E-03
3.90497190E-01  7.42000848E-04  4.02641253E-03
3.90675250E-01  6.13983319E-03  3.96343156E-03
3.90853320E-01  1.32848115E-02  4.00179781E-03
3.91031390E-01  -7.80518961E-03  4.02105702E-03
3.91209460E-01  -9.08253950E-04  3.94944874E-03
3.91387530E-01  1.98491947E-03  4.04042048E-03
3.91565590E-01  -4.69891421E-03  4.01465125E-03
3.91743660E-01  -7.54042385E-03  4.00255418E-03
3.91921730E-01  -3.85541767E-03  4.06282131E-03
3.92099800E-01  1.11636149E-02  4.03489131E-03
3.92277860E-01  -5.28787910E-04  4.04677180E-03
3.92455930E-01  2.27673306E-03  4.11366536E-03
3.92634000E-01  1.32404795E-02  4.02266633E-03
3.92812070E-01  -6.84144174E-04  4.10680240E-03
3.92990130E-01  -4.22350598E-03  4.08330833E-03
3.93168200E-01  6.95989538E-03  4.06774537E-03
3.93346270E-01  8.94853976E-03  4.13867615E-03
3.93524340E-01  -1.34306427E-03  4.06580569E-03
3.93702410E-01  -4.50215391E-03  4.10664785E-03
3.93880470E-01  6.23062819E-03  4.17107893E-03
3.94058540E-01  -9.07468515E-03  4.05510269E-03
3.94236610E-01  3.33905387E-03  4.16160828E-03
3.94414680E-01  1.78106667E-02  4.14475429E-03
3.94592740E-01  -3.44949764E-04  4.11058087E-03
3.94770810E-01  6.45488976E-03  4.16490672E-03
3.94948880E-01  1.02710491E-02  4.14191767E-03
3.95126950E-01  3.01303305E-03  4.17411710E-03
3.95305010E-01  4.31554035E-03  4.21789082E-03
3.95483080E-01  -2.69186269E-03  4.13182668E-03
3.95661150E-01  1.58620149E-02  4.24434895E-03
3.95839220E-01  6.56972416E-04  4.23273155E-03
3.96017280E-01  -3.49710465E-03  4.12442023E-03
3.96195350E-01  1.27312629E-02  4.26062983E-03
3.96373420E-01  3.61002131E-03  4.22114630E-03
3.96551490E-01  5.86111276E-03  4.24050131E-03
3.96729560E-01  -2.66550352E-03  4.32993738E-03
3.96907620E-01  1.86587247E-03  4.16003840E-03
3.97085690E-01  -2.52335014E-03  4.24995441E-03
3.97263760E-01  7.96269189E-03  4.31739182E-03
3.97441830E-01  -5.60441134E-03  4.18843082E-03
3.97619890E-01  3.28697471E-03  4.31000451E-03
3.97797960E-01  1.01148881E-03  4.29410723E-03
3.97976030E-01  -1.29354697E-03  4.27110845E-03
3.98154100E-01  2.76379462E-03  4.35848189E-03
3.98332160E-01  6.26886689E-03  4.28500892E-03
3.98510230E-01  1.67267427E-03  4.32425073E-03
3.98688300E-01  3.06728768E-04  4.38343691E-03
3.98866370E-01  7.87631912E-03  4.30310525E-03
3.99044440E-01  -1.12294312E-03  4.35190494E-03
3.99222500E-01  -8.71407281E-03  4.37347961E-03
3.99400570E-01  -9.35803864E-03  4.31705582E-03
3.99578640E-01  2.20934904E-03  4.39738115E-03
3.99756710E-01  -2.88966700E-03  4.32611277E-03
3.99934770E-01  -1.72218497E-02  4.40624964E-03
4.00112840E-01  1.38064040E-03  4.42157225E-03
4.00290910E-01  -2.34490360E-04  4.33455548E-03
4.00468980E-01  3.49544288E-03  4.45973627E-03
4.00647040E-01  5.68232181E-03  4.43750264E-03
4.00825110E-01  6.13297794E-03  4.39035422E-03
4.01003180E-01  1.41396501E-02  4.50435215E-03
4.01181250E-01  -7.50959505E-03  4.39622240E-03
4.01359320E-01  -6.01548161E-03  4.46696838E-03
4.01537380E-01  -9.34202492E-03  4.51140755E-03
4.01715450E-01  5.20054142E-03  4.43327621E-03
4.01893520E-01  -3.54978560E-03  4.50576473E-03
4.02071590E-01  -9.86952471E-04  4.51106074E-03
4.02249650E-01  8.45582717E-03  4.41607329E-03
4.02427720E-01  -1.52933355E-02  4.57180947E-03
4.02605790E-01  3.72955831E-03  4.47387278E-03
4.02783860E-01  1.51141675E-02  4.54962992E-03
4.02961920E-01  2.65597085E-03  4.59208866E-03
4.03139990E-01  8.46596681E-04  4.47535567E-03
4.03318060E-01  1.91776798E-03  4.56494826E-03
4.03496130E-01  9.63602472E-04  4.59825472E-03
4.03674190E-01  1.00903612E-02  4.50738428E-03
4.03852260E-01  -5.52857159E-04  4.63796055E-03
4.04030330E-01  2.48222966E-03  4.53474647E-03
4.04208400E-01  -7.58116172E-04  4.63203682E-03
4.04386470E-01  -2.10462888E-03  4.61359409E-03
4.04564530E-01  -5.62618674E-03  4.56288447E-03
4.04742600E-01  1.24411709E-02  4.66132150E-03
4.04920670E-01  4.34137828E-03  4.68932110E-03
4.05098740E-01  7.07630501E-03  4.56827956E-03
4.05276800E-01  3.57838005E-03  4.71752898E-03
4.05454870E-01  2.92755315E-04  4.60307518E-03
4.05632940E-01  1.79530597E-02  4.72877703E-03
4.05811010E-01  1.16329409E-02  4.72510022E-03
4.05989070E-01  5.47101778E-03  4.64839941E-03
4.06167140E-01  4.43664128E-03  4.74181650E-03
4.06345210E-01  -5.76935973E-03  4.81054184E-03
4.06523280E-01  8.80918915E-03  4.63009503E-03
4.06701350E-01  4.72781463E-03  4.77672722E-03
4.06879410E-01  4.72919757E-03  4.71176788E-03
4.07057480E-01  5.73299911E-03  4.77989300E-03
4.07235550E-01  1.62839289E-02  4.81003291E-03
4.07413620E-01  4.66717789E-03  4.75808631E-03
4.07591680E-01  -9.56544827E-03  4.78160335E-03
4.07769750E-01  -3.02017515E-03  4.86135100E-03
4.07947820E-01  1.38555833E-02  4.75941530E-03
4.08125890E-01  -1.02270124E-02  4.87748065E-03
4.08303950E-01  -1.23717571E-02  4.78536191E-03
4.08482020E-01  -1.40117187E-02  4.81856117E-03
4.08660090E-01  -3.35642898E-03  4.86659383E-03
4.08838160E-01  1.70408299E-02  4.87386454E-03
4.09016230E-01  7.54399627E-03  4.85551517E-03
4.09194290E-01  2.08488352E-03  4.94785959E-03
4.09372360E-01  -7.20114792E-03  4.85109865E-03
4.09550430E-01  4.52802930E-03  4.92461649E-03
4.09728500E-01  -5.88899030E-03  4.90655871E-03
4.09906560E-01  1.54276965E-03  4.94928787E-03
4.10084630E-01  1.45181003E-03  4.93426533E-03
4.10262700E-01  5.99218895E-03  4.98100236E-03
4.10440770E-01  2.30920459E-03  4.96724192E-03
4.10618830E-01  4.79600730E-03  5.03485475E-03
4.10796900E-01  -1.60921628E-03  4.90559220E-03
4.10974970E-01  1.61795446E-02  5.03916675E-03
4.11153040E-01  2.46822103E-02  5.05104915E-03
4.11331100E-01  -4.46910624E-03  5.01017471E-03
4.11509170E-01  8.75071761E-03  5.04916030E-03
4.11687240E-01  -9.32783785E-03  5.09293537E-03
4.11865310E-01  7.53470766E-04  5.01590145E-03
4.12043380E-01  9.29032734E-05  5.11324996E-03
4.12221440E-01  1.86551550E-03  5.06322098E-03
4.12399510E-01  -2.72285158E-04  5.11700388E-03
4.12577580E-01  1.08962479E-02  5.09085836E-03
4.12755650E-01  -5.94347576E-03  5.15528342E-03
4.12933710E-01  -1.10408351E-03  5.12649388E-03
4.13111780E-01  -2.82840396E-03  5.18955818E-03
4.13289850E-01  -5.56460054E-03  5.12370238E-03
4.13467920E-01  -2.34651829E-03  5.16908396E-03
4.13645980E-01  -1.74831376E-02  5.17778600E-03
4.13824050E-01  8.39973801E-03  5.19566213E-03
4.14002120E-01  -4.82868258E-03  5.19297818E-03
4.14180190E-01  1.57127757E-03  5.27142207E-03
4.14358260E-01  1.97790766E-03  5.18922306E-03
4.14536320E-01  -5.01228344E-03  5.27804468E-03
4.14714390E-01  -8.99280391E-03  5.22731086E-03
4.14892460E-01  -2.40977390E-04  5.23740600E-03
4.15070530E-01  6.60159969E-03  5.30310710E-03
4.15248590E-01  3.46383599E-04  5.32545558E-03
4.15426660E-01  4.51025987E-03  5.36447948E-03
4.15604730E-01  1.33633770E-02  5.36504100E-03
4.15782800E-01  3.97203861E-03  5.36371524E-03
4.15960860E-01  9.59646225E-03  5.36636490E-03
4.16138930E-01  1.25176468E-02  5.39262777E-03
4.16317000E-01  9.22068121E-03  5.40100593E-03
4.16495070E-01  3.90746792E-03  5.42331666E-03
4.16673130E-01  1.10367783E-02  5.47413231E-03
4.16851200E-01  -1.25545638E-02  5.38244962E-03
4.17029270E-01  -9.19294052E-03  5.43292921E-03
4.17207340E-01  -3.75677394E-03  5.49542162E-03
4.17385410E-01  -5.42091179E-04  5.43750254E-03
4.17563470E-01  1.73683143E-02  5.53526396E-03
4.17741540E-01  7.67463587E-03  5.53844891E-03
4.17919610E-01  1.26649960E-02  5.52630362E-03
4.18097680E-01  9.28387192E-03  5.54572541E-03
4.18275740E-01  5.99184023E-03  5.57108856E-03
4.18453810E-01  -1.41366491E-02  5.59872789E-03
4.18631880E-01  1.32851370E-02  5.55683824E-03
4.18809950E-01  9.36733428E-03  5.63723916E-03
4.18988010E-01  3.81477665E-03  5.58922735E-03
4.19166080E-01  5.71427955E-03  5.69681065E-03
4.19344150E-01  -7.52138868E-03  5.64911683E-03
4.19522220E-01  -8.37326192E-03  5.63251028E-03
4.19700290E-01  1.92337615E-02  5.72187326E-03
4.19878350E-01  -3.59870965E-03  5.70985912E-03
4.20056420E-01  1.76429222E-03  5.72173750E-03
4.20234490E-01  3.81783379E-03  5.79075654E-03
4.20412560E-01  -6.90657190E-03  5.78021315E-03
4.20590620E-01  8.27794851E-03  5.81230720E-03
4.20768690E-01  -7.03062656E-03  5.76111947E-03
4.20946760E-01  1.28908635E-02  5.82696187E-03
4.21124830E-01  -4.04879144E-03  5.86875041E-03
4.21302890E-01  2.75529484E-02  5.90238992E-03
4.21480960E-01  8.71593292E-03  5.89064741E-03
4.21659030E-01  9.11368301E-03  5.94026211E-03
4.21837100E-01  -7.16288018E-03  5.94264437E-03
4.22015170E-01  1.36815606E-02  5.90981367E-03
4.22193230E-01  1.10580588E-02  5.94702180E-03
4.22371300E-01  -1.18538670E-02  5.94875917E-03
4.22549370E-01  -1.53813859E-02  5.95343317E-03
4.22727440E-01  1.40882239E-02  6.01412833E-03
4.22905500E-01  3.72594216E-03  6.02009904E-03
4.23083570E-01  1.42986208E-02  6.05631890E-03
4.23261640E-01  2.01501848E-02  6.04970641E-03
4.23439710E-01  3.98999387E-03  6.07310210E-03
4.23617770E-01  6.34017169E-03  6.08684098E-03
4.23795840E-01  6.49264001E-03  6.10034165E-03
4.23973910E-01  9.38619891E-03  6.14516551E-03
4.24151980E-01  -2.95093965E-03  6.22661596E-03
4.24330040E-01  1.20351930E-02  6.19099636E-03
4.24508110E-01  -1.36542330E-02  6.19133006E-03
4.24686180E-01  -4.41547723E-03  6.23055388E-03
4.24864250E-01  -2.17454962E-02  6.19911831E-03
4.25042320E-01  -1.77106938E-02  6.27133928E-03
4.25220380E-01  -1.58027676E-02  6.25718567E-03
4.25398450E-01  -1.58112575E-02  6.29706726E-03
4.25576520E-01  8.04967255E-03  6.34694541E-03
4.25754590E-01  2.38238561E-03  6.33508766E-03
4.25932650E-01  -4.20962010E-03  6.36819525E-03
4.26110720E-01  1.28987839E-02  6.40707067E-03
4.26288790E-01  -3.68895831E-03  6.45644595E-03
4.26466860E-01  -7.78187406E-03  6.42926101E-03
4.26644920E-01  5.41511809E-03  6.50925001E-03
4.26822990E-01  2.69993802E-03  6.53663062E-03
4.27001060E-01  8.23014216E-04  6.52208555E-03
4.27179130E-01  1.88096728E-02  6.54696156E-03
4.27357200E-01  -1.99632876E-02  6.56000656E-03
4.27535260E-01  -4.61333837E-03  6.63499616E-03
4.27713330E-01  4.07383976E-03  6.58414347E-03
4.27891400E-01  -7.26019641E-03  6.67043956E-03
4.28069470E-01  -9.62528591E-03  6.70039231E-03
4.28247530E-01  -3.25740948E-03  6.63146433E-03
4.28425600E-01  -5.36217331E-03  6.73962406E-03
4.28603670E-01  2.25558881E-02  6.77661389E-03
4.28781740E-01  -1.64306254E-03  6.75118255E-03
4.28959800E-01  1.92641695E-03  6.79353491E-03
4.29137870E-01  1.00973895E-02  6.88656231E-03
4.29315940E-01  4.39499187E-03  6.89301088E-03
4.29494010E-01  9.07454657E-03  6.85437758E-03
4.29672080E-01  -3.01229291E-03  6.99964441E-03
4.29850140E-01  -7.60875313E-03  6.90113853E-03
4.30028210E-01  5.30235198E-03  6.89827140E-03
4.30206280E-01  -1.45928497E-03  7.01590597E-03
4.30384350E-01  -5.07478718E-03  6.98241798E-03
4.30562410E-01  -7.23582682E-03  7.14112876E-03
4.30740480E-01  1.14404628E-02  7.09197870E-03
4.30918550E-01  -6.38465751E-03  7.07910203E-03
4.31096620E-01  4.77049729E-04  7.13536044E-03
4.31274680E-01  7.15926738E-04  7.25886394E-03
4.31452750E-01  -1.30240727E-02  7.29093096E-03
4.31630820E-01  -5.17268718E-03  7.20780504E-03
4.31808890E-01  1.73711370E-03  7.29295464E-03
4.31986950E-01  1.66970684E-02  7.40773903E-03
4.32165020E-01  7.96674480E-03  7.38870838E-03
4.32343090E-01  8.78440396E-03  7.39762964E-03
4.32521160E-01  1.24547894E-02  7.42645194E-03
4.32699230E-01  1.49330099E-02  7.46339154E-03
4.32877290E-01  3.47123909E-03  7.48786983E-03
4.33055360E-01  8.65354623E-03  7.59889400E-03
4.33233430E-01  3.91206112E-02  7.59942635E-03
4.33411500E-01  6.67364892E-03  7.63971960E-03
4.33589560E-01  4.83636528E-03  7.68744368E-03
4.33767630E-01  2.32814502E-02  7.68737461E-03
4.33945700E-01  6.74504603E-04  7.69843548E-03
4.34123770E-01  4.81987323E-04  7.80808307E-03
4.34301830E-01  1.55096321E-02  7.79953340E-03
4.34479900E-01  -2.25697944E-02  7.85433914E-03
4.34657970E-01  -9.06345180E-03  7.89141251E-03
4.34836040E-01  -1.06993874E-02  7.85755272E-03
4.35014110E-01  3.13705699E-03  7.97308818E-03
4.35192170E-01  7.88478701E-03  8.04250227E-03
4.35370240E-01  -1.41769160E-02  8.12616386E-03
4.35548310E-01  8.14178836E-03  8.09583311E-03
4.35726380E-01  1.24893024E-02  8.15353403E-03
4.35904440E-01  -4.23269506E-03  8.16797542E-03
4.36082510E-01  -3.96545793E-03  8.26967650E-03
4.36260580E-01  -1.00398087E-02  8.34371283E-03
4.36438650E-01  -3.53428997E-03  8.26138819E-03
4.36616710E-01  1.83111821E-02  8.49522352E-03
4.36794780E-01  -1.66665657E-02  8.42415242E-03
4.36972850E-01  2.33650182E-02  8.54346666E-03
4.37150920E-01  -2.41565939E-03  8.55906975E-03
4.37328980E-01  -1.18857711E-02  8.63515601E-03
4.37507050E-01  -1.12179590E-02  8.58185689E-03
4.37685120E-01  -6.09608156E-03  8.71543766E-03
4.37863190E-01  5.54689761E-03  8.91534891E-03
4.38041260E-01  7.06704845E-04  8.77137115E-03
4.38219320E-01  -1.20674099E-02  8.93748355E-03
4.38397390E-01  7.82409427E-03  9.04402481E-03
4.38575460E-01  3.07356474E-03  9.08609379E-03
4.38753530E-01  1.96859154E-03  9.01047483E-03
4.38931590E-01  7.83329853E-03  9.27388559E-03
4.39109660E-01  -1.57366592E-02  9.23274114E-03
4.39287730E-01  1.14326852E-02  9.38382726E-03
4.39465800E-01  1.09401241E-02  9.41658260E-03
4.39643860E-01  -9.83867763E-03  9.52173525E-03
4.39821930E-01  1.25915092E-02  9.45472337E-03
4.40000000E-01  1.02499036E-02  9.61909763E-03


### HEADER:
#
#{
#    "analysis": {
#        "guinier": {
#            "I0": "0.9316373886343295",
#            "I0_autorg_err": -1,
#            "I0_err": 0.0024416629819377536,
#            "I0_est_err": 0.0024416629819377536,
#            "I0_fit_err": 0.002185586862422573,
#            "Rg": "39.82921181372195",
#            "Rg_autorg_err": -1,
#            "Rg_err": 0.227299774422844,
#            "Rg_est_err": 0.227299774422844,
#            "Rg_fit_err": 0.14905052668580038,
#            "nEnd": 111,
#            "nStart": 1,
#            "qEnd": "0.0308",
#            "qRg_max": "1.226759200347213",
#            "qRg_min": "0.4466067443817958",
#            "qStart": "0.01121",
#            "rsq": "0.9858432195065314"
#        }
#    },
#    "counters": {
#        "comment": "### DATA:\n#\n# 2410\n#      Q             I(Q)           Error     \n"
#    },
#    "filename": "sample1_monomer.dat",
#    "history": {
#        "EFA": {
#            "component_number": "2",
#            "component_range": "[297, 364]",
#            "end_index": "447",
#            "input_filename": "chNET1_delC_20191024",
#            "start_index": "220"
#        }
#    }
#}
