# Supplementary material for: The dynamic nature of netrin-1 and the structural basis for glycosaminoglycan fragment-induced filament formation
Source: Nat Commun. 2023 Mar 3;14:1226. doi: 10.1038/s41467-023-36692-w (PMC9984387; doi:10.1038/s41467-023-36692-w)
Supplement: Supplementary file 3 — Supplementary Data 1 [file 41467_2023_36692_MOESM3_ESM.zip › data_SEC-SAXS/sm22113-7_sample1/sample1_monomer_1-2147_180A.out]

           ####      G N O M             Version 5.0 (r14288)      ####
                                               Sun Oct 16 18:05:05 2022

           ####      Configuration                                 ####

    System Type:                   arbitrary monodisperse (job = 0)
    Minimum characteristic size:         0.0000
    Maximum characteristic size:       180.0000
    rad56:                               0.0000
    Force 0.0 at r = rmin:                  yes
    Force 0.0 at r = rmax:                  yes
    Initial alpha:                       0.0000
    Initial random seed:           419341095198
    Points in real space:                   255

    Input  1:                      ../../sample1_monomer.dat
    First data point used:                    1
    Last data point used:                  2147
    Scaling coefficient:             0.1000E+01
    Experimental setup:            point collimation


           ####      Results                                       ####

    Parameter    DISCRP  OSCILL  STABIL  SYSDEV  POSITV  VALCEN  SMOOTH
    Weight        1.000   3.000   3.000   3.000   1.000   1.000   1.000
    Sigma         0.300   0.600   0.120   0.120   0.120   0.120   0.600
    Ideal         0.700   1.100   0.000   1.000   1.000   0.950   0.000
    Current       0.689   1.989   0.015   0.979   1.000   0.608   0.447
               --------------------------------------------------------
    Estimate      0.999   0.111   0.984   1.000   1.000   0.000   0.574

    Angular range:                       0.0110 to       0.3932
    Reciprocal space Rg:             0.4355E+02
    Reciprocal space I(0):           0.9563E+00

    Real space range:                    0.0000 to     180.0000
    Real space Rg:                   0.4394E+02 +-   0.2217E+00
    Real space I(0):                 0.9564E+00 +-   0.2599E-02

    Highest ALPHA (theor):           0.1784E+05
    Current ALPHA:                   0.6639E+02

    Total Estimate:                      0.6816 (a REASONABLE solution)


           ####      Experimental Data and Fit                     ####

      S          J EXP       ERROR       J REG       I REG

   0.000000E+00                                                0.956421E+00
   0.394106E-03                                                0.956320E+00
   0.788213E-03                                                0.956033E+00
   0.118232E-02                                                0.955556E+00
   0.157643E-02                                                0.954888E+00
   0.197053E-02                                                0.954031E+00
   0.236464E-02                                                0.952984E+00
   0.275874E-02                                                0.951750E+00
   0.315285E-02                                                0.950328E+00
   0.354696E-02                                                0.948721E+00
   0.394106E-02                                                0.946930E+00
   0.433517E-02                                                0.944956E+00
   0.472928E-02                                                0.942802E+00
   0.512338E-02                                                0.940469E+00
   0.551749E-02                                                0.937960E+00
   0.591160E-02                                                0.935276E+00
   0.630570E-02                                                0.932419E+00
   0.669981E-02                                                0.929394E+00
   0.709391E-02                                                0.926202E+00
   0.748802E-02                                                0.922846E+00
   0.788213E-02                                                0.919328E+00
   0.827623E-02                                                0.915653E+00
   0.867034E-02                                                0.911823E+00
   0.906445E-02                                                0.907842E+00
   0.945855E-02                                                0.903713E+00
   0.985266E-02                                                0.899439E+00
   0.102468E-01                                                0.895025E+00
   0.106409E-01                                                0.890473E+00
   0.110350E-01   0.928144E+00   0.153231E-01   0.885788E+00   0.885788E+00
   0.112130E-01   0.883921E+00   0.150833E-01   0.883628E+00   0.883628E+00
   0.113911E-01   0.855789E+00   0.150572E-01   0.881443E+00   0.881443E+00
   0.115692E-01   0.891367E+00   0.144150E-01   0.879231E+00   0.879231E+00
   0.117472E-01   0.875222E+00   0.143754E-01   0.876995E+00   0.876995E+00
   0.119253E-01   0.859729E+00   0.136800E-01   0.874733E+00   0.874733E+00
   0.121034E-01   0.871541E+00   0.135090E-01   0.872447E+00   0.872447E+00
   0.122815E-01   0.894707E+00   0.134572E-01   0.870137E+00   0.870137E+00
   0.124595E-01   0.864809E+00   0.130930E-01   0.867802E+00   0.867802E+00
   0.126376E-01   0.860848E+00   0.127229E-01   0.865445E+00   0.865445E+00
   0.128157E-01   0.872967E+00   0.128543E-01   0.863064E+00   0.863064E+00
   0.129937E-01   0.872577E+00   0.120164E-01   0.860661E+00   0.860661E+00
   0.131718E-01   0.842024E+00   0.121853E-01   0.858235E+00   0.858235E+00
   0.133499E-01   0.834066E+00   0.119524E-01   0.855787E+00   0.855787E+00
   0.135279E-01   0.848145E+00   0.116039E-01   0.853318E+00   0.853318E+00
   0.137060E-01   0.855809E+00   0.116809E-01   0.850828E+00   0.850828E+00
   0.138841E-01   0.825575E+00   0.114745E-01   0.848317E+00   0.848317E+00
   0.140621E-01   0.851669E+00   0.110766E-01   0.845786E+00   0.845786E+00
   0.142402E-01   0.827557E+00   0.111510E-01   0.843235E+00   0.843235E+00
   0.144183E-01   0.836115E+00   0.106324E-01   0.840664E+00   0.840664E+00
   0.145963E-01   0.828165E+00   0.106086E-01   0.838074E+00   0.838074E+00
   0.147744E-01   0.854131E+00   0.106345E-01   0.835466E+00   0.835466E+00
   0.149525E-01   0.831598E+00   0.102334E-01   0.832839E+00   0.832839E+00
   0.151305E-01   0.819151E+00   0.102839E-01   0.830194E+00   0.830194E+00
   0.153086E-01   0.800234E+00   0.990479E-02   0.827531E+00   0.827531E+00
   0.154867E-01   0.842867E+00   0.964527E-02   0.824852E+00   0.824852E+00
   0.156647E-01   0.830752E+00   0.967323E-02   0.822156E+00   0.822156E+00
   0.158428E-01   0.853166E+00   0.957841E-02   0.819443E+00   0.819443E+00
   0.160209E-01   0.824276E+00   0.929812E-02   0.816715E+00   0.816715E+00
   0.161989E-01   0.835017E+00   0.938653E-02   0.813971E+00   0.813971E+00
   0.163770E-01   0.825802E+00   0.889665E-02   0.811212E+00   0.811212E+00
   0.165551E-01   0.801455E+00   0.881622E-02   0.808438E+00   0.808438E+00
   0.167331E-01   0.807709E+00   0.872983E-02   0.805650E+00   0.805650E+00
   0.169112E-01   0.801696E+00   0.841001E-02   0.802848E+00   0.802848E+00
   0.170893E-01   0.801921E+00   0.846592E-02   0.800032E+00   0.800032E+00
   0.172673E-01   0.773826E+00   0.827912E-02   0.797204E+00   0.797204E+00
   0.174454E-01   0.795640E+00   0.797382E-02   0.794362E+00   0.794362E+00
   0.176235E-01   0.802449E+00   0.788191E-02   0.791509E+00   0.791509E+00
   0.178015E-01   0.780957E+00   0.762604E-02   0.788643E+00   0.788643E+00
   0.179796E-01   0.766674E+00   0.757325E-02   0.785766E+00   0.785766E+00
   0.181577E-01   0.779946E+00   0.756228E-02   0.782878E+00   0.782878E+00
   0.183358E-01   0.787131E+00   0.742970E-02   0.779979E+00   0.779979E+00
   0.185138E-01   0.778652E+00   0.737074E-02   0.777070E+00   0.777070E+00
   0.186919E-01   0.764604E+00   0.728510E-02   0.774151E+00   0.774151E+00
   0.188700E-01   0.782497E+00   0.714743E-02   0.771222E+00   0.771222E+00
   0.190480E-01   0.769976E+00   0.711281E-02   0.768284E+00   0.768284E+00
   0.192261E-01   0.776045E+00   0.708236E-02   0.765338E+00   0.765338E+00
   0.194042E-01   0.761958E+00   0.696791E-02   0.762383E+00   0.762383E+00
   0.195822E-01   0.752624E+00   0.700456E-02   0.759420E+00   0.759420E+00
   0.197603E-01   0.764397E+00   0.681930E-02   0.756448E+00   0.756448E+00
   0.199384E-01   0.741550E+00   0.675853E-02   0.753473E+00   0.753473E+00
   0.201164E-01   0.754660E+00   0.677063E-02   0.750486E+00   0.750486E+00
   0.202945E-01   0.755993E+00   0.669019E-02   0.747495E+00   0.747495E+00
   0.204726E-01   0.754854E+00   0.664408E-02   0.744497E+00   0.744497E+00
   0.206506E-01   0.714808E+00   0.656935E-02   0.741494E+00   0.741494E+00
   0.208287E-01   0.739136E+00   0.640704E-02   0.738485E+00   0.738485E+00
   0.210068E-01   0.732571E+00   0.646802E-02   0.735472E+00   0.735472E+00
   0.211848E-01   0.732597E+00   0.636402E-02   0.732453E+00   0.732453E+00
   0.213629E-01   0.725030E+00   0.632567E-02   0.729431E+00   0.729431E+00
   0.215410E-01   0.718849E+00   0.632679E-02   0.726404E+00   0.726404E+00
   0.217190E-01   0.711189E+00   0.622359E-02   0.723374E+00   0.723374E+00
   0.218971E-01   0.715799E+00   0.615794E-02   0.720340E+00   0.720340E+00
   0.220752E-01   0.722920E+00   0.621403E-02   0.717304E+00   0.717304E+00
   0.222532E-01   0.719051E+00   0.605272E-02   0.714264E+00   0.714264E+00
   0.224313E-01   0.713589E+00   0.606711E-02   0.711223E+00   0.711223E+00
   0.226094E-01   0.705984E+00   0.605080E-02   0.708180E+00   0.708180E+00
   0.227874E-01   0.688535E+00   0.591393E-02   0.705135E+00   0.705135E+00
   0.229655E-01   0.704270E+00   0.600809E-02   0.702089E+00   0.702089E+00
   0.231436E-01   0.686382E+00   0.586488E-02   0.699042E+00   0.699042E+00
   0.233216E-01   0.691969E+00   0.584134E-02   0.695994E+00   0.695994E+00
   0.234997E-01   0.693353E+00   0.585227E-02   0.692946E+00   0.692946E+00
   0.236778E-01   0.700678E+00   0.576097E-02   0.689898E+00   0.689898E+00
   0.238559E-01   0.695300E+00   0.574652E-02   0.686851E+00   0.686851E+00
   0.240339E-01   0.674972E+00   0.576836E-02   0.683804E+00   0.683804E+00
   0.242120E-01   0.665208E+00   0.564132E-02   0.680758E+00   0.680758E+00
   0.243901E-01   0.678386E+00   0.565756E-02   0.677713E+00   0.677713E+00
   0.245681E-01   0.685582E+00   0.563515E-02   0.674669E+00   0.674669E+00
   0.247462E-01   0.681020E+00   0.552435E-02   0.671628E+00   0.671628E+00
   0.249243E-01   0.668687E+00   0.557716E-02   0.668588E+00   0.668588E+00
   0.251023E-01   0.664707E+00   0.556220E-02   0.665551E+00   0.665551E+00
   0.252804E-01   0.669628E+00   0.549510E-02   0.662517E+00   0.662517E+00
   0.254585E-01   0.659547E+00   0.546001E-02   0.659486E+00   0.659486E+00
   0.256365E-01   0.656457E+00   0.538174E-02   0.656458E+00   0.656458E+00
   0.258146E-01   0.649034E+00   0.533470E-02   0.653433E+00   0.653433E+00
   0.259927E-01   0.640767E+00   0.538998E-02   0.650412E+00   0.650412E+00
   0.261707E-01   0.668859E+00   0.528372E-02   0.647395E+00   0.647395E+00
   0.263488E-01   0.626641E+00   0.526867E-02   0.644382E+00   0.644382E+00
   0.265269E-01   0.635612E+00   0.527489E-02   0.641374E+00   0.641374E+00
   0.267049E-01   0.640327E+00   0.518356E-02   0.638370E+00   0.638370E+00
   0.268830E-01   0.631594E+00   0.519536E-02   0.635372E+00   0.635372E+00
   0.270611E-01   0.622389E+00   0.515392E-02   0.632378E+00   0.632378E+00
   0.272391E-01   0.634144E+00   0.513419E-02   0.629391E+00   0.629391E+00
   0.274172E-01   0.636394E+00   0.515801E-02   0.626408E+00   0.626408E+00
   0.275953E-01   0.626157E+00   0.509235E-02   0.623432E+00   0.623432E+00
   0.277733E-01   0.618521E+00   0.504320E-02   0.620462E+00   0.620462E+00
   0.279514E-01   0.616912E+00   0.507369E-02   0.617498E+00   0.617498E+00
   0.281295E-01   0.607282E+00   0.495555E-02   0.614541E+00   0.614541E+00
   0.283075E-01   0.600324E+00   0.499124E-02   0.611590E+00   0.611590E+00
   0.284856E-01   0.608894E+00   0.500171E-02   0.608646E+00   0.608646E+00
   0.286637E-01   0.589287E+00   0.490902E-02   0.605710E+00   0.605710E+00
   0.288417E-01   0.597434E+00   0.491978E-02   0.602781E+00   0.602781E+00
   0.290198E-01   0.602461E+00   0.492783E-02   0.599859E+00   0.599859E+00
   0.291979E-01   0.595428E+00   0.484125E-02   0.596945E+00   0.596945E+00
   0.293759E-01   0.592536E+00   0.487117E-02   0.594039E+00   0.594039E+00
   0.295540E-01   0.587388E+00   0.483133E-02   0.591141E+00   0.591141E+00
   0.297321E-01   0.586969E+00   0.478943E-02   0.588251E+00   0.588251E+00
   0.299102E-01   0.591568E+00   0.481517E-02   0.585370E+00   0.585370E+00
   0.300882E-01   0.585383E+00   0.472759E-02   0.582497E+00   0.582497E+00
   0.302663E-01   0.585245E+00   0.475686E-02   0.579633E+00   0.579633E+00
   0.304444E-01   0.592734E+00   0.476030E-02   0.576778E+00   0.576778E+00
   0.306224E-01   0.561713E+00   0.463662E-02   0.573931E+00   0.573931E+00
   0.308005E-01   0.568455E+00   0.471088E-02   0.571094E+00   0.571094E+00
   0.309786E-01   0.563690E+00   0.462014E-02   0.568266E+00   0.568266E+00
   0.311566E-01   0.562382E+00   0.457504E-02   0.565448E+00   0.565448E+00
   0.313347E-01   0.557919E+00   0.461119E-02   0.562639E+00   0.562639E+00
   0.315128E-01   0.569056E+00   0.458012E-02   0.559840E+00   0.559840E+00
   0.316908E-01   0.557849E+00   0.453999E-02   0.557051E+00   0.557051E+00
   0.318689E-01   0.554349E+00   0.457397E-02   0.554272E+00   0.554272E+00
   0.320470E-01   0.556884E+00   0.449031E-02   0.551502E+00   0.551502E+00
   0.322250E-01   0.548382E+00   0.451244E-02   0.548743E+00   0.548743E+00
   0.324031E-01   0.554546E+00   0.449782E-02   0.545994E+00   0.545994E+00
   0.325812E-01   0.546143E+00   0.443350E-02   0.543256E+00   0.543256E+00
   0.327592E-01   0.539211E+00   0.445793E-02   0.540528E+00   0.540528E+00
   0.329373E-01   0.545339E+00   0.443736E-02   0.537810E+00   0.537810E+00
   0.331154E-01   0.527072E+00   0.439578E-02   0.535104E+00   0.535104E+00
   0.332934E-01   0.535398E+00   0.441581E-02   0.532408E+00   0.532408E+00
   0.334715E-01   0.535507E+00   0.434209E-02   0.529723E+00   0.529723E+00
   0.336496E-01   0.525240E+00   0.434438E-02   0.527048E+00   0.527048E+00
   0.338276E-01   0.524020E+00   0.436362E-02   0.524385E+00   0.524385E+00
   0.340057E-01   0.525462E+00   0.430292E-02   0.521733E+00   0.521733E+00
   0.341838E-01   0.517121E+00   0.432540E-02   0.519092E+00   0.519092E+00
   0.343618E-01   0.517053E+00   0.431898E-02   0.516462E+00   0.516462E+00
   0.345399E-01   0.518487E+00   0.425190E-02   0.513843E+00   0.513843E+00
   0.347180E-01   0.516625E+00   0.425567E-02   0.511236E+00   0.511236E+00
   0.348960E-01   0.519017E+00   0.426408E-02   0.508640E+00   0.508640E+00
   0.350741E-01   0.515289E+00   0.420332E-02   0.506056E+00   0.506056E+00
   0.352522E-01   0.511055E+00   0.425610E-02   0.503483E+00   0.503483E+00
   0.354302E-01   0.508875E+00   0.419305E-02   0.500921E+00   0.500921E+00
   0.356083E-01   0.506799E+00   0.417362E-02   0.498371E+00   0.498371E+00
   0.357864E-01   0.498816E+00   0.414840E-02   0.495833E+00   0.495833E+00
   0.359645E-01   0.496607E+00   0.410932E-02   0.493306E+00   0.493306E+00
   0.361425E-01   0.502165E+00   0.414280E-02   0.490791E+00   0.490791E+00
   0.363206E-01   0.485478E+00   0.411948E-02   0.488288E+00   0.488288E+00
   0.364987E-01   0.495827E+00   0.408845E-02   0.485796E+00   0.485796E+00
   0.366767E-01   0.487012E+00   0.408868E-02   0.483316E+00   0.483316E+00
   0.368548E-01   0.480562E+00   0.405213E-02   0.480848E+00   0.480848E+00
   0.370329E-01   0.477263E+00   0.401709E-02   0.478392E+00   0.478392E+00
   0.372109E-01   0.481192E+00   0.405101E-02   0.475948E+00   0.475948E+00
   0.373890E-01   0.475139E+00   0.400711E-02   0.473515E+00   0.473515E+00
   0.375671E-01   0.471353E+00   0.400950E-02   0.471094E+00   0.471094E+00
   0.377451E-01   0.472015E+00   0.399914E-02   0.468685E+00   0.468685E+00
   0.379232E-01   0.465697E+00   0.395526E-02   0.466288E+00   0.466288E+00
   0.381013E-01   0.472696E+00   0.396617E-02   0.463903E+00   0.463903E+00
   0.382793E-01   0.463616E+00   0.397405E-02   0.461529E+00   0.461529E+00
   0.384574E-01   0.458945E+00   0.391106E-02   0.459168E+00   0.459168E+00
   0.386355E-01   0.461785E+00   0.396784E-02   0.456818E+00   0.456818E+00
   0.388135E-01   0.463230E+00   0.391990E-02   0.454480E+00   0.454480E+00
   0.389916E-01   0.455152E+00   0.388496E-02   0.452154E+00   0.452154E+00
   0.391697E-01   0.453732E+00   0.389787E-02   0.449839E+00   0.449839E+00
   0.393477E-01   0.454491E+00   0.386228E-02   0.447537E+00   0.447537E+00
   0.395258E-01   0.446485E+00   0.385228E-02   0.445246E+00   0.445246E+00
   0.397039E-01   0.442442E+00   0.386048E-02   0.442967E+00   0.442967E+00
   0.398819E-01   0.446578E+00   0.382544E-02   0.440701E+00   0.440701E+00
   0.400600E-01   0.445468E+00   0.383087E-02   0.438444E+00   0.438444E+00
   0.402381E-01   0.444650E+00   0.383266E-02   0.436200E+00   0.436200E+00
   0.404161E-01   0.426863E+00   0.375310E-02   0.433968E+00   0.433968E+00
   0.405942E-01   0.433854E+00   0.380274E-02   0.431747E+00   0.431747E+00
   0.407723E-01   0.434352E+00   0.377968E-02   0.429538E+00   0.429538E+00
   0.409503E-01   0.434410E+00   0.373389E-02   0.427341E+00   0.427341E+00
   0.411284E-01   0.436950E+00   0.377804E-02   0.425155E+00   0.425155E+00
   0.413065E-01   0.429855E+00   0.371775E-02   0.422980E+00   0.422980E+00
   0.414846E-01   0.427398E+00   0.370432E-02   0.420817E+00   0.420817E+00
   0.416626E-01   0.422028E+00   0.372588E-02   0.418666E+00   0.418666E+00
   0.418407E-01   0.429057E+00   0.366897E-02   0.416526E+00   0.416526E+00
   0.420188E-01   0.413693E+00   0.369555E-02   0.414397E+00   0.414397E+00
   0.421968E-01   0.417061E+00   0.369246E-02   0.412280E+00   0.412280E+00
   0.423749E-01   0.411175E+00   0.365143E-02   0.410174E+00   0.410174E+00
   0.425530E-01   0.416556E+00   0.365897E-02   0.408079E+00   0.408079E+00
   0.427310E-01   0.409362E+00   0.363439E-02   0.405995E+00   0.405995E+00
   0.429091E-01   0.411161E+00   0.361273E-02   0.403922E+00   0.403922E+00
   0.430872E-01   0.399536E+00   0.363607E-02   0.401861E+00   0.401861E+00
   0.432652E-01   0.400974E+00   0.360676E-02   0.399810E+00   0.399810E+00
   0.434433E-01   0.396842E+00   0.359232E-02   0.397771E+00   0.397771E+00
   0.436214E-01   0.400420E+00   0.361279E-02   0.395743E+00   0.395743E+00
   0.437994E-01   0.402554E+00   0.355037E-02   0.393725E+00   0.393725E+00
   0.439775E-01   0.388775E+00   0.357086E-02   0.391718E+00   0.391718E+00
   0.441556E-01   0.400562E+00   0.361400E-02   0.389722E+00   0.389722E+00
   0.443336E-01   0.385761E+00   0.359662E-02   0.387737E+00   0.387737E+00
   0.445117E-01   0.386556E+00   0.363348E-02   0.385763E+00   0.385763E+00
   0.446898E-01   0.382379E+00   0.361878E-02   0.383799E+00   0.383799E+00
   0.448678E-01   0.379496E+00   0.359069E-02   0.381845E+00   0.381845E+00
   0.450459E-01   0.377864E+00   0.364897E-02   0.379903E+00   0.379903E+00
   0.452240E-01   0.373292E+00   0.361223E-02   0.377970E+00   0.377970E+00
   0.454020E-01   0.377782E+00   0.365317E-02   0.376049E+00   0.376049E+00
   0.455801E-01   0.383773E+00   0.362054E-02   0.374137E+00   0.374137E+00
   0.457582E-01   0.367923E+00   0.360692E-02   0.372236E+00   0.372236E+00
   0.459362E-01   0.364207E+00   0.361261E-02   0.370345E+00   0.370345E+00
   0.461143E-01   0.367344E+00   0.364092E-02   0.368464E+00   0.368464E+00
   0.462924E-01   0.379328E+00   0.359447E-02   0.366594E+00   0.366594E+00
   0.464704E-01   0.365269E+00   0.363968E-02   0.364733E+00   0.364733E+00
   0.466485E-01   0.365183E+00   0.358490E-02   0.362883E+00   0.362883E+00
   0.468266E-01   0.357419E+00   0.360140E-02   0.361042E+00   0.361042E+00
   0.470046E-01   0.364374E+00   0.361658E-02   0.359212E+00   0.359212E+00
   0.471827E-01   0.362512E+00   0.358884E-02   0.357391E+00   0.357391E+00
   0.473608E-01   0.365102E+00   0.360892E-02   0.355580E+00   0.355580E+00
   0.475389E-01   0.356366E+00   0.359756E-02   0.353779E+00   0.353779E+00
   0.477169E-01   0.347336E+00   0.356552E-02   0.351987E+00   0.351987E+00
   0.478950E-01   0.347005E+00   0.360486E-02   0.350205E+00   0.350205E+00
   0.480731E-01   0.345005E+00   0.359378E-02   0.348433E+00   0.348433E+00
   0.482511E-01   0.355545E+00   0.355614E-02   0.346670E+00   0.346670E+00
   0.484292E-01   0.342771E+00   0.358476E-02   0.344917E+00   0.344917E+00
   0.486073E-01   0.341958E+00   0.355498E-02   0.343173E+00   0.343173E+00
   0.487853E-01   0.337058E+00   0.356565E-02   0.341438E+00   0.341438E+00
   0.489634E-01   0.344464E+00   0.357685E-02   0.339712E+00   0.339712E+00
   0.491415E-01   0.344685E+00   0.356007E-02   0.337996E+00   0.337996E+00
   0.493195E-01   0.344523E+00   0.356332E-02   0.336289E+00   0.336289E+00
   0.494976E-01   0.340855E+00   0.356884E-02   0.334591E+00   0.334591E+00
   0.496757E-01   0.338801E+00   0.351954E-02   0.332902E+00   0.332902E+00
   0.498537E-01   0.341260E+00   0.356360E-02   0.331222E+00   0.331222E+00
   0.500318E-01   0.328878E+00   0.354699E-02   0.329551E+00   0.329551E+00
   0.502099E-01   0.324043E+00   0.352390E-02   0.327889E+00   0.327889E+00
   0.503879E-01   0.323371E+00   0.353309E-02   0.326236E+00   0.326236E+00
   0.505660E-01   0.324176E+00   0.352479E-02   0.324592E+00   0.324592E+00
   0.507441E-01   0.322801E+00   0.349189E-02   0.322956E+00   0.322956E+00
   0.509221E-01   0.326329E+00   0.358216E-02   0.321329E+00   0.321329E+00
   0.511002E-01   0.316969E+00   0.350520E-02   0.319710E+00   0.319710E+00
   0.512783E-01   0.315574E+00   0.352697E-02   0.318100E+00   0.318100E+00
   0.514563E-01   0.309895E+00   0.350963E-02   0.316499E+00   0.316499E+00
   0.516344E-01   0.319016E+00   0.347013E-02   0.314905E+00   0.314905E+00
   0.518125E-01   0.314769E+00   0.349189E-02   0.313321E+00   0.313321E+00
   0.519905E-01   0.315171E+00   0.347988E-02   0.311745E+00   0.311745E+00
   0.521686E-01   0.321677E+00   0.344225E-02   0.310177E+00   0.310177E+00
   0.523467E-01   0.306935E+00   0.345270E-02   0.308617E+00   0.308617E+00
   0.525247E-01   0.309086E+00   0.344611E-02   0.307065E+00   0.307065E+00
   0.527028E-01   0.304131E+00   0.341950E-02   0.305522E+00   0.305522E+00
   0.528809E-01   0.307275E+00   0.342839E-02   0.303986E+00   0.303986E+00
   0.530589E-01   0.308228E+00   0.340804E-02   0.302459E+00   0.302459E+00
   0.532370E-01   0.293382E+00   0.340667E-02   0.300940E+00   0.300940E+00
   0.534151E-01   0.296160E+00   0.339350E-02   0.299428E+00   0.299428E+00
   0.535932E-01   0.302102E+00   0.340121E-02   0.297925E+00   0.297925E+00
   0.537712E-01   0.296843E+00   0.340258E-02   0.296429E+00   0.296429E+00
   0.539493E-01   0.303883E+00   0.339809E-02   0.294942E+00   0.294942E+00
   0.541274E-01   0.292103E+00   0.335858E-02   0.293462E+00   0.293462E+00
   0.543054E-01   0.295504E+00   0.341076E-02   0.291989E+00   0.291989E+00
   0.544835E-01   0.291689E+00   0.337347E-02   0.290525E+00   0.290525E+00
   0.546616E-01   0.292128E+00   0.336858E-02   0.289068E+00   0.289068E+00
   0.548396E-01   0.284626E+00   0.336726E-02   0.287618E+00   0.287618E+00
   0.550177E-01   0.290578E+00   0.334471E-02   0.286176E+00   0.286176E+00
   0.551958E-01   0.288483E+00   0.335994E-02   0.284742E+00   0.284742E+00
   0.553738E-01   0.285991E+00   0.336245E-02   0.283315E+00   0.283315E+00
   0.555519E-01   0.292632E+00   0.332447E-02   0.281896E+00   0.281896E+00
   0.557300E-01   0.272602E+00   0.334576E-02   0.280483E+00   0.280483E+00
   0.559080E-01   0.288120E+00   0.336817E-02   0.279079E+00   0.279079E+00
   0.560861E-01   0.281676E+00   0.330292E-02   0.277681E+00   0.277681E+00
   0.562642E-01   0.285462E+00   0.334797E-02   0.276291E+00   0.276291E+00
   0.564422E-01   0.275246E+00   0.330632E-02   0.274908E+00   0.274908E+00
   0.566203E-01   0.282660E+00   0.331649E-02   0.273532E+00   0.273532E+00
   0.567984E-01   0.275342E+00   0.331744E-02   0.272163E+00   0.272163E+00
   0.569764E-01   0.275685E+00   0.329648E-02   0.270802E+00   0.270802E+00
   0.571545E-01   0.268650E+00   0.330139E-02   0.269447E+00   0.269447E+00
   0.573326E-01   0.271421E+00   0.330541E-02   0.268100E+00   0.268100E+00
   0.575106E-01   0.271113E+00   0.326853E-02   0.266759E+00   0.266759E+00
   0.576887E-01   0.259002E+00   0.329519E-02   0.265426E+00   0.265426E+00
   0.578668E-01   0.273979E+00   0.330130E-02   0.264099E+00   0.264099E+00
   0.580448E-01   0.259131E+00   0.324909E-02   0.262779E+00   0.262779E+00
   0.582229E-01   0.263361E+00   0.328624E-02   0.261466E+00   0.261466E+00
   0.584010E-01   0.273711E+00   0.327692E-02   0.260160E+00   0.260160E+00
   0.585790E-01   0.261077E+00   0.325059E-02   0.258861E+00   0.258861E+00
   0.587571E-01   0.261923E+00   0.327401E-02   0.257568E+00   0.257568E+00
   0.589352E-01   0.251735E+00   0.323691E-02   0.256282E+00   0.256282E+00
   0.591132E-01   0.247655E+00   0.325068E-02   0.255003E+00   0.255003E+00
   0.592913E-01   0.261189E+00   0.327155E-02   0.253731E+00   0.253731E+00
   0.594694E-01   0.249127E+00   0.321402E-02   0.252465E+00   0.252465E+00
   0.596475E-01   0.255212E+00   0.324528E-02   0.251205E+00   0.251205E+00
   0.598255E-01   0.257894E+00   0.325659E-02   0.249954E+00   0.249954E+00
   0.600036E-01   0.253987E+00   0.319612E-02   0.248707E+00   0.248707E+00
   0.601817E-01   0.245064E+00   0.322427E-02   0.247466E+00   0.247466E+00
   0.603597E-01   0.245859E+00   0.322658E-02   0.246233E+00   0.246233E+00
   0.605378E-01   0.256945E+00   0.321206E-02   0.245006E+00   0.245006E+00
   0.607159E-01   0.254888E+00   0.323456E-02   0.243786E+00   0.243786E+00
   0.608939E-01   0.243265E+00   0.319433E-02   0.242572E+00   0.242572E+00
   0.610720E-01   0.253544E+00   0.321223E-02   0.241364E+00   0.241364E+00
   0.612501E-01   0.240623E+00   0.321016E-02   0.240163E+00   0.240163E+00
   0.614281E-01   0.241076E+00   0.317706E-02   0.238968E+00   0.238968E+00
   0.616062E-01   0.236308E+00   0.319488E-02   0.237779E+00   0.237779E+00
   0.617843E-01   0.240774E+00   0.319990E-02   0.236596E+00   0.236596E+00
   0.619623E-01   0.238968E+00   0.315833E-02   0.235420E+00   0.235420E+00
   0.621404E-01   0.229256E+00   0.317672E-02   0.234249E+00   0.234249E+00
   0.623185E-01   0.227756E+00   0.315011E-02   0.233085E+00   0.233085E+00
   0.624965E-01   0.235296E+00   0.316597E-02   0.231927E+00   0.231927E+00
   0.626746E-01   0.231862E+00   0.316634E-02   0.230775E+00   0.230775E+00
   0.628527E-01   0.239655E+00   0.314834E-02   0.229629E+00   0.229629E+00
   0.630307E-01   0.231546E+00   0.316039E-02   0.228489E+00   0.228489E+00
   0.632088E-01   0.224464E+00   0.316085E-02   0.227356E+00   0.227356E+00
   0.633869E-01   0.226502E+00   0.311574E-02   0.226228E+00   0.226228E+00
   0.635649E-01   0.223858E+00   0.314625E-02   0.225106E+00   0.225106E+00
   0.637430E-01   0.236114E+00   0.314920E-02   0.223990E+00   0.223990E+00
   0.639211E-01   0.227031E+00   0.312053E-02   0.222880E+00   0.222880E+00
   0.640991E-01   0.226409E+00   0.313871E-02   0.221775E+00   0.221775E+00
   0.642772E-01   0.225896E+00   0.313019E-02   0.220677E+00   0.220677E+00
   0.644553E-01   0.217512E+00   0.309970E-02   0.219584E+00   0.219584E+00
   0.646333E-01   0.212964E+00   0.312302E-02   0.218498E+00   0.218498E+00
   0.648114E-01   0.217812E+00   0.309187E-02   0.217417E+00   0.217417E+00
   0.649895E-01   0.215673E+00   0.311386E-02   0.216341E+00   0.216341E+00
   0.651676E-01   0.208027E+00   0.310327E-02   0.215272E+00   0.215272E+00
   0.653456E-01   0.221281E+00   0.307877E-02   0.214208E+00   0.214208E+00
   0.655237E-01   0.210934E+00   0.311122E-02   0.213150E+00   0.213150E+00
   0.657018E-01   0.206350E+00   0.309278E-02   0.212097E+00   0.212097E+00
   0.658798E-01   0.210227E+00   0.306631E-02   0.211050E+00   0.211050E+00
   0.660579E-01   0.208043E+00   0.309520E-02   0.210009E+00   0.210009E+00
   0.662360E-01   0.212434E+00   0.307164E-02   0.208973E+00   0.208973E+00
   0.664140E-01   0.216720E+00   0.307979E-02   0.207942E+00   0.207942E+00
   0.665921E-01   0.209106E+00   0.309106E-02   0.206918E+00   0.206918E+00
   0.667702E-01   0.201803E+00   0.305315E-02   0.205898E+00   0.205898E+00
   0.669482E-01   0.205375E+00   0.305666E-02   0.204884E+00   0.204884E+00
   0.671263E-01   0.204769E+00   0.306749E-02   0.203876E+00   0.203876E+00
   0.673044E-01   0.206975E+00   0.303415E-02   0.202873E+00   0.202873E+00
   0.674824E-01   0.207210E+00   0.306705E-02   0.201875E+00   0.201875E+00
   0.676605E-01   0.211446E+00   0.305320E-02   0.200883E+00   0.200883E+00
   0.678386E-01   0.203452E+00   0.302090E-02   0.199896E+00   0.199896E+00
   0.680166E-01   0.193736E+00   0.303531E-02   0.198914E+00   0.198914E+00
   0.681947E-01   0.196220E+00   0.302888E-02   0.197937E+00   0.197937E+00
   0.683728E-01   0.200739E+00   0.303054E-02   0.196966E+00   0.196966E+00
   0.685508E-01   0.193965E+00   0.303268E-02   0.196000E+00   0.196000E+00
   0.687289E-01   0.191831E+00   0.300839E-02   0.195039E+00   0.195039E+00
   0.689070E-01   0.193581E+00   0.302135E-02   0.194083E+00   0.194083E+00
   0.690850E-01   0.189778E+00   0.302536E-02   0.193133E+00   0.193133E+00
   0.692631E-01   0.185183E+00   0.299159E-02   0.192187E+00   0.192187E+00
   0.694412E-01   0.190429E+00   0.301524E-02   0.191247E+00   0.191247E+00
   0.696192E-01   0.189428E+00   0.300511E-02   0.190311E+00   0.190311E+00
   0.697973E-01   0.185502E+00   0.298813E-02   0.189381E+00   0.189381E+00
   0.699754E-01   0.195523E+00   0.299901E-02   0.188456E+00   0.188456E+00
   0.701534E-01   0.181591E+00   0.298850E-02   0.187535E+00   0.187535E+00
   0.703315E-01   0.196556E+00   0.299016E-02   0.186620E+00   0.186620E+00
   0.705096E-01   0.193333E+00   0.298918E-02   0.185709E+00   0.185709E+00
   0.706876E-01   0.190944E+00   0.298389E-02   0.184803E+00   0.184803E+00
   0.708657E-01   0.183606E+00   0.297421E-02   0.183902E+00   0.183902E+00
   0.710438E-01   0.190855E+00   0.298224E-02   0.183006E+00   0.183006E+00
   0.712219E-01   0.182929E+00   0.295480E-02   0.182115E+00   0.182115E+00
   0.713999E-01   0.183575E+00   0.296121E-02   0.181229E+00   0.181229E+00
   0.715780E-01   0.188162E+00   0.297882E-02   0.180347E+00   0.180347E+00
   0.717561E-01   0.188782E+00   0.294649E-02   0.179470E+00   0.179470E+00
   0.719341E-01   0.181688E+00   0.296748E-02   0.178598E+00   0.178598E+00
   0.721122E-01   0.175982E+00   0.294969E-02   0.177730E+00   0.177730E+00
   0.722903E-01   0.181073E+00   0.294338E-02   0.176867E+00   0.176867E+00
   0.724683E-01   0.171042E+00   0.293181E-02   0.176008E+00   0.176008E+00
   0.726464E-01   0.177448E+00   0.293826E-02   0.175154E+00   0.175154E+00
   0.728245E-01   0.182487E+00   0.293555E-02   0.174305E+00   0.174305E+00
   0.730025E-01   0.176666E+00   0.294789E-02   0.173460E+00   0.173460E+00
   0.731806E-01   0.182229E+00   0.293254E-02   0.172620E+00   0.172620E+00
   0.733587E-01   0.169028E+00   0.291052E-02   0.171784E+00   0.171784E+00
   0.735367E-01   0.175903E+00   0.292690E-02   0.170952E+00   0.170952E+00
   0.737148E-01   0.176913E+00   0.290969E-02   0.170125E+00   0.170125E+00
   0.738929E-01   0.170730E+00   0.290487E-02   0.169303E+00   0.169303E+00
   0.740709E-01   0.177168E+00   0.292486E-02   0.168484E+00   0.168484E+00
   0.742490E-01   0.174205E+00   0.291825E-02   0.167670E+00   0.167670E+00
   0.744271E-01   0.173706E+00   0.290152E-02   0.166860E+00   0.166860E+00
   0.746051E-01   0.170826E+00   0.290973E-02   0.166055E+00   0.166055E+00
   0.747832E-01   0.166313E+00   0.287526E-02   0.165253E+00   0.165253E+00
   0.749613E-01   0.165191E+00   0.289757E-02   0.164456E+00   0.164456E+00
   0.751393E-01   0.165375E+00   0.287351E-02   0.163663E+00   0.163663E+00
   0.753174E-01   0.167624E+00   0.289126E-02   0.162874E+00   0.162874E+00
   0.754955E-01   0.161991E+00   0.288605E-02   0.162090E+00   0.162090E+00
   0.756735E-01   0.166484E+00   0.288395E-02   0.161309E+00   0.161309E+00
   0.758516E-01   0.162528E+00   0.286502E-02   0.160533E+00   0.160533E+00
   0.760297E-01   0.170628E+00   0.286461E-02   0.159760E+00   0.159760E+00
   0.762077E-01   0.161488E+00   0.286787E-02   0.158991E+00   0.158991E+00
   0.763858E-01   0.157373E+00   0.286887E-02   0.158227E+00   0.158227E+00
   0.765639E-01   0.163514E+00   0.286901E-02   0.157466E+00   0.157466E+00
   0.767419E-01   0.163224E+00   0.285151E-02   0.156709E+00   0.156709E+00
   0.769200E-01   0.155672E+00   0.286291E-02   0.155957E+00   0.155957E+00
   0.770981E-01   0.150136E+00   0.285336E-02   0.155207E+00   0.155207E+00
   0.772762E-01   0.158864E+00   0.284322E-02   0.154462E+00   0.154462E+00
   0.774542E-01   0.156001E+00   0.284121E-02   0.153721E+00   0.153721E+00
   0.776323E-01   0.159337E+00   0.285128E-02   0.152983E+00   0.152983E+00
   0.778104E-01   0.152238E+00   0.282563E-02   0.152249E+00   0.152249E+00
   0.779884E-01   0.160991E+00   0.284570E-02   0.151519E+00   0.151519E+00
   0.781665E-01   0.155152E+00   0.281837E-02   0.150793E+00   0.150793E+00
   0.783446E-01   0.157165E+00   0.282968E-02   0.150070E+00   0.150070E+00
   0.785226E-01   0.159053E+00   0.283171E-02   0.149351E+00   0.149351E+00
   0.787007E-01   0.146638E+00   0.281401E-02   0.148635E+00   0.148635E+00
   0.788788E-01   0.147729E+00   0.282332E-02   0.147923E+00   0.147923E+00
   0.790568E-01   0.145178E+00   0.281909E-02   0.147215E+00   0.147215E+00
   0.792349E-01   0.149995E+00   0.281307E-02   0.146510E+00   0.146510E+00
   0.794130E-01   0.154692E+00   0.281902E-02   0.145808E+00   0.145808E+00
   0.795910E-01   0.148623E+00   0.279719E-02   0.145110E+00   0.145110E+00
   0.797691E-01   0.142227E+00   0.281445E-02   0.144417E+00   0.144417E+00
   0.799472E-01   0.149798E+00   0.280172E-02   0.143725E+00   0.143725E+00
   0.801252E-01   0.140516E+00   0.278974E-02   0.143037E+00   0.143037E+00
   0.803033E-01   0.148337E+00   0.279685E-02   0.142352E+00   0.142352E+00
   0.804814E-01   0.148461E+00   0.278470E-02   0.141672E+00   0.141672E+00
   0.806594E-01   0.141485E+00   0.278380E-02   0.140994E+00   0.140994E+00
   0.808375E-01   0.143363E+00   0.280800E-02   0.140320E+00   0.140320E+00
   0.810156E-01   0.140300E+00   0.277514E-02   0.139649E+00   0.139649E+00
   0.811936E-01   0.143193E+00   0.277432E-02   0.138981E+00   0.138981E+00
   0.813717E-01   0.145558E+00   0.279099E-02   0.138316E+00   0.138316E+00
   0.815498E-01   0.145047E+00   0.276268E-02   0.137655E+00   0.137655E+00
   0.817278E-01   0.135708E+00   0.276621E-02   0.136996E+00   0.136996E+00
   0.819059E-01   0.139541E+00   0.276883E-02   0.136341E+00   0.136341E+00
   0.820840E-01   0.140086E+00   0.276067E-02   0.135689E+00   0.135689E+00
   0.822620E-01   0.148738E+00   0.277040E-02   0.135040E+00   0.135040E+00
   0.824401E-01   0.132017E+00   0.275504E-02   0.134395E+00   0.134395E+00
   0.826182E-01   0.133465E+00   0.274529E-02   0.133752E+00   0.133752E+00
   0.827962E-01   0.137312E+00   0.275153E-02   0.133112E+00   0.133112E+00
   0.829743E-01   0.123072E+00   0.273542E-02   0.132476E+00   0.132476E+00
   0.831524E-01   0.136209E+00   0.275141E-02   0.131842E+00   0.131842E+00
   0.833305E-01   0.126613E+00   0.273876E-02   0.131211E+00   0.131211E+00
   0.835085E-01   0.133234E+00   0.273809E-02   0.130583E+00   0.130583E+00
   0.836866E-01   0.141510E+00   0.274564E-02   0.129959E+00   0.129959E+00
   0.838647E-01   0.134959E+00   0.272881E-02   0.129337E+00   0.129337E+00
   0.840427E-01   0.127980E+00   0.271842E-02   0.128718E+00   0.128718E+00
   0.842208E-01   0.134027E+00   0.274645E-02   0.128102E+00   0.128102E+00
   0.843989E-01   0.122704E+00   0.271193E-02   0.127488E+00   0.127488E+00
   0.845769E-01   0.130743E+00   0.272042E-02   0.126878E+00   0.126878E+00
   0.847550E-01   0.120129E+00   0.271315E-02   0.126270E+00   0.126270E+00
   0.849331E-01   0.129162E+00   0.271354E-02   0.125666E+00   0.125666E+00
   0.851111E-01   0.128387E+00   0.270405E-02   0.125064E+00   0.125064E+00
   0.852892E-01   0.120852E+00   0.270493E-02   0.124464E+00   0.124464E+00
   0.854673E-01   0.124720E+00   0.270361E-02   0.123868E+00   0.123868E+00
   0.856453E-01   0.129353E+00   0.271564E-02   0.123274E+00   0.123274E+00
   0.858234E-01   0.126953E+00   0.270343E-02   0.122683E+00   0.122683E+00
   0.860015E-01   0.121643E+00   0.269720E-02   0.122095E+00   0.122095E+00
   0.861795E-01   0.119712E+00   0.268807E-02   0.121509E+00   0.121509E+00
   0.863576E-01   0.123570E+00   0.269257E-02   0.120926E+00   0.120926E+00
   0.865357E-01   0.121221E+00   0.268335E-02   0.120346E+00   0.120346E+00
   0.867137E-01   0.122669E+00   0.269144E-02   0.119768E+00   0.119768E+00
   0.868918E-01   0.117289E+00   0.267848E-02   0.119193E+00   0.119193E+00
   0.870699E-01   0.121036E+00   0.267916E-02   0.118621E+00   0.118621E+00
   0.872479E-01   0.120124E+00   0.267668E-02   0.118051E+00   0.118051E+00
   0.874260E-01   0.123786E+00   0.266126E-02   0.117483E+00   0.117483E+00
   0.876041E-01   0.115530E+00   0.268257E-02   0.116919E+00   0.116919E+00
   0.877821E-01   0.122139E+00   0.267026E-02   0.116357E+00   0.116357E+00
   0.879602E-01   0.116726E+00   0.265979E-02   0.115797E+00   0.115797E+00
   0.881383E-01   0.118497E+00   0.267647E-02   0.115240E+00   0.115240E+00
   0.883163E-01   0.119514E+00   0.265576E-02   0.114685E+00   0.114685E+00
   0.884944E-01   0.118822E+00   0.264775E-02   0.114133E+00   0.114133E+00
   0.886725E-01   0.113522E+00   0.266429E-02   0.113584E+00   0.113584E+00
   0.888506E-01   0.119494E+00   0.263612E-02   0.113037E+00   0.113037E+00
   0.890286E-01   0.109039E+00   0.266034E-02   0.112492E+00   0.112492E+00
   0.892067E-01   0.107725E+00   0.265140E-02   0.111950E+00   0.111950E+00
   0.893848E-01   0.110998E+00   0.263563E-02   0.111410E+00   0.111410E+00
   0.895628E-01   0.106787E+00   0.263836E-02   0.110873E+00   0.110873E+00
   0.897409E-01   0.106712E+00   0.263696E-02   0.110338E+00   0.110338E+00
   0.899190E-01   0.105508E+00   0.262129E-02   0.109806E+00   0.109806E+00
   0.900970E-01   0.106013E+00   0.265024E-02   0.109276E+00   0.109276E+00
   0.902751E-01   0.114506E+00   0.263385E-02   0.108748E+00   0.108748E+00
   0.904532E-01   0.103479E+00   0.261577E-02   0.108223E+00   0.108223E+00
   0.906312E-01   0.111636E+00   0.261816E-02   0.107700E+00   0.107700E+00
   0.908093E-01   0.105245E+00   0.261798E-02   0.107180E+00   0.107180E+00
   0.909874E-01   0.110031E+00   0.262137E-02   0.106662E+00   0.106662E+00
   0.911654E-01   0.104976E+00   0.261301E-02   0.106147E+00   0.106147E+00
   0.913435E-01   0.107013E+00   0.260990E-02   0.105633E+00   0.105633E+00
   0.915216E-01   0.106720E+00   0.261270E-02   0.105122E+00   0.105122E+00
   0.916996E-01   0.107423E+00   0.259934E-02   0.104614E+00   0.104614E+00
   0.918777E-01   0.110735E+00   0.259689E-02   0.104108E+00   0.104108E+00
   0.920558E-01   0.992623E-01   0.261784E-02   0.103604E+00   0.103604E+00
   0.922338E-01   0.109327E+00   0.259119E-02   0.103102E+00   0.103102E+00
   0.924119E-01   0.106487E+00   0.261009E-02   0.102603E+00   0.102603E+00
   0.925900E-01   0.105536E+00   0.260192E-02   0.102106E+00   0.102106E+00
   0.927680E-01   0.103195E+00   0.258742E-02   0.101612E+00   0.101612E+00
   0.929461E-01   0.101101E+00   0.259971E-02   0.101119E+00   0.101119E+00
   0.931242E-01   0.992795E-01   0.258671E-02   0.100629E+00   0.100629E+00
   0.933022E-01   0.103579E+00   0.257939E-02   0.100142E+00   0.100142E+00
   0.934803E-01   0.102304E+00   0.262260E-02   0.996563E-01   0.996563E-01
   0.936584E-01   0.999850E-01   0.262954E-02   0.991733E-01   0.991733E-01
   0.938364E-01   0.941648E-01   0.263867E-02   0.986925E-01   0.986925E-01
   0.940145E-01   0.105446E+00   0.266078E-02   0.982140E-01   0.982140E-01
   0.941926E-01   0.972542E-01   0.265383E-02   0.977378E-01   0.977378E-01
   0.943706E-01   0.959432E-01   0.266102E-02   0.972639E-01   0.972639E-01
   0.945487E-01   0.989132E-01   0.267660E-02   0.967923E-01   0.967923E-01
   0.947268E-01   0.104786E+00   0.267238E-02   0.963229E-01   0.963229E-01
   0.949049E-01   0.937772E-01   0.269079E-02   0.958558E-01   0.958558E-01
   0.950829E-01   0.103356E+00   0.270003E-02   0.953909E-01   0.953909E-01
   0.952610E-01   0.967617E-01   0.267200E-02   0.949283E-01   0.949283E-01
   0.954391E-01   0.969030E-01   0.270631E-02   0.944680E-01   0.944680E-01
   0.956171E-01   0.871302E-01   0.269763E-02   0.940099E-01   0.940099E-01
   0.957952E-01   0.963145E-01   0.270700E-02   0.935541E-01   0.935541E-01
   0.959733E-01   0.101165E+00   0.272470E-02   0.931006E-01   0.931006E-01
   0.961513E-01   0.972170E-01   0.271404E-02   0.926493E-01   0.926493E-01
   0.963294E-01   0.907766E-01   0.270640E-02   0.922002E-01   0.922002E-01
   0.965075E-01   0.916248E-01   0.272161E-02   0.917534E-01   0.917534E-01
   0.966855E-01   0.954133E-01   0.270784E-02   0.913088E-01   0.913088E-01
   0.968636E-01   0.847418E-01   0.276119E-02   0.908665E-01   0.908665E-01
   0.970417E-01   0.918743E-01   0.279424E-02   0.904264E-01   0.904264E-01
   0.972197E-01   0.836870E-01   0.280032E-02   0.899885E-01   0.899885E-01
   0.973978E-01   0.911457E-01   0.283352E-02   0.895529E-01   0.895529E-01
   0.975759E-01   0.818067E-01   0.281679E-02   0.891195E-01   0.891195E-01
   0.977539E-01   0.962010E-01   0.285018E-02   0.886883E-01   0.886883E-01
   0.979320E-01   0.937862E-01   0.289185E-02   0.882594E-01   0.882594E-01
   0.981101E-01   0.870819E-01   0.287362E-02   0.878327E-01   0.878327E-01
   0.982881E-01   0.916022E-01   0.290527E-02   0.874082E-01   0.874082E-01
   0.984662E-01   0.887630E-01   0.290795E-02   0.869859E-01   0.869859E-01
   0.986443E-01   0.914883E-01   0.289047E-02   0.865659E-01   0.865659E-01
   0.988223E-01   0.844704E-01   0.287048E-02   0.861481E-01   0.861481E-01
   0.990004E-01   0.840049E-01   0.285533E-02   0.857324E-01   0.857324E-01
   0.991785E-01   0.873828E-01   0.284809E-02   0.853190E-01   0.853190E-01
   0.993565E-01   0.801743E-01   0.286402E-02   0.849078E-01   0.849078E-01
   0.995346E-01   0.820751E-01   0.282684E-02   0.844986E-01   0.844986E-01
   0.997127E-01   0.872768E-01   0.284070E-02   0.840929E-01   0.840929E-01
   0.998907E-01   0.811071E-01   0.283781E-02   0.836869E-01   0.836869E-01
   0.100069E+00   0.848828E-01   0.281710E-02   0.832861E-01   0.832861E-01
   0.100247E+00   0.791312E-01   0.284304E-02   0.828847E-01   0.828847E-01
   0.100425E+00   0.772156E-01   0.282436E-02   0.824870E-01   0.824870E-01
   0.100603E+00   0.808455E-01   0.282795E-02   0.820913E-01   0.820913E-01
   0.100781E+00   0.831335E-01   0.282696E-02   0.816977E-01   0.816977E-01
   0.100959E+00   0.833771E-01   0.282167E-02   0.813063E-01   0.813063E-01
   0.101137E+00   0.798617E-01   0.281239E-02   0.809171E-01   0.809171E-01
   0.101315E+00   0.855632E-01   0.284796E-02   0.805301E-01   0.805301E-01
   0.101493E+00   0.685424E-01   0.282320E-02   0.801452E-01   0.801452E-01
   0.101671E+00   0.765419E-01   0.282987E-02   0.797626E-01   0.797626E-01
   0.101849E+00   0.815758E-01   0.283328E-02   0.793821E-01   0.793821E-01
   0.102028E+00   0.833057E-01   0.282058E-02   0.790037E-01   0.790037E-01
   0.102206E+00   0.723372E-01   0.282265E-02   0.786276E-01   0.786276E-01
   0.102384E+00   0.751426E-01   0.283383E-02   0.782536E-01   0.782536E-01
   0.102562E+00   0.788746E-01   0.281093E-02   0.778818E-01   0.778818E-01
   0.102740E+00   0.729020E-01   0.285141E-02   0.775120E-01   0.775120E-01
   0.102918E+00   0.726729E-01   0.281225E-02   0.771445E-01   0.771445E-01
   0.103096E+00   0.795080E-01   0.283330E-02   0.767791E-01   0.767791E-01
   0.103274E+00   0.725233E-01   0.283789E-02   0.764159E-01   0.764159E-01
   0.103452E+00   0.867483E-01   0.281966E-02   0.760548E-01   0.760548E-01
   0.103630E+00   0.778571E-01   0.282685E-02   0.756958E-01   0.756958E-01
   0.103808E+00   0.790966E-01   0.283046E-02   0.753389E-01   0.753389E-01
   0.103986E+00   0.791530E-01   0.282198E-02   0.749842E-01   0.749842E-01
   0.104164E+00   0.722258E-01   0.282559E-02   0.746316E-01   0.746316E-01
   0.104342E+00   0.716985E-01   0.281792E-02   0.742811E-01   0.742811E-01
   0.104521E+00   0.784889E-01   0.278750E-02   0.739326E-01   0.739326E-01
   0.104699E+00   0.718636E-01   0.283830E-02   0.735863E-01   0.735863E-01
   0.104877E+00   0.795721E-01   0.279993E-02   0.732421E-01   0.732421E-01
   0.105055E+00   0.734381E-01   0.281550E-02   0.729000E-01   0.729000E-01
   0.105233E+00   0.674554E-01   0.281896E-02   0.725599E-01   0.725599E-01
   0.105411E+00   0.755843E-01   0.279782E-02   0.722220E-01   0.722220E-01
   0.105589E+00   0.722072E-01   0.279294E-02   0.718861E-01   0.718861E-01
   0.105767E+00   0.650470E-01   0.281303E-02   0.715522E-01   0.715522E-01
   0.105945E+00   0.651481E-01   0.278292E-02   0.712204E-01   0.712204E-01
   0.106123E+00   0.649504E-01   0.280990E-02   0.708907E-01   0.708907E-01
   0.106301E+00   0.688540E-01   0.280526E-02   0.705630E-01   0.705630E-01
   0.106479E+00   0.669766E-01   0.278572E-02   0.702374E-01   0.702374E-01
   0.106657E+00   0.651415E-01   0.278088E-02   0.699136E-01   0.699136E-01
   0.106835E+00   0.730892E-01   0.278663E-02   0.695920E-01   0.695920E-01
   0.107013E+00   0.714774E-01   0.277113E-02   0.692724E-01   0.692724E-01
   0.107192E+00   0.665141E-01   0.280814E-02   0.689547E-01   0.689547E-01
   0.107370E+00   0.661592E-01   0.276814E-02   0.686391E-01   0.686391E-01
   0.107548E+00   0.745373E-01   0.278072E-02   0.683254E-01   0.683254E-01
   0.107726E+00   0.710016E-01   0.276798E-02   0.680137E-01   0.680137E-01
   0.107904E+00   0.724482E-01   0.276522E-02   0.677040E-01   0.677040E-01
   0.108082E+00   0.632896E-01   0.276088E-02   0.673962E-01   0.673962E-01
   0.108260E+00   0.667600E-01   0.277621E-02   0.670904E-01   0.670904E-01
   0.108438E+00   0.680925E-01   0.276583E-02   0.667865E-01   0.667865E-01
   0.108616E+00   0.698600E-01   0.277883E-02   0.664845E-01   0.664845E-01
   0.108794E+00   0.628258E-01   0.275348E-02   0.661845E-01   0.661845E-01
   0.108972E+00   0.736014E-01   0.275911E-02   0.658863E-01   0.658863E-01
   0.109150E+00   0.715132E-01   0.277534E-02   0.655901E-01   0.655901E-01
   0.109328E+00   0.607842E-01   0.274562E-02   0.652957E-01   0.652957E-01
   0.109506E+00   0.653087E-01   0.276496E-02   0.650032E-01   0.650032E-01
   0.109684E+00   0.671463E-01   0.276198E-02   0.647126E-01   0.647126E-01
   0.109863E+00   0.592925E-01   0.273292E-02   0.644237E-01   0.644237E-01
   0.110041E+00   0.684911E-01   0.274978E-02   0.641369E-01   0.641369E-01
   0.110219E+00   0.709632E-01   0.274900E-02   0.638518E-01   0.638518E-01
   0.110397E+00   0.655432E-01   0.274001E-02   0.635686E-01   0.635686E-01
   0.110575E+00   0.643718E-01   0.276305E-02   0.632871E-01   0.632871E-01
   0.110753E+00   0.565417E-01   0.271977E-02   0.630075E-01   0.630075E-01
   0.110931E+00   0.560380E-01   0.273918E-02   0.627296E-01   0.627296E-01
   0.111109E+00   0.607323E-01   0.274839E-02   0.624535E-01   0.624535E-01
   0.111287E+00   0.570949E-01   0.272671E-02   0.621791E-01   0.621791E-01
   0.111465E+00   0.597511E-01   0.273847E-02   0.619066E-01   0.619066E-01
   0.111643E+00   0.602476E-01   0.275683E-02   0.616357E-01   0.616357E-01
   0.111821E+00   0.658939E-01   0.271918E-02   0.613666E-01   0.613666E-01
   0.111999E+00   0.695614E-01   0.274932E-02   0.610992E-01   0.610992E-01
   0.112177E+00   0.611530E-01   0.272798E-02   0.608334E-01   0.608334E-01
   0.112355E+00   0.502136E-01   0.272386E-02   0.605694E-01   0.605694E-01
   0.112534E+00   0.641625E-01   0.274835E-02   0.603071E-01   0.603071E-01
   0.112712E+00   0.614573E-01   0.272494E-02   0.600464E-01   0.600464E-01
   0.112890E+00   0.559226E-01   0.274398E-02   0.597874E-01   0.597874E-01
   0.113068E+00   0.571745E-01   0.273249E-02   0.595300E-01   0.595300E-01
   0.113246E+00   0.575665E-01   0.271528E-02   0.592743E-01   0.592743E-01
   0.113424E+00   0.569117E-01   0.272681E-02   0.590201E-01   0.590201E-01
   0.113602E+00   0.653095E-01   0.273077E-02   0.587675E-01   0.587675E-01
   0.113780E+00   0.602254E-01   0.272198E-02   0.585166E-01   0.585166E-01
   0.113958E+00   0.554640E-01   0.274610E-02   0.582672E-01   0.582672E-01
   0.114136E+00   0.530450E-01   0.272175E-02   0.580193E-01   0.580193E-01
   0.114314E+00   0.525293E-01   0.271343E-02   0.577730E-01   0.577730E-01
   0.114492E+00   0.532822E-01   0.272081E-02   0.575283E-01   0.575283E-01
   0.114670E+00   0.530715E-01   0.271232E-02   0.572851E-01   0.572851E-01
   0.114848E+00   0.635748E-01   0.271647E-02   0.570433E-01   0.570433E-01
   0.115027E+00   0.597422E-01   0.272452E-02   0.568031E-01   0.568031E-01
   0.115205E+00   0.585956E-01   0.270945E-02   0.565644E-01   0.565644E-01
   0.115383E+00   0.581997E-01   0.271022E-02   0.563271E-01   0.563271E-01
   0.115561E+00   0.494953E-01   0.269767E-02   0.560913E-01   0.560913E-01
   0.115739E+00   0.490598E-01   0.271205E-02   0.558569E-01   0.558569E-01
   0.115917E+00   0.535340E-01   0.271714E-02   0.556239E-01   0.556239E-01
   0.116095E+00   0.448210E-01   0.269368E-02   0.553924E-01   0.553924E-01
   0.116273E+00   0.465481E-01   0.269733E-02   0.551622E-01   0.551622E-01
   0.116451E+00   0.566247E-01   0.271976E-02   0.549334E-01   0.549334E-01
   0.116629E+00   0.543775E-01   0.267576E-02   0.547060E-01   0.547060E-01
   0.116807E+00   0.562376E-01   0.270621E-02   0.544800E-01   0.544800E-01
   0.116985E+00   0.487139E-01   0.269904E-02   0.542554E-01   0.542554E-01
   0.117163E+00   0.543433E-01   0.269758E-02   0.540320E-01   0.540320E-01
   0.117341E+00   0.509023E-01   0.270340E-02   0.538100E-01   0.538100E-01
   0.117519E+00   0.420172E-01   0.269002E-02   0.535892E-01   0.535892E-01
   0.117698E+00   0.499618E-01   0.268329E-02   0.533698E-01   0.533698E-01
   0.117876E+00   0.575159E-01   0.270495E-02   0.531517E-01   0.531517E-01
   0.118054E+00   0.487337E-01   0.268398E-02   0.529348E-01   0.529348E-01
   0.118232E+00   0.503068E-01   0.270056E-02   0.527191E-01   0.527191E-01
   0.118410E+00   0.553134E-01   0.271136E-02   0.525048E-01   0.525048E-01
   0.118588E+00   0.549439E-01   0.267696E-02   0.522916E-01   0.522916E-01
   0.118766E+00   0.493348E-01   0.268914E-02   0.520797E-01   0.520797E-01
   0.118944E+00   0.466441E-01   0.269431E-02   0.518689E-01   0.518689E-01
   0.119122E+00   0.512092E-01   0.268956E-02   0.516594E-01   0.516594E-01
   0.119300E+00   0.547739E-01   0.269530E-02   0.514510E-01   0.514510E-01
   0.119478E+00   0.509517E-01   0.269090E-02   0.512436E-01   0.512436E-01
   0.119656E+00   0.446370E-01   0.267561E-02   0.510385E-01   0.510385E-01
   0.119834E+00   0.459482E-01   0.269503E-02   0.508325E-01   0.508325E-01
   0.120012E+00   0.435045E-01   0.265643E-02   0.506295E-01   0.506295E-01
   0.120190E+00   0.522172E-01   0.268329E-02   0.504263E-01   0.504263E-01
   0.120369E+00   0.417263E-01   0.267406E-02   0.502248E-01   0.502248E-01
   0.120547E+00   0.524896E-01   0.267564E-02   0.500245E-01   0.500245E-01
   0.120725E+00   0.505377E-01   0.268698E-02   0.498251E-01   0.498251E-01
   0.120903E+00   0.515267E-01   0.266374E-02   0.496268E-01   0.496268E-01
   0.121081E+00   0.466344E-01   0.265837E-02   0.494296E-01   0.494296E-01
   0.121259E+00   0.496034E-01   0.267862E-02   0.492334E-01   0.492334E-01
   0.121437E+00   0.535214E-01   0.266589E-02   0.490383E-01   0.490383E-01
   0.121615E+00   0.480152E-01   0.267898E-02   0.488442E-01   0.488442E-01
   0.121793E+00   0.464918E-01   0.268208E-02   0.486511E-01   0.486511E-01
   0.121971E+00   0.468812E-01   0.265543E-02   0.484590E-01   0.484590E-01
   0.122149E+00   0.463507E-01   0.266528E-02   0.482679E-01   0.482679E-01
   0.122327E+00   0.451194E-01   0.266008E-02   0.480778E-01   0.480778E-01
   0.122505E+00   0.482006E-01   0.265328E-02   0.478886E-01   0.478886E-01
   0.122683E+00   0.440186E-01   0.266373E-02   0.477005E-01   0.477005E-01
   0.122861E+00   0.458838E-01   0.266225E-02   0.475132E-01   0.475132E-01
   0.123040E+00   0.460415E-01   0.265379E-02   0.473270E-01   0.473270E-01
   0.123218E+00   0.449167E-01   0.265499E-02   0.471417E-01   0.471417E-01
   0.123396E+00   0.514092E-01   0.264396E-02   0.469572E-01   0.469572E-01
   0.123574E+00   0.460194E-01   0.265826E-02   0.467737E-01   0.467737E-01
   0.123752E+00   0.480111E-01   0.266936E-02   0.465912E-01   0.465912E-01
   0.123930E+00   0.448989E-01   0.264148E-02   0.464095E-01   0.464095E-01
   0.124108E+00   0.445524E-01   0.265722E-02   0.462287E-01   0.462287E-01
   0.124286E+00   0.426394E-01   0.265458E-02   0.460488E-01   0.460488E-01
   0.124464E+00   0.470476E-01   0.263986E-02   0.458698E-01   0.458698E-01
   0.124642E+00   0.498867E-01   0.266295E-02   0.456916E-01   0.456916E-01
   0.124820E+00   0.419941E-01   0.263984E-02   0.455143E-01   0.455143E-01
   0.124998E+00   0.458138E-01   0.265500E-02   0.453378E-01   0.453378E-01
   0.125176E+00   0.487306E-01   0.265617E-02   0.451622E-01   0.451622E-01
   0.125354E+00   0.379476E-01   0.261679E-02   0.449874E-01   0.449874E-01
   0.125532E+00   0.436880E-01   0.263518E-02   0.448135E-01   0.448135E-01
   0.125711E+00   0.401288E-01   0.265206E-02   0.446403E-01   0.446403E-01
   0.125889E+00   0.452742E-01   0.262385E-02   0.444680E-01   0.444680E-01
   0.126067E+00   0.456180E-01   0.265161E-02   0.442965E-01   0.442965E-01
   0.126245E+00   0.421332E-01   0.263242E-02   0.441258E-01   0.441258E-01
   0.126423E+00   0.413625E-01   0.262425E-02   0.439559E-01   0.439559E-01
   0.126601E+00   0.493213E-01   0.264458E-02   0.437868E-01   0.437868E-01
   0.126779E+00   0.422825E-01   0.262783E-02   0.436184E-01   0.436184E-01
   0.126957E+00   0.403280E-01   0.262943E-02   0.434508E-01   0.434508E-01
   0.127135E+00   0.443364E-01   0.264709E-02   0.432840E-01   0.432840E-01
   0.127313E+00   0.369478E-01   0.261547E-02   0.431179E-01   0.431179E-01
   0.127491E+00   0.451639E-01   0.263456E-02   0.429526E-01   0.429526E-01
   0.127669E+00   0.454761E-01   0.263694E-02   0.427881E-01   0.427881E-01
   0.127847E+00   0.522645E-01   0.261360E-02   0.426243E-01   0.426243E-01
   0.128025E+00   0.413374E-01   0.262749E-02   0.424613E-01   0.424613E-01
   0.128204E+00   0.370360E-01   0.262484E-02   0.422990E-01   0.422990E-01
   0.128382E+00   0.441876E-01   0.262848E-02   0.421374E-01   0.421374E-01
   0.128560E+00   0.444361E-01   0.263959E-02   0.419765E-01   0.419765E-01
   0.128738E+00   0.433363E-01   0.260558E-02   0.418164E-01   0.418164E-01
   0.128916E+00   0.403012E-01   0.263511E-02   0.416570E-01   0.416570E-01
   0.129094E+00   0.424710E-01   0.262554E-02   0.414983E-01   0.414983E-01
   0.129272E+00   0.416984E-01   0.261281E-02   0.413403E-01   0.413403E-01
   0.129450E+00   0.436343E-01   0.262688E-02   0.411830E-01   0.411830E-01
   0.129628E+00   0.352166E-01   0.260924E-02   0.410264E-01   0.410264E-01
   0.129806E+00   0.324984E-01   0.260846E-02   0.408706E-01   0.408706E-01
   0.129984E+00   0.428290E-01   0.262645E-02   0.407156E-01   0.407156E-01
   0.130162E+00   0.432133E-01   0.260747E-02   0.405609E-01   0.405609E-01
   0.130340E+00   0.379137E-01   0.262146E-02   0.404071E-01   0.404071E-01
   0.130518E+00   0.442713E-01   0.261844E-02   0.402540E-01   0.402540E-01
   0.130696E+00   0.427554E-01   0.260141E-02   0.401016E-01   0.401016E-01
   0.130875E+00   0.433982E-01   0.261463E-02   0.399499E-01   0.399499E-01
   0.131053E+00   0.406839E-01   0.261987E-02   0.397988E-01   0.397988E-01
   0.131231E+00   0.452571E-01   0.259328E-02   0.396484E-01   0.396484E-01
   0.131409E+00   0.365387E-01   0.260324E-02   0.394987E-01   0.394987E-01
   0.131587E+00   0.401737E-01   0.259535E-02   0.393497E-01   0.393497E-01
   0.131765E+00   0.396147E-01   0.260208E-02   0.392013E-01   0.392013E-01
   0.131943E+00   0.364470E-01   0.260182E-02   0.390536E-01   0.390536E-01
   0.132121E+00   0.373999E-01   0.258744E-02   0.389066E-01   0.389066E-01
   0.132299E+00   0.343078E-01   0.259551E-02   0.387602E-01   0.387602E-01
   0.132477E+00   0.364788E-01   0.259975E-02   0.386145E-01   0.386145E-01
   0.132655E+00   0.397378E-01   0.259127E-02   0.384694E-01   0.384694E-01
   0.132833E+00   0.266808E-01   0.258742E-02   0.383251E-01   0.383251E-01
   0.133011E+00   0.365229E-01   0.260294E-02   0.381813E-01   0.381813E-01
   0.133189E+00   0.401084E-01   0.256718E-02   0.380382E-01   0.380382E-01
   0.133367E+00   0.342631E-01   0.259853E-02   0.378958E-01   0.378958E-01
   0.133546E+00   0.287681E-01   0.258968E-02   0.377541E-01   0.377541E-01
   0.133724E+00   0.393049E-01   0.258702E-02   0.376129E-01   0.376129E-01
   0.133902E+00   0.363530E-01   0.259414E-02   0.374725E-01   0.374725E-01
   0.134080E+00   0.374060E-01   0.258809E-02   0.373327E-01   0.373327E-01
   0.134258E+00   0.404491E-01   0.258394E-02   0.371935E-01   0.371935E-01
   0.134436E+00   0.320711E-01   0.258500E-02   0.370550E-01   0.370550E-01
   0.134614E+00   0.380459E-01   0.258106E-02   0.369171E-01   0.369171E-01
   0.134792E+00   0.395851E-01   0.258615E-02   0.367799E-01   0.367799E-01
   0.134970E+00   0.342195E-01   0.258927E-02   0.366433E-01   0.366433E-01
   0.135148E+00   0.299312E-01   0.257287E-02   0.365074E-01   0.365074E-01
   0.135326E+00   0.378917E-01   0.257256E-02   0.363721E-01   0.363721E-01
   0.135504E+00   0.314458E-01   0.257675E-02   0.362375E-01   0.362375E-01
   0.135682E+00   0.432164E-01   0.258915E-02   0.361035E-01   0.361035E-01
   0.135860E+00   0.321459E-01   0.257800E-02   0.359701E-01   0.359701E-01
   0.136038E+00   0.334521E-01   0.257195E-02   0.358374E-01   0.358374E-01
   0.136217E+00   0.318261E-01   0.256422E-02   0.357053E-01   0.357053E-01
   0.136395E+00   0.333399E-01   0.256092E-02   0.355739E-01   0.355739E-01
   0.136573E+00   0.326286E-01   0.256983E-02   0.354431E-01   0.354431E-01
   0.136751E+00   0.331736E-01   0.256424E-02   0.353129E-01   0.353129E-01
   0.136929E+00   0.327894E-01   0.257268E-02   0.351834E-01   0.351834E-01
   0.137107E+00   0.344344E-01   0.256144E-02   0.350545E-01   0.350545E-01
   0.137285E+00   0.349431E-01   0.256237E-02   0.349263E-01   0.349263E-01
   0.137463E+00   0.296729E-01   0.256827E-02   0.347987E-01   0.347987E-01
   0.137641E+00   0.265471E-01   0.255234E-02   0.346718E-01   0.346718E-01
   0.137819E+00   0.372976E-01   0.256652E-02   0.345454E-01   0.345454E-01
   0.137997E+00   0.392922E-01   0.256657E-02   0.344198E-01   0.344198E-01
   0.138175E+00   0.356219E-01   0.256738E-02   0.342947E-01   0.342947E-01
   0.138353E+00   0.381499E-01   0.256296E-02   0.341703E-01   0.341703E-01
   0.138531E+00   0.220536E-01   0.255530E-02   0.340465E-01   0.340465E-01
   0.138710E+00   0.277916E-01   0.254944E-02   0.339234E-01   0.339234E-01
   0.138888E+00   0.294588E-01   0.256780E-02   0.338008E-01   0.338008E-01
   0.139066E+00   0.352559E-01   0.255703E-02   0.336790E-01   0.336790E-01
   0.139244E+00   0.348271E-01   0.256255E-02   0.335577E-01   0.335577E-01
   0.139422E+00   0.285347E-01   0.255839E-02   0.334369E-01   0.334369E-01
   0.139600E+00   0.378298E-01   0.255063E-02   0.333178E-01   0.333178E-01
   0.139778E+00   0.262542E-01   0.254852E-02   0.331976E-01   0.331976E-01
   0.139956E+00   0.337255E-01   0.255001E-02   0.330792E-01   0.330792E-01
   0.140134E+00   0.338299E-01   0.254854E-02   0.329616E-01   0.329616E-01
   0.140312E+00   0.364591E-01   0.255888E-02   0.328433E-01   0.328433E-01
   0.140490E+00   0.292051E-01   0.253754E-02   0.327267E-01   0.327267E-01
   0.140668E+00   0.352535E-01   0.255137E-02   0.326105E-01   0.326105E-01
   0.140846E+00   0.213953E-01   0.253355E-02   0.324949E-01   0.324949E-01
   0.141024E+00   0.302298E-01   0.254809E-02   0.323800E-01   0.323800E-01
   0.141202E+00   0.333299E-01   0.255695E-02   0.322656E-01   0.322656E-01
   0.141381E+00   0.273761E-01   0.254396E-02   0.321519E-01   0.321519E-01
   0.141559E+00   0.272816E-01   0.253828E-02   0.320388E-01   0.320388E-01
   0.141737E+00   0.264415E-01   0.253502E-02   0.319264E-01   0.319264E-01
   0.141915E+00   0.284101E-01   0.252609E-02   0.318145E-01   0.318145E-01
   0.142093E+00   0.265080E-01   0.254136E-02   0.317033E-01   0.317033E-01
   0.142271E+00   0.390693E-01   0.254598E-02   0.315927E-01   0.315927E-01
   0.142449E+00   0.304407E-01   0.252788E-02   0.314827E-01   0.314827E-01
   0.142627E+00   0.363957E-01   0.254171E-02   0.313733E-01   0.313733E-01
   0.142805E+00   0.258523E-01   0.252421E-02   0.312645E-01   0.312645E-01
   0.142983E+00   0.309902E-01   0.253531E-02   0.311564E-01   0.311564E-01
   0.143161E+00   0.361344E-01   0.254179E-02   0.310488E-01   0.310488E-01
   0.143339E+00   0.324957E-01   0.252958E-02   0.309419E-01   0.309419E-01
   0.143517E+00   0.342450E-01   0.253784E-02   0.308355E-01   0.308355E-01
   0.143695E+00   0.234072E-01   0.252659E-02   0.307298E-01   0.307298E-01
   0.143873E+00   0.320697E-01   0.252454E-02   0.306246E-01   0.306246E-01
   0.144052E+00   0.296395E-01   0.252962E-02   0.305201E-01   0.305201E-01
   0.144230E+00   0.299003E-01   0.253596E-02   0.304161E-01   0.304161E-01
   0.144408E+00   0.232180E-01   0.251595E-02   0.303128E-01   0.303128E-01
   0.144586E+00   0.309224E-01   0.253056E-02   0.302100E-01   0.302100E-01
   0.144764E+00   0.239404E-01   0.252789E-02   0.301079E-01   0.301079E-01
   0.144942E+00   0.309600E-01   0.251173E-02   0.300063E-01   0.300063E-01
   0.145120E+00   0.230946E-01   0.252491E-02   0.299053E-01   0.299053E-01
   0.145298E+00   0.341970E-01   0.251153E-02   0.298049E-01   0.298049E-01
   0.145476E+00   0.352275E-01   0.251948E-02   0.297050E-01   0.297050E-01
   0.145654E+00   0.357132E-01   0.255289E-02   0.296057E-01   0.296057E-01
   0.145832E+00   0.248143E-01   0.255912E-02   0.295071E-01   0.295071E-01
   0.146010E+00   0.249161E-01   0.259502E-02   0.294089E-01   0.294089E-01
   0.146188E+00   0.251737E-01   0.261119E-02   0.293114E-01   0.293114E-01
   0.146366E+00   0.296152E-01   0.261074E-02   0.292144E-01   0.292144E-01
   0.146544E+00   0.236625E-01   0.263225E-02   0.291180E-01   0.291180E-01
   0.146723E+00   0.271467E-01   0.263531E-02   0.290221E-01   0.290221E-01
   0.146901E+00   0.245961E-01   0.265817E-02   0.289268E-01   0.289268E-01
   0.147079E+00   0.248542E-01   0.266784E-02   0.288321E-01   0.288321E-01
   0.147257E+00   0.214001E-01   0.265257E-02   0.287379E-01   0.287379E-01
   0.147435E+00   0.351657E-01   0.268223E-02   0.286442E-01   0.286442E-01
   0.147613E+00   0.273637E-01   0.270145E-02   0.285511E-01   0.285511E-01
   0.147791E+00   0.305110E-01   0.267668E-02   0.284585E-01   0.284585E-01
   0.147969E+00   0.225747E-01   0.270499E-02   0.283665E-01   0.283665E-01
   0.148147E+00   0.355421E-01   0.271383E-02   0.282749E-01   0.282749E-01
   0.148325E+00   0.261360E-01   0.270016E-02   0.281840E-01   0.281840E-01
   0.148503E+00   0.267697E-01   0.273240E-02   0.280935E-01   0.280935E-01
   0.148681E+00   0.290741E-01   0.273010E-02   0.280036E-01   0.280036E-01
   0.148859E+00   0.207062E-01   0.273507E-02   0.279141E-01   0.279141E-01
   0.149037E+00   0.185841E-01   0.276049E-02   0.278252E-01   0.278252E-01
   0.149215E+00   0.189989E-01   0.275405E-02   0.277368E-01   0.277368E-01
   0.149394E+00   0.235823E-01   0.275245E-02   0.276489E-01   0.276489E-01
   0.149572E+00   0.250009E-01   0.276975E-02   0.275615E-01   0.275615E-01
   0.149750E+00   0.193051E-01   0.274080E-02   0.274747E-01   0.274747E-01
   0.149928E+00   0.254316E-01   0.277692E-02   0.273883E-01   0.273883E-01
   0.150106E+00   0.360052E-01   0.278194E-02   0.273023E-01   0.273023E-01
   0.150284E+00   0.254503E-01   0.278853E-02   0.272169E-01   0.272169E-01
   0.150462E+00   0.147656E-01   0.278054E-02   0.271320E-01   0.271320E-01
   0.150640E+00   0.188339E-01   0.278080E-02   0.270475E-01   0.270475E-01
   0.150818E+00   0.282556E-01   0.278537E-02   0.269635E-01   0.269635E-01
   0.150996E+00   0.242864E-01   0.280969E-02   0.268800E-01   0.268800E-01
   0.151174E+00   0.223016E-01   0.280459E-02   0.267969E-01   0.267969E-01
   0.151352E+00   0.218471E-01   0.282371E-02   0.267143E-01   0.267143E-01
   0.151530E+00   0.154102E-01   0.282701E-02   0.266322E-01   0.266322E-01
   0.151708E+00   0.307980E-01   0.280313E-02   0.265504E-01   0.265504E-01
   0.151887E+00   0.203591E-01   0.282769E-02   0.264692E-01   0.264692E-01
   0.152065E+00   0.262575E-01   0.282855E-02   0.263884E-01   0.263884E-01
   0.152243E+00   0.285248E-01   0.285126E-02   0.263080E-01   0.263080E-01
   0.152421E+00   0.296323E-01   0.285264E-02   0.262281E-01   0.262281E-01
   0.152599E+00   0.186325E-01   0.277133E-02   0.261485E-01   0.261485E-01
   0.152777E+00   0.299520E-01   0.274843E-02   0.260694E-01   0.260694E-01
   0.152955E+00   0.308583E-01   0.275053E-02   0.259908E-01   0.259908E-01
   0.153133E+00   0.193790E-01   0.270976E-02   0.259125E-01   0.259125E-01
   0.153311E+00   0.285838E-01   0.273158E-02   0.258346E-01   0.258346E-01
   0.153489E+00   0.279587E-01   0.271341E-02   0.257572E-01   0.257572E-01
   0.153667E+00   0.245415E-01   0.270374E-02   0.256802E-01   0.256802E-01
   0.153845E+00   0.235545E-01   0.268233E-02   0.256035E-01   0.256035E-01
   0.154023E+00   0.224960E-01   0.268485E-02   0.255273E-01   0.255273E-01
   0.154201E+00   0.268945E-01   0.268314E-02   0.254514E-01   0.254514E-01
   0.154379E+00   0.232672E-01   0.268109E-02   0.253759E-01   0.253759E-01
   0.154558E+00   0.277756E-01   0.266056E-02   0.253008E-01   0.253008E-01
   0.154736E+00   0.115289E-01   0.265784E-02   0.252261E-01   0.252261E-01
   0.154914E+00   0.246112E-01   0.265961E-02   0.251517E-01   0.251517E-01
   0.155092E+00   0.269645E-01   0.263719E-02   0.250777E-01   0.250777E-01
   0.155270E+00   0.270846E-01   0.264676E-02   0.250041E-01   0.250041E-01
   0.155448E+00   0.173572E-01   0.263799E-02   0.249308E-01   0.249308E-01
   0.155626E+00   0.252570E-01   0.264791E-02   0.248579E-01   0.248579E-01
   0.155804E+00   0.228732E-01   0.264302E-02   0.247853E-01   0.247853E-01
   0.155982E+00   0.250632E-01   0.261996E-02   0.247131E-01   0.247131E-01
   0.156160E+00   0.230470E-01   0.262085E-02   0.246412E-01   0.246412E-01
   0.156338E+00   0.244479E-01   0.262550E-02   0.245696E-01   0.245696E-01
   0.156516E+00   0.264043E-01   0.261300E-02   0.244984E-01   0.244984E-01
   0.156694E+00   0.284117E-01   0.262623E-02   0.244275E-01   0.244275E-01
   0.156872E+00   0.147926E-01   0.261422E-02   0.243569E-01   0.243569E-01
   0.157050E+00   0.294121E-01   0.260180E-02   0.242866E-01   0.242866E-01
   0.157229E+00   0.259148E-01   0.261563E-02   0.242167E-01   0.242167E-01
   0.157407E+00   0.194674E-01   0.260759E-02   0.241470E-01   0.241470E-01
   0.157585E+00   0.208409E-01   0.258712E-02   0.240777E-01   0.240777E-01
   0.157763E+00   0.292448E-01   0.261048E-02   0.240086E-01   0.240086E-01
   0.157941E+00   0.244315E-01   0.258043E-02   0.239399E-01   0.239399E-01
   0.158119E+00   0.257156E-01   0.260020E-02   0.238715E-01   0.238715E-01
   0.158297E+00   0.200039E-01   0.259772E-02   0.238033E-01   0.238033E-01
   0.158475E+00   0.211590E-01   0.258928E-02   0.237355E-01   0.237355E-01
   0.158653E+00   0.241888E-01   0.258325E-02   0.236679E-01   0.236679E-01
   0.158831E+00   0.166205E-01   0.259188E-02   0.236006E-01   0.236006E-01
   0.159009E+00   0.239659E-01   0.257390E-02   0.235336E-01   0.235336E-01
   0.159187E+00   0.196842E-01   0.259310E-02   0.234667E-01   0.234667E-01
   0.159365E+00   0.241173E-01   0.256970E-02   0.234001E-01   0.234001E-01
   0.159543E+00   0.170055E-01   0.257528E-02   0.233347E-01   0.233347E-01
   0.159721E+00   0.238661E-01   0.256606E-02   0.232681E-01   0.232681E-01
   0.159900E+00   0.172793E-01   0.256287E-02   0.232024E-01   0.232024E-01
   0.160078E+00   0.245111E-01   0.257537E-02   0.231375E-01   0.231375E-01
   0.160256E+00   0.172035E-01   0.256992E-02   0.230716E-01   0.230716E-01
   0.160434E+00   0.244057E-01   0.255572E-02   0.230069E-01   0.230069E-01
   0.160612E+00   0.238088E-01   0.256339E-02   0.229422E-01   0.229422E-01
   0.160790E+00   0.179226E-01   0.256105E-02   0.228778E-01   0.228778E-01
   0.160968E+00   0.223568E-01   0.255051E-02   0.228136E-01   0.228136E-01
   0.161146E+00   0.158483E-01   0.254911E-02   0.227496E-01   0.227496E-01
   0.161324E+00   0.178693E-01   0.254939E-02   0.226859E-01   0.226859E-01
   0.161502E+00   0.254356E-01   0.255942E-02   0.226224E-01   0.226224E-01
   0.161680E+00   0.151393E-01   0.254986E-02   0.225592E-01   0.225592E-01
   0.161858E+00   0.256989E-01   0.253868E-02   0.224961E-01   0.224961E-01
   0.162036E+00   0.256514E-01   0.255041E-02   0.224333E-01   0.224333E-01
   0.162214E+00   0.321947E-01   0.255881E-02   0.223707E-01   0.223707E-01
   0.162392E+00   0.246390E-01   0.254029E-02   0.223083E-01   0.223083E-01
   0.162571E+00   0.203049E-01   0.253849E-02   0.222462E-01   0.222462E-01
   0.162749E+00   0.199297E-01   0.254347E-02   0.221843E-01   0.221843E-01
   0.162927E+00   0.205402E-01   0.254281E-02   0.221225E-01   0.221225E-01
   0.163105E+00   0.246137E-01   0.253348E-02   0.220610E-01   0.220610E-01
   0.163283E+00   0.151361E-01   0.253405E-02   0.219997E-01   0.219997E-01
   0.163461E+00   0.257435E-01   0.251890E-02   0.219386E-01   0.219386E-01
   0.163639E+00   0.184261E-01   0.253262E-02   0.218777E-01   0.218777E-01
   0.163817E+00   0.197438E-01   0.251544E-02   0.218170E-01   0.218170E-01
   0.163995E+00   0.232844E-01   0.254063E-02   0.217566E-01   0.217566E-01
   0.164173E+00   0.143106E-01   0.251382E-02   0.216963E-01   0.216963E-01
   0.164351E+00   0.185517E-01   0.252141E-02   0.216362E-01   0.216362E-01
   0.164529E+00   0.217339E-01   0.252462E-02   0.215763E-01   0.215763E-01
   0.164707E+00   0.200407E-01   0.251497E-02   0.215166E-01   0.215166E-01
   0.164885E+00   0.208075E-01   0.251268E-02   0.214571E-01   0.214571E-01
   0.165064E+00   0.165054E-01   0.252532E-02   0.213978E-01   0.213978E-01
   0.165242E+00   0.173411E-01   0.249753E-02   0.213387E-01   0.213387E-01
   0.165420E+00   0.267780E-01   0.251709E-02   0.212798E-01   0.212798E-01
   0.165598E+00   0.212204E-01   0.251851E-02   0.212210E-01   0.212210E-01
   0.165776E+00   0.128737E-01   0.249716E-02   0.211625E-01   0.211625E-01
   0.165954E+00   0.293572E-01   0.251896E-02   0.211041E-01   0.211041E-01
   0.166132E+00   0.215790E-01   0.250879E-02   0.210459E-01   0.210459E-01
   0.166310E+00   0.279338E-01   0.249009E-02   0.209879E-01   0.209879E-01
   0.166488E+00   0.277012E-01   0.251116E-02   0.209301E-01   0.209301E-01
   0.166666E+00   0.157759E-01   0.250184E-02   0.208725E-01   0.208725E-01
   0.166844E+00   0.205432E-01   0.250690E-02   0.208151E-01   0.208151E-01
   0.167022E+00   0.209530E-01   0.250662E-02   0.207578E-01   0.207578E-01
   0.167200E+00   0.155403E-01   0.249455E-02   0.207007E-01   0.207007E-01
   0.167378E+00   0.226988E-01   0.249806E-02   0.206438E-01   0.206438E-01
   0.167556E+00   0.212261E-01   0.250790E-02   0.205871E-01   0.205871E-01
   0.167735E+00   0.167913E-01   0.248086E-02   0.205306E-01   0.205306E-01
   0.167913E+00   0.202444E-01   0.250212E-02   0.204742E-01   0.204742E-01
   0.168091E+00   0.192583E-01   0.249762E-02   0.204180E-01   0.204180E-01
   0.168269E+00   0.115485E-01   0.248209E-02   0.203620E-01   0.203620E-01
   0.168447E+00   0.184728E-01   0.250586E-02   0.203062E-01   0.203062E-01
   0.168625E+00   0.163500E-01   0.246928E-02   0.202505E-01   0.202505E-01
   0.168803E+00   0.193812E-01   0.249244E-02   0.201950E-01   0.201950E-01
   0.168981E+00   0.161335E-01   0.248696E-02   0.201397E-01   0.201397E-01
   0.169159E+00   0.159683E-01   0.248632E-02   0.200846E-01   0.200846E-01
   0.169337E+00   0.230214E-01   0.249351E-02   0.200297E-01   0.200297E-01
   0.169515E+00   0.181846E-01   0.248971E-02   0.199749E-01   0.199749E-01
   0.169693E+00   0.205772E-01   0.245265E-02   0.199204E-01   0.199204E-01
   0.169871E+00   0.185482E-01   0.248562E-02   0.198659E-01   0.198659E-01
   0.170049E+00   0.229517E-01   0.247037E-02   0.198116E-01   0.198116E-01
   0.170227E+00   0.268459E-01   0.247818E-02   0.197576E-01   0.197576E-01
   0.170406E+00   0.196694E-01   0.248646E-02   0.197037E-01   0.197037E-01
   0.170584E+00   0.171089E-01   0.246594E-02   0.196500E-01   0.196500E-01
   0.170762E+00   0.206848E-01   0.246659E-02   0.195965E-01   0.195965E-01
   0.170940E+00   0.131920E-01   0.247831E-02   0.195432E-01   0.195432E-01
   0.171118E+00   0.130921E-01   0.245663E-02   0.194900E-01   0.194900E-01
   0.171296E+00   0.198943E-01   0.246582E-02   0.194370E-01   0.194370E-01
   0.171474E+00   0.163459E-01   0.247734E-02   0.193842E-01   0.193842E-01
   0.171652E+00   0.219484E-01   0.245652E-02   0.193315E-01   0.193315E-01
   0.171830E+00   0.187474E-01   0.246539E-02   0.192791E-01   0.192791E-01
   0.172008E+00   0.149088E-01   0.245627E-02   0.192268E-01   0.192268E-01
   0.172186E+00   0.212107E-01   0.245421E-02   0.191747E-01   0.191747E-01
   0.172364E+00   0.220053E-01   0.246184E-02   0.191227E-01   0.191227E-01
   0.172542E+00   0.142355E-01   0.245832E-02   0.190710E-01   0.190710E-01
   0.172720E+00   0.181889E-01   0.246871E-02   0.190194E-01   0.190194E-01
   0.172898E+00   0.242866E-01   0.246087E-02   0.189680E-01   0.189680E-01
   0.173077E+00   0.168047E-01   0.244505E-02   0.189169E-01   0.189169E-01
   0.173255E+00   0.201870E-01   0.245243E-02   0.188659E-01   0.188659E-01
   0.173433E+00   0.202593E-01   0.245784E-02   0.188150E-01   0.188150E-01
   0.173611E+00   0.152719E-01   0.244134E-02   0.187643E-01   0.187643E-01
   0.173789E+00   0.143596E-01   0.245728E-02   0.187138E-01   0.187138E-01
   0.173967E+00   0.244017E-01   0.243975E-02   0.186635E-01   0.186635E-01
   0.174145E+00   0.229526E-01   0.243884E-02   0.186134E-01   0.186134E-01
   0.174323E+00   0.153582E-01   0.244404E-02   0.185635E-01   0.185635E-01
   0.174501E+00   0.126506E-01   0.241714E-02   0.185137E-01   0.185137E-01
   0.174679E+00   0.165729E-01   0.243858E-02   0.184642E-01   0.184642E-01
   0.174857E+00   0.978566E-02   0.243199E-02   0.184148E-01   0.184148E-01
   0.175035E+00   0.246716E-01   0.242143E-02   0.183656E-01   0.183656E-01
   0.175213E+00   0.256816E-01   0.241911E-02   0.183166E-01   0.183166E-01
   0.175391E+00   0.223119E-01   0.241908E-02   0.182678E-01   0.182678E-01
   0.175570E+00   0.226735E-01   0.241555E-02   0.182191E-01   0.182191E-01
   0.175748E+00   0.204672E-01   0.242023E-02   0.181707E-01   0.181707E-01
   0.175926E+00   0.218042E-01   0.240871E-02   0.181224E-01   0.181224E-01
   0.176104E+00   0.119713E-01   0.240431E-02   0.180743E-01   0.180743E-01
   0.176282E+00   0.180267E-01   0.241105E-02   0.180264E-01   0.180264E-01
   0.176460E+00   0.854370E-02   0.238168E-02   0.179787E-01   0.179787E-01
   0.176638E+00   0.247430E-01   0.240154E-02   0.179312E-01   0.179312E-01
   0.176816E+00   0.225402E-01   0.239948E-02   0.178839E-01   0.178839E-01
   0.176994E+00   0.214874E-01   0.238357E-02   0.178367E-01   0.178367E-01
   0.177172E+00   0.151354E-01   0.239596E-02   0.177898E-01   0.177898E-01
   0.177350E+00   0.174173E-01   0.239647E-02   0.177430E-01   0.177430E-01
   0.177528E+00   0.203732E-01   0.238392E-02   0.176964E-01   0.176964E-01
   0.177706E+00   0.928458E-02   0.238666E-02   0.176500E-01   0.176500E-01
   0.177884E+00   0.171801E-01   0.238704E-02   0.176038E-01   0.176038E-01
   0.178062E+00   0.233553E-01   0.239095E-02   0.175578E-01   0.175578E-01
   0.178241E+00   0.197202E-01   0.239196E-02   0.175120E-01   0.175120E-01
   0.178419E+00   0.146811E-01   0.237158E-02   0.174663E-01   0.174663E-01
   0.178597E+00   0.226407E-01   0.237504E-02   0.174209E-01   0.174209E-01
   0.178775E+00   0.834696E-02   0.236953E-02   0.173756E-01   0.173756E-01
   0.178953E+00   0.181749E-01   0.237864E-02   0.173305E-01   0.173305E-01
   0.179131E+00   0.138678E-01   0.237750E-02   0.172855E-01   0.172855E-01
   0.179309E+00   0.180403E-01   0.238296E-02   0.172407E-01   0.172407E-01
   0.179487E+00   0.183307E-01   0.237387E-02   0.171969E-01   0.171969E-01
   0.179665E+00   0.163772E-01   0.237198E-02   0.171520E-01   0.171520E-01
   0.179843E+00   0.158832E-01   0.236079E-02   0.171077E-01   0.171077E-01
   0.180021E+00   0.160242E-01   0.237031E-02   0.170641E-01   0.170641E-01
   0.180199E+00   0.238710E-01   0.237240E-02   0.170205E-01   0.170205E-01
   0.180377E+00   0.175702E-01   0.235425E-02   0.169764E-01   0.169764E-01
   0.180555E+00   0.135064E-01   0.236459E-02   0.169332E-01   0.169332E-01
   0.180733E+00   0.140667E-01   0.236006E-02   0.168900E-01   0.168900E-01
   0.180912E+00   0.159318E-01   0.235288E-02   0.168470E-01   0.168470E-01
   0.181090E+00   0.153370E-01   0.237061E-02   0.168041E-01   0.168041E-01
   0.181268E+00   0.152420E-01   0.236793E-02   0.167615E-01   0.167615E-01
   0.181446E+00   0.136785E-01   0.237560E-02   0.167190E-01   0.167190E-01
   0.181624E+00   0.151769E-01   0.236555E-02   0.166767E-01   0.166767E-01
   0.181802E+00   0.191999E-01   0.235878E-02   0.166346E-01   0.166346E-01
   0.181980E+00   0.103476E-01   0.236191E-02   0.165927E-01   0.165927E-01
   0.182158E+00   0.103676E-01   0.236585E-02   0.165509E-01   0.165509E-01
   0.182336E+00   0.157542E-01   0.234784E-02   0.165093E-01   0.165093E-01
   0.182514E+00   0.192311E-01   0.237290E-02   0.164679E-01   0.164679E-01
   0.182692E+00   0.136958E-01   0.235435E-02   0.164267E-01   0.164267E-01
   0.182870E+00   0.107892E-01   0.235751E-02   0.163857E-01   0.163857E-01
   0.183048E+00   0.163206E-01   0.235891E-02   0.163448E-01   0.163448E-01
   0.183226E+00   0.160124E-01   0.235722E-02   0.163042E-01   0.163042E-01
   0.183404E+00   0.219372E-01   0.235805E-02   0.162637E-01   0.162637E-01
   0.183583E+00   0.115055E-01   0.236515E-02   0.162233E-01   0.162233E-01
   0.183761E+00   0.150301E-01   0.235347E-02   0.161832E-01   0.161832E-01
   0.183939E+00   0.964971E-02   0.235719E-02   0.161432E-01   0.161432E-01
   0.184117E+00   0.128491E-01   0.235333E-02   0.161034E-01   0.161034E-01
   0.184295E+00   0.193152E-01   0.235741E-02   0.160638E-01   0.160638E-01
   0.184473E+00   0.123459E-01   0.236165E-02   0.160243E-01   0.160243E-01
   0.184651E+00   0.147533E-01   0.234497E-02   0.159850E-01   0.159850E-01
   0.184829E+00   0.144977E-01   0.235626E-02   0.159459E-01   0.159459E-01
   0.185007E+00   0.152478E-01   0.235284E-02   0.159069E-01   0.159069E-01
   0.185185E+00   0.164591E-01   0.233423E-02   0.158681E-01   0.158681E-01
   0.185363E+00   0.179945E-01   0.235113E-02   0.158295E-01   0.158295E-01
   0.185541E+00   0.208789E-01   0.235246E-02   0.157910E-01   0.157910E-01
   0.185719E+00   0.195689E-01   0.233769E-02   0.157527E-01   0.157527E-01
   0.185897E+00   0.181279E-01   0.235237E-02   0.157146E-01   0.157146E-01
   0.186076E+00   0.100537E-01   0.234066E-02   0.156766E-01   0.156766E-01
   0.186254E+00   0.216924E-01   0.233697E-02   0.156388E-01   0.156388E-01
   0.186432E+00   0.197913E-01   0.235550E-02   0.156011E-01   0.156011E-01
   0.186610E+00   0.177389E-01   0.234397E-02   0.155636E-01   0.155636E-01
   0.186788E+00   0.210772E-01   0.234156E-02   0.155263E-01   0.155263E-01
   0.186966E+00   0.222411E-01   0.234730E-02   0.154891E-01   0.154891E-01
   0.187144E+00   0.126709E-01   0.233706E-02   0.154521E-01   0.154521E-01
   0.187322E+00   0.612866E-02   0.233419E-02   0.154152E-01   0.154152E-01
   0.187500E+00   0.131256E-01   0.233510E-02   0.153784E-01   0.153784E-01
   0.187678E+00   0.801165E-02   0.232337E-02   0.153418E-01   0.153418E-01
   0.187856E+00   0.167032E-01   0.233748E-02   0.153054E-01   0.153054E-01
   0.188034E+00   0.175255E-01   0.233499E-02   0.152691E-01   0.152691E-01
   0.188212E+00   0.161609E-01   0.232647E-02   0.152330E-01   0.152330E-01
   0.188390E+00   0.142525E-01   0.234570E-02   0.151970E-01   0.151970E-01
   0.188568E+00   0.164527E-01   0.232611E-02   0.151611E-01   0.151611E-01
   0.188747E+00   0.172596E-01   0.233305E-02   0.151254E-01   0.151254E-01
   0.188925E+00   0.149110E-01   0.234071E-02   0.150898E-01   0.150898E-01
   0.189103E+00   0.171320E-01   0.233382E-02   0.150544E-01   0.150544E-01
   0.189281E+00   0.142854E-01   0.233895E-02   0.150191E-01   0.150191E-01
   0.189459E+00   0.127710E-01   0.233742E-02   0.149839E-01   0.149839E-01
   0.189637E+00   0.607312E-02   0.232746E-02   0.149489E-01   0.149489E-01
   0.189815E+00   0.206820E-01   0.233248E-02   0.149139E-01   0.149139E-01
   0.189993E+00   0.109460E-01   0.232247E-02   0.148793E-01   0.148793E-01
   0.190171E+00   0.207502E-01   0.233065E-02   0.148445E-01   0.148445E-01
   0.190349E+00   0.138115E-01   0.233634E-02   0.148101E-01   0.148101E-01
   0.190527E+00   0.128257E-01   0.232095E-02   0.147757E-01   0.147757E-01
   0.190705E+00   0.831353E-02   0.232071E-02   0.147414E-01   0.147414E-01
   0.190883E+00   0.102284E-01   0.232460E-02   0.147073E-01   0.147073E-01
   0.191061E+00   0.152045E-01   0.231853E-02   0.146733E-01   0.146733E-01
   0.191239E+00   0.139117E-01   0.232552E-02   0.146394E-01   0.146394E-01
   0.191418E+00   0.843740E-02   0.231575E-02   0.146057E-01   0.146057E-01
   0.191596E+00   0.102331E-01   0.231211E-02   0.145720E-01   0.145720E-01
   0.191774E+00   0.104192E-01   0.232150E-02   0.145385E-01   0.145385E-01
   0.191952E+00   0.138219E-01   0.231038E-02   0.145051E-01   0.145051E-01
   0.192130E+00   0.154850E-01   0.231277E-02   0.144718E-01   0.144718E-01
   0.192308E+00   0.108201E-01   0.232549E-02   0.144386E-01   0.144386E-01
   0.192486E+00   0.849399E-02   0.231195E-02   0.144056E-01   0.144056E-01
   0.192664E+00   0.172043E-01   0.230884E-02   0.143726E-01   0.143726E-01
   0.192842E+00   0.112172E-01   0.231665E-02   0.143398E-01   0.143398E-01
   0.193020E+00   0.134056E-01   0.230122E-02   0.143071E-01   0.143071E-01
   0.193198E+00   0.220371E-01   0.232196E-02   0.142745E-01   0.142745E-01
   0.193376E+00   0.798590E-02   0.230721E-02   0.142420E-01   0.142420E-01
   0.193554E+00   0.120542E-01   0.230673E-02   0.142096E-01   0.142096E-01
   0.193732E+00   0.104344E-01   0.230867E-02   0.141773E-01   0.141773E-01
   0.193910E+00   0.129167E-01   0.229388E-02   0.141451E-01   0.141451E-01
   0.194089E+00   0.115281E-01   0.230882E-02   0.141130E-01   0.141130E-01
   0.194267E+00   0.126947E-01   0.231078E-02   0.140810E-01   0.140810E-01
   0.194445E+00   0.135881E-01   0.229613E-02   0.140491E-01   0.140491E-01
   0.194623E+00   0.146917E-01   0.230861E-02   0.140173E-01   0.140173E-01
   0.194801E+00   0.142058E-01   0.230417E-02   0.139856E-01   0.139856E-01
   0.194979E+00   0.156703E-01   0.229603E-02   0.139541E-01   0.139541E-01
   0.195157E+00   0.112898E-01   0.230726E-02   0.139226E-01   0.139226E-01
   0.195335E+00   0.104653E-01   0.229104E-02   0.138912E-01   0.138912E-01
   0.195513E+00   0.141646E-01   0.229911E-02   0.138599E-01   0.138599E-01
   0.195691E+00   0.102721E-01   0.230939E-02   0.138287E-01   0.138287E-01
   0.195869E+00   0.144674E-01   0.229578E-02   0.137976E-01   0.137976E-01
   0.196047E+00   0.189089E-01   0.229723E-02   0.137666E-01   0.137666E-01
   0.196225E+00   0.150372E-01   0.230299E-02   0.137356E-01   0.137356E-01
   0.196403E+00   0.146093E-01   0.228205E-02   0.137048E-01   0.137048E-01
   0.196581E+00   0.170470E-01   0.229594E-02   0.136741E-01   0.136741E-01
   0.196760E+00   0.934128E-02   0.228848E-02   0.136434E-01   0.136434E-01
   0.196938E+00   0.160325E-01   0.227996E-02   0.136128E-01   0.136128E-01
   0.197116E+00   0.114343E-01   0.229851E-02   0.135824E-01   0.135824E-01
   0.197294E+00   0.137042E-01   0.228269E-02   0.135520E-01   0.135520E-01
   0.197472E+00   0.176868E-01   0.229178E-02   0.135217E-01   0.135217E-01
   0.197650E+00   0.111183E-01   0.229763E-02   0.134915E-01   0.134915E-01
   0.197828E+00   0.855091E-02   0.227582E-02   0.134613E-01   0.134613E-01
   0.198006E+00   0.955578E-02   0.228827E-02   0.134313E-01   0.134313E-01
   0.198184E+00   0.104854E-01   0.228884E-02   0.134013E-01   0.134013E-01
   0.198362E+00   0.139891E-01   0.228498E-02   0.133715E-01   0.133715E-01
   0.198540E+00   0.992261E-02   0.229380E-02   0.133417E-01   0.133417E-01
   0.198718E+00   0.173246E-01   0.228076E-02   0.133120E-01   0.133120E-01
   0.198896E+00   0.655050E-02   0.228072E-02   0.132823E-01   0.132823E-01
   0.199074E+00   0.854425E-02   0.229099E-02   0.132527E-01   0.132527E-01
   0.199253E+00   0.112863E-01   0.227345E-02   0.132231E-01   0.132231E-01
   0.199431E+00   0.119522E-01   0.228593E-02   0.131944E-01   0.131944E-01
   0.199609E+00   0.858119E-02   0.228543E-02   0.131646E-01   0.131646E-01
   0.199787E+00   0.148142E-01   0.226997E-02   0.131352E-01   0.131352E-01
   0.199965E+00   0.155086E-01   0.228408E-02   0.131064E-01   0.131064E-01
   0.200143E+00   0.137864E-01   0.228166E-02   0.130778E-01   0.130778E-01
   0.200321E+00   0.170671E-01   0.226162E-02   0.130481E-01   0.130481E-01
   0.200499E+00   0.161956E-01   0.228206E-02   0.130193E-01   0.130193E-01
   0.200677E+00   0.130273E-01   0.227748E-02   0.129906E-01   0.129906E-01
   0.200855E+00   0.926293E-02   0.227620E-02   0.129618E-01   0.129618E-01
   0.201033E+00   0.122646E-01   0.227737E-02   0.129332E-01   0.129332E-01
   0.201211E+00   0.110829E-01   0.227148E-02   0.129046E-01   0.129046E-01
   0.201389E+00   0.196723E-01   0.227458E-02   0.128761E-01   0.128761E-01
   0.201567E+00   0.100153E-01   0.228494E-02   0.128477E-01   0.128477E-01
   0.201745E+00   0.117647E-01   0.227133E-02   0.128194E-01   0.128194E-01
   0.201924E+00   0.370625E-02   0.226741E-02   0.127911E-01   0.127911E-01
   0.202102E+00   0.861236E-02   0.226146E-02   0.127630E-01   0.127630E-01
   0.202280E+00   0.122749E-01   0.227062E-02   0.127349E-01   0.127349E-01
   0.202458E+00   0.120910E-01   0.226757E-02   0.127068E-01   0.127068E-01
   0.202636E+00   0.152464E-01   0.225866E-02   0.126789E-01   0.126789E-01
   0.202814E+00   0.158854E-01   0.226900E-02   0.126511E-01   0.126511E-01
   0.202992E+00   0.151178E-01   0.227136E-02   0.126233E-01   0.126233E-01
   0.203170E+00   0.121229E-01   0.226334E-02   0.125956E-01   0.125956E-01
   0.203348E+00   0.132924E-01   0.226554E-02   0.125680E-01   0.125680E-01
   0.203526E+00   0.107818E-01   0.226657E-02   0.125404E-01   0.125404E-01
   0.203704E+00   0.634545E-02   0.225440E-02   0.125130E-01   0.125130E-01
   0.203882E+00   0.145808E-01   0.227110E-02   0.124856E-01   0.124856E-01
   0.204060E+00   0.101933E-01   0.225675E-02   0.124583E-01   0.124583E-01
   0.204238E+00   0.114384E-01   0.226378E-02   0.124311E-01   0.124311E-01
   0.204416E+00   0.140041E-01   0.226700E-02   0.124039E-01   0.124039E-01
   0.204595E+00   0.763576E-02   0.224721E-02   0.123769E-01   0.123769E-01
   0.204773E+00   0.157795E-01   0.226188E-02   0.123499E-01   0.123499E-01
   0.204951E+00   0.148437E-01   0.226523E-02   0.123230E-01   0.123230E-01
   0.205129E+00   0.113469E-01   0.225332E-02   0.122962E-01   0.122962E-01
   0.205307E+00   0.587757E-02   0.225827E-02   0.122695E-01   0.122695E-01
   0.205485E+00   0.866542E-02   0.225654E-02   0.122429E-01   0.122429E-01
   0.205663E+00   0.134805E-01   0.224788E-02   0.122163E-01   0.122163E-01
   0.205841E+00   0.152368E-01   0.225878E-02   0.121898E-01   0.121898E-01
   0.206019E+00   0.146887E-01   0.225256E-02   0.121634E-01   0.121634E-01
   0.206197E+00   0.117375E-01   0.225832E-02   0.121371E-01   0.121371E-01
   0.206375E+00   0.995140E-02   0.225378E-02   0.121109E-01   0.121109E-01
   0.206553E+00   0.130286E-01   0.225382E-02   0.120848E-01   0.120848E-01
   0.206731E+00   0.113798E-01   0.224693E-02   0.120587E-01   0.120587E-01
   0.206909E+00   0.125607E-01   0.225361E-02   0.120327E-01   0.120327E-01
   0.207087E+00   0.120742E-01   0.224614E-02   0.120069E-01   0.120069E-01
   0.207266E+00   0.891328E-02   0.225469E-02   0.119811E-01   0.119811E-01
   0.207444E+00   0.583074E-02   0.225041E-02   0.119553E-01   0.119553E-01
   0.207622E+00   0.132788E-01   0.224734E-02   0.119297E-01   0.119297E-01
   0.207800E+00   0.936584E-02   0.224447E-02   0.119042E-01   0.119042E-01
   0.207978E+00   0.956295E-02   0.223984E-02   0.118787E-01   0.118787E-01
   0.208156E+00   0.972058E-02   0.223953E-02   0.118534E-01   0.118534E-01
   0.208334E+00   0.775049E-02   0.224369E-02   0.118281E-01   0.118281E-01
   0.208512E+00   0.120784E-01   0.224171E-02   0.118029E-01   0.118029E-01
   0.208690E+00   0.597253E-02   0.225107E-02   0.117778E-01   0.117778E-01
   0.208868E+00   0.860902E-02   0.223666E-02   0.117528E-01   0.117528E-01
   0.209046E+00   0.714563E-02   0.224439E-02   0.117278E-01   0.117278E-01
   0.209224E+00   0.127866E-01   0.223437E-02   0.117030E-01   0.117030E-01
   0.209402E+00   0.127556E-01   0.224579E-02   0.116782E-01   0.116782E-01
   0.209580E+00   0.105966E-01   0.224314E-02   0.116537E-01   0.116537E-01
   0.209758E+00   0.538536E-02   0.223960E-02   0.116289E-01   0.116289E-01
   0.209937E+00   0.229660E-02   0.223348E-02   0.116046E-01   0.116046E-01
   0.210115E+00   0.127272E-01   0.223035E-02   0.115801E-01   0.115801E-01
   0.210293E+00   0.820583E-02   0.222269E-02   0.115558E-01   0.115558E-01
   0.210471E+00   0.101002E-01   0.223728E-02   0.115316E-01   0.115316E-01
   0.210649E+00   0.921118E-02   0.223047E-02   0.115075E-01   0.115075E-01
   0.210827E+00   0.109765E-01   0.222983E-02   0.114835E-01   0.114835E-01
   0.211005E+00   0.128227E-01   0.223581E-02   0.114595E-01   0.114595E-01
   0.211183E+00   0.893849E-02   0.222657E-02   0.114357E-01   0.114357E-01
   0.211361E+00   0.125413E-01   0.223032E-02   0.114119E-01   0.114119E-01
   0.211539E+00   0.128215E-01   0.223486E-02   0.113883E-01   0.113883E-01
   0.211717E+00   0.511592E-02   0.222766E-02   0.113647E-01   0.113647E-01
   0.211895E+00   0.140559E-01   0.222843E-02   0.113412E-01   0.113412E-01
   0.212073E+00   0.120087E-01   0.222795E-02   0.113178E-01   0.113178E-01
   0.212251E+00   0.138710E-01   0.222674E-02   0.112945E-01   0.112945E-01
   0.212430E+00   0.645560E-02   0.222655E-02   0.112713E-01   0.112713E-01
   0.212608E+00   0.103339E-01   0.222752E-02   0.112482E-01   0.112482E-01
   0.212786E+00   0.158841E-01   0.223085E-02   0.112252E-01   0.112252E-01
   0.212964E+00   0.439080E-02   0.222765E-02   0.112023E-01   0.112023E-01
   0.213142E+00   0.129460E-01   0.223264E-02   0.111794E-01   0.111794E-01
   0.213320E+00   0.382139E-02   0.221412E-02   0.111566E-01   0.111566E-01
   0.213498E+00   0.290691E-02   0.221612E-02   0.111340E-01   0.111340E-01
   0.213676E+00   0.966953E-02   0.221878E-02   0.111114E-01   0.111114E-01
   0.213854E+00   0.138168E-01   0.222045E-02   0.110890E-01   0.110890E-01
   0.214032E+00   0.109189E-01   0.222114E-02   0.110666E-01   0.110666E-01
   0.214210E+00   0.125600E-01   0.223398E-02   0.110443E-01   0.110443E-01
   0.214388E+00   0.113395E-01   0.220940E-02   0.110221E-01   0.110221E-01
   0.214566E+00   0.111977E-01   0.223034E-02   0.110000E-01   0.110000E-01
   0.214744E+00   0.281322E-02   0.220838E-02   0.109779E-01   0.109779E-01
   0.214922E+00   0.153968E-01   0.221960E-02   0.109560E-01   0.109560E-01
   0.215101E+00   0.367459E-02   0.220986E-02   0.109342E-01   0.109342E-01
   0.215279E+00   0.932284E-02   0.221544E-02   0.109124E-01   0.109124E-01
   0.215457E+00   0.847446E-02   0.221036E-02   0.108907E-01   0.108907E-01
   0.215635E+00   0.175136E-01   0.221809E-02   0.108692E-01   0.108692E-01
   0.215813E+00   0.169389E-01   0.220908E-02   0.108477E-01   0.108477E-01
   0.215991E+00   0.145123E-01   0.221457E-02   0.108263E-01   0.108263E-01
   0.216169E+00   0.139469E-01   0.221005E-02   0.108050E-01   0.108050E-01
   0.216347E+00   0.114818E-01   0.221494E-02   0.107838E-01   0.107838E-01
   0.216525E+00   0.858928E-02   0.221395E-02   0.107626E-01   0.107626E-01
   0.216703E+00   0.951773E-02   0.220544E-02   0.107416E-01   0.107416E-01
   0.216881E+00   0.158736E-01   0.221401E-02   0.107206E-01   0.107206E-01
   0.217059E+00   0.125510E-01   0.221004E-02   0.106997E-01   0.106997E-01
   0.217237E+00   0.105226E-01   0.219662E-02   0.106789E-01   0.106789E-01
   0.217415E+00   0.120910E-01   0.221905E-02   0.106582E-01   0.106582E-01
   0.217593E+00   0.101930E-01   0.221017E-02   0.106376E-01   0.106376E-01
   0.217772E+00   0.110882E-01   0.219833E-02   0.106171E-01   0.106171E-01
   0.217950E+00   0.101239E-01   0.220769E-02   0.105966E-01   0.105966E-01
   0.218128E+00   0.172034E-01   0.220417E-02   0.105763E-01   0.105763E-01
   0.218306E+00   0.162154E-01   0.220773E-02   0.105560E-01   0.105560E-01
   0.218484E+00   0.109413E-01   0.222061E-02   0.105358E-01   0.105358E-01
   0.218662E+00   0.115756E-01   0.220380E-02   0.105156E-01   0.105156E-01
   0.218840E+00   0.143295E-01   0.219722E-02   0.104956E-01   0.104956E-01
   0.219018E+00   0.849302E-02   0.220714E-02   0.104755E-01   0.104755E-01
   0.219196E+00   0.949213E-02   0.219211E-02   0.104556E-01   0.104556E-01
   0.219374E+00   0.969938E-02   0.221262E-02   0.104363E-01   0.104363E-01
   0.219552E+00   0.960459E-02   0.220537E-02   0.104162E-01   0.104162E-01
   0.219730E+00   0.734437E-02   0.220213E-02   0.103963E-01   0.103963E-01
   0.219908E+00   0.137013E-01   0.219102E-02   0.103769E-01   0.103769E-01
   0.220086E+00   0.720563E-02   0.219017E-02   0.103577E-01   0.103577E-01
   0.220264E+00   0.112794E-01   0.219419E-02   0.103381E-01   0.103381E-01
   0.220443E+00   0.960593E-03   0.220548E-02   0.103185E-01   0.103185E-01
   0.220621E+00   0.114543E-01   0.218828E-02   0.102994E-01   0.102994E-01
   0.220799E+00   0.945149E-02   0.220185E-02   0.102802E-01   0.102802E-01
   0.220977E+00   0.704118E-02   0.219964E-02   0.102610E-01   0.102610E-01
   0.221155E+00   0.455371E-02   0.217985E-02   0.102420E-01   0.102420E-01
   0.221333E+00   0.101845E-01   0.219429E-02   0.102230E-01   0.102230E-01
   0.221511E+00   0.764753E-02   0.219445E-02   0.102040E-01   0.102040E-01
   0.221689E+00   0.510969E-02   0.218760E-02   0.101852E-01   0.101852E-01
   0.221867E+00   0.688095E-02   0.219784E-02   0.101664E-01   0.101664E-01
   0.222045E+00   0.269368E-02   0.218126E-02   0.101477E-01   0.101477E-01
   0.222223E+00   0.661678E-02   0.218497E-02   0.101290E-01   0.101290E-01
   0.222401E+00   0.107592E-01   0.218914E-02   0.101104E-01   0.101104E-01
   0.222579E+00   0.124767E-01   0.219058E-02   0.100919E-01   0.100919E-01
   0.222757E+00   0.168679E-01   0.219786E-02   0.100734E-01   0.100734E-01
   0.222936E+00   0.952843E-02   0.219293E-02   0.100550E-01   0.100550E-01
   0.223114E+00   0.117491E-01   0.218152E-02   0.100367E-01   0.100367E-01
   0.223292E+00   0.734394E-02   0.218628E-02   0.100184E-01   0.100184E-01
   0.223470E+00   0.140497E-01   0.218152E-02   0.100002E-01   0.100002E-01
   0.223648E+00   0.133247E-01   0.218925E-02   0.998201E-02   0.998201E-02
   0.223826E+00   0.124378E-01   0.219513E-02   0.996390E-02   0.996390E-02
   0.224004E+00   0.140360E-01   0.219003E-02   0.994583E-02   0.994583E-02
   0.224182E+00   0.133616E-01   0.219028E-02   0.992783E-02   0.992783E-02
   0.224360E+00   0.319594E-02   0.219509E-02   0.990990E-02   0.990990E-02
   0.224538E+00   0.103077E-01   0.217627E-02   0.989201E-02   0.989201E-02
   0.224716E+00   0.625424E-02   0.218817E-02   0.987417E-02   0.987417E-02
   0.224894E+00   0.579522E-02   0.218224E-02   0.985639E-02   0.985639E-02
   0.225072E+00   0.110086E-01   0.217991E-02   0.983867E-02   0.983867E-02
   0.225250E+00   0.291139E-02   0.218005E-02   0.982100E-02   0.982100E-02
   0.225428E+00   0.841708E-02   0.217574E-02   0.980337E-02   0.980337E-02
   0.225607E+00   0.700763E-02   0.217656E-02   0.978580E-02   0.978580E-02
   0.225785E+00   0.138320E-01   0.218573E-02   0.976827E-02   0.976827E-02
   0.225963E+00   0.136161E-01   0.217607E-02   0.975079E-02   0.975079E-02
   0.226141E+00   0.153041E-01   0.217924E-02   0.973335E-02   0.973335E-02
   0.226319E+00   0.899248E-02   0.217483E-02   0.971597E-02   0.971597E-02
   0.226497E+00   0.126171E-01   0.217209E-02   0.969862E-02   0.969862E-02
   0.226675E+00   0.983870E-02   0.218074E-02   0.968132E-02   0.968132E-02
   0.226853E+00   0.105827E-01   0.217565E-02   0.966407E-02   0.966407E-02
   0.227031E+00   0.169372E-01   0.217483E-02   0.964685E-02   0.964685E-02
   0.227209E+00   0.104337E-01   0.217771E-02   0.962968E-02   0.962968E-02
   0.227387E+00   0.858504E-02   0.217272E-02   0.961255E-02   0.961255E-02
   0.227565E+00   0.326332E-02   0.216820E-02   0.959546E-02   0.959546E-02
   0.227743E+00   0.735829E-02   0.217184E-02   0.957840E-02   0.957840E-02
   0.227921E+00   0.503275E-02   0.215928E-02   0.956140E-02   0.956140E-02
   0.228099E+00   0.867138E-02   0.217147E-02   0.954443E-02   0.954443E-02
   0.228278E+00   0.116347E-01   0.217152E-02   0.952749E-02   0.952749E-02
   0.228456E+00   0.876317E-02   0.217078E-02   0.951059E-02   0.951059E-02
   0.228634E+00   0.955345E-02   0.217339E-02   0.949373E-02   0.949373E-02
   0.228812E+00   0.141947E-01   0.216571E-02   0.947690E-02   0.947690E-02
   0.228990E+00   0.805170E-02   0.216028E-02   0.946011E-02   0.946011E-02
   0.229168E+00   0.980257E-02   0.217763E-02   0.944335E-02   0.944335E-02
   0.229346E+00   0.154363E-02   0.216225E-02   0.942661E-02   0.942661E-02
   0.229524E+00   0.909371E-02   0.217635E-02   0.941004E-02   0.941004E-02
   0.229702E+00   0.101249E-01   0.216895E-02   0.939323E-02   0.939323E-02
   0.229880E+00   0.742794E-02   0.215829E-02   0.937664E-02   0.937664E-02
   0.230058E+00   0.558041E-02   0.216686E-02   0.935999E-02   0.935999E-02
   0.230236E+00   0.101067E-01   0.215235E-02   0.934347E-02   0.934347E-02
   0.230414E+00   0.549394E-02   0.215847E-02   0.932694E-02   0.932694E-02
   0.230592E+00   0.104241E-01   0.216652E-02   0.931043E-02   0.931043E-02
   0.230770E+00   0.132499E-01   0.215464E-02   0.929395E-02   0.929395E-02
   0.230949E+00   0.108269E-01   0.215777E-02   0.927750E-02   0.927750E-02
   0.231127E+00   0.140918E-01   0.215676E-02   0.926108E-02   0.926108E-02
   0.231305E+00   0.125977E-01   0.215571E-02   0.924469E-02   0.924469E-02
   0.231483E+00   0.737985E-02   0.216298E-02   0.922832E-02   0.922832E-02
   0.231661E+00   0.156512E-02   0.215352E-02   0.921199E-02   0.921199E-02
   0.231839E+00   0.512290E-02   0.214898E-02   0.919568E-02   0.919568E-02
   0.232017E+00   0.963555E-02   0.216370E-02   0.917938E-02   0.917938E-02
   0.232195E+00   0.487535E-02   0.214759E-02   0.916312E-02   0.916312E-02
   0.232373E+00   0.702352E-02   0.215332E-02   0.914689E-02   0.914689E-02
   0.232551E+00   0.146023E-01   0.215976E-02   0.913068E-02   0.913068E-02
   0.232729E+00   0.440013E-02   0.214319E-02   0.911449E-02   0.911449E-02
   0.232907E+00   0.129145E-01   0.215616E-02   0.909839E-02   0.909839E-02
   0.233085E+00   0.118087E-01   0.215256E-02   0.908219E-02   0.908219E-02
   0.233263E+00   0.376935E-03   0.214305E-02   0.906607E-02   0.906607E-02
   0.233441E+00   0.899194E-02   0.215487E-02   0.905000E-02   0.905000E-02
   0.233620E+00   0.966858E-02   0.214778E-02   0.903394E-02   0.903394E-02
   0.233798E+00   0.912154E-02   0.214754E-02   0.901790E-02   0.901790E-02
   0.233976E+00   0.668942E-02   0.215335E-02   0.900189E-02   0.900189E-02
   0.234154E+00   0.552632E-02   0.213984E-02   0.898590E-02   0.898590E-02
   0.234332E+00   0.126852E-01   0.214969E-02   0.896993E-02   0.896993E-02
   0.234510E+00   0.868197E-02   0.215536E-02   0.895398E-02   0.895398E-02
   0.234688E+00   0.433239E-02   0.214027E-02   0.893806E-02   0.893806E-02
   0.234866E+00   0.100648E-01   0.215518E-02   0.892217E-02   0.892217E-02
   0.235044E+00   0.113725E-01   0.214978E-02   0.890629E-02   0.890629E-02
   0.235222E+00   0.823570E-02   0.213201E-02   0.889044E-02   0.889044E-02
   0.235400E+00   0.128066E-01   0.215493E-02   0.887462E-02   0.887462E-02
   0.235578E+00   0.965941E-02   0.213439E-02   0.885881E-02   0.885881E-02
   0.235756E+00   0.684821E-02   0.214708E-02   0.884303E-02   0.884303E-02
   0.235934E+00   0.770057E-02   0.214524E-02   0.882727E-02   0.882727E-02
   0.236113E+00   0.791594E-02   0.213178E-02   0.881154E-02   0.881154E-02
   0.236291E+00   0.114680E-01   0.214323E-02   0.879582E-02   0.879582E-02
   0.236469E+00   0.866717E-02   0.214124E-02   0.878016E-02   0.878016E-02
   0.236647E+00   0.581067E-02   0.212686E-02   0.876448E-02   0.876448E-02
   0.236825E+00   0.630842E-02   0.214137E-02   0.874884E-02   0.874884E-02
   0.237003E+00   0.731850E-02   0.214057E-02   0.873323E-02   0.873323E-02
   0.237181E+00   0.467800E-02   0.213179E-02   0.871764E-02   0.871764E-02
   0.237359E+00   0.259350E-03   0.213454E-02   0.870207E-02   0.870207E-02
   0.237537E+00   0.646570E-02   0.213462E-02   0.868653E-02   0.868653E-02
   0.237715E+00   0.118742E-01   0.213582E-02   0.867102E-02   0.867102E-02
   0.237893E+00   0.619143E-02   0.213923E-02   0.865553E-02   0.865553E-02
   0.238071E+00   0.951862E-02   0.212571E-02   0.864006E-02   0.864006E-02
   0.238249E+00   0.101463E-01   0.213641E-02   0.862462E-02   0.862462E-02
   0.238427E+00   0.117891E-01   0.213851E-02   0.860921E-02   0.860921E-02
   0.238605E+00   0.118038E-01   0.212889E-02   0.859381E-02   0.859381E-02
   0.238784E+00   0.118864E-01   0.213947E-02   0.857844E-02   0.857844E-02
   0.238962E+00   0.793400E-02   0.212889E-02   0.856303E-02   0.856303E-02
   0.239140E+00   0.139565E-01   0.213213E-02   0.854772E-02   0.854772E-02
   0.239318E+00   0.391932E-02   0.213450E-02   0.853285E-02   0.853285E-02
   0.239496E+00   0.100700E-01   0.212814E-02   0.851734E-02   0.851734E-02
   0.239674E+00   0.142816E-01   0.212799E-02   0.850192E-02   0.850192E-02
   0.239852E+00   0.776271E-02   0.213957E-02   0.848681E-02   0.848681E-02
   0.240030E+00   0.650830E-02   0.212156E-02   0.847173E-02   0.847173E-02
   0.240208E+00   0.119252E-01   0.212989E-02   0.845707E-02   0.845707E-02
   0.240386E+00   0.948039E-02   0.212389E-02   0.844129E-02   0.844129E-02
   0.240564E+00   0.142688E-01   0.211654E-02   0.842635E-02   0.842635E-02
   0.240742E+00   0.119498E-01   0.212645E-02   0.841135E-02   0.841135E-02
   0.240920E+00  -0.279911E-03   0.212023E-02   0.839634E-02   0.839634E-02
   0.241098E+00   0.916098E-02   0.212110E-02   0.838136E-02   0.838136E-02
   0.241276E+00   0.398464E-02   0.212641E-02   0.836641E-02   0.836641E-02
   0.241455E+00   0.876552E-02   0.211368E-02   0.835149E-02   0.835149E-02
   0.241633E+00   0.105928E-01   0.212531E-02   0.833661E-02   0.833661E-02
   0.241811E+00   0.118769E-01   0.213504E-02   0.832176E-02   0.832176E-02
   0.241989E+00   0.768971E-02   0.210823E-02   0.830694E-02   0.830694E-02
   0.242167E+00   0.865133E-02   0.211908E-02   0.829216E-02   0.829216E-02
   0.242345E+00   0.890436E-02   0.211356E-02   0.827740E-02   0.827740E-02
   0.242523E+00   0.701107E-02   0.211688E-02   0.826269E-02   0.826269E-02
   0.242701E+00   0.478917E-02   0.212024E-02   0.824800E-02   0.824800E-02
   0.242879E+00   0.614773E-02   0.211311E-02   0.823335E-02   0.823335E-02
   0.243057E+00   0.114310E-01   0.211648E-02   0.821874E-02   0.821874E-02
   0.243235E+00   0.130242E-01   0.212051E-02   0.820417E-02   0.820417E-02
   0.243413E+00   0.762156E-02   0.210498E-02   0.818963E-02   0.818963E-02
   0.243591E+00   0.118366E-01   0.212021E-02   0.817512E-02   0.817512E-02
   0.243769E+00   0.935179E-02   0.211341E-02   0.816067E-02   0.816067E-02
   0.243947E+00   0.918763E-02   0.210621E-02   0.814624E-02   0.814624E-02
   0.244126E+00   0.434238E-02   0.211197E-02   0.813185E-02   0.813185E-02
   0.244304E+00   0.736660E-02   0.211178E-02   0.811750E-02   0.811750E-02
   0.244482E+00   0.481099E-02   0.210609E-02   0.810319E-02   0.810319E-02
   0.244660E+00   0.867519E-02   0.211511E-02   0.808892E-02   0.808892E-02
   0.244838E+00   0.349086E-02   0.210484E-02   0.807472E-02   0.807472E-02
   0.245016E+00   0.105529E-01   0.212472E-02   0.806050E-02   0.806050E-02
   0.245194E+00   0.111445E-01   0.211057E-02   0.804635E-02   0.804635E-02
   0.245372E+00   0.860220E-02   0.209928E-02   0.803224E-02   0.803224E-02
   0.245550E+00   0.565267E-02   0.211018E-02   0.801817E-02   0.801817E-02
   0.245728E+00   0.118630E-01   0.210693E-02   0.800414E-02   0.800414E-02
   0.245906E+00   0.885738E-02   0.210908E-02   0.799016E-02   0.799016E-02
   0.246084E+00   0.107571E-01   0.210523E-02   0.797621E-02   0.797621E-02
   0.246262E+00   0.608796E-02   0.210206E-02   0.796233E-02   0.796233E-02
   0.246440E+00   0.823204E-02   0.210845E-02   0.794845E-02   0.794845E-02
   0.246619E+00   0.708537E-02   0.210993E-02   0.793462E-02   0.793462E-02
   0.246797E+00   0.651877E-02   0.209954E-02   0.792087E-02   0.792087E-02
   0.246975E+00   0.405991E-02   0.211564E-02   0.790714E-02   0.790714E-02
   0.247153E+00   0.927481E-02   0.214173E-02   0.789346E-02   0.789346E-02
   0.247331E+00   0.329984E-02   0.215580E-02   0.787982E-02   0.787982E-02
   0.247509E+00   0.972288E-02   0.217540E-02   0.786622E-02   0.786622E-02
   0.247687E+00   0.676293E-02   0.218253E-02   0.785267E-02   0.785267E-02
   0.247865E+00   0.590665E-02   0.218661E-02   0.783916E-02   0.783916E-02
   0.248043E+00   0.107168E-01   0.220455E-02   0.782570E-02   0.782570E-02
   0.248221E+00   0.652037E-02   0.220160E-02   0.781229E-02   0.781229E-02
   0.248399E+00  -0.102631E-02   0.221558E-02   0.779891E-02   0.779891E-02
   0.248577E+00   0.537019E-02   0.223184E-02   0.778559E-02   0.778559E-02
   0.248755E+00   0.635145E-02   0.222282E-02   0.777231E-02   0.777231E-02
   0.248933E+00   0.559226E-02   0.223551E-02   0.775907E-02   0.775907E-02
   0.249111E+00   0.169903E-01   0.223715E-02   0.774588E-02   0.774588E-02
   0.249290E+00   0.297654E-02   0.224224E-02   0.773273E-02   0.773273E-02
   0.249468E+00   0.649292E-02   0.226390E-02   0.771976E-02   0.771976E-02
   0.249646E+00   0.845677E-02   0.224946E-02   0.770657E-02   0.770657E-02
   0.249824E+00   0.642475E-02   0.226739E-02   0.769359E-02   0.769359E-02
   0.250002E+00   0.731171E-02   0.227648E-02   0.768064E-02   0.768064E-02
   0.250180E+00   0.962329E-02   0.226060E-02   0.766771E-02   0.766771E-02
   0.250358E+00   0.295154E-02   0.227713E-02   0.765485E-02   0.765485E-02
   0.250536E+00   0.132388E-02   0.227541E-02   0.764203E-02   0.764203E-02
   0.250714E+00   0.531394E-02   0.228441E-02   0.762925E-02   0.762925E-02
   0.250892E+00   0.511094E-02   0.229588E-02   0.761653E-02   0.761653E-02
   0.251070E+00   0.554491E-02   0.229451E-02   0.760385E-02   0.760385E-02
   0.251248E+00   0.705098E-02   0.229465E-02   0.759121E-02   0.759121E-02
   0.251426E+00   0.881607E-02   0.231784E-02   0.757862E-02   0.757862E-02
   0.251604E+00   0.552129E-02   0.230330E-02   0.756610E-02   0.756610E-02
   0.251782E+00   0.118081E-01   0.231177E-02   0.755358E-02   0.755358E-02
   0.251961E+00   0.517892E-02   0.232644E-02   0.754113E-02   0.754113E-02
   0.252139E+00   0.818126E-02   0.231498E-02   0.752873E-02   0.752873E-02
   0.252317E+00   0.128786E-01   0.232090E-02   0.751636E-02   0.751636E-02
   0.252495E+00   0.779324E-02   0.233023E-02   0.750404E-02   0.750404E-02
   0.252673E+00   0.690449E-02   0.233089E-02   0.749177E-02   0.749177E-02
   0.252851E+00   0.412995E-02   0.234446E-02   0.747957E-02   0.747957E-02
   0.253029E+00   0.763596E-02   0.234435E-02   0.746735E-02   0.746735E-02
   0.253207E+00   0.115512E-01   0.234893E-02   0.745528E-02   0.745528E-02
   0.253385E+00   0.769395E-02   0.234498E-02   0.744314E-02   0.744314E-02
   0.253563E+00   0.642818E-02   0.234264E-02   0.743109E-02   0.743109E-02
   0.253741E+00   0.100914E-01   0.235763E-02   0.741909E-02   0.741909E-02
   0.253919E+00   0.358543E-02   0.231725E-02   0.740714E-02   0.740714E-02
   0.254097E+00   0.885884E-02   0.228152E-02   0.739520E-02   0.739520E-02
   0.254275E+00   0.518472E-02   0.229013E-02   0.738333E-02   0.738333E-02
   0.254453E+00   0.644146E-02   0.226214E-02   0.737150E-02   0.737150E-02
   0.254632E+00   0.873239E-02   0.225964E-02   0.735971E-02   0.735971E-02
   0.254810E+00   0.720334E-02   0.226205E-02   0.734798E-02   0.734798E-02
   0.254988E+00   0.274109E-02   0.225052E-02   0.733626E-02   0.733626E-02
   0.255166E+00   0.535778E-02   0.224736E-02   0.732459E-02   0.732459E-02
   0.255344E+00   0.357065E-02   0.224637E-02   0.731297E-02   0.731297E-02
   0.255522E+00   0.110481E-02   0.221322E-02   0.730138E-02   0.730138E-02
   0.255700E+00   0.101794E-01   0.223848E-02   0.728984E-02   0.728984E-02
   0.255878E+00   0.114418E-01   0.222900E-02   0.727834E-02   0.727834E-02
   0.256056E+00   0.854897E-02   0.221612E-02   0.726687E-02   0.726687E-02
   0.256234E+00   0.126814E-01   0.221888E-02   0.725545E-02   0.725545E-02
   0.256412E+00   0.597908E-02   0.221511E-02   0.724407E-02   0.724407E-02
   0.256590E+00   0.687207E-02   0.219536E-02   0.723272E-02   0.723272E-02
   0.256768E+00  -0.439412E-03   0.221283E-02   0.722141E-02   0.722141E-02
   0.256946E+00   0.441244E-02   0.219788E-02   0.721013E-02   0.721013E-02
   0.257124E+00   0.812627E-02   0.220378E-02   0.719889E-02   0.719889E-02
   0.257303E+00   0.122285E-01   0.220237E-02   0.718769E-02   0.718769E-02
   0.257481E+00   0.837444E-02   0.219516E-02   0.717653E-02   0.717653E-02
   0.257659E+00   0.589320E-02   0.218964E-02   0.716541E-02   0.716541E-02
   0.257837E+00   0.630107E-02   0.218368E-02   0.715431E-02   0.715431E-02
   0.258015E+00   0.726002E-02   0.218683E-02   0.714325E-02   0.714325E-02
   0.258193E+00   0.780209E-02   0.219000E-02   0.713223E-02   0.713223E-02
   0.258371E+00   0.505335E-02   0.218296E-02   0.712123E-02   0.712123E-02
   0.258549E+00   0.256565E-02   0.218812E-02   0.711027E-02   0.711027E-02
   0.258727E+00   0.470767E-02   0.217956E-02   0.709933E-02   0.709933E-02
   0.258905E+00   0.853588E-02   0.217423E-02   0.708836E-02   0.708836E-02
   0.259083E+00   0.887406E-02   0.217537E-02   0.707755E-02   0.707755E-02
   0.259261E+00   0.424869E-02   0.217826E-02   0.706703E-02   0.706703E-02
   0.259439E+00   0.400201E-02   0.216812E-02   0.705604E-02   0.705604E-02
   0.259617E+00   0.935694E-02   0.217463E-02   0.704509E-02   0.704509E-02
   0.259796E+00   0.518930E-02   0.216395E-02   0.703437E-02   0.703437E-02
   0.259974E+00   0.100936E-02   0.215904E-02   0.702383E-02   0.702383E-02
   0.260152E+00   0.168390E-01   0.217417E-02   0.701337E-02   0.701337E-02
   0.260330E+00   0.838408E-02   0.216072E-02   0.700232E-02   0.700232E-02
   0.260508E+00   0.103175E-01   0.216163E-02   0.699170E-02   0.699170E-02
   0.260686E+00   0.591476E-02   0.216537E-02   0.698117E-02   0.698117E-02
   0.260864E+00   0.694200E-02   0.214847E-02   0.697062E-02   0.697062E-02
   0.261042E+00   0.556974E-02   0.215422E-02   0.696007E-02   0.696007E-02
   0.261220E+00   0.551916E-02   0.215319E-02   0.694956E-02   0.694956E-02
   0.261398E+00   0.553655E-02   0.214679E-02   0.693907E-02   0.693907E-02
   0.261576E+00   0.933122E-02   0.215921E-02   0.692860E-02   0.692860E-02
   0.261754E+00   0.993406E-02   0.214978E-02   0.691815E-02   0.691815E-02
   0.261932E+00   0.477139E-03   0.214409E-02   0.690773E-02   0.690773E-02
   0.262110E+00   0.745197E-02   0.214150E-02   0.689733E-02   0.689733E-02
   0.262288E+00   0.209375E-03   0.213836E-02   0.688696E-02   0.688696E-02
   0.262467E+00   0.456406E-02   0.214365E-02   0.687661E-02   0.687661E-02
   0.262645E+00   0.421950E-02   0.214656E-02   0.686627E-02   0.686627E-02
   0.262823E+00  -0.272325E-02   0.212757E-02   0.685596E-02   0.685596E-02
   0.263001E+00   0.364880E-02   0.214978E-02   0.684568E-02   0.684568E-02
   0.263179E+00   0.654564E-02   0.212208E-02   0.683541E-02   0.683541E-02
   0.263357E+00   0.402228E-02   0.213500E-02   0.682516E-02   0.682516E-02
   0.263535E+00   0.616460E-02   0.214490E-02   0.681493E-02   0.681493E-02
   0.263713E+00   0.504621E-02   0.212802E-02   0.680472E-02   0.680472E-02
   0.263891E+00   0.902704E-02   0.213576E-02   0.679454E-02   0.679454E-02
   0.264069E+00   0.551378E-02   0.213739E-02   0.678437E-02   0.678437E-02
   0.264247E+00   0.641709E-02   0.211997E-02   0.677422E-02   0.677422E-02
   0.264425E+00   0.125545E-01   0.213590E-02   0.676408E-02   0.676408E-02
   0.264603E+00   0.508693E-02   0.212192E-02   0.675397E-02   0.675397E-02
   0.264781E+00   0.444505E-02   0.212996E-02   0.674387E-02   0.674387E-02
   0.264959E+00   0.596767E-02   0.212421E-02   0.673378E-02   0.673378E-02
   0.265138E+00   0.666060E-02   0.212046E-02   0.672372E-02   0.672372E-02
   0.265316E+00   0.682787E-02   0.211610E-02   0.671367E-02   0.671367E-02
   0.265494E+00   0.801943E-02   0.211373E-02   0.670364E-02   0.670364E-02
   0.265672E+00   0.520125E-02   0.209667E-02   0.669361E-02   0.669361E-02
   0.265850E+00   0.535326E-02   0.211224E-02   0.668361E-02   0.668361E-02
   0.266028E+00   0.515792E-02   0.210075E-02   0.667362E-02   0.667362E-02
   0.266206E+00   0.100564E-01   0.209501E-02   0.666368E-02   0.666368E-02
   0.266384E+00   0.112097E-01   0.209722E-02   0.665368E-02   0.665368E-02
   0.266562E+00   0.385644E-02   0.207998E-02   0.664376E-02   0.664376E-02
   0.266740E+00   0.822705E-02   0.209627E-02   0.663381E-02   0.663381E-02
   0.266918E+00   0.109482E-01   0.209765E-02   0.662390E-02   0.662390E-02
   0.267096E+00   0.111277E-01   0.208605E-02   0.661399E-02   0.661399E-02
   0.267274E+00   0.639456E-02   0.209043E-02   0.660410E-02   0.660410E-02
   0.267452E+00   0.257488E-02   0.208364E-02   0.659422E-02   0.659422E-02
   0.267630E+00   0.362971E-02   0.207312E-02   0.658436E-02   0.658436E-02
   0.267809E+00   0.701605E-02   0.208558E-02   0.657451E-02   0.657451E-02
   0.267987E+00   0.237411E-02   0.208159E-02   0.656466E-02   0.656466E-02
   0.268165E+00   0.345799E-02   0.207375E-02   0.655483E-02   0.655483E-02
   0.268343E+00   0.712143E-02   0.207781E-02   0.654503E-02   0.654503E-02
   0.268521E+00   0.980400E-02   0.206789E-02   0.653522E-02   0.653522E-02
   0.268699E+00   0.938573E-02   0.207808E-02   0.652543E-02   0.652543E-02
   0.268877E+00   0.123083E-01   0.207495E-02   0.651565E-02   0.651565E-02
   0.269055E+00   0.984980E-02   0.206643E-02   0.650588E-02   0.650588E-02
   0.269233E+00   0.624692E-02   0.206396E-02   0.649612E-02   0.649612E-02
   0.269411E+00   0.136114E-01   0.206764E-02   0.648649E-02   0.648649E-02
   0.269589E+00   0.635168E-02   0.205879E-02   0.647665E-02   0.647665E-02
   0.269767E+00   0.501578E-02   0.206835E-02   0.646692E-02   0.646692E-02
   0.269945E+00   0.589407E-02   0.205601E-02   0.645732E-02   0.645732E-02
   0.270123E+00   0.229689E-02   0.205874E-02   0.644751E-02   0.644751E-02
   0.270302E+00   0.245567E-02   0.206193E-02   0.643784E-02   0.643784E-02
   0.270480E+00   0.503912E-02   0.205989E-02   0.642817E-02   0.642817E-02
   0.270658E+00   0.121053E-01   0.206010E-02   0.641851E-02   0.641851E-02
   0.270836E+00   0.409012E-02   0.206341E-02   0.640886E-02   0.640886E-02
   0.271014E+00   0.853519E-02   0.204160E-02   0.639922E-02   0.639922E-02
   0.271192E+00   0.360213E-02   0.205412E-02   0.638960E-02   0.638960E-02
   0.271370E+00   0.189366E-02   0.204551E-02   0.637998E-02   0.637998E-02
   0.271548E+00   0.614485E-02   0.205127E-02   0.637037E-02   0.637037E-02
   0.271726E+00   0.566905E-02   0.205204E-02   0.636079E-02   0.636079E-02
   0.271904E+00   0.471302E-02   0.204590E-02   0.635121E-02   0.635121E-02
   0.272082E+00   0.337800E-02   0.205099E-02   0.634165E-02   0.634165E-02
   0.272260E+00   0.931251E-02   0.205510E-02   0.633210E-02   0.633210E-02
   0.272438E+00   0.891334E-02   0.204742E-02   0.632256E-02   0.632256E-02
   0.272616E+00   0.242831E-02   0.204886E-02   0.631303E-02   0.631303E-02
   0.272794E+00   0.112030E-01   0.204844E-02   0.630350E-02   0.630350E-02
   0.272973E+00   0.776524E-02   0.204928E-02   0.629401E-02   0.629401E-02
   0.273151E+00   0.695385E-02   0.204871E-02   0.628453E-02   0.628453E-02
   0.273329E+00   0.618520E-02   0.204590E-02   0.627505E-02   0.627505E-02
   0.273507E+00   0.110784E-01   0.204939E-02   0.626559E-02   0.626559E-02
   0.273685E+00   0.738615E-02   0.205148E-02   0.625614E-02   0.625614E-02
   0.273863E+00   0.656691E-02   0.203333E-02   0.624671E-02   0.624671E-02
   0.274041E+00   0.901764E-02   0.205167E-02   0.623730E-02   0.623730E-02
   0.274219E+00   0.181622E-02   0.204110E-02   0.622789E-02   0.622789E-02
   0.274397E+00   0.522971E-02   0.203290E-02   0.621850E-02   0.621850E-02
   0.274575E+00   0.659187E-02   0.205068E-02   0.620913E-02   0.620913E-02
   0.274753E+00   0.601522E-02   0.203814E-02   0.619977E-02   0.619977E-02
   0.274931E+00   0.875908E-02   0.204257E-02   0.619042E-02   0.619042E-02
   0.275109E+00   0.630981E-02   0.204739E-02   0.618110E-02   0.618110E-02
   0.275287E+00   0.121852E-01   0.203732E-02   0.617178E-02   0.617178E-02
   0.275465E+00   0.346899E-02   0.203977E-02   0.616248E-02   0.616248E-02
   0.275644E+00   0.526548E-02   0.204867E-02   0.615320E-02   0.615320E-02
   0.275822E+00   0.514349E-03   0.203262E-02   0.614393E-02   0.614393E-02
   0.276000E+00   0.402037E-02   0.204191E-02   0.613470E-02   0.613470E-02
   0.276178E+00   0.707493E-02   0.203489E-02   0.612547E-02   0.612547E-02
   0.276356E+00   0.305638E-02   0.203353E-02   0.611625E-02   0.611625E-02
   0.276534E+00   0.195331E-02   0.203849E-02   0.610706E-02   0.610706E-02
   0.276712E+00   0.492415E-02   0.202978E-02   0.609788E-02   0.609788E-02
   0.276890E+00   0.585682E-02   0.203007E-02   0.608873E-02   0.608873E-02
   0.277068E+00   0.335638E-02   0.204051E-02   0.607959E-02   0.607959E-02
   0.277246E+00   0.356517E-02   0.202593E-02   0.607047E-02   0.607047E-02
   0.277424E+00   0.217265E-02   0.202958E-02   0.606137E-02   0.606137E-02
   0.277602E+00   0.588051E-02   0.203359E-02   0.605228E-02   0.605228E-02
   0.277780E+00   0.881444E-02   0.202446E-02   0.604322E-02   0.604322E-02
   0.277958E+00   0.949492E-02   0.203299E-02   0.603418E-02   0.603418E-02
   0.278136E+00   0.381029E-02   0.203381E-02   0.602516E-02   0.602516E-02
   0.278315E+00   0.854284E-02   0.202663E-02   0.601616E-02   0.601616E-02
   0.278493E+00   0.107840E-01   0.203487E-02   0.600717E-02   0.600717E-02
   0.278671E+00   0.256995E-02   0.201998E-02   0.599820E-02   0.599820E-02
   0.278849E+00   0.559069E-02   0.202610E-02   0.598918E-02   0.598918E-02
   0.279027E+00   0.572033E-02   0.202966E-02   0.598039E-02   0.598039E-02
   0.279205E+00   0.962701E-02   0.202028E-02   0.597170E-02   0.597170E-02
   0.279383E+00   0.271307E-02   0.202291E-02   0.596267E-02   0.596267E-02
   0.279561E+00   0.324001E-03   0.202670E-02   0.595369E-02   0.595369E-02
   0.279739E+00   0.717873E-02   0.201898E-02   0.594482E-02   0.594482E-02
   0.279917E+00   0.223415E-02   0.202451E-02   0.593612E-02   0.593612E-02
   0.280095E+00   0.213356E-02   0.201891E-02   0.592745E-02   0.592745E-02
   0.280273E+00   0.739457E-02   0.203075E-02   0.591897E-02   0.591897E-02
   0.280451E+00   0.890187E-02   0.202615E-02   0.590971E-02   0.590971E-02
   0.280629E+00   0.192508E-02   0.202128E-02   0.590112E-02   0.590112E-02
   0.280807E+00   0.561948E-02   0.202793E-02   0.589247E-02   0.589247E-02
   0.280986E+00   0.896555E-02   0.202193E-02   0.588382E-02   0.588382E-02
   0.281164E+00   0.523608E-02   0.200807E-02   0.587518E-02   0.587518E-02
   0.281342E+00   0.757110E-02   0.202157E-02   0.586658E-02   0.586658E-02
   0.281520E+00   0.172003E-02   0.201312E-02   0.585800E-02   0.585800E-02
   0.281698E+00   0.533418E-02   0.202251E-02   0.584944E-02   0.584944E-02
   0.281876E+00   0.881474E-02   0.202314E-02   0.584091E-02   0.584091E-02
   0.282054E+00   0.578522E-02   0.200608E-02   0.583241E-02   0.583241E-02
   0.282232E+00   0.720101E-02   0.201364E-02   0.582393E-02   0.582393E-02
   0.282410E+00   0.321901E-02   0.202067E-02   0.581547E-02   0.581547E-02
   0.282588E+00   0.100162E-01   0.200980E-02   0.580705E-02   0.580705E-02
   0.282766E+00  -0.211882E-01   0.221978E-02   0.579865E-02   0.579865E-02
   0.282944E+00   0.948214E-03   0.201345E-02   0.579027E-02   0.579027E-02
   0.283122E+00   0.846089E-02   0.200627E-02   0.578192E-02   0.578192E-02
   0.283300E+00   0.168263E-02   0.201651E-02   0.577361E-02   0.577361E-02
   0.283479E+00   0.465349E-02   0.200370E-02   0.576531E-02   0.576531E-02
   0.283657E+00  -0.285530E-02   0.200743E-02   0.575705E-02   0.575705E-02
   0.283835E+00   0.284696E-02   0.201510E-02   0.574881E-02   0.574881E-02
   0.284013E+00   0.324102E-02   0.200273E-02   0.574060E-02   0.574060E-02
   0.284191E+00   0.590624E-02   0.200848E-02   0.573242E-02   0.573242E-02
   0.284369E+00   0.369244E-02   0.200720E-02   0.572427E-02   0.572427E-02
   0.284547E+00   0.103587E-01   0.200177E-02   0.571616E-02   0.571616E-02
   0.284725E+00  -0.627610E-03   0.200986E-02   0.570804E-02   0.570804E-02
   0.284903E+00   0.748639E-02   0.200249E-02   0.569997E-02   0.569997E-02
   0.285081E+00   0.102023E-01   0.201092E-02   0.569193E-02   0.569193E-02
   0.285259E+00   0.689807E-02   0.200979E-02   0.568392E-02   0.568392E-02
   0.285437E+00   0.476897E-02   0.200204E-02   0.567593E-02   0.567593E-02
   0.285615E+00   0.851971E-02   0.200286E-02   0.566797E-02   0.566797E-02
   0.285793E+00   0.618614E-02   0.201131E-02   0.566004E-02   0.566004E-02
   0.285971E+00   0.440781E-02   0.199981E-02   0.565214E-02   0.565214E-02
   0.286150E+00   0.483994E-02   0.201064E-02   0.564431E-02   0.564431E-02
   0.286328E+00   0.139026E-01   0.199496E-02   0.563640E-02   0.563640E-02
   0.286506E+00   0.849081E-02   0.199892E-02   0.562863E-02   0.562863E-02
   0.286684E+00   0.197252E-02   0.199597E-02   0.562081E-02   0.562081E-02
   0.286862E+00   0.533535E-02   0.199830E-02   0.561305E-02   0.561305E-02
   0.287040E+00   0.955104E-02   0.200799E-02   0.560531E-02   0.560531E-02
   0.287218E+00   0.489346E-02   0.200890E-02   0.559761E-02   0.559761E-02
   0.287396E+00   0.665792E-02   0.199115E-02   0.558993E-02   0.558993E-02
   0.287574E+00  -0.201921E-03   0.199450E-02   0.558229E-02   0.558229E-02
   0.287752E+00   0.656606E-02   0.199075E-02   0.557466E-02   0.557466E-02
   0.287930E+00   0.425465E-02   0.200245E-02   0.556706E-02   0.556706E-02
   0.288108E+00   0.542271E-02   0.200055E-02   0.555949E-02   0.555949E-02
   0.288286E+00   0.104080E-01   0.200241E-02   0.555195E-02   0.555195E-02
   0.288464E+00   0.515177E-02   0.199841E-02   0.554443E-02   0.554443E-02
   0.288642E+00   0.253819E-02   0.199693E-02   0.553695E-02   0.553695E-02
   0.288821E+00   0.604636E-02   0.200265E-02   0.552949E-02   0.552949E-02
   0.288999E+00   0.923700E-02   0.203795E-02   0.552205E-02   0.552205E-02
   0.289177E+00   0.193501E-02   0.205125E-02   0.551464E-02   0.551464E-02
   0.289355E+00   0.267597E-02   0.205181E-02   0.550735E-02   0.550735E-02
   0.289533E+00   0.666353E-02   0.207604E-02   0.549992E-02   0.549992E-02
   0.289711E+00   0.596356E-02   0.207891E-02   0.549256E-02   0.549256E-02
   0.289889E+00   0.483627E-03   0.207930E-02   0.548531E-02   0.548531E-02
   0.290067E+00   0.276739E-03   0.209416E-02   0.547797E-02   0.547797E-02
   0.290245E+00   0.542032E-02   0.209961E-02   0.547075E-02   0.547075E-02
   0.290423E+00   0.363135E-02   0.210496E-02   0.546353E-02   0.546353E-02
   0.290601E+00   0.526562E-02   0.212083E-02   0.545632E-02   0.545632E-02
   0.290779E+00   0.866376E-02   0.211716E-02   0.544915E-02   0.544915E-02
   0.290957E+00   0.585748E-02   0.211948E-02   0.544199E-02   0.544199E-02
   0.291135E+00  -0.639059E-03   0.213079E-02   0.543487E-02   0.543487E-02
   0.291313E+00   0.471894E-02   0.212692E-02   0.542776E-02   0.542776E-02
   0.291492E+00   0.144088E-01   0.214795E-02   0.542067E-02   0.542067E-02
   0.291670E+00   0.701862E-03   0.214349E-02   0.541362E-02   0.541362E-02
   0.291848E+00   0.644053E-02   0.214969E-02   0.540658E-02   0.540658E-02
   0.292026E+00   0.294548E-02   0.215473E-02   0.539957E-02   0.539957E-02
   0.292204E+00   0.536892E-02   0.214388E-02   0.539258E-02   0.539258E-02
   0.292382E+00   0.917982E-02   0.216485E-02   0.538561E-02   0.538561E-02
   0.292560E+00   0.661794E-02   0.217568E-02   0.537867E-02   0.537867E-02
   0.292738E+00   0.311791E-02   0.215459E-02   0.537173E-02   0.537173E-02
   0.292916E+00   0.155665E-02   0.216078E-02   0.536484E-02   0.536484E-02
   0.293094E+00   0.125670E-01   0.215990E-02   0.535797E-02   0.535797E-02
   0.293272E+00   0.933984E-02   0.216990E-02   0.535109E-02   0.535109E-02
   0.293450E+00   0.367723E-02   0.217740E-02   0.534426E-02   0.534426E-02
   0.293628E+00   0.521460E-03   0.216656E-02   0.533744E-02   0.533744E-02
   0.293806E+00   0.511842E-02   0.217738E-02   0.533064E-02   0.533064E-02
   0.293985E+00   0.871998E-02   0.218200E-02   0.532386E-02   0.532386E-02
   0.294163E+00   0.661128E-02   0.216843E-02   0.531710E-02   0.531710E-02
   0.294341E+00   0.422159E-03   0.217888E-02   0.531035E-02   0.531035E-02
   0.294519E+00   0.415974E-02   0.218140E-02   0.530365E-02   0.530365E-02
   0.294697E+00   0.352116E-02   0.218098E-02   0.529692E-02   0.529692E-02
   0.294875E+00   0.426443E-02   0.219215E-02   0.529022E-02   0.529022E-02
   0.295053E+00   0.344905E-02   0.217973E-02   0.528356E-02   0.528356E-02
   0.295231E+00   0.711325E-02   0.218223E-02   0.527690E-02   0.527690E-02
   0.295409E+00   0.313961E-02   0.218327E-02   0.527027E-02   0.527027E-02
   0.295587E+00   0.227842E-02   0.217521E-02   0.526365E-02   0.526365E-02
   0.295765E+00   0.129897E-02   0.218359E-02   0.525705E-02   0.525705E-02
   0.295943E+00   0.847188E-02   0.220176E-02   0.525045E-02   0.525045E-02
   0.296121E+00   0.364478E-02   0.218217E-02   0.524388E-02   0.524388E-02
   0.296299E+00   0.782588E-02   0.219364E-02   0.523732E-02   0.523732E-02
   0.296477E+00   0.109390E-01   0.218400E-02   0.523078E-02   0.523078E-02
   0.296656E+00   0.543095E-02   0.219025E-02   0.522425E-02   0.522425E-02
   0.296834E+00   0.783700E-02   0.220606E-02   0.521773E-02   0.521773E-02
   0.297012E+00   0.495128E-02   0.219249E-02   0.521123E-02   0.521123E-02
   0.297190E+00   0.113312E-02   0.219505E-02   0.520475E-02   0.520475E-02
   0.297368E+00   0.813140E-04   0.220134E-02   0.519828E-02   0.519828E-02
   0.297546E+00   0.116315E-02   0.218479E-02   0.519181E-02   0.519181E-02
   0.297724E+00   0.797160E-02   0.220855E-02   0.518537E-02   0.518537E-02
   0.297902E+00   0.781766E-03   0.219775E-02   0.517893E-02   0.517893E-02
   0.298080E+00   0.754618E-02   0.220149E-02   0.517251E-02   0.517251E-02
   0.298258E+00   0.117948E-01   0.220730E-02   0.516609E-02   0.516609E-02
   0.298436E+00   0.932729E-02   0.219697E-02   0.515969E-02   0.515969E-02
   0.298614E+00   0.249188E-02   0.220418E-02   0.515328E-02   0.515328E-02
   0.298792E+00  -0.134648E-02   0.221367E-02   0.514682E-02   0.514682E-02
   0.298970E+00   0.306565E-02   0.220370E-02   0.514065E-02   0.514065E-02
   0.299148E+00   0.393409E-02   0.221370E-02   0.513440E-02   0.513440E-02
   0.299327E+00   0.177589E-02   0.220910E-02   0.512791E-02   0.512791E-02
   0.299505E+00   0.789516E-02   0.220406E-02   0.512148E-02   0.512148E-02
   0.299683E+00  -0.138769E-02   0.221211E-02   0.511509E-02   0.511509E-02
   0.299861E+00   0.101903E-01   0.221162E-02   0.510887E-02   0.510887E-02
   0.300039E+00   0.633070E-02   0.221395E-02   0.510256E-02   0.510256E-02
   0.300217E+00   0.856424E-02   0.222522E-02   0.509660E-02   0.509660E-02
   0.300395E+00   0.322714E-03   0.221235E-02   0.508983E-02   0.508983E-02
   0.300573E+00   0.105794E-01   0.222620E-02   0.508364E-02   0.508364E-02
   0.300751E+00   0.572719E-02   0.222385E-02   0.507742E-02   0.507742E-02
   0.300929E+00  -0.127367E-02   0.220119E-02   0.507117E-02   0.507117E-02
   0.301107E+00   0.280101E-02   0.222134E-02   0.506492E-02   0.506492E-02
   0.301285E+00   0.508499E-02   0.221520E-02   0.505867E-02   0.505867E-02
   0.301463E+00  -0.301278E-02   0.220906E-02   0.505243E-02   0.505243E-02
   0.301641E+00   0.268414E-02   0.222093E-02   0.504620E-02   0.504620E-02
   0.301819E+00  -0.110462E-02   0.221076E-02   0.503998E-02   0.503998E-02
   0.301998E+00   0.616488E-02   0.222092E-02   0.503376E-02   0.503376E-02
   0.302176E+00   0.737833E-04   0.222490E-02   0.502754E-02   0.502754E-02
   0.302354E+00   0.193065E-02   0.221924E-02   0.502134E-02   0.502134E-02
   0.302532E+00   0.613699E-02   0.222355E-02   0.501514E-02   0.501514E-02
   0.302710E+00   0.102407E-02   0.222636E-02   0.500895E-02   0.500895E-02
   0.302888E+00   0.332334E-02   0.221655E-02   0.500278E-02   0.500278E-02
   0.303066E+00  -0.389945E-02   0.222218E-02   0.499660E-02   0.499660E-02
   0.303244E+00   0.459598E-03   0.222661E-02   0.499042E-02   0.499042E-02
   0.303422E+00   0.282139E-02   0.222558E-02   0.498426E-02   0.498426E-02
   0.303600E+00   0.480246E-02   0.223615E-02   0.497810E-02   0.497810E-02
   0.303778E+00   0.141493E-01   0.222746E-02   0.497196E-02   0.497196E-02
   0.303956E+00   0.760069E-02   0.222698E-02   0.496580E-02   0.496580E-02
   0.304134E+00   0.419608E-02   0.223763E-02   0.495966E-02   0.495966E-02
   0.304312E+00   0.610217E-02   0.222470E-02   0.495353E-02   0.495353E-02
   0.304490E+00   0.500358E-02   0.223142E-02   0.494742E-02   0.494742E-02
   0.304669E+00   0.194946E-02   0.223100E-02   0.494127E-02   0.494127E-02
   0.304847E+00   0.277710E-02   0.222989E-02   0.493515E-02   0.493515E-02
   0.305025E+00   0.660844E-02   0.223868E-02   0.492905E-02   0.492905E-02
   0.305203E+00   0.907222E-03   0.222376E-02   0.492294E-02   0.492294E-02
   0.305381E+00   0.644339E-02   0.224034E-02   0.491684E-02   0.491684E-02
   0.305559E+00   0.902031E-02   0.224515E-02   0.491075E-02   0.491075E-02
   0.305737E+00   0.131210E-01   0.222716E-02   0.490466E-02   0.490466E-02
   0.305915E+00   0.128744E-01   0.224722E-02   0.489858E-02   0.489858E-02
   0.306093E+00   0.837787E-02   0.224011E-02   0.489254E-02   0.489254E-02
   0.306271E+00   0.179404E-02   0.223150E-02   0.488643E-02   0.488643E-02
   0.306449E+00   0.255095E-02   0.224395E-02   0.488038E-02   0.488038E-02
   0.306627E+00  -0.914298E-03   0.224405E-02   0.487431E-02   0.487431E-02
   0.306805E+00   0.128697E-01   0.224057E-02   0.486827E-02   0.486827E-02
   0.306983E+00  -0.688883E-04   0.224701E-02   0.486223E-02   0.486223E-02
   0.307162E+00   0.814385E-03   0.223750E-02   0.485619E-02   0.485619E-02
   0.307340E+00  -0.768725E-03   0.223460E-02   0.485016E-02   0.485016E-02
   0.307518E+00   0.122531E-03   0.224533E-02   0.484415E-02   0.484415E-02
   0.307696E+00   0.619159E-02   0.223811E-02   0.483811E-02   0.483811E-02
   0.307874E+00   0.546062E-02   0.224579E-02   0.483210E-02   0.483210E-02
   0.308052E+00  -0.653145E-03   0.223385E-02   0.482610E-02   0.482610E-02
   0.308230E+00   0.400396E-02   0.224900E-02   0.482010E-02   0.482010E-02
   0.308408E+00   0.981210E-02   0.224728E-02   0.481411E-02   0.481411E-02
   0.308586E+00   0.281505E-02   0.223731E-02   0.480813E-02   0.480813E-02
   0.308764E+00   0.660211E-03   0.224461E-02   0.480216E-02   0.480216E-02
   0.308942E+00   0.570605E-02   0.224919E-02   0.479619E-02   0.479619E-02
   0.309120E+00   0.680058E-02   0.224293E-02   0.479022E-02   0.479022E-02
   0.309298E+00   0.416356E-04   0.225401E-02   0.478433E-02   0.478433E-02
   0.309476E+00   0.717112E-02   0.224105E-02   0.477835E-02   0.477835E-02
   0.309654E+00   0.564016E-02   0.225014E-02   0.477237E-02   0.477237E-02
   0.309833E+00   0.304984E-02   0.225930E-02   0.476646E-02   0.476646E-02
   0.310011E+00   0.113521E-01   0.224113E-02   0.476053E-02   0.476053E-02
   0.310189E+00   0.924157E-02   0.225825E-02   0.475463E-02   0.475463E-02
   0.310367E+00   0.115765E-02   0.226035E-02   0.474874E-02   0.474874E-02
   0.310545E+00   0.447425E-02   0.224328E-02   0.474284E-02   0.474284E-02
   0.310723E+00   0.802401E-02   0.225509E-02   0.473696E-02   0.473696E-02
   0.310901E+00   0.168551E-02   0.225011E-02   0.473109E-02   0.473109E-02
   0.311079E+00   0.288677E-02   0.224472E-02   0.472522E-02   0.472522E-02
   0.311257E+00   0.915532E-04   0.225869E-02   0.471937E-02   0.471937E-02
   0.311435E+00   0.132428E-01   0.225302E-02   0.471352E-02   0.471352E-02
   0.311613E+00  -0.539241E-02   0.225018E-02   0.470769E-02   0.470769E-02
   0.311791E+00   0.531186E-02   0.226417E-02   0.470186E-02   0.470186E-02
   0.311969E+00  -0.700706E-03   0.224316E-02   0.469605E-02   0.469605E-02
   0.312147E+00   0.581948E-02   0.226252E-02   0.469025E-02   0.469025E-02
   0.312325E+00   0.350710E-02   0.226301E-02   0.468445E-02   0.468445E-02
   0.312504E+00   0.548747E-02   0.225088E-02   0.467867E-02   0.467867E-02
   0.312682E+00   0.557758E-02   0.226783E-02   0.467289E-02   0.467289E-02
   0.312860E+00   0.155172E-02   0.225971E-02   0.466715E-02   0.466715E-02
   0.313038E+00  -0.650372E-03   0.225816E-02   0.466140E-02   0.466140E-02
   0.313216E+00  -0.385462E-02   0.225311E-02   0.465566E-02   0.465566E-02
   0.313394E+00   0.333084E-02   0.225772E-02   0.464994E-02   0.464994E-02
   0.313572E+00   0.969658E-02   0.226443E-02   0.464424E-02   0.464424E-02
   0.313750E+00   0.408672E-02   0.226609E-02   0.463853E-02   0.463853E-02
   0.313928E+00   0.383871E-02   0.225330E-02   0.463285E-02   0.463285E-02
   0.314106E+00   0.624608E-02   0.226721E-02   0.462718E-02   0.462718E-02
   0.314284E+00   0.375005E-02   0.225799E-02   0.462152E-02   0.462152E-02
   0.314462E+00   0.184719E-02   0.225721E-02   0.461589E-02   0.461589E-02
   0.314640E+00   0.599744E-02   0.226745E-02   0.461023E-02   0.461023E-02
   0.314818E+00   0.765125E-02   0.225695E-02   0.460462E-02   0.460462E-02
   0.314996E+00   0.397372E-02   0.226145E-02   0.459902E-02   0.459902E-02
   0.315175E+00   0.389143E-02   0.226943E-02   0.459343E-02   0.459343E-02
   0.315353E+00   0.549137E-02   0.225297E-02   0.458785E-02   0.458785E-02
   0.315531E+00   0.326126E-02   0.226466E-02   0.458229E-02   0.458229E-02
   0.315709E+00   0.400384E-02   0.226940E-02   0.457674E-02   0.457674E-02
   0.315887E+00   0.750837E-02   0.226047E-02   0.457121E-02   0.457121E-02
   0.316065E+00   0.724982E-02   0.227468E-02   0.456569E-02   0.456569E-02
   0.316243E+00   0.768154E-02   0.226278E-02   0.456019E-02   0.456019E-02
   0.316421E+00   0.834074E-03   0.225870E-02   0.455470E-02   0.455470E-02
   0.316599E+00   0.500672E-02   0.227325E-02   0.454922E-02   0.454922E-02
   0.316777E+00   0.636086E-02   0.226509E-02   0.454376E-02   0.454376E-02
   0.316955E+00   0.251394E-02   0.227363E-02   0.453832E-02   0.453832E-02
   0.317133E+00   0.568490E-02   0.228061E-02   0.453290E-02   0.453290E-02
   0.317311E+00   0.572163E-02   0.225421E-02   0.452749E-02   0.452749E-02
   0.317489E+00  -0.133704E-02   0.227389E-02   0.452209E-02   0.452209E-02
   0.317668E+00   0.981441E-02   0.226443E-02   0.451671E-02   0.451671E-02
   0.317846E+00   0.554393E-03   0.227840E-02   0.451135E-02   0.451135E-02
   0.318024E+00   0.286127E-03   0.227277E-02   0.450600E-02   0.450600E-02
   0.318202E+00  -0.259847E-02   0.226345E-02   0.450067E-02   0.450067E-02
   0.318380E+00   0.655540E-03   0.227243E-02   0.449535E-02   0.449535E-02
   0.318558E+00   0.444628E-02   0.228563E-02   0.449004E-02   0.449004E-02
   0.318736E+00   0.270581E-02   0.225819E-02   0.448467E-02   0.448467E-02
   0.318914E+00   0.576611E-02   0.229269E-02   0.447967E-02   0.447967E-02
   0.319092E+00   0.946410E-02   0.227512E-02   0.447444E-02   0.447444E-02
   0.319270E+00   0.836396E-02   0.226536E-02   0.446906E-02   0.446906E-02
   0.319448E+00   0.328335E-02   0.228184E-02   0.446379E-02   0.446379E-02
   0.319626E+00   0.614816E-02   0.226785E-02   0.445853E-02   0.445853E-02
   0.319804E+00   0.736553E-02   0.226985E-02   0.445342E-02   0.445342E-02
   0.319982E+00   0.243538E-02   0.228788E-02   0.444834E-02   0.444834E-02
   0.320160E+00   0.380440E-02   0.226382E-02   0.444330E-02   0.444330E-02
   0.320339E+00   0.480434E-02   0.228281E-02   0.443825E-02   0.443825E-02
   0.320517E+00   0.502319E-02   0.227590E-02   0.443278E-02   0.443278E-02
   0.320695E+00   0.384939E-02   0.227283E-02   0.442779E-02   0.442779E-02
   0.320873E+00  -0.307586E-04   0.227803E-02   0.442273E-02   0.442273E-02
   0.321051E+00   0.291282E-02   0.227630E-02   0.441768E-02   0.441768E-02
   0.321229E+00   0.850611E-02   0.227864E-02   0.441263E-02   0.441263E-02
   0.321407E+00  -0.282080E-02   0.228904E-02   0.440761E-02   0.440761E-02
   0.321585E+00   0.931153E-04   0.226613E-02   0.440260E-02   0.440260E-02
   0.321763E+00   0.446920E-02   0.227941E-02   0.439761E-02   0.439761E-02
   0.321941E+00   0.820102E-02   0.228653E-02   0.439264E-02   0.439264E-02
   0.322119E+00   0.979804E-02   0.227727E-02   0.438768E-02   0.438768E-02
   0.322297E+00   0.940143E-03   0.227741E-02   0.438274E-02   0.438274E-02
   0.322475E+00  -0.608928E-02   0.227456E-02   0.437781E-02   0.437781E-02
   0.322653E+00   0.409490E-02   0.227293E-02   0.437291E-02   0.437291E-02
   0.322831E+00   0.737421E-02   0.229098E-02   0.436801E-02   0.436801E-02
   0.323010E+00   0.458672E-02   0.227864E-02   0.436314E-02   0.436314E-02
   0.323188E+00   0.275744E-02   0.228602E-02   0.435828E-02   0.435828E-02
   0.323366E+00   0.852230E-03   0.228450E-02   0.435344E-02   0.435344E-02
   0.323544E+00   0.692616E-02   0.227563E-02   0.434861E-02   0.434861E-02
   0.323722E+00   0.178021E-02   0.227973E-02   0.434381E-02   0.434381E-02
   0.323900E+00   0.301685E-02   0.228571E-02   0.433901E-02   0.433901E-02
   0.324078E+00   0.475722E-02   0.227079E-02   0.433423E-02   0.433423E-02
   0.324256E+00   0.846291E-02   0.228763E-02   0.432947E-02   0.432947E-02
   0.324434E+00  -0.249646E-02   0.226983E-02   0.432472E-02   0.432472E-02
   0.324612E+00   0.564493E-02   0.227829E-02   0.431999E-02   0.431999E-02
   0.324790E+00  -0.486121E-03   0.227415E-02   0.431530E-02   0.431530E-02
   0.324968E+00   0.667062E-02   0.227543E-02   0.431058E-02   0.431058E-02
   0.325146E+00   0.131697E-02   0.228308E-02   0.430589E-02   0.430589E-02
   0.325324E+00   0.646148E-03   0.227847E-02   0.430122E-02   0.430122E-02
   0.325502E+00  -0.103336E-02   0.226102E-02   0.429656E-02   0.429656E-02
   0.325681E+00   0.465293E-02   0.227730E-02   0.429192E-02   0.429192E-02
   0.325859E+00   0.109394E-01   0.226363E-02   0.428729E-02   0.428729E-02
   0.326037E+00   0.360658E-02   0.226758E-02   0.428268E-02   0.428268E-02
   0.326215E+00   0.189191E-02   0.227677E-02   0.427808E-02   0.427808E-02
   0.326393E+00   0.820340E-02   0.225944E-02   0.427350E-02   0.427350E-02
   0.326571E+00   0.996431E-02   0.227063E-02   0.426890E-02   0.426890E-02
   0.326749E+00   0.224723E-03   0.228115E-02   0.426436E-02   0.426436E-02
   0.326927E+00   0.315386E-02   0.224710E-02   0.425981E-02   0.425981E-02
   0.327105E+00  -0.362593E-03   0.227173E-02   0.425528E-02   0.425528E-02
   0.327283E+00  -0.603532E-03   0.226879E-02   0.425076E-02   0.425076E-02
   0.327461E+00   0.614616E-02   0.226441E-02   0.424625E-02   0.424625E-02
   0.327639E+00   0.876988E-02   0.228560E-02   0.424175E-02   0.424175E-02
   0.327817E+00   0.482698E-02   0.226537E-02   0.423727E-02   0.423727E-02
   0.327995E+00   0.838285E-02   0.226743E-02   0.423280E-02   0.423280E-02
   0.328174E+00   0.642083E-02   0.227770E-02   0.422834E-02   0.422834E-02
   0.328352E+00   0.414871E-02   0.226333E-02   0.422389E-02   0.422389E-02
   0.328530E+00   0.438051E-03   0.227802E-02   0.421945E-02   0.421945E-02
   0.328708E+00  -0.425301E-02   0.227600E-02   0.421502E-02   0.421502E-02
   0.328886E+00   0.652349E-02   0.226671E-02   0.421060E-02   0.421060E-02
   0.329064E+00   0.596603E-02   0.227746E-02   0.420619E-02   0.420619E-02
   0.329242E+00  -0.418510E-02   0.226530E-02   0.420181E-02   0.420181E-02
   0.329420E+00   0.225467E-02   0.227506E-02   0.419741E-02   0.419741E-02
   0.329598E+00   0.385814E-02   0.227967E-02   0.419302E-02   0.419302E-02
   0.329776E+00   0.105013E-02   0.227078E-02   0.418868E-02   0.418868E-02
   0.329954E+00   0.104940E-01   0.227425E-02   0.418440E-02   0.418440E-02
   0.330132E+00   0.174152E-02   0.228179E-02   0.417995E-02   0.417995E-02
   0.330310E+00   0.489379E-02   0.226263E-02   0.417562E-02   0.417562E-02
   0.330488E+00   0.962685E-02   0.229196E-02   0.417129E-02   0.417129E-02
   0.330666E+00   0.113721E-01   0.227947E-02   0.416697E-02   0.416697E-02
   0.330845E+00   0.383669E-02   0.227827E-02   0.416265E-02   0.416265E-02
   0.331023E+00   0.393045E-02   0.227993E-02   0.415834E-02   0.415834E-02
   0.331201E+00   0.105612E-02   0.227188E-02   0.415404E-02   0.415404E-02
   0.331379E+00   0.151588E-02   0.228088E-02   0.414975E-02   0.414975E-02
   0.331557E+00   0.430883E-02   0.228429E-02   0.414547E-02   0.414547E-02
   0.331735E+00   0.602495E-02   0.226818E-02   0.414119E-02   0.414119E-02
   0.331913E+00   0.703702E-03   0.228211E-02   0.413691E-02   0.413691E-02
   0.332091E+00   0.571062E-02   0.227147E-02   0.413264E-02   0.413264E-02
   0.332269E+00   0.647698E-02   0.228036E-02   0.412838E-02   0.412838E-02
   0.332447E+00   0.160258E-02   0.227115E-02   0.412413E-02   0.412413E-02
   0.332625E+00   0.255224E-02   0.228134E-02   0.411987E-02   0.411987E-02
   0.332803E+00  -0.155117E-02   0.227480E-02   0.411564E-02   0.411564E-02
   0.332981E+00   0.472489E-02   0.229292E-02   0.411139E-02   0.411139E-02
   0.333159E+00   0.326415E-02   0.226619E-02   0.410720E-02   0.410720E-02
   0.333337E+00   0.602180E-02   0.228313E-02   0.410294E-02   0.410294E-02
   0.333516E+00   0.151468E-02   0.226820E-02   0.409871E-02   0.409871E-02
   0.333694E+00  -0.265831E-02   0.228085E-02   0.409449E-02   0.409449E-02
   0.333872E+00   0.101983E-01   0.228952E-02   0.409028E-02   0.409028E-02
   0.334050E+00   0.486957E-02   0.228274E-02   0.408606E-02   0.408606E-02
   0.334228E+00   0.521542E-02   0.227324E-02   0.408186E-02   0.408186E-02
   0.334406E+00   0.754410E-02   0.229803E-02   0.407764E-02   0.407764E-02
   0.334584E+00   0.772307E-02   0.227601E-02   0.407345E-02   0.407345E-02
   0.334762E+00   0.740087E-02   0.229033E-02   0.406927E-02   0.406927E-02
   0.334940E+00   0.531612E-03   0.229556E-02   0.406506E-02   0.406506E-02
   0.335118E+00   0.496960E-02   0.227517E-02   0.406087E-02   0.406087E-02
   0.335296E+00   0.546526E-02   0.228272E-02   0.405668E-02   0.405668E-02
   0.335474E+00  -0.505996E-02   0.228293E-02   0.405251E-02   0.405251E-02
   0.335652E+00   0.661978E-02   0.227504E-02   0.404831E-02   0.404831E-02
   0.335830E+00   0.102686E-02   0.229205E-02   0.404413E-02   0.404413E-02
   0.336008E+00   0.563193E-02   0.228082E-02   0.403995E-02   0.403995E-02
   0.336187E+00   0.103882E-02   0.228667E-02   0.403578E-02   0.403578E-02
   0.336365E+00   0.345026E-02   0.229186E-02   0.403160E-02   0.403160E-02
   0.336543E+00   0.442719E-02   0.227616E-02   0.402742E-02   0.402742E-02
   0.336721E+00   0.464266E-02   0.229053E-02   0.402325E-02   0.402325E-02
   0.336899E+00   0.721982E-02   0.229418E-02   0.401908E-02   0.401908E-02
   0.337077E+00  -0.237648E-02   0.228372E-02   0.401491E-02   0.401491E-02
   0.337255E+00   0.474720E-02   0.229317E-02   0.401074E-02   0.401074E-02
   0.337433E+00   0.918161E-02   0.228335E-02   0.400658E-02   0.400658E-02
   0.337611E+00   0.980656E-02   0.228995E-02   0.400241E-02   0.400241E-02
   0.337789E+00   0.119791E-02   0.229469E-02   0.399825E-02   0.399825E-02
   0.337967E+00  -0.545531E-02   0.227588E-02   0.399408E-02   0.399408E-02
   0.338145E+00  -0.104072E-02   0.228864E-02   0.398992E-02   0.398992E-02
   0.338323E+00  -0.275285E-02   0.228712E-02   0.398575E-02   0.398575E-02
   0.338501E+00   0.244135E-02   0.228027E-02   0.398157E-02   0.398157E-02
   0.338679E+00   0.721967E-02   0.229432E-02   0.397732E-02   0.397732E-02
   0.338858E+00   0.448121E-02   0.228446E-02   0.397348E-02   0.397348E-02
   0.339036E+00   0.982078E-02   0.229228E-02   0.396927E-02   0.396927E-02
   0.339214E+00   0.618709E-02   0.229725E-02   0.396495E-02   0.396495E-02
   0.339392E+00   0.258999E-02   0.228501E-02   0.396078E-02   0.396078E-02
   0.339570E+00  -0.854001E-03   0.228804E-02   0.395657E-02   0.395657E-02
   0.339748E+00   0.351573E-02   0.229142E-02   0.395245E-02   0.395245E-02
   0.339926E+00   0.848556E-02   0.228063E-02   0.394836E-02   0.394836E-02
   0.340104E+00   0.114097E-01   0.229299E-02   0.394422E-02   0.394422E-02
   0.340282E+00   0.626470E-02   0.228419E-02   0.394035E-02   0.394035E-02
   0.340460E+00   0.554790E-02   0.228614E-02   0.393572E-02   0.393572E-02
   0.340638E+00   0.730283E-02   0.229772E-02   0.393167E-02   0.393167E-02
   0.340816E+00   0.740204E-02   0.228738E-02   0.392756E-02   0.392756E-02
   0.340994E+00   0.488877E-02   0.229881E-02   0.392342E-02   0.392342E-02
   0.341172E+00   0.601402E-02   0.230597E-02   0.391927E-02   0.391927E-02
   0.341351E+00  -0.216298E-03   0.227643E-02   0.391512E-02   0.391512E-02
   0.341529E+00  -0.801968E-03   0.229502E-02   0.391097E-02   0.391097E-02
   0.341707E+00   0.174041E-02   0.229617E-02   0.390683E-02   0.390683E-02
   0.341885E+00   0.374472E-02   0.229182E-02   0.390268E-02   0.390268E-02
   0.342063E+00   0.991923E-03   0.230290E-02   0.389854E-02   0.389854E-02
   0.342241E+00   0.756719E-02   0.228763E-02   0.389439E-02   0.389439E-02
   0.342419E+00   0.405141E-02   0.229271E-02   0.389025E-02   0.389025E-02
   0.342597E+00   0.864872E-02   0.230794E-02   0.388610E-02   0.388610E-02
   0.342775E+00   0.114429E-01   0.228731E-02   0.388196E-02   0.388196E-02
   0.342953E+00   0.575620E-02   0.229642E-02   0.387782E-02   0.387782E-02
   0.343131E+00   0.273759E-02   0.230321E-02   0.387369E-02   0.387369E-02
   0.343309E+00   0.116494E-03   0.228809E-02   0.386955E-02   0.386955E-02
   0.343487E+00   0.361623E-02   0.230442E-02   0.386542E-02   0.386542E-02
   0.343665E+00   0.354518E-02   0.229127E-02   0.386129E-02   0.386129E-02
   0.343843E+00   0.685978E-02   0.231054E-02   0.385716E-02   0.385716E-02
   0.344022E+00   0.401924E-02   0.230863E-02   0.385303E-02   0.385303E-02
   0.344200E+00   0.625916E-02   0.228985E-02   0.384890E-02   0.384890E-02
   0.344378E+00   0.367472E-02   0.230245E-02   0.384477E-02   0.384477E-02
   0.344556E+00   0.617869E-02   0.230374E-02   0.384066E-02   0.384066E-02
   0.344734E+00   0.313941E-02   0.228484E-02   0.383654E-02   0.383654E-02
   0.344912E+00  -0.160275E-02   0.229888E-02   0.383242E-02   0.383242E-02
   0.345090E+00   0.912490E-02   0.229369E-02   0.382831E-02   0.382831E-02
   0.345268E+00   0.323299E-02   0.230050E-02   0.382420E-02   0.382420E-02
   0.345446E+00   0.273936E-02   0.230059E-02   0.382010E-02   0.382010E-02
   0.345624E+00   0.840252E-02   0.229306E-02   0.381600E-02   0.381600E-02
   0.345802E+00   0.216192E-02   0.230211E-02   0.381190E-02   0.381190E-02
   0.345980E+00   0.557577E-02   0.230574E-02   0.380778E-02   0.380778E-02
   0.346158E+00   0.111155E-01   0.229035E-02   0.380371E-02   0.380371E-02
   0.346336E+00  -0.339610E-02   0.230725E-02   0.379962E-02   0.379962E-02
   0.346514E+00   0.302015E-02   0.229371E-02   0.379557E-02   0.379557E-02
   0.346693E+00   0.503835E-02   0.230848E-02   0.379146E-02   0.379146E-02
   0.346871E+00   0.480582E-02   0.230183E-02   0.378739E-02   0.378739E-02
   0.347049E+00   0.244799E-02   0.229691E-02   0.378332E-02   0.378332E-02
   0.347227E+00   0.338655E-02   0.230532E-02   0.377926E-02   0.377926E-02
   0.347405E+00   0.508923E-02   0.230973E-02   0.377519E-02   0.377519E-02
   0.347583E+00   0.835855E-02   0.230391E-02   0.377114E-02   0.377114E-02
   0.347761E+00   0.784314E-02   0.230376E-02   0.376709E-02   0.376709E-02
   0.347939E+00   0.268360E-02   0.229264E-02   0.376305E-02   0.376305E-02
   0.348117E+00   0.334760E-02   0.233916E-02   0.375902E-02   0.375902E-02
   0.348295E+00   0.425521E-02   0.237731E-02   0.375498E-02   0.375498E-02
   0.348473E+00  -0.431030E-02   0.239494E-02   0.375096E-02   0.375096E-02
   0.348651E+00   0.717284E-02   0.242548E-02   0.374694E-02   0.374694E-02
   0.348829E+00   0.203159E-03   0.244760E-02   0.374293E-02   0.374293E-02
   0.349007E+00  -0.378732E-02   0.244939E-02   0.373892E-02   0.373892E-02
   0.349185E+00   0.398127E-02   0.246855E-02   0.373491E-02   0.373491E-02
   0.349364E+00   0.199345E-02   0.249691E-02   0.373093E-02   0.373093E-02
   0.349542E+00   0.788409E-02   0.249968E-02   0.372694E-02   0.372694E-02
   0.349720E+00  -0.226302E-02   0.253627E-02   0.372297E-02   0.372297E-02
   0.349898E+00   0.376432E-02   0.252113E-02   0.371904E-02   0.371904E-02
   0.350076E+00  -0.251355E-03   0.254118E-02   0.371501E-02   0.371501E-02
   0.350254E+00   0.326902E-02   0.255698E-02   0.371109E-02   0.371109E-02
   0.350432E+00   0.138071E-01   0.257416E-02   0.370714E-02   0.370714E-02
   0.350610E+00  -0.173799E-02   0.258296E-02   0.370320E-02   0.370320E-02
   0.350788E+00   0.541745E-02   0.260452E-02   0.369928E-02   0.369928E-02
   0.350966E+00   0.637592E-02   0.260818E-02   0.369535E-02   0.369535E-02
   0.351144E+00   0.428615E-02   0.261842E-02   0.369144E-02   0.369144E-02
   0.351322E+00   0.160786E-02   0.263045E-02   0.368754E-02   0.368754E-02
   0.351500E+00  -0.148545E-02   0.263968E-02   0.368364E-02   0.368364E-02
   0.351678E+00  -0.331143E-02   0.263814E-02   0.367976E-02   0.367976E-02
   0.351857E+00  -0.288690E-03   0.266610E-02   0.367588E-02   0.367588E-02
   0.352035E+00   0.179156E-01   0.267663E-02   0.367201E-02   0.367201E-02
   0.352213E+00  -0.414665E-02   0.267976E-02   0.366815E-02   0.366815E-02
   0.352391E+00   0.466077E-03   0.268100E-02   0.366431E-02   0.366431E-02
   0.352569E+00  -0.197995E-02   0.269053E-02   0.366046E-02   0.366046E-02
   0.352747E+00   0.178678E-02   0.270984E-02   0.365664E-02   0.365664E-02
   0.352925E+00   0.121004E-01   0.273296E-02   0.365281E-02   0.365281E-02
   0.353103E+00   0.501890E-02   0.271689E-02   0.364902E-02   0.364902E-02
   0.353281E+00   0.372474E-02   0.275157E-02   0.364520E-02   0.364520E-02
   0.353459E+00   0.604682E-02   0.274295E-02   0.364142E-02   0.364142E-02
   0.353637E+00   0.443263E-03   0.276655E-02   0.363764E-02   0.363764E-02
   0.353815E+00   0.102778E-01   0.277085E-02   0.363387E-02   0.363387E-02
   0.353993E+00  -0.336837E-02   0.278915E-02   0.363012E-02   0.363012E-02
   0.354171E+00  -0.266510E-02   0.278025E-02   0.362637E-02   0.362637E-02
   0.354349E+00   0.573401E-02   0.280349E-02   0.362263E-02   0.362263E-02
   0.354528E+00   0.456651E-02   0.280058E-02   0.361891E-02   0.361891E-02
   0.354706E+00   0.206132E-02   0.281942E-02   0.361519E-02   0.361519E-02
   0.354884E+00  -0.124528E-02   0.282509E-02   0.361149E-02   0.361149E-02
   0.355062E+00   0.506813E-02   0.284486E-02   0.360780E-02   0.360780E-02
   0.355240E+00   0.610003E-02   0.284465E-02   0.360411E-02   0.360411E-02
   0.355418E+00   0.138277E-01   0.284439E-02   0.360044E-02   0.360044E-02
   0.355596E+00   0.125111E-02   0.288463E-02   0.359678E-02   0.359678E-02
   0.355774E+00  -0.257614E-02   0.287583E-02   0.359312E-02   0.359312E-02
   0.355952E+00  -0.719623E-02   0.289054E-02   0.358949E-02   0.358949E-02
   0.356130E+00   0.328018E-02   0.290328E-02   0.358587E-02   0.358587E-02
   0.356308E+00   0.114947E-03   0.289053E-02   0.358225E-02   0.358225E-02
   0.356486E+00  -0.305727E-02   0.292273E-02   0.357864E-02   0.357864E-02
   0.356664E+00   0.519553E-02   0.292316E-02   0.357505E-02   0.357505E-02
   0.356842E+00   0.819113E-02   0.295145E-02   0.357147E-02   0.357147E-02
   0.357020E+00   0.699064E-02   0.294812E-02   0.356790E-02   0.356790E-02
   0.357199E+00  -0.259543E-02   0.295235E-02   0.356433E-02   0.356433E-02
   0.357377E+00   0.461000E-02   0.295748E-02   0.356078E-02   0.356078E-02
   0.357555E+00  -0.934168E-03   0.298363E-02   0.355725E-02   0.355725E-02
   0.357733E+00   0.742961E-02   0.299283E-02   0.355372E-02   0.355372E-02
   0.357911E+00   0.247307E-02   0.300602E-02   0.355020E-02   0.355020E-02
   0.358089E+00   0.277562E-03   0.299931E-02   0.354669E-02   0.354669E-02
   0.358267E+00   0.345072E-02   0.301486E-02   0.354319E-02   0.354319E-02
   0.358445E+00   0.462853E-02   0.303186E-02   0.353969E-02   0.353969E-02
   0.358623E+00   0.576008E-02   0.302340E-02   0.353612E-02   0.353612E-02
   0.358801E+00   0.249069E-02   0.305159E-02   0.353303E-02   0.353303E-02
   0.358979E+00   0.341061E-02   0.307494E-02   0.352946E-02   0.352946E-02
   0.359157E+00   0.285846E-02   0.305644E-02   0.352587E-02   0.352587E-02
   0.359335E+00  -0.818401E-02   0.308123E-02   0.352246E-02   0.352246E-02
   0.359513E+00   0.275850E-02   0.306705E-02   0.351898E-02   0.351898E-02
   0.359691E+00   0.949138E-03   0.310477E-02   0.351559E-02   0.351559E-02
   0.359870E+00   0.744857E-02   0.312096E-02   0.351222E-02   0.351222E-02
   0.360048E+00   0.373472E-03   0.310085E-02   0.350882E-02   0.350882E-02
   0.360226E+00  -0.234416E-04   0.312625E-02   0.350565E-02   0.350565E-02
   0.360404E+00  -0.141271E-02   0.311438E-02   0.350218E-02   0.350218E-02
   0.360582E+00   0.399233E-02   0.312767E-02   0.349865E-02   0.349865E-02
   0.360760E+00   0.683438E-02   0.315204E-02   0.349538E-02   0.349538E-02
   0.360938E+00   0.112031E-01   0.313609E-02   0.349206E-02   0.349206E-02
   0.361116E+00   0.896288E-02   0.316874E-02   0.348873E-02   0.348873E-02
   0.361294E+00   0.103411E-02   0.316624E-02   0.348542E-02   0.348542E-02
   0.361472E+00   0.846840E-02   0.313075E-02   0.348211E-02   0.348211E-02
   0.361650E+00  -0.199509E-02   0.315889E-02   0.347881E-02   0.347881E-02
   0.361828E+00  -0.942750E-03   0.318114E-02   0.347552E-02   0.347552E-02
   0.362006E+00   0.764562E-02   0.314565E-02   0.347224E-02   0.347224E-02
   0.362184E+00   0.119194E-02   0.319295E-02   0.346897E-02   0.346897E-02
   0.362362E+00   0.567139E-02   0.315264E-02   0.346570E-02   0.346570E-02
   0.362541E+00  -0.511034E-02   0.316756E-02   0.346245E-02   0.346245E-02
   0.362719E+00   0.521046E-02   0.320836E-02   0.345920E-02   0.345920E-02
   0.362897E+00   0.425696E-02   0.316474E-02   0.345596E-02   0.345596E-02
   0.363075E+00   0.248346E-02   0.320600E-02   0.345273E-02   0.345273E-02
   0.363253E+00   0.771764E-03   0.322527E-02   0.344951E-02   0.344951E-02
   0.363431E+00   0.126660E-02   0.318208E-02   0.344631E-02   0.344631E-02
   0.363609E+00   0.742461E-02   0.322518E-02   0.344308E-02   0.344308E-02
   0.363787E+00   0.162214E-03   0.320872E-02   0.343988E-02   0.343988E-02
   0.363965E+00   0.615016E-02   0.321556E-02   0.343669E-02   0.343669E-02
   0.364143E+00  -0.662780E-02   0.325154E-02   0.343351E-02   0.343351E-02
   0.364321E+00  -0.251617E-02   0.322925E-02   0.343033E-02   0.343033E-02
   0.364499E+00   0.356441E-02   0.323136E-02   0.342716E-02   0.342716E-02
   0.364677E+00  -0.588639E-02   0.323621E-02   0.342400E-02   0.342400E-02
   0.364855E+00   0.941375E-02   0.321855E-02   0.342083E-02   0.342083E-02
   0.365034E+00   0.163616E-03   0.327611E-02   0.341768E-02   0.341768E-02
   0.365212E+00   0.456017E-02   0.327721E-02   0.341454E-02   0.341454E-02
   0.365390E+00  -0.130263E-02   0.323862E-02   0.341140E-02   0.341140E-02
   0.365568E+00   0.608285E-02   0.327292E-02   0.340827E-02   0.340827E-02
   0.365746E+00  -0.111471E-02   0.325353E-02   0.340514E-02   0.340514E-02
   0.365924E+00   0.523214E-03   0.328617E-02   0.340200E-02   0.340200E-02
   0.366102E+00   0.715799E-02   0.332139E-02   0.339890E-02   0.339890E-02
   0.366280E+00   0.943211E-02   0.326866E-02   0.339578E-02   0.339578E-02
   0.366458E+00   0.646956E-02   0.331565E-02   0.339270E-02   0.339270E-02
   0.366636E+00   0.193689E-02   0.331855E-02   0.338957E-02   0.338957E-02
   0.366814E+00   0.140586E-03   0.327212E-02   0.338648E-02   0.338648E-02
   0.366992E+00   0.184517E-02   0.331562E-02   0.338339E-02   0.338339E-02
   0.367170E+00  -0.250767E-02   0.329853E-02   0.338030E-02   0.338030E-02
   0.367348E+00   0.733987E-02   0.333035E-02   0.337721E-02   0.337721E-02
   0.367526E+00   0.462225E-03   0.334761E-02   0.337413E-02   0.337413E-02
   0.367705E+00  -0.143066E-02   0.331137E-02   0.337106E-02   0.337106E-02
   0.367883E+00  -0.975751E-03   0.333444E-02   0.336798E-02   0.336798E-02
   0.368061E+00   0.118942E-01   0.337704E-02   0.336491E-02   0.336491E-02
   0.368239E+00   0.569643E-02   0.333064E-02   0.336185E-02   0.336185E-02
   0.368417E+00  -0.297221E-02   0.337755E-02   0.335878E-02   0.335878E-02
   0.368595E+00   0.123038E-01   0.334468E-02   0.335572E-02   0.335572E-02
   0.368773E+00   0.220046E-02   0.335011E-02   0.335266E-02   0.335266E-02
   0.368951E+00   0.547456E-02   0.337968E-02   0.334960E-02   0.334960E-02
   0.369129E+00   0.732824E-02   0.335951E-02   0.334652E-02   0.334652E-02
   0.369307E+00   0.651456E-02   0.340277E-02   0.334351E-02   0.334351E-02
   0.369485E+00   0.241323E-02   0.341297E-02   0.334045E-02   0.334045E-02
   0.369663E+00   0.104408E-01   0.335479E-02   0.333740E-02   0.333740E-02
   0.369841E+00   0.528235E-02   0.341707E-02   0.333437E-02   0.333437E-02
   0.370019E+00  -0.138651E-02   0.340390E-02   0.333129E-02   0.333129E-02
   0.370197E+00   0.131298E-03   0.338942E-02   0.332828E-02   0.332828E-02
   0.370376E+00   0.214377E-02   0.343932E-02   0.332525E-02   0.332525E-02
   0.370554E+00  -0.201454E-02   0.338556E-02   0.332221E-02   0.332221E-02
   0.370732E+00   0.377126E-02   0.342284E-02   0.331917E-02   0.331917E-02
   0.370910E+00   0.468032E-02   0.346040E-02   0.331614E-02   0.331614E-02
   0.371088E+00  -0.480382E-02   0.339295E-02   0.331311E-02   0.331311E-02
   0.371266E+00  -0.328411E-03   0.345209E-02   0.331007E-02   0.331007E-02
   0.371444E+00   0.134459E-01   0.347162E-02   0.330705E-02   0.330705E-02
   0.371622E+00   0.302919E-04   0.343365E-02   0.330401E-02   0.330401E-02
   0.371800E+00   0.169805E-02   0.346358E-02   0.330098E-02   0.330098E-02
   0.371978E+00  -0.401031E-02   0.343823E-02   0.329796E-02   0.329796E-02
   0.372156E+00   0.111771E-01   0.345418E-02   0.329493E-02   0.329493E-02
   0.372334E+00   0.302835E-02   0.350940E-02   0.329190E-02   0.329190E-02
   0.372512E+00   0.773757E-02   0.346043E-02   0.328886E-02   0.328886E-02
   0.372690E+00  -0.690768E-02   0.348644E-02   0.328585E-02   0.328585E-02
   0.372868E+00   0.150374E-01   0.351283E-02   0.328281E-02   0.328281E-02
   0.373047E+00   0.839957E-02   0.345312E-02   0.327978E-02   0.327978E-02
   0.373225E+00  -0.119618E-02   0.352496E-02   0.327674E-02   0.327674E-02
   0.373403E+00   0.221371E-02   0.349862E-02   0.327373E-02   0.327373E-02
   0.373581E+00   0.431370E-02   0.353083E-02   0.327070E-02   0.327070E-02
   0.373759E+00  -0.683197E-03   0.355494E-02   0.326768E-02   0.326768E-02
   0.373937E+00   0.660961E-02   0.347762E-02   0.326465E-02   0.326465E-02
   0.374115E+00  -0.494444E-02   0.352395E-02   0.326162E-02   0.326162E-02
   0.374293E+00   0.687320E-02   0.357923E-02   0.325859E-02   0.325859E-02
   0.374471E+00   0.472784E-02   0.350736E-02   0.325557E-02   0.325557E-02
   0.374649E+00  -0.239720E-02   0.355902E-02   0.325254E-02   0.325254E-02
   0.374827E+00   0.702452E-02   0.353656E-02   0.324950E-02   0.324950E-02
   0.375005E+00   0.270441E-02   0.355317E-02   0.324648E-02   0.324648E-02
   0.375183E+00  -0.392380E-02   0.358601E-02   0.324345E-02   0.324345E-02
   0.375361E+00   0.994967E-02   0.355050E-02   0.324042E-02   0.324042E-02
   0.375540E+00   0.896576E-02   0.358945E-02   0.323739E-02   0.323739E-02
   0.375718E+00   0.299486E-03   0.362178E-02   0.323437E-02   0.323437E-02
   0.375896E+00   0.847526E-02   0.354955E-02   0.323133E-02   0.323133E-02
   0.376074E+00  -0.234020E-02   0.359377E-02   0.322830E-02   0.322830E-02
   0.376252E+00   0.359789E-02   0.357950E-02   0.322527E-02   0.322527E-02
   0.376430E+00   0.180368E-02   0.359143E-02   0.322224E-02   0.322224E-02
   0.376608E+00   0.645385E-02   0.364688E-02   0.321921E-02   0.321921E-02
   0.376786E+00  -0.577240E-04   0.357388E-02   0.321618E-02   0.321618E-02
   0.376964E+00   0.354913E-02   0.361152E-02   0.321315E-02   0.321315E-02
   0.377142E+00   0.484650E-03   0.366417E-02   0.321011E-02   0.321011E-02
   0.377320E+00   0.115909E-01   0.360659E-02   0.320708E-02   0.320708E-02
   0.377498E+00   0.413363E-02   0.365962E-02   0.320405E-02   0.320405E-02
   0.377676E+00  -0.103961E-02   0.366607E-02   0.320102E-02   0.320102E-02
   0.377854E+00   0.761090E-02   0.362621E-02   0.319798E-02   0.319798E-02
   0.378032E+00   0.761953E-02   0.365600E-02   0.319495E-02   0.319495E-02
   0.378211E+00   0.730491E-02   0.364673E-02   0.319191E-02   0.319191E-02
   0.378389E+00   0.145175E-01   0.367890E-02   0.318886E-02   0.318886E-02
   0.378567E+00   0.205185E-02   0.370163E-02   0.318573E-02   0.318573E-02
   0.378745E+00   0.310859E-02   0.364560E-02   0.318309E-02   0.318309E-02
   0.378923E+00   0.121268E-01   0.369961E-02   0.317990E-02   0.317990E-02
   0.379101E+00   0.201078E-01   0.370731E-02   0.317673E-02   0.317673E-02
   0.379279E+00  -0.939200E-03   0.366113E-02   0.317373E-02   0.317373E-02
   0.379457E+00   0.964117E-02   0.373028E-02   0.317066E-02   0.317066E-02
   0.379635E+00   0.577167E-02   0.369303E-02   0.316762E-02   0.316762E-02
   0.379813E+00   0.636196E-02   0.371838E-02   0.316464E-02   0.316464E-02
   0.379991E+00   0.510283E-02   0.374888E-02   0.316164E-02   0.316164E-02
   0.380169E+00   0.144894E-01   0.366023E-02   0.315867E-02   0.315867E-02
   0.380347E+00   0.106479E-01   0.372033E-02   0.315588E-02   0.315588E-02
   0.380525E+00   0.368482E-03   0.375703E-02   0.315241E-02   0.315241E-02
   0.380703E+00   0.519190E-02   0.368482E-02   0.314949E-02   0.314949E-02
   0.380882E+00  -0.566942E-02   0.375524E-02   0.314650E-02   0.314650E-02
   0.381060E+00  -0.824056E-03   0.369696E-02   0.314349E-02   0.314349E-02
   0.381238E+00  -0.280635E-02   0.368970E-02   0.314048E-02   0.314048E-02
   0.381416E+00  -0.783286E-03   0.374866E-02   0.313746E-02   0.313746E-02
   0.381594E+00   0.127626E-01   0.370494E-02   0.313445E-02   0.313445E-02
   0.381772E+00   0.609546E-02   0.376204E-02   0.313144E-02   0.313144E-02
   0.381950E+00   0.695254E-02   0.378594E-02   0.312843E-02   0.312843E-02
   0.382128E+00  -0.340797E-02   0.366964E-02   0.312542E-02   0.312542E-02
   0.382306E+00   0.447932E-02   0.373377E-02   0.312242E-02   0.312242E-02
   0.382484E+00   0.609351E-02   0.374856E-02   0.311942E-02   0.311942E-02
   0.382662E+00   0.687147E-02   0.372884E-02   0.311642E-02   0.311642E-02
   0.382840E+00  -0.470644E-02   0.376193E-02   0.311342E-02   0.311342E-02
   0.383018E+00   0.126268E-01   0.372331E-02   0.311043E-02   0.311043E-02
   0.383196E+00   0.114898E-01   0.373771E-02   0.310743E-02   0.310743E-02
   0.383374E+00   0.710856E-02   0.378418E-02   0.310444E-02   0.310444E-02
   0.383553E+00   0.347058E-02   0.370239E-02   0.310146E-02   0.310146E-02
   0.383731E+00  -0.307668E-02   0.375720E-02   0.309848E-02   0.309848E-02
   0.383909E+00   0.460410E-02   0.375453E-02   0.309550E-02   0.309550E-02
   0.384087E+00  -0.731413E-02   0.373398E-02   0.309253E-02   0.309253E-02
   0.384265E+00   0.116277E-01   0.378254E-02   0.308955E-02   0.308955E-02
   0.384443E+00   0.380122E-02   0.374140E-02   0.308658E-02   0.308658E-02
   0.384621E+00  -0.423234E-02   0.377672E-02   0.308362E-02   0.308362E-02
   0.384799E+00   0.847323E-02   0.380523E-02   0.308065E-02   0.308065E-02
   0.384977E+00   0.138677E-02   0.375024E-02   0.307771E-02   0.307771E-02
   0.385155E+00  -0.366521E-02   0.382485E-02   0.307476E-02   0.307476E-02
   0.385333E+00  -0.341659E-02   0.378195E-02   0.307181E-02   0.307181E-02
   0.385511E+00   0.279552E-02   0.377590E-02   0.306886E-02   0.306886E-02
   0.385689E+00   0.570827E-02   0.384762E-02   0.306593E-02   0.306593E-02
   0.385867E+00   0.449874E-02   0.380055E-02   0.306298E-02   0.306298E-02
   0.386045E+00   0.123531E-02   0.383209E-02   0.306006E-02   0.306006E-02
   0.386224E+00  -0.323225E-02   0.384473E-02   0.305713E-02   0.305713E-02
   0.386402E+00   0.898850E-02   0.378752E-02   0.305422E-02   0.305422E-02
   0.386580E+00   0.624822E-02   0.385886E-02   0.305130E-02   0.305130E-02
   0.386758E+00   0.124506E-01   0.388073E-02   0.304840E-02   0.304840E-02
   0.386936E+00  -0.279922E-03   0.380650E-02   0.304549E-02   0.304549E-02
   0.387114E+00   0.212977E-02   0.389756E-02   0.304259E-02   0.304259E-02
   0.387292E+00   0.572492E-02   0.383880E-02   0.303970E-02   0.303970E-02
   0.387470E+00   0.985936E-02   0.384950E-02   0.303682E-02   0.303682E-02
   0.387648E+00  -0.122535E-02   0.393890E-02   0.303393E-02   0.303393E-02
   0.387826E+00   0.783051E-02   0.382748E-02   0.303106E-02   0.303106E-02
   0.388004E+00   0.870448E-02   0.389871E-02   0.302819E-02   0.302819E-02
   0.388182E+00  -0.727210E-02   0.395741E-02   0.302532E-02   0.302532E-02
   0.388360E+00   0.403679E-02   0.383322E-02   0.302247E-02   0.302247E-02
   0.388538E+00  -0.535817E-03   0.392216E-02   0.301961E-02   0.301961E-02
   0.388717E+00   0.198399E-01   0.391971E-02   0.301677E-02   0.301677E-02
   0.388895E+00   0.542527E-02   0.393511E-02   0.301392E-02   0.301392E-02
   0.389073E+00   0.170400E-01   0.394853E-02   0.301105E-02   0.301105E-02
   0.389251E+00   0.638301E-02   0.392713E-02   0.300828E-02   0.300828E-02
   0.389429E+00   0.286817E-02   0.393927E-02   0.300544E-02   0.300544E-02
   0.389607E+00   0.173897E-01   0.399868E-02   0.300262E-02   0.300262E-02
   0.389785E+00   0.150711E-01   0.391306E-02   0.299981E-02   0.299981E-02
   0.389963E+00   0.421379E-02   0.395982E-02   0.299709E-02   0.299709E-02
   0.390141E+00  -0.396089E-02   0.395636E-02   0.299421E-02   0.299421E-02
   0.390319E+00   0.337527E-02   0.397598E-02   0.299143E-02   0.299143E-02
   0.390497E+00   0.742001E-03   0.402641E-02   0.298865E-02   0.298865E-02
   0.390675E+00   0.613983E-02   0.396343E-02   0.298588E-02   0.298588E-02
   0.390853E+00   0.132848E-01   0.400180E-02   0.298312E-02   0.298312E-02
   0.391031E+00  -0.780519E-02   0.402106E-02   0.298035E-02   0.298035E-02
   0.391209E+00  -0.908254E-03   0.394945E-02   0.297760E-02   0.297760E-02
   0.391388E+00   0.198492E-02   0.404042E-02   0.297486E-02   0.297486E-02
   0.391566E+00  -0.469891E-02   0.401465E-02   0.297211E-02   0.297211E-02
   0.391744E+00  -0.754042E-02   0.400255E-02   0.296937E-02   0.296937E-02
   0.391922E+00  -0.385542E-02   0.406282E-02   0.296664E-02   0.296664E-02
   0.392100E+00   0.111636E-01   0.403489E-02   0.296393E-02   0.296393E-02
   0.392278E+00  -0.528788E-03   0.404677E-02   0.296121E-02   0.296121E-02
   0.392456E+00   0.227673E-02   0.411367E-02   0.295850E-02   0.295850E-02
   0.392634E+00   0.132405E-01   0.402267E-02   0.295583E-02   0.295583E-02
   0.392812E+00  -0.684144E-03   0.410680E-02   0.295311E-02   0.295311E-02
   0.392990E+00  -0.422351E-02   0.408331E-02   0.295043E-02   0.295043E-02
   0.393168E+00   0.695990E-02   0.406775E-02   0.294777E-02   0.294777E-02

           ####      Real Space Data                               ####

           Distance distribution  function of particle  


      R          P(R)      ERROR

  0.0000E+00  0.0000E+00  0.0000E+00
  0.7087E+00  0.2690E-04  0.3742E-06
  0.1417E+01  0.5579E-04  0.6583E-06
  0.2126E+01  0.8662E-04  0.8578E-06
  0.2835E+01  0.1193E-03  0.9815E-06
  0.3543E+01  0.1538E-03  0.1041E-05
  0.4252E+01  0.1899E-03  0.1050E-05
  0.4961E+01  0.2275E-03  0.1028E-05
  0.5669E+01  0.2664E-03  0.9930E-06
  0.6378E+01  0.3064E-03  0.9668E-06
  0.7087E+01  0.3473E-03  0.9663E-06
  0.7795E+01  0.3888E-03  0.9998E-06
  0.8504E+01  0.4309E-03  0.1064E-05
  0.9213E+01  0.4731E-03  0.1147E-05
  0.9921E+01  0.5153E-03  0.1237E-05
  0.1063E+02  0.5573E-03  0.1323E-05
  0.1134E+02  0.5988E-03  0.1396E-05
  0.1205E+02  0.6397E-03  0.1453E-05
  0.1276E+02  0.6797E-03  0.1495E-05
  0.1346E+02  0.7187E-03  0.1523E-05
  0.1417E+02  0.7565E-03  0.1540E-05
  0.1488E+02  0.7929E-03  0.1553E-05
  0.1559E+02  0.8279E-03  0.1565E-05
  0.1630E+02  0.8613E-03  0.1582E-05
  0.1701E+02  0.8931E-03  0.1606E-05
  0.1772E+02  0.9232E-03  0.1638E-05
  0.1843E+02  0.9515E-03  0.1676E-05
  0.1913E+02  0.9780E-03  0.1718E-05
  0.1984E+02  0.1003E-02  0.1762E-05
  0.2055E+02  0.1026E-02  0.1804E-05
  0.2126E+02  0.1047E-02  0.1842E-05
  0.2197E+02  0.1066E-02  0.1875E-05
  0.2268E+02  0.1084E-02  0.1902E-05
  0.2339E+02  0.1100E-02  0.1924E-05
  0.2409E+02  0.1114E-02  0.1942E-05
  0.2480E+02  0.1127E-02  0.1957E-05
  0.2551E+02  0.1138E-02  0.1970E-05
  0.2622E+02  0.1148E-02  0.1981E-05
  0.2693E+02  0.1156E-02  0.1992E-05
  0.2764E+02  0.1162E-02  0.2003E-05
  0.2835E+02  0.1167E-02  0.2012E-05
  0.2906E+02  0.1171E-02  0.2020E-05
  0.2976E+02  0.1174E-02  0.2026E-05
  0.3047E+02  0.1175E-02  0.2030E-05
  0.3118E+02  0.1175E-02  0.2032E-05
  0.3189E+02  0.1173E-02  0.2033E-05
  0.3260E+02  0.1171E-02  0.2034E-05
  0.3331E+02  0.1167E-02  0.2036E-05
  0.3402E+02  0.1162E-02  0.2041E-05
  0.3472E+02  0.1156E-02  0.2052E-05
  0.3543E+02  0.1150E-02  0.2069E-05
  0.3614E+02  0.1142E-02  0.2094E-05
  0.3685E+02  0.1133E-02  0.2127E-05
  0.3756E+02  0.1123E-02  0.2168E-05
  0.3827E+02  0.1113E-02  0.2214E-05
  0.3898E+02  0.1102E-02  0.2265E-05
  0.3969E+02  0.1090E-02  0.2317E-05
  0.4039E+02  0.1078E-02  0.2368E-05
  0.4110E+02  0.1066E-02  0.2415E-05
  0.4181E+02  0.1052E-02  0.2456E-05
  0.4252E+02  0.1039E-02  0.2489E-05
  0.4323E+02  0.1025E-02  0.2512E-05
  0.4394E+02  0.1011E-02  0.2524E-05
  0.4465E+02  0.9964E-03  0.2525E-05
  0.4535E+02  0.9819E-03  0.2516E-05
  0.4606E+02  0.9672E-03  0.2497E-05
  0.4677E+02  0.9525E-03  0.2471E-05
  0.4748E+02  0.9377E-03  0.2438E-05
  0.4819E+02  0.9229E-03  0.2402E-05
  0.4890E+02  0.9081E-03  0.2365E-05
  0.4961E+02  0.8933E-03  0.2329E-05
  0.5031E+02  0.8785E-03  0.2297E-05
  0.5102E+02  0.8639E-03  0.2271E-05
  0.5173E+02  0.8493E-03  0.2251E-05
  0.5244E+02  0.8348E-03  0.2240E-05
  0.5315E+02  0.8205E-03  0.2237E-05
  0.5386E+02  0.8062E-03  0.2242E-05
  0.5457E+02  0.7922E-03  0.2253E-05
  0.5528E+02  0.7782E-03  0.2270E-05
  0.5598E+02  0.7645E-03  0.2291E-05
  0.5669E+02  0.7509E-03  0.2314E-05
  0.5740E+02  0.7375E-03  0.2337E-05
  0.5811E+02  0.7244E-03  0.2360E-05
  0.5882E+02  0.7114E-03  0.2380E-05
  0.5953E+02  0.6987E-03  0.2398E-05
  0.6024E+02  0.6863E-03  0.2413E-05
  0.6094E+02  0.6740E-03  0.2424E-05
  0.6165E+02  0.6621E-03  0.2433E-05
  0.6236E+02  0.6504E-03  0.2440E-05
  0.6307E+02  0.6389E-03  0.2446E-05
  0.6378E+02  0.6278E-03  0.2453E-05
  0.6449E+02  0.6169E-03  0.2460E-05
  0.6520E+02  0.6062E-03  0.2469E-05
  0.6591E+02  0.5959E-03  0.2480E-05
  0.6661E+02  0.5858E-03  0.2494E-05
  0.6732E+02  0.5760E-03  0.2511E-05
  0.6803E+02  0.5664E-03  0.2530E-05
  0.6874E+02  0.5571E-03  0.2551E-05
  0.6945E+02  0.5480E-03  0.2573E-05
  0.7016E+02  0.5391E-03  0.2596E-05
  0.7087E+02  0.5305E-03  0.2619E-05
  0.7157E+02  0.5221E-03  0.2641E-05
  0.7228E+02  0.5139E-03  0.2661E-05
  0.7299E+02  0.5059E-03  0.2681E-05
  0.7370E+02  0.4980E-03  0.2699E-05
  0.7441E+02  0.4904E-03  0.2715E-05
  0.7512E+02  0.4829E-03  0.2729E-05
  0.7583E+02  0.4756E-03  0.2741E-05
  0.7654E+02  0.4684E-03  0.2752E-05
  0.7724E+02  0.4613E-03  0.2760E-05
  0.7795E+02  0.4543E-03  0.2766E-05
  0.7866E+02  0.4475E-03  0.2770E-05
  0.7937E+02  0.4407E-03  0.2771E-05
  0.8008E+02  0.4340E-03  0.2769E-05
  0.8079E+02  0.4274E-03  0.2764E-05
  0.8150E+02  0.4209E-03  0.2756E-05
  0.8220E+02  0.4144E-03  0.2744E-05
  0.8291E+02  0.4080E-03  0.2730E-05
  0.8362E+02  0.4016E-03  0.2713E-05
  0.8433E+02  0.3952E-03  0.2693E-05
  0.8504E+02  0.3889E-03  0.2672E-05
  0.8575E+02  0.3827E-03  0.2649E-05
  0.8646E+02  0.3765E-03  0.2626E-05
  0.8717E+02  0.3703E-03  0.2602E-05
  0.8787E+02  0.3641E-03  0.2578E-05
  0.8858E+02  0.3581E-03  0.2556E-05
  0.8929E+02  0.3520E-03  0.2534E-05
  0.9000E+02  0.3460E-03  0.2514E-05
  0.9071E+02  0.3401E-03  0.2496E-05
  0.9142E+02  0.3342E-03  0.2478E-05
  0.9213E+02  0.3283E-03  0.2462E-05
  0.9283E+02  0.3226E-03  0.2447E-05
  0.9354E+02  0.3168E-03  0.2433E-05
  0.9425E+02  0.3112E-03  0.2419E-05
  0.9496E+02  0.3056E-03  0.2407E-05
  0.9567E+02  0.3000E-03  0.2395E-05
  0.9638E+02  0.2946E-03  0.2384E-05
  0.9709E+02  0.2891E-03  0.2375E-05
  0.9780E+02  0.2838E-03  0.2367E-05
  0.9850E+02  0.2785E-03  0.2362E-05
  0.9921E+02  0.2732E-03  0.2359E-05
  0.9992E+02  0.2680E-03  0.2360E-05
  0.1006E+03  0.2628E-03  0.2363E-05
  0.1013E+03  0.2577E-03  0.2370E-05
  0.1020E+03  0.2527E-03  0.2379E-05
  0.1028E+03  0.2477E-03  0.2392E-05
  0.1035E+03  0.2427E-03  0.2408E-05
  0.1042E+03  0.2378E-03  0.2426E-05
  0.1049E+03  0.2330E-03  0.2446E-05
  0.1056E+03  0.2282E-03  0.2468E-05
  0.1063E+03  0.2235E-03  0.2491E-05
  0.1070E+03  0.2188E-03  0.2515E-05
  0.1077E+03  0.2141E-03  0.2541E-05
  0.1084E+03  0.2096E-03  0.2567E-05
  0.1091E+03  0.2050E-03  0.2595E-05
  0.1098E+03  0.2006E-03  0.2624E-05
  0.1106E+03  0.1961E-03  0.2654E-05
  0.1113E+03  0.1918E-03  0.2685E-05
  0.1120E+03  0.1874E-03  0.2718E-05
  0.1127E+03  0.1831E-03  0.2752E-05
  0.1134E+03  0.1789E-03  0.2789E-05
  0.1141E+03  0.1747E-03  0.2826E-05
  0.1148E+03  0.1705E-03  0.2865E-05
  0.1155E+03  0.1663E-03  0.2906E-05
  0.1162E+03  0.1622E-03  0.2947E-05
  0.1169E+03  0.1581E-03  0.2989E-05
  0.1176E+03  0.1541E-03  0.3031E-05
  0.1183E+03  0.1500E-03  0.3073E-05
  0.1191E+03  0.1461E-03  0.3115E-05
  0.1198E+03  0.1421E-03  0.3156E-05
  0.1205E+03  0.1382E-03  0.3195E-05
  0.1212E+03  0.1344E-03  0.3232E-05
  0.1219E+03  0.1306E-03  0.3267E-05
  0.1226E+03  0.1269E-03  0.3300E-05
  0.1233E+03  0.1233E-03  0.3329E-05
  0.1240E+03  0.1198E-03  0.3355E-05
  0.1247E+03  0.1164E-03  0.3378E-05
  0.1254E+03  0.1130E-03  0.3398E-05
  0.1261E+03  0.1098E-03  0.3415E-05
  0.1269E+03  0.1067E-03  0.3429E-05
  0.1276E+03  0.1037E-03  0.3440E-05
  0.1283E+03  0.1008E-03  0.3450E-05
  0.1290E+03  0.9801E-04  0.3459E-05
  0.1297E+03  0.9535E-04  0.3466E-05
  0.1304E+03  0.9280E-04  0.3473E-05
  0.1311E+03  0.9036E-04  0.3481E-05
  0.1318E+03  0.8803E-04  0.3489E-05
  0.1325E+03  0.8580E-04  0.3498E-05
  0.1332E+03  0.8368E-04  0.3507E-05
  0.1339E+03  0.8166E-04  0.3518E-05
  0.1346E+03  0.7974E-04  0.3530E-05
  0.1354E+03  0.7790E-04  0.3544E-05
  0.1361E+03  0.7616E-04  0.3557E-05
  0.1368E+03  0.7450E-04  0.3572E-05
  0.1375E+03  0.7292E-04  0.3587E-05
  0.1382E+03  0.7142E-04  0.3603E-05
  0.1389E+03  0.7000E-04  0.3618E-05
  0.1396E+03  0.6865E-04  0.3633E-05
  0.1403E+03  0.6738E-04  0.3649E-05
  0.1410E+03  0.6617E-04  0.3664E-05
  0.1417E+03  0.6504E-04  0.3678E-05
  0.1424E+03  0.6396E-04  0.3692E-05
  0.1431E+03  0.6294E-04  0.3706E-05
  0.1439E+03  0.6198E-04  0.3719E-05
  0.1446E+03  0.6106E-04  0.3731E-05
  0.1453E+03  0.6018E-04  0.3743E-05
  0.1460E+03  0.5935E-04  0.3754E-05
  0.1467E+03  0.5854E-04  0.3764E-05
  0.1474E+03  0.5776E-04  0.3774E-05
  0.1481E+03  0.5699E-04  0.3783E-05
  0.1488E+03  0.5623E-04  0.3792E-05
  0.1495E+03  0.5548E-04  0.3799E-05
  0.1502E+03  0.5473E-04  0.3806E-05
  0.1509E+03  0.5397E-04  0.3812E-05
  0.1517E+03  0.5320E-04  0.3818E-05
  0.1524E+03  0.5241E-04  0.3822E-05
  0.1531E+03  0.5161E-04  0.3827E-05
  0.1538E+03  0.5080E-04  0.3830E-05
  0.1545E+03  0.4996E-04  0.3833E-05
  0.1552E+03  0.4910E-04  0.3835E-05
  0.1559E+03  0.4822E-04  0.3835E-05
  0.1566E+03  0.4733E-04  0.3835E-05
  0.1573E+03  0.4641E-04  0.3833E-05
  0.1580E+03  0.4547E-04  0.3828E-05
  0.1587E+03  0.4452E-04  0.3821E-05
  0.1594E+03  0.4355E-04  0.3811E-05
  0.1602E+03  0.4257E-04  0.3797E-05
  0.1609E+03  0.4156E-04  0.3779E-05
  0.1616E+03  0.4054E-04  0.3755E-05
  0.1623E+03  0.3950E-04  0.3726E-05
  0.1630E+03  0.3843E-04  0.3691E-05
  0.1637E+03  0.3733E-04  0.3648E-05
  0.1644E+03  0.3621E-04  0.3598E-05
  0.1651E+03  0.3505E-04  0.3539E-05
  0.1658E+03  0.3385E-04  0.3472E-05
  0.1665E+03  0.3262E-04  0.3397E-05
  0.1672E+03  0.3134E-04  0.3312E-05
  0.1680E+03  0.3001E-04  0.3217E-05
  0.1687E+03  0.2864E-04  0.3112E-05
  0.1694E+03  0.2721E-04  0.2998E-05
  0.1701E+03  0.2573E-04  0.2873E-05
  0.1708E+03  0.2420E-04  0.2738E-05
  0.1715E+03  0.2261E-04  0.2592E-05
  0.1722E+03  0.2097E-04  0.2435E-05
  0.1729E+03  0.1928E-04  0.2268E-05
  0.1736E+03  0.1755E-04  0.2090E-05
  0.1743E+03  0.1576E-04  0.1902E-05
  0.1750E+03  0.1393E-04  0.1702E-05
  0.1757E+03  0.1206E-04  0.1491E-05
  0.1765E+03  0.1015E-04  0.1269E-05
  0.1772E+03  0.8192E-05  0.1037E-05
  0.1779E+03  0.6200E-05  0.7935E-06
  0.1786E+03  0.4171E-05  0.5395E-06
  0.1793E+03  0.2105E-05  0.2750E-06
  0.1800E+03  0.0000E+00  0.0000E+00
