# Supplementary material for: The dynamic nature of netrin-1 and the structural basis for glycosaminoglycan fragment-induced filament formation
Source: Nat Commun. 2023 Mar 3;14:1226. doi: 10.1038/s41467-023-36692-w (PMC9984387; doi:10.1038/s41467-023-36692-w)
Supplement: Supplementary file 3 — Supplementary Data 1 [file 41467_2023_36692_MOESM3_ESM.zip › data_SEC-SAXS/sm22113-7_sample1/sample1_traces.csv]

# Buffer range for subtraction:
# 200 to 220
# Average window size: 5
# Molecule type (Vc MW): Protein
# Molecule density (Vp MW): 0.00083
#
#Frame_#	Integrated_Intensity	Mean_Intensity	Subtracted_Integrated_Intensity	Subtracted_Mean_Intensity	Rg_(A)	Rger_(A)	I0	I0er	MW_Vc_(kDa)	MWer_Vc_(kDa)	MW_Vp_(kDa)	File_Name
0	1.46519560E-02	3.43582439E-02	-4.60010047E-05	-1.02742236E-04	-1.00000000E+00	-1.00000000E+00	-1.00000000E+00	-1.00000000E+00	-1.00000000E+00	-1.00000000E+00	-1.00000000E+00	b21-403956_00000.dat
1	1.46663863E-02	3.43834837E-02	-3.15706837E-05	-7.75024454E-05	-1.00000000E+00	-1.00000000E+00	-1.00000000E+00	-1.00000000E+00	-1.00000000E+00	-1.00000000E+00	-1.00000000E+00	b21-403956_00001.dat
2	1.46643354E-02	3.43891917E-02	-3.36215518E-05	-7.17944328E-05	-1.00000000E+00	-1.00000000E+00	-1.00000000E+00	-1.00000000E+00	-1.00000000E+00	-1.00000000E+00	-1.00000000E+00	b21-403956_00002.dat
3	1.46825192E-02	3.44302324E-02	-1.54377671E-05	-3.07537809E-05	-1.00000000E+00	-1.00000000E+00	-1.00000000E+00	-1.00000000E+00	-1.00000000E+00	-1.00000000E+00	-1.00000000E+00	b21-403956_00003.dat
4	1.46682756E-02	3.43967152E-02	-2.96814120E-05	-6.42710031E-05	-1.00000000E+00	-1.00000000E+00	-1.00000000E+00	-1.00000000E+00	-1.00000000E+00	-1.00000000E+00	-1.00000000E+00	b21-403956_00004.dat
5	1.46382028E-02	3.42988175E-02	-5.97541693E-05	-1.62168703E-04	-1.00000000E+00	-1.00000000E+00	-1.00000000E+00	-1.00000000E+00	-1.00000000E+00	-1.00000000E+00	-1.00000000E+00	b21-403956_00005.dat
6	1.46973714E-02	3.44678037E-02	-5.85625977E-07	6.81758599E-06	-1.00000000E+00	-1.00000000E+00	-1.00000000E+00	-1.00000000E+00	-1.00000000E+00	-1.00000000E+00	-1.00000000E+00	b21-403956_00006.dat
7	1.46877617E-02	3.44566100E-02	-1.01952323E-05	-4.37620325E-06	-1.00000000E+00	-1.00000000E+00	-1.00000000E+00	-1.00000000E+00	-1.00000000E+00	-1.00000000E+00	-1.00000000E+00	b21-403956_00007.dat
8	1.46781290E-02	3.44016321E-02	-1.98280233E-05	-5.93540557E-05	-1.00000000E+00	-1.00000000E+00	-1.00000000E+00	-1.00000000E+00	-1.00000000E+00	-1.00000000E+00	-1.00000000E+00	b21-403956_00008.dat
9	1.46661942E-02	3.43938002E-02	-3.17628042E-05	-6.71859432E-05	-1.00000000E+00	-1.00000000E+00	-1.00000000E+00	-1.00000000E+00	-1.00000000E+00	-1.00000000E+00	-1.00000000E+00	b21-403956_00009.dat
10	1.46635927E-02	3.43910407E-02	-3.43642936E-05	-6.99455017E-05	-1.00000000E+00	-1.00000000E+00	-1.00000000E+00	-1.00000000E+00	-1.00000000E+00	-1.00000000E+00	-1.00000000E+00	b21-403956_00010.dat
11	1.46658241E-02	3.43843223E-02	-3.21328647E-05	-7.66638983E-05	-1.00000000E+00	-1.00000000E+00	-1.00000000E+00	-1.00000000E+00	-1.00000000E+00	-1.00000000E+00	-1.00000000E+00	b21-403956_00011.dat
12	1.46709671E-02	3.43937120E-02	-2.69898868E-05	-6.72741123E-05	-1.00000000E+00	-1.00000000E+00	-1.00000000E+00	-1.00000000E+00	-1.00000000E+00	-1.00000000E+00	-1.00000000E+00	b21-403956_00012.dat
13	1.46813099E-02	3.44255386E-02	-1.66470880E-05	-3.54475913E-05	-1.00000000E+00	-1.00000000E+00	-1.00000000E+00	-1.00000000E+00	-1.00000000E+00	-1.00000000E+00	-1.00000000E+00	b21-403956_00013.dat
14	1.46623064E-02	3.43841783E-02	-3.56505708E-05	-7.68078368E-05	-1.00000000E+00	-1.00000000E+00	-1.00000000E+00	-1.00000000E+00	-1.00000000E+00	-1.00000000E+00	-1.00000000E+00	b21-403956_00014.dat
15	1.46712960E-02	3.43921262E-02	-2.66609764E-05	-6.88600039E-05	-1.00000000E+00	-1.00000000E+00	-1.00000000E+00	-1.00000000E+00	-1.00000000E+00	-1.00000000E+00	-1.00000000E+00	b21-403956_00015.dat
16	1.46595054E-02	3.43596376E-02	-3.84515402E-05	-1.01348598E-04	-1.00000000E+00	-1.00000000E+00	-1.00000000E+00	-1.00000000E+00	-1.00000000E+00	-1.00000000E+00	-1.00000000E+00	b21-403956_00016.dat
17	1.46610742E-02	3.43765412E-02	-3.68827843E-05	-8.44449811E-05	-1.00000000E+00	-1.00000000E+00	-1.00000000E+00	-1.00000000E+00	-1.00000000E+00	-1.00000000E+00	-1.00000000E+00	b21-403956_00017.dat
18	1.46659224E-02	3.43862291E-02	-3.20346127E-05	-7.47571066E-05	-1.00000000E+00	-1.00000000E+00	-1.00000000E+00	-1.00000000E+00	-1.00000000E+00	-1.00000000E+00	-1.00000000E+00	b21-403956_00018.dat
19	1.46943034E-02	3.44472893E-02	-3.65357522E-06	-1.36968527E-05	-1.00000000E+00	-1.00000000E+00	-1.00000000E+00	-1.00000000E+00	-1.00000000E+00	-1.00000000E+00	-1.00000000E+00	b21-403956_00019.dat
20	1.46492061E-02	3.43539061E-02	-4.87509017E-05	-1.07080076E-04	-1.00000000E+00	-1.00000000E+00	-1.00000000E+00	-1.00000000E+00	-1.00000000E+00	-1.00000000E+00	-1.00000000E+00	b21-403956_00020.dat
21	1.46959066E-02	3.44724892E-02	-2.05042334E-06	1.15030340E-05	-1.00000000E+00	-1.00000000E+00	-1.00000000E+00	-1.00000000E+00	-1.00000000E+00	-1.00000000E+00	-1.00000000E+00	b21-403956_00021.dat
22	1.46529833E-02	3.43544931E-02	-4.49737298E-05	-1.06493016E-04	-1.00000000E+00	-1.00000000E+00	-1.00000000E+00	-1.00000000E+00	-1.00000000E+00	-1.00000000E+00	-1.00000000E+00	b21-403956_00022.dat
23	1.46683201E-02	3.43886087E-02	-2.96368819E-05	-7.23775070E-05	-1.00000000E+00	-1.00000000E+00	-1.00000000E+00	-1.00000000E+00	-1.00000000E+00	-1.00000000E+00	-1.00000000E+00	b21-403956_00023.dat
24	1.46311812E-02	3.42744039E-02	-6.67758233E-05	-1.86582221E-04	-1.00000000E+00	-1.00000000E+00	-1.00000000E+00	-1.00000000E+00	-1.00000000E+00	-1.00000000E+00	-1.00000000E+00	b21-403956_00024.dat
25	1.46605360E-02	3.43707346E-02	-3.74210004E-05	-9.02515286E-05	-1.00000000E+00	-1.00000000E+00	-1.00000000E+00	-1.00000000E+00	-1.00000000E+00	-1.00000000E+00	-1.00000000E+00	b21-403956_00025.dat
26	1.46490985E-02	3.43412894E-02	-4.88584339E-05	-1.19696732E-04	-1.00000000E+00	-1.00000000E+00	-1.00000000E+00	-1.00000000E+00	-1.00000000E+00	-1.00000000E+00	-1.00000000E+00	b21-403956_00026.dat
27	1.46677066E-02	3.43828030E-02	-3.02503418E-05	-7.81831299E-05	-1.00000000E+00	-1.00000000E+00	-1.00000000E+00	-1.00000000E+00	-1.00000000E+00	-1.00000000E+00	-1.00000000E+00	b21-403956_00027.dat
28	1.46679592E-02	3.43888757E-02	-2.99978074E-05	-7.21105086E-05	-1.00000000E+00	-1.00000000E+00	-1.00000000E+00	-1.00000000E+00	-1.00000000E+00	-1.00000000E+00	-1.00000000E+00	b21-403956_00028.dat
29	1.46534315E-02	3.43531607E-02	-4.45255127E-05	-1.07825432E-04	-1.00000000E+00	-1.00000000E+00	-1.00000000E+00	-1.00000000E+00	-1.00000000E+00	-1.00000000E+00	-1.00000000E+00	b21-403956_00029.dat
30	1.46621112E-02	3.43842394E-02	-3.58458039E-05	-7.67467988E-05	-1.00000000E+00	-1.00000000E+00	-1.00000000E+00	-1.00000000E+00	-1.00000000E+00	-1.00000000E+00	-1.00000000E+00	b21-403956_00030.dat
31	1.46718954E-02	3.43941450E-02	-2.60615673E-05	-6.68411865E-05	-1.00000000E+00	-1.00000000E+00	-1.00000000E+00	-1.00000000E+00	-1.00000000E+00	-1.00000000E+00	-1.00000000E+00	b21-403956_00031.dat
32	1.46643511E-02	3.43855981E-02	-3.36058989E-05	-7.53880867E-05	-1.00000000E+00	-1.00000000E+00	-1.00000000E+00	-1.00000000E+00	-1.00000000E+00	-1.00000000E+00	-1.00000000E+00	b21-403956_00032.dat
33	1.46650313E-02	3.43789764E-02	-3.29257305E-05	-8.20098025E-05	-1.00000000E+00	-1.00000000E+00	-1.00000000E+00	-1.00000000E+00	-1.00000000E+00	-1.00000000E+00	-1.00000000E+00	b21-403956_00033.dat
34	1.46885134E-02	3.44155181E-02	-9.44354583E-06	-4.54680434E-05	-1.00000000E+00	-1.00000000E+00	-1.00000000E+00	-1.00000000E+00	-1.00000000E+00	-1.00000000E+00	-1.00000000E+00	b21-403956_00034.dat
35	1.46508716E-02	3.43444423E-02	-4.70853527E-05	-1.16543830E-04	-1.00000000E+00	-1.00000000E+00	-1.00000000E+00	-1.00000000E+00	-1.00000000E+00	-1.00000000E+00	-1.00000000E+00	b21-403956_00035.dat
36	1.46347553E-02	3.43006440E-02	-6.32017256E-05	-1.60342127E-04	-1.00000000E+00	-1.00000000E+00	-1.00000000E+00	-1.00000000E+00	-1.00000000E+00	-1.00000000E+00	-1.00000000E+00	b21-403956_00036.dat
37	1.46944223E-02	3.44628884E-02	-3.53470148E-06	1.90222480E-06	-1.00000000E+00	-1.00000000E+00	-1.00000000E+00	-1.00000000E+00	-1.00000000E+00	-1.00000000E+00	-1.00000000E+00	b21-403956_00037.dat
38	1.46784458E-02	3.44165630E-02	-1.95111634E-05	-4.44231127E-05	-1.00000000E+00	-1.00000000E+00	-1.00000000E+00	-1.00000000E+00	-1.00000000E+00	-1.00000000E+00	-1.00000000E+00	b21-403956_00038.dat
39	1.46714208E-02	3.43935272E-02	-2.65362166E-05	-6.74589762E-05	-1.00000000E+00	-1.00000000E+00	-1.00000000E+00	-1.00000000E+00	-1.00000000E+00	-1.00000000E+00	-1.00000000E+00	b21-403956_00039.dat
40	1.46862112E-02	3.44405456E-02	-1.17458214E-05	-2.04405392E-05	-1.00000000E+00	-1.00000000E+00	-1.00000000E+00	-1.00000000E+00	-1.00000000E+00	-1.00000000E+00	-1.00000000E+00	b21-403956_00040.dat
41	1.46909847E-02	3.44339180E-02	-6.97228645E-06	-2.70681845E-05	-1.00000000E+00	-1.00000000E+00	-1.00000000E+00	-1.00000000E+00	-1.00000000E+00	-1.00000000E+00	-1.00000000E+00	b21-403956_00041.dat
42	1.46740191E-02	3.44000662E-02	-2.39378405E-05	-6.09199737E-05	-1.00000000E+00	-1.00000000E+00	-1.00000000E+00	-1.00000000E+00	-1.00000000E+00	-1.00000000E+00	-1.00000000E+00	b21-403956_00042.dat
43	1.46590254E-02	3.43702018E-02	-3.89316180E-05	-9.07843732E-05	-1.00000000E+00	-1.00000000E+00	-1.00000000E+00	-1.00000000E+00	-1.00000000E+00	-1.00000000E+00	-1.00000000E+00	b21-403956_00043.dat
44	1.46805293E-02	3.44062765E-02	-1.74277087E-05	-5.47096741E-05	-1.00000000E+00	-1.00000000E+00	-1.00000000E+00	-1.00000000E+00	-1.00000000E+00	-1.00000000E+00	-1.00000000E+00	b21-403956_00044.dat
45	1.46625544E-02	3.43704856E-02	-3.54025692E-05	-9.05005567E-05	-1.00000000E+00	-1.00000000E+00	-1.00000000E+00	-1.00000000E+00	-1.00000000E+00	-1.00000000E+00	-1.00000000E+00	b21-403956_00045.dat
46	1.46977220E-02	3.44738249E-02	-2.35003884E-07	1.28387352E-05	-1.00000000E+00	-1.00000000E+00	-1.00000000E+00	-1.00000000E+00	-1.00000000E+00	-1.00000000E+00	-1.00000000E+00	b21-403956_00046.dat
47	1.47326301E-02	3.45632572E-02	3.46731050E-05	1.02271056E-04	-1.00000000E+00	-1.00000000E+00	-1.00000000E+00	-1.00000000E+00	-1.00000000E+00	-1.00000000E+00	-1.00000000E+00	b21-403956_00047.dat
48	1.47008793E-02	3.44709217E-02	2.92236846E-06	9.93550242E-06	-1.00000000E+00	-1.00000000E+00	-1.00000000E+00	-1.00000000E+00	-1.00000000E+00	-1.00000000E+00	-1.00000000E+00	b21-403956_00048.dat
49	1.47007017E-02	3.44757987E-02	2.74468068E-06	1.48125640E-05	-1.00000000E+00	-1.00000000E+00	-1.00000000E+00	-1.00000000E+00	-1.00000000E+00	-1.00000000E+00	-1.00000000E+00	b21-403956_00049.dat
50	1.46970875E-02	3.44633665E-02	-8.69470932E-07	2.38029736E-06	-1.00000000E+00	-1.00000000E+00	-1.00000000E+00	-1.00000000E+00	-1.00000000E+00	-1.00000000E+00	-1.00000000E+00	b21-403956_00050.dat
51	1.46832985E-02	3.44402643E-02	-1.46585089E-05	-2.07218942E-05	-1.00000000E+00	-1.00000000E+00	-1.00000000E+00	-1.00000000E+00	-1.00000000E+00	-1.00000000E+00	-1.00000000E+00	b21-403956_00051.dat
52	1.46611682E-02	3.43662640E-02	-3.67888092E-05	-9.47221486E-05	-1.00000000E+00	-1.00000000E+00	-1.00000000E+00	-1.00000000E+00	-1.00000000E+00	-1.00000000E+00	-1.00000000E+00	b21-403956_00052.dat
53	1.46690349E-02	3.43922513E-02	-2.89220387E-05	-6.87348853E-05	-1.00000000E+00	-1.00000000E+00	-1.00000000E+00	-1.00000000E+00	-1.00000000E+00	-1.00000000E+00	-1.00000000E+00	b21-403956_00053.dat
54	1.46850723E-02	3.44174144E-02	-1.28846808E-05	-4.35718066E-05	-1.00000000E+00	-1.00000000E+00	-1.00000000E+00	-1.00000000E+00	-1.00000000E+00	-1.00000000E+00	-1.00000000E+00	b21-403956_00054.dat
55	1.47046941E-02	3.44757296E-02	6.73712876E-06	1.47434710E-05	-1.00000000E+00	-1.00000000E+00	-1.00000000E+00	-1.00000000E+00	-1.00000000E+00	-1.00000000E+00	-1.00000000E+00	b21-403956_00055.dat
56	1.46810454E-02	3.44096853E-02	-1.69116152E-05	-5.13008445E-05	-1.00000000E+00	-1.00000000E+00	-1.00000000E+00	-1.00000000E+00	-1.00000000E+00	-1.00000000E+00	-1.00000000E+00	b21-403956_00056.dat
57	1.46953479E-02	3.44688865E-02	-2.60907544E-06	7.90034139E-06	-1.00000000E+00	-1.00000000E+00	-1.00000000E+00	-1.00000000E+00	-1.00000000E+00	-1.00000000E+00	-1.00000000E+00	b21-403956_00057.dat
58	1.47111676E-02	3.44951129E-02	1.32106294E-05	3.41267079E-05	-1.00000000E+00	-1.00000000E+00	-1.00000000E+00	-1.00000000E+00	-1.00000000E+00	-1.00000000E+00	-1.00000000E+00	b21-403956_00058.dat
59	1.46896215E-02	3.44272755E-02	-8.33552973E-06	-3.37106415E-05	-1.00000000E+00	-1.00000000E+00	-1.00000000E+00	-1.00000000E+00	-1.00000000E+00	-1.00000000E+00	-1.00000000E+00	b21-403956_00059.dat
60	1.46550887E-02	3.43481591E-02	-4.28682989E-05	-1.12827086E-04	-1.00000000E+00	-1.00000000E+00	-1.00000000E+00	-1.00000000E+00	-1.00000000E+00	-1.00000000E+00	-1.00000000E+00	b21-403956_00060.dat
61	1.46590472E-02	3.43700175E-02	-3.89098177E-05	-9.09686240E-05	-1.00000000E+00	-1.00000000E+00	-1.00000000E+00	-1.00000000E+00	-1.00000000E+00	-1.00000000E+00	-1.00000000E+00	b21-403956_00061.dat
62	1.47075509E-02	3.44900641E-02	9.59393796E-06	2.90778905E-05	-1.00000000E+00	-1.00000000E+00	-1.00000000E+00	-1.00000000E+00	-1.00000000E+00	-1.00000000E+00	-1.00000000E+00	b21-403956_00062.dat
63	1.46813923E-02	3.44257841E-02	-1.65647246E-05	-3.52020915E-05	-1.00000000E+00	-1.00000000E+00	-1.00000000E+00	-1.00000000E+00	-1.00000000E+00	-1.00000000E+00	-1.00000000E+00	b21-403956_00063.dat
64	1.46834121E-02	3.44431001E-02	-1.45448744E-05	-1.78860858E-05	-1.00000000E+00	-1.00000000E+00	-1.00000000E+00	-1.00000000E+00	-1.00000000E+00	-1.00000000E+00	-1.00000000E+00	b21-403956_00064.dat
65	1.46600835E-02	3.43616746E-02	-3.78735221E-05	-9.93115938E-05	-1.00000000E+00	-1.00000000E+00	-1.00000000E+00	-1.00000000E+00	-1.00000000E+00	-1.00000000E+00	-1.00000000E+00	b21-403956_00065.dat
66	1.46729054E-02	3.44100188E-02	-2.50515532E-05	-5.09673720E-05	-1.00000000E+00	-1.00000000E+00	-1.00000000E+00	-1.00000000E+00	-1.00000000E+00	-1.00000000E+00	-1.00000000E+00	b21-403956_00066.dat
67	1.46735177E-02	3.44017081E-02	-2.44392931E-05	-5.92780818E-05	-1.00000000E+00	-1.00000000E+00	-1.00000000E+00	-1.00000000E+00	-1.00000000E+00	-1.00000000E+00	-1.00000000E+00	b21-403956_00067.dat
68	1.47054353E-02	3.44996241E-02	7.47831528E-06	3.86379484E-05	-1.00000000E+00	-1.00000000E+00	-1.00000000E+00	-1.00000000E+00	-1.00000000E+00	-1.00000000E+00	-1.00000000E+00	b21-403956_00068.dat
69	1.46990097E-02	3.44890218E-02	1.05270523E-06	2.80356321E-05	-1.00000000E+00	-1.00000000E+00	-1.00000000E+00	-1.00000000E+00	-1.00000000E+00	-1.00000000E+00	-1.00000000E+00	b21-403956_00069.dat
70	1.46696996E-02	3.43959826E-02	-2.82574213E-05	-6.50035909E-05	-1.00000000E+00	-1.00000000E+00	-1.00000000E+00	-1.00000000E+00	-1.00000000E+00	-1.00000000E+00	-1.00000000E+00	b21-403956_00070.dat
71	1.46464483E-02	3.43171921E-02	-5.15087245E-05	-1.43794024E-04	-1.00000000E+00	-1.00000000E+00	-1.00000000E+00	-1.00000000E+00	-1.00000000E+00	-1.00000000E+00	-1.00000000E+00	b21-403956_00071.dat
72	1.46527022E-02	3.43434396E-02	-4.52547503E-05	-1.17546601E-04	-1.00000000E+00	-1.00000000E+00	-1.00000000E+00	-1.00000000E+00	-1.00000000E+00	-1.00000000E+00	-1.00000000E+00	b21-403956_00072.dat
73	1.46712717E-02	3.44053149E-02	-2.66852634E-05	-5.56712978E-05	-1.00000000E+00	-1.00000000E+00	-1.00000000E+00	-1.00000000E+00	-1.00000000E+00	-1.00000000E+00	-1.00000000E+00	b21-403956_00073.dat
74	1.46704498E-02	3.43786356E-02	-2.75071353E-05	-8.23505844E-05	-1.00000000E+00	-1.00000000E+00	-1.00000000E+00	-1.00000000E+00	-1.00000000E+00	-1.00000000E+00	-1.00000000E+00	b21-403956_00074.dat
75	1.47142780E-02	3.45035418E-02	1.63209886E-05	4.25555917E-05	-1.00000000E+00	-1.00000000E+00	-1.00000000E+00	-1.00000000E+00	-1.00000000E+00	-1.00000000E+00	-1.00000000E+00	b21-403956_00075.dat
76	1.47030405E-02	3.44692048E-02	5.08355569E-06	8.21862227E-06	-1.00000000E+00	-1.00000000E+00	-1.00000000E+00	-1.00000000E+00	-1.00000000E+00	-1.00000000E+00	-1.00000000E+00	b21-403956_00076.dat
77	1.46770810E-02	3.44039858E-02	-2.08759323E-05	-5.70003871E-05	-1.00000000E+00	-1.00000000E+00	-1.00000000E+00	-1.00000000E+00	-1.00000000E+00	-1.00000000E+00	-1.00000000E+00	b21-403956_00077.dat
78	1.46696708E-02	3.43805778E-02	-2.82861619E-05	-8.04083504E-05	-1.00000000E+00	-1.00000000E+00	-1.00000000E+00	-1.00000000E+00	-1.00000000E+00	-1.00000000E+00	-1.00000000E+00	b21-403956_00078.dat
79	1.46674336E-02	3.44077646E-02	-3.05233974E-05	-5.32215188E-05	-1.00000000E+00	-1.00000000E+00	-1.00000000E+00	-1.00000000E+00	-1.00000000E+00	-1.00000000E+00	-1.00000000E+00	b21-403956_00079.dat
80	1.46928699E-02	3.44504279E-02	-5.08713060E-06	-1.05582171E-05	-1.00000000E+00	-1.00000000E+00	-1.00000000E+00	-1.00000000E+00	-1.00000000E+00	-1.00000000E+00	-1.00000000E+00	b21-403956_00080.dat
81	1.46889514E-02	3.44462350E-02	-9.00554201E-06	-1.47511327E-05	-1.00000000E+00	-1.00000000E+00	-1.00000000E+00	-1.00000000E+00	-1.00000000E+00	-1.00000000E+00	-1.00000000E+00	b21-403956_00081.dat
82	1.46736647E-02	3.44167053E-02	-2.42922638E-05	-4.42808184E-05	-1.00000000E+00	-1.00000000E+00	-1.00000000E+00	-1.00000000E+00	-1.00000000E+00	-1.00000000E+00	-1.00000000E+00	b21-403956_00082.dat
83	1.46751752E-02	3.44057983E-02	-2.27818297E-05	-5.51878258E-05	-1.00000000E+00	-1.00000000E+00	-1.00000000E+00	-1.00000000E+00	-1.00000000E+00	-1.00000000E+00	-1.00000000E+00	b21-403956_00083.dat
84	1.46566973E-02	3.43679256E-02	-4.12596858E-05	-9.30605225E-05	-1.00000000E+00	-1.00000000E+00	-1.00000000E+00	-1.00000000E+00	-1.00000000E+00	-1.00000000E+00	-1.00000000E+00	b21-403956_00084.dat
85	1.46469039E-02	3.43303583E-02	-5.10530696E-05	-1.30627892E-04	-1.00000000E+00	-1.00000000E+00	-1.00000000E+00	-1.00000000E+00	-1.00000000E+00	-1.00000000E+00	-1.00000000E+00	b21-403956_00085.dat
86	1.46499796E-02	3.43606754E-02	-4.79773580E-05	-1.00310714E-04	-1.00000000E+00	-1.00000000E+00	-1.00000000E+00	-1.00000000E+00	-1.00000000E+00	-1.00000000E+00	-1.00000000E+00	b21-403956_00086.dat
87	1.46518242E-02	3.43414305E-02	-4.61327380E-05	-1.19555662E-04	-1.00000000E+00	-1.00000000E+00	-1.00000000E+00	-1.00000000E+00	-1.00000000E+00	-1.00000000E+00	-1.00000000E+00	b21-403956_00087.dat
88	1.46443532E-02	3.43282461E-02	-5.36037883E-05	-1.32740079E-04	-1.00000000E+00	-1.00000000E+00	-1.00000000E+00	-1.00000000E+00	-1.00000000E+00	-1.00000000E+00	-1.00000000E+00	b21-403956_00088.dat
89	1.46636287E-02	3.43883288E-02	-3.43282863E-05	-7.26573679E-05	-1.00000000E+00	-1.00000000E+00	-1.00000000E+00	-1.00000000E+00	-1.00000000E+00	-1.00000000E+00	-1.00000000E+00	b21-403956_00089.dat
90	1.46567287E-02	3.43588950E-02	-4.12283210E-05	-1.02091165E-04	-1.00000000E+00	-1.00000000E+00	-1.00000000E+00	-1.00000000E+00	-1.00000000E+00	-1.00000000E+00	-1.00000000E+00	b21-403956_00090.dat
91	1.46951905E-02	3.44602484E-02	-2.76650759E-06	-7.37768680E-07	-1.00000000E+00	-1.00000000E+00	-1.00000000E+00	-1.00000000E+00	-1.00000000E+00	-1.00000000E+00	-1.00000000E+00	b21-403956_00091.dat
92	1.46634685E-02	3.43822200E-02	-3.44885124E-05	-7.87661156E-05	-1.00000000E+00	-1.00000000E+00	-1.00000000E+00	-1.00000000E+00	-1.00000000E+00	-1.00000000E+00	-1.00000000E+00	b21-403956_00092.dat
93	1.46441211E-02	3.43216789E-02	-5.38358879E-05	-1.39307245E-04	-1.00000000E+00	-1.00000000E+00	-1.00000000E+00	-1.00000000E+00	-1.00000000E+00	-1.00000000E+00	-1.00000000E+00	b21-403956_00093.dat
94	1.46657375E-02	3.43603551E-02	-3.22194808E-05	-1.00631024E-04	-1.00000000E+00	-1.00000000E+00	-1.00000000E+00	-1.00000000E+00	-1.00000000E+00	-1.00000000E+00	-1.00000000E+00	b21-403956_00094.dat
95	1.46439829E-02	3.43308783E-02	-5.39740714E-05	-1.30107814E-04	-1.00000000E+00	-1.00000000E+00	-1.00000000E+00	-1.00000000E+00	-1.00000000E+00	-1.00000000E+00	-1.00000000E+00	b21-403956_00095.dat
96	1.46811440E-02	3.44105343E-02	-1.68129620E-05	-5.04519101E-05	-1.00000000E+00	-1.00000000E+00	-1.00000000E+00	-1.00000000E+00	-1.00000000E+00	-1.00000000E+00	-1.00000000E+00	b21-403956_00096.dat
97	1.46619494E-02	3.43691814E-02	-3.60075989E-05	-9.18048111E-05	-1.00000000E+00	-1.00000000E+00	-1.00000000E+00	-1.00000000E+00	-1.00000000E+00	-1.00000000E+00	-1.00000000E+00	b21-403956_00097.dat
98	1.46428199E-02	3.43192488E-02	-5.51370818E-05	-1.41737372E-04	-1.00000000E+00	-1.00000000E+00	-1.00000000E+00	-1.00000000E+00	-1.00000000E+00	-1.00000000E+00	-1.00000000E+00	b21-403956_00098.dat
99	1.46501992E-02	3.43433130E-02	-4.77577820E-05	-1.17673144E-04	-1.00000000E+00	-1.00000000E+00	-1.00000000E+00	-1.00000000E+00	-1.00000000E+00	-1.00000000E+00	-1.00000000E+00	b21-403956_00099.dat
100	1.46609517E-02	3.43701716E-02	-3.70053275E-05	-9.08145693E-05	-1.00000000E+00	-1.00000000E+00	-1.00000000E+00	-1.00000000E+00	-1.00000000E+00	-1.00000000E+00	-1.00000000E+00	b21-403956_00100.dat
101	1.46718157E-02	3.44060565E-02	-2.61412927E-05	-5.49296810E-05	-1.00000000E+00	-1.00000000E+00	-1.00000000E+00	-1.00000000E+00	-1.00000000E+00	-1.00000000E+00	-1.00000000E+00	b21-403956_00101.dat
102	1.46839943E-02	3.44415580E-02	-1.39626950E-05	-1.94281918E-05	-1.00000000E+00	-1.00000000E+00	-1.00000000E+00	-1.00000000E+00	-1.00000000E+00	-1.00000000E+00	-1.00000000E+00	b21-403956_00102.dat
103	1.46415380E-02	3.43086007E-02	-5.64190071E-05	-1.52385454E-04	-1.00000000E+00	-1.00000000E+00	-1.00000000E+00	-1.00000000E+00	-1.00000000E+00	-1.00000000E+00	-1.00000000E+00	b21-403956_00103.dat
104	1.46641182E-02	3.43727014E-02	-3.38387892E-05	-8.82847976E-05	-1.00000000E+00	-1.00000000E+00	-1.00000000E+00	-1.00000000E+00	-1.00000000E+00	-1.00000000E+00	-1.00000000E+00	b21-403956_00104.dat
105	1.46653078E-02	3.43951181E-02	-3.26491813E-05	-6.58680406E-05	-1.00000000E+00	-1.00000000E+00	-1.00000000E+00	-1.00000000E+00	-1.00000000E+00	-1.00000000E+00	-1.00000000E+00	b21-403956_00105.dat
106	1.46591592E-02	3.43678484E-02	-3.87977617E-05	-9.31377891E-05	-1.00000000E+00	-1.00000000E+00	-1.00000000E+00	-1.00000000E+00	-1.00000000E+00	-1.00000000E+00	-1.00000000E+00	b21-403956_00106.dat
107	1.46847951E-02	3.44406772E-02	-1.31618907E-05	-2.03089921E-05	-1.00000000E+00	-1.00000000E+00	-1.00000000E+00	-1.00000000E+00	-1.00000000E+00	-1.00000000E+00	-1.00000000E+00	b21-403956_00107.dat
108	1.46844989E-02	3.44309130E-02	-1.34581081E-05	-3.00731201E-05	-1.00000000E+00	-1.00000000E+00	-1.00000000E+00	-1.00000000E+00	-1.00000000E+00	-1.00000000E+00	-1.00000000E+00	b21-403956_00108.dat
109	1.46727980E-02	3.44125232E-02	-2.51589658E-05	-4.84629525E-05	-1.00000000E+00	-1.00000000E+00	-1.00000000E+00	-1.00000000E+00	-1.00000000E+00	-1.00000000E+00	-1.00000000E+00	b21-403956_00109.dat
110	1.46733753E-02	3.44208078E-02	-2.45817043E-05	-4.01784059E-05	-1.00000000E+00	-1.00000000E+00	-1.00000000E+00	-1.00000000E+00	-1.00000000E+00	-1.00000000E+00	-1.00000000E+00	b21-403956_00110.dat
111	1.46725395E-02	3.44085229E-02	-2.54174971E-05	-5.24633092E-05	-1.00000000E+00	-1.00000000E+00	-1.00000000E+00	-1.00000000E+00	-1.00000000E+00	-1.00000000E+00	-1.00000000E+00	b21-403956_00111.dat
112	1.46927211E-02	3.44448512E-02	-5.23591472E-06	-1.61349864E-05	-1.00000000E+00	-1.00000000E+00	-1.00000000E+00	-1.00000000E+00	-1.00000000E+00	-1.00000000E+00	-1.00000000E+00	b21-403956_00112.dat
113	1.46870931E-02	3.44344138E-02	-1.08638688E-05	-2.65723936E-05	-1.00000000E+00	-1.00000000E+00	-1.00000000E+00	-1.00000000E+00	-1.00000000E+00	-1.00000000E+00	-1.00000000E+00	b21-403956_00113.dat
114	1.46237025E-02	3.42504234E-02	-7.42544854E-05	-2.10562798E-04	-1.00000000E+00	-1.00000000E+00	-1.00000000E+00	-1.00000000E+00	-1.00000000E+00	-1.00000000E+00	-1.00000000E+00	b21-403956_00114.dat
115	1.46672784E-02	3.43733287E-02	-3.06785743E-05	-8.76574144E-05	-1.00000000E+00	-1.00000000E+00	-1.00000000E+00	-1.00000000E+00	-1.00000000E+00	-1.00000000E+00	-1.00000000E+00	b21-403956_00115.dat
116	1.46777227E-02	3.44021442E-02	-2.02342939E-05	-5.88420006E-05	-1.00000000E+00	-1.00000000E+00	-1.00000000E+00	-1.00000000E+00	-1.00000000E+00	-1.00000000E+00	-1.00000000E+00	b21-403956_00116.dat
117	1.46826919E-02	3.44073833E-02	-1.52650416E-05	-5.36028465E-05	-1.00000000E+00	-1.00000000E+00	-1.00000000E+00	-1.00000000E+00	-1.00000000E+00	-1.00000000E+00	-1.00000000E+00	b21-403956_00117.dat
118	1.46772957E-02	3.44108433E-02	-2.06613299E-05	-5.01428673E-05	-1.00000000E+00	-1.00000000E+00	-1.00000000E+00	-1.00000000E+00	-1.00000000E+00	-1.00000000E+00	-1.00000000E+00	b21-403956_00118.dat
119	1.46479343E-02	3.43317466E-02	-5.00226819E-05	-1.29239522E-04	-1.00000000E+00	-1.00000000E+00	-1.00000000E+00	-1.00000000E+00	-1.00000000E+00	-1.00000000E+00	-1.00000000E+00	b21-403956_00119.dat
120	1.46744599E-02	3.44258115E-02	-2.34970601E-05	-3.51746806E-05	-1.00000000E+00	-1.00000000E+00	-1.00000000E+00	-1.00000000E+00	-1.00000000E+00	-1.00000000E+00	-1.00000000E+00	b21-403956_00120.dat
121	1.46793734E-02	3.44127529E-02	-1.85836063E-05	-4.82332583E-05	-1.00000000E+00	-1.00000000E+00	-1.00000000E+00	-1.00000000E+00	-1.00000000E+00	-1.00000000E+00	-1.00000000E+00	b21-403956_00121.dat
122	1.46766066E-02	3.44045532E-02	-2.13504073E-05	-5.64329815E-05	-1.00000000E+00	-1.00000000E+00	-1.00000000E+00	-1.00000000E+00	-1.00000000E+00	-1.00000000E+00	-1.00000000E+00	b21-403956_00122.dat
123	1.46764659E-02	3.44046002E-02	-2.14910784E-05	-5.63859167E-05	-1.00000000E+00	-1.00000000E+00	-1.00000000E+00	-1.00000000E+00	-1.00000000E+00	-1.00000000E+00	-1.00000000E+00	b21-403956_00123.dat
124	1.46828654E-02	3.44130912E-02	-1.50916217E-05	-4.78949733E-05	-1.00000000E+00	-1.00000000E+00	-1.00000000E+00	-1.00000000E+00	-1.00000000E+00	-1.00000000E+00	-1.00000000E+00	b21-403956_00124.dat
125	1.46777819E-02	3.44207064E-02	-2.01750792E-05	-4.02797732E-05	-1.00000000E+00	-1.00000000E+00	-1.00000000E+00	-1.00000000E+00	-1.00000000E+00	-1.00000000E+00	-1.00000000E+00	b21-403956_00125.dat
126	1.46707999E-02	3.43908021E-02	-2.71571024E-05	-7.01840985E-05	-1.00000000E+00	-1.00000000E+00	-1.00000000E+00	-1.00000000E+00	-1.00000000E+00	-1.00000000E+00	-1.00000000E+00	b21-403956_00126.dat
127	1.46773744E-02	3.44084782E-02	-2.05826150E-05	-5.25079831E-05	-1.00000000E+00	-1.00000000E+00	-1.00000000E+00	-1.00000000E+00	-1.00000000E+00	-1.00000000E+00	-1.00000000E+00	b21-403956_00127.dat
128	1.46854319E-02	3.44212950E-02	-1.25250450E-05	-3.96912028E-05	-1.00000000E+00	-1.00000000E+00	-1.00000000E+00	-1.00000000E+00	-1.00000000E+00	-1.00000000E+00	-1.00000000E+00	b21-403956_00128.dat
129	1.46932598E-02	3.44414379E-02	-4.69718940E-06	-1.95482355E-05	-1.00000000E+00	-1.00000000E+00	-1.00000000E+00	-1.00000000E+00	-1.00000000E+00	-1.00000000E+00	-1.00000000E+00	b21-403956_00129.dat
130	1.47200013E-02	3.45051085E-02	2.20443636E-05	4.41223059E-05	-1.00000000E+00	-1.00000000E+00	-1.00000000E+00	-1.00000000E+00	-1.00000000E+00	-1.00000000E+00	-1.00000000E+00	b21-403956_00130.dat
131	1.46865406E-02	3.44252180E-02	-1.14164179E-05	-3.57681825E-05	-1.00000000E+00	-1.00000000E+00	-1.00000000E+00	-1.00000000E+00	-1.00000000E+00	-1.00000000E+00	-1.00000000E+00	b21-403956_00131.dat
132	1.46756311E-02	3.44078279E-02	-2.23259069E-05	-5.31582346E-05	-1.00000000E+00	-1.00000000E+00	-1.00000000E+00	-1.00000000E+00	-1.00000000E+00	-1.00000000E+00	-1.00000000E+00	b21-403956_00132.dat
133	1.46867220E-02	3.44271926E-02	-1.12350093E-05	-3.37935657E-05	-1.00000000E+00	-1.00000000E+00	-1.00000000E+00	-1.00000000E+00	-1.00000000E+00	-1.00000000E+00	-1.00000000E+00	b21-403956_00133.dat
134	1.46748311E-02	3.44025500E-02	-2.31259121E-05	-5.84361874E-05	-1.00000000E+00	-1.00000000E+00	-1.00000000E+00	-1.00000000E+00	-1.00000000E+00	-1.00000000E+00	-1.00000000E+00	b21-403956_00134.dat
135	1.46776126E-02	3.44182314E-02	-2.03443959E-05	-4.27547805E-05	-1.00000000E+00	-1.00000000E+00	-1.00000000E+00	-1.00000000E+00	-1.00000000E+00	-1.00000000E+00	-1.00000000E+00	b21-403956_00135.dat
136	1.47041703E-02	3.44745624E-02	6.21334149E-06	1.35762493E-05	-1.00000000E+00	-1.00000000E+00	-1.00000000E+00	-1.00000000E+00	-1.00000000E+00	-1.00000000E+00	-1.00000000E+00	b21-403956_00136.dat
137	1.46877461E-02	3.44293591E-02	-1.02108549E-05	-3.16270948E-05	-1.00000000E+00	-1.00000000E+00	-1.00000000E+00	-1.00000000E+00	-1.00000000E+00	-1.00000000E+00	-1.00000000E+00	b21-403956_00137.dat
138	1.46751920E-02	3.44151403E-02	-2.27650300E-05	-4.58458510E-05	-1.00000000E+00	-1.00000000E+00	-1.00000000E+00	-1.00000000E+00	-1.00000000E+00	-1.00000000E+00	-1.00000000E+00	b21-403956_00138.dat
139	1.46952909E-02	3.44624278E-02	-2.66603486E-06	1.44167730E-06	-1.00000000E+00	-1.00000000E+00	-1.00000000E+00	-1.00000000E+00	-1.00000000E+00	-1.00000000E+00	-1.00000000E+00	b21-403956_00139.dat
140	1.47038536E-02	3.44993951E-02	5.89658585E-06	3.84089370E-05	-1.00000000E+00	-1.00000000E+00	-1.00000000E+00	-1.00000000E+00	-1.00000000E+00	-1.00000000E+00	-1.00000000E+00	b21-403956_00140.dat
141	1.47040381E-02	3.44800073E-02	6.08108636E-06	1.90211522E-05	-1.00000000E+00	-1.00000000E+00	-1.00000000E+00	-1.00000000E+00	-1.00000000E+00	-1.00000000E+00	-1.00000000E+00	b21-403956_00141.dat
142	1.46783226E-02	3.44157169E-02	-1.96344174E-05	-4.52692583E-05	-1.00000000E+00	-1.00000000E+00	-1.00000000E+00	-1.00000000E+00	-1.00000000E+00	-1.00000000E+00	-1.00000000E+00	b21-403956_00142.dat
143	1.47074377E-02	3.45070293E-02	9.48073061E-06	4.60431840E-05	-1.00000000E+00	-1.00000000E+00	-1.00000000E+00	-1.00000000E+00	-1.00000000E+00	-1.00000000E+00	-1.00000000E+00	b21-403956_00143.dat
144	1.46529049E-02	3.43394586E-02	-4.50520891E-05	-1.21527524E-04	-1.00000000E+00	-1.00000000E+00	-1.00000000E+00	-1.00000000E+00	-1.00000000E+00	-1.00000000E+00	-1.00000000E+00	b21-403956_00144.dat
145	1.46814107E-02	3.44331756E-02	-1.65463044E-05	-2.78105518E-05	-1.00000000E+00	-1.00000000E+00	-1.00000000E+00	-1.00000000E+00	-1.00000000E+00	-1.00000000E+00	-1.00000000E+00	b21-403956_00145.dat
146	1.46636417E-02	3.43780050E-02	-3.43152970E-05	-8.29811454E-05	-1.00000000E+00	-1.00000000E+00	-1.00000000E+00	-1.00000000E+00	-1.00000000E+00	-1.00000000E+00	-1.00000000E+00	b21-403956_00146.dat
147	1.46697577E-02	3.43971974E-02	-2.81992437E-05	-6.37887695E-05	-1.00000000E+00	-1.00000000E+00	-1.00000000E+00	-1.00000000E+00	-1.00000000E+00	-1.00000000E+00	-1.00000000E+00	b21-403956_00147.dat
148	1.46701051E-02	3.43991697E-02	-2.78518863E-05	-6.18164136E-05	-1.00000000E+00	-1.00000000E+00	-1.00000000E+00	-1.00000000E+00	-1.00000000E+00	-1.00000000E+00	-1.00000000E+00	b21-403956_00148.dat
149	1.47217638E-02	3.45448231E-02	2.38068196E-05	8.38369305E-05	-1.00000000E+00	-1.00000000E+00	-1.00000000E+00	-1.00000000E+00	-1.00000000E+00	-1.00000000E+00	-1.00000000E+00	b21-403956_00149.dat
150	1.46604568E-02	3.43608884E-02	-3.75001354E-05	-1.00097761E-04	-1.00000000E+00	-1.00000000E+00	-1.00000000E+00	-1.00000000E+00	-1.00000000E+00	-1.00000000E+00	-1.00000000E+00	b21-403956_00150.dat
151	1.46908478E-02	3.44508658E-02	-7.10918942E-06	-1.01203333E-05	-1.00000000E+00	-1.00000000E+00	-1.00000000E+00	-1.00000000E+00	-1.00000000E+00	-1.00000000E+00	-1.00000000E+00	b21-403956_00151.dat
152	1.46758735E-02	3.44048522E-02	-2.20835154E-05	-5.61339876E-05	-1.00000000E+00	-1.00000000E+00	-1.00000000E+00	-1.00000000E+00	-1.00000000E+00	-1.00000000E+00	-1.00000000E+00	b21-403956_00152.dat
153	1.47080371E-02	3.45058864E-02	1.00800739E-05	4.49002065E-05	-1.00000000E+00	-1.00000000E+00	-1.00000000E+00	-1.00000000E+00	-1.00000000E+00	-1.00000000E+00	-1.00000000E+00	b21-403956_00153.dat
154	1.46971481E-02	3.44612418E-02	-8.08859952E-07	2.55682604E-07	-1.00000000E+00	-1.00000000E+00	-1.00000000E+00	-1.00000000E+00	-1.00000000E+00	-1.00000000E+00	-1.00000000E+00	b21-403956_00154.dat
155	1.46450715E-02	3.43257600E-02	-5.28854393E-05	-1.35226171E-04	-1.00000000E+00	-1.00000000E+00	-1.00000000E+00	-1.00000000E+00	-1.00000000E+00	-1.00000000E+00	-1.00000000E+00	b21-403956_00155.dat
156	1.46626444E-02	3.43693500E-02	-3.53126041E-05	-9.16361331E-05	-1.00000000E+00	-1.00000000E+00	-1.00000000E+00	-1.00000000E+00	-1.00000000E+00	-1.00000000E+00	-1.00000000E+00	b21-403956_00156.dat
157	1.46561235E-02	3.43636533E-02	-4.18334683E-05	-9.73328922E-05	-1.00000000E+00	-1.00000000E+00	-1.00000000E+00	-1.00000000E+00	-1.00000000E+00	-1.00000000E+00	-1.00000000E+00	b21-403956_00157.dat
158	1.46675840E-02	3.43923500E-02	-3.03730214E-05	-6.86361694E-05	-1.00000000E+00	-1.00000000E+00	-1.00000000E+00	-1.00000000E+00	-1.00000000E+00	-1.00000000E+00	-1.00000000E+00	b21-403956_00158.dat
159	1.46780538E-02	3.44006580E-02	-1.99031540E-05	-6.03282020E-05	-1.00000000E+00	-1.00000000E+00	-1.00000000E+00	-1.00000000E+00	-1.00000000E+00	-1.00000000E+00	-1.00000000E+00	b21-403956_00159.dat
160	1.47060811E-02	3.44975146E-02	8.12407461E-06	3.65284743E-05	-1.00000000E+00	-1.00000000E+00	-1.00000000E+00	-1.00000000E+00	-1.00000000E+00	-1.00000000E+00	-1.00000000E+00	b21-403956_00160.dat
161	1.46767368E-02	3.44111754E-02	-2.12202176E-05	-4.98107764E-05	-1.00000000E+00	-1.00000000E+00	-1.00000000E+00	-1.00000000E+00	-1.00000000E+00	-1.00000000E+00	-1.00000000E+00	b21-403956_00161.dat
162	1.46427285E-02	3.43112885E-02	-5.52284504E-05	-1.49697633E-04	-1.00000000E+00	-1.00000000E+00	-1.00000000E+00	-1.00000000E+00	-1.00000000E+00	-1.00000000E+00	-1.00000000E+00	b21-403956_00162.dat
163	1.46741709E-02	3.43921952E-02	-2.37860508E-05	-6.87909542E-05	-1.00000000E+00	-1.00000000E+00	-1.00000000E+00	-1.00000000E+00	-1.00000000E+00	-1.00000000E+00	-1.00000000E+00	b21-403956_00163.dat
164	1.46675395E-02	3.43613269E-02	-3.04174806E-05	-9.96592640E-05	-1.00000000E+00	-1.00000000E+00	-1.00000000E+00	-1.00000000E+00	-1.00000000E+00	-1.00000000E+00	-1.00000000E+00	b21-403956_00164.dat
165	1.46862588E-02	3.44290080E-02	-1.16982067E-05	-3.19781882E-05	-1.00000000E+00	-1.00000000E+00	-1.00000000E+00	-1.00000000E+00	-1.00000000E+00	-1.00000000E+00	-1.00000000E+00	b21-403956_00165.dat
166	1.46976292E-02	3.44562876E-02	-3.27804872E-07	-4.69854976E-06	-1.00000000E+00	-1.00000000E+00	-1.00000000E+00	-1.00000000E+00	-1.00000000E+00	-1.00000000E+00	-1.00000000E+00	b21-403956_00166.dat
167	1.47085918E-02	3.44906060E-02	1.06348007E-05	2.96198232E-05	-1.00000000E+00	-1.00000000E+00	-1.00000000E+00	-1.00000000E+00	-1.00000000E+00	-1.00000000E+00	-1.00000000E+00	b21-403956_00167.dat
168	1.47180685E-02	3.45015527E-02	2.01115341E-05	4.05665880E-05	-1.00000000E+00	-1.00000000E+00	-1.00000000E+00	-1.00000000E+00	-1.00000000E+00	-1.00000000E+00	-1.00000000E+00	b21-403956_00168.dat
169	1.46846116E-02	3.44078750E-02	-1.33453762E-05	-5.31111861E-05	-1.00000000E+00	-1.00000000E+00	-1.00000000E+00	-1.00000000E+00	-1.00000000E+00	-1.00000000E+00	-1.00000000E+00	b21-403956_00169.dat
170	1.46855542E-02	3.44173615E-02	-1.24027843E-05	-4.36246871E-05	-1.00000000E+00	-1.00000000E+00	-1.00000000E+00	-1.00000000E+00	-1.00000000E+00	-1.00000000E+00	-1.00000000E+00	b21-403956_00170.dat
171	1.46790335E-02	3.44012340E-02	-1.89234963E-05	-5.97521735E-05	-1.00000000E+00	-1.00000000E+00	-1.00000000E+00	-1.00000000E+00	-1.00000000E+00	-1.00000000E+00	-1.00000000E+00	b21-403956_00171.dat
172	1.46673600E-02	3.43643975E-02	-3.05969904E-05	-9.65886590E-05	-1.00000000E+00	-1.00000000E+00	-1.00000000E+00	-1.00000000E+00	-1.00000000E+00	-1.00000000E+00	-1.00000000E+00	b21-403956_00172.dat
173	1.47010212E-02	3.44613041E-02	3.06426127E-06	3.17953701E-07	-1.00000000E+00	-1.00000000E+00	-1.00000000E+00	-1.00000000E+00	-1.00000000E+00	-1.00000000E+00	-1.00000000E+00	b21-403956_00173.dat
174	1.46820956E-02	3.44127271E-02	-1.58614151E-05	-4.82590153E-05	-1.00000000E+00	-1.00000000E+00	-1.00000000E+00	-1.00000000E+00	-1.00000000E+00	-1.00000000E+00	-1.00000000E+00	b21-403956_00174.dat
175	1.47015709E-02	3.44803358E-02	3.61394195E-06	1.93495917E-05	-1.00000000E+00	-1.00000000E+00	-1.00000000E+00	-1.00000000E+00	-1.00000000E+00	-1.00000000E+00	-1.00000000E+00	b21-403956_00175.dat
176	1.46964070E-02	3.44522992E-02	-1.54996581E-06	-8.68695580E-06	-1.00000000E+00	-1.00000000E+00	-1.00000000E+00	-1.00000000E+00	-1.00000000E+00	-1.00000000E+00	-1.00000000E+00	b21-403956_00176.dat
177	1.47071478E-02	3.44692252E-02	9.19085351E-06	8.23900792E-06	-1.00000000E+00	-1.00000000E+00	-1.00000000E+00	-1.00000000E+00	-1.00000000E+00	-1.00000000E+00	-1.00000000E+00	b21-403956_00177.dat
178	1.46779904E-02	3.44047663E-02	-1.99665860E-05	-5.62198441E-05	-1.00000000E+00	-1.00000000E+00	-1.00000000E+00	-1.00000000E+00	-1.00000000E+00	-1.00000000E+00	-1.00000000E+00	b21-403956_00178.dat
179	1.46762116E-02	3.43745876E-02	-2.17453967E-05	-8.63985587E-05	-1.00000000E+00	-1.00000000E+00	-1.00000000E+00	-1.00000000E+00	-1.00000000E+00	-1.00000000E+00	-1.00000000E+00	b21-403956_00179.dat
180	1.46770889E-02	3.43902004E-02	-2.08680455E-05	-7.07857911E-05	-1.00000000E+00	-1.00000000E+00	-1.00000000E+00	-1.00000000E+00	-1.00000000E+00	-1.00000000E+00	-1.00000000E+00	b21-403956_00180.dat
181	1.46735523E-02	3.43879734E-02	-2.44046885E-05	-7.30127467E-05	-1.00000000E+00	-1.00000000E+00	-1.00000000E+00	-1.00000000E+00	-1.00000000E+00	-1.00000000E+00	-1.00000000E+00	b21-403956_00181.dat
182	1.46589327E-02	3.43803613E-02	-3.90242964E-05	-8.06248290E-05	-1.00000000E+00	-1.00000000E+00	-1.00000000E+00	-1.00000000E+00	-1.00000000E+00	-1.00000000E+00	-1.00000000E+00	b21-403956_00182.dat
183	1.46865722E-02	3.44374806E-02	-1.13847777E-05	-2.35055812E-05	-1.00000000E+00	-1.00000000E+00	-1.00000000E+00	-1.00000000E+00	-1.00000000E+00	-1.00000000E+00	-1.00000000E+00	b21-403956_00183.dat
184	1.46870672E-02	3.44381078E-02	-1.08898149E-05	-2.28783292E-05	-1.00000000E+00	-1.00000000E+00	-1.00000000E+00	-1.00000000E+00	-1.00000000E+00	-1.00000000E+00	-1.00000000E+00	b21-403956_00184.dat
185	1.46832092E-02	3.44354903E-02	-1.47477910E-05	-2.54959061E-05	-1.00000000E+00	-1.00000000E+00	-1.00000000E+00	-1.00000000E+00	-1.00000000E+00	-1.00000000E+00	-1.00000000E+00	b21-403956_00185.dat
186	1.46861802E-02	3.44323451E-02	-1.17767761E-05	-2.86410434E-05	-1.00000000E+00	-1.00000000E+00	-1.00000000E+00	-1.00000000E+00	-1.00000000E+00	-1.00000000E+00	-1.00000000E+00	b21-403956_00186.dat
187	1.46589872E-02	3.43553822E-02	-3.89698291E-05	-1.05603971E-04	-1.00000000E+00	-1.00000000E+00	-1.00000000E+00	-1.00000000E+00	-1.00000000E+00	-1.00000000E+00	-1.00000000E+00	b21-403956_00187.dat
188	1.46778383E-02	3.43978935E-02	-2.01186743E-05	-6.30926276E-05	-1.00000000E+00	-1.00000000E+00	-1.00000000E+00	-1.00000000E+00	-1.00000000E+00	-1.00000000E+00	-1.00000000E+00	b21-403956_00188.dat
189	1.47041336E-02	3.44716696E-02	6.17659805E-06	1.06834857E-05	-1.00000000E+00	-1.00000000E+00	-1.00000000E+00	-1.00000000E+00	-1.00000000E+00	-1.00000000E+00	-1.00000000E+00	b21-403956_00189.dat
190	1.47109140E-02	3.44896875E-02	1.29570412E-05	2.87013402E-05	-1.00000000E+00	-1.00000000E+00	-1.00000000E+00	-1.00000000E+00	-1.00000000E+00	-1.00000000E+00	-1.00000000E+00	b21-403956_00190.dat
191	1.46818394E-02	3.44253682E-02	-1.61176275E-05	-3.56180006E-05	-1.00000000E+00	-1.00000000E+00	-1.00000000E+00	-1.00000000E+00	-1.00000000E+00	-1.00000000E+00	-1.00000000E+00	b21-403956_00191.dat
192	1.46774507E-02	3.43997221E-02	-2.05063304E-05	-6.12640153E-05	-1.00000000E+00	-1.00000000E+00	-1.00000000E+00	-1.00000000E+00	-1.00000000E+00	-1.00000000E+00	-1.00000000E+00	b21-403956_00192.dat
193	1.46807527E-02	3.44281389E-02	-1.72043133E-05	-3.28473011E-05	-1.00000000E+00	-1.00000000E+00	-1.00000000E+00	-1.00000000E+00	-1.00000000E+00	-1.00000000E+00	-1.00000000E+00	b21-403956_00193.dat
194	1.46796406E-02	3.44152367E-02	-1.83163616E-05	-4.57494743E-05	-1.00000000E+00	-1.00000000E+00	-1.00000000E+00	-1.00000000E+00	-1.00000000E+00	-1.00000000E+00	-1.00000000E+00	b21-403956_00194.dat
195	1.46626640E-02	3.43826011E-02	-3.52929813E-05	-7.83850769E-05	-1.00000000E+00	-1.00000000E+00	-1.00000000E+00	-1.00000000E+00	-1.00000000E+00	-1.00000000E+00	-1.00000000E+00	b21-403956_00195.dat
196	1.46946097E-02	3.44471745E-02	-3.34728838E-06	-1.38116378E-05	-1.00000000E+00	-1.00000000E+00	-1.00000000E+00	-1.00000000E+00	-1.00000000E+00	-1.00000000E+00	-1.00000000E+00	b21-403956_00196.dat
197	1.46797084E-02	3.44172694E-02	-1.82486117E-05	-4.37167516E-05	-1.00000000E+00	-1.00000000E+00	-1.00000000E+00	-1.00000000E+00	-1.00000000E+00	-1.00000000E+00	-1.00000000E+00	b21-403956_00197.dat
198	1.46846974E-02	3.44283675E-02	-1.32595752E-05	-3.26186227E-05	-1.00000000E+00	-1.00000000E+00	-1.00000000E+00	-1.00000000E+00	-1.00000000E+00	-1.00000000E+00	-1.00000000E+00	b21-403956_00198.dat
199	1.46986529E-02	3.44591124E-02	6.95904943E-07	-1.87375319E-06	-1.00000000E+00	-1.00000000E+00	-1.00000000E+00	-1.00000000E+00	-1.00000000E+00	-1.00000000E+00	-1.00000000E+00	b21-403956_00199.dat
200	1.46790407E-02	3.44147673E-02	-1.89162387E-05	-4.62188359E-05	-1.00000000E+00	-1.00000000E+00	-1.00000000E+00	-1.00000000E+00	-1.00000000E+00	-1.00000000E+00	-1.00000000E+00	b21-403956_00200.dat
201	1.47050093E-02	3.44740941E-02	7.05229799E-06	1.31078909E-05	-1.00000000E+00	-1.00000000E+00	-1.00000000E+00	-1.00000000E+00	-1.00000000E+00	-1.00000000E+00	-1.00000000E+00	b21-403956_00201.dat
202	1.47190392E-02	3.45247377E-02	2.10822054E-05	6.37514955E-05	-1.00000000E+00	-1.00000000E+00	-1.00000000E+00	-1.00000000E+00	-1.00000000E+00	-1.00000000E+00	-1.00000000E+00	b21-403956_00202.dat
203	1.46810932E-02	3.44339504E-02	-1.68638034E-05	-2.70357846E-05	-1.00000000E+00	-1.00000000E+00	-1.00000000E+00	-1.00000000E+00	-1.00000000E+00	-1.00000000E+00	-1.00000000E+00	b21-403956_00203.dat
204	1.46955282E-02	3.44555948E-02	-2.42874142E-06	-5.39137895E-06	-1.00000000E+00	-1.00000000E+00	-1.00000000E+00	-1.00000000E+00	-1.00000000E+00	-1.00000000E+00	-1.00000000E+00	b21-403956_00204.dat
205	1.46917314E-02	3.44469658E-02	-6.22561165E-06	-1.40203802E-05	-1.00000000E+00	-1.00000000E+00	-1.00000000E+00	-1.00000000E+00	-1.00000000E+00	-1.00000000E+00	-1.00000000E+00	b21-403956_00205.dat
206	1.47171877E-02	3.45007815E-02	1.92307490E-05	3.97953508E-05	-1.00000000E+00	-1.00000000E+00	-1.00000000E+00	-1.00000000E+00	-1.00000000E+00	-1.00000000E+00	-1.00000000E+00	b21-403956_00206.dat
207	1.46707943E-02	3.43833656E-02	-2.71627146E-05	-7.76205363E-05	-1.00000000E+00	-1.00000000E+00	-1.00000000E+00	-1.00000000E+00	-1.00000000E+00	-1.00000000E+00	-1.00000000E+00	b21-403956_00207.dat
208	1.47066864E-02	3.44817339E-02	8.72943870E-06	2.07477466E-05	-1.00000000E+00	-1.00000000E+00	-1.00000000E+00	-1.00000000E+00	-1.00000000E+00	-1.00000000E+00	-1.00000000E+00	b21-403956_00208.dat
209	1.46985323E-02	3.44839506E-02	5.75366915E-07	2.29644812E-05	-1.00000000E+00	-1.00000000E+00	-1.00000000E+00	-1.00000000E+00	-1.00000000E+00	-1.00000000E+00	-1.00000000E+00	b21-403956_00209.dat
210	1.47270370E-02	3.45518397E-02	2.90800541E-05	9.08535061E-05	-1.00000000E+00	-1.00000000E+00	-1.00000000E+00	-1.00000000E+00	-1.00000000E+00	-1.00000000E+00	-1.00000000E+00	b21-403956_00210.dat
211	1.46849030E-02	3.44221314E-02	-1.30540253E-05	-3.88547430E-05	-1.00000000E+00	-1.00000000E+00	-1.00000000E+00	-1.00000000E+00	-1.00000000E+00	-1.00000000E+00	-1.00000000E+00	b21-403956_00211.dat
212	1.47126434E-02	3.44851471E-02	1.46864631E-05	2.41609337E-05	-1.00000000E+00	-1.00000000E+00	-1.00000000E+00	-1.00000000E+00	-1.00000000E+00	-1.00000000E+00	-1.00000000E+00	b21-403956_00212.dat
213	1.47004641E-02	3.44593692E-02	2.50708067E-06	-1.61696110E-06	-1.00000000E+00	-1.00000000E+00	-1.00000000E+00	-1.00000000E+00	-1.00000000E+00	-1.00000000E+00	-1.00000000E+00	b21-403956_00213.dat
214	1.46887584E-02	3.44311502E-02	-9.19860198E-06	-2.98360096E-05	-1.00000000E+00	-1.00000000E+00	-1.00000000E+00	-1.00000000E+00	-1.00000000E+00	-1.00000000E+00	-1.00000000E+00	b21-403956_00214.dat
215	1.46764349E-02	3.44109445E-02	-2.15220693E-05	-5.00416492E-05	-1.00000000E+00	-1.00000000E+00	-1.00000000E+00	-1.00000000E+00	-1.00000000E+00	-1.00000000E+00	-1.00000000E+00	b21-403956_00215.dat
216	1.46733114E-02	3.43896405E-02	-2.46455718E-05	-7.13457112E-05	-1.00000000E+00	-1.00000000E+00	-1.00000000E+00	-1.00000000E+00	-1.00000000E+00	-1.00000000E+00	-1.00000000E+00	b21-403956_00216.dat
217	1.47058177E-02	3.44688134E-02	7.86070969E-06	7.82719178E-06	-1.00000000E+00	-1.00000000E+00	-1.00000000E+00	-1.00000000E+00	-1.00000000E+00	-1.00000000E+00	-1.00000000E+00	b21-403956_00217.dat
218	1.47285049E-02	3.45375713E-02	3.05479392E-05	7.65851518E-05	-1.00000000E+00	-1.00000000E+00	-1.00000000E+00	-1.00000000E+00	-1.00000000E+00	-1.00000000E+00	-1.00000000E+00	b21-403956_00218.dat
219	1.47097559E-02	3.45015768E-02	1.17989278E-05	4.05906019E-05	-1.00000000E+00	-1.00000000E+00	-1.00000000E+00	-1.00000000E+00	-1.00000000E+00	-1.00000000E+00	-1.00000000E+00	b21-403956_00219.dat
220	1.46848231E-02	3.44225838E-02	-1.31338544E-05	-3.84023602E-05	-1.00000000E+00	-1.00000000E+00	-1.00000000E+00	-1.00000000E+00	-1.00000000E+00	-1.00000000E+00	-1.00000000E+00	b21-403956_00220.dat
221	1.46912076E-02	3.44476192E-02	-6.74941072E-06	-1.33669876E-05	-1.00000000E+00	-1.00000000E+00	-1.00000000E+00	-1.00000000E+00	-1.00000000E+00	-1.00000000E+00	-1.00000000E+00	b21-403956_00221.dat
222	1.47343254E-02	3.45402861E-02	3.63684294E-05	7.92999598E-05	-1.00000000E+00	-1.00000000E+00	-1.00000000E+00	-1.00000000E+00	-1.00000000E+00	-1.00000000E+00	-1.00000000E+00	b21-403956_00222.dat
223	1.47054942E-02	3.44687074E-02	7.53717623E-06	7.72124355E-06	-1.00000000E+00	-1.00000000E+00	-1.00000000E+00	-1.00000000E+00	-1.00000000E+00	-1.00000000E+00	-1.00000000E+00	b21-403956_00223.dat
224	1.46883562E-02	3.44375004E-02	-9.60076291E-06	-2.34857711E-05	-1.00000000E+00	-1.00000000E+00	-1.00000000E+00	-1.00000000E+00	-1.00000000E+00	-1.00000000E+00	-1.00000000E+00	b21-403956_00224.dat
225	1.46830088E-02	3.44119764E-02	-1.49481488E-05	-4.90097723E-05	-1.00000000E+00	-1.00000000E+00	-1.00000000E+00	-1.00000000E+00	-1.00000000E+00	-1.00000000E+00	-1.00000000E+00	b21-403956_00225.dat
226	1.46962739E-02	3.44647434E-02	-1.68311840E-06	3.75723580E-06	-1.00000000E+00	-1.00000000E+00	-1.00000000E+00	-1.00000000E+00	-1.00000000E+00	-1.00000000E+00	-1.00000000E+00	b21-403956_00226.dat
227	1.46957248E-02	3.44512347E-02	-2.23218399E-06	-9.75143888E-06	-1.00000000E+00	-1.00000000E+00	-1.00000000E+00	-1.00000000E+00	-1.00000000E+00	-1.00000000E+00	-1.00000000E+00	b21-403956_00227.dat
228	1.47105671E-02	3.44875873E-02	1.26101549E-05	2.66011677E-05	-1.00000000E+00	-1.00000000E+00	-1.00000000E+00	-1.00000000E+00	-1.00000000E+00	-1.00000000E+00	-1.00000000E+00	b21-403956_00228.dat
229	1.47321173E-02	3.45504689E-02	3.41602989E-05	8.94827140E-05	-1.00000000E+00	-1.00000000E+00	-1.00000000E+00	-1.00000000E+00	-1.00000000E+00	-1.00000000E+00	-1.00000000E+00	b21-403956_00229.dat
230	1.47334698E-02	3.45588059E-02	3.55128005E-05	9.78197332E-05	-1.00000000E+00	-1.00000000E+00	-1.00000000E+00	-1.00000000E+00	-1.00000000E+00	-1.00000000E+00	-1.00000000E+00	b21-403956_00230.dat
231	1.47261613E-02	3.45174353E-02	2.82043235E-05	5.64491404E-05	-1.00000000E+00	-1.00000000E+00	-1.00000000E+00	-1.00000000E+00	-1.00000000E+00	-1.00000000E+00	-1.00000000E+00	b21-403956_00231.dat
232	1.47188212E-02	3.45051859E-02	2.08641827E-05	4.41997303E-05	-1.00000000E+00	-1.00000000E+00	-1.00000000E+00	-1.00000000E+00	-1.00000000E+00	-1.00000000E+00	-1.00000000E+00	b21-403956_00232.dat
233	1.46813035E-02	3.44073413E-02	-1.66535179E-05	-5.36449016E-05	-1.00000000E+00	-1.00000000E+00	-1.00000000E+00	-1.00000000E+00	-1.00000000E+00	-1.00000000E+00	-1.00000000E+00	b21-403956_00233.dat
234	1.47098750E-02	3.44774816E-02	1.19179784E-05	1.64954315E-05	-1.00000000E+00	-1.00000000E+00	-1.00000000E+00	-1.00000000E+00	-1.00000000E+00	-1.00000000E+00	-1.00000000E+00	b21-403956_00234.dat
235	1.47123768E-02	3.45025870E-02	1.44198229E-05	4.16008143E-05	-1.00000000E+00	-1.00000000E+00	-1.00000000E+00	-1.00000000E+00	-1.00000000E+00	-1.00000000E+00	-1.00000000E+00	b21-403956_00235.dat
236	1.47121561E-02	3.44862114E-02	1.41991261E-05	2.52252851E-05	-1.00000000E+00	-1.00000000E+00	-1.00000000E+00	-1.00000000E+00	-1.00000000E+00	-1.00000000E+00	-1.00000000E+00	b21-403956_00236.dat
237	1.47180569E-02	3.44973340E-02	2.00998828E-05	3.63478677E-05	-1.00000000E+00	-1.00000000E+00	-1.00000000E+00	-1.00000000E+00	-1.00000000E+00	-1.00000000E+00	-1.00000000E+00	b21-403956_00237.dat
238	1.47254343E-02	3.45375497E-02	2.74772990E-05	7.65635583E-05	-1.00000000E+00	-1.00000000E+00	-1.00000000E+00	-1.00000000E+00	-1.00000000E+00	-1.00000000E+00	-1.00000000E+00	b21-403956_00238.dat
239	1.47352122E-02	3.45399869E-02	3.72552664E-05	7.90007250E-05	-1.00000000E+00	-1.00000000E+00	-1.00000000E+00	-1.00000000E+00	-1.00000000E+00	-1.00000000E+00	-1.00000000E+00	b21-403956_00239.dat
240	1.47539439E-02	3.46017981E-02	5.59869345E-05	1.40811898E-04	-1.00000000E+00	-1.00000000E+00	-1.00000000E+00	-1.00000000E+00	-1.00000000E+00	-1.00000000E+00	-1.00000000E+00	b21-403956_00240.dat
241	1.47389566E-02	3.45369373E-02	4.09996125E-05	7.59511266E-05	-1.00000000E+00	-1.00000000E+00	-1.00000000E+00	-1.00000000E+00	-1.00000000E+00	-1.00000000E+00	-1.00000000E+00	b21-403956_00241.dat
242	1.47485266E-02	3.46029960E-02	5.05695751E-05	1.42009833E-04	-1.00000000E+00	-1.00000000E+00	-1.00000000E+00	-1.00000000E+00	-1.00000000E+00	-1.00000000E+00	-1.00000000E+00	b21-403956_00242.dat
243	1.47513765E-02	3.45724440E-02	5.34195063E-05	1.11457834E-04	-1.00000000E+00	-1.00000000E+00	-1.00000000E+00	-1.00000000E+00	-1.00000000E+00	-1.00000000E+00	-1.00000000E+00	b21-403956_00243.dat
244	1.47920576E-02	3.46699178E-02	9.41006186E-05	2.08931662E-04	-1.00000000E+00	-1.00000000E+00	-1.00000000E+00	-1.00000000E+00	-1.00000000E+00	-1.00000000E+00	-1.00000000E+00	b21-403956_00244.dat
245	1.48257024E-02	3.47605694E-02	1.27745403E-04	2.99583238E-04	-1.00000000E+00	-1.00000000E+00	-1.00000000E+00	-1.00000000E+00	-1.00000000E+00	-1.00000000E+00	-1.00000000E+00	b21-403956_00245.dat
246	1.48421370E-02	3.48027997E-02	1.44180043E-04	3.41813495E-04	-1.00000000E+00	-1.00000000E+00	-1.00000000E+00	-1.00000000E+00	-1.00000000E+00	-1.00000000E+00	-1.00000000E+00	b21-403956_00246.dat
247	1.48560275E-02	3.48296859E-02	1.58070511E-04	3.68699711E-04	-1.00000000E+00	-1.00000000E+00	-1.00000000E+00	-1.00000000E+00	-1.00000000E+00	-1.00000000E+00	-1.00000000E+00	b21-403956_00247.dat
248	1.48601969E-02	3.48351482E-02	1.62239969E-04	3.74162011E-04	-1.00000000E+00	-1.00000000E+00	-1.00000000E+00	-1.00000000E+00	-1.00000000E+00	-1.00000000E+00	-1.00000000E+00	b21-403956_00248.dat
249	1.48498788E-02	3.47965579E-02	1.51921858E-04	3.35571768E-04	-1.00000000E+00	-1.00000000E+00	-1.00000000E+00	-1.00000000E+00	-1.00000000E+00	-1.00000000E+00	-1.00000000E+00	b21-403956_00249.dat
250	1.48647056E-02	3.48477387E-02	1.66748641E-04	3.86752566E-04	-1.00000000E+00	-1.00000000E+00	-1.00000000E+00	-1.00000000E+00	-1.00000000E+00	-1.00000000E+00	-1.00000000E+00	b21-403956_00250.dat
251	1.48824649E-02	3.48869892E-02	1.84507898E-04	4.26002994E-04	-1.00000000E+00	-1.00000000E+00	-1.00000000E+00	-1.00000000E+00	-1.00000000E+00	-1.00000000E+00	-1.00000000E+00	b21-403956_00251.dat
252	1.48815803E-02	3.48806536E-02	1.83623282E-04	4.19667398E-04	-1.00000000E+00	-1.00000000E+00	-1.00000000E+00	-1.00000000E+00	-1.00000000E+00	-1.00000000E+00	-1.00000000E+00	b21-403956_00252.dat
253	1.48891270E-02	3.49063771E-02	1.91170007E-04	4.45390942E-04	-1.00000000E+00	-1.00000000E+00	-1.00000000E+00	-1.00000000E+00	-1.00000000E+00	-1.00000000E+00	-1.00000000E+00	b21-403956_00253.dat
254	1.48849743E-02	3.48902245E-02	1.87017337E-04	4.29238372E-04	-1.00000000E+00	-1.00000000E+00	-1.00000000E+00	-1.00000000E+00	-1.00000000E+00	-1.00000000E+00	-1.00000000E+00	b21-403956_00254.dat
255	1.48846710E-02	3.49036901E-02	1.86714001E-04	4.42703906E-04	-1.00000000E+00	-1.00000000E+00	-1.00000000E+00	-1.00000000E+00	-1.00000000E+00	-1.00000000E+00	-1.00000000E+00	b21-403956_00255.dat
256	1.48664527E-02	3.48432925E-02	1.68495767E-04	3.82306294E-04	-1.00000000E+00	-1.00000000E+00	-1.00000000E+00	-1.00000000E+00	-1.00000000E+00	-1.00000000E+00	-1.00000000E+00	b21-403956_00256.dat
257	1.48932936E-02	3.49235989E-02	1.95336610E-04	4.62612777E-04	-1.00000000E+00	-1.00000000E+00	-1.00000000E+00	-1.00000000E+00	-1.00000000E+00	-1.00000000E+00	-1.00000000E+00	b21-403956_00257.dat
258	1.48862794E-02	3.49048225E-02	1.88322412E-04	4.43836298E-04	-1.00000000E+00	-1.00000000E+00	-1.00000000E+00	-1.00000000E+00	-1.00000000E+00	-1.00000000E+00	-1.00000000E+00	b21-403956_00258.dat
259	1.48668591E-02	3.48641680E-02	1.68902139E-04	4.03181800E-04	-1.00000000E+00	-1.00000000E+00	-1.00000000E+00	-1.00000000E+00	-1.00000000E+00	-1.00000000E+00	-1.00000000E+00	b21-403956_00259.dat
260	1.48360713E-02	3.47729637E-02	1.38114276E-04	3.11977540E-04	-1.00000000E+00	-1.00000000E+00	-1.00000000E+00	-1.00000000E+00	-1.00000000E+00	-1.00000000E+00	-1.00000000E+00	b21-403956_00260.dat
261	1.48664755E-02	3.48595967E-02	1.68518518E-04	3.98610509E-04	-1.00000000E+00	-1.00000000E+00	-1.00000000E+00	-1.00000000E+00	-1.00000000E+00	-1.00000000E+00	-1.00000000E+00	b21-403956_00261.dat
262	1.48730793E-02	3.48798347E-02	1.75122353E-04	4.18848515E-04	-1.00000000E+00	-1.00000000E+00	-1.00000000E+00	-1.00000000E+00	-1.00000000E+00	-1.00000000E+00	-1.00000000E+00	b21-403956_00262.dat
263	1.48598107E-02	3.48365325E-02	1.61853705E-04	3.75546317E-04	-1.00000000E+00	-1.00000000E+00	-1.00000000E+00	-1.00000000E+00	-1.00000000E+00	-1.00000000E+00	-1.00000000E+00	b21-403956_00263.dat
264	1.48667809E-02	3.48480120E-02	1.68823914E-04	3.87025853E-04	-1.00000000E+00	-1.00000000E+00	-1.00000000E+00	-1.00000000E+00	-1.00000000E+00	-1.00000000E+00	-1.00000000E+00	b21-403956_00264.dat
265	1.48691044E-02	3.48498550E-02	1.71147385E-04	3.88868863E-04	-1.00000000E+00	-1.00000000E+00	-1.00000000E+00	-1.00000000E+00	-1.00000000E+00	-1.00000000E+00	-1.00000000E+00	b21-403956_00265.dat
266	1.48282095E-02	3.47716819E-02	1.30252540E-04	3.10695730E-04	-1.00000000E+00	-1.00000000E+00	-1.00000000E+00	-1.00000000E+00	-1.00000000E+00	-1.00000000E+00	-1.00000000E+00	b21-403956_00266.dat
267	1.48249323E-02	3.47446427E-02	1.26975358E-04	2.83656555E-04	-1.00000000E+00	-1.00000000E+00	-1.00000000E+00	-1.00000000E+00	-1.00000000E+00	-1.00000000E+00	-1.00000000E+00	b21-403956_00267.dat
268	1.48481003E-02	3.48146741E-02	1.50143318E-04	3.53687911E-04	-1.00000000E+00	-1.00000000E+00	-1.00000000E+00	-1.00000000E+00	-1.00000000E+00	-1.00000000E+00	-1.00000000E+00	b21-403956_00268.dat
269	1.48333089E-02	3.47834836E-02	1.35351870E-04	3.22497464E-04	-1.00000000E+00	-1.00000000E+00	-1.00000000E+00	-1.00000000E+00	-1.00000000E+00	-1.00000000E+00	-1.00000000E+00	b21-403956_00269.dat
270	1.48374249E-02	3.47858685E-02	1.39467890E-04	3.24882389E-04	-1.00000000E+00	-1.00000000E+00	-1.00000000E+00	-1.00000000E+00	-1.00000000E+00	-1.00000000E+00	-1.00000000E+00	b21-403956_00270.dat
271	1.48379697E-02	3.47823491E-02	1.40012735E-04	3.21362950E-04	-1.00000000E+00	-1.00000000E+00	-1.00000000E+00	-1.00000000E+00	-1.00000000E+00	-1.00000000E+00	-1.00000000E+00	b21-403956_00271.dat
272	1.48200426E-02	3.47478766E-02	1.22085642E-04	2.86890427E-04	-1.00000000E+00	-1.00000000E+00	-1.00000000E+00	-1.00000000E+00	-1.00000000E+00	-1.00000000E+00	-1.00000000E+00	b21-403956_00272.dat
273	1.48303986E-02	3.47705152E-02	1.32441665E-04	3.09529066E-04	-1.00000000E+00	-1.00000000E+00	-1.00000000E+00	-1.00000000E+00	-1.00000000E+00	-1.00000000E+00	-1.00000000E+00	b21-403956_00273.dat
274	1.48252074E-02	3.47445371E-02	1.27250404E-04	2.83550957E-04	-1.00000000E+00	-1.00000000E+00	-1.00000000E+00	-1.00000000E+00	-1.00000000E+00	-1.00000000E+00	-1.00000000E+00	b21-403956_00274.dat
275	1.47765737E-02	3.46197920E-02	7.86166819E-05	1.58805847E-04	-1.00000000E+00	-1.00000000E+00	-1.00000000E+00	-1.00000000E+00	-1.00000000E+00	-1.00000000E+00	-1.00000000E+00	b21-403956_00275.dat
276	1.48188903E-02	3.47405135E-02	1.20933292E-04	2.79527331E-04	-1.00000000E+00	-1.00000000E+00	-1.00000000E+00	-1.00000000E+00	-1.00000000E+00	-1.00000000E+00	-1.00000000E+00	b21-403956_00276.dat
277	1.48090345E-02	3.47244639E-02	1.11077505E-04	2.63477729E-04	-1.00000000E+00	-1.00000000E+00	-1.00000000E+00	-1.00000000E+00	-1.00000000E+00	-1.00000000E+00	-1.00000000E+00	b21-403956_00277.dat
278	1.48065433E-02	3.47110720E-02	1.08586290E-04	2.50085807E-04	-1.00000000E+00	-1.00000000E+00	-1.00000000E+00	-1.00000000E+00	-1.00000000E+00	-1.00000000E+00	-1.00000000E+00	b21-403956_00278.dat
279	1.47999580E-02	3.46801541E-02	1.02001018E-04	2.19167948E-04	-1.00000000E+00	-1.00000000E+00	-1.00000000E+00	-1.00000000E+00	-1.00000000E+00	-1.00000000E+00	-1.00000000E+00	b21-403956_00279.dat
280	1.48107290E-02	3.47165127E-02	1.12772000E-04	2.55526532E-04	-1.00000000E+00	-1.00000000E+00	-1.00000000E+00	-1.00000000E+00	-1.00000000E+00	-1.00000000E+00	-1.00000000E+00	b21-403956_00280.dat
281	1.48137461E-02	3.47266391E-02	1.15789076E-04	2.65652966E-04	-1.00000000E+00	-1.00000000E+00	-1.00000000E+00	-1.00000000E+00	-1.00000000E+00	-1.00000000E+00	-1.00000000E+00	b21-403956_00281.dat
282	1.49769310E-02	3.50966609E-02	2.78974052E-04	6.35674732E-04	-1.00000000E+00	-1.00000000E+00	-1.00000000E+00	-1.00000000E+00	-1.00000000E+00	-1.00000000E+00	-1.00000000E+00	b21-403956_00282.dat
283	1.52038046E-02	3.56095391E-02	5.05847577E-04	1.14855299E-03	-1.00000000E+00	-1.00000000E+00	-1.00000000E+00	-1.00000000E+00	-1.00000000E+00	-1.00000000E+00	-1.00000000E+00	b21-403956_00283.dat
284	1.54991294E-02	3.62951463E-02	8.01172393E-04	1.83416011E-03	-1.00000000E+00	-1.00000000E+00	-1.00000000E+00	-1.00000000E+00	-1.00000000E+00	-1.00000000E+00	-1.00000000E+00	b21-403956_00284.dat
285	1.58096957E-02	3.70133579E-02	1.11173874E-03	2.55237178E-03	5.69542089E+01	2.04272359E-01	3.13614288E-02	4.14180731E-05	7.14530780E+01	8.45299225E+00	1.27957579E+02	b21-403956_00285.dat
286	1.61422805E-02	3.77711811E-02	1.44432351E-03	3.31019498E-03	5.70369897E+01	2.06250151E-01	3.93029307E-02	4.15416623E-05	7.15471164E+01	8.45855285E+00	1.27399513E+02	b21-403956_00286.dat
287	1.63991068E-02	3.83711899E-02	1.70114978E-03	3.91020374E-03	5.66013614E+01	1.98462535E-01	4.61259726E-02	6.98646689E-05	7.09739089E+01	8.42460141E+00	1.25669591E+02	b21-403956_00287.dat
288	1.65898239E-02	3.87769894E-02	1.89186692E-03	4.31600325E-03	5.67946355E+01	1.73905289E-01	5.21213914E-02	6.01252819E-05	7.14188914E+01	8.45096985E+00	1.26418181E+02	b21-403956_00288.dat
289	1.67776382E-02	3.92484573E-02	2.07968122E-03	4.78747119E-03	5.61413417E+01	1.62264271E-01	5.58848285E-02	6.76942706E-05	7.12680601E+01	8.44204123E+00	1.24353999E+02	b21-403956_00289.dat
290	1.68411684E-02	3.93861297E-02	2.14321138E-03	4.92514355E-03	5.65870531E+01	1.23460443E-01	5.85028622E-02	3.80819932E-05	7.07790580E+01	8.41302906E+00	1.24969525E+02	b21-403956_00290.dat
291	1.68797061E-02	3.94699101E-02	2.18174909E-03	5.00892392E-03	5.63254498E+01	1.13475698E-01	5.93485731E-02	3.73233236E-05	7.01836532E+01	8.37756846E+00	1.23781123E+02	b21-403956_00291.dat
292	1.68593710E-02	3.94219877E-02	2.16141400E-03	4.96100156E-03	5.65250959E+01	1.24914705E-01	5.91279852E-02	3.77807510E-05	6.97617257E+01	8.35234851E+00	1.23599211E+02	b21-403956_00292.dat
293	1.68127094E-02	3.93052403E-02	2.11475247E-03	4.84425418E-03	5.61200536E+01	1.56785331E-01	5.76916973E-02	4.56970337E-05	6.90667315E+01	8.31063965E+00	1.22000195E+02	b21-403956_00293.dat
294	1.67426707E-02	3.91574102E-02	2.04471373E-03	4.69642404E-03	5.53029798E+01	2.78910997E-01	5.51651250E-02	8.32880621E-05	6.76894762E+01	8.22736143E+00	1.18936491E+02	b21-403956_00294.dat
295	1.66488630E-02	3.89257421E-02	1.95090597E-03	4.46475594E-03	5.57342498E+01	1.70048597E-01	5.31258933E-02	8.28618523E-05	6.71836127E+01	8.19656103E+00	1.19186453E+02	b21-403956_00295.dat
296	1.65567174E-02	3.87075102E-02	1.85876045E-03	4.24652403E-03	5.47954052E+01	6.10988113E-02	5.00862130E-02	2.81427234E-05	6.68960423E+01	8.17900008E+00	1.16592049E+02	b21-403956_00296.dat
297	1.64646239E-02	3.85138573E-02	1.76666689E-03	4.05287118E-03	5.44376011E+01	8.62627148E-02	4.71150105E-02	3.24678471E-05	6.61601034E+01	8.13388612E+00	1.15296036E+02	b21-403956_00297.dat
298	1.63435515E-02	3.82541764E-02	1.64559455E-03	3.79319025E-03	5.44828857E+01	1.02721485E-01	4.43193235E-02	3.35626120E-05	6.55879007E+01	8.09863573E+00	1.14735161E+02	b21-403956_00298.dat
299	1.62389305E-02	3.79985465E-02	1.54097351E-03	3.53756036E-03	5.33159830E+01	1.50796763E-01	4.09918156E-02	3.92176135E-05	6.48550774E+01	8.05326502E+00	1.11306988E+02	b21-403956_00299.dat
300	1.61292717E-02	3.77501820E-02	1.43131467E-03	3.28919581E-03	5.31199393E+01	1.56711876E-01	3.83052347E-02	3.74968083E-05	6.43474123E+01	8.02168388E+00	1.10592202E+02	b21-403956_00300.dat
301	1.60645000E-02	3.76159566E-02	1.36654301E-03	3.15497041E-03	5.33003457E+01	1.86080991E-01	3.59493871E-02	4.09160532E-05	6.32346379E+01	7.95202100E+00	1.10089035E+02	b21-403956_00301.dat
302	1.59699616E-02	3.73639232E-02	1.27200459E-03	2.90293702E-03	5.21181193E+01	1.77714421E-01	3.34159457E-02	3.74792579E-05	6.27465064E+01	7.92126924E+00	1.06700317E+02	b21-403956_00302.dat
303	1.59354868E-02	3.72936515E-02	1.23752978E-03	2.83266530E-03	5.11553443E+01	2.00896707E-01	3.12642400E-02	4.02956973E-05	6.17094104E+01	7.85553374E+00	1.04059680E+02	b21-403956_00303.dat
304	1.58807828E-02	3.71940966E-02	1.18282586E-03	2.73311042E-03	5.15079393E+01	1.06645316E-01	3.00571398E-02	2.34315626E-05	6.08010691E+01	7.79750403E+00	1.04125419E+02	b21-403956_00304.dat
305	1.58341482E-02	3.70778666E-02	1.13619122E-03	2.61688039E-03	5.03216170E+01	1.58660928E-01	2.88476070E-02	3.37768755E-05	5.95358636E+01	7.71594865E+00	1.00387087E+02	b21-403956_00305.dat
306	1.58343985E-02	3.70880736E-02	1.13644156E-03	2.62708739E-03	4.96606938E+01	1.44414387E-01	2.84691872E-02	2.89557018E-05	5.81517268E+01	7.62572795E+00	9.78437517E+01	b21-403956_00306.dat
307	1.58461549E-02	3.71124887E-02	1.14819793E-03	2.65150256E-03	4.83430360E+01	1.21309796E-01	2.83946768E-02	3.14042642E-05	5.60530714E+01	7.48685992E+00	9.36836801E+01	b21-403956_00307.dat
308	1.59223898E-02	3.72651151E-02	1.22443283E-03	2.80412894E-03	4.74902608E+01	1.54028519E-01	2.91522515E-02	2.94369463E-05	5.47054214E+01	7.39631134E+00	8.99072732E+01	b21-403956_00308.dat
309	1.59905553E-02	3.74156489E-02	1.29259827E-03	2.95466274E-03	4.58422152E+01	1.77361583E-01	3.00366437E-02	3.60979233E-05	5.33094467E+01	7.30133185E+00	8.53344813E+01	b21-403956_00309.dat
310	1.60503831E-02	3.75656956E-02	1.35242610E-03	3.10470943E-03	4.43433683E+01	1.11361163E-01	3.11869704E-02	2.71452845E-05	5.19880232E+01	7.21027206E+00	8.10804272E+01	b21-403956_00310.dat
311	1.61643673E-02	3.78221182E-02	1.46641028E-03	3.36113205E-03	4.39076807E+01	1.40425129E-01	3.28226588E-02	3.19290512E-05	5.15831595E+01	7.18214171E+00	7.97399633E+01	b21-403956_00311.dat
312	1.62490009E-02	3.80106629E-02	1.55104393E-03	3.54967671E-03	4.33916226E+01	1.21688399E-01	3.42550872E-02	2.97605798E-05	5.08324459E+01	7.12968765E+00	7.79090149E+01	b21-403956_00312.dat
313	1.63228475E-02	3.82015698E-02	1.62489050E-03	3.74058368E-03	4.28777593E+01	1.20911486E-01	3.54108235E-02	3.00583004E-05	4.99464855E+01	7.06728275E+00	7.60997675E+01	b21-403956_00313.dat
314	1.63635511E-02	3.82926839E-02	1.66559416E-03	3.83169770E-03	4.21657271E+01	8.80302931E-02	3.61270276E-02	2.43613351E-05	4.93369893E+01	7.02402942E+00	7.40197472E+01	b21-403956_00314.dat
315	1.64179968E-02	3.84148776E-02	1.72003985E-03	3.95389139E-03	4.20355143E+01	1.01737248E-01	3.67616024E-02	2.64461587E-05	4.90604264E+01	7.00431484E+00	7.32709263E+01	b21-403956_00315.dat
316	1.64331272E-02	3.84316124E-02	1.73517018E-03	3.97062627E-03	4.14772676E+01	1.03131771E-01	3.67659777E-02	2.64219319E-05	4.84690732E+01	6.96197337E+00	7.16401471E+01	b21-403956_00316.dat
317	1.64064028E-02	3.83713760E-02	1.70844579E-03	3.91038989E-03	4.06604077E+01	1.15098559E-01	3.61947869E-02	2.81560046E-05	4.78947686E+01	6.92060464E+00	6.96119555E+01	b21-403956_00317.dat
318	1.64032552E-02	3.83662616E-02	1.70529821E-03	3.90527546E-03	4.05076678E+01	1.20216063E-01	3.56645369E-02	2.86942936E-05	4.78850405E+01	6.91990177E+00	6.95017584E+01	b21-403956_00318.dat
319	1.63905582E-02	3.83678924E-02	1.69260119E-03	3.90690622E-03	4.04092360E+01	1.05992473E-01	3.48108403E-02	2.64266767E-05	4.76407801E+01	6.90223008E+00	6.90597717E+01	b21-403956_00319.dat
320	1.63084709E-02	3.81596040E-02	1.61051396E-03	3.69861786E-03	4.01071221E+01	1.21292896E-01	3.35378448E-02	2.84595975E-05	4.73994804E+01	6.88472806E+00	6.86300983E+01	b21-403956_00320.dat
321	1.62734608E-02	3.80843614E-02	1.57550379E-03	3.62337526E-03	4.01893111E+01	1.37211946E-01	3.22045876E-02	3.16898752E-05	4.76431234E+01	6.90239983E+00	6.89853742E+01	b21-403956_00321.dat
322	1.61686066E-02	3.78470961E-02	1.47064965E-03	3.38610992E-03	4.05633789E+01	1.08419814E-01	3.07826115E-02	2.55549956E-05	4.76480866E+01	6.90275935E+00	6.95957103E+01	b21-403956_00322.dat
323	1.60688725E-02	3.76176930E-02	1.37091557E-03	3.15670679E-03	3.97985696E+01	1.19042066E-01	2.87556922E-02	2.65869027E-05	4.77798976E+01	6.91230046E+00	6.81104665E+01	b21-403956_00323.dat
324	1.59582243E-02	3.73346480E-02	1.26026736E-03	2.87366185E-03	4.00712985E+01	1.43365395E-01	2.70720812E-02	2.82259613E-05	4.79437884E+01	6.92414532E+00	6.91748434E+01	b21-403956_00324.dat
325	1.58829517E-02	3.71640075E-02	1.18499472E-03	2.70302131E-03	4.05719582E+01	1.45497960E-01	2.54395156E-02	2.68287181E-05	4.79429824E+01	6.92408712E+00	6.95879954E+01	b21-403956_00325.dat
326	1.58142759E-02	3.70350930E-02	1.11631894E-03	2.57410684E-03	4.05973183E+01	1.31251924E-01	2.36610357E-02	2.29176486E-05	4.77882923E+01	6.91290766E+00	6.93604501E+01	b21-403956_00326.dat
327	1.57238559E-02	3.67885826E-02	1.02589887E-03	2.32759642E-03	3.98103893E+01	9.72025402E-02	2.17429866E-02	1.72326366E-05	4.77732094E+01	6.91181665E+00	6.82640857E+01	b21-403956_00327.dat
328	1.56605478E-02	3.66725532E-02	9.62590788E-04	2.21156702E-03	4.02942039E+01	1.65656621E-01	2.03515552E-02	2.81801896E-05	4.78092583E+01	6.91442393E+00	6.94204493E+01	b21-403956_00328.dat
329	1.55885422E-02	3.65049829E-02	8.90585262E-04	2.04399678E-03	3.95436096E+01	1.12494092E-01	1.85792696E-02	1.99812132E-05	4.79120678E+01	6.92185436E+00	6.81525516E+01	b21-403956_00329.dat
330	1.55375334E-02	3.63933689E-02	8.39576452E-04	1.93238271E-03	3.88172200E+01	1.24545715E-01	1.69020942E-02	2.35665329E-05	4.78590280E+01	6.91802197E+00	6.73066471E+01	b21-403956_00330.dat
331	1.54820903E-02	3.62683850E-02	7.84133323E-04	1.80739887E-03	3.97620223E+01	1.03893982E-01	1.58913959E-02	1.72655233E-05	4.84829995E+01	6.96297347E+00	6.96322550E+01	b21-403956_00331.dat
332	1.53970953E-02	3.60678575E-02	6.99138315E-04	1.60687133E-03	4.14137571E+01	1.49018270E-01	1.50570313E-02	2.11384932E-05	4.92811046E+01	7.02005018E+00	7.42381562E+01	b21-403956_00332.dat
333	1.53607112E-02	3.59784035E-02	6.62754199E-04	1.51741735E-03	3.91829407E+01	1.40252624E-01	1.33800039E-02	1.82218606E-05	4.87323217E+01	6.98085394E+00	6.91903136E+01	b21-403956_00333.dat
334	1.53344916E-02	3.59374693E-02	6.36534645E-04	1.47648311E-03	3.95909285E+01	1.89079696E-01	1.24348132E-02	2.72377404E-05	4.77985444E+01	6.91364914E+00	6.91222625E+01	b21-403956_00334.dat
335	1.52808627E-02	3.57917484E-02	5.82905671E-04	1.33076228E-03	4.08468987E+01	2.38960657E-01	1.17222535E-02	2.90131812E-05	4.74519780E+01	6.88853962E+00	7.09821254E+01	b21-403956_00335.dat
336	1.52432739E-02	3.57126304E-02	5.45316887E-04	1.25164425E-03	4.04309019E+01	2.19240280E-01	1.08388447E-02	2.45550153E-05	4.76360645E+01	6.90188847E+00	7.02455835E+01	b21-403956_00336.dat
337	1.52015211E-02	3.56107692E-02	5.03564150E-04	1.14978302E-03	4.09969605E+01	2.61975083E-01	1.01157195E-02	3.45028003E-05	4.75497465E+01	6.89563242E+00	7.05720751E+01	b21-403956_00337.dat
338	1.51691426E-02	3.55378410E-02	4.71185636E-04	1.07685489E-03	4.10866509E+01	2.37179072E-01	9.39280837E-03	3.04639898E-05	4.72073671E+01	6.87076176E+00	7.04074478E+01	b21-403956_00338.dat
339	1.51464972E-02	3.54865538E-02	4.48540225E-04	1.02556764E-03	3.94627939E+01	4.76084758E-01	8.47575698E-03	5.63104159E-05	4.74155110E+01	6.88589217E+00	6.82364789E+01	b21-403956_00339.dat
340	1.50870645E-02	3.53521339E-02	3.89107561E-04	8.91147718E-04	4.06012559E+01	2.19641730E-01	8.05857980E-03	2.72254454E-05	4.79519121E+01	6.92473192E+00	7.12230835E+01	b21-403956_00340.dat
341	1.50964166E-02	3.53796371E-02	3.98459571E-04	9.18650940E-04	4.13401133E+01	1.34501800E-01	7.59786244E-03	1.49568454E-05	4.84372427E+01	6.95968697E+00	7.36209464E+01	b21-403956_00341.dat
342	1.50877267E-02	3.53524136E-02	3.89769714E-04	8.91427464E-04	5.19061586E+01	3.28499185E-01	8.21505851E-03	3.52953534E-05	4.99067545E+01	7.06447129E+00	9.58513252E+01	b21-403956_00342.dat
343	1.50752023E-02	3.53288276E-02	3.77245326E-04	8.67841414E-04	1.68773829E+02	0.00000000E+00	2.48522981E-02	0.00000000E+00	1.53884260E+02	1.24050095E+01	4.03176345E+02	b21-403956_00343.dat
344	1.50551997E-02	3.52913858E-02	3.57242767E-04	8.30399612E-04	1.69023990E+02	2.47077565E+00	2.48723697E-02	7.02765903E-04	1.72287930E+02	1.31258497E+01	4.51936705E+02	b21-403956_00344.dat
345	1.50505399E-02	3.52904317E-02	3.52582947E-04	8.29445584E-04	3.87405809E+01	2.38250640E-01	5.58192288E-03	1.58166116E-05	4.29062211E+01	6.55028404E+00	6.68519701E+01	b21-403956_00345.dat
346	1.50143776E-02	3.51973665E-02	3.16420630E-04	7.36380314E-04	-1.00000000E+00	-1.00000000E+00	-1.00000000E+00	-1.00000000E+00	-1.00000000E+00	-1.00000000E+00	-1.00000000E+00	b21-403956_00346.dat
347	1.49985986E-02	3.51542206E-02	3.00641585E-04	6.93234482E-04	-1.00000000E+00	-1.00000000E+00	-1.00000000E+00	-1.00000000E+00	-1.00000000E+00	-1.00000000E+00	-1.00000000E+00	b21-403956_00347.dat
348	1.49801554E-02	3.51069445E-02	2.82198436E-04	6.45958308E-04	-1.00000000E+00	-1.00000000E+00	-1.00000000E+00	-1.00000000E+00	-1.00000000E+00	-1.00000000E+00	-1.00000000E+00	b21-403956_00348.dat
349	1.49767588E-02	3.51047863E-02	2.78801797E-04	6.43800172E-04	-1.00000000E+00	-1.00000000E+00	-1.00000000E+00	-1.00000000E+00	-1.00000000E+00	-1.00000000E+00	-1.00000000E+00	b21-403956_00349.dat
350	1.49856999E-02	3.51340368E-02	2.87742882E-04	6.73050630E-04	-1.00000000E+00	-1.00000000E+00	-1.00000000E+00	-1.00000000E+00	-1.00000000E+00	-1.00000000E+00	-1.00000000E+00	b21-403956_00350.dat
351	1.49643255E-02	3.50639699E-02	2.66368516E-04	6.02983748E-04	-1.00000000E+00	-1.00000000E+00	-1.00000000E+00	-1.00000000E+00	-1.00000000E+00	-1.00000000E+00	-1.00000000E+00	b21-403956_00351.dat
352	1.49520101E-02	3.50326860E-02	2.54053151E-04	5.71699826E-04	-1.00000000E+00	-1.00000000E+00	-1.00000000E+00	-1.00000000E+00	-1.00000000E+00	-1.00000000E+00	-1.00000000E+00	b21-403956_00352.dat
353	1.49442005E-02	3.50387334E-02	2.46243503E-04	5.77747240E-04	-1.00000000E+00	-1.00000000E+00	-1.00000000E+00	-1.00000000E+00	-1.00000000E+00	-1.00000000E+00	-1.00000000E+00	b21-403956_00353.dat
354	1.49527494E-02	3.50623595E-02	2.54792407E-04	6.01373324E-04	-1.00000000E+00	-1.00000000E+00	-1.00000000E+00	-1.00000000E+00	-1.00000000E+00	-1.00000000E+00	-1.00000000E+00	b21-403956_00354.dat
355	1.49412315E-02	3.50355378E-02	2.43274498E-04	5.74551636E-04	-1.00000000E+00	-1.00000000E+00	-1.00000000E+00	-1.00000000E+00	-1.00000000E+00	-1.00000000E+00	-1.00000000E+00	b21-403956_00355.dat
356	1.48991183E-02	3.49128244E-02	2.01161346E-04	4.51838233E-04	-1.00000000E+00	-1.00000000E+00	-1.00000000E+00	-1.00000000E+00	-1.00000000E+00	-1.00000000E+00	-1.00000000E+00	b21-403956_00356.dat
357	1.49104478E-02	3.49629124E-02	2.12490839E-04	5.01926204E-04	-1.00000000E+00	-1.00000000E+00	-1.00000000E+00	-1.00000000E+00	-1.00000000E+00	-1.00000000E+00	-1.00000000E+00	b21-403956_00357.dat
358	1.49100443E-02	3.49526526E-02	2.12087285E-04	4.91666400E-04	-1.00000000E+00	-1.00000000E+00	-1.00000000E+00	-1.00000000E+00	-1.00000000E+00	-1.00000000E+00	-1.00000000E+00	b21-403956_00358.dat
359	1.49094780E-02	3.49446962E-02	2.11521056E-04	4.83710062E-04	-1.00000000E+00	-1.00000000E+00	-1.00000000E+00	-1.00000000E+00	-1.00000000E+00	-1.00000000E+00	-1.00000000E+00	b21-403956_00359.dat
360	1.49077824E-02	3.49340168E-02	2.09825380E-04	4.73030634E-04	-1.00000000E+00	-1.00000000E+00	-1.00000000E+00	-1.00000000E+00	-1.00000000E+00	-1.00000000E+00	-1.00000000E+00	b21-403956_00360.dat
361	1.49186380E-02	3.49952602E-02	2.20680975E-04	5.34273992E-04	-1.00000000E+00	-1.00000000E+00	-1.00000000E+00	-1.00000000E+00	-1.00000000E+00	-1.00000000E+00	-1.00000000E+00	b21-403956_00361.dat
362	1.48696767E-02	3.48489562E-02	1.71719763E-04	3.87970043E-04	-1.00000000E+00	-1.00000000E+00	-1.00000000E+00	-1.00000000E+00	-1.00000000E+00	-1.00000000E+00	-1.00000000E+00	b21-403956_00362.dat
363	1.49081174E-02	3.49674191E-02	2.10160385E-04	5.06432988E-04	-1.00000000E+00	-1.00000000E+00	-1.00000000E+00	-1.00000000E+00	-1.00000000E+00	-1.00000000E+00	-1.00000000E+00	b21-403956_00363.dat
364	1.48704165E-02	3.48586300E-02	1.72459505E-04	3.97643824E-04	-1.00000000E+00	-1.00000000E+00	-1.00000000E+00	-1.00000000E+00	-1.00000000E+00	-1.00000000E+00	-1.00000000E+00	b21-403956_00364.dat
365	1.48740543E-02	3.48598572E-02	1.76097355E-04	3.98870999E-04	-1.00000000E+00	-1.00000000E+00	-1.00000000E+00	-1.00000000E+00	-1.00000000E+00	-1.00000000E+00	-1.00000000E+00	b21-403956_00365.dat
366	1.48596338E-02	3.48355174E-02	1.61676774E-04	3.74531258E-04	-1.00000000E+00	-1.00000000E+00	-1.00000000E+00	-1.00000000E+00	-1.00000000E+00	-1.00000000E+00	-1.00000000E+00	b21-403956_00366.dat
367	1.48784264E-02	3.48859181E-02	1.80469433E-04	4.24931959E-04	-1.00000000E+00	-1.00000000E+00	-1.00000000E+00	-1.00000000E+00	-1.00000000E+00	-1.00000000E+00	-1.00000000E+00	b21-403956_00367.dat
368	1.48719815E-02	3.48526107E-02	1.74024515E-04	3.91624506E-04	-1.00000000E+00	-1.00000000E+00	-1.00000000E+00	-1.00000000E+00	-1.00000000E+00	-1.00000000E+00	-1.00000000E+00	b21-403956_00368.dat
369	1.48651123E-02	3.48612680E-02	1.67155319E-04	4.00281817E-04	-1.00000000E+00	-1.00000000E+00	-1.00000000E+00	-1.00000000E+00	-1.00000000E+00	-1.00000000E+00	-1.00000000E+00	b21-403956_00369.dat
370	1.48618308E-02	3.48382033E-02	1.63873824E-04	3.77217166E-04	-1.00000000E+00	-1.00000000E+00	-1.00000000E+00	-1.00000000E+00	-1.00000000E+00	-1.00000000E+00	-1.00000000E+00	b21-403956_00370.dat
371	1.48667535E-02	3.48493482E-02	1.68796528E-04	3.88362068E-04	-1.00000000E+00	-1.00000000E+00	-1.00000000E+00	-1.00000000E+00	-1.00000000E+00	-1.00000000E+00	-1.00000000E+00	b21-403956_00371.dat
372	1.48501900E-02	3.48108700E-02	1.52233013E-04	3.49883881E-04	-1.00000000E+00	-1.00000000E+00	-1.00000000E+00	-1.00000000E+00	-1.00000000E+00	-1.00000000E+00	-1.00000000E+00	b21-403956_00372.dat
373	1.48665609E-02	3.48514512E-02	1.68603919E-04	3.90465058E-04	-1.00000000E+00	-1.00000000E+00	-1.00000000E+00	-1.00000000E+00	-1.00000000E+00	-1.00000000E+00	-1.00000000E+00	b21-403956_00373.dat
374	1.48747214E-02	3.48707476E-02	1.76764449E-04	4.09761454E-04	-1.00000000E+00	-1.00000000E+00	-1.00000000E+00	-1.00000000E+00	-1.00000000E+00	-1.00000000E+00	-1.00000000E+00	b21-403956_00374.dat
375	1.48338328E-02	3.47568175E-02	1.35875814E-04	2.95831295E-04	-1.00000000E+00	-1.00000000E+00	-1.00000000E+00	-1.00000000E+00	-1.00000000E+00	-1.00000000E+00	-1.00000000E+00	b21-403956_00375.dat
376	1.48649017E-02	3.48654101E-02	1.66944726E-04	4.04423955E-04	-1.00000000E+00	-1.00000000E+00	-1.00000000E+00	-1.00000000E+00	-1.00000000E+00	-1.00000000E+00	-1.00000000E+00	b21-403956_00376.dat
377	1.48665138E-02	3.48728209E-02	1.68556852E-04	4.11834761E-04	-1.00000000E+00	-1.00000000E+00	-1.00000000E+00	-1.00000000E+00	-1.00000000E+00	-1.00000000E+00	-1.00000000E+00	b21-403956_00377.dat
378	1.48209299E-02	3.47549794E-02	1.22972878E-04	2.93993284E-04	-1.00000000E+00	-1.00000000E+00	-1.00000000E+00	-1.00000000E+00	-1.00000000E+00	-1.00000000E+00	-1.00000000E+00	b21-403956_00378.dat
379	1.48503156E-02	3.48199846E-02	1.52358586E-04	3.58998487E-04	-1.00000000E+00	-1.00000000E+00	-1.00000000E+00	-1.00000000E+00	-1.00000000E+00	-1.00000000E+00	-1.00000000E+00	b21-403956_00379.dat
380	1.48236792E-02	3.47600627E-02	1.25722214E-04	2.99076492E-04	-1.00000000E+00	-1.00000000E+00	-1.00000000E+00	-1.00000000E+00	-1.00000000E+00	-1.00000000E+00	-1.00000000E+00	b21-403956_00380.dat
381	1.48528901E-02	3.48367263E-02	1.54933119E-04	3.75740186E-04	-1.00000000E+00	-1.00000000E+00	-1.00000000E+00	-1.00000000E+00	-1.00000000E+00	-1.00000000E+00	-1.00000000E+00	b21-403956_00381.dat
382	1.48775518E-02	3.48899283E-02	1.79594828E-04	4.28942158E-04	-1.00000000E+00	-1.00000000E+00	-1.00000000E+00	-1.00000000E+00	-1.00000000E+00	-1.00000000E+00	-1.00000000E+00	b21-403956_00382.dat
383	1.48664668E-02	3.48680263E-02	1.68509861E-04	4.07040116E-04	-1.00000000E+00	-1.00000000E+00	-1.00000000E+00	-1.00000000E+00	-1.00000000E+00	-1.00000000E+00	-1.00000000E+00	b21-403956_00383.dat
384	1.48805056E-02	3.48905451E-02	1.82548646E-04	4.29558949E-04	-1.00000000E+00	-1.00000000E+00	-1.00000000E+00	-1.00000000E+00	-1.00000000E+00	-1.00000000E+00	-1.00000000E+00	b21-403956_00384.dat
385	1.48476631E-02	3.48136051E-02	1.49706158E-04	3.52618961E-04	-1.00000000E+00	-1.00000000E+00	-1.00000000E+00	-1.00000000E+00	-1.00000000E+00	-1.00000000E+00	-1.00000000E+00	b21-403956_00385.dat
386	1.48655919E-02	3.48558999E-02	1.67634957E-04	3.94913747E-04	-1.00000000E+00	-1.00000000E+00	-1.00000000E+00	-1.00000000E+00	-1.00000000E+00	-1.00000000E+00	-1.00000000E+00	b21-403956_00386.dat
387	1.48608652E-02	3.48541640E-02	1.62908198E-04	3.93177796E-04	-1.00000000E+00	-1.00000000E+00	-1.00000000E+00	-1.00000000E+00	-1.00000000E+00	-1.00000000E+00	-1.00000000E+00	b21-403956_00387.dat
388	1.48756798E-02	3.48873008E-02	1.77722812E-04	4.26314601E-04	-1.00000000E+00	-1.00000000E+00	-1.00000000E+00	-1.00000000E+00	-1.00000000E+00	-1.00000000E+00	-1.00000000E+00	b21-403956_00388.dat
389	1.48787499E-02	3.49073781E-02	1.80792951E-04	4.46391915E-04	-1.00000000E+00	-1.00000000E+00	-1.00000000E+00	-1.00000000E+00	-1.00000000E+00	-1.00000000E+00	-1.00000000E+00	b21-403956_00389.dat
390	1.48336873E-02	3.47686282E-02	1.35730273E-04	3.07642021E-04	-1.00000000E+00	-1.00000000E+00	-1.00000000E+00	-1.00000000E+00	-1.00000000E+00	-1.00000000E+00	-1.00000000E+00	b21-403956_00390.dat
391	1.48370045E-02	3.47902554E-02	1.39047474E-04	3.29269261E-04	-1.00000000E+00	-1.00000000E+00	-1.00000000E+00	-1.00000000E+00	-1.00000000E+00	-1.00000000E+00	-1.00000000E+00	b21-403956_00391.dat
392	1.48568448E-02	3.48431628E-02	1.58887779E-04	3.82176599E-04	-1.00000000E+00	-1.00000000E+00	-1.00000000E+00	-1.00000000E+00	-1.00000000E+00	-1.00000000E+00	-1.00000000E+00	b21-403956_00392.dat
393	1.48605188E-02	3.48405138E-02	1.62561814E-04	3.79527655E-04	-1.00000000E+00	-1.00000000E+00	-1.00000000E+00	-1.00000000E+00	-1.00000000E+00	-1.00000000E+00	-1.00000000E+00	b21-403956_00393.dat
394	1.48711074E-02	3.48678847E-02	1.73150425E-04	4.06898568E-04	-1.00000000E+00	-1.00000000E+00	-1.00000000E+00	-1.00000000E+00	-1.00000000E+00	-1.00000000E+00	-1.00000000E+00	b21-403956_00394.dat
395	1.48544719E-02	3.48263128E-02	1.56514941E-04	3.65326674E-04	-1.00000000E+00	-1.00000000E+00	-1.00000000E+00	-1.00000000E+00	-1.00000000E+00	-1.00000000E+00	-1.00000000E+00	b21-403956_00395.dat
396	1.48742018E-02	3.48858101E-02	1.76244814E-04	4.24823983E-04	-1.00000000E+00	-1.00000000E+00	-1.00000000E+00	-1.00000000E+00	-1.00000000E+00	-1.00000000E+00	-1.00000000E+00	b21-403956_00396.dat
397	1.48416099E-02	3.47983565E-02	1.43652896E-04	3.37370385E-04	-1.00000000E+00	-1.00000000E+00	-1.00000000E+00	-1.00000000E+00	-1.00000000E+00	-1.00000000E+00	-1.00000000E+00	b21-403956_00397.dat
398	1.48638318E-02	3.48531686E-02	1.65874869E-04	3.92182410E-04	-1.00000000E+00	-1.00000000E+00	-1.00000000E+00	-1.00000000E+00	-1.00000000E+00	-1.00000000E+00	-1.00000000E+00	b21-403956_00398.dat
399	1.48547120E-02	3.48227640E-02	1.56755029E-04	3.61777841E-04	-1.00000000E+00	-1.00000000E+00	-1.00000000E+00	-1.00000000E+00	-1.00000000E+00	-1.00000000E+00	-1.00000000E+00	b21-403956_00399.dat
400	1.48610454E-02	3.48482491E-02	1.63088406E-04	3.87262988E-04	-1.00000000E+00	-1.00000000E+00	-1.00000000E+00	-1.00000000E+00	-1.00000000E+00	-1.00000000E+00	-1.00000000E+00	b21-403956_00400.dat
401	1.48691770E-02	3.48665511E-02	1.71220055E-04	4.05564955E-04	-1.00000000E+00	-1.00000000E+00	-1.00000000E+00	-1.00000000E+00	-1.00000000E+00	-1.00000000E+00	-1.00000000E+00	b21-403956_00401.dat
402	1.48653509E-02	3.48707347E-02	1.67393883E-04	4.09748517E-04	-1.00000000E+00	-1.00000000E+00	-1.00000000E+00	-1.00000000E+00	-1.00000000E+00	-1.00000000E+00	-1.00000000E+00	b21-403956_00402.dat
403	1.48563980E-02	3.48376687E-02	1.58441042E-04	3.76682540E-04	-1.00000000E+00	-1.00000000E+00	-1.00000000E+00	-1.00000000E+00	-1.00000000E+00	-1.00000000E+00	-1.00000000E+00	b21-403956_00403.dat
404	1.48532810E-02	3.48261857E-02	1.55324069E-04	3.65199523E-04	-1.00000000E+00	-1.00000000E+00	-1.00000000E+00	-1.00000000E+00	-1.00000000E+00	-1.00000000E+00	-1.00000000E+00	b21-403956_00404.dat
405	1.48272202E-02	3.47523743E-02	1.29263211E-04	2.91388099E-04	-1.00000000E+00	-1.00000000E+00	-1.00000000E+00	-1.00000000E+00	-1.00000000E+00	-1.00000000E+00	-1.00000000E+00	b21-403956_00405.dat
406	1.48545010E-02	3.48194414E-02	1.56544012E-04	3.58455243E-04	-1.00000000E+00	-1.00000000E+00	-1.00000000E+00	-1.00000000E+00	-1.00000000E+00	-1.00000000E+00	-1.00000000E+00	b21-403956_00406.dat
407	1.48417901E-02	3.47880670E-02	1.43833129E-04	3.27080858E-04	-1.00000000E+00	-1.00000000E+00	-1.00000000E+00	-1.00000000E+00	-1.00000000E+00	-1.00000000E+00	-1.00000000E+00	b21-403956_00407.dat
408	1.48528208E-02	3.48247511E-02	1.54863859E-04	3.63764972E-04	-1.00000000E+00	-1.00000000E+00	-1.00000000E+00	-1.00000000E+00	-1.00000000E+00	-1.00000000E+00	-1.00000000E+00	b21-403956_00408.dat
409	1.48754353E-02	3.48840691E-02	1.77478320E-04	4.23082966E-04	-1.00000000E+00	-1.00000000E+00	-1.00000000E+00	-1.00000000E+00	-1.00000000E+00	-1.00000000E+00	-1.00000000E+00	b21-403956_00409.dat
410	1.48607283E-02	3.48424723E-02	1.62771362E-04	3.81486149E-04	-1.00000000E+00	-1.00000000E+00	-1.00000000E+00	-1.00000000E+00	-1.00000000E+00	-1.00000000E+00	-1.00000000E+00	b21-403956_00410.dat
411	1.48507481E-02	3.47948345E-02	1.52791076E-04	3.33848385E-04	-1.00000000E+00	-1.00000000E+00	-1.00000000E+00	-1.00000000E+00	-1.00000000E+00	-1.00000000E+00	-1.00000000E+00	b21-403956_00411.dat
412	1.48622921E-02	3.48390461E-02	1.64335154E-04	3.78059927E-04	-1.00000000E+00	-1.00000000E+00	-1.00000000E+00	-1.00000000E+00	-1.00000000E+00	-1.00000000E+00	-1.00000000E+00	b21-403956_00412.dat
413	1.48427935E-02	3.47859188E-02	1.44836487E-04	3.24932639E-04	-1.00000000E+00	-1.00000000E+00	-1.00000000E+00	-1.00000000E+00	-1.00000000E+00	-1.00000000E+00	-1.00000000E+00	b21-403956_00413.dat
414	1.48783760E-02	3.48804535E-02	1.80419029E-04	4.19467339E-04	-1.00000000E+00	-1.00000000E+00	-1.00000000E+00	-1.00000000E+00	-1.00000000E+00	-1.00000000E+00	-1.00000000E+00	b21-403956_00414.dat
415	1.48486008E-02	3.48005210E-02	1.50643836E-04	3.39534878E-04	-1.00000000E+00	-1.00000000E+00	-1.00000000E+00	-1.00000000E+00	-1.00000000E+00	-1.00000000E+00	-1.00000000E+00	b21-403956_00415.dat
416	1.48908670E-02	3.49147136E-02	1.92910056E-04	4.53727397E-04	-1.00000000E+00	-1.00000000E+00	-1.00000000E+00	-1.00000000E+00	-1.00000000E+00	-1.00000000E+00	-1.00000000E+00	b21-403956_00416.dat
417	1.48694168E-02	3.48408862E-02	1.71459806E-04	3.79900025E-04	-1.00000000E+00	-1.00000000E+00	-1.00000000E+00	-1.00000000E+00	-1.00000000E+00	-1.00000000E+00	-1.00000000E+00	b21-403956_00417.dat
418	1.48367292E-02	3.47811726E-02	1.38772176E-04	3.20186416E-04	-1.00000000E+00	-1.00000000E+00	-1.00000000E+00	-1.00000000E+00	-1.00000000E+00	-1.00000000E+00	-1.00000000E+00	b21-403956_00418.dat
419	1.48823442E-02	3.48962695E-02	1.84387249E-04	4.35283361E-04	-1.00000000E+00	-1.00000000E+00	-1.00000000E+00	-1.00000000E+00	-1.00000000E+00	-1.00000000E+00	-1.00000000E+00	b21-403956_00419.dat
420	1.48710660E-02	3.48831762E-02	1.73108988E-04	4.22190076E-04	-1.00000000E+00	-1.00000000E+00	-1.00000000E+00	-1.00000000E+00	-1.00000000E+00	-1.00000000E+00	-1.00000000E+00	b21-403956_00420.dat
421	1.48870384E-02	3.49175748E-02	1.89081449E-04	4.56588612E-04	-1.00000000E+00	-1.00000000E+00	-1.00000000E+00	-1.00000000E+00	-1.00000000E+00	-1.00000000E+00	-1.00000000E+00	b21-403956_00421.dat
422	1.48890368E-02	3.49117188E-02	1.91079855E-04	4.50732641E-04	-1.00000000E+00	-1.00000000E+00	-1.00000000E+00	-1.00000000E+00	-1.00000000E+00	-1.00000000E+00	-1.00000000E+00	b21-403956_00422.dat
423	1.48577044E-02	3.48389947E-02	1.59747465E-04	3.78008552E-04	-1.00000000E+00	-1.00000000E+00	-1.00000000E+00	-1.00000000E+00	-1.00000000E+00	-1.00000000E+00	-1.00000000E+00	b21-403956_00423.dat
424	1.48633911E-02	3.48612784E-02	1.65434142E-04	4.00292197E-04	-1.00000000E+00	-1.00000000E+00	-1.00000000E+00	-1.00000000E+00	-1.00000000E+00	-1.00000000E+00	-1.00000000E+00	b21-403956_00424.dat
425	1.48900935E-02	3.49171949E-02	1.92136539E-04	4.56208702E-04	-1.00000000E+00	-1.00000000E+00	-1.00000000E+00	-1.00000000E+00	-1.00000000E+00	-1.00000000E+00	-1.00000000E+00	b21-403956_00425.dat
426	1.48660606E-02	3.48607436E-02	1.68103647E-04	3.99757390E-04	-1.00000000E+00	-1.00000000E+00	-1.00000000E+00	-1.00000000E+00	-1.00000000E+00	-1.00000000E+00	-1.00000000E+00	b21-403956_00426.dat
427	1.48430714E-02	3.47993163E-02	1.45114441E-04	3.38330147E-04	-1.00000000E+00	-1.00000000E+00	-1.00000000E+00	-1.00000000E+00	-1.00000000E+00	-1.00000000E+00	-1.00000000E+00	b21-403956_00427.dat
428	1.48626360E-02	3.48494246E-02	1.64678986E-04	3.88438413E-04	-1.00000000E+00	-1.00000000E+00	-1.00000000E+00	-1.00000000E+00	-1.00000000E+00	-1.00000000E+00	-1.00000000E+00	b21-403956_00428.dat
429	1.48336197E-02	3.47765971E-02	1.35662758E-04	3.15610919E-04	-1.00000000E+00	-1.00000000E+00	-1.00000000E+00	-1.00000000E+00	-1.00000000E+00	-1.00000000E+00	-1.00000000E+00	b21-403956_00429.dat
430	1.48234105E-02	3.47467757E-02	1.25453532E-04	2.85789583E-04	-1.00000000E+00	-1.00000000E+00	-1.00000000E+00	-1.00000000E+00	-1.00000000E+00	-1.00000000E+00	-1.00000000E+00	b21-403956_00430.dat
431	1.48445210E-02	3.47994306E-02	1.46564004E-04	3.38444483E-04	-1.00000000E+00	-1.00000000E+00	-1.00000000E+00	-1.00000000E+00	-1.00000000E+00	-1.00000000E+00	-1.00000000E+00	b21-403956_00431.dat
432	1.48435601E-02	3.47961100E-02	1.45603073E-04	3.35123851E-04	-1.00000000E+00	-1.00000000E+00	-1.00000000E+00	-1.00000000E+00	-1.00000000E+00	-1.00000000E+00	-1.00000000E+00	b21-403956_00432.dat
433	1.48378535E-02	3.47985282E-02	1.39896505E-04	3.37542012E-04	-1.00000000E+00	-1.00000000E+00	-1.00000000E+00	-1.00000000E+00	-1.00000000E+00	-1.00000000E+00	-1.00000000E+00	b21-403956_00433.dat
434	1.48620276E-02	3.48433405E-02	1.64070603E-04	3.82354362E-04	-1.00000000E+00	-1.00000000E+00	-1.00000000E+00	-1.00000000E+00	-1.00000000E+00	-1.00000000E+00	-1.00000000E+00	b21-403956_00434.dat
435	1.48705930E-02	3.48966669E-02	1.72636009E-04	4.35680723E-04	-1.00000000E+00	-1.00000000E+00	-1.00000000E+00	-1.00000000E+00	-1.00000000E+00	-1.00000000E+00	-1.00000000E+00	b21-403956_00435.dat
436	1.48714408E-02	3.48771272E-02	1.73483819E-04	4.16141020E-04	-1.00000000E+00	-1.00000000E+00	-1.00000000E+00	-1.00000000E+00	-1.00000000E+00	-1.00000000E+00	-1.00000000E+00	b21-403956_00436.dat
437	1.49052550E-02	3.49584311E-02	2.07298022E-04	4.97444893E-04	-1.00000000E+00	-1.00000000E+00	-1.00000000E+00	-1.00000000E+00	-1.00000000E+00	-1.00000000E+00	-1.00000000E+00	b21-403956_00437.dat
438	1.48930870E-02	3.49488734E-02	1.95130026E-04	4.87887223E-04	-1.00000000E+00	-1.00000000E+00	-1.00000000E+00	-1.00000000E+00	-1.00000000E+00	-1.00000000E+00	-1.00000000E+00	b21-403956_00438.dat
439	1.48465114E-02	3.47951040E-02	1.48554376E-04	3.34117805E-04	-1.00000000E+00	-1.00000000E+00	-1.00000000E+00	-1.00000000E+00	-1.00000000E+00	-1.00000000E+00	-1.00000000E+00	b21-403956_00439.dat
440	1.48777250E-02	3.48941780E-02	1.79767972E-04	4.33191795E-04	-1.00000000E+00	-1.00000000E+00	-1.00000000E+00	-1.00000000E+00	-1.00000000E+00	-1.00000000E+00	-1.00000000E+00	b21-403956_00440.dat
441	1.48725611E-02	3.48819101E-02	1.74604134E-04	4.20923923E-04	-1.00000000E+00	-1.00000000E+00	-1.00000000E+00	-1.00000000E+00	-1.00000000E+00	-1.00000000E+00	-1.00000000E+00	b21-403956_00441.dat
442	1.48701403E-02	3.48665930E-02	1.72183290E-04	4.05606798E-04	-1.00000000E+00	-1.00000000E+00	-1.00000000E+00	-1.00000000E+00	-1.00000000E+00	-1.00000000E+00	-1.00000000E+00	b21-403956_00442.dat
443	1.48327276E-02	3.47513590E-02	1.34770608E-04	2.90372863E-04	-1.00000000E+00	-1.00000000E+00	-1.00000000E+00	-1.00000000E+00	-1.00000000E+00	-1.00000000E+00	-1.00000000E+00	b21-403956_00443.dat
444	1.48468100E-02	3.48115946E-02	1.48853017E-04	3.50608462E-04	-1.00000000E+00	-1.00000000E+00	-1.00000000E+00	-1.00000000E+00	-1.00000000E+00	-1.00000000E+00	-1.00000000E+00	b21-403956_00444.dat
445	1.48718299E-02	3.48803500E-02	1.73872969E-04	4.19363862E-04	-1.00000000E+00	-1.00000000E+00	-1.00000000E+00	-1.00000000E+00	-1.00000000E+00	-1.00000000E+00	-1.00000000E+00	b21-403956_00445.dat
446	1.48451720E-02	3.47997830E-02	1.47215020E-04	3.38796887E-04	-1.00000000E+00	-1.00000000E+00	-1.00000000E+00	-1.00000000E+00	-1.00000000E+00	-1.00000000E+00	-1.00000000E+00	b21-403956_00446.dat
447	1.48372677E-02	3.47853466E-02	1.39310679E-04	3.24360465E-04	-1.00000000E+00	-1.00000000E+00	-1.00000000E+00	-1.00000000E+00	-1.00000000E+00	-1.00000000E+00	-1.00000000E+00	b21-403956_00447.dat
448	1.48376877E-02	3.47974502E-02	1.39730706E-04	3.36464034E-04	-1.00000000E+00	-1.00000000E+00	-1.00000000E+00	-1.00000000E+00	-1.00000000E+00	-1.00000000E+00	-1.00000000E+00	b21-403956_00448.dat
449	1.48685626E-02	3.48655965E-02	1.70605595E-04	4.04610321E-04	-1.00000000E+00	-1.00000000E+00	-1.00000000E+00	-1.00000000E+00	-1.00000000E+00	-1.00000000E+00	-1.00000000E+00	b21-403956_00449.dat
450	1.48402060E-02	3.47924102E-02	1.42248985E-04	3.31424049E-04	-1.00000000E+00	-1.00000000E+00	-1.00000000E+00	-1.00000000E+00	-1.00000000E+00	-1.00000000E+00	-1.00000000E+00	b21-403956_00450.dat
451	1.48418732E-02	3.48032716E-02	1.43916198E-04	3.42285390E-04	-1.00000000E+00	-1.00000000E+00	-1.00000000E+00	-1.00000000E+00	-1.00000000E+00	-1.00000000E+00	-1.00000000E+00	b21-403956_00451.dat
452	1.48489610E-02	3.48316277E-02	1.51004043E-04	3.70641496E-04	-1.00000000E+00	-1.00000000E+00	-1.00000000E+00	-1.00000000E+00	-1.00000000E+00	-1.00000000E+00	-1.00000000E+00	b21-403956_00452.dat
453	1.48497293E-02	3.48164313E-02	1.51772296E-04	3.55445102E-04	-1.00000000E+00	-1.00000000E+00	-1.00000000E+00	-1.00000000E+00	-1.00000000E+00	-1.00000000E+00	-1.00000000E+00	b21-403956_00453.dat
454	1.48686774E-02	3.48720531E-02	1.70720396E-04	4.11066910E-04	-1.00000000E+00	-1.00000000E+00	-1.00000000E+00	-1.00000000E+00	-1.00000000E+00	-1.00000000E+00	-1.00000000E+00	b21-403956_00454.dat
455	1.48342785E-02	3.47738133E-02	1.36321563E-04	3.12827095E-04	-1.00000000E+00	-1.00000000E+00	-1.00000000E+00	-1.00000000E+00	-1.00000000E+00	-1.00000000E+00	-1.00000000E+00	b21-403956_00455.dat
456	1.48751944E-02	3.49001759E-02	1.77237440E-04	4.39189765E-04	-1.00000000E+00	-1.00000000E+00	-1.00000000E+00	-1.00000000E+00	-1.00000000E+00	-1.00000000E+00	-1.00000000E+00	b21-403956_00456.dat
457	1.48310734E-02	3.47658089E-02	1.33116398E-04	3.04822699E-04	-1.00000000E+00	-1.00000000E+00	-1.00000000E+00	-1.00000000E+00	-1.00000000E+00	-1.00000000E+00	-1.00000000E+00	b21-403956_00457.dat
458	1.48666785E-02	3.48726939E-02	1.68721489E-04	4.11707743E-04	-1.00000000E+00	-1.00000000E+00	-1.00000000E+00	-1.00000000E+00	-1.00000000E+00	-1.00000000E+00	-1.00000000E+00	b21-403956_00458.dat
459	1.48737596E-02	3.48875497E-02	1.75802638E-04	4.26563497E-04	-1.00000000E+00	-1.00000000E+00	-1.00000000E+00	-1.00000000E+00	-1.00000000E+00	-1.00000000E+00	-1.00000000E+00	b21-403956_00459.dat
460	1.48690937E-02	3.48678158E-02	1.71136704E-04	4.06829628E-04	-1.00000000E+00	-1.00000000E+00	-1.00000000E+00	-1.00000000E+00	-1.00000000E+00	-1.00000000E+00	-1.00000000E+00	b21-403956_00460.dat
461	1.48868975E-02	3.49221651E-02	1.88940567E-04	4.61178985E-04	-1.00000000E+00	-1.00000000E+00	-1.00000000E+00	-1.00000000E+00	-1.00000000E+00	-1.00000000E+00	-1.00000000E+00	b21-403956_00461.dat
462	1.48682544E-02	3.48808057E-02	1.70297427E-04	4.19819503E-04	-1.00000000E+00	-1.00000000E+00	-1.00000000E+00	-1.00000000E+00	-1.00000000E+00	-1.00000000E+00	-1.00000000E+00	b21-403956_00462.dat
463	1.48488396E-02	3.48262559E-02	1.50882574E-04	3.65269714E-04	-1.00000000E+00	-1.00000000E+00	-1.00000000E+00	-1.00000000E+00	-1.00000000E+00	-1.00000000E+00	-1.00000000E+00	b21-403956_00463.dat
464	1.48616580E-02	3.48365756E-02	1.63701055E-04	3.75589414E-04	-1.00000000E+00	-1.00000000E+00	-1.00000000E+00	-1.00000000E+00	-1.00000000E+00	-1.00000000E+00	-1.00000000E+00	b21-403956_00464.dat
465	1.48678390E-02	3.48718614E-02	1.69882024E-04	4.10875213E-04	-1.00000000E+00	-1.00000000E+00	-1.00000000E+00	-1.00000000E+00	-1.00000000E+00	-1.00000000E+00	-1.00000000E+00	b21-403956_00465.dat
466	1.48732826E-02	3.48975590E-02	1.75325633E-04	4.36572865E-04	-1.00000000E+00	-1.00000000E+00	-1.00000000E+00	-1.00000000E+00	-1.00000000E+00	-1.00000000E+00	-1.00000000E+00	b21-403956_00466.dat
467	1.48715262E-02	3.48748683E-02	1.73569202E-04	4.13882182E-04	-1.00000000E+00	-1.00000000E+00	-1.00000000E+00	-1.00000000E+00	-1.00000000E+00	-1.00000000E+00	-1.00000000E+00	b21-403956_00467.dat
468	1.48772939E-02	3.48861669E-02	1.79336886E-04	4.25180749E-04	-1.00000000E+00	-1.00000000E+00	-1.00000000E+00	-1.00000000E+00	-1.00000000E+00	-1.00000000E+00	-1.00000000E+00	b21-403956_00468.dat
469	1.48619435E-02	3.48649614E-02	1.63986542E-04	4.03975241E-04	-1.00000000E+00	-1.00000000E+00	-1.00000000E+00	-1.00000000E+00	-1.00000000E+00	-1.00000000E+00	-1.00000000E+00	b21-403956_00469.dat
470	1.48347575E-02	3.47763049E-02	1.36800529E-04	3.15318737E-04	-1.00000000E+00	-1.00000000E+00	-1.00000000E+00	-1.00000000E+00	-1.00000000E+00	-1.00000000E+00	-1.00000000E+00	b21-403956_00470.dat
471	1.48780477E-02	3.49098633E-02	1.80090722E-04	4.48877165E-04	-1.00000000E+00	-1.00000000E+00	-1.00000000E+00	-1.00000000E+00	-1.00000000E+00	-1.00000000E+00	-1.00000000E+00	b21-403956_00471.dat
472	1.48497563E-02	3.48194721E-02	1.51799316E-04	3.58485897E-04	-1.00000000E+00	-1.00000000E+00	-1.00000000E+00	-1.00000000E+00	-1.00000000E+00	-1.00000000E+00	-1.00000000E+00	b21-403956_00472.dat
473	1.48608350E-02	3.48598278E-02	1.62877970E-04	3.98841591E-04	-1.00000000E+00	-1.00000000E+00	-1.00000000E+00	-1.00000000E+00	-1.00000000E+00	-1.00000000E+00	-1.00000000E+00	b21-403956_00473.dat
474	1.48692674E-02	3.48657062E-02	1.71310381E-04	4.04720024E-04	-1.00000000E+00	-1.00000000E+00	-1.00000000E+00	-1.00000000E+00	-1.00000000E+00	-1.00000000E+00	-1.00000000E+00	b21-403956_00474.dat
475	1.48692899E-02	3.48630671E-02	1.71332942E-04	4.02080922E-04	-1.00000000E+00	-1.00000000E+00	-1.00000000E+00	-1.00000000E+00	-1.00000000E+00	-1.00000000E+00	-1.00000000E+00	b21-403956_00475.dat
476	1.48341294E-02	3.47834027E-02	1.36172447E-04	3.22416588E-04	-1.00000000E+00	-1.00000000E+00	-1.00000000E+00	-1.00000000E+00	-1.00000000E+00	-1.00000000E+00	-1.00000000E+00	b21-403956_00476.dat
477	1.48628996E-02	3.48596588E-02	1.64942650E-04	3.98672626E-04	-1.00000000E+00	-1.00000000E+00	-1.00000000E+00	-1.00000000E+00	-1.00000000E+00	-1.00000000E+00	-1.00000000E+00	b21-403956_00477.dat
478	1.48568007E-02	3.48486702E-02	1.58843752E-04	3.87684006E-04	-1.00000000E+00	-1.00000000E+00	-1.00000000E+00	-1.00000000E+00	-1.00000000E+00	-1.00000000E+00	-1.00000000E+00	b21-403956_00478.dat
479	1.48594110E-02	3.48446734E-02	1.61454066E-04	3.83687256E-04	-1.00000000E+00	-1.00000000E+00	-1.00000000E+00	-1.00000000E+00	-1.00000000E+00	-1.00000000E+00	-1.00000000E+00	b21-403956_00479.dat
480	1.48846316E-02	3.49061184E-02	1.86674650E-04	4.45132220E-04	-1.00000000E+00	-1.00000000E+00	-1.00000000E+00	-1.00000000E+00	-1.00000000E+00	-1.00000000E+00	-1.00000000E+00	b21-403956_00480.dat
481	1.48561175E-02	3.48302968E-02	1.58160500E-04	3.69310655E-04	-1.00000000E+00	-1.00000000E+00	-1.00000000E+00	-1.00000000E+00	-1.00000000E+00	-1.00000000E+00	-1.00000000E+00	b21-403956_00481.dat
482	1.48560251E-02	3.48335220E-02	1.58068096E-04	3.72535816E-04	-1.00000000E+00	-1.00000000E+00	-1.00000000E+00	-1.00000000E+00	-1.00000000E+00	-1.00000000E+00	-1.00000000E+00	b21-403956_00482.dat
483	1.48621391E-02	3.48408199E-02	1.64182131E-04	3.79833700E-04	-1.00000000E+00	-1.00000000E+00	-1.00000000E+00	-1.00000000E+00	-1.00000000E+00	-1.00000000E+00	-1.00000000E+00	b21-403956_00483.dat
484	1.48736190E-02	3.48808125E-02	1.75662029E-04	4.19826320E-04	-1.00000000E+00	-1.00000000E+00	-1.00000000E+00	-1.00000000E+00	-1.00000000E+00	-1.00000000E+00	-1.00000000E+00	b21-403956_00484.dat
485	1.49065669E-02	3.49616779E-02	2.08609882E-04	5.00691772E-04	-1.00000000E+00	-1.00000000E+00	-1.00000000E+00	-1.00000000E+00	-1.00000000E+00	-1.00000000E+00	-1.00000000E+00	b21-403956_00485.dat
486	1.48737919E-02	3.48802584E-02	1.75834958E-04	4.19272257E-04	-1.00000000E+00	-1.00000000E+00	-1.00000000E+00	-1.00000000E+00	-1.00000000E+00	-1.00000000E+00	-1.00000000E+00	b21-403956_00486.dat
487	1.48765408E-02	3.48904087E-02	1.78583817E-04	4.29422563E-04	-1.00000000E+00	-1.00000000E+00	-1.00000000E+00	-1.00000000E+00	-1.00000000E+00	-1.00000000E+00	-1.00000000E+00	b21-403956_00487.dat
488	1.48658954E-02	3.48500634E-02	1.67938442E-04	3.89077222E-04	-1.00000000E+00	-1.00000000E+00	-1.00000000E+00	-1.00000000E+00	-1.00000000E+00	-1.00000000E+00	-1.00000000E+00	b21-403956_00488.dat
489	1.48264346E-02	3.47657661E-02	1.28477582E-04	3.04779941E-04	-1.00000000E+00	-1.00000000E+00	-1.00000000E+00	-1.00000000E+00	-1.00000000E+00	-1.00000000E+00	-1.00000000E+00	b21-403956_00489.dat
490	1.48727225E-02	3.48939967E-02	1.74765567E-04	4.33010548E-04	-1.00000000E+00	-1.00000000E+00	-1.00000000E+00	-1.00000000E+00	-1.00000000E+00	-1.00000000E+00	-1.00000000E+00	b21-403956_00490.dat
491	1.48557575E-02	3.48369694E-02	1.57800495E-04	3.75983199E-04	-1.00000000E+00	-1.00000000E+00	-1.00000000E+00	-1.00000000E+00	-1.00000000E+00	-1.00000000E+00	-1.00000000E+00	b21-403956_00491.dat
492	1.48311714E-02	3.47705523E-02	1.33214435E-04	3.09566176E-04	-1.00000000E+00	-1.00000000E+00	-1.00000000E+00	-1.00000000E+00	-1.00000000E+00	-1.00000000E+00	-1.00000000E+00	b21-403956_00492.dat
493	1.48346642E-02	3.47835282E-02	1.36707255E-04	3.22542007E-04	-1.00000000E+00	-1.00000000E+00	-1.00000000E+00	-1.00000000E+00	-1.00000000E+00	-1.00000000E+00	-1.00000000E+00	b21-403956_00493.dat
494	1.48349820E-02	3.47680891E-02	1.37025015E-04	3.07102953E-04	-1.00000000E+00	-1.00000000E+00	-1.00000000E+00	-1.00000000E+00	-1.00000000E+00	-1.00000000E+00	-1.00000000E+00	b21-403956_00494.dat
495	1.48270677E-02	3.47675785E-02	1.29110690E-04	3.06592316E-04	-1.00000000E+00	-1.00000000E+00	-1.00000000E+00	-1.00000000E+00	-1.00000000E+00	-1.00000000E+00	-1.00000000E+00	b21-403956_00495.dat
496	1.48587104E-02	3.48533709E-02	1.60753442E-04	3.92384767E-04	-1.00000000E+00	-1.00000000E+00	-1.00000000E+00	-1.00000000E+00	-1.00000000E+00	-1.00000000E+00	-1.00000000E+00	b21-403956_00496.dat
497	1.48490277E-02	3.48224689E-02	1.51070725E-04	3.61482751E-04	-1.00000000E+00	-1.00000000E+00	-1.00000000E+00	-1.00000000E+00	-1.00000000E+00	-1.00000000E+00	-1.00000000E+00	b21-403956_00497.dat
498	1.48286405E-02	3.47633102E-02	1.30683499E-04	3.02324044E-04	-1.00000000E+00	-1.00000000E+00	-1.00000000E+00	-1.00000000E+00	-1.00000000E+00	-1.00000000E+00	-1.00000000E+00	b21-403956_00498.dat
499	1.48741379E-02	3.48871059E-02	1.76180893E-04	4.26119736E-04	-1.00000000E+00	-1.00000000E+00	-1.00000000E+00	-1.00000000E+00	-1.00000000E+00	-1.00000000E+00	-1.00000000E+00	b21-403956_00499.dat
500	1.48456942E-02	3.48080613E-02	1.47737227E-04	3.47075163E-04	-1.00000000E+00	-1.00000000E+00	-1.00000000E+00	-1.00000000E+00	-1.00000000E+00	-1.00000000E+00	-1.00000000E+00	b21-403956_00500.dat
501	1.49077880E-02	3.49791931E-02	2.09831059E-04	5.18206922E-04	-1.00000000E+00	-1.00000000E+00	-1.00000000E+00	-1.00000000E+00	-1.00000000E+00	-1.00000000E+00	-1.00000000E+00	b21-403956_00501.dat
502	1.48710063E-02	3.48691409E-02	1.73049303E-04	4.08154786E-04	-1.00000000E+00	-1.00000000E+00	-1.00000000E+00	-1.00000000E+00	-1.00000000E+00	-1.00000000E+00	-1.00000000E+00	b21-403956_00502.dat
503	1.48486369E-02	3.48105950E-02	1.50679961E-04	3.49608858E-04	-1.00000000E+00	-1.00000000E+00	-1.00000000E+00	-1.00000000E+00	-1.00000000E+00	-1.00000000E+00	-1.00000000E+00	b21-403956_00503.dat
504	1.48868710E-02	3.49094813E-02	1.88914047E-04	4.48495120E-04	-1.00000000E+00	-1.00000000E+00	-1.00000000E+00	-1.00000000E+00	-1.00000000E+00	-1.00000000E+00	-1.00000000E+00	b21-403956_00504.dat
505	1.48820359E-02	3.48987139E-02	1.84078901E-04	4.37727778E-04	-1.00000000E+00	-1.00000000E+00	-1.00000000E+00	-1.00000000E+00	-1.00000000E+00	-1.00000000E+00	-1.00000000E+00	b21-403956_00505.dat
506	1.48482166E-02	3.48107085E-02	1.50259594E-04	3.49722311E-04	-1.00000000E+00	-1.00000000E+00	-1.00000000E+00	-1.00000000E+00	-1.00000000E+00	-1.00000000E+00	-1.00000000E+00	b21-403956_00506.dat
507	1.48418187E-02	3.48033577E-02	1.43861720E-04	3.42371508E-04	-1.00000000E+00	-1.00000000E+00	-1.00000000E+00	-1.00000000E+00	-1.00000000E+00	-1.00000000E+00	-1.00000000E+00	b21-403956_00507.dat
508	1.48428977E-02	3.48148172E-02	1.44940741E-04	3.53831007E-04	-1.00000000E+00	-1.00000000E+00	-1.00000000E+00	-1.00000000E+00	-1.00000000E+00	-1.00000000E+00	-1.00000000E+00	b21-403956_00508.dat
509	1.48747728E-02	3.48911303E-02	1.76815858E-04	4.30144100E-04	-1.00000000E+00	-1.00000000E+00	-1.00000000E+00	-1.00000000E+00	-1.00000000E+00	-1.00000000E+00	-1.00000000E+00	b21-403956_00509.dat
510	1.48360755E-02	3.47651886E-02	1.38118557E-04	3.04202407E-04	-1.00000000E+00	-1.00000000E+00	-1.00000000E+00	-1.00000000E+00	-1.00000000E+00	-1.00000000E+00	-1.00000000E+00	b21-403956_00510.dat
511	1.48609151E-02	3.48608707E-02	1.62958139E-04	3.99884509E-04	-1.00000000E+00	-1.00000000E+00	-1.00000000E+00	-1.00000000E+00	-1.00000000E+00	-1.00000000E+00	-1.00000000E+00	b21-403956_00511.dat
512	1.48953748E-02	3.49416676E-02	1.97417827E-04	4.80681396E-04	-1.00000000E+00	-1.00000000E+00	-1.00000000E+00	-1.00000000E+00	-1.00000000E+00	-1.00000000E+00	-1.00000000E+00	b21-403956_00512.dat
513	1.48452301E-02	3.48054948E-02	1.47273135E-04	3.44508659E-04	-1.00000000E+00	-1.00000000E+00	-1.00000000E+00	-1.00000000E+00	-1.00000000E+00	-1.00000000E+00	-1.00000000E+00	b21-403956_00513.dat
514	1.48748269E-02	3.48857709E-02	1.76869945E-04	4.24784717E-04	-1.00000000E+00	-1.00000000E+00	-1.00000000E+00	-1.00000000E+00	-1.00000000E+00	-1.00000000E+00	-1.00000000E+00	b21-403956_00514.dat
515	1.48726255E-02	3.48801193E-02	1.74668562E-04	4.19133148E-04	-1.00000000E+00	-1.00000000E+00	-1.00000000E+00	-1.00000000E+00	-1.00000000E+00	-1.00000000E+00	-1.00000000E+00	b21-403956_00515.dat
516	1.48643212E-02	3.48525243E-02	1.66364242E-04	3.91538164E-04	-1.00000000E+00	-1.00000000E+00	-1.00000000E+00	-1.00000000E+00	-1.00000000E+00	-1.00000000E+00	-1.00000000E+00	b21-403956_00516.dat
517	1.48842600E-02	3.49085030E-02	1.86302984E-04	4.47516825E-04	-1.00000000E+00	-1.00000000E+00	-1.00000000E+00	-1.00000000E+00	-1.00000000E+00	-1.00000000E+00	-1.00000000E+00	b21-403956_00517.dat
518	1.48524559E-02	3.48384487E-02	1.54498878E-04	3.77462553E-04	-1.00000000E+00	-1.00000000E+00	-1.00000000E+00	-1.00000000E+00	-1.00000000E+00	-1.00000000E+00	-1.00000000E+00	b21-403956_00518.dat
519	1.48655450E-02	3.48558377E-02	1.67587993E-04	3.94851546E-04	-1.00000000E+00	-1.00000000E+00	-1.00000000E+00	-1.00000000E+00	-1.00000000E+00	-1.00000000E+00	-1.00000000E+00	b21-403956_00519.dat
520	1.48631585E-02	3.48627827E-02	1.65201545E-04	4.01796559E-04	-1.00000000E+00	-1.00000000E+00	-1.00000000E+00	-1.00000000E+00	-1.00000000E+00	-1.00000000E+00	-1.00000000E+00	b21-403956_00520.dat
521	1.48846659E-02	3.48879448E-02	1.86708956E-04	4.26958675E-04	-1.00000000E+00	-1.00000000E+00	-1.00000000E+00	-1.00000000E+00	-1.00000000E+00	-1.00000000E+00	-1.00000000E+00	b21-403956_00521.dat
522	1.48808827E-02	3.49042589E-02	1.82925755E-04	4.43272760E-04	-1.00000000E+00	-1.00000000E+00	-1.00000000E+00	-1.00000000E+00	-1.00000000E+00	-1.00000000E+00	-1.00000000E+00	b21-403956_00522.dat
523	1.48678722E-02	3.48672972E-02	1.69915260E-04	4.06311072E-04	-1.00000000E+00	-1.00000000E+00	-1.00000000E+00	-1.00000000E+00	-1.00000000E+00	-1.00000000E+00	-1.00000000E+00	b21-403956_00523.dat
524	1.48932626E-02	3.49401545E-02	1.95305610E-04	4.79168297E-04	-1.00000000E+00	-1.00000000E+00	-1.00000000E+00	-1.00000000E+00	-1.00000000E+00	-1.00000000E+00	-1.00000000E+00	b21-403956_00524.dat
525	1.48601128E-02	3.48458659E-02	1.62155860E-04	3.84879719E-04	-1.00000000E+00	-1.00000000E+00	-1.00000000E+00	-1.00000000E+00	-1.00000000E+00	-1.00000000E+00	-1.00000000E+00	b21-403956_00525.dat
526	1.48881799E-02	3.49355841E-02	1.90222913E-04	4.74597988E-04	-1.00000000E+00	-1.00000000E+00	-1.00000000E+00	-1.00000000E+00	-1.00000000E+00	-1.00000000E+00	-1.00000000E+00	b21-403956_00526.dat
527	1.48659992E-02	3.48720769E-02	1.68042251E-04	4.11090776E-04	-1.00000000E+00	-1.00000000E+00	-1.00000000E+00	-1.00000000E+00	-1.00000000E+00	-1.00000000E+00	-1.00000000E+00	b21-403956_00527.dat
528	1.48784343E-02	3.48949504E-02	1.80477300E-04	4.33964189E-04	-1.00000000E+00	-1.00000000E+00	-1.00000000E+00	-1.00000000E+00	-1.00000000E+00	-1.00000000E+00	-1.00000000E+00	b21-403956_00528.dat
529	1.48639174E-02	3.48619230E-02	1.65960455E-04	4.00936796E-04	-1.00000000E+00	-1.00000000E+00	-1.00000000E+00	-1.00000000E+00	-1.00000000E+00	-1.00000000E+00	-1.00000000E+00	b21-403956_00529.dat
530	1.48822599E-02	3.49124278E-02	1.84302961E-04	4.51441619E-04	-1.00000000E+00	-1.00000000E+00	-1.00000000E+00	-1.00000000E+00	-1.00000000E+00	-1.00000000E+00	-1.00000000E+00	b21-403956_00530.dat
531	1.48505992E-02	3.48251252E-02	1.52642191E-04	3.64138997E-04	-1.00000000E+00	-1.00000000E+00	-1.00000000E+00	-1.00000000E+00	-1.00000000E+00	-1.00000000E+00	-1.00000000E+00	b21-403956_00531.dat
532	1.48554652E-02	3.48317186E-02	1.57508265E-04	3.70732461E-04	-1.00000000E+00	-1.00000000E+00	-1.00000000E+00	-1.00000000E+00	-1.00000000E+00	-1.00000000E+00	-1.00000000E+00	b21-403956_00532.dat
533	1.48465443E-02	3.48285828E-02	1.48587301E-04	3.67596689E-04	-1.00000000E+00	-1.00000000E+00	-1.00000000E+00	-1.00000000E+00	-1.00000000E+00	-1.00000000E+00	-1.00000000E+00	b21-403956_00533.dat
534	1.48921701E-02	3.49350159E-02	1.94213126E-04	4.74029723E-04	-1.00000000E+00	-1.00000000E+00	-1.00000000E+00	-1.00000000E+00	-1.00000000E+00	-1.00000000E+00	-1.00000000E+00	b21-403956_00534.dat
535	1.48822930E-02	3.48995388E-02	1.84335992E-04	4.38552619E-04	-1.00000000E+00	-1.00000000E+00	-1.00000000E+00	-1.00000000E+00	-1.00000000E+00	-1.00000000E+00	-1.00000000E+00	b21-403956_00535.dat
536	1.48611209E-02	3.48385407E-02	1.63163940E-04	3.77554504E-04	-1.00000000E+00	-1.00000000E+00	-1.00000000E+00	-1.00000000E+00	-1.00000000E+00	-1.00000000E+00	-1.00000000E+00	b21-403956_00536.dat
537	1.48669497E-02	3.48791457E-02	1.68992709E-04	4.18159541E-04	-1.00000000E+00	-1.00000000E+00	-1.00000000E+00	-1.00000000E+00	-1.00000000E+00	-1.00000000E+00	-1.00000000E+00	b21-403956_00537.dat
538	1.48672165E-02	3.48715384E-02	1.69259520E-04	4.10552207E-04	-1.00000000E+00	-1.00000000E+00	-1.00000000E+00	-1.00000000E+00	-1.00000000E+00	-1.00000000E+00	-1.00000000E+00	b21-403956_00538.dat
539	1.48375424E-02	3.47829972E-02	1.39585394E-04	3.22011083E-04	-1.00000000E+00	-1.00000000E+00	-1.00000000E+00	-1.00000000E+00	-1.00000000E+00	-1.00000000E+00	-1.00000000E+00	b21-403956_00539.dat
540	1.48465203E-02	3.48069151E-02	1.48563285E-04	3.45928923E-04	-1.00000000E+00	-1.00000000E+00	-1.00000000E+00	-1.00000000E+00	-1.00000000E+00	-1.00000000E+00	-1.00000000E+00	b21-403956_00540.dat
541	1.48783330E-02	3.48829888E-02	1.80375993E-04	4.22002679E-04	-1.00000000E+00	-1.00000000E+00	-1.00000000E+00	-1.00000000E+00	-1.00000000E+00	-1.00000000E+00	-1.00000000E+00	b21-403956_00541.dat
542	1.48687314E-02	3.48797855E-02	1.70774395E-04	4.18799290E-04	-1.00000000E+00	-1.00000000E+00	-1.00000000E+00	-1.00000000E+00	-1.00000000E+00	-1.00000000E+00	-1.00000000E+00	b21-403956_00542.dat
543	1.48252896E-02	3.47689149E-02	1.27332612E-04	3.07928756E-04	-1.00000000E+00	-1.00000000E+00	-1.00000000E+00	-1.00000000E+00	-1.00000000E+00	-1.00000000E+00	-1.00000000E+00	b21-403956_00543.dat
544	1.48736999E-02	3.48610174E-02	1.75742967E-04	4.00031238E-04	-1.00000000E+00	-1.00000000E+00	-1.00000000E+00	-1.00000000E+00	-1.00000000E+00	-1.00000000E+00	-1.00000000E+00	b21-403956_00544.dat
545	1.48998232E-02	3.49576666E-02	2.01866198E-04	4.96680440E-04	-1.00000000E+00	-1.00000000E+00	-1.00000000E+00	-1.00000000E+00	-1.00000000E+00	-1.00000000E+00	-1.00000000E+00	b21-403956_00545.dat
546	1.48927638E-02	3.49309721E-02	1.94806813E-04	4.69985906E-04	-1.00000000E+00	-1.00000000E+00	-1.00000000E+00	-1.00000000E+00	-1.00000000E+00	-1.00000000E+00	-1.00000000E+00	b21-403956_00546.dat
547	1.48735325E-02	3.48957616E-02	1.75575493E-04	4.34775390E-04	-1.00000000E+00	-1.00000000E+00	-1.00000000E+00	-1.00000000E+00	-1.00000000E+00	-1.00000000E+00	-1.00000000E+00	b21-403956_00547.dat
548	1.48672240E-02	3.48724890E-02	1.69267017E-04	4.11502840E-04	-1.00000000E+00	-1.00000000E+00	-1.00000000E+00	-1.00000000E+00	-1.00000000E+00	-1.00000000E+00	-1.00000000E+00	b21-403956_00548.dat
549	1.48646834E-02	3.48713909E-02	1.66726446E-04	4.10404784E-04	-1.00000000E+00	-1.00000000E+00	-1.00000000E+00	-1.00000000E+00	-1.00000000E+00	-1.00000000E+00	-1.00000000E+00	b21-403956_00549.dat
550	1.48785994E-02	3.48977292E-02	1.80642429E-04	4.36743015E-04	-1.00000000E+00	-1.00000000E+00	-1.00000000E+00	-1.00000000E+00	-1.00000000E+00	-1.00000000E+00	-1.00000000E+00	b21-403956_00550.dat
551	1.48816297E-02	3.49028623E-02	1.83672769E-04	4.41876137E-04	-1.00000000E+00	-1.00000000E+00	-1.00000000E+00	-1.00000000E+00	-1.00000000E+00	-1.00000000E+00	-1.00000000E+00	b21-403956_00551.dat
552	1.48763887E-02	3.48743662E-02	1.78431697E-04	4.13379997E-04	-1.00000000E+00	-1.00000000E+00	-1.00000000E+00	-1.00000000E+00	-1.00000000E+00	-1.00000000E+00	-1.00000000E+00	b21-403956_00552.dat
553	1.48585883E-02	3.48322944E-02	1.60631287E-04	3.71308277E-04	-1.00000000E+00	-1.00000000E+00	-1.00000000E+00	-1.00000000E+00	-1.00000000E+00	-1.00000000E+00	-1.00000000E+00	b21-403956_00553.dat
554	1.48821863E-02	3.49058771E-02	1.84229334E-04	4.44890948E-04	-1.00000000E+00	-1.00000000E+00	-1.00000000E+00	-1.00000000E+00	-1.00000000E+00	-1.00000000E+00	-1.00000000E+00	b21-403956_00554.dat
555	1.48650503E-02	3.48567770E-02	1.67093310E-04	3.95790872E-04	-1.00000000E+00	-1.00000000E+00	-1.00000000E+00	-1.00000000E+00	-1.00000000E+00	-1.00000000E+00	-1.00000000E+00	b21-403956_00555.dat
556	1.48534944E-02	3.48126522E-02	1.55537436E-04	3.51666088E-04	-1.00000000E+00	-1.00000000E+00	-1.00000000E+00	-1.00000000E+00	-1.00000000E+00	-1.00000000E+00	-1.00000000E+00	b21-403956_00556.dat
557	1.48763509E-02	3.48903471E-02	1.78393873E-04	4.29360922E-04	-1.00000000E+00	-1.00000000E+00	-1.00000000E+00	-1.00000000E+00	-1.00000000E+00	-1.00000000E+00	-1.00000000E+00	b21-403956_00557.dat
558	1.48684499E-02	3.48621711E-02	1.70492903E-04	4.01184933E-04	-1.00000000E+00	-1.00000000E+00	-1.00000000E+00	-1.00000000E+00	-1.00000000E+00	-1.00000000E+00	-1.00000000E+00	b21-403956_00558.dat
559	1.48562906E-02	3.48408306E-02	1.58333588E-04	3.79844429E-04	-1.00000000E+00	-1.00000000E+00	-1.00000000E+00	-1.00000000E+00	-1.00000000E+00	-1.00000000E+00	-1.00000000E+00	b21-403956_00559.dat
560	1.48712099E-02	3.48680528E-02	1.73252944E-04	4.07066617E-04	-1.00000000E+00	-1.00000000E+00	-1.00000000E+00	-1.00000000E+00	-1.00000000E+00	-1.00000000E+00	-1.00000000E+00	b21-403956_00560.dat
561	1.48739638E-02	3.48744669E-02	1.76006806E-04	4.13480720E-04	-1.00000000E+00	-1.00000000E+00	-1.00000000E+00	-1.00000000E+00	-1.00000000E+00	-1.00000000E+00	-1.00000000E+00	b21-403956_00561.dat
562	1.48764273E-02	3.48933379E-02	1.78470361E-04	4.32351700E-04	-1.00000000E+00	-1.00000000E+00	-1.00000000E+00	-1.00000000E+00	-1.00000000E+00	-1.00000000E+00	-1.00000000E+00	b21-403956_00562.dat
563	1.48818242E-02	3.49001665E-02	1.83867201E-04	4.39180361E-04	-1.00000000E+00	-1.00000000E+00	-1.00000000E+00	-1.00000000E+00	-1.00000000E+00	-1.00000000E+00	-1.00000000E+00	b21-403956_00563.dat
564	1.48439341E-02	3.47966754E-02	1.45977125E-04	3.35689241E-04	-1.00000000E+00	-1.00000000E+00	-1.00000000E+00	-1.00000000E+00	-1.00000000E+00	-1.00000000E+00	-1.00000000E+00	b21-403956_00564.dat
565	1.48809073E-02	3.49012103E-02	1.82950329E-04	4.40224092E-04	-1.00000000E+00	-1.00000000E+00	-1.00000000E+00	-1.00000000E+00	-1.00000000E+00	-1.00000000E+00	-1.00000000E+00	b21-403956_00565.dat
566	1.48746754E-02	3.48892528E-02	1.76718405E-04	4.28266592E-04	-1.00000000E+00	-1.00000000E+00	-1.00000000E+00	-1.00000000E+00	-1.00000000E+00	-1.00000000E+00	-1.00000000E+00	b21-403956_00566.dat
567	1.48853922E-02	3.49057594E-02	1.87435202E-04	4.44773261E-04	-1.00000000E+00	-1.00000000E+00	-1.00000000E+00	-1.00000000E+00	-1.00000000E+00	-1.00000000E+00	-1.00000000E+00	b21-403956_00567.dat
568	1.48579650E-02	3.48364889E-02	1.60008031E-04	3.75502699E-04	-1.00000000E+00	-1.00000000E+00	-1.00000000E+00	-1.00000000E+00	-1.00000000E+00	-1.00000000E+00	-1.00000000E+00	b21-403956_00568.dat
569	1.48927646E-02	3.49280202E-02	1.94807596E-04	4.67034048E-04	-1.00000000E+00	-1.00000000E+00	-1.00000000E+00	-1.00000000E+00	-1.00000000E+00	-1.00000000E+00	-1.00000000E+00	b21-403956_00569.dat
570	1.48840813E-02	3.49156937E-02	1.86124343E-04	4.54707510E-04	-1.00000000E+00	-1.00000000E+00	-1.00000000E+00	-1.00000000E+00	-1.00000000E+00	-1.00000000E+00	-1.00000000E+00	b21-403956_00570.dat
571	1.48687542E-02	3.48548755E-02	1.70797239E-04	3.93889367E-04	-1.00000000E+00	-1.00000000E+00	-1.00000000E+00	-1.00000000E+00	-1.00000000E+00	-1.00000000E+00	-1.00000000E+00	b21-403956_00571.dat
572	1.48585466E-02	3.48325646E-02	1.60589601E-04	3.71578420E-04	-1.00000000E+00	-1.00000000E+00	-1.00000000E+00	-1.00000000E+00	-1.00000000E+00	-1.00000000E+00	-1.00000000E+00	b21-403956_00572.dat
573	1.48720384E-02	3.48678320E-02	1.74081440E-04	4.06845828E-04	-1.00000000E+00	-1.00000000E+00	-1.00000000E+00	-1.00000000E+00	-1.00000000E+00	-1.00000000E+00	-1.00000000E+00	b21-403956_00573.dat
574	1.48690883E-02	3.48670695E-02	1.71131321E-04	4.06083348E-04	-1.00000000E+00	-1.00000000E+00	-1.00000000E+00	-1.00000000E+00	-1.00000000E+00	-1.00000000E+00	-1.00000000E+00	b21-403956_00574.dat
575	1.48813718E-02	3.48946162E-02	1.83414840E-04	4.33630034E-04	-1.00000000E+00	-1.00000000E+00	-1.00000000E+00	-1.00000000E+00	-1.00000000E+00	-1.00000000E+00	-1.00000000E+00	b21-403956_00575.dat
576	1.48857006E-02	3.49168879E-02	1.87743641E-04	4.55901780E-04	-1.00000000E+00	-1.00000000E+00	-1.00000000E+00	-1.00000000E+00	-1.00000000E+00	-1.00000000E+00	-1.00000000E+00	b21-403956_00576.dat
577	1.48867408E-02	3.49086018E-02	1.88783812E-04	4.47615617E-04	-1.00000000E+00	-1.00000000E+00	-1.00000000E+00	-1.00000000E+00	-1.00000000E+00	-1.00000000E+00	-1.00000000E+00	b21-403956_00577.dat
578	1.48736631E-02	3.48878891E-02	1.75706124E-04	4.26902924E-04	-1.00000000E+00	-1.00000000E+00	-1.00000000E+00	-1.00000000E+00	-1.00000000E+00	-1.00000000E+00	-1.00000000E+00	b21-403956_00578.dat
579	1.48798304E-02	3.48985381E-02	1.81873415E-04	4.37551911E-04	-1.00000000E+00	-1.00000000E+00	-1.00000000E+00	-1.00000000E+00	-1.00000000E+00	-1.00000000E+00	-1.00000000E+00	b21-403956_00579.dat
580	1.49027467E-02	3.49486029E-02	2.04789674E-04	4.87616725E-04	-1.00000000E+00	-1.00000000E+00	-1.00000000E+00	-1.00000000E+00	-1.00000000E+00	-1.00000000E+00	-1.00000000E+00	b21-403956_00580.dat
581	1.48792466E-02	3.48983214E-02	1.81289634E-04	4.37335197E-04	-1.00000000E+00	-1.00000000E+00	-1.00000000E+00	-1.00000000E+00	-1.00000000E+00	-1.00000000E+00	-1.00000000E+00	b21-403956_00581.dat
582	1.48777525E-02	3.48870589E-02	1.79795528E-04	4.26072787E-04	-1.00000000E+00	-1.00000000E+00	-1.00000000E+00	-1.00000000E+00	-1.00000000E+00	-1.00000000E+00	-1.00000000E+00	b21-403956_00582.dat
583	1.48954149E-02	3.49295423E-02	1.97457870E-04	4.68556114E-04	-1.00000000E+00	-1.00000000E+00	-1.00000000E+00	-1.00000000E+00	-1.00000000E+00	-1.00000000E+00	-1.00000000E+00	b21-403956_00583.dat
584	1.48770130E-02	3.48818779E-02	1.79056018E-04	4.20891712E-04	-1.00000000E+00	-1.00000000E+00	-1.00000000E+00	-1.00000000E+00	-1.00000000E+00	-1.00000000E+00	-1.00000000E+00	b21-403956_00584.dat
585	1.49048045E-02	3.49508946E-02	2.06847544E-04	4.89908482E-04	-1.00000000E+00	-1.00000000E+00	-1.00000000E+00	-1.00000000E+00	-1.00000000E+00	-1.00000000E+00	-1.00000000E+00	b21-403956_00585.dat
586	1.48745775E-02	3.48903558E-02	1.76620481E-04	4.29369649E-04	-1.00000000E+00	-1.00000000E+00	-1.00000000E+00	-1.00000000E+00	-1.00000000E+00	-1.00000000E+00	-1.00000000E+00	b21-403956_00586.dat
587	1.48503295E-02	3.48189888E-02	1.52372553E-04	3.58002653E-04	-1.00000000E+00	-1.00000000E+00	-1.00000000E+00	-1.00000000E+00	-1.00000000E+00	-1.00000000E+00	-1.00000000E+00	b21-403956_00587.dat
588	1.48271771E-02	3.47597634E-02	1.29220108E-04	2.98777208E-04	-1.00000000E+00	-1.00000000E+00	-1.00000000E+00	-1.00000000E+00	-1.00000000E+00	-1.00000000E+00	-1.00000000E+00	b21-403956_00588.dat
589	1.49160561E-02	3.50008514E-02	2.18099122E-04	5.39865200E-04	-1.00000000E+00	-1.00000000E+00	-1.00000000E+00	-1.00000000E+00	-1.00000000E+00	-1.00000000E+00	-1.00000000E+00	b21-403956_00589.dat
590	1.48897426E-02	3.49088943E-02	1.91785656E-04	4.47908117E-04	-1.00000000E+00	-1.00000000E+00	-1.00000000E+00	-1.00000000E+00	-1.00000000E+00	-1.00000000E+00	-1.00000000E+00	b21-403956_00590.dat
591	1.48758357E-02	3.48963572E-02	1.77878699E-04	4.35371059E-04	-1.00000000E+00	-1.00000000E+00	-1.00000000E+00	-1.00000000E+00	-1.00000000E+00	-1.00000000E+00	-1.00000000E+00	b21-403956_00591.dat
592	1.48797785E-02	3.48991822E-02	1.81821569E-04	4.38195992E-04	-1.00000000E+00	-1.00000000E+00	-1.00000000E+00	-1.00000000E+00	-1.00000000E+00	-1.00000000E+00	-1.00000000E+00	b21-403956_00592.dat
593	1.48688141E-02	3.48705764E-02	1.70857108E-04	4.09590257E-04	-1.00000000E+00	-1.00000000E+00	-1.00000000E+00	-1.00000000E+00	-1.00000000E+00	-1.00000000E+00	-1.00000000E+00	b21-403956_00593.dat
594	1.48394104E-02	3.47724139E-02	1.41453399E-04	3.11427721E-04	-1.00000000E+00	-1.00000000E+00	-1.00000000E+00	-1.00000000E+00	-1.00000000E+00	-1.00000000E+00	-1.00000000E+00	b21-403956_00594.dat
595	1.48707937E-02	3.48647606E-02	1.72836690E-04	4.03774443E-04	-1.00000000E+00	-1.00000000E+00	-1.00000000E+00	-1.00000000E+00	-1.00000000E+00	-1.00000000E+00	-1.00000000E+00	b21-403956_00595.dat
596	1.48784216E-02	3.49127599E-02	1.80464610E-04	4.51773774E-04	-1.00000000E+00	-1.00000000E+00	-1.00000000E+00	-1.00000000E+00	-1.00000000E+00	-1.00000000E+00	-1.00000000E+00	b21-403956_00596.dat
597	1.48743215E-02	3.48802483E-02	1.76364520E-04	4.19262096E-04	-1.00000000E+00	-1.00000000E+00	-1.00000000E+00	-1.00000000E+00	-1.00000000E+00	-1.00000000E+00	-1.00000000E+00	b21-403956_00597.dat
598	1.49095305E-02	3.49981685E-02	2.11573552E-04	5.37182289E-04	-1.00000000E+00	-1.00000000E+00	-1.00000000E+00	-1.00000000E+00	-1.00000000E+00	-1.00000000E+00	-1.00000000E+00	b21-403956_00598.dat
599	1.48414179E-02	3.47925811E-02	1.43460903E-04	3.31594905E-04	-1.00000000E+00	-1.00000000E+00	-1.00000000E+00	-1.00000000E+00	-1.00000000E+00	-1.00000000E+00	-1.00000000E+00	b21-403956_00599.dat
600	1.48596687E-02	3.48426803E-02	1.61711750E-04	3.81694183E-04	-1.00000000E+00	-1.00000000E+00	-1.00000000E+00	-1.00000000E+00	-1.00000000E+00	-1.00000000E+00	-1.00000000E+00	b21-403956_00600.dat
601	1.48862379E-02	3.49305444E-02	1.88280944E-04	4.69558240E-04	-1.00000000E+00	-1.00000000E+00	-1.00000000E+00	-1.00000000E+00	-1.00000000E+00	-1.00000000E+00	-1.00000000E+00	b21-403956_00601.dat
602	1.48549111E-02	3.48380996E-02	1.56954100E-04	3.77113418E-04	-1.00000000E+00	-1.00000000E+00	-1.00000000E+00	-1.00000000E+00	-1.00000000E+00	-1.00000000E+00	-1.00000000E+00	b21-403956_00602.dat
603	1.48899210E-02	3.49243369E-02	1.91964014E-04	4.63350762E-04	-1.00000000E+00	-1.00000000E+00	-1.00000000E+00	-1.00000000E+00	-1.00000000E+00	-1.00000000E+00	-1.00000000E+00	b21-403956_00603.dat
604	1.48603887E-02	3.48454633E-02	1.62431731E-04	3.84477109E-04	-1.00000000E+00	-1.00000000E+00	-1.00000000E+00	-1.00000000E+00	-1.00000000E+00	-1.00000000E+00	-1.00000000E+00	b21-403956_00604.dat
605	1.48923751E-02	3.49150855E-02	1.94418111E-04	4.54099358E-04	-1.00000000E+00	-1.00000000E+00	-1.00000000E+00	-1.00000000E+00	-1.00000000E+00	-1.00000000E+00	-1.00000000E+00	b21-403956_00605.dat
606	1.48906585E-02	3.49152901E-02	1.92701510E-04	4.54303940E-04	-1.00000000E+00	-1.00000000E+00	-1.00000000E+00	-1.00000000E+00	-1.00000000E+00	-1.00000000E+00	-1.00000000E+00	b21-403956_00606.dat
607	1.48441159E-02	3.47974559E-02	1.46158884E-04	3.36469786E-04	-1.00000000E+00	-1.00000000E+00	-1.00000000E+00	-1.00000000E+00	-1.00000000E+00	-1.00000000E+00	-1.00000000E+00	b21-403956_00607.dat
608	1.48670502E-02	3.48728580E-02	1.69093239E-04	4.11871855E-04	-1.00000000E+00	-1.00000000E+00	-1.00000000E+00	-1.00000000E+00	-1.00000000E+00	-1.00000000E+00	-1.00000000E+00	b21-403956_00608.dat
609	1.48769481E-02	3.48886196E-02	1.78991073E-04	4.27633407E-04	-1.00000000E+00	-1.00000000E+00	-1.00000000E+00	-1.00000000E+00	-1.00000000E+00	-1.00000000E+00	-1.00000000E+00	b21-403956_00609.dat
610	1.48738443E-02	3.48829394E-02	1.75887282E-04	4.21953213E-04	-1.00000000E+00	-1.00000000E+00	-1.00000000E+00	-1.00000000E+00	-1.00000000E+00	-1.00000000E+00	-1.00000000E+00	b21-403956_00610.dat
611	1.48903620E-02	3.49114998E-02	1.92405026E-04	4.50513656E-04	-1.00000000E+00	-1.00000000E+00	-1.00000000E+00	-1.00000000E+00	-1.00000000E+00	-1.00000000E+00	-1.00000000E+00	b21-403956_00611.dat
612	1.48841091E-02	3.49078918E-02	1.86152142E-04	4.46905635E-04	-1.00000000E+00	-1.00000000E+00	-1.00000000E+00	-1.00000000E+00	-1.00000000E+00	-1.00000000E+00	-1.00000000E+00	b21-403956_00612.dat
613	1.48922693E-02	3.49188683E-02	1.94312282E-04	4.57882171E-04	-1.00000000E+00	-1.00000000E+00	-1.00000000E+00	-1.00000000E+00	-1.00000000E+00	-1.00000000E+00	-1.00000000E+00	b21-403956_00613.dat
614	1.49121962E-02	3.49979160E-02	2.14239254E-04	5.36929848E-04	-1.00000000E+00	-1.00000000E+00	-1.00000000E+00	-1.00000000E+00	-1.00000000E+00	-1.00000000E+00	-1.00000000E+00	b21-403956_00614.dat
615	1.48839716E-02	3.48806401E-02	1.86014626E-04	4.19653894E-04	-1.00000000E+00	-1.00000000E+00	-1.00000000E+00	-1.00000000E+00	-1.00000000E+00	-1.00000000E+00	-1.00000000E+00	b21-403956_00615.dat
616	1.48471543E-02	3.48078106E-02	1.49197314E-04	3.46824486E-04	-1.00000000E+00	-1.00000000E+00	-1.00000000E+00	-1.00000000E+00	-1.00000000E+00	-1.00000000E+00	-1.00000000E+00	b21-403956_00616.dat
617	1.48706484E-02	3.48624696E-02	1.72691419E-04	4.01483407E-04	-1.00000000E+00	-1.00000000E+00	-1.00000000E+00	-1.00000000E+00	-1.00000000E+00	-1.00000000E+00	-1.00000000E+00	b21-403956_00617.dat
618	1.48919185E-02	3.49399952E-02	1.93961508E-04	4.79009059E-04	-1.00000000E+00	-1.00000000E+00	-1.00000000E+00	-1.00000000E+00	-1.00000000E+00	-1.00000000E+00	-1.00000000E+00	b21-403956_00618.dat
619	1.48892376E-02	3.49326026E-02	1.91280580E-04	4.71616459E-04	-1.00000000E+00	-1.00000000E+00	-1.00000000E+00	-1.00000000E+00	-1.00000000E+00	-1.00000000E+00	-1.00000000E+00	b21-403956_00619.dat
