# Supplementary material for: The dynamic nature of netrin-1 and the structural basis for glycosaminoglycan fragment-induced filament formation
Source: Nat Commun. 2023 Mar 3;14:1226. doi: 10.1038/s41467-023-36692-w (PMC9984387; doi:10.1038/s41467-023-36692-w)
Supplement: Supplementary file 3 — Supplementary Data 1 [file 41467_2023_36692_MOESM3_ESM.zip › data_SEC-SAXS/sm22113-7_sample11/datrg_table_sample11_dimer0.tsv]

first	last	n_min	n_max	q_min (nm⁻¹)	q_max (nm⁻¹)	q_min*Rg	q_max*Rg	Rg (nm)	uRg (nm)	I0	uI0	fidelity	file
1	51	0	50	3.378068e-02	1.228145e-01	2.061067e-01	7.493306e-01	6.101320e+00	1.989780e-01	1.637110e+00	1.434670e-02	8.589850e-01	sample11_dimer0.dat
1	52	0	51	3.378068e-02	1.245952e-01	2.075542e-01	7.655340e-01	6.144170e+00	1.854590e-01	1.639450e+00	1.383450e-02	8.730670e-01	sample11_dimer0.dat
1	53	0	52	3.378068e-02	1.263759e-01	2.070509e-01	7.745918e-01	6.129270e+00	1.736480e-01	1.638610e+00	1.325950e-02	8.925270e-01	sample11_dimer0.dat
1	54	0	53	3.378068e-02	1.281565e-01	2.072083e-01	7.861032e-01	6.133930e+00	1.627910e-01	1.638880e+00	1.274780e-02	9.103860e-01	sample11_dimer0.dat
1	55	0	54	3.378068e-02	1.299372e-01	2.059145e-01	7.920492e-01	6.095630e+00	1.536760e-01	1.636640e+00	1.226490e-02	9.195600e-01	sample11_dimer0.dat
1	56	0	55	3.378068e-02	1.317179e-01	2.037461e-01	7.944486e-01	6.031440e+00	1.479510e-01	1.632830e+00	1.194940e-02	9.128700e-01	sample11_dimer0.dat
1	57	0	56	3.378068e-02	1.334986e-01	2.024270e-01	7.999755e-01	5.992390e+00	1.407080e-01	1.630480e+00	1.155440e-02	9.192860e-01	sample11_dimer0.dat
1	58	0	57	3.378068e-02	1.352792e-01	2.000647e-01	8.011859e-01	5.922460e+00	1.364800e-01	1.626240e+00	1.132630e-02	9.027690e-01	sample11_dimer0.dat
1	59	0	58	3.378068e-02	1.370599e-01	2.013974e-01	8.171390e-01	5.961910e+00	1.289970e-01	1.628680e+00	1.103840e-02	9.063310e-01	sample11_dimer0.dat
1	60	0	59	3.378068e-02	1.388406e-01	2.009504e-01	8.259183e-01	5.948680e+00	1.220740e-01	1.627840e+00	1.065880e-02	9.202900e-01	sample11_dimer0.dat
1	61	0	60	3.378068e-02	1.406213e-01	2.027547e-01	8.440216e-01	6.002090e+00	1.162790e-01	1.631310e+00	1.050000e-02	9.083000e-01	sample11_dimer0.dat
1	62	0	61	3.378068e-02	1.424020e-01	2.015659e-01	8.496983e-01	5.966900e+00	1.114640e-01	1.628970e+00	1.021750e-02	9.104020e-01	sample11_dimer0.dat
1	63	0	62	3.378068e-02	1.441826e-01	2.015794e-01	8.603810e-01	5.967300e+00	1.052060e-01	1.629000e+00	9.869590e-03	9.248900e-01	sample11_dimer0.dat
1	64	0	63	3.378068e-02	1.459633e-01	2.003934e-01	8.658821e-01	5.932190e+00	1.010100e-01	1.626580e+00	9.621290e-03	9.243330e-01	sample11_dimer0.dat
1	65	0	64	3.378068e-02	1.477440e-01	1.990199e-01	8.704381e-01	5.891530e+00	9.774810e-02	1.623740e+00	9.433550e-03	9.163210e-01	sample11_dimer0.dat
1	66	0	65	3.378068e-02	1.495247e-01	1.966160e-01	8.702888e-01	5.820370e+00	9.763710e-02	1.618740e+00	9.495600e-03	8.470850e-01	sample11_dimer0.dat
1	67	0	66	3.378068e-02	1.513053e-01	1.949885e-01	8.733632e-01	5.772190e+00	9.538890e-02	1.615330e+00	9.380230e-03	8.124660e-01	sample11_dimer0.dat
1	68	0	67	3.378068e-02	1.530860e-01	1.955141e-01	8.860236e-01	5.787750e+00	9.049980e-02	1.616450e+00	9.122060e-03	8.293260e-01	sample11_dimer0.dat
1	69	0	68	3.378068e-02	1.548667e-01	1.961988e-01	8.994688e-01	5.808020e+00	8.596180e-02	1.617940e+00	8.892100e-03	8.397030e-01	sample11_dimer0.dat
1	70	0	69	3.378068e-02	1.566474e-01	1.953618e-01	9.059293e-01	5.783240e+00	8.261730e-02	1.616080e+00	8.681160e-03	8.419910e-01	sample11_dimer0.dat
1	71	0	70	3.378068e-02	1.584281e-01	1.954337e-01	9.165649e-01	5.785370e+00	7.860800e-02	1.616240e+00	8.433610e-03	8.622710e-01	sample11_dimer0.dat
1	72	0	71	3.378068e-02	1.602087e-01	1.952445e-01	9.259696e-01	5.779770e+00	7.487400e-02	1.615810e+00	8.191550e-03	8.797600e-01	sample11_dimer0.dat
1	73	0	72	3.378068e-02	1.619894e-01	1.952983e-01	9.365190e-01	5.781360e+00	7.139520e-02	1.615930e+00	7.968100e-03	8.963480e-01	sample11_dimer0.dat
1	74	0	73	3.378068e-02	1.637701e-01	1.948966e-01	9.448666e-01	5.769470e+00	6.820070e-02	1.614980e+00	7.753120e-03	9.069570e-01	sample11_dimer0.dat
1	75	0	74	3.378068e-02	1.655507e-01	1.947206e-01	9.542776e-01	5.764260e+00	6.506630e-02	1.614550e+00	7.540290e-03	9.197480e-01	sample11_dimer0.dat
1	76	0	75	3.378068e-02	1.673314e-01	1.956212e-01	9.690029e-01	5.790920e+00	6.277480e-02	1.616780e+00	7.461910e-03	9.068570e-01	sample11_dimer0.dat
1	77	0	76	3.378068e-02	1.691121e-01	1.965400e-01	9.839145e-01	5.818120e+00	6.056030e-02	1.619110e+00	7.389590e-03	8.896720e-01	sample11_dimer0.dat
1	78	0	77	3.378068e-02	1.708928e-01	1.960289e-01	9.916891e-01	5.802990e+00	5.829070e-02	1.617790e+00	7.228910e-03	8.938750e-01	sample11_dimer0.dat
1	79	0	78	3.378068e-02	1.726735e-01	1.956175e-01	9.999192e-01	5.790810e+00	5.600270e-02	1.616710e+00	7.063020e-03	9.011660e-01	sample11_dimer0.dat
1	80	0	79	3.378068e-02	1.744541e-01	1.952807e-01	1.008491e+00	5.780840e+00	5.366960e-02	1.615810e+00	6.891380e-03	9.101100e-01	sample11_dimer0.dat
1	81	0	80	3.378068e-02	1.762348e-01	1.950888e-01	1.017784e+00	5.775160e+00	5.135640e-02	1.615290e+00	6.718130e-03	9.212930e-01	sample11_dimer0.dat
1	82	0	81	3.378068e-02	1.780155e-01	1.944510e-01	1.024707e+00	5.756280e+00	4.971310e-02	1.613540e+00	6.608280e-03	9.146300e-01	sample11_dimer0.dat
1	83	0	82	3.378068e-02	1.797962e-01	1.948297e-01	1.036973e+00	5.767490e+00	4.768390e-02	1.614600e+00	6.478280e-03	9.193980e-01	sample11_dimer0.dat
1	84	0	83	3.378068e-02	1.815768e-01	1.935572e-01	1.040403e+00	5.729820e+00	4.825320e-02	1.610990e+00	6.625660e-03	8.128990e-01	sample11_dimer0.dat
1	85	0	84	3.378068e-02	1.833575e-01	1.923479e-01	1.044041e+00	5.694020e+00	4.856160e-02	1.607540e+00	6.740940e-03	6.646580e-01	sample11_dimer0.dat
1	86	0	85	3.378068e-02	1.851382e-01	1.921847e-01	1.053286e+00	5.689190e+00	4.666570e-02	1.607070e+00	6.589380e-03	6.889990e-01	sample11_dimer0.dat
1	87	0	86	3.378068e-02	1.869189e-01	1.922935e-01	1.064019e+00	5.692410e+00	4.480710e-02	1.607390e+00	6.445250e-03	7.143050e-01	sample11_dimer0.dat
1	88	0	87	3.378068e-02	1.886995e-01	1.921610e-01	1.073416e+00	5.688490e+00	4.307840e-02	1.606990e+00	6.302810e-03	7.374710e-01	sample11_dimer0.dat
1	89	0	88	3.378068e-02	1.904802e-01	1.919918e-01	1.082591e+00	5.683480e+00	4.148310e-02	1.606480e+00	6.169370e-03	7.574600e-01	sample11_dimer0.dat
1	90	0	89	3.378068e-02	1.922609e-01	1.911851e-01	1.088120e+00	5.659600e+00	4.118800e-02	1.603990e+00	6.197600e-03	6.605160e-01	sample11_dimer0.dat
1	91	0	90	3.378068e-02	1.940416e-01	1.905652e-01	1.094637e+00	5.641250e+00	4.042970e-02	1.602060e+00	6.161750e-03	6.051000e-01	sample11_dimer0.dat
1	92	0	91	3.378068e-02	1.958223e-01	1.900075e-01	1.101449e+00	5.624740e+00	3.964130e-02	1.600300e+00	6.117590e-03	5.578360e-01	sample11_dimer0.dat
1	93	0	92	3.378068e-02	1.976029e-01	1.897339e-01	1.109865e+00	5.616640e+00	3.837340e-02	1.599430e+00	6.009400e-03	5.679470e-01	sample11_dimer0.dat
1	94	0	93	3.378068e-02	1.993836e-01	1.895626e-01	1.118855e+00	5.611570e+00	3.707700e-02	1.598870e+00	5.894300e-03	5.889120e-01	sample11_dimer0.dat
1	95	0	94	3.378068e-02	2.011643e-01	1.888225e-01	1.124440e+00	5.589660e+00	3.699480e-02	1.596450e+00	5.944670e-03	4.552870e-01	sample11_dimer0.dat
1	96	0	95	3.378068e-02	2.029450e-01	1.887732e-01	1.134097e+00	5.588200e+00	3.572160e-02	1.596280e+00	5.828380e-03	4.836520e-01	sample11_dimer0.dat
1	97	0	96	3.378068e-02	2.047256e-01	1.881793e-01	1.140449e+00	5.570620e+00	3.532830e-02	1.594280e+00	5.830010e-03	3.961630e-01	sample11_dimer0.dat
1	98	0	97	3.378068e-02	2.065063e-01	1.877169e-01	1.147541e+00	5.556930e+00	3.467860e-02	1.592710e+00	5.791020e-03	3.512830e-01	sample11_dimer0.dat
1	99	0	98	3.378068e-02	2.082870e-01	1.871851e-01	1.154158e+00	5.541190e+00	3.416700e-02	1.590880e+00	5.773460e-03	2.866590e-01	sample11_dimer0.dat
1	100	0	99	3.378068e-02	2.100677e-01	1.871145e-01	1.163586e+00	5.539100e+00	3.307280e-02	1.590630e+00	5.668150e-03	3.095350e-01	sample11_dimer0.dat
1	101	0	100	3.378068e-02	2.118483e-01	1.868511e-01	1.171797e+00	5.531300e+00	3.218360e-02	1.589700e+00	5.587610e-03	3.088890e-01	sample11_dimer0.dat
1	102	0	101	3.378068e-02	2.136290e-01	1.862954e-01	1.178132e+00	5.514850e+00	3.194420e-02	1.587720e+00	5.605620e-03	2.222940e-01	sample11_dimer0.dat
1	103	0	102	3.378068e-02	2.154097e-01	1.855897e-01	1.183452e+00	5.493960e+00	3.220830e-02	1.585170e+00	5.704640e-03	1.054600e-01	sample11_dimer0.dat
1	104	0	103	3.378068e-02	2.171904e-01	1.853444e-01	1.191658e+00	5.486700e+00	3.136680e-02	1.584280e+00	5.625530e-03	1.051220e-01	sample11_dimer0.dat
1	105	0	104	3.378068e-02	2.189711e-01	1.850755e-01	1.199686e+00	5.478740e+00	3.059650e-02	1.583290e+00	5.554830e-03	1.013460e-01	sample11_dimer0.dat
1	106	0	105	3.378068e-02	2.207517e-01	1.848310e-01	1.207843e+00	5.471500e+00	2.985290e-02	1.582370e+00	5.484690e-03	9.916870e-02	sample11_dimer0.dat
1	107	0	106	3.378068e-02	2.225324e-01	1.846482e-01	1.216382e+00	5.466090e+00	2.904050e-02	1.581680e+00	5.403130e-03	1.029630e-01	sample11_dimer0.dat
1	108	0	107	3.378068e-02	2.243131e-01	1.842351e-01	1.223372e+00	5.453860e+00	2.867830e-02	1.580100e+00	5.392190e-03	7.388360e-02	sample11_dimer0.dat
1	109	0	108	3.378068e-02	2.260938e-01	1.838172e-01	1.230287e+00	5.441490e+00	2.836080e-02	1.578490e+00	5.387390e-03	4.969050e-02	sample11_dimer0.dat
1	110	0	109	3.378068e-02	2.278744e-01	1.830696e-01	1.234934e+00	5.419360e+00	2.905530e-02	1.575580e+00	5.564450e-03	8.028720e-03	sample11_dimer0.dat
1	111	0	110	3.378068e-02	2.296551e-01	1.828866e-01	1.243339e+00	5.413940e+00	2.834100e-02	1.574860e+00	5.490330e-03	8.253950e-03	sample11_dimer0.dat
1	112	0	111	3.378068e-02	2.314358e-01	1.826369e-01	1.251269e+00	5.406550e+00	2.772400e-02	1.573870e+00	5.431390e-03	7.406030e-03	sample11_dimer0.dat
1	113	0	112	3.378068e-02	2.332165e-01	1.823971e-01	1.259241e+00	5.399450e+00	2.712500e-02	1.572910e+00	5.373350e-03	6.677870e-03	sample11_dimer0.dat
1	114	0	113	3.378068e-02	2.349972e-01	1.819164e-01	1.265511e+00	5.385220e+00	2.708450e-02	1.570960e+00	5.414470e-03	2.334640e-03	sample11_dimer0.dat
1	115	0	114	3.378068e-02	2.367778e-01	1.815944e-01	1.272844e+00	5.375690e+00	2.666050e-02	1.569640e+00	5.384940e-03	1.541010e-03	sample11_dimer0.dat
1	116	0	115	3.378068e-02	2.385585e-01	1.815161e-01	1.281863e+00	5.373370e+00	2.595680e-02	1.569320e+00	5.304830e-03	1.811030e-03	sample11_dimer0.dat
1	117	0	116	3.378068e-02	2.403392e-01	1.811918e-01	1.289124e+00	5.363770e+00	2.562690e-02	1.567970e+00	5.287950e-03	1.069090e-03	sample11_dimer0.dat
1	118	0	117	3.378068e-02	2.421198e-01	1.810553e-01	1.297697e+00	5.359730e+00	2.500350e-02	1.567390e+00	5.217630e-03	1.147470e-03	sample11_dimer0.dat
1	119	0	118	3.378068e-02	2.439005e-01	1.806803e-01	1.304534e+00	5.348630e+00	2.482000e-02	1.565790e+00	5.227500e-03	4.750330e-04	sample11_dimer0.dat
1	120	0	119	3.378068e-02	2.456812e-01	1.804777e-01	1.312584e+00	5.342630e+00	2.432320e-02	1.564920e+00	5.176020e-03	4.153340e-04	sample11_dimer0.dat
1	121	0	120	3.378068e-02	2.474619e-01	1.804182e-01	1.321662e+00	5.340870e+00	2.369720e-02	1.564660e+00	5.101200e-03	5.003380e-04	sample11_dimer0.dat
1	122	0	121	3.378068e-02	2.492426e-01	1.799865e-01	1.327987e+00	5.328090e+00	2.375530e-02	1.562770e+00	5.156720e-03	1.040800e-04	sample11_dimer0.dat
1	123	0	122	3.378068e-02	2.510232e-01	1.798247e-01	1.336272e+00	5.323300e+00	2.326330e-02	1.562050e+00	5.101310e-03	9.930380e-05	sample11_dimer0.dat
1	124	0	123	3.378068e-02	2.528039e-01	1.795386e-01	1.343610e+00	5.314830e+00	2.298790e-02	1.560770e+00	5.087750e-03	5.009610e-05	sample11_dimer0.dat
1	125	0	124	3.378068e-02	2.545846e-01	1.790406e-01	1.349321e+00	5.300090e+00	2.329950e-02	1.558530e+00	5.196280e-03	3.115290e-06	sample11_dimer0.dat
1	126	0	125	3.378068e-02	2.563653e-01	1.788319e-01	1.357175e+00	5.293910e+00	2.288400e-02	1.557580e+00	5.153940e-03	2.260610e-06	sample11_dimer0.dat
1	127	0	126	3.378068e-02	2.581459e-01	1.785424e-01	1.364389e+00	5.285340e+00	2.263020e-02	1.556260e+00	5.143630e-03	8.940610e-07	sample11_dimer0.dat
1	128	0	127	3.378068e-02	2.599266e-01	1.782451e-01	1.371513e+00	5.276540e+00	2.242950e-02	1.554890e+00	5.142440e-03	2.923340e-07	sample11_dimer0.dat
1	129	0	128	3.378068e-02	2.617073e-01	1.778526e-01	1.377868e+00	5.264920e+00	2.245060e-02	1.553060e+00	5.189770e-03	3.054480e-08	sample11_dimer0.dat
1	130	0	129	3.378068e-02	2.634880e-01	1.775519e-01	1.384898e+00	5.256020e+00	2.226140e-02	1.551650e+00	5.190730e-03	7.924800e-09	sample11_dimer0.dat
1	131	0	130	3.378068e-02	2.652686e-01	1.771665e-01	1.391231e+00	5.244610e+00	2.231040e-02	1.549830e+00	5.242620e-03	5.579270e-10	sample11_dimer0.dat
1	132	0	131	3.378068e-02	2.670493e-01	1.768138e-01	1.397782e+00	5.234170e+00	2.224820e-02	1.548160e+00	5.271190e-03	5.625730e-11	sample11_dimer0.dat
1	133	0	132	3.378068e-02	2.688300e-01	1.765358e-01	1.404889e+00	5.225940e+00	2.203700e-02	1.546830e+00	5.265610e-03	1.325570e-11	sample11_dimer0.dat
