# Supplementary material for: The dynamic nature of netrin-1 and the structural basis for glycosaminoglycan fragment-induced filament formation
Source: Nat Commun. 2023 Mar 3;14:1226. doi: 10.1038/s41467-023-36692-w (PMC9984387; doi:10.1038/s41467-023-36692-w)
Supplement: Supplementary file 3 — Supplementary Data 1 [file 41467_2023_36692_MOESM3_ESM.zip › data_SEC-SAXS/sm22113-7_sample11/datrg_table_sample11_monomer3.tsv]

first	last	n_min	n_max	q_min (nm⁻¹)	q_max (nm⁻¹)	q_min*Rg	q_max*Rg	Rg (nm)	uRg (nm)	I0	uI0	fidelity	file
3	47	2	46	3.734203e-02	1.156918e-01	1.924601e-01	5.962733e-01	5.153980e+00	6.084430e-01	7.393330e-01	1.520110e-02	5.657480e-02	sample11_monomer3.dat
3	48	2	47	3.734203e-02	1.174725e-01	1.945990e-01	6.121796e-01	5.211260e+00	5.594070e-01	7.404330e-01	1.453830e-02	6.800270e-02	sample11_monomer3.dat
3	49	2	48	3.734203e-02	1.192532e-01	2.086759e-01	6.664141e-01	5.588230e+00	5.093000e-01	7.482230e-01	1.471740e-02	2.977060e-02	sample11_monomer3.dat
3	50	2	49	3.734203e-02	1.210338e-01	1.997186e-01	6.473325e-01	5.348360e+00	5.014860e-01	7.430660e-01	1.417970e-02	2.355900e-02	sample11_monomer3.dat
3	51	2	50	3.734203e-02	1.228145e-01	2.058270e-01	6.769462e-01	5.511940e+00	4.592730e-01	7.466440e-01	1.379160e-02	2.244330e-02	sample11_monomer3.dat
3	52	2	51	3.734203e-02	1.245952e-01	2.067203e-01	6.897415e-01	5.535860e+00	4.264920e-01	7.471910e-01	1.321160e-02	2.796150e-02	sample11_monomer3.dat
3	53	2	52	3.734203e-02	1.263759e-01	2.015189e-01	6.819962e-01	5.396570e+00	4.105510e-01	7.439680e-01	1.268850e-02	2.761270e-02	sample11_monomer3.dat
3	54	2	53	3.734203e-02	1.281565e-01	2.035914e-01	6.987184e-01	5.452070e+00	3.815800e-01	7.452710e-01	1.222750e-02	3.272860e-02	sample11_monomer3.dat
3	55	2	54	3.734203e-02	1.299372e-01	2.107928e-01	7.334852e-01	5.644920e+00	3.534200e-01	7.500350e-01	1.209910e-02	2.156250e-02	sample11_monomer3.dat
3	56	2	55	3.734203e-02	1.317179e-01	2.050462e-01	7.232669e-01	5.491030e+00	3.451300e-01	7.461290e-01	1.173280e-02	1.713720e-02	sample11_monomer3.dat
3	57	2	56	3.734203e-02	1.334986e-01	1.982761e-01	7.088414e-01	5.309730e+00	3.414630e-01	7.415870e-01	1.144980e-02	1.088320e-02	sample11_monomer3.dat
3	58	2	57	3.734203e-02	1.352792e-01	1.994737e-01	7.226347e-01	5.341800e+00	3.189540e-01	7.423960e-01	1.103580e-02	1.343540e-02	sample11_monomer3.dat
3	59	2	58	3.734203e-02	1.370599e-01	1.891497e-01	6.942538e-01	5.065330e+00	3.340580e-01	7.354600e-01	1.113880e-02	2.299800e-03	sample11_monomer3.dat
3	60	2	59	3.734203e-02	1.388406e-01	1.844334e-01	6.857379e-01	4.939030e+00	3.259920e-01	7.323650e-01	1.081370e-02	1.859180e-03	sample11_monomer3.dat
3	61	2	60	3.734203e-02	1.406213e-01	1.803015e-01	6.789730e-01	4.828380e+00	3.164510e-01	7.296700e-01	1.047810e-02	1.649780e-03	sample11_monomer3.dat
3	62	2	61	3.734203e-02	1.424020e-01	1.797772e-01	6.855715e-01	4.814340e+00	2.997190e-01	7.293260e-01	1.011530e-02	2.154600e-03	sample11_monomer3.dat
3	63	2	62	3.734203e-02	1.441826e-01	1.744403e-01	6.735376e-01	4.671420e+00	2.956800e-01	7.258100e-01	9.878130e-03	1.329690e-03	sample11_monomer3.dat
3	64	2	63	3.734203e-02	1.459633e-01	1.700414e-01	6.646614e-01	4.553620e+00	2.897700e-01	7.229430e-01	9.624210e-03	9.868340e-04	sample11_monomer3.dat
3	65	2	64	3.734203e-02	1.477440e-01	1.661896e-01	6.575302e-01	4.450470e+00	2.832810e-01	7.204490e-01	9.373570e-03	8.001330e-04	sample11_monomer3.dat
3	66	2	65	3.734203e-02	1.495247e-01	1.661377e-01	6.652472e-01	4.449080e+00	2.679150e-01	7.204150e-01	9.063650e-03	1.059860e-03	sample11_monomer3.dat
3	67	2	66	3.734203e-02	1.513053e-01	1.650906e-01	6.689270e-01	4.421040e+00	2.557520e-01	7.197200e-01	8.776360e-03	1.333700e-03	sample11_monomer3.dat
3	68	2	67	3.734203e-02	1.530860e-01	1.634113e-01	6.699151e-01	4.376070e+00	2.451240e-01	7.185920e-01	8.501320e-03	1.552310e-03	sample11_monomer3.dat
3	69	2	68	3.734203e-02	1.548667e-01	1.645316e-01	6.823535e-01	4.406070e+00	2.309760e-01	7.193580e-01	8.252740e-03	1.905500e-03	sample11_monomer3.dat
3	70	2	69	3.734203e-02	1.566474e-01	1.577507e-01	6.617537e-01	4.224480e+00	2.388210e-01	7.147200e-01	8.317520e-03	2.748080e-04	sample11_monomer3.dat
3	71	2	70	3.734203e-02	1.584281e-01	1.587182e-01	6.733810e-01	4.250390e+00	2.258970e-01	7.153810e-01	8.087650e-03	3.481560e-04	sample11_monomer3.dat
3	72	2	71	3.734203e-02	1.602087e-01	1.581793e-01	6.786377e-01	4.235960e+00	2.152700e-01	7.150050e-01	7.842310e-03	4.549230e-04	sample11_monomer3.dat
3	73	2	72	3.734203e-02	1.619894e-01	1.572876e-01	6.823123e-01	4.212080e+00	2.062380e-01	7.143730e-01	7.617340e-03	5.691750e-04	sample11_monomer3.dat
3	74	2	73	3.734203e-02	1.637701e-01	1.578545e-01	6.922987e-01	4.227260e+00	1.953050e-01	7.147820e-01	7.399070e-03	7.307190e-04	sample11_monomer3.dat
3	75	2	74	3.734203e-02	1.655507e-01	1.583694e-01	7.021090e-01	4.241050e+00	1.852950e-01	7.151630e-01	7.193160e-03	9.337100e-04	sample11_monomer3.dat
3	76	2	75	3.734203e-02	1.673314e-01	1.591342e-01	7.130879e-01	4.261530e+00	1.758830e-01	7.157410e-01	7.005200e-03	1.150400e-03	sample11_monomer3.dat
3	77	2	76	3.734203e-02	1.691121e-01	1.566341e-01	7.093543e-01	4.194580e+00	1.716120e-01	7.138260e-01	6.857650e-03	8.665050e-04	sample11_monomer3.dat
3	78	2	77	3.734203e-02	1.708928e-01	1.562641e-01	7.151299e-01	4.184670e+00	1.640290e-01	7.135400e-01	6.668680e-03	1.105770e-03	sample11_monomer3.dat
3	79	2	78	3.734203e-02	1.726735e-01	1.590897e-01	7.356476e-01	4.260340e+00	1.569960e-01	7.157850e-01	6.642440e-03	5.528210e-04	sample11_monomer3.dat
3	80	2	79	3.734203e-02	1.744541e-01	1.585024e-01	7.404898e-01	4.244610e+00	1.501680e-01	7.153060e-01	6.458410e-03	6.899040e-04	sample11_monomer3.dat
3	81	2	80	3.734203e-02	1.762348e-01	1.580419e-01	7.458751e-01	4.232280e+00	1.436250e-01	7.149240e-01	6.282590e-03	8.679670e-04	sample11_monomer3.dat
3	82	2	81	3.734203e-02	1.780155e-01	1.567824e-01	7.474069e-01	4.198550e+00	1.384650e-01	7.138690e-01	6.126940e-03	9.017890e-04	sample11_monomer3.dat
3	83	2	82	3.734203e-02	1.797962e-01	1.555094e-01	7.487540e-01	4.164460e+00	1.337900e-01	7.127930e-01	5.983680e-03	9.100810e-04	sample11_monomer3.dat
3	84	2	83	3.734203e-02	1.815768e-01	1.553720e-01	7.555013e-01	4.160780e+00	1.280690e-01	7.126750e-01	5.832060e-03	1.161960e-03	sample11_monomer3.dat
3	85	2	84	3.734203e-02	1.833575e-01	1.567981e-01	7.699127e-01	4.198970e+00	1.224790e-01	7.139250e-01	5.743650e-03	1.010780e-03	sample11_monomer3.dat
3	86	2	85	3.734203e-02	1.851382e-01	1.568253e-01	7.775249e-01	4.199700e+00	1.172600e-01	7.139490e-01	5.603150e-03	1.288280e-03	sample11_monomer3.dat
3	87	2	86	3.734203e-02	1.869189e-01	1.574004e-01	7.878817e-01	4.215100e+00	1.121760e-01	7.144760e-01	5.481770e-03	1.517840e-03	sample11_monomer3.dat
3	88	2	87	3.734203e-02	1.886995e-01	1.577163e-01	7.969839e-01	4.223560e+00	1.073680e-01	7.147720e-01	5.355790e-03	1.870950e-03	sample11_monomer3.dat
3	89	2	88	3.734203e-02	1.904802e-01	1.569082e-01	8.003827e-01	4.201920e+00	1.038090e-01	7.140040e-01	5.240630e-03	1.999210e-03	sample11_monomer3.dat
3	90	2	89	3.734203e-02	1.922609e-01	1.575191e-01	8.110104e-01	4.218280e+00	9.958280e-02	7.145940e-01	5.137840e-03	2.255470e-03	sample11_monomer3.dat
3	91	2	90	3.734203e-02	1.940416e-01	1.582331e-01	8.222318e-01	4.237400e+00	9.560350e-02	7.152990e-01	5.044290e-03	2.414260e-03	sample11_monomer3.dat
3	92	2	91	3.734203e-02	1.958223e-01	1.584411e-01	8.308680e-01	4.242970e+00	9.189270e-02	7.155090e-01	4.936810e-03	2.962110e-03	sample11_monomer3.dat
3	93	2	92	3.734203e-02	1.976029e-01	1.568022e-01	8.297506e-01	4.199080e+00	9.079570e-02	7.138380e-01	4.901930e-03	1.522270e-03	sample11_monomer3.dat
3	94	2	93	3.734203e-02	1.993836e-01	1.568765e-01	8.376245e-01	4.201070e+00	8.731940e-02	7.139150e-01	4.795730e-03	1.902470e-03	sample11_monomer3.dat
3	95	2	94	3.734203e-02	2.011643e-01	1.576588e-01	8.493197e-01	4.222020e+00	8.419740e-02	7.147370e-01	4.725980e-03	1.832100e-03	sample11_monomer3.dat
3	96	2	95	3.734203e-02	2.029450e-01	1.565968e-01	8.510660e-01	4.193580e+00	8.237200e-02	7.136040e-01	4.661330e-03	1.409550e-03	sample11_monomer3.dat
3	97	2	96	3.734203e-02	2.047256e-01	1.559848e-01	8.551779e-01	4.177190e+00	7.993220e-02	7.129460e-01	4.574310e-03	1.480510e-03	sample11_monomer3.dat
3	98	2	97	3.734203e-02	2.065063e-01	1.552592e-01	8.586037e-01	4.157760e+00	7.780820e-02	7.121570e-01	4.497490e-03	1.421170e-03	sample11_monomer3.dat
3	99	2	98	3.734203e-02	2.082870e-01	1.552771e-01	8.661073e-01	4.158240e+00	7.498140e-02	7.121770e-01	4.404050e-03	1.771690e-03	sample11_monomer3.dat
3	100	2	99	3.734203e-02	2.100677e-01	1.556920e-01	8.758456e-01	4.169350e+00	7.236970e-02	7.126420e-01	4.328570e-03	1.987950e-03	sample11_monomer3.dat
3	101	2	100	3.734203e-02	2.118483e-01	1.558701e-01	8.842804e-01	4.174120e+00	6.981520e-02	7.128450e-01	4.245210e-03	2.411910e-03	sample11_monomer3.dat
3	102	2	101	3.734203e-02	2.136290e-01	1.554190e-01	8.891326e-01	4.162040e+00	6.776100e-02	7.123240e-01	4.168210e-03	2.613950e-03	sample11_monomer3.dat
3	103	2	102	3.734203e-02	2.154097e-01	1.560393e-01	9.001217e-01	4.178650e+00	6.564880e-02	7.130510e-01	4.116410e-03	2.442830e-03	sample11_monomer3.dat
3	104	2	103	3.734203e-02	2.171904e-01	1.562768e-01	9.089439e-01	4.185010e+00	6.341660e-02	7.133350e-01	4.042280e-03	2.879460e-03	sample11_monomer3.dat
3	105	2	104	3.734203e-02	2.189711e-01	1.560523e-01	9.150801e-01	4.179000e+00	6.142160e-02	7.130630e-01	3.965760e-03	3.391760e-03	sample11_monomer3.dat
3	106	2	105	3.734203e-02	2.207517e-01	1.560385e-01	9.224398e-01	4.178630e+00	5.943930e-02	7.130460e-01	3.891650e-03	4.132590e-03	sample11_monomer3.dat
3	107	2	106	3.734203e-02	2.225324e-01	1.561080e-01	9.302945e-01	4.180490e+00	5.746610e-02	7.131320e-01	3.818960e-03	4.992680e-03	sample11_monomer3.dat
3	108	2	107	3.734203e-02	2.243131e-01	1.555116e-01	9.341563e-01	4.164520e+00	5.618830e-02	7.123810e-01	3.769020e-03	4.404280e-03	sample11_monomer3.dat
3	109	2	108	3.734203e-02	2.260938e-01	1.550497e-01	9.387752e-01	4.152150e+00	5.479860e-02	7.117940e-01	3.713000e-03	4.346400e-03	sample11_monomer3.dat
3	110	2	109	3.734203e-02	2.278744e-01	1.549396e-01	9.454966e-01	4.149200e+00	5.310200e-02	7.116520e-01	3.645260e-03	5.190620e-03	sample11_monomer3.dat
3	111	2	110	3.734203e-02	2.296551e-01	1.547256e-01	9.515691e-01	4.143470e+00	5.159630e-02	7.113730e-01	3.583200e-03	5.949010e-03	sample11_monomer3.dat
3	112	2	111	3.734203e-02	2.314358e-01	1.548152e-01	9.595027e-01	4.145870e+00	4.998620e-02	7.114910e-01	3.521020e-03	7.072940e-03	sample11_monomer3.dat
3	113	2	112	3.734203e-02	2.332165e-01	1.548227e-01	9.669318e-01	4.146070e+00	4.846050e-02	7.115010e-01	3.459450e-03	8.447700e-03	sample11_monomer3.dat
3	114	2	113	3.734203e-02	2.349972e-01	1.542764e-01	9.708766e-01	4.131440e+00	4.752830e-02	7.107640e-01	3.422810e-03	7.015820e-03	sample11_monomer3.dat
3	115	2	114	3.734203e-02	2.367778e-01	1.543167e-01	9.784891e-01	4.132520e+00	4.609510e-02	7.108180e-01	3.364460e-03	8.351190e-03	sample11_monomer3.dat
3	116	2	115	3.734203e-02	2.385585e-01	1.542200e-01	9.852299e-01	4.129930e+00	4.477290e-02	7.106850e-01	3.307750e-03	9.795840e-03	sample11_monomer3.dat
3	117	2	116	3.734203e-02	2.403392e-01	1.536139e-01	9.886833e-01	4.113700e+00	4.413040e-02	7.098390e-01	3.285850e-03	6.886230e-03	sample11_monomer3.dat
3	118	2	117	3.734203e-02	2.421198e-01	1.535669e-01	9.957034e-01	4.112440e+00	4.285680e-02	7.097730e-01	3.230860e-03	8.171680e-03	sample11_monomer3.dat
3	119	2	118	3.734203e-02	2.439005e-01	1.534164e-01	1.002043e+00	4.108410e+00	4.169880e-02	7.095590e-01	3.179300e-03	9.348010e-03	sample11_monomer3.dat
3	120	2	119	3.734203e-02	2.456812e-01	1.531202e-01	1.007411e+00	4.100480e+00	4.071420e-02	7.091320e-01	3.135540e-03	9.562130e-03	sample11_monomer3.dat
3	121	2	120	3.734203e-02	2.474619e-01	1.530314e-01	1.014124e+00	4.098100e+00	3.958350e-02	7.090030e-01	3.084750e-03	1.113780e-02	sample11_monomer3.dat
3	122	2	121	3.734203e-02	2.492426e-01	1.525597e-01	1.018273e+00	4.085470e+00	3.894090e-02	7.083110e-01	3.059950e-03	8.737450e-03	sample11_monomer3.dat
3	123	2	122	3.734203e-02	2.510232e-01	1.526102e-01	1.025887e+00	4.086820e+00	3.787920e-02	7.083860e-01	3.013250e-03	1.026680e-02	sample11_monomer3.dat
3	124	2	123	3.734203e-02	2.528039e-01	1.525482e-01	1.032744e+00	4.085160e+00	3.686510e-02	7.082930e-01	2.966400e-03	1.198560e-02	sample11_monomer3.dat
3	125	2	124	3.734203e-02	2.545846e-01	1.524787e-01	1.039545e+00	4.083300e+00	3.588910e-02	7.081880e-01	2.920760e-03	1.390870e-02	sample11_monomer3.dat
3	126	2	125	3.734203e-02	2.563653e-01	1.523738e-01	1.046096e+00	4.080490e+00	3.495590e-02	7.080270e-01	2.876510e-03	1.586650e-02	sample11_monomer3.dat
3	127	2	126	3.734203e-02	2.581459e-01	1.519223e-01	1.050241e+00	4.068400e+00	3.444700e-02	7.073290e-01	2.858240e-03	1.178930e-02	sample11_monomer3.dat
3	128	2	127	3.734203e-02	2.599266e-01	1.517606e-01	1.056360e+00	4.064070e+00	3.362500e-02	7.070770e-01	2.818570e-03	1.294170e-02	sample11_monomer3.dat
3	129	2	128	3.734203e-02	2.617073e-01	1.514413e-01	1.061359e+00	4.055520e+00	3.297380e-02	7.065750e-01	2.789420e-03	1.174550e-02	sample11_monomer3.dat
3	130	2	129	3.734203e-02	2.634880e-01	1.514148e-01	1.068394e+00	4.054810e+00	3.212450e-02	7.065320e-01	2.748320e-03	1.370540e-02	sample11_monomer3.dat
3	131	2	130	3.734203e-02	2.652686e-01	1.511699e-01	1.073874e+00	4.048250e+00	3.146530e-02	7.061400e-01	2.716950e-03	1.350810e-02	sample11_monomer3.dat
3	132	2	131	3.734203e-02	2.670493e-01	1.510112e-01	1.079947e+00	4.044000e+00	3.072690e-02	7.058830e-01	2.680370e-03	1.464470e-02	sample11_monomer3.dat
3	133	2	132	3.734203e-02	2.688300e-01	1.507681e-01	1.085398e+00	4.037490e+00	3.010680e-02	7.054870e-01	2.650710e-03	1.426000e-02	sample11_monomer3.dat
3	134	2	133	3.734203e-02	2.706107e-01	1.506026e-01	1.091389e+00	4.033060e+00	2.943410e-02	7.052140e-01	2.616990e-03	1.519840e-02	sample11_monomer3.dat
3	135	2	134	3.734203e-02	2.723914e-01	1.502580e-01	1.096057e+00	4.023830e+00	2.900380e-02	7.046420e-01	2.600100e-03	1.193110e-02	sample11_monomer3.dat
3	136	2	135	3.734203e-02	2.741720e-01	1.503043e-01	1.103562e+00	4.025070e+00	2.830100e-02	7.047200e-01	2.565420e-03	1.378680e-02	sample11_monomer3.dat
3	137	2	136	3.734203e-02	2.759527e-01	1.505119e-01	1.112263e+00	4.030630e+00	2.768830e-02	7.050710e-01	2.541350e-03	1.358430e-02	sample11_monomer3.dat
3	138	2	137	3.734203e-02	2.777334e-01	1.503547e-01	1.118271e+00	4.026420e+00	2.709500e-02	7.048020e-01	2.510690e-03	1.434230e-02	sample11_monomer3.dat
3	139	2	138	3.734203e-02	2.795141e-01	1.507210e-01	1.128183e+00	4.036230e+00	2.674740e-02	7.054360e-01	2.512040e-03	9.219640e-03	sample11_monomer3.dat
3	140	2	139	3.734203e-02	2.812947e-01	1.501239e-01	1.130872e+00	4.020240e+00	2.696450e-02	7.043940e-01	2.547660e-03	2.251460e-03	sample11_monomer3.dat
3	141	2	140	3.734203e-02	2.830754e-01	1.500063e-01	1.137139e+00	4.017090e+00	2.638140e-02	7.041870e-01	2.516340e-03	2.504760e-03	sample11_monomer3.dat
3	142	2	141	3.734203e-02	2.848561e-01	1.496262e-01	1.141393e+00	4.006910e+00	2.616860e-02	7.035140e-01	2.513990e-03	1.361640e-03	sample11_monomer3.dat
3	143	2	142	3.734203e-02	2.866368e-01	1.496908e-01	1.149024e+00	4.008640e+00	2.556160e-02	7.036300e-01	2.482800e-03	1.598610e-03	sample11_monomer3.dat
3	144	2	143	3.734203e-02	2.884174e-01	1.493737e-01	1.153713e+00	4.000150e+00	2.526290e-02	7.030590e-01	2.472650e-03	1.045230e-03	sample11_monomer3.dat
3	145	2	144	3.734203e-02	2.901981e-01	1.491146e-01	1.158822e+00	3.993210e+00	2.489500e-02	7.025890e-01	2.456140e-03	8.135620e-04	sample11_monomer3.dat
3	146	2	145	3.734203e-02	2.919788e-01	1.487102e-01	1.162771e+00	3.982380e+00	2.477890e-02	7.018510e-01	2.461730e-03	3.257170e-04	sample11_monomer3.dat
3	147	2	146	3.734203e-02	2.937595e-01	1.478927e-01	1.163431e+00	3.960490e+00	2.591330e-02	7.003540e-01	2.582780e-03	2.138420e-06	sample11_monomer3.dat
3	148	2	147	3.734203e-02	2.955402e-01	1.478083e-01	1.169816e+00	3.958230e+00	2.537190e-02	7.001980e-01	2.552210e-03	2.587120e-06	sample11_monomer3.dat
3	149	2	148	3.734203e-02	2.973208e-01	1.477381e-01	1.176305e+00	3.956350e+00	2.483570e-02	7.000680e-01	2.521700e-03	3.184380e-06	sample11_monomer3.dat
3	150	2	149	3.734203e-02	2.991015e-01	1.477848e-01	1.183724e+00	3.957600e+00	2.430360e-02	7.001560e-01	2.492630e-03	4.008750e-06	sample11_monomer3.dat
3	151	2	150	3.734203e-02	3.008822e-01	1.478737e-01	1.191487e+00	3.959980e+00	2.378550e-02	7.003230e-01	2.465530e-03	4.733360e-06	sample11_monomer3.dat
3	152	2	151	3.734203e-02	3.026629e-01	1.475738e-01	1.196108e+00	3.951950e+00	2.355430e-02	6.997520e-01	2.459030e-03	2.263750e-06	sample11_monomer3.dat
3	153	2	152	3.734203e-02	3.044435e-01	1.472094e-01	1.200174e+00	3.942190e+00	2.345610e-02	6.990520e-01	2.464760e-03	6.200130e-07	sample11_monomer3.dat
3	154	2	153	3.734203e-02	3.062242e-01	1.469394e-01	1.204980e+00	3.934960e+00	2.317570e-02	6.985310e-01	2.453720e-03	3.325870e-07	sample11_monomer3.dat
3	155	2	154	3.734203e-02	3.080049e-01	1.466429e-01	1.209541e+00	3.927020e+00	2.297310e-02	6.979550e-01	2.449120e-03	1.350360e-07	sample11_monomer3.dat
3	156	2	155	3.734203e-02	3.097856e-01	1.466855e-01	1.216887e+00	3.928160e+00	2.249660e-02	6.980380e-01	2.422000e-03	1.737580e-07	sample11_monomer3.dat
3	157	2	156	3.734203e-02	3.115662e-01	1.465820e-01	1.223019e+00	3.925390e+00	2.206720e-02	6.978350e-01	2.396510e-03	1.962330e-07	sample11_monomer3.dat
3	158	2	157	3.734203e-02	3.133469e-01	1.465447e-01	1.229696e+00	3.924390e+00	2.162830e-02	6.977600e-01	2.369850e-03	2.523750e-07	sample11_monomer3.dat
3	159	2	158	3.734203e-02	3.151276e-01	1.461731e-01	1.233548e+00	3.914440e+00	2.162230e-02	6.970160e-01	2.383990e-03	3.958590e-08	sample11_monomer3.dat
3	160	2	159	3.734203e-02	3.169083e-01	1.460805e-01	1.239733e+00	3.911960e+00	2.122010e-02	6.968300e-01	2.359570e-03	4.553690e-08	sample11_monomer3.dat
3	161	2	160	3.734203e-02	3.186890e-01	1.458718e-01	1.244917e+00	3.906370e+00	2.095760e-02	6.964060e-01	2.347300e-03	2.785100e-08	sample11_monomer3.dat
3	162	2	161	3.734203e-02	3.204696e-01	1.459435e-01	1.252488e+00	3.908290e+00	2.054980e-02	6.965520e-01	2.324190e-03	3.366310e-08	sample11_monomer3.dat
3	163	2	162	3.734203e-02	3.222503e-01	1.459185e-01	1.259232e+00	3.907620e+00	2.015050e-02	6.965010e-01	2.299170e-03	4.417900e-08	sample11_monomer3.dat
3	164	2	163	3.734203e-02	3.240310e-01	1.457187e-01	1.264456e+00	3.902270e+00	1.990520e-02	6.960860e-01	2.287710e-03	2.666340e-08	sample11_monomer3.dat
3	165	2	164	3.734203e-02	3.258117e-01	1.456194e-01	1.270538e+00	3.899610e+00	1.955660e-02	6.958780e-01	2.266110e-03	2.891650e-08	sample11_monomer3.dat
3	166	2	165	3.734203e-02	3.275923e-01	1.455566e-01	1.276932e+00	3.897930e+00	1.920100e-02	6.957450e-01	2.243390e-03	3.520350e-08	sample11_monomer3.dat
3	167	2	166	3.734203e-02	3.293730e-01	1.454696e-01	1.283105e+00	3.895600e+00	1.887060e-02	6.955610e-01	2.222470e-03	3.931000e-08	sample11_monomer3.dat
3	168	2	167	3.734203e-02	3.311537e-01	1.452359e-01	1.287969e+00	3.889340e+00	1.871890e-02	6.950610e-01	2.219610e-03	1.500990e-08	sample11_monomer3.dat
3	169	2	168	3.734203e-02	3.329344e-01	1.452575e-01	1.295088e+00	3.889920e+00	1.837200e-02	6.951080e-01	2.197560e-03	1.973120e-08	sample11_monomer3.dat
3	170	2	169	3.734203e-02	3.347150e-01	1.454883e-01	1.304083e+00	3.896100e+00	1.821930e-02	6.956090e-01	2.202410e-03	6.183340e-09	sample11_monomer3.dat
3	171	2	170	3.734203e-02	3.364957e-01	1.453005e-01	1.309328e+00	3.891070e+00	1.802080e-02	6.951980e-01	2.193770e-03	3.272850e-09	sample11_monomer3.dat
3	172	2	171	3.734203e-02	3.382764e-01	1.451780e-01	1.315148e+00	3.887790e+00	1.775950e-02	6.949280e-01	2.177880e-03	2.866740e-09	sample11_monomer3.dat
3	173	2	172	3.734203e-02	3.400571e-01	1.450996e-01	1.321356e+00	3.885690e+00	1.746320e-02	6.947540e-01	2.158360e-03	3.221240e-09	sample11_monomer3.dat
3	174	2	173	3.734203e-02	3.418377e-01	1.449991e-01	1.327356e+00	3.883000e+00	1.719890e-02	6.945300e-01	2.141430e-03	3.168510e-09	sample11_monomer3.dat
3	175	2	174	3.734203e-02	3.436184e-01	1.449252e-01	1.333590e+00	3.881020e+00	1.692190e-02	6.943640e-01	2.122900e-03	3.562790e-09	sample11_monomer3.dat
3	176	2	175	3.734203e-02	3.453991e-01	1.449629e-01	1.340850e+00	3.882030e+00	1.662250e-02	6.944490e-01	2.103420e-03	4.548400e-09	sample11_monomer3.dat
3	177	2	176	3.734203e-02	3.471798e-01	1.447620e-01	1.345894e+00	3.876650e+00	1.650360e-02	6.939910e-01	2.101970e-03	1.602850e-09	sample11_monomer3.dat
3	178	2	177	3.734203e-02	3.489605e-01	1.446578e-01	1.351824e+00	3.873860e+00	1.626840e-02	6.937520e-01	2.086960e-03	1.465840e-09	sample11_monomer3.dat
3	179	2	178	3.734203e-02	3.507411e-01	1.443423e-01	1.355758e+00	3.865410e+00	1.639210e-02	6.930240e-01	2.114500e-03	5.892220e-11	sample11_monomer3.dat
3	180	2	179	3.734203e-02	3.525218e-01	1.443225e-01	1.362454e+00	3.864880e+00	1.611700e-02	6.929780e-01	2.095100e-03	7.949950e-11	sample11_monomer3.dat
3	181	2	180	3.734203e-02	3.543025e-01	1.442601e-01	1.368745e+00	3.863210e+00	1.586270e-02	6.928330e-01	2.077380e-03	9.257230e-11	sample11_monomer3.dat
3	182	2	181	3.734203e-02	3.560832e-01	1.442145e-01	1.375190e+00	3.861990e+00	1.560540e-02	6.927260e-01	2.059120e-03	1.156070e-10	sample11_monomer3.dat
3	183	2	182	3.734203e-02	3.578638e-01	1.440887e-01	1.380861e+00	3.858620e+00	1.541780e-02	6.924270e-01	2.048330e-03	7.942310e-11	sample11_monomer3.dat
3	184	2	183	3.734203e-02	3.596445e-01	1.438833e-01	1.385753e+00	3.853120e+00	1.534710e-02	6.919380e-01	2.051680e-03	1.713620e-11	sample11_monomer3.dat
3	185	2	184	3.734203e-02	3.614252e-01	1.438288e-01	1.392087e+00	3.851660e+00	1.510930e-02	6.918090e-01	2.034670e-03	2.045530e-11	sample11_monomer3.dat
3	186	2	185	3.734203e-02	3.632059e-01	1.435696e-01	1.396425e+00	3.844720e+00	1.516890e-02	6.911840e-01	2.053990e-03	1.097770e-12	sample11_monomer3.dat
3	187	2	186	3.734203e-02	3.649865e-01	1.433773e-01	1.401391e+00	3.839570e+00	1.509160e-02	6.907190e-01	2.056080e-03	2.294780e-13	sample11_monomer3.dat
3	188	2	187	3.734203e-02	3.667672e-01	1.431820e-01	1.406310e+00	3.834340e+00	1.502910e-02	6.902450e-01	2.059750e-03	4.012030e-14	sample11_monomer3.dat
3	189	2	188	3.734203e-02	3.685479e-01	1.430644e-01	1.411977e+00	3.831190e+00	1.485550e-02	6.899580e-01	2.049460e-03	2.562760e-14	sample11_monomer3.dat
3	190	2	189	3.734203e-02	3.703286e-01	1.428646e-01	1.416818e+00	3.825840e+00	1.480340e-02	6.894670e-01	2.054490e-03	3.544550e-15	sample11_monomer3.dat
3	191	2	190	3.734203e-02	3.721093e-01	1.428336e-01	1.423322e+00	3.825010e+00	1.457680e-02	6.893900e-01	2.037520e-03	4.771430e-15	sample11_monomer3.dat
3	192	2	191	3.734203e-02	3.738899e-01	1.427280e-01	1.429075e+00	3.822180e+00	1.440280e-02	6.891270e-01	2.026570e-03	3.314940e-15	sample11_monomer3.dat
3	193	2	192	3.734203e-02	3.756706e-01	1.425360e-01	1.433950e+00	3.817040e+00	1.436110e-02	6.886480e-01	2.032340e-03	4.085380e-16	sample11_monomer3.dat
3	194	2	193	3.734203e-02	3.774513e-01	1.421880e-01	1.437229e+00	3.807720e+00	1.469620e-02	6.877760e-01	2.088940e-03	1.536640e-19	sample11_monomer3.dat
3	195	2	194	3.734203e-02	3.792320e-01	1.419994e-01	1.442094e+00	3.802670e+00	1.464100e-02	6.873000e-01	2.093130e-03	1.552090e-20	sample11_monomer3.dat
3	196	2	195	3.734203e-02	3.810126e-01	1.419610e-01	1.448473e+00	3.801640e+00	1.442640e-02	6.872030e-01	2.076730e-03	2.074310e-20	sample11_monomer3.dat
3	197	2	196	3.734203e-02	3.827933e-01	1.418523e-01	1.454128e+00	3.798730e+00	1.427380e-02	6.869260e-01	2.067460e-03	1.139250e-20	sample11_monomer3.dat
3	198	2	197	3.734203e-02	3.845740e-01	1.416786e-01	1.459104e+00	3.794080e+00	1.420600e-02	6.864810e-01	2.069640e-03	1.376310e-21	sample11_monomer3.dat
3	199	2	198	3.734203e-02	3.863547e-01	1.415965e-01	1.465011e+00	3.791880e+00	1.403450e-02	6.862700e-01	2.057520e-03	1.121380e-21	sample11_monomer3.dat
3	200	2	199	3.734203e-02	3.881353e-01	1.414542e-01	1.470284e+00	3.788070e+00	1.393420e-02	6.859020e-01	2.054730e-03	2.601490e-22	sample11_monomer3.dat
3	201	2	200	3.734203e-02	3.899160e-01	1.413639e-01	1.476086e+00	3.785650e+00	1.377270e-02	6.856670e-01	2.043740e-03	1.801440e-22	sample11_monomer3.dat
3	202	2	201	3.734203e-02	3.916967e-01	1.413276e-01	1.482447e+00	3.784680e+00	1.358070e-02	6.855720e-01	2.028600e-03	2.401120e-22	sample11_monomer3.dat
3	203	2	202	3.734203e-02	3.934774e-01	1.412869e-01	1.488757e+00	3.783590e+00	1.339240e-02	6.854660e-01	2.013750e-03	3.086660e-22	sample11_monomer3.dat
3	204	2	203	3.734203e-02	3.952580e-01	1.411973e-01	1.494546e+00	3.781190e+00	1.324520e-02	6.852280e-01	2.003860e-03	1.994780e-22	sample11_monomer3.dat
3	205	2	204	3.734203e-02	3.970387e-01	1.411043e-01	1.500290e+00	3.778700e+00	1.310790e-02	6.849800e-01	1.994950e-03	1.163060e-22	sample11_monomer3.dat
3	206	2	205	3.734203e-02	3.988194e-01	1.408833e-01	1.504658e+00	3.772780e+00	1.318140e-02	6.843900e-01	2.016120e-03	8.807570e-25	sample11_monomer3.dat
3	207	2	206	3.734203e-02	4.006001e-01	1.407070e-01	1.509485e+00	3.768060e+00	1.316790e-02	6.839160e-01	2.024590e-03	3.552450e-26	sample11_monomer3.dat
3	208	2	207	3.734203e-02	4.023808e-01	1.405950e-01	1.514988e+00	3.765060e+00	1.305680e-02	6.836150e-01	2.019000e-03	1.162770e-26	sample11_monomer3.dat
3	209	2	208	3.734203e-02	4.041614e-01	1.404098e-01	1.519687e+00	3.760100e+00	1.305840e-02	6.831130e-01	2.029830e-03	2.657870e-28	sample11_monomer3.dat
3	210	2	209	3.734203e-02	4.059421e-01	1.402630e-01	1.524788e+00	3.756170e+00	1.300170e-02	6.827130e-01	2.031820e-03	2.377080e-29	sample11_monomer3.dat
3	211	2	210	3.734203e-02	4.077228e-01	1.400797e-01	1.529474e+00	3.751260e+00	1.301060e-02	6.822120e-01	2.043440e-03	3.895660e-31	sample11_monomer3.dat
3	212	2	211	3.734203e-02	4.095035e-01	1.399210e-01	1.534414e+00	3.747010e+00	1.297020e-02	6.817770e-01	2.047960e-03	1.840320e-32	sample11_monomer3.dat
3	213	2	212	3.734203e-02	4.112841e-01	1.397365e-01	1.539054e+00	3.742070e+00	1.298710e-02	6.812680e-01	2.060690e-03	1.906940e-34	sample11_monomer3.dat
3	214	2	213	3.734203e-02	4.130648e-01	1.395587e-01	1.543751e+00	3.737310e+00	1.298520e-02	6.807770e-01	2.070820e-03	2.588350e-36	sample11_monomer3.dat
3	215	2	214	3.734203e-02	4.148455e-01	1.394714e-01	1.549435e+00	3.734970e+00	1.285530e-02	6.805340e-01	2.061950e-03	1.240810e-36	sample11_monomer3.dat
3	216	2	215	3.734203e-02	4.166262e-01	1.393590e-01	1.554832e+00	3.731960e+00	1.276170e-02	6.802200e-01	2.057960e-03	2.397480e-37	sample11_monomer3.dat
3	217	2	216	3.734203e-02	4.184068e-01	1.391379e-01	1.559001e+00	3.726040e+00	1.285790e-02	6.796000e-01	2.083040e-03	1.286930e-40	sample11_monomer3.dat
3	218	2	217	3.734203e-02	4.201875e-01	1.389441e-01	1.563455e+00	3.720850e+00	1.290210e-02	6.790550e-01	2.099940e-03	2.740830e-43	sample11_monomer3.dat
3	219	2	218	3.734203e-02	4.219682e-01	1.387973e-01	1.568422e+00	3.716920e+00	1.285990e-02	6.786400e-01	2.103560e-03	8.196230e-45	sample11_monomer3.dat
3	220	2	219	3.734203e-02	4.237489e-01	1.386256e-01	1.573091e+00	3.712320e+00	1.285910e-02	6.781530e-01	2.113650e-03	5.203800e-47	sample11_monomer3.dat
3	221	2	220	3.734203e-02	4.255296e-01	1.385169e-01	1.578464e+00	3.709410e+00	1.276500e-02	6.778430e-01	2.109270e-03	8.117790e-48	sample11_monomer3.dat
3	222	2	221	3.734203e-02	4.273102e-01	1.383881e-01	1.583595e+00	3.705960e+00	1.269990e-02	6.774750e-01	2.109230e-03	4.537680e-49	sample11_monomer3.dat
3	223	2	222	3.734203e-02	4.290909e-01	1.382301e-01	1.588379e+00	3.701730e+00	1.268330e-02	6.770200e-01	2.116680e-03	4.024480e-51	sample11_monomer3.dat
3	224	2	223	3.734203e-02	4.308716e-01	1.381020e-01	1.593492e+00	3.698300e+00	1.262440e-02	6.766510e-01	2.117260e-03	1.780750e-52	sample11_monomer3.dat
3	225	2	224	3.734203e-02	4.326523e-01	1.379713e-01	1.598564e+00	3.694800e+00	1.256840e-02	6.762720e-01	2.118370e-03	6.341520e-54	sample11_monomer3.dat
3	226	2	225	3.734203e-02	4.344329e-01	1.378380e-01	1.603592e+00	3.691230e+00	1.251940e-02	6.758840e-01	2.120450e-03	1.695190e-55	sample11_monomer3.dat
3	227	2	226	3.734203e-02	4.362136e-01	1.377342e-01	1.608952e+00	3.688450e+00	1.243430e-02	6.755810e-01	2.116630e-03	2.059400e-56	sample11_monomer3.dat
3	228	2	227	3.734203e-02	4.379943e-01	1.375434e-01	1.613282e+00	3.683340e+00	1.249090e-02	6.750220e-01	2.135650e-03	5.583050e-60	sample11_monomer3.dat
3	229	2	228	3.734203e-02	4.397750e-01	1.374332e-01	1.618543e+00	3.680390e+00	1.241530e-02	6.746970e-01	2.133220e-03	4.088600e-61	sample11_monomer3.dat
3	230	2	229	3.734203e-02	4.415557e-01	1.373231e-01	1.623794e+00	3.677440e+00	1.234680e-02	6.743710e-01	2.131570e-03	2.526640e-62	sample11_monomer3.dat
3	231	2	230	3.734203e-02	4.433363e-01	1.371756e-01	1.628592e+00	3.673490e+00	1.233790e-02	6.739340e-01	2.139470e-03	1.020650e-64	sample11_monomer3.dat
3	232	2	231	3.734203e-02	4.451170e-01	1.370520e-01	1.633660e+00	3.670180e+00	1.229640e-02	6.735650e-01	2.141790e-03	1.932330e-66	sample11_monomer3.dat
3	233	2	232	3.734203e-02	4.468977e-01	1.368918e-01	1.638278e+00	3.665890e+00	1.232070e-02	6.730860e-01	2.154830e-03	1.470770e-69	sample11_monomer3.dat
3	234	2	233	3.734203e-02	4.486784e-01	1.367947e-01	1.643639e+00	3.663290e+00	1.224350e-02	6.727940e-01	2.151300e-03	1.339020e-70	sample11_monomer3.dat
3	235	2	234	3.734203e-02	4.504590e-01	1.365617e-01	1.647351e+00	3.657050e+00	1.244510e-02	6.720910e-01	2.193980e-03	8.533850e-78	sample11_monomer3.dat
3	236	2	235	3.734203e-02	4.522397e-01	1.364366e-01	1.652348e+00	3.653700e+00	1.241070e-02	6.717140e-01	2.197180e-03	7.497220e-80	sample11_monomer3.dat
3	237	2	236	3.734203e-02	4.540204e-01	1.363092e-01	1.657306e+00	3.650290e+00	1.238470e-02	6.713270e-01	2.201580e-03	4.291740e-82	sample11_monomer3.dat
3	238	2	237	3.734203e-02	4.558011e-01	1.361449e-01	1.661801e+00	3.645890e+00	1.242460e-02	6.708270e-01	2.217080e-03	5.199430e-86	sample11_monomer3.dat
3	239	2	238	3.734203e-02	4.575817e-01	1.360116e-01	1.666659e+00	3.642320e+00	1.240780e-02	6.704190e-01	2.223040e-03	1.286700e-88	sample11_monomer3.dat
3	240	2	239	3.734203e-02	4.593624e-01	1.358417e-01	1.671055e+00	3.637770e+00	1.246040e-02	6.698980e-01	2.240720e-03	4.553850e-93	sample11_monomer3.dat
3	241	2	240	3.734203e-02	4.611431e-01	1.357667e-01	1.676606e+00	3.635760e+00	1.237050e-02	6.696670e-01	2.234200e-03	8.652060e-94	sample11_monomer3.dat
