# Supplementary material for: The dynamic nature of netrin-1 and the structural basis for glycosaminoglycan fragment-induced filament formation
Source: Nat Commun. 2023 Mar 3;14:1226. doi: 10.1038/s41467-023-36692-w (PMC9984387; doi:10.1038/s41467-023-36692-w)
Supplement: Supplementary file 3 — Supplementary Data 1 [file 41467_2023_36692_MOESM3_ESM.zip › data_SEC-SAXS/sm22113-7_sample11/sample11_dimer0.dat]

### DATA:
#
# 2453
#      Q             I(Q)           Error     
3.37806770E-03  1.95006332E+00  8.18843307E-01
3.55613530E-03  1.39028359E+00  4.53593551E-01
3.73420300E-03  1.48473209E+00  3.51294051E-01
3.91227070E-03  1.54037673E+00  2.76629015E-01
4.09033840E-03  1.57396383E+00  2.07303818E-01
4.26840600E-03  1.22982031E+00  1.76222700E-01
4.44647370E-03  1.61765235E+00  1.53525705E-01
4.62454140E-03  1.74024746E+00  1.31727145E-01
4.80260910E-03  1.52752126E+00  1.18685468E-01
4.98067670E-03  1.62368756E+00  1.07961991E-01
5.15874440E-03  1.73930494E+00  9.26803254E-02
5.33681210E-03  1.57024783E+00  8.56088618E-02
5.51487970E-03  1.61725415E+00  8.12046488E-02
5.69294740E-03  1.50461738E+00  7.07065520E-02
5.87101510E-03  1.56521206E+00  6.88402216E-02
6.04908280E-03  1.57696524E+00  6.37432631E-02
6.22715040E-03  1.48035579E+00  5.75236217E-02
6.40521810E-03  1.53594955E+00  5.48542055E-02
6.58328580E-03  1.67479706E+00  5.12449094E-02
6.76135340E-03  1.61009957E+00  4.82941003E-02
6.93942110E-03  1.54553002E+00  4.78289235E-02
7.11748880E-03  1.51456853E+00  4.28761096E-02
7.29555650E-03  1.51812305E+00  4.17300146E-02
7.47362410E-03  1.55167021E+00  4.02141609E-02
7.65169180E-03  1.53065909E+00  3.65395983E-02
7.82975950E-03  1.51805734E+00  3.64593343E-02
8.00782720E-03  1.48957396E+00  3.48459535E-02
8.18589480E-03  1.48645825E+00  3.28950056E-02
8.36396250E-03  1.50374431E+00  3.25474449E-02
8.54203020E-03  1.47829451E+00  3.04190662E-02
8.72009780E-03  1.48145754E+00  2.97639790E-02
8.89816550E-03  1.48204148E+00  2.96095013E-02
9.07623320E-03  1.48334973E+00  2.78682716E-02
9.25430090E-03  1.49540196E+00  2.75025394E-02
9.43236850E-03  1.45899703E+00  2.69116660E-02
9.61043620E-03  1.47360562E+00  2.52094927E-02
9.78850390E-03  1.45060254E+00  2.53363844E-02
9.96657150E-03  1.38773052E+00  2.45461182E-02
1.01446390E-02  1.41917946E+00  2.37283002E-02
1.03227070E-02  1.43573540E+00  2.35034122E-02
1.05007750E-02  1.45052446E+00  2.26373364E-02
1.06788420E-02  1.41725391E+00  2.17294817E-02
1.08569100E-02  1.43220682E+00  2.17113997E-02
1.10349780E-02  1.38750510E+00  2.07060948E-02
1.12130450E-02  1.41114463E+00  2.05361834E-02
1.13911130E-02  1.36929335E+00  2.04357685E-02
1.15691810E-02  1.39867475E+00  1.95447919E-02
1.17472480E-02  1.35909152E+00  1.94907547E-02
1.19253160E-02  1.36450595E+00  1.85983793E-02
1.21033840E-02  1.37360122E+00  1.84089866E-02
1.22814510E-02  1.38758001E+00  1.82870321E-02
1.24595190E-02  1.33897831E+00  1.78001440E-02
1.26375870E-02  1.34494977E+00  1.72718940E-02
1.28156540E-02  1.33260818E+00  1.74668496E-02
1.29937220E-02  1.33692710E+00  1.63885010E-02
1.31717900E-02  1.34003502E+00  1.66494812E-02
1.33498570E-02  1.32797825E+00  1.62829554E-02
1.35279250E-02  1.33237884E+00  1.58843939E-02
1.37059930E-02  1.29130056E+00  1.59173853E-02
1.38840600E-02  1.30100278E+00  1.56569569E-02
1.40621280E-02  1.26872600E+00  1.51449076E-02
1.42401960E-02  1.29292091E+00  1.52780002E-02
1.44182630E-02  1.27265076E+00  1.45583389E-02
1.45963310E-02  1.27973401E+00  1.45289653E-02
1.47743990E-02  1.27724272E+00  1.45564069E-02
1.49524660E-02  1.28452426E+00  1.40183572E-02
1.51305340E-02  1.27254763E+00  1.41057549E-02
1.53086020E-02  1.23772417E+00  1.35702714E-02
1.54866690E-02  1.22680229E+00  1.31923402E-02
1.56647370E-02  1.24049725E+00  1.32562404E-02
1.58428050E-02  1.22047296E+00  1.30936916E-02
1.60208720E-02  1.21681778E+00  1.27347339E-02
1.61989400E-02  1.20546752E+00  1.28283602E-02
1.63770080E-02  1.20518274E+00  1.21822161E-02
1.65550750E-02  1.19458286E+00  1.20875602E-02
1.67331430E-02  1.16733705E+00  1.19390875E-02
1.69112110E-02  1.15744906E+00  1.14885578E-02
1.70892780E-02  1.17448894E+00  1.16119782E-02
1.72673460E-02  1.16577496E+00  1.13762762E-02
1.74454140E-02  1.15709948E+00  1.09455027E-02
1.76234810E-02  1.14711044E+00  1.07671477E-02
1.78015490E-02  1.14852166E+00  1.04748846E-02
1.79796170E-02  1.12090094E+00  1.03666105E-02
1.81576840E-02  1.14819563E+00  1.04049728E-02
1.83357520E-02  1.14219219E+00  1.02231385E-02
1.85138200E-02  1.11377712E+00  1.01121003E-02
1.86918870E-02  1.09967643E+00  9.98764175E-03
1.88699550E-02  1.09748536E+00  9.79777091E-03
1.90480230E-02  1.09092270E+00  9.72641121E-03
1.92260910E-02  1.10039328E+00  9.71509681E-03
1.94041580E-02  1.08985725E+00  9.57129088E-03
1.95822260E-02  1.08260703E+00  9.60123030E-03
1.97602940E-02  1.06799612E+00  9.34086222E-03
1.99383610E-02  1.05805397E+00  9.26187632E-03
2.01164290E-02  1.06813839E+00  9.29238942E-03
2.02944970E-02  1.04115736E+00  9.12515016E-03
2.04725640E-02  1.05092666E+00  9.09199056E-03
2.06506320E-02  1.04104572E+00  9.05911726E-03
2.08287000E-02  1.03646003E+00  8.79236931E-03
2.10067670E-02  1.01520513E+00  8.86613069E-03
2.11848350E-02  1.01445526E+00  8.71432879E-03
2.13629030E-02  1.01812331E+00  8.68262294E-03
2.15409700E-02  1.01807079E+00  8.68446685E-03
2.17190380E-02  9.95487726E-01  8.51020830E-03
2.18971060E-02  9.89597810E-01  8.42987471E-03
2.20751730E-02  9.82219371E-01  8.46141263E-03
2.22532410E-02  9.72718873E-01  8.25473470E-03
2.24313090E-02  9.75496573E-01  8.30782415E-03
2.26093760E-02  9.69768929E-01  8.27768897E-03
2.27874440E-02  9.76922352E-01  8.12511988E-03
2.29655120E-02  9.48501014E-01  8.17736305E-03
2.31435790E-02  9.44484977E-01  8.01637609E-03
2.33216470E-02  9.37558094E-01  7.97091344E-03
2.34997150E-02  9.42390963E-01  7.97991210E-03
2.36777820E-02  9.29096487E-01  7.84959230E-03
2.38558500E-02  9.11166302E-01  7.82155863E-03
2.40339180E-02  9.16772805E-01  7.88284142E-03
2.42119850E-02  9.00698521E-01  7.68092445E-03
2.43900530E-02  9.06353020E-01  7.69878281E-03
2.45681210E-02  8.91549099E-01  7.65086934E-03
2.47461880E-02  8.77109801E-01  7.49623388E-03
2.49242560E-02  8.90832038E-01  7.59239529E-03
2.51023240E-02  8.70281082E-01  7.55034830E-03
2.52803910E-02  8.70789054E-01  7.47341530E-03
2.54584590E-02  8.76811373E-01  7.43708123E-03
2.56365270E-02  8.54707868E-01  7.30333719E-03
2.58145940E-02  8.53192821E-01  7.25544156E-03
2.59926620E-02  8.48289945E-01  7.31578614E-03
2.61707300E-02  8.47678351E-01  7.16470603E-03
2.63487970E-02  8.36949561E-01  7.16260452E-03
2.65268650E-02  8.36985592E-01  7.18748378E-03
2.67049330E-02  8.28905453E-01  7.03129152E-03
2.68830000E-02  8.19013114E-01  7.04708487E-03
2.70610680E-02  8.13825828E-01  7.00573655E-03
2.72391360E-02  8.14240076E-01  6.96323439E-03
2.74172030E-02  7.90481409E-01  6.97383093E-03
2.75952710E-02  7.98130196E-01  6.89443503E-03
2.77733390E-02  7.84035692E-01  6.82634501E-03
2.79514060E-02  7.91186893E-01  6.86357618E-03
2.81294740E-02  7.87625575E-01  6.72301279E-03
2.83075420E-02  7.87384682E-01  6.77610577E-03
2.84856090E-02  7.65884526E-01  6.75688855E-03
2.86636770E-02  7.68270305E-01  6.64083251E-03
2.88417450E-02  7.52250784E-01  6.64369410E-03
2.90198120E-02  7.46207072E-01  6.62827503E-03
2.91978800E-02  7.46114232E-01  6.52240345E-03
2.93759480E-02  7.45952308E-01  6.57151027E-03
2.95540150E-02  7.43402249E-01  6.53756017E-03
2.97320830E-02  7.49958598E-01  6.48603882E-03
2.99101510E-02  7.28218847E-01  6.47876650E-03
3.00882190E-02  7.25398838E-01  6.37807622E-03
3.02662860E-02  7.27102446E-01  6.42925020E-03
3.04443540E-02  7.12390464E-01  6.40181176E-03
3.06224220E-02  7.15772989E-01  6.27200876E-03
3.08004890E-02  7.19728413E-01  6.36862550E-03
3.09785570E-02  7.17969514E-01  6.26264248E-03
3.11566250E-02  7.03256161E-01  6.17800910E-03
3.13346920E-02  7.00924395E-01  6.24603965E-03
3.15127600E-02  6.96182445E-01  6.17076596E-03
3.16908280E-02  6.81310027E-01  6.10789774E-03
3.18688950E-02  6.86836647E-01  6.17721324E-03
3.20469630E-02  6.73927348E-01  6.03648966E-03
3.22250310E-02  6.72898412E-01  6.06550895E-03
3.24030980E-02  6.74165927E-01  6.05580796E-03
3.25811660E-02  6.67715261E-01  5.96080910E-03
3.27592340E-02  6.59870932E-01  5.98631464E-03
3.29373010E-02  6.58236523E-01  5.97491200E-03
3.31153690E-02  6.51981288E-01  5.91329493E-03
3.32934370E-02  6.60179710E-01  5.95300067E-03
3.34715040E-02  6.60500451E-01  5.86942147E-03
3.36495720E-02  6.49310849E-01  5.84598965E-03
3.38276400E-02  6.42909298E-01  5.87479841E-03
3.40057070E-02  6.38208620E-01  5.79290233E-03
3.41837750E-02  6.33117709E-01  5.83244288E-03
3.43618430E-02  6.27981081E-01  5.81610236E-03
3.45399100E-02  6.28426075E-01  5.71130322E-03
3.47179780E-02  6.18594000E-01  5.72182569E-03
3.48960460E-02  6.21335654E-01  5.72353793E-03
3.50741130E-02  6.10517477E-01  5.63656919E-03
3.52521810E-02  6.15778611E-01  5.71256108E-03
3.54302490E-02  6.22587415E-01  5.65974429E-03
3.56083160E-02  5.88878886E-01  5.58849997E-03
3.57863840E-02  6.03194345E-01  5.58684684E-03
3.59644520E-02  6.09727020E-01  5.53196605E-03
3.61425190E-02  5.87121237E-01  5.55251588E-03
3.63205870E-02  5.83718456E-01  5.51930509E-03
3.64986550E-02  5.78084944E-01  5.46060899E-03
3.66767220E-02  5.94717402E-01  5.50542698E-03
3.68547900E-02  5.76512660E-01  5.44832881E-03
3.70328580E-02  5.79095577E-01  5.39340696E-03
3.72109250E-02  5.69979128E-01  5.43452418E-03
3.73889930E-02  5.72292305E-01  5.37586009E-03
3.75670610E-02  5.67747840E-01  5.38796090E-03
3.77451280E-02  5.61231388E-01  5.36413864E-03
3.79231960E-02  5.71142387E-01  5.33193120E-03
3.81012640E-02  5.56570494E-01  5.31749023E-03
3.82793310E-02  5.55710850E-01  5.33756501E-03
3.84573990E-02  5.58827313E-01  5.25100075E-03
3.86354670E-02  5.50714778E-01  5.32182854E-03
3.88135340E-02  5.52700442E-01  5.27182360E-03
3.89916020E-02  5.43405049E-01  5.21337282E-03
3.91696700E-02  5.49277198E-01  5.24514103E-03
3.93477370E-02  5.32001055E-01  5.16708492E-03
3.95258050E-02  5.39066950E-01  5.18425423E-03
3.97038730E-02  5.38949959E-01  5.19683876E-03
3.98819400E-02  5.29479697E-01  5.12898477E-03
4.00600080E-02  5.16012351E-01  5.12830564E-03
4.02380760E-02  5.27034805E-01  5.14099617E-03
4.04161430E-02  5.12675891E-01  5.04286761E-03
4.05942110E-02  5.22131850E-01  5.10822191E-03
4.07722790E-02  5.24492410E-01  5.08923119E-03
4.09503470E-02  5.13818698E-01  5.00870752E-03
4.11284140E-02  5.16827125E-01  5.05898558E-03
4.13064820E-02  5.02100656E-01  4.97254452E-03
4.14845500E-02  5.08557153E-01  4.97021826E-03
4.16626170E-02  5.01040887E-01  5.00428776E-03
4.18406850E-02  5.04520332E-01  4.92538801E-03
4.20187530E-02  4.98708396E-01  4.96184234E-03
4.21968200E-02  5.07398077E-01  4.96574347E-03
4.23748880E-02  4.99767125E-01  4.89882447E-03
4.25529560E-02  4.90797062E-01  4.90464446E-03
4.27310230E-02  4.99017486E-01  4.89837457E-03
4.29090910E-02  4.89315655E-01  4.85282652E-03
4.30871590E-02  4.80908874E-01  4.88301028E-03
4.32652260E-02  4.83964376E-01  4.83198627E-03
4.34432940E-02  4.69043576E-01  4.81822334E-03
4.36213620E-02  4.74049100E-01  4.84007597E-03
4.37994290E-02  4.71022314E-01  4.76695777E-03
4.39774970E-02  4.72722286E-01  4.80492620E-03
4.41555650E-02  4.64554184E-01  4.84515886E-03
4.43336320E-02  4.64930628E-01  4.82908193E-03
4.45117000E-02  4.61604940E-01  4.86969129E-03
4.46897680E-02  4.67716936E-01  4.87618818E-03
4.48678350E-02  4.60442285E-01  4.83237722E-03
4.50459030E-02  4.49364649E-01  4.89016960E-03
4.52239710E-02  4.53488221E-01  4.86788037E-03
4.54020380E-02  4.45453564E-01  4.89678281E-03
4.55801060E-02  4.48557914E-01  4.86886424E-03
4.57581740E-02  4.51424878E-01  4.86123483E-03
4.59362410E-02  4.46167202E-01  4.85540128E-03
4.61143090E-02  4.45395107E-01  4.89472928E-03
4.62923770E-02  4.36096542E-01  4.81996426E-03
4.64704440E-02  4.44614926E-01  4.90215292E-03
4.66485120E-02  4.37158860E-01  4.81782692E-03
4.68265800E-02  4.33475946E-01  4.84040922E-03
4.70046470E-02  4.32689574E-01  4.84741456E-03
4.71827150E-02  4.26558815E-01  4.81613003E-03
4.73607830E-02  4.16653083E-01  4.82710224E-03
4.75388500E-02  4.24230521E-01  4.83144834E-03
4.77169180E-02  4.15503277E-01  4.78020501E-03
4.78949860E-02  4.15358025E-01  4.83899446E-03
4.80730530E-02  4.18811000E-01  4.83977969E-03
4.82511210E-02  4.20850861E-01  4.77010977E-03
4.84291890E-02  4.15429790E-01  4.81879168E-03
4.86072560E-02  4.11198135E-01  4.78080280E-03
4.87853240E-02  4.13174593E-01  4.79233623E-03
4.89633920E-02  4.17167428E-01  4.82015061E-03
4.91414590E-02  4.16598735E-01  4.79128950E-03
4.93195270E-02  4.07615199E-01  4.78683130E-03
4.94975950E-02  3.99892644E-01  4.78621832E-03
4.96756620E-02  4.07503755E-01  4.73524800E-03
4.98537300E-02  4.00941826E-01  4.78964601E-03
5.00317980E-02  3.87640889E-01  4.74751311E-03
5.02098650E-02  3.90106730E-01  4.73862426E-03
5.03879330E-02  3.92398164E-01  4.76108839E-03
5.05660010E-02  3.96557882E-01  4.74169702E-03
5.07440680E-02  3.93450094E-01  4.69729493E-03
5.09221360E-02  3.86374686E-01  4.80936297E-03
5.11002040E-02  3.82217767E-01  4.70433553E-03
5.12782720E-02  3.79918628E-01  4.73297223E-03
5.14563390E-02  3.81949360E-01  4.72441890E-03
5.16344070E-02  3.78833723E-01  4.66417728E-03
5.18124750E-02  3.84448954E-01  4.70338018E-03
5.19905420E-02  3.79300411E-01  4.68562917E-03
5.21686100E-02  3.78613301E-01  4.61896024E-03
5.23466780E-02  3.74918510E-01  4.65084963E-03
5.25247450E-02  3.63411336E-01  4.61775919E-03
5.27028130E-02  3.62375121E-01  4.59058008E-03
5.28808810E-02  3.66317708E-01  4.60682895E-03
5.30589480E-02  3.58972556E-01  4.57222274E-03
5.32370160E-02  3.68199271E-01  4.59384401E-03
5.34150840E-02  3.64210359E-01  4.57460945E-03
5.35931510E-02  3.62207593E-01  4.57235802E-03
5.37712190E-02  3.56610313E-01  4.58119869E-03
5.39492870E-02  3.58639990E-01  4.57074920E-03
5.41273540E-02  3.45762391E-01  4.50401701E-03
5.43054220E-02  3.52370689E-01  4.57467027E-03
5.44834900E-02  3.47876946E-01  4.52419682E-03
5.46615570E-02  3.43104743E-01  4.51616648E-03
5.48396250E-02  3.42476378E-01  4.52777150E-03
5.50176930E-02  3.43455477E-01  4.49891347E-03
5.51957600E-02  3.36597903E-01  4.50400206E-03
5.53738280E-02  3.43987067E-01  4.52836746E-03
5.55518960E-02  3.43541735E-01  4.47425893E-03
5.57299630E-02  3.36359246E-01  4.49774540E-03
5.59080310E-02  3.33001066E-01  4.51364690E-03
5.60860990E-02  3.36550113E-01  4.44480316E-03
5.62641660E-02  3.34900599E-01  4.49476407E-03
5.64422340E-02  3.35880727E-01  4.45963746E-03
5.66203020E-02  3.35616591E-01  4.44983487E-03
5.67983690E-02  3.27602766E-01  4.45079793E-03
5.69764370E-02  3.21486416E-01  4.42845184E-03
5.71545050E-02  3.22004161E-01  4.43259876E-03
5.73325720E-02  3.23467768E-01  4.45184238E-03
5.75106400E-02  3.22445736E-01  4.39489514E-03
5.76887080E-02  3.19903177E-01  4.44307998E-03
5.78667750E-02  3.15878207E-01  4.42985216E-03
5.80448430E-02  3.17017132E-01  4.38233335E-03
5.82229110E-02  3.18488726E-01  4.41414995E-03
5.84009780E-02  3.15777977E-01  4.40662497E-03
5.85790460E-02  3.16297263E-01  4.37962055E-03
5.87571140E-02  3.11629112E-01  4.40505134E-03
5.89351810E-02  3.09353487E-01  4.35695767E-03
5.91132490E-02  2.96830465E-01  4.37143143E-03
5.92913170E-02  3.11625371E-01  4.40400209E-03
5.94693840E-02  2.99975167E-01  4.32448687E-03
5.96474520E-02  3.03252674E-01  4.36287681E-03
5.98255200E-02  3.03831052E-01  4.37274171E-03
6.00035870E-02  2.95654421E-01  4.29603670E-03
6.01816550E-02  2.96805755E-01  4.34289605E-03
6.03597230E-02  2.90299584E-01  4.32854245E-03
6.05377900E-02  2.92368313E-01  4.30831369E-03
6.07158580E-02  2.88957398E-01  4.33183615E-03
6.08939260E-02  2.95896661E-01  4.29364788E-03
6.10719930E-02  2.87115083E-01  4.30522710E-03
6.12500610E-02  2.85559027E-01  4.30718489E-03
6.14281290E-02  2.79828661E-01  4.25644161E-03
6.16061960E-02  2.77365261E-01  4.27811874E-03
6.17842640E-02  2.80427780E-01  4.29460464E-03
6.19623320E-02  2.76793271E-01  4.23741111E-03
6.21404000E-02  2.76643429E-01  4.27210189E-03
6.23184670E-02  2.72164210E-01  4.22998394E-03
6.24965350E-02  2.79249432E-01  4.25134770E-03
6.26746030E-02  2.76493223E-01  4.25527996E-03
6.28526700E-02  2.72025751E-01  4.22525632E-03
6.30307380E-02  2.75429945E-01  4.24134705E-03
6.32088060E-02  2.71809556E-01  4.24187801E-03
6.33868730E-02  2.61792314E-01  4.17199637E-03
6.35649410E-02  2.60298540E-01  4.22983575E-03
6.37430090E-02  2.63759638E-01  4.21969849E-03
6.39210760E-02  2.66534355E-01  4.19379603E-03
6.40991440E-02  2.65533107E-01  4.20815881E-03
6.42772120E-02  2.62928017E-01  4.20775456E-03
6.44552790E-02  2.70890523E-01  4.17534250E-03
6.46333470E-02  2.62424192E-01  4.20042430E-03
6.48114150E-02  2.58351329E-01  4.15658867E-03
6.49894820E-02  2.46784978E-01  4.16410643E-03
6.51675500E-02  2.60985621E-01  4.18718604E-03
6.53456180E-02  2.64308073E-01  4.14413983E-03
6.55236850E-02  2.47448300E-01  4.17421813E-03
6.57017530E-02  2.48466290E-01  4.15389620E-03
6.58798210E-02  2.49707752E-01  4.11405665E-03
6.60578880E-02  2.53062679E-01  4.16345349E-03
6.62359560E-02  2.52438738E-01  4.12313344E-03
6.64140240E-02  2.50856853E-01  4.13788672E-03
6.65920910E-02  2.51831661E-01  4.15757462E-03
6.67701590E-02  2.46645756E-01  4.10049728E-03
6.69482270E-02  2.52718215E-01  4.10889237E-03
6.71262940E-02  2.41669465E-01  4.11750632E-03
6.73043620E-02  2.43537574E-01  4.07791388E-03
6.74824300E-02  2.43689524E-01  4.11023228E-03
6.76604970E-02  2.38486174E-01  4.09279912E-03
6.78385650E-02  2.35774470E-01  4.05719054E-03
6.80166330E-02  2.39319684E-01  4.07648970E-03
6.81947000E-02  2.34660261E-01  4.06589420E-03
6.83727680E-02  2.33168782E-01  4.06862373E-03
6.85508360E-02  2.30958846E-01  4.07473274E-03
6.87289030E-02  2.43223933E-01  4.06006047E-03
6.89069710E-02  2.28432638E-01  4.05188941E-03
6.90850390E-02  2.26678943E-01  4.05725389E-03
6.92631060E-02  2.30743214E-01  4.02860212E-03
6.94411740E-02  2.28283446E-01  4.04465612E-03
6.96192420E-02  2.29089273E-01  4.03621155E-03
6.97973090E-02  2.26001694E-01  4.01426414E-03
6.99753770E-02  2.26177528E-01  4.02746471E-03
7.01534450E-02  2.19806240E-01  4.01221336E-03
7.03315120E-02  2.20053312E-01  4.00159519E-03
7.05095800E-02  2.22765045E-01  4.01235042E-03
7.06876480E-02  2.27601221E-01  4.01581833E-03
7.08657150E-02  2.20670844E-01  3.99760113E-03
7.10437830E-02  2.23799498E-01  4.00896015E-03
7.12218510E-02  2.15199660E-01  3.96885958E-03
7.13999180E-02  2.16506340E-01  3.96948569E-03
7.15779860E-02  2.29220728E-01  4.00514613E-03
7.17560540E-02  2.15631742E-01  3.95708102E-03
7.19341210E-02  2.16090716E-01  3.98464134E-03
7.21121890E-02  2.10332672E-01  3.96325611E-03
7.22902570E-02  2.08986485E-01  3.94336154E-03
7.24683250E-02  2.09986837E-01  3.93263300E-03
7.26463920E-02  2.04113155E-01  3.93770791E-03
7.28244600E-02  2.14240670E-01  3.94812402E-03
7.30025280E-02  2.04350098E-01  3.94476117E-03
7.31805950E-02  2.10703894E-01  3.93950216E-03
7.33586630E-02  2.04750278E-01  3.91855461E-03
7.35367310E-02  2.06987897E-01  3.93912422E-03
7.37147980E-02  2.02828664E-01  3.91197508E-03
7.38928660E-02  1.96853487E-01  3.89483476E-03
7.40709340E-02  1.97737669E-01  3.92109149E-03
7.42490010E-02  1.98740423E-01  3.91402704E-03
7.44270690E-02  1.91928510E-01  3.87896677E-03
7.46051370E-02  2.00786953E-01  3.89649032E-03
7.47832040E-02  1.95055885E-01  3.86888754E-03
7.49612720E-02  1.92193612E-01  3.88761544E-03
7.51393400E-02  1.89232257E-01  3.86073008E-03
7.53174070E-02  1.96370472E-01  3.88152858E-03
7.54954750E-02  1.95235959E-01  3.88273314E-03
7.56735430E-02  1.96273440E-01  3.88061908E-03
7.58516100E-02  1.95325254E-01  3.85787970E-03
7.60296780E-02  1.92131222E-01  3.85261141E-03
7.62077460E-02  1.89780115E-01  3.84940230E-03
7.63858130E-02  1.92332463E-01  3.86010524E-03
7.65638810E-02  1.86198462E-01  3.84484701E-03
7.67419490E-02  1.81360968E-01  3.82184877E-03
7.69200160E-02  1.96185060E-01  3.84944689E-03
7.70980840E-02  1.82709564E-01  3.82937177E-03
7.72761520E-02  1.90369156E-01  3.82557498E-03
7.74542190E-02  1.87422991E-01  3.81965110E-03
7.76322870E-02  1.79422684E-01  3.81842850E-03
7.78103550E-02  1.93909616E-01  3.81775183E-03
7.79884220E-02  1.86336019E-01  3.82169674E-03
7.81664900E-02  1.90684496E-01  3.79322406E-03
7.83445580E-02  1.77463266E-01  3.79750976E-03
7.85226250E-02  1.86210001E-01  3.80378719E-03
7.87006930E-02  1.78226836E-01  3.78301678E-03
7.88787610E-02  1.76577906E-01  3.79289689E-03
7.90568280E-02  1.75947908E-01  3.78716445E-03
7.92348960E-02  1.81302755E-01  3.78249313E-03
7.94129640E-02  1.76335100E-01  3.78372660E-03
7.95910310E-02  1.78441058E-01  3.76631885E-03
7.97690990E-02  1.79603281E-01  3.78374251E-03
7.99471670E-02  1.69155113E-01  3.75631811E-03
8.01252340E-02  1.71332828E-01  3.75390361E-03
8.03033020E-02  1.73998494E-01  3.76180350E-03
8.04813700E-02  1.74322183E-01  3.73652982E-03
8.06594370E-02  1.79256748E-01  3.74938120E-03
8.08375050E-02  1.75411734E-01  3.78572359E-03
8.10155730E-02  1.66480478E-01  3.72412204E-03
8.11936400E-02  1.69457750E-01  3.72797449E-03
8.13717080E-02  1.61439534E-01  3.73306852E-03
8.15497760E-02  1.69359372E-01  3.71446184E-03
8.17278430E-02  1.68129022E-01  3.71450951E-03
8.19059110E-02  1.68059409E-01  3.72508339E-03
8.20839790E-02  1.59584784E-01  3.71265856E-03
8.22620460E-02  1.58907963E-01  3.70917968E-03
8.24401140E-02  1.55042809E-01  3.70327956E-03
8.26181820E-02  1.57710161E-01  3.68844151E-03
8.27962490E-02  1.59233413E-01  3.69625788E-03
8.29743170E-02  1.65276380E-01  3.68780071E-03
8.31523850E-02  1.58598712E-01  3.69381149E-03
8.33304530E-02  1.58703784E-01  3.68470235E-03
8.35085200E-02  1.61119045E-01  3.67699533E-03
8.36865880E-02  1.57405899E-01  3.68242631E-03
8.38646560E-02  1.60878856E-01  3.67296023E-03
8.40427230E-02  1.59335950E-01  3.66024452E-03
8.42207910E-02  1.61800475E-01  3.69723225E-03
8.43988590E-02  1.57488290E-01  3.65319119E-03
8.45769260E-02  1.57468191E-01  3.65964408E-03
8.47549940E-02  1.53861300E-01  3.65440752E-03
8.49330620E-02  1.52005911E-01  3.63855732E-03
8.51111290E-02  1.47894444E-01  3.63548144E-03
8.52891970E-02  1.55557732E-01  3.64788682E-03
8.54672650E-02  1.49926203E-01  3.63763061E-03
8.56453320E-02  1.49640692E-01  3.64511998E-03
8.58234000E-02  1.47702633E-01  3.63191464E-03
8.60014680E-02  1.47487193E-01  3.61870760E-03
8.61795350E-02  1.51186685E-01  3.62076541E-03
8.63576030E-02  1.45078070E-01  3.61261137E-03
8.65356710E-02  1.51513230E-01  3.62019396E-03
8.67137380E-02  1.41562123E-01  3.61220921E-03
8.68918060E-02  1.47935636E-01  3.60733292E-03
8.70698740E-02  1.39544846E-01  3.59184213E-03
8.72479410E-02  1.46640837E-01  3.60166222E-03
8.74260090E-02  1.42538355E-01  3.57609372E-03
8.76040770E-02  1.39000088E-01  3.60519242E-03
8.77821440E-02  1.43390765E-01  3.59336210E-03
8.79602120E-02  1.39530040E-01  3.57589692E-03
8.81382800E-02  1.36509944E-01  3.59501493E-03
8.83163470E-02  1.37534978E-01  3.56338402E-03
8.84944150E-02  1.43290892E-01  3.56300212E-03
8.86724830E-02  1.38345899E-01  3.58583445E-03
8.88505500E-02  1.37763854E-01  3.54362474E-03
8.90286180E-02  1.38421356E-01  3.57610548E-03
8.92066860E-02  1.38527474E-01  3.57036303E-03
8.93847530E-02  1.33724294E-01  3.53847625E-03
8.95628210E-02  1.38289528E-01  3.55918945E-03
8.97408890E-02  1.30079112E-01  3.54401956E-03
8.99189560E-02  1.32967026E-01  3.52919798E-03
9.00970240E-02  1.37179628E-01  3.56503449E-03
9.02750920E-02  1.37718507E-01  3.54462706E-03
9.04531590E-02  1.26391565E-01  3.51464780E-03
9.06312270E-02  1.27851098E-01  3.52222709E-03
9.08092950E-02  1.29729904E-01  3.52090258E-03
9.09873620E-02  1.25026536E-01  3.52302768E-03
9.11654300E-02  1.27762567E-01  3.51428328E-03
9.13434980E-02  1.22750384E-01  3.51043480E-03
9.15215650E-02  1.24956587E-01  3.50538234E-03
9.16996330E-02  1.31746002E-01  3.50354985E-03
9.18777010E-02  1.25295393E-01  3.49158340E-03
9.20557680E-02  1.24010236E-01  3.51439506E-03
9.22338360E-02  1.25052345E-01  3.48796526E-03
9.24119040E-02  1.26341333E-01  3.50739608E-03
9.25899710E-02  1.25120190E-01  3.49975907E-03
9.27680390E-02  1.28781787E-01  3.48482400E-03
9.29461070E-02  1.23155250E-01  3.49375191E-03
9.31241740E-02  1.19693880E-01  3.47718992E-03
9.33022420E-02  1.25723219E-01  3.46568866E-03
9.34803100E-02  1.23724493E-01  3.52501185E-03
9.36583770E-02  1.26626737E-01  3.53995184E-03
9.38364450E-02  1.15063628E-01  3.54238158E-03
9.40145130E-02  1.20406024E-01  3.57535843E-03
9.41925810E-02  1.22319300E-01  3.57282465E-03
9.43706480E-02  1.16113690E-01  3.57597168E-03
9.45487160E-02  1.07312383E-01  3.58895699E-03
9.47267840E-02  1.15026647E-01  3.59128096E-03
9.49048510E-02  1.11294030E-01  3.61530021E-03
9.50829190E-02  1.16312131E-01  3.62529350E-03
9.52609870E-02  1.12296383E-01  3.59063457E-03
9.54390540E-02  1.06812812E-01  3.62771812E-03
9.56171220E-02  1.12971586E-01  3.62077422E-03
9.57951900E-02  1.15268886E-01  3.64445797E-03
9.59732570E-02  1.11880944E-01  3.66228001E-03
9.61513250E-02  1.10984174E-01  3.63431101E-03
9.63293930E-02  1.12231726E-01  3.64286038E-03
9.65074600E-02  1.11421414E-01  3.66388942E-03
9.66855280E-02  1.07461245E-01  3.63456417E-03
9.68635960E-02  1.12848973E-01  3.72548861E-03
9.70416630E-02  1.05939548E-01  3.75238675E-03
9.72197310E-02  1.05423094E-01  3.75637485E-03
9.73977990E-02  1.03340161E-01  3.79945228E-03
9.75758660E-02  1.00780290E-01  3.78702886E-03
9.77539340E-02  1.03268505E-01  3.82434423E-03
9.79320020E-02  1.09866322E-01  3.88280955E-03
9.81100690E-02  1.02396446E-01  3.86033091E-03
9.82881370E-02  1.04244702E-01  3.90679695E-03
9.84662050E-02  1.04054743E-01  3.90566237E-03
9.86442720E-02  1.06267013E-01  3.87529885E-03
9.88223400E-02  9.68040432E-02  3.85065782E-03
9.90004080E-02  9.69138941E-02  3.82830024E-03
9.91784750E-02  1.00956767E-01  3.82966368E-03
9.93565430E-02  9.94864581E-02  3.84341356E-03
9.95346110E-02  1.02063387E-01  3.80404693E-03
9.97126780E-02  1.00681457E-01  3.81422153E-03
9.98907460E-02  9.82246761E-02  3.80647966E-03
1.00068810E-01  9.50651904E-02  3.78064701E-03
1.00246880E-01  9.97860466E-02  3.82607287E-03
1.00424950E-01  1.08619428E-01  3.81090781E-03
1.00603020E-01  9.90156755E-02  3.80100460E-03
1.00781080E-01  9.42783810E-02  3.80206174E-03
1.00959150E-01  9.87358408E-02  3.79688704E-03
1.01137220E-01  9.47580497E-02  3.78224610E-03
1.01315290E-01  9.58192986E-02  3.81972697E-03
1.01493360E-01  9.82809745E-02  3.79324523E-03
1.01671420E-01  9.39792622E-02  3.80493840E-03
1.01849490E-01  9.49575697E-02  3.80397784E-03
1.02027560E-01  9.41054654E-02  3.78609085E-03
1.02205630E-01  9.51597752E-02  3.80180719E-03
1.02383690E-01  8.97525106E-02  3.80608666E-03
1.02561760E-01  8.43104555E-02  3.77374985E-03
1.02739830E-01  9.10429466E-02  3.83407686E-03
1.02917900E-01  9.27069116E-02  3.78188412E-03
1.03095960E-01  8.99959134E-02  3.80321889E-03
1.03274030E-01  9.17534429E-02  3.81636589E-03
1.03452100E-01  8.31904173E-02  3.78589824E-03
1.03630170E-01  8.84084056E-02  3.79511119E-03
1.03808230E-01  8.56512726E-02  3.79766314E-03
1.03986300E-01  8.50080039E-02  3.78457948E-03
1.04164370E-01  8.26393759E-02  3.79901902E-03
1.04342440E-01  8.66726104E-02  3.78967969E-03
1.04520510E-01  8.87249399E-02  3.75204806E-03
1.04698570E-01  9.04321945E-02  3.81862705E-03
1.04876640E-01  8.41793244E-02  3.75916031E-03
1.05054710E-01  8.71299592E-02  3.77665355E-03
1.05232780E-01  9.06270916E-02  3.79400994E-03
1.05410840E-01  9.03448783E-02  3.75960339E-03
1.05588910E-01  8.27453804E-02  3.74658729E-03
1.05766980E-01  8.87065307E-02  3.78938173E-03
1.05945050E-01  8.34380098E-02  3.74607915E-03
1.06123110E-01  8.55382264E-02  3.78331586E-03
1.06301180E-01  8.75844289E-02  3.76860301E-03
1.06479250E-01  7.97565669E-02  3.74536511E-03
1.06657320E-01  8.30844320E-02  3.74262070E-03
1.06835390E-01  7.95089854E-02  3.73497473E-03
1.07013450E-01  8.43128988E-02  3.72537645E-03
1.07191520E-01  7.77039499E-02  3.76568265E-03
1.07369590E-01  7.60993535E-02  3.71490446E-03
1.07547660E-01  7.92572246E-02  3.72809435E-03
1.07725720E-01  8.01066586E-02  3.71834304E-03
1.07903790E-01  8.11752890E-02  3.71034914E-03
1.08081860E-01  7.28793189E-02  3.70576813E-03
1.08259930E-01  7.88158695E-02  3.71840061E-03
1.08437990E-01  7.30927469E-02  3.69998864E-03
1.08616060E-01  7.37764295E-02  3.72763654E-03
1.08794130E-01  7.61830605E-02  3.69300824E-03
1.08972200E-01  8.31586207E-02  3.71671237E-03
1.09150260E-01  7.45593519E-02  3.72512570E-03
1.09328330E-01  7.81403972E-02  3.68836941E-03
1.09506400E-01  7.07446103E-02  3.71047426E-03
1.09684470E-01  7.76272904E-02  3.71448472E-03
1.09862540E-01  7.21039990E-02  3.66041641E-03
1.10040600E-01  7.62701381E-02  3.69476959E-03
1.10218670E-01  6.90183905E-02  3.67839805E-03
1.10396740E-01  6.93295847E-02  3.67592713E-03
1.10574810E-01  7.79129015E-02  3.71630668E-03
1.10752870E-01  7.27951938E-02  3.66233854E-03
1.10930940E-01  6.65443126E-02  3.67063072E-03
1.11109010E-01  7.10667124E-02  3.68130743E-03
1.11287080E-01  7.24214352E-02  3.66951931E-03
1.11465140E-01  7.33519858E-02  3.69064087E-03
1.11643210E-01  7.30840546E-02  3.70407690E-03
1.11821280E-01  6.83901103E-02  3.64739408E-03
1.11999350E-01  6.38294060E-02  3.68460496E-03
1.12177420E-01  7.08081675E-02  3.66053317E-03
1.12355480E-01  6.52394235E-02  3.65777349E-03
1.12533550E-01  6.38913050E-02  3.67214586E-03
1.12711620E-01  7.01328953E-02  3.65521075E-03
1.12889690E-01  6.80912604E-02  3.68169499E-03
1.13067750E-01  6.66977219E-02  3.67214114E-03
1.13245820E-01  6.74831100E-02  3.64455432E-03
1.13423890E-01  6.89053661E-02  3.65648101E-03
1.13601960E-01  6.82587402E-02  3.67745795E-03
1.13780020E-01  6.78518537E-02  3.65371663E-03
1.13958090E-01  6.82901301E-02  3.68784462E-03
1.14136160E-01  6.87643535E-02  3.66301161E-03
1.14314230E-01  7.15788144E-02  3.66129239E-03
1.14492300E-01  6.69930181E-02  3.65169155E-03
1.14670360E-01  6.63747627E-02  3.64387128E-03
1.14848430E-01  6.52821122E-02  3.64120985E-03
1.15026500E-01  6.07335085E-02  3.65460295E-03
1.15204570E-01  6.04250579E-02  3.62812133E-03
1.15382630E-01  6.93344251E-02  3.64787656E-03
1.15560700E-01  6.19278941E-02  3.62585237E-03
1.15738770E-01  6.42921958E-02  3.64490983E-03
1.15916840E-01  7.00080736E-02  3.65884440E-03
1.16094900E-01  5.88578771E-02  3.61554455E-03
1.16272970E-01  6.93682184E-02  3.63505336E-03
1.16451040E-01  6.49730887E-02  3.65181183E-03
1.16629110E-01  6.19703300E-02  3.59492704E-03
1.16807170E-01  6.28821083E-02  3.63910151E-03
1.16985240E-01  5.80863336E-02  3.61798716E-03
1.17163310E-01  6.29936499E-02  3.62245803E-03
1.17341380E-01  5.74049719E-02  3.62938868E-03
1.17519450E-01  5.52815345E-02  3.61524545E-03
1.17697510E-01  6.78908146E-02  3.61623862E-03
1.17875580E-01  6.29711647E-02  3.63618327E-03
1.18053650E-01  5.69450974E-02  3.59793092E-03
1.18231720E-01  5.97013220E-02  3.61843220E-03
1.18409780E-01  6.21562553E-02  3.63252569E-03
1.18587850E-01  5.73713574E-02  3.59914199E-03
1.18765920E-01  5.58167548E-02  3.61312097E-03
1.18943990E-01  5.93898565E-02  3.61587899E-03
1.19122050E-01  5.81276963E-02  3.61442039E-03
1.19300120E-01  5.75921008E-02  3.61297570E-03
1.19478190E-01  5.64194852E-02  3.60607745E-03
1.19656260E-01  5.91040027E-02  3.60065906E-03
1.19834330E-01  6.06483526E-02  3.62096532E-03
1.20012390E-01  5.25820236E-02  3.55956322E-03
1.20190460E-01  5.37504347E-02  3.59911734E-03
1.20368530E-01  5.91569156E-02  3.59315375E-03
1.20546600E-01  6.11366064E-02  3.59366202E-03
1.20724660E-01  5.08883479E-02  3.59878744E-03
1.20902730E-01  5.95453528E-02  3.58834479E-03
1.21080800E-01  4.83780524E-02  3.55726662E-03
1.21258870E-01  5.10938991E-02  3.58557540E-03
1.21436930E-01  5.20388187E-02  3.56826175E-03
1.21615000E-01  4.96319293E-02  3.58661964E-03
1.21793070E-01  5.86955009E-02  3.59849699E-03
1.21971140E-01  5.11843903E-02  3.56000119E-03
1.22149210E-01  5.90394506E-02  3.58215944E-03
1.22327270E-01  4.98985598E-02  3.56551513E-03
1.22505340E-01  5.24239271E-02  3.56162416E-03
1.22683410E-01  5.77287032E-02  3.58643939E-03
1.22861480E-01  4.81280964E-02  3.56526440E-03
1.23039540E-01  5.15737683E-02  3.55574103E-03
1.23217610E-01  5.48793021E-02  3.57039136E-03
1.23395680E-01  5.07019262E-02  3.54527483E-03
1.23573750E-01  5.57412806E-02  3.57744535E-03
1.23751810E-01  5.12378274E-02  3.58082906E-03
1.23929880E-01  5.25446369E-02  3.54830344E-03
1.24107950E-01  5.36767899E-02  3.57549898E-03
1.24286020E-01  5.09697648E-02  3.56844300E-03
1.24464080E-01  4.53690604E-02  3.53672063E-03
1.24642150E-01  4.62743918E-02  3.56333423E-03
1.24820220E-01  5.55795245E-02  3.55600308E-03
1.24998290E-01  4.95746373E-02  3.56585347E-03
1.25176360E-01  5.29950209E-02  3.56624000E-03
1.25354420E-01  5.25045215E-02  3.52160955E-03
1.25532490E-01  4.72321440E-02  3.53493371E-03
1.25710560E-01  4.68867502E-02  3.55487826E-03
1.25888630E-01  4.85161947E-02  3.51634498E-03
1.26066690E-01  4.92688930E-02  3.55335540E-03
1.26244760E-01  4.40530094E-02  3.53068327E-03
1.26422830E-01  4.22040938E-02  3.51541582E-03
1.26600900E-01  4.84512850E-02  3.55282671E-03
1.26778960E-01  5.15485441E-02  3.52885382E-03
1.26957030E-01  4.73362444E-02  3.53059143E-03
1.27135100E-01  4.92569678E-02  3.55567856E-03
1.27313170E-01  3.86987653E-02  3.50405105E-03
1.27491240E-01  4.95155242E-02  3.53558242E-03
1.27669300E-01  4.68055070E-02  3.53302370E-03
1.27847370E-01  4.95684633E-02  3.51551605E-03
1.28025440E-01  4.58560147E-02  3.52703478E-03
1.28203510E-01  4.68335128E-02  3.52521809E-03
1.28381570E-01  5.09201446E-02  3.52528165E-03
1.28559640E-01  5.16253726E-02  3.54431954E-03
1.28737710E-01  5.39778340E-02  3.50341259E-03
1.28915780E-01  4.88027743E-02  3.53684734E-03
1.29093840E-01  4.92242645E-02  3.52724035E-03
1.29271910E-01  4.59900701E-02  3.51189513E-03
1.29449980E-01  4.48396400E-02  3.52088174E-03
1.29628050E-01  4.61468898E-02  3.50524153E-03
1.29806110E-01  4.64157824E-02  3.49794066E-03
1.29984180E-01  3.95013638E-02  3.51236869E-03
1.30162250E-01  4.39157647E-02  3.49506792E-03
1.30340320E-01  4.89883130E-02  3.52391171E-03
1.30518390E-01  4.02210812E-02  3.50865043E-03
1.30696450E-01  4.38270664E-02  3.48960500E-03
1.30874520E-01  3.90592935E-02  3.49700538E-03
1.31052590E-01  4.50174408E-02  3.51551082E-03
1.31230660E-01  4.86409502E-02  3.48803551E-03
1.31408720E-01  4.25941824E-02  3.49720124E-03
1.31586790E-01  4.51585419E-02  3.49065236E-03
1.31764860E-01  4.05744767E-02  3.48531163E-03
1.31942930E-01  4.53252527E-02  3.49840104E-03
1.32120990E-01  4.27817522E-02  3.46991854E-03
1.32299060E-01  4.01257230E-02  3.48360944E-03
1.32477130E-01  3.99251253E-02  3.49375633E-03
1.32655200E-01  4.15581965E-02  3.47515182E-03
1.32833270E-01  3.77097597E-02  3.47821158E-03
1.33011330E-01  4.66833519E-02  3.50575307E-03
1.33189400E-01  4.79665411E-02  3.45900766E-03
1.33367470E-01  4.02482335E-02  3.48486941E-03
1.33545540E-01  4.55305144E-02  3.48770606E-03
1.33723600E-01  3.83144614E-02  3.46666662E-03
1.33901670E-01  4.31096464E-02  3.48842041E-03
1.34079740E-01  3.99761731E-02  3.46781141E-03
1.34257810E-01  4.04211128E-02  3.46437121E-03
1.34435870E-01  3.47873136E-02  3.47162762E-03
1.34613940E-01  4.12478862E-02  3.46893277E-03
1.34792010E-01  3.68986919E-02  3.46827887E-03
1.34970080E-01  4.44230451E-02  3.48460926E-03
1.35148150E-01  4.20144481E-02  3.45610392E-03
1.35326210E-01  3.27528900E-02  3.44687136E-03
1.35504280E-01  3.88318922E-02  3.46146958E-03
1.35682350E-01  4.14102167E-02  3.46853230E-03
1.35860420E-01  4.33552332E-02  3.46514650E-03
1.36038480E-01  5.14688943E-02  3.46564857E-03
1.36216550E-01  4.03947369E-02  3.44663453E-03
1.36394620E-01  3.86567267E-02  3.44318338E-03
1.36572690E-01  3.74985770E-02  3.45036665E-03
1.36750750E-01  3.53316949E-02  3.43997908E-03
1.36928820E-01  3.59604878E-02  3.45498000E-03
1.37106890E-01  3.71979502E-02  3.44147431E-03
1.37284960E-01  3.56702574E-02  3.44422825E-03
1.37463020E-01  3.49877940E-02  3.44449763E-03
1.37641090E-01  3.71679374E-02  3.43089597E-03
1.37819160E-01  3.52284182E-02  3.44288935E-03
1.37997230E-01  2.87121215E-02  3.42603020E-03
1.38175300E-01  3.47936396E-02  3.43689323E-03
1.38353360E-01  3.44402155E-02  3.43644957E-03
1.38531430E-01  3.78712761E-02  3.42990218E-03
1.38709500E-01  2.96343659E-02  3.42259779E-03
1.38887570E-01  3.83371904E-02  3.45154300E-03
1.39065630E-01  3.79456191E-02  3.42817514E-03
1.39243700E-01  4.33892653E-02  3.45066387E-03
1.39421770E-01  3.26489462E-02  3.42680977E-03
1.39599840E-01  3.47859059E-02  3.41703267E-03
1.39777900E-01  3.81219528E-02  3.42567631E-03
1.39955970E-01  3.86789458E-02  3.43167966E-03
1.40134040E-01  3.59326887E-02  3.41845647E-03
1.40312110E-01  2.93095886E-02  3.42363478E-03
1.40490180E-01  3.55754719E-02  3.40786336E-03
1.40668240E-01  3.88689715E-02  3.42540957E-03
1.40846310E-01  3.58424561E-02  3.41954622E-03
1.41024380E-01  3.85274693E-02  3.42292082E-03
1.41202450E-01  3.22512030E-02  3.41944654E-03
1.41380510E-01  3.58422658E-02  3.41699385E-03
1.41558580E-01  3.42024487E-02  3.40769380E-03
1.41736650E-01  3.07870286E-02  3.40478457E-03
1.41914720E-01  3.87816949E-02  3.40172466E-03
1.42092780E-01  3.33383212E-02  3.41129971E-03
1.42270850E-01  2.70785879E-02  3.40826912E-03
1.42448920E-01  3.65617796E-02  3.39537035E-03
1.42626990E-01  3.01992365E-02  3.40842296E-03
1.42805060E-01  3.08502028E-02  3.38591529E-03
1.42983120E-01  3.22218000E-02  3.40194992E-03
1.43161190E-01  3.66268466E-02  3.40638756E-03
1.43339260E-01  2.95766431E-02  3.38605309E-03
1.43517330E-01  2.88647371E-02  3.39691142E-03
1.43695390E-01  3.29590760E-02  3.40096952E-03
1.43873460E-01  3.00062015E-02  3.38098486E-03
1.44051530E-01  3.00460805E-02  3.39168854E-03
1.44229600E-01  2.94976204E-02  3.39486128E-03
1.44407660E-01  3.75897478E-02  3.39368702E-03
1.44585730E-01  3.80497923E-02  3.40573146E-03
1.44763800E-01  3.30010088E-02  3.39719245E-03
1.44941870E-01  2.86603569E-02  3.36955365E-03
1.45119930E-01  3.13659939E-02  3.38477825E-03
1.45298000E-01  2.40426808E-02  3.36746335E-03
1.45476070E-01  3.67138989E-02  3.39207492E-03
1.45654140E-01  3.13541417E-02  3.42833611E-03
1.45832210E-01  3.56078639E-02  3.44658462E-03
1.46010270E-01  2.99243904E-02  3.48004318E-03
1.46188340E-01  2.99508093E-02  3.50421149E-03
1.46366410E-01  3.46406951E-02  3.50519469E-03
1.46544480E-01  3.10646916E-02  3.53412786E-03
1.46722540E-01  3.04777484E-02  3.53155536E-03
1.46900610E-01  3.38463545E-02  3.57700515E-03
1.47078680E-01  2.99366147E-02  3.58448906E-03
1.47256750E-01  2.93214667E-02  3.55743018E-03
1.47434810E-01  3.32519513E-02  3.59555567E-03
1.47612880E-01  2.63430832E-02  3.61656831E-03
1.47790950E-01  3.19744936E-02  3.59998504E-03
1.47969020E-01  3.11685573E-02  3.64615653E-03
1.48147090E-01  3.90563926E-02  3.65566500E-03
1.48325150E-01  3.06260034E-02  3.62742406E-03
1.48503220E-01  3.42543759E-02  3.67068220E-03
1.48681290E-01  2.72155588E-02  3.65613884E-03
1.48859360E-01  3.05096331E-02  3.67442078E-03
1.49037420E-01  3.33463594E-02  3.70436059E-03
1.49215490E-01  3.25623018E-02  3.70004380E-03
1.49393560E-01  3.13883787E-02  3.69404944E-03
1.49571630E-01  2.82746347E-02  3.72274669E-03
1.49749690E-01  2.62738726E-02  3.67077306E-03
1.49927760E-01  2.68093793E-02  3.73258654E-03
1.50105830E-01  2.75535047E-02  3.72695819E-03
1.50283900E-01  2.65562069E-02  3.74375050E-03
1.50461960E-01  2.94048673E-02  3.74537102E-03
1.50640030E-01  3.29456896E-02  3.74805822E-03
1.50818100E-01  2.24616399E-02  3.73452950E-03
1.50996170E-01  2.76568060E-02  3.77399347E-03
1.51174240E-01  3.26656244E-02  3.76640619E-03
1.51352300E-01  2.81607773E-02  3.79409327E-03
1.51530370E-01  2.34177728E-02  3.79713947E-03
1.51708440E-01  2.68399913E-02  3.76329417E-03
1.51886510E-01  2.28316291E-02  3.78882464E-03
1.52064570E-01  2.08470369E-02  3.78805590E-03
1.52242640E-01  2.85949803E-02  3.82312553E-03
1.52420710E-01  2.49199946E-02  3.82316479E-03
1.52598780E-01  2.63250262E-02  3.72081727E-03
1.52776840E-01  2.97214546E-02  3.68703521E-03
1.52954910E-01  2.75697895E-02  3.68743656E-03
1.53132980E-01  2.61534895E-02  3.63880199E-03
1.53311050E-01  2.69572265E-02  3.66543471E-03
1.53489120E-01  2.60932708E-02  3.64122963E-03
1.53667180E-01  1.94905552E-02  3.61934510E-03
1.53845250E-01  2.61290956E-02  3.59727327E-03
1.54023320E-01  2.86381793E-02  3.61094235E-03
1.54201390E-01  2.70611866E-02  3.59796964E-03
1.54379450E-01  2.54560909E-02  3.59313703E-03
1.54557520E-01  3.14042205E-02  3.57242995E-03
1.54735590E-01  3.17607941E-02  3.57866679E-03
1.54913660E-01  2.98165943E-02  3.57106870E-03
1.55091720E-01  2.39826289E-02  3.53033705E-03
1.55269790E-01  2.60701357E-02  3.54423108E-03
1.55447860E-01  2.78102831E-02  3.54940929E-03
1.55625930E-01  3.02190805E-02  3.55726486E-03
1.55804000E-01  2.22488842E-02  3.54004051E-03
1.55982060E-01  2.67464028E-02  3.52351039E-03
1.56160130E-01  2.46653705E-02  3.51651665E-03
1.56338200E-01  2.61676625E-02  3.53027378E-03
1.56516270E-01  2.47505511E-02  3.50740853E-03
1.56694330E-01  2.94370094E-02  3.52775705E-03
1.56872400E-01  2.14319828E-02  3.51044746E-03
1.57050470E-01  2.31866343E-02  3.48608255E-03
1.57228540E-01  2.00257347E-02  3.49545646E-03
1.57406600E-01  2.65844542E-02  3.50611434E-03
1.57584670E-01  2.67659523E-02  3.47579464E-03
1.57762740E-01  2.96527360E-02  3.50533191E-03
1.57940810E-01  2.14864005E-02  3.45983415E-03
1.58118870E-01  1.47449071E-02  3.47298588E-03
1.58296940E-01  2.44701182E-02  3.48010579E-03
1.58475010E-01  2.25838738E-02  3.46582252E-03
1.58653080E-01  2.91809456E-02  3.47717311E-03
1.58831150E-01  2.22308722E-02  3.48172992E-03
1.59009210E-01  2.20979842E-02  3.44396599E-03
1.59187280E-01  1.31247684E-02  3.46463638E-03
1.59365350E-01  3.01393024E-02  3.46107476E-03
1.59543420E-01  1.86816052E-02  3.44800303E-03
1.59721480E-01  2.26382756E-02  3.44432461E-03
1.59899550E-01  2.03924877E-02  3.43495023E-03
1.60077620E-01  2.07557960E-02  3.44126700E-03
1.60255690E-01  2.67172083E-02  3.44856996E-03
1.60433750E-01  2.51408052E-02  3.42685885E-03
1.60611820E-01  2.41366040E-02  3.43529223E-03
1.60789890E-01  2.14115166E-02  3.42895702E-03
1.60967960E-01  2.13183213E-02  3.41970233E-03
1.61146030E-01  1.82611841E-02  3.42173958E-03
1.61324090E-01  2.25841407E-02  3.42136170E-03
1.61502160E-01  2.05819980E-02  3.42375965E-03
1.61680230E-01  2.31017625E-02  3.42097056E-03
1.61858300E-01  2.38349544E-02  3.40326242E-03
1.62036360E-01  2.66470388E-02  3.41978185E-03
1.62214430E-01  2.59564139E-02  3.42842220E-03
1.62392500E-01  1.64311624E-02  3.39555357E-03
1.62570570E-01  2.43647668E-02  3.41197798E-03
1.62748630E-01  2.65264151E-02  3.41818207E-03
1.62926700E-01  2.11534044E-02  3.40996716E-03
1.63104770E-01  2.02105826E-02  3.39672612E-03
1.63282840E-01  2.75707005E-02  3.41340780E-03
1.63460910E-01  1.96319178E-02  3.37345422E-03
1.63638970E-01  2.21357017E-02  3.40155187E-03
1.63817040E-01  1.57986200E-02  3.37123185E-03
1.63995110E-01  2.47932643E-02  3.40982403E-03
1.64173180E-01  2.28731026E-02  3.38797853E-03
1.64351240E-01  2.05086215E-02  3.37533945E-03
1.64529310E-01  2.20036563E-02  3.38479250E-03
1.64707380E-01  1.93206820E-02  3.36970973E-03
1.64885450E-01  2.75241859E-02  3.38142281E-03
1.65063510E-01  2.00115779E-02  3.39039895E-03
1.65241580E-01  1.85555737E-02  3.34645996E-03
1.65419650E-01  1.98540209E-02  3.37139115E-03
1.65597720E-01  2.24802584E-02  3.37142251E-03
1.65775780E-01  1.81922364E-02  3.35090124E-03
1.65953850E-01  1.73119126E-02  3.36560257E-03
1.66131920E-01  2.20499816E-02  3.36337112E-03
1.66309990E-01  2.25372807E-02  3.33651520E-03
1.66488060E-01  2.53427581E-02  3.36320126E-03
1.66666120E-01  2.30215699E-02  3.35921020E-03
1.66844190E-01  2.36731135E-02  3.36018801E-03
1.67022260E-01  1.82843002E-02  3.36151747E-03
1.67200330E-01  2.00956703E-02  3.34560369E-03
1.67378390E-01  2.24042090E-02  3.34212893E-03
1.67556460E-01  1.92744855E-02  3.35924094E-03
1.67734530E-01  1.89496126E-02  3.33428790E-03
1.67912600E-01  2.10994239E-02  3.35557939E-03
1.68090660E-01  2.11094198E-02  3.34956212E-03
1.68268730E-01  2.15076844E-02  3.33265662E-03
1.68446800E-01  2.00336530E-02  3.36704025E-03
1.68624870E-01  2.06889919E-02  3.31798135E-03
1.68802940E-01  2.10726756E-02  3.34074879E-03
1.68981000E-01  2.24855480E-02  3.34035756E-03
1.69159070E-01  1.75865923E-02  3.33172605E-03
1.69337140E-01  2.35684596E-02  3.33931711E-03
1.69515210E-01  1.89725341E-02  3.33932558E-03
1.69693270E-01  2.23349585E-02  3.29530661E-03
1.69871340E-01  1.76744941E-02  3.32929733E-03
1.70049410E-01  1.75537491E-02  3.31010358E-03
1.70227480E-01  1.56686480E-02  3.31483837E-03
1.70405540E-01  1.64898008E-02  3.32342357E-03
1.70583610E-01  1.79359266E-02  3.30189304E-03
1.70761680E-01  1.62107250E-02  3.29684488E-03
1.70939750E-01  1.95977020E-02  3.32469753E-03
1.71117810E-01  1.86204610E-02  3.29161224E-03
1.71295880E-01  2.06625824E-02  3.31008544E-03
1.71473950E-01  1.77881150E-02  3.31910538E-03
1.71652020E-01  1.56778297E-02  3.29446780E-03
1.71830090E-01  1.56328890E-02  3.30263993E-03
1.72008150E-01  2.29011815E-02  3.29870786E-03
1.72186220E-01  1.36885944E-02  3.28513477E-03
1.72364290E-01  1.61584907E-02  3.30553072E-03
1.72542360E-01  2.20147699E-02  3.29713135E-03
1.72720420E-01  1.91863473E-02  3.30868509E-03
1.72898490E-01  1.65480513E-02  3.29367312E-03
1.73076560E-01  1.95201849E-02  3.28023824E-03
1.73254630E-01  2.23895311E-02  3.29585645E-03
1.73432690E-01  2.07342085E-02  3.29481302E-03
1.73610760E-01  1.59438017E-02  3.27070494E-03
1.73788830E-01  2.31544234E-02  3.30495750E-03
1.73966900E-01  2.15239561E-02  3.27428733E-03
1.74144970E-01  1.62839378E-02  3.26861355E-03
1.74323030E-01  1.79342661E-02  3.27950655E-03
1.74501100E-01  1.78660655E-02  3.24782297E-03
1.74679170E-01  1.76554044E-02  3.26848514E-03
1.74857240E-01  1.93622679E-02  3.26615322E-03
1.75035300E-01  1.38417920E-02  3.23412422E-03
1.75213370E-01  1.86654327E-02  3.24516468E-03
1.75391440E-01  1.06739854E-02  3.23377454E-03
1.75569510E-01  1.64598495E-02  3.23448214E-03
1.75747570E-01  1.87350248E-02  3.25189743E-03
1.75925640E-01  1.79195775E-02  3.22586320E-03
1.76103710E-01  2.07935076E-02  3.22658367E-03
1.76281780E-01  1.50947848E-02  3.22612855E-03
1.76459850E-01  1.40509895E-02  3.19619502E-03
1.76637910E-01  1.35651295E-02  3.21530104E-03
1.76815980E-01  1.48579974E-02  3.21515554E-03
1.76994050E-01  2.14561530E-02  3.20713943E-03
1.77172120E-01  2.09060142E-02  3.22198200E-03
1.77350180E-01  1.51394386E-02  3.21484037E-03
1.77528250E-01  2.10695430E-02  3.20137792E-03
1.77706320E-01  1.62733845E-02  3.19849209E-03
1.77884390E-01  1.52001792E-02  3.19675580E-03
1.78062450E-01  1.69512464E-02  3.20128263E-03
1.78240520E-01  1.52611903E-02  3.19852385E-03
1.78418590E-01  2.01999160E-02  3.18845343E-03
1.78596660E-01  1.16589664E-02  3.18138043E-03
1.78774720E-01  1.37035795E-02  3.17701769E-03
1.78952790E-01  1.23343784E-02  3.18048709E-03
1.79130860E-01  1.59872929E-02  3.18995696E-03
1.79308930E-01  1.82171597E-02  3.19440305E-03
1.79487000E-01  1.24488308E-02  3.18314486E-03
1.79665060E-01  1.47039142E-02  3.17883642E-03
1.79843130E-01  1.93776059E-02  3.16620640E-03
1.80021200E-01  1.44415526E-02  3.16708101E-03
1.80199270E-01  1.29785568E-02  3.18401260E-03
1.80377330E-01  1.63019494E-02  3.16297562E-03
1.80555400E-01  1.95328402E-02  3.18014526E-03
1.80733470E-01  1.72600644E-02  3.16726637E-03
1.80911540E-01  1.51823360E-02  3.15752623E-03
1.81089600E-01  1.44911459E-02  3.17706836E-03
1.81267670E-01  1.84603687E-02  3.17348740E-03
1.81445740E-01  1.15210342E-02  3.18071342E-03
1.81623810E-01  1.53730237E-02  3.16969771E-03
1.81801880E-01  1.28791510E-02  3.15407713E-03
1.81979940E-01  1.68427263E-02  3.17044411E-03
1.82158010E-01  1.60290665E-02  3.17522599E-03
1.82336080E-01  1.77329530E-02  3.15882461E-03
1.82514150E-01  1.13147392E-02  3.17913974E-03
1.82692210E-01  1.48650063E-02  3.15637967E-03
1.82870280E-01  2.30762428E-02  3.17203646E-03
1.83048350E-01  1.86429690E-02  3.16582647E-03
1.83226420E-01  1.12381608E-02  3.14825723E-03
1.83404480E-01  1.61811510E-02  3.16108395E-03
1.83582550E-01  1.09992419E-02  3.16701732E-03
1.83760620E-01  1.61094914E-02  3.15825436E-03
1.83938690E-01  1.46202875E-02  3.16687803E-03
1.84116750E-01  1.43001444E-02  3.15441727E-03
1.84294820E-01  1.99358983E-02  3.16437495E-03
1.84472890E-01  1.62613832E-02  3.16853536E-03
1.84650960E-01  1.22070256E-02  3.13774776E-03
1.84829030E-01  1.19067648E-02  3.16166477E-03
1.85007090E-01  1.43110787E-02  3.15416253E-03
1.85185160E-01  1.31831549E-02  3.12558696E-03
1.85363230E-01  1.54634277E-02  3.14991283E-03
1.85541300E-01  1.53722563E-02  3.15033717E-03
1.85719360E-01  1.08466959E-02  3.13497337E-03
1.85897430E-01  1.50894163E-02  3.15032728E-03
1.86075500E-01  1.66840078E-02  3.14179151E-03
1.86253570E-01  1.43792588E-02  3.13175785E-03
1.86431630E-01  1.75922106E-02  3.15129722E-03
1.86609700E-01  1.54238198E-02  3.14041631E-03
1.86787770E-01  1.26822732E-02  3.13335048E-03
1.86965840E-01  1.43684146E-02  3.14199473E-03
1.87143910E-01  1.57208038E-02  3.13459390E-03
1.87321970E-01  1.74004712E-02  3.13435996E-03
1.87500040E-01  1.52975544E-02  3.13348620E-03
1.87678110E-01  1.49478386E-02  3.12149922E-03
1.87856180E-01  7.65811923E-03  3.12276456E-03
1.88034240E-01  9.59928155E-03  3.12564039E-03
1.88212310E-01  1.32599455E-02  3.12863688E-03
1.88390380E-01  1.61831014E-02  3.13811600E-03
1.88568450E-01  8.86028167E-03  3.11459137E-03
1.88746510E-01  1.75677956E-02  3.13417439E-03
1.88924580E-01  1.41442382E-02  3.14119563E-03
1.89102650E-01  8.32789442E-03  3.12638953E-03
1.89280720E-01  1.57381087E-02  3.13766279E-03
1.89458790E-01  1.35077599E-02  3.13044103E-03
1.89636850E-01  1.32940311E-02  3.11663384E-03
1.89814920E-01  1.28511276E-02  3.11881590E-03
1.89992990E-01  1.18384321E-02  3.11527419E-03
1.90171060E-01  1.12628123E-02  3.12493259E-03
1.90349120E-01  1.88513026E-02  3.13115778E-03
1.90527190E-01  5.17610739E-03  3.10253280E-03
1.90705260E-01  1.59114324E-02  3.11569345E-03
1.90883330E-01  1.32070346E-02  3.11677107E-03
1.91061390E-01  1.43478632E-02  3.10774115E-03
1.91239460E-01  1.57137197E-02  3.11449065E-03
1.91417530E-01  1.12825054E-02  3.10121655E-03
1.91595600E-01  1.47734459E-02  3.09727208E-03
1.91773660E-01  1.64969216E-02  3.11757018E-03
1.91951730E-01  1.34551504E-02  3.09575471E-03
1.92129800E-01  2.18735735E-02  3.10970245E-03
1.92307870E-01  1.19539315E-02  3.10886188E-03
1.92485940E-01  1.42888934E-02  3.10016218E-03
1.92664000E-01  1.16237147E-02  3.09240897E-03
1.92842070E-01  1.39658792E-02  3.10677995E-03
1.93020140E-01  1.39501913E-02  3.08287795E-03
1.93198210E-01  1.25169223E-02  3.10771015E-03
1.93376270E-01  1.11188299E-02  3.08879932E-03
1.93554340E-01  1.38617683E-02  3.09653815E-03
1.93732410E-01  1.53241283E-02  3.09974300E-03
1.93910480E-01  1.54153406E-02  3.07940170E-03
1.94088540E-01  1.41859525E-02  3.09915274E-03
1.94266610E-01  8.80407068E-03  3.09542482E-03
1.94444680E-01  9.34141859E-03  3.07729576E-03
1.94622750E-01  1.40652617E-02  3.09563098E-03
1.94800820E-01  9.73286594E-03  3.08216093E-03
1.94978880E-01  1.11859307E-02  3.07389398E-03
1.95156950E-01  1.41346628E-02  3.09413840E-03
1.95335020E-01  9.61264326E-03  3.07064141E-03
1.95513090E-01  1.39361797E-02  3.08279577E-03
1.95691150E-01  1.39152962E-02  3.09446164E-03
1.95869220E-01  9.20860750E-03  3.07621527E-03
1.96047290E-01  1.21731994E-02  3.07489717E-03
1.96225360E-01  1.22935328E-02  3.08753990E-03
1.96403420E-01  9.00208436E-03  3.05802240E-03
1.96581490E-01  1.22134194E-02  3.07935226E-03
1.96759560E-01  1.80320176E-02  3.07613800E-03
1.96937630E-01  1.22783562E-02  3.05729965E-03
1.97115700E-01  1.02876730E-02  3.07829574E-03
1.97293760E-01  1.29368639E-02  3.06594777E-03
1.97471830E-01  1.63985165E-02  3.07288769E-03
1.97649900E-01  1.49308066E-02  3.07975507E-03
1.97827970E-01  1.01121555E-02  3.05047512E-03
1.98006030E-01  1.62971369E-02  3.07618176E-03
1.98184100E-01  1.32390447E-02  3.07166879E-03
1.98362170E-01  1.28536467E-02  3.06228188E-03
1.98540240E-01  1.32296077E-02  3.07514691E-03
1.98718300E-01  1.13178212E-02  3.05419403E-03
1.98896370E-01  1.03438631E-02  3.05756118E-03
1.99074440E-01  1.10398326E-02  3.07100746E-03
1.99252510E-01  9.71821009E-03  3.04750539E-03
1.99430570E-01  1.41608283E-02  3.06728987E-03
1.99608640E-01  1.33269591E-02  3.06719182E-03
1.99786710E-01  1.34804164E-02  3.04335524E-03
1.99964780E-01  6.74344057E-03  3.05303218E-03
2.00142850E-01  1.70736898E-02  3.06466107E-03
2.00320910E-01  1.58357432E-02  3.03460091E-03
2.00498980E-01  1.18504134E-02  3.05725220E-03
2.00677050E-01  1.10182479E-02  3.04734311E-03
2.00855120E-01  1.06892773E-02  3.05196042E-03
2.01033180E-01  1.35573906E-02  3.05824876E-03
2.01211250E-01  1.19219738E-02  3.03986002E-03
2.01389320E-01  9.72906191E-03  3.03873193E-03
2.01567390E-01  1.21338818E-02  3.06315317E-03
2.01745450E-01  1.46015296E-02  3.04527404E-03
2.01923520E-01  9.91812751E-03  3.04827969E-03
2.02101590E-01  1.17420333E-02  3.03371786E-03
2.02279660E-01  1.66657115E-02  3.04957370E-03
2.02457730E-01  1.06456840E-02  3.04438642E-03
2.02635790E-01  1.58997231E-02  3.02750472E-03
2.02813860E-01  8.42875225E-03  3.03632891E-03
2.02991930E-01  8.96887435E-03  3.04432763E-03
2.03170000E-01  1.18591655E-02  3.03333986E-03
2.03348060E-01  8.20634807E-03  3.03617228E-03
2.03526130E-01  1.35034904E-02  3.04006821E-03
2.03704200E-01  1.10427498E-02  3.01889051E-03
2.03882270E-01  1.45246103E-02  3.04871230E-03
2.04060330E-01  1.45936469E-02  3.02633660E-03
2.04238400E-01  1.00348242E-02  3.04288971E-03
2.04416470E-01  1.24033995E-02  3.04045908E-03
2.04594540E-01  1.57546219E-02  3.02064509E-03
2.04772600E-01  8.59898543E-03  3.02230920E-03
2.04950670E-01  1.19128450E-02  3.03307993E-03
2.05128740E-01  1.32567591E-02  3.01923149E-03
2.05306810E-01  1.33784014E-02  3.02764298E-03
2.05484880E-01  1.16694809E-02  3.02231167E-03
2.05662940E-01  8.27360050E-03  3.00930995E-03
2.05841010E-01  1.00498127E-02  3.01998082E-03
2.06019080E-01  1.94410558E-02  3.02630979E-03
2.06197150E-01  2.92354151E-03  3.02036608E-03
2.06375210E-01  9.62055440E-03  3.02072345E-03
2.06553280E-01  8.68821527E-03  3.01721087E-03
2.06731350E-01  7.25217018E-03  3.00541853E-03
2.06909420E-01  1.26009929E-02  3.01894996E-03
2.07087480E-01  7.66329191E-03  3.00939850E-03
2.07265550E-01  1.46696534E-02  3.02665912E-03
2.07443620E-01  1.01392121E-02  3.01617763E-03
2.07621690E-01  7.88414347E-03  3.01012783E-03
2.07799760E-01  1.26362817E-02  3.01000511E-03
2.07977820E-01  9.89782258E-03  3.00321632E-03
2.08155890E-01  1.00145414E-02  3.00293130E-03
2.08333960E-01  1.33232004E-02  3.01418339E-03
2.08512030E-01  1.22060842E-02  2.99878335E-03
2.08690090E-01  4.54688940E-03  3.00823070E-03
2.08868160E-01  1.34224947E-02  3.00006698E-03
2.09046230E-01  1.08768285E-02  3.00574713E-03
2.09224300E-01  1.03540656E-02  2.99666710E-03
2.09402360E-01  7.75487567E-03  3.00379338E-03
2.09580430E-01  1.03582711E-02  3.00530182E-03
2.09758500E-01  1.23253237E-02  3.00373685E-03
2.09936570E-01  8.70813910E-03  2.99271501E-03
2.10114640E-01  1.09812209E-02  2.98956997E-03
2.10292700E-01  9.55190511E-03  2.98902808E-03
2.10470770E-01  7.51362401E-03  2.99865728E-03
2.10648840E-01  9.10146993E-03  2.99089784E-03
2.10826910E-01  9.25966135E-03  2.98927713E-03
2.11004970E-01  8.05220043E-03  2.99683932E-03
2.11183040E-01  9.71256181E-03  2.98017615E-03
2.11361110E-01  9.23043194E-03  2.98233396E-03
2.11539180E-01  1.33406741E-02  2.99634782E-03
2.11717240E-01  7.78075564E-03  2.98511724E-03
2.11895310E-01  1.22404594E-02  2.99439354E-03
2.12073380E-01  8.21195817E-03  2.98804702E-03
2.12251450E-01  9.60967722E-03  2.97842210E-03
2.12429510E-01  8.40502914E-03  2.98463587E-03
2.12607580E-01  8.92075879E-03  2.98529574E-03
2.12785650E-01  4.14398290E-03  2.98141293E-03
2.12963720E-01  8.27461142E-03  2.98986602E-03
2.13141790E-01  1.68044510E-02  2.99528477E-03
2.13319850E-01  1.07588822E-02  2.96786847E-03
2.13497920E-01  7.31443445E-03  2.97155118E-03
2.13675990E-01  7.63693791E-03  2.96595352E-03
2.13854060E-01  4.66630757E-03  2.97311225E-03
2.14032120E-01  1.13908832E-02  2.97821539E-03
2.14210190E-01  1.03503178E-02  2.99044605E-03
2.14388260E-01  8.29012344E-03  2.95493756E-03
2.14566330E-01  9.75553652E-03  2.98568016E-03
2.14744390E-01  1.06961087E-02  2.96536421E-03
2.14922460E-01  8.49814610E-03  2.97195790E-03
2.15100530E-01  1.04205381E-02  2.96723934E-03
2.15278600E-01  7.40925224E-03  2.96502783E-03
2.15456670E-01  1.17467781E-02  2.96635756E-03
2.15634730E-01  1.65272807E-02  2.97865992E-03
2.15812800E-01  1.41154293E-02  2.95944713E-03
2.15990870E-01  9.09805898E-03  2.96804625E-03
2.16168940E-01  7.87351249E-03  2.95718006E-03
2.16347000E-01  1.05287294E-02  2.96502669E-03
2.16525070E-01  1.04870792E-02  2.96557849E-03
2.16703140E-01  9.68735804E-03  2.95336024E-03
2.16881210E-01  1.43846025E-02  2.96964124E-03
2.17059270E-01  6.05147372E-03  2.95738458E-03
2.17237340E-01  1.09900502E-02  2.94744047E-03
2.17415410E-01  6.84380929E-03  2.96957682E-03
2.17593480E-01  1.32382173E-02  2.96085150E-03
2.17771550E-01  1.65723043E-02  2.95469223E-03
2.17949610E-01  1.15098486E-02  2.96049175E-03
2.18127680E-01  9.52596898E-03  2.94706805E-03
2.18305750E-01  1.27279954E-02  2.96092638E-03
2.18483820E-01  5.67607143E-03  2.97083218E-03
2.18661880E-01  1.07196448E-02  2.95469131E-03
2.18839950E-01  8.73342256E-03  2.94244663E-03
2.19018020E-01  1.05679534E-02  2.95983900E-03
2.19196090E-01  1.12541285E-02  2.93662038E-03
2.19374150E-01  8.11054612E-03  2.96428451E-03
2.19552220E-01  8.53474309E-03  2.95354484E-03
2.19730290E-01  6.95383587E-03  2.94964007E-03
2.19908360E-01  7.63920149E-03  2.93931013E-03
2.20086420E-01  9.51944838E-03  2.93625019E-03
2.20264490E-01  6.41345910E-03  2.93709347E-03
2.20442560E-01  7.86385532E-03  2.95541177E-03
2.20620630E-01  5.53367796E-03  2.92732305E-03
2.20798700E-01  8.14668672E-03  2.94556519E-03
2.20976760E-01  1.12673895E-02  2.94565742E-03
2.21154830E-01  6.32560961E-03  2.92017995E-03
2.21332900E-01  3.15451943E-03  2.93537486E-03
2.21510970E-01  9.84454392E-03  2.93865603E-03
2.21689030E-01  8.42152758E-03  2.93196907E-03
2.21867100E-01  9.75186642E-03  2.95119472E-03
2.22045170E-01  1.48288490E-02  2.93110517E-03
2.22223240E-01  8.15378819E-03  2.92829813E-03
2.22401300E-01  8.04778030E-03  2.93321043E-03
2.22579370E-01  1.01622153E-02  2.93749220E-03
2.22757440E-01  1.23379766E-02  2.94293233E-03
2.22935510E-01  1.04368313E-02  2.94701417E-03
2.23113580E-01  5.96303112E-03  2.91924232E-03
2.23291640E-01  1.29847432E-02  2.94047069E-03
2.23469710E-01  8.84866112E-03  2.92215270E-03
2.23647780E-01  1.14255714E-02  2.93505721E-03
2.23825850E-01  9.27210512E-03  2.93705132E-03
2.24003910E-01  7.63627240E-03  2.92969447E-03
2.24181980E-01  1.03531419E-02  2.93383785E-03
2.24360050E-01  4.98743424E-03  2.93192746E-03
2.24538120E-01  9.97799523E-03  2.91190874E-03
2.24716180E-01  9.95831555E-03  2.93622797E-03
2.24894250E-01  9.10350105E-03  2.92534262E-03
2.25072320E-01  9.41132031E-03  2.91762128E-03
2.25250390E-01  1.11405571E-02  2.92227167E-03
2.25428450E-01  5.41299125E-03  2.90770087E-03
2.25606520E-01  1.25516158E-02  2.91539520E-03
2.25784590E-01  9.05834103E-03  2.92585702E-03
2.25962660E-01  1.12776339E-02  2.91369828E-03
2.26140730E-01  8.47149570E-03  2.91952753E-03
2.26318790E-01  1.36156104E-02  2.91769657E-03
2.26496860E-01  8.82173305E-03  2.90618174E-03
2.26674930E-01  8.15276194E-03  2.91365217E-03
2.26853000E-01  7.30820944E-03  2.91182192E-03
2.27031060E-01  1.34000474E-02  2.91672825E-03
2.27209130E-01  8.50971471E-03  2.91481415E-03
2.27387200E-01  8.07045734E-03  2.90585963E-03
2.27565270E-01  1.37069808E-02  2.91120840E-03
2.27743330E-01  8.10390583E-03  2.91347092E-03
2.27921400E-01  8.70865532E-03  2.89612949E-03
2.28099470E-01  4.68920861E-03  2.91076474E-03
2.28277540E-01  9.27553580E-03  2.90664943E-03
2.28455610E-01  1.54239669E-02  2.91320668E-03
2.28633670E-01  9.60993555E-03  2.90749806E-03
2.28811740E-01  4.11289975E-03  2.89514168E-03
2.28989810E-01  9.71483161E-03  2.90453804E-03
2.29167880E-01  1.29064378E-02  2.91526800E-03
2.29345940E-01  9.45936075E-03  2.90398822E-03
2.29524010E-01  6.38683888E-03  2.91176389E-03
2.29702080E-01  5.89334878E-03  2.90390842E-03
2.29880150E-01  9.27603797E-03  2.89333502E-03
2.30058210E-01  7.55020323E-03  2.90649456E-03
2.30236280E-01  8.14693314E-03  2.89388552E-03
2.30414350E-01  1.12031215E-02  2.89558398E-03
2.30592420E-01  1.15362309E-03  2.89340513E-03
2.30770490E-01  5.58871984E-03  2.88061449E-03
2.30948550E-01  6.83056467E-03  2.89301412E-03
2.31126620E-01  7.67346713E-03  2.88385968E-03
2.31304690E-01  5.81348697E-03  2.88470302E-03
2.31482760E-01  8.88093084E-03  2.89360474E-03
2.31660820E-01  1.10881785E-02  2.89225043E-03
2.31838890E-01  8.93745536E-03  2.88492591E-03
2.32016960E-01  1.35643509E-02  2.90006105E-03
2.32195030E-01  2.08181730E-03  2.87174222E-03
2.32373090E-01  7.28098144E-03  2.88002990E-03
2.32551160E-01  1.31023446E-02  2.89880767E-03
2.32729230E-01  9.66167147E-03  2.87434893E-03
2.32907300E-01  5.87996038E-03  2.89140083E-03
2.33085360E-01  6.74595424E-03  2.88164833E-03
2.33263430E-01  3.92414959E-03  2.87112841E-03
2.33441500E-01  1.01986243E-02  2.89098119E-03
2.33619570E-01  7.78465650E-03  2.87505871E-03
2.33797640E-01  1.16854733E-02  2.88470158E-03
2.33975700E-01  7.09045309E-03  2.88189871E-03
2.34153770E-01  1.19683835E-02  2.87625364E-03
2.34331840E-01  4.87235710E-03  2.87286844E-03
2.34509910E-01  1.02385203E-02  2.88949564E-03
2.34687970E-01  1.06771347E-02  2.87665144E-03
2.34866040E-01  5.03023961E-03  2.88501675E-03
2.35044110E-01  8.84550780E-03  2.88305904E-03
2.35222180E-01  9.31729565E-03  2.86733581E-03
2.35400240E-01  9.08442442E-03  2.88694157E-03
2.35578310E-01  8.01431076E-03  2.86655074E-03
2.35756380E-01  5.50545297E-03  2.87903865E-03
2.35934450E-01  4.24609406E-03  2.87247491E-03
2.36112520E-01  2.65951844E-03  2.85556785E-03
2.36290580E-01  1.29117044E-03  2.86122419E-03
2.36468650E-01  1.02888286E-02  2.87578074E-03
2.36646720E-01  5.03403467E-03  2.84822385E-03
2.36824790E-01  3.83682647E-03  2.86987995E-03
2.37002850E-01  7.53245477E-03  2.86181497E-03
2.37180920E-01  1.35137338E-02  2.85936953E-03
2.37358990E-01  3.63887995E-03  2.86344597E-03
2.37537060E-01  1.26558217E-02  2.86252489E-03
2.37715120E-01  1.30199785E-02  2.86368508E-03
2.37893190E-01  8.60298907E-03  2.86660468E-03
2.38071260E-01  8.82235972E-03  2.85003243E-03
2.38249330E-01  6.21984699E-03  2.86290675E-03
2.38427400E-01  7.56018196E-03  2.86197282E-03
2.38605460E-01  2.87909672E-03  2.84321844E-03
2.38783530E-01  9.77963887E-03  2.87180359E-03
2.38961600E-01  7.12519037E-03  2.84784672E-03
2.39139670E-01  9.38287103E-03  2.85542935E-03
2.39317730E-01  1.03440039E-02  2.86728375E-03
2.39495800E-01  7.26864909E-03  2.85537417E-03
2.39673870E-01  6.59329366E-03  2.84781977E-03
2.39851940E-01  8.93740224E-03  2.87310286E-03
2.40030000E-01  5.64350337E-03  2.84012928E-03
2.40208070E-01  3.69150690E-03  2.84835458E-03
2.40386140E-01  3.19456653E-03  2.83843195E-03
2.40564210E-01  7.52128610E-03  2.83651102E-03
2.40742270E-01  6.86045463E-03  2.85119456E-03
2.40920340E-01  7.20097635E-03  2.84629177E-03
2.41098410E-01  6.06936305E-03  2.84098981E-03
2.41276480E-01  2.73505524E-03  2.84389477E-03
2.41454550E-01  7.22227410E-03  2.83021584E-03
2.41632610E-01  1.08954969E-02  2.84757025E-03
2.41810680E-01  6.68287696E-03  2.85342992E-03
2.41988750E-01  6.74146802E-03  2.82119391E-03
2.42166820E-01  8.89745812E-03  2.83770750E-03
2.42344880E-01  3.18733221E-03  2.82861380E-03
2.42522950E-01  8.93751239E-03  2.83938464E-03
2.42701020E-01  8.53738125E-03  2.84240109E-03
2.42879090E-01  8.30138903E-03  2.83265419E-03
2.43057150E-01  7.51891873E-03  2.83413072E-03
2.43235220E-01  6.21404340E-03  2.83630202E-03
2.43413290E-01  4.83794832E-03  2.81868305E-03
2.43591360E-01  8.03424691E-03  2.83805723E-03
2.43769430E-01  4.19342539E-03  2.82715243E-03
2.43947490E-01  4.75835396E-03  2.82223754E-03
2.44125560E-01  8.97009160E-03  2.83184454E-03
2.44303630E-01  6.19962795E-03  2.82652153E-03
2.44481700E-01  1.00314221E-02  2.82741826E-03
2.44659760E-01  1.04879382E-02  2.83316539E-03
2.44837830E-01  9.23001467E-03  2.82431707E-03
2.45015900E-01  1.21129427E-02  2.84732072E-03
2.45193970E-01  7.16702139E-03  2.82738665E-03
2.45372030E-01  1.34146964E-02  2.81984713E-03
2.45550100E-01  1.36379376E-02  2.83013452E-03
2.45728170E-01  1.50356314E-02  2.82649118E-03
2.45906240E-01  7.57817041E-03  2.82388722E-03
2.46084300E-01  1.03765856E-02  2.82244795E-03
2.46262370E-01  6.13864307E-03  2.81738494E-03
2.46440440E-01  5.95199840E-03  2.82676398E-03
2.46618510E-01  3.74287396E-03  2.82680301E-03
2.46796580E-01  4.74942645E-03  2.80497046E-03
2.46974640E-01  4.17662164E-03  2.82850291E-03
2.47152710E-01  9.12212949E-03  2.87359854E-03
2.47330780E-01  1.13806292E-02  2.89340505E-03
2.47508850E-01  3.73645485E-03  2.91117918E-03
2.47686910E-01  5.34024422E-03  2.92111032E-03
2.47864980E-01  9.64600859E-03  2.93379004E-03
2.48043050E-01  6.95853967E-03  2.94674968E-03
2.48221120E-01  1.16510630E-02  2.95334920E-03
2.48399180E-01  7.97220988E-03  2.97627362E-03
2.48577250E-01  8.57047931E-03  2.99439223E-03
2.48755320E-01  1.07569995E-02  2.98498663E-03
2.48933390E-01  6.96759879E-03  2.99833151E-03
2.49111460E-01  9.12310424E-03  2.99660419E-03
2.49289520E-01  7.06257913E-03  3.00263644E-03
2.49467590E-01  5.21979981E-03  3.03305385E-03
2.49645660E-01  9.90266275E-03  3.01895093E-03
2.49823730E-01  8.05865123E-03  3.03805338E-03
2.50001790E-01  6.90233902E-03  3.05170825E-03
2.50179860E-01  1.35159916E-02  3.04173083E-03
2.50357930E-01  4.47606717E-03  3.05057747E-03
2.50536000E-01  4.82505264E-03  3.04916646E-03
2.50714060E-01  6.47503410E-03  3.05902716E-03
2.50892130E-01  2.10100111E-03  3.07817981E-03
2.51070200E-01  1.09154618E-02  3.07402181E-03
2.51248270E-01  1.01205983E-02  3.07775563E-03
2.51426340E-01  1.00115418E-02  3.10106710E-03
2.51604400E-01  1.20654564E-02  3.09214064E-03
2.51782470E-01  5.68815775E-03  3.09948018E-03
2.51960540E-01  9.10590147E-03  3.12336241E-03
2.52138610E-01  5.17875177E-04  3.08812250E-03
2.52316670E-01  3.25540131E-03  3.10901669E-03
2.52494740E-01  2.27250954E-03  3.11403883E-03
2.52672810E-01  9.29767474E-03  3.12342665E-03
2.52850880E-01  1.14340602E-02  3.14026082E-03
2.53028940E-01  1.53550012E-02  3.14541648E-03
2.53207010E-01  1.08224934E-02  3.14542129E-03
2.53385080E-01  8.22841610E-03  3.15049126E-03
2.53563150E-01  1.26907553E-02  3.14655978E-03
2.53741210E-01  7.85175876E-03  3.15365586E-03
2.53919280E-01  5.67183490E-03  3.10410741E-03
2.54097350E-01  1.03562056E-02  3.06033285E-03
2.54275420E-01  3.31124498E-03  3.06853169E-03
2.54453490E-01  1.11815071E-02  3.03755336E-03
2.54631550E-01  1.22464919E-02  3.03828767E-03
2.54809620E-01  2.62742816E-03  3.02552669E-03
2.54987690E-01  1.09161725E-02  3.02088186E-03
2.55165760E-01  1.25525508E-02  3.02230620E-03
2.55343820E-01  5.66581943E-03  3.01148762E-03
2.55521890E-01  5.55537849E-03  2.96700677E-03
2.55699960E-01  1.07456681E-02  2.99509946E-03
2.55878030E-01  9.14570054E-03  2.98861164E-03
2.56056090E-01  7.97228637E-03  2.97167791E-03
2.56234160E-01  4.86160400E-03  2.96749255E-03
2.56412230E-01  8.59641420E-03  2.97145254E-03
2.56590300E-01  9.44238221E-03  2.94615385E-03
2.56768370E-01  9.95596799E-03  2.96830427E-03
2.56946430E-01  9.47851178E-03  2.94949492E-03
2.57124500E-01  7.94053490E-03  2.95256054E-03
2.57302570E-01  2.65934175E-03  2.94624398E-03
2.57480640E-01  7.17230313E-03  2.94260900E-03
2.57658700E-01  4.59434865E-04  2.92523383E-03
2.57836770E-01  7.48633297E-03  2.92968200E-03
2.58014840E-01  1.04364749E-02  2.93670357E-03
2.58192910E-01  1.00403586E-02  2.93893305E-03
2.58370970E-01  3.90309780E-03  2.91908673E-03
2.58549040E-01  1.05788322E-02  2.94254114E-03
2.58727110E-01  5.64589587E-03  2.92325085E-03
2.58905180E-01  5.58306709E-03  2.91305221E-03
2.59083250E-01  5.41182813E-03  2.90648884E-03
2.59261310E-01  1.00345865E-02  2.92081388E-03
2.59439380E-01  5.69339843E-03  2.90467520E-03
2.59617450E-01  1.09898041E-02  2.91624446E-03
2.59795520E-01  5.51138711E-03  2.89742065E-03
2.59973580E-01  7.60057440E-03  2.89457623E-03
2.60151650E-01  2.57590865E-03  2.90207612E-03
2.60329720E-01  1.04078585E-02  2.89992003E-03
2.60507790E-01  8.29872533E-03  2.89754727E-03
2.60685850E-01  6.10529510E-03  2.89908333E-03
2.60863920E-01  4.55255504E-03  2.87334140E-03
2.61041990E-01  6.99923193E-03  2.88406899E-03
2.61220060E-01  9.47892893E-03  2.89022132E-03
2.61398120E-01  9.30323435E-03  2.87951510E-03
2.61576190E-01  3.00975440E-03  2.88862484E-03
2.61754260E-01  8.77434758E-03  2.87957041E-03
2.61932330E-01  1.19178423E-02  2.88623731E-03
2.62110400E-01  2.29629561E-03  2.86654177E-03
2.62288460E-01  9.78387306E-03  2.86961152E-03
2.62466530E-01  7.48932964E-03  2.87350182E-03
2.62644600E-01  8.08322518E-03  2.87949048E-03
2.62822670E-01  3.86467651E-03  2.85633892E-03
2.63000730E-01  7.69932224E-03  2.87861630E-03
2.63178800E-01  8.77746075E-03  2.85039775E-03
2.63356870E-01  6.93868968E-03  2.86637101E-03
2.63534940E-01  8.86476169E-03  2.87364282E-03
2.63713000E-01  5.91023943E-03  2.84622316E-03
2.63891070E-01  4.72093756E-03  2.86006518E-03
2.64069140E-01  1.84400905E-03  2.85954499E-03
2.64247210E-01  4.67503291E-03  2.83872659E-03
2.64425280E-01  1.10879930E-02  2.86212152E-03
2.64603340E-01  7.54522663E-03  2.84179527E-03
2.64781410E-01  2.15337123E-03  2.84844046E-03
2.64959480E-01  5.75390279E-03  2.84122919E-03
2.65137550E-01  5.93143683E-03  2.83998975E-03
2.65315610E-01  5.50612056E-03  2.83277815E-03
2.65493680E-01  2.42955882E-03  2.82305123E-03
2.65671750E-01  3.64628846E-03  2.80728506E-03
2.65849820E-01  7.90967660E-03  2.83091481E-03
2.66027880E-01  8.94464404E-03  2.81851214E-03
2.66205950E-01  7.80836125E-03  2.80838477E-03
2.66384020E-01  1.00143228E-02  2.81303334E-03
2.66562090E-01  6.08611129E-03  2.79216978E-03
2.66740150E-01  9.65703722E-03  2.80998690E-03
2.66918220E-01  1.11481085E-03  2.80042397E-03
2.67096290E-01  4.31893838E-03  2.79147684E-03
2.67274360E-01  3.45766049E-03  2.79702922E-03
2.67452430E-01  5.34915227E-03  2.79119714E-03
2.67630490E-01  4.35655037E-03  2.78074666E-03
2.67808560E-01  1.07297281E-02  2.79955318E-03
2.67986630E-01  7.77206940E-03  2.78805473E-03
2.68164700E-01  2.97359641E-03  2.77469049E-03
2.68342760E-01  8.91837154E-03  2.78585508E-03
2.68520830E-01  3.68022976E-03  2.76721283E-03
2.68698900E-01  5.04589119E-03  2.77977364E-03
2.68876970E-01  5.15506928E-03  2.77768833E-03
2.69055030E-01  8.74575466E-03  2.77046024E-03
2.69233100E-01  7.77850164E-03  2.77199941E-03
2.69411170E-01  7.54773710E-03  2.77168163E-03
2.69589240E-01  3.30355727E-03  2.75495497E-03
2.69767310E-01  5.69063385E-03  2.77057622E-03
2.69945370E-01  5.48812069E-03  2.75360344E-03
2.70123440E-01  2.69283184E-03  2.75416948E-03
2.70301510E-01  9.38734669E-03  2.76586103E-03
2.70479580E-01  8.09237230E-03  2.76087638E-03
2.70657640E-01  8.19825337E-03  2.76325223E-03
2.70835710E-01  5.13237958E-03  2.76456519E-03
2.71013780E-01  3.35923995E-03  2.72959794E-03
2.71191850E-01  4.17246858E-03  2.75175603E-03
2.71369910E-01  1.02512772E-02  2.75000321E-03
2.71547980E-01  5.42857068E-03  2.75180944E-03
2.71726050E-01  3.95448938E-03  2.74453699E-03
2.71904120E-01  9.10267384E-03  2.74403205E-03
2.72082190E-01  8.61045964E-03  2.74897292E-03
2.72260250E-01  4.06919758E-03  2.75351419E-03
2.72438320E-01  3.75137703E-03  2.73811768E-03
2.72616390E-01  6.30268657E-03  2.75245782E-03
2.72794460E-01  7.73170057E-03  2.74614937E-03
2.72972520E-01  8.56324788E-03  2.74224208E-03
2.73150590E-01  3.64823953E-03  2.74386490E-03
2.73328660E-01  5.70893162E-03  2.73659720E-03
2.73506730E-01  4.29331984E-03  2.74071474E-03
2.73684790E-01  6.84960143E-03  2.74867724E-03
2.73862860E-01  5.77718264E-03  2.72576048E-03
2.74040930E-01  3.48696240E-03  2.74595868E-03
2.74219000E-01  6.85209437E-03  2.74078412E-03
2.74397060E-01  6.83406110E-03  2.72419889E-03
2.74575130E-01  6.05605895E-03  2.75049640E-03
2.74753200E-01  5.14287038E-03  2.73398027E-03
2.74931270E-01  6.13170949E-03  2.73971485E-03
2.75109340E-01  1.21590736E-02  2.74786849E-03
2.75287400E-01  8.87444414E-03  2.73545743E-03
2.75465470E-01  3.53576841E-03  2.73705943E-03
2.75643540E-01  6.84259961E-03  2.74359953E-03
2.75821610E-01  8.76390641E-03  2.72717104E-03
2.75999670E-01  3.36101099E-03  2.73088371E-03
2.76177740E-01  7.38567509E-03  2.73296393E-03
2.76355810E-01  6.62909581E-03  2.72265446E-03
2.76533880E-01  8.45000853E-03  2.73421459E-03
2.76711940E-01  2.22881913E-03  2.72104279E-03
2.76890010E-01  8.18167013E-03  2.72310097E-03
2.77068080E-01  7.09754623E-03  2.73380898E-03
2.77246150E-01  5.24037828E-03  2.71331188E-03
2.77424220E-01  8.51177472E-03  2.72633290E-03
2.77602280E-01  9.22941153E-03  2.72894233E-03
2.77780350E-01  6.92699832E-03  2.71259030E-03
2.77958420E-01  8.11711538E-03  2.72665903E-03
2.78136490E-01  9.85012783E-03  2.72834400E-03
2.78314550E-01  1.02852648E-02  2.71998929E-03
2.78492620E-01  4.95732964E-03  2.72402612E-03
2.78670690E-01  7.89151017E-03  2.70920832E-03
2.78848760E-01  -1.63780886E-03  2.70873056E-03
2.79026820E-01  8.99802171E-03  2.72528556E-03
2.79204890E-01  5.27181074E-03  2.70756741E-03
2.79382960E-01  7.47588065E-03  2.71320653E-03
2.79561030E-01  1.10863571E-02  2.72024064E-03
2.79739090E-01  5.94030856E-03  2.70536129E-03
2.79917160E-01  4.74426001E-03  2.70822972E-03
2.80095230E-01  5.39393443E-03  2.70527624E-03
2.80273300E-01  7.24187733E-03  2.71682122E-03
2.80451370E-01  4.03160861E-03  2.71507078E-03
2.80629430E-01  5.63987721E-03  2.70993639E-03
2.80807500E-01  9.46487691E-03  2.71623431E-03
2.80985570E-01  1.13826881E-02  2.71616357E-03
2.81163640E-01  -2.48298649E-04  2.68391584E-03
2.81341700E-01  5.15782585E-03  2.70767657E-03
2.81519770E-01  6.99780304E-03  2.70331064E-03
2.81697840E-01  1.30820109E-03  2.70586475E-03
2.81875910E-01  8.72879296E-03  2.71174104E-03
2.82053970E-01  6.66403371E-03  2.68901915E-03
2.82232040E-01  3.69813296E-03  2.70097929E-03
2.82410110E-01  5.44156666E-03  2.70844135E-03
2.82588180E-01  5.04156876E-03  2.68795308E-03
2.82766250E-01  6.17023800E-03  2.90630713E-03
2.82944310E-01  6.13160413E-04  2.69393515E-03
2.83122380E-01  3.63521837E-03  2.68677371E-03
2.83300450E-01  4.99672522E-03  2.70031689E-03
2.83478520E-01  5.72527515E-03  2.68703893E-03
2.83656580E-01  1.15839822E-03  2.69097868E-03
2.83834650E-01  6.79741667E-03  2.70554840E-03
2.84012720E-01  3.78019179E-03  2.68155590E-03
2.84190790E-01  7.63897294E-03  2.69920679E-03
2.84368850E-01  1.07754262E-02  2.69841051E-03
2.84546920E-01  5.87289681E-03  2.67899992E-03
2.84724990E-01  7.10635663E-03  2.69652486E-03
2.84903060E-01  1.04808096E-02  2.68687613E-03
2.85081130E-01  5.34535953E-03  2.69441942E-03
2.85259190E-01  4.71731261E-03  2.68926647E-03
2.85437260E-01  8.62746554E-03  2.68616966E-03
2.85615330E-01  4.67242080E-03  2.68392302E-03
2.85793400E-01  4.40896937E-03  2.69166978E-03
2.85971460E-01  7.39269538E-04  2.67479467E-03
2.86149530E-01  1.01714625E-02  2.70124367E-03
2.86327600E-01  3.68910829E-03  2.67056200E-03
2.86505670E-01  2.21412201E-03  2.67667402E-03
2.86683730E-01  1.02038387E-02  2.68520660E-03
2.86861800E-01  3.96242935E-03  2.67384130E-03
2.87039870E-01  5.93001152E-03  2.68899528E-03
2.87217940E-01  3.47880294E-03  2.68646278E-03
2.87396000E-01  4.96856392E-03  2.67363519E-03
2.87574070E-01  5.96618436E-03  2.68113221E-03
2.87752140E-01  2.10817833E-03  2.66789713E-03
2.87930210E-01  2.09728743E-03  2.67952608E-03
2.88108280E-01  8.91181699E-03  2.68129303E-03
2.88286340E-01  6.56318812E-03  2.68128102E-03
2.88464410E-01  5.57479883E-03  2.67838814E-03
2.88642480E-01  3.69243684E-03  2.67588653E-03
2.88820550E-01  7.87907811E-03  2.68669419E-03
2.88998610E-01  7.00857542E-03  2.73386689E-03
2.89176680E-01  6.53125449E-03  2.75010689E-03
2.89354750E-01  6.99310108E-03  2.75622490E-03
2.89532820E-01  6.40614184E-03  2.78767538E-03
2.89710880E-01  8.96733747E-03  2.78919523E-03
2.89888950E-01  1.32638305E-03  2.78377360E-03
2.90067020E-01  8.75367423E-03  2.81473451E-03
2.90245090E-01  8.46368936E-03  2.81362477E-03
2.90423160E-01  5.73622298E-03  2.82485159E-03
2.90601220E-01  2.63546568E-03  2.83820787E-03
2.90779290E-01  6.67750771E-03  2.83474701E-03
2.90957360E-01  8.77176617E-03  2.84582963E-03
2.91135430E-01  4.66338913E-03  2.85804445E-03
2.91313490E-01  8.12655928E-03  2.85520849E-03
2.91491560E-01  6.52858862E-04  2.87302861E-03
2.91669630E-01  3.29863909E-03  2.86949302E-03
2.91847700E-01  5.98490620E-03  2.88189884E-03
2.92025760E-01  5.29349234E-03  2.88881259E-03
2.92203830E-01  5.02991248E-03  2.87492896E-03
2.92381900E-01  5.06524596E-03  2.90006145E-03
2.92559970E-01  9.29186684E-03  2.91655893E-03
2.92738040E-01  7.33780967E-03  2.88840934E-03
2.92916100E-01  4.57524073E-03  2.90132849E-03
2.93094170E-01  4.19510030E-03  2.89309412E-03
2.93272240E-01  7.92989002E-03  2.90831372E-03
2.93450310E-01  2.21754295E-03  2.91269038E-03
2.93628370E-01  8.95805438E-03  2.91201891E-03
2.93806440E-01  6.66168172E-03  2.91869929E-03
2.93984510E-01  2.89707228E-03  2.92262507E-03
2.94162580E-01  3.69321030E-03  2.90411896E-03
2.94340640E-01  4.33999501E-03  2.92469478E-03
2.94518710E-01  8.35738269E-03  2.93273814E-03
2.94696780E-01  3.04892741E-03  2.91585661E-03
2.94874850E-01  9.96491228E-03  2.94234415E-03
2.95052910E-01  6.72845707E-03  2.92214938E-03
2.95230980E-01  7.66119967E-04  2.91734992E-03
2.95409050E-01  8.22829922E-03  2.93219683E-03
2.95587120E-01  7.96854377E-03  2.92358928E-03
2.95765190E-01  5.73226101E-03  2.93310034E-03
2.95943250E-01  7.12028676E-03  2.95172337E-03
2.96121320E-01  3.81800003E-03  2.92104205E-03
2.96299390E-01  1.08589094E-02  2.94752774E-03
2.96477460E-01  -2.22903737E-04  2.92150797E-03
2.96655520E-01  2.89965001E-04  2.93295887E-03
2.96833590E-01  1.67357309E-03  2.95042950E-03
2.97011660E-01  5.29277125E-03  2.93721710E-03
2.97189730E-01  8.78877797E-03  2.94945607E-03
2.97367790E-01  5.52933730E-03  2.95823544E-03
2.97545860E-01  5.37927845E-03  2.92890079E-03
2.97723930E-01  5.68582307E-03  2.95986554E-03
2.97902000E-01  9.88742342E-03  2.95275115E-03
2.98080070E-01  3.39274182E-03  2.94857271E-03
2.98258130E-01  3.22207771E-03  2.95372959E-03
2.98436200E-01  7.49661654E-03  2.94558450E-03
2.98614270E-01  5.10513553E-03  2.95382159E-03
2.98792340E-01  1.96029149E-03  2.96278039E-03
2.98970400E-01  1.61587930E-03  2.95003083E-03
2.99148470E-01  4.48070744E-03  2.96492072E-03
2.99326540E-01  -1.74669682E-03  2.95374866E-03
2.99504610E-01  3.23080685E-03  2.95410613E-03
2.99682670E-01  4.97877706E-03  2.97115026E-03
2.99860740E-01  2.85201271E-03  2.95971505E-03
3.00038810E-01  6.39583596E-03  2.97414765E-03
3.00216880E-01  9.47131209E-03  2.98196257E-03
3.00394940E-01  8.17774053E-03  2.97171343E-03
3.00573010E-01  5.12038152E-03  2.97274643E-03
3.00751080E-01  6.20997763E-03  2.97906689E-03
3.00929150E-01  1.24892414E-03  2.94963222E-03
3.01107220E-01  6.16090336E-03  2.97624217E-03
3.01285280E-01  3.16499066E-03  2.97209712E-03
3.01463350E-01  7.14210543E-05  2.96589209E-03
3.01641420E-01  4.18454885E-03  2.97976624E-03
3.01819490E-01  3.66369240E-03  2.96124121E-03
3.01997550E-01  1.67016285E-03  2.97039044E-03
3.02175620E-01  9.75815468E-03  2.98952051E-03
3.02353690E-01  5.56525448E-03  2.97051983E-03
3.02531760E-01  2.31945026E-03  2.97646223E-03
3.02709820E-01  2.73119716E-04  2.98182854E-03
3.02887890E-01  5.07629822E-03  2.97299764E-03
3.03065960E-01  4.59620368E-03  2.98260972E-03
3.03244030E-01  2.66785637E-03  2.98001640E-03
3.03422100E-01  2.19003357E-03  2.98065934E-03
3.03600160E-01  6.41198141E-03  2.99817895E-03
3.03778230E-01  2.02189239E-03  2.97086959E-03
3.03956300E-01  1.13623245E-02  2.98782103E-03
3.04134370E-01  4.12043820E-03  2.99614971E-03
3.04312430E-01  7.06192352E-03  2.98185772E-03
3.04490500E-01  1.24948203E-02  3.00501916E-03
3.04668570E-01  6.75135184E-03  2.99592284E-03
3.04846640E-01  6.87582991E-03  2.98857105E-03
3.05024700E-01  6.16422238E-03  2.99658697E-03
3.05202770E-01  4.56761599E-03  2.98577395E-03
3.05380840E-01  2.07381280E-03  3.00011318E-03
3.05558910E-01  3.43599832E-03  3.00461485E-03
3.05736980E-01  1.16742734E-03  2.97476269E-03
3.05915040E-01  4.18053803E-03  3.00050034E-03
3.06093110E-01  -8.16931281E-04  2.99746688E-03
3.06271180E-01  2.48852374E-03  2.99182380E-03
3.06449250E-01  3.06724892E-03  3.00950436E-03
3.06627310E-01  5.98650279E-03  3.01151388E-03
3.06805380E-01  8.25732639E-03  3.00262432E-03
3.06983450E-01  1.95044393E-03  3.00950397E-03
3.07161520E-01  3.95786216E-03  2.99602954E-03
3.07339580E-01  5.69020798E-03  2.99761632E-03
3.07517650E-01  7.56375623E-03  3.00968773E-03
3.07695720E-01  6.84427959E-03  3.00002452E-03
3.07873790E-01  6.00812243E-03  3.01186089E-03
3.08051850E-01  7.22561235E-03  2.99772681E-03
3.08229920E-01  6.99871819E-03  3.01372434E-03
3.08407990E-01  6.94485270E-03  3.01535693E-03
3.08586060E-01  8.11664540E-03  3.01193166E-03
3.08764130E-01  3.39579067E-03  3.01114531E-03
3.08942190E-01  7.98314279E-03  3.01423390E-03
3.09120260E-01  6.44366710E-04  2.99488086E-03
3.09298330E-01  5.79563200E-03  3.02277622E-03
3.09476400E-01  4.45167614E-03  3.00174870E-03
3.09654460E-01  -1.59640991E-03  3.00763709E-03
3.09832530E-01  2.56579969E-03  3.02972218E-03
3.10010600E-01  8.25678227E-03  2.99992945E-03
3.10188670E-01  8.05161051E-03  3.02876826E-03
3.10366730E-01  6.14238571E-03  3.03135673E-03
3.10544800E-01  7.28582490E-03  3.00504719E-03
3.10722870E-01  2.56470756E-03  3.02368142E-03
3.10900940E-01  3.31604683E-03  3.01633756E-03
3.11079010E-01  -1.31140013E-03  3.00523234E-03
3.11257070E-01  9.37872765E-03  3.03393362E-03
3.11435140E-01  -4.27279442E-03  3.00040908E-03
3.11613210E-01  4.52391718E-03  3.02500765E-03
3.11791280E-01  -4.76085776E-04  3.02601601E-03
3.11969340E-01  7.56060635E-03  3.01104479E-03
3.12147410E-01  8.26228814E-04  3.02819957E-03
3.12325480E-01  6.33091896E-03  3.03695304E-03
3.12503550E-01  7.10585578E-03  3.02059819E-03
3.12681610E-01  8.18521167E-03  3.04627116E-03
3.12859680E-01  6.35269111E-03  3.03462107E-03
3.13037750E-01  4.85886101E-03  3.02438180E-03
3.13215820E-01  4.17867196E-03  3.02326932E-03
3.13393890E-01  4.60547813E-03  3.02116189E-03
3.13571950E-01  2.54388168E-03  3.03429341E-03
3.13750020E-01  2.82286361E-03  3.03664115E-03
3.13928090E-01  5.75193736E-03  3.02034721E-03
3.14106160E-01  8.43470175E-03  3.04088551E-03
3.14284220E-01  3.45240270E-03  3.02555892E-03
3.14462290E-01  2.48216031E-03  3.02447003E-03
3.14640360E-01  1.98188678E-03  3.03635400E-03
3.14818430E-01  3.57760987E-03  3.03050344E-03
3.14996490E-01  1.43070043E-03  3.02601805E-03
3.15174560E-01  1.85394130E-03  3.04311495E-03
3.15352630E-01  1.64066163E-03  3.01207024E-03
3.15530700E-01  6.93618991E-03  3.04231885E-03
3.15708760E-01  2.15797391E-03  3.04087116E-03
3.15886830E-01  3.30739423E-03  3.02683554E-03
3.16064900E-01  2.31119403E-03  3.04543869E-03
3.16242970E-01  9.41026634E-03  3.04248060E-03
3.16421040E-01  -3.73045821E-05  3.02211291E-03
3.16599100E-01  1.45781836E-03  3.04834901E-03
3.16777170E-01  -6.36415669E-04  3.02934453E-03
3.16955240E-01  1.03492063E-02  3.05464107E-03
3.17133310E-01  4.60902849E-03  3.05110951E-03
3.17311370E-01  6.02551796E-03  3.02716875E-03
3.17489440E-01  1.27619172E-02  3.06652474E-03
3.17667510E-01  8.25848985E-03  3.03245184E-03
3.17845580E-01  3.95205095E-03  3.05756676E-03
3.18023640E-01  6.16503491E-03  3.05689422E-03
3.18201710E-01  2.33778326E-03  3.03916266E-03
3.18379780E-01  4.07997598E-03  3.04671226E-03
3.18557850E-01  5.69726744E-03  3.05920163E-03
3.18735920E-01  4.18061484E-03  3.02850681E-03
3.18913980E-01  1.50524481E-03  3.06968026E-03
3.19092050E-01  1.80684817E-03  3.04428236E-03
3.19270120E-01  4.73269784E-03  3.03387241E-03
3.19448190E-01  9.24065107E-03  3.06200114E-03
3.19626250E-01  7.45160073E-03  3.03894267E-03
3.19804320E-01  2.42106535E-03  3.04269904E-03
3.19982390E-01  4.72629740E-03  3.07208698E-03
3.20160460E-01  1.02563374E-02  3.04298207E-03
3.20338520E-01  6.20672856E-03  3.05756569E-03
3.20516590E-01  1.56328921E-03  3.04749103E-03
3.20694660E-01  3.87342341E-03  3.04569668E-03
3.20872730E-01  -2.62880115E-03  3.05281605E-03
3.21050790E-01  4.27617339E-03  3.05171788E-03
3.21228860E-01  6.14718933E-03  3.05059952E-03
3.21406930E-01  5.25521570E-03  3.06780170E-03
3.21585000E-01  4.89300770E-03  3.03857945E-03
3.21763070E-01  1.24830255E-03  3.05077338E-03
3.21941130E-01  1.04314040E-02  3.07075512E-03
3.22119200E-01  1.11915178E-02  3.06066752E-03
3.22297270E-01  7.18109750E-03  3.06278419E-03
3.22475340E-01  9.27950484E-03  3.06374318E-03
3.22653400E-01  4.04159314E-03  3.04651476E-03
3.22831470E-01  5.81030097E-03  3.07361228E-03
3.23009540E-01  2.75731161E-03  3.04811507E-03
3.23187610E-01  -3.09851176E-04  3.06459857E-03
3.23365670E-01  8.16020675E-03  3.07394520E-03
3.23543740E-01  -3.11335785E-03  3.03741547E-03
3.23721810E-01  5.63145874E-03  3.06073329E-03
3.23899880E-01  2.37565084E-03  3.06396438E-03
3.24077950E-01  8.95802735E-03  3.05161638E-03
3.24256010E-01  6.67648780E-03  3.06627937E-03
3.24434080E-01  3.07264479E-03  3.04724641E-03
3.24612150E-01  5.67265992E-03  3.05440551E-03
3.24790220E-01  1.75900738E-03  3.05122501E-03
3.24968280E-01  6.23762714E-03  3.05192841E-03
3.25146350E-01  8.63657908E-03  3.06269074E-03
3.25324420E-01  1.13662988E-02  3.06763157E-03
3.25502490E-01  7.76916365E-03  3.03324881E-03
3.25680550E-01  5.43960117E-03  3.05605457E-03
3.25858620E-01  5.74957905E-03  3.03576833E-03
3.26036690E-01  4.18867014E-04  3.03543489E-03
3.26214760E-01  7.43510026E-03  3.06025405E-03
3.26392830E-01  5.54304239E-03  3.02826194E-03
3.26570890E-01  6.66381113E-03  3.04739170E-03
3.26748960E-01  6.42172157E-03  3.05655209E-03
3.26927030E-01  1.03809112E-03  3.01445594E-03
3.27105100E-01  3.89992802E-03  3.05115855E-03
3.27283160E-01  1.12577083E-03  3.04327451E-03
3.27461230E-01  1.30651853E-03  3.03279839E-03
3.27639300E-01  5.90174805E-03  3.06093202E-03
3.27817370E-01  3.38683333E-03  3.03625180E-03
3.27995430E-01  1.24275509E-03  3.03842159E-03
3.28173500E-01  1.72932556E-03  3.04795217E-03
3.28351570E-01  6.00360255E-03  3.03848724E-03
3.28529640E-01  9.51546483E-03  3.06416446E-03
3.28707700E-01  7.16500131E-03  3.05573472E-03
3.28885770E-01  8.58580367E-03  3.04169450E-03
3.29063840E-01  3.52376831E-03  3.05159679E-03
3.29241910E-01  1.20620853E-02  3.05573616E-03
3.29419980E-01  6.35374676E-03  3.04893996E-03
3.29598040E-01  1.29410763E-03  3.05247919E-03
3.29776110E-01  1.23740553E-03  3.04034875E-03
3.29954180E-01  3.27167730E-03  3.04961949E-03
3.30132250E-01  6.13547087E-03  3.06692790E-03
3.30310310E-01  3.44864251E-03  3.03119459E-03
3.30488380E-01  2.73835878E-03  3.06565108E-03
3.30666450E-01  -1.01753399E-03  3.04656254E-03
3.30844520E-01  4.74621302E-03  3.05444569E-03
3.31022580E-01  5.04118801E-03  3.06650696E-03
3.31200650E-01  6.84667159E-03  3.05634983E-03
3.31378720E-01  3.86231320E-03  3.06201225E-03
3.31556790E-01  7.53625859E-03  3.06939783E-03
3.31734860E-01  -1.39932456E-03  3.03931696E-03
3.31912920E-01  1.72855024E-03  3.05741534E-03
3.32090990E-01  3.79836372E-03  3.03752074E-03
3.32269060E-01  3.36004829E-03  3.05645902E-03
3.32447130E-01  1.52224991E-03  3.04349539E-03
3.32625190E-01  3.51316296E-03  3.05613062E-03
3.32803260E-01  7.51975012E-03  3.05994529E-03
3.32981330E-01  3.29793690E-03  3.07437349E-03
3.33159400E-01  9.38084386E-03  3.05018683E-03
3.33337460E-01  9.39022298E-04  3.05729777E-03
3.33515530E-01  4.42740219E-03  3.04811914E-03
3.33693600E-01  1.66820083E-03  3.06286529E-03
3.33871670E-01  3.79985733E-03  3.06464835E-03
3.34049740E-01  9.51634306E-03  3.06787684E-03
3.34227800E-01  1.20722607E-02  3.05826896E-03
3.34405870E-01  4.50919237E-03  3.07456461E-03
3.34583940E-01  5.65705296E-03  3.04832020E-03
3.34762010E-01  2.94420052E-03  3.06435659E-03
3.34940070E-01  7.06247303E-03  3.07610548E-03
3.35118140E-01  2.72594798E-03  3.04743011E-03
3.35296210E-01  3.07363527E-03  3.05531961E-03
3.35474280E-01  9.78215355E-03  3.06929093E-03
3.35652340E-01  -1.84998792E-03  3.05153686E-03
3.35830410E-01  -2.05677624E-03  3.06624247E-03
3.36008480E-01  9.05956610E-03  3.05936332E-03
3.36186550E-01  9.12321546E-03  3.07738528E-03
3.36364610E-01  5.20895653E-03  3.07485881E-03
3.36542680E-01  4.17024343E-03  3.05180304E-03
3.36720750E-01  -1.25305900E-03  3.06660141E-03
3.36898820E-01  4.74498241E-03  3.07521987E-03
3.37076890E-01  3.37932974E-03  3.06517208E-03
3.37254950E-01  7.71059150E-03  3.08137788E-03
3.37433020E-01  7.84563027E-03  3.06424525E-03
3.37611090E-01  6.74034926E-03  3.07364989E-03
3.37789160E-01  7.38910744E-03  3.08795741E-03
3.37967220E-01  -1.41990140E-05  3.05984104E-03
3.38145290E-01  7.05396495E-03  3.06842600E-03
3.38323360E-01  2.79153706E-04  3.06554562E-03
3.38501430E-01  1.19922351E-02  3.06787257E-03
3.38679490E-01  1.40783129E-03  3.07135267E-03
3.38857560E-01  8.29339106E-04  3.05719047E-03
3.39035630E-01  7.57405727E-04  3.07031442E-03
3.39213700E-01  6.93595551E-03  3.08316715E-03
3.39391770E-01  3.14782394E-03  3.06080383E-03
3.39569830E-01  1.68748542E-03  3.07136580E-03
3.39747900E-01  4.20496407E-03  3.07733725E-03
3.39925970E-01  3.34112165E-03  3.05430584E-03
3.40104040E-01  7.45243359E-03  3.07947577E-03
3.40282100E-01  -5.72982119E-04  3.06174842E-03
3.40460170E-01  4.22919267E-04  3.06711366E-03
3.40638240E-01  9.09677465E-03  3.08256451E-03
3.40816310E-01  -1.50044459E-03  3.05783005E-03
3.40994370E-01  2.69774208E-03  3.08364995E-03
3.41172440E-01  8.47985887E-03  3.09012339E-03
3.41350510E-01  2.58063175E-03  3.05669642E-03
3.41528580E-01  8.34137523E-03  3.08244639E-03
3.41706640E-01  8.71941642E-03  3.08019287E-03
3.41884710E-01  2.21029291E-03  3.07032961E-03
3.42062780E-01  -1.44435727E-03  3.08236860E-03
3.42240850E-01  -9.34394926E-04  3.06257602E-03
3.42418920E-01  6.05424420E-03  3.07736828E-03
3.42596980E-01  4.63318263E-03  3.09219268E-03
3.42775050E-01  8.41928217E-03  3.07322699E-03
3.42953120E-01  2.15891399E-03  3.07793412E-03
3.43131190E-01  7.83976053E-03  3.09669759E-03
3.43309250E-01  4.27262670E-03  3.07397580E-03
3.43487320E-01  6.02959413E-03  3.09569491E-03
3.43665390E-01  2.45289742E-03  3.07155652E-03
3.43843460E-01  6.61517022E-04  3.08917956E-03
3.44021520E-01  5.06920942E-03  3.09312955E-03
3.44199590E-01  7.30622317E-03  3.07332099E-03
3.44377660E-01  7.44073630E-03  3.08651949E-03
3.44555730E-01  5.47934762E-03  3.08834076E-03
3.44733800E-01  2.64523746E-03  3.06507673E-03
3.44911860E-01  2.21241029E-03  3.08291057E-03
3.45089930E-01  4.26340781E-03  3.07783212E-03
3.45268000E-01  3.84646994E-03  3.08192520E-03
3.45446070E-01  5.65470306E-03  3.08615018E-03
3.45624130E-01  3.90946704E-03  3.07203001E-03
3.45802200E-01  -5.30370820E-03  3.08081125E-03
3.45980270E-01  1.66196485E-03  3.09089370E-03
3.46158340E-01  2.02389783E-03  3.06499589E-03
3.46336400E-01  4.25499707E-03  3.09534314E-03
3.46514470E-01  -6.36690496E-04  3.07598540E-03
3.46692540E-01  2.21652803E-03  3.08688309E-03
3.46870610E-01  2.19324091E-03  3.08891615E-03
3.47048680E-01  -3.50029467E-03  3.06784942E-03
3.47226740E-01  3.50309856E-03  3.09471879E-03
3.47404810E-01  5.45550740E-03  3.10021985E-03
3.47582880E-01  3.82452247E-03  3.08857908E-03
3.47760950E-01  6.28328263E-03  3.09111893E-03
3.47939010E-01  6.36084948E-03  3.08230378E-03
3.48117080E-01  7.52747098E-03  3.13747527E-03
3.48295150E-01  5.42128067E-03  3.19266978E-03
3.48473220E-01  3.77225537E-03  3.21794842E-03
3.48651280E-01  2.10984650E-03  3.25228264E-03
3.48829350E-01  6.33621141E-03  3.28532040E-03
3.49007420E-01  1.19679791E-02  3.30309190E-03
3.49185490E-01  3.76137073E-03  3.31145179E-03
3.49363550E-01  4.74264679E-03  3.34958307E-03
3.49541620E-01  4.12521465E-03  3.35220753E-03
3.49719690E-01  4.80276266E-03  3.39946052E-03
3.49897760E-01  2.18566090E-03  3.38039323E-03
3.50075830E-01  2.73639100E-03  3.40742636E-03
3.50253890E-01  5.32287596E-03  3.42410709E-03
3.50431960E-01  1.58836333E-03  3.44047042E-03
3.50610030E-01  3.37766213E-03  3.46991446E-03
3.50788100E-01  4.85541420E-03  3.48425152E-03
3.50966160E-01  4.47162821E-04  3.49047798E-03
3.51144230E-01  -2.68934162E-03  3.50310715E-03
3.51322300E-01  6.18769576E-03  3.52972694E-03
3.51500370E-01  5.25795938E-03  3.54369370E-03
3.51678430E-01  1.99200691E-03  3.54385295E-03
3.51856500E-01  3.24529540E-03  3.58147835E-03
3.52034570E-01  6.05543442E-03  3.57785438E-03
3.52212640E-01  -3.60704630E-06  3.59103168E-03
3.52390710E-01  -1.10768601E-03  3.60122834E-03
3.52568770E-01  6.74580582E-03  3.61029023E-03
3.52746840E-01  -2.32911923E-03  3.62524252E-03
3.52924910E-01  -1.74529285E-04  3.66051637E-03
3.53102980E-01  1.83003551E-03  3.64830322E-03
3.53281040E-01  2.71500950E-03  3.68566067E-03
3.53459110E-01  1.88127329E-03  3.67870901E-03
3.53637180E-01  7.40680112E-03  3.70732655E-03
3.53815250E-01  6.54597970E-04  3.71589987E-03
3.53993310E-01  6.14927992E-03  3.75074226E-03
3.54171380E-01  4.07503454E-03  3.72978499E-03
3.54349450E-01  -9.71958657E-04  3.74807217E-03
3.54527520E-01  8.18221865E-03  3.77269835E-03
3.54705580E-01  -2.19952322E-03  3.78718775E-03
3.54883650E-01  5.37058780E-03  3.79657831E-03
3.55061720E-01  5.15299502E-03  3.81967621E-03
3.55239790E-01  2.38029034E-03  3.80640814E-03
3.55417860E-01  6.40103294E-03  3.82426199E-03
3.55595920E-01  4.73129695E-03  3.86614156E-03
3.55773990E-01  7.98344432E-03  3.86315132E-03
3.55952060E-01  2.65840258E-03  3.88247113E-03
3.56130130E-01  5.86210738E-04  3.88216366E-03
3.56308190E-01  6.84890329E-03  3.88839747E-03
3.56486260E-01  3.51976581E-03  3.91717840E-03
3.56664330E-01  -1.35491914E-03  3.91273928E-03
3.56842400E-01  2.95216911E-04  3.95365101E-03
3.57020460E-01  6.32868712E-03  3.95846549E-03
3.57198530E-01  8.81195255E-03  3.97591407E-03
3.57376600E-01  6.23250626E-03  3.96393925E-03
3.57554670E-01  4.91018708E-03  4.00425347E-03
3.57732740E-01  5.65866412E-03  4.00421393E-03
3.57910800E-01  2.44544716E-03  4.02525539E-03
3.58088870E-01  6.06089299E-03  4.03040408E-03
3.58266940E-01  1.33802535E-03  4.04527775E-03
3.58445010E-01  -2.41269746E-03  4.05179065E-03
3.58623070E-01  3.76379365E-03  4.04720869E-03
3.58801140E-01  9.69790467E-03  4.11057084E-03
3.58979210E-01  3.14594939E-03  4.12609679E-03
3.59157280E-01  7.32337926E-03  4.10556785E-03
3.59335340E-01  2.76587554E-03  4.12633799E-03
3.59513410E-01  1.03172476E-02  4.12382778E-03
3.59691480E-01  2.75181238E-03  4.16216703E-03
3.59869550E-01  4.81242443E-03  4.18005432E-03
3.60047620E-01  2.89222212E-03  4.16255160E-03
3.60225680E-01  5.59419428E-03  4.20650071E-03
3.60403750E-01  8.93936473E-04  4.17555902E-03
3.60581820E-01  5.88497326E-03  4.19878819E-03
3.60759890E-01  8.00393625E-03  4.23158856E-03
3.60937950E-01  4.21392268E-03  4.20928856E-03
3.61116020E-01  1.41375882E-02  4.26686809E-03
3.61294090E-01  3.14881827E-03  4.25608912E-03
3.61472160E-01  9.54808755E-03  4.21349629E-03
3.61650220E-01  -2.55753747E-03  4.23302305E-03
3.61828290E-01  1.26475118E-04  4.25369649E-03
3.62006360E-01  -3.41586844E-03  4.20840331E-03
3.62184430E-01  1.16554031E-03  4.27923162E-03
3.62362490E-01  1.97284312E-03  4.23129694E-03
3.62540560E-01  5.08126278E-03  4.25605369E-03
3.62718630E-01  1.24873219E-02  4.31130112E-03
3.62896700E-01  4.02861102E-03  4.25603188E-03
3.63074770E-01  4.68809791E-03  4.31296688E-03
3.63252830E-01  7.74205933E-03  4.33374607E-03
3.63430900E-01  -3.56710335E-03  4.24633544E-03
3.63608970E-01  4.03734989E-03  4.32497726E-03
3.63787040E-01  8.23820961E-03  4.29929083E-03
3.63965100E-01  8.60293340E-03  4.32362181E-03
3.64143170E-01  5.19752457E-04  4.35256294E-03
3.64321240E-01  -2.86200735E-04  4.32773193E-03
3.64499310E-01  7.13433033E-03  4.34951389E-03
3.64677370E-01  7.27064457E-03  4.35611193E-03
3.64855440E-01  2.00056992E-03  4.30727939E-03
3.65033510E-01  4.00058449E-03  4.39534103E-03
3.65211580E-01  5.33043650E-03  4.39854710E-03
3.65389650E-01  9.20300562E-03  4.35821980E-03
3.65567710E-01  7.66172361E-03  4.39389083E-03
3.65745780E-01  -2.07712982E-03  4.36482634E-03
3.65923850E-01  -4.04029736E-04  4.39104514E-03
3.66101920E-01  2.78157450E-03  4.44803179E-03
3.66279980E-01  -4.99588048E-03  4.36970949E-03
3.66458050E-01  5.47382337E-03  4.43757526E-03
3.66636120E-01  3.22091261E-03  4.44361905E-03
3.66814190E-01  4.10011240E-03  4.38636895E-03
3.66992250E-01  1.93282430E-03  4.45920518E-03
3.67170320E-01  9.41645580E-03  4.44060032E-03
3.67348390E-01  5.57370964E-03  4.46863085E-03
3.67526460E-01  6.56308233E-03  4.49490835E-03
3.67704530E-01  1.11025631E-02  4.45327853E-03
3.67882590E-01  -8.71422583E-04  4.46707798E-03
3.68060660E-01  1.39646264E-03  4.51688014E-03
3.68238730E-01  -1.06622562E-03  4.45004369E-03
3.68416800E-01  3.37127528E-03  4.52666740E-03
3.68594860E-01  3.32763537E-03  4.49027056E-03
3.68772930E-01  -7.39300320E-03  4.48761556E-03
3.68951000E-01  2.62217793E-03  4.53416541E-03
3.69129070E-01  6.35309916E-03  4.50863641E-03
3.69307130E-01  9.65247056E-03  4.55875643E-03
3.69485200E-01  1.78659869E-03  4.57250101E-03
3.69663270E-01  3.81804996E-03  4.49128835E-03
3.69841340E-01  2.99511157E-03  4.58728739E-03
3.70019400E-01  9.03368123E-04  4.54982628E-03
3.70197470E-01  2.72483760E-03  4.54720527E-03
3.70375540E-01  -4.87340469E-04  4.61329722E-03
3.70553610E-01  3.58595766E-03  4.55016314E-03
3.70731680E-01  -6.59114229E-04  4.58130211E-03
3.70909740E-01  3.46074589E-03  4.63657547E-03
3.71087810E-01  9.07447350E-03  4.56765191E-03
3.71265880E-01  -5.62584745E-04  4.62196208E-03
3.71443950E-01  9.05703861E-03  4.64782015E-03
3.71622010E-01  -1.03448597E-03  4.60145957E-03
3.71800080E-01  3.79241606E-03  4.65831876E-03
3.71978150E-01  8.57367686E-03  4.62266161E-03
3.72156220E-01  -2.72044872E-04  4.63127876E-03
3.72334280E-01  -1.29304610E-03  4.69953053E-03
3.72512350E-01  6.47968564E-03  4.64821366E-03
3.72690420E-01  -3.19027055E-03  4.66833562E-03
3.72868490E-01  -2.16672403E-03  4.68544844E-03
3.73046560E-01  -5.40237877E-03  4.61992132E-03
3.73224620E-01  2.98475890E-03  4.72140000E-03
3.73402690E-01  3.35113289E-03  4.69882901E-03
3.73580760E-01  -2.72129470E-03  4.71433379E-03
3.73758830E-01  2.14672863E-03  4.75488311E-03
3.73936890E-01  1.80009820E-03  4.65983900E-03
3.74114960E-01  6.86594991E-03  4.74139993E-03
3.74293030E-01  9.56006803E-04  4.78403881E-03
3.74471100E-01  9.40729561E-03  4.69951244E-03
3.74649160E-01  1.35036135E-02  4.81883670E-03
3.74827230E-01  1.58248305E-03  4.74631615E-03
3.75005300E-01  -1.28912278E-03  4.74267247E-03
3.75183370E-01  -1.84728460E-03  4.81204622E-03
3.75361430E-01  1.08989423E-02  4.77086699E-03
3.75539500E-01  1.07933968E-03  4.80522596E-03
3.75717570E-01  -1.77994940E-03  4.84848644E-03
3.75895640E-01  1.41378384E-03  4.76150920E-03
3.76073710E-01  1.05479315E-03  4.84151147E-03
3.76251770E-01  6.76988225E-04  4.82065755E-03
3.76429840E-01  2.86109715E-03  4.81643078E-03
3.76607910E-01  -5.61718297E-03  4.88249058E-03
3.76785980E-01  4.42395961E-03  4.81902627E-03
3.76964040E-01  3.66984091E-03  4.84223284E-03
3.77142110E-01  6.38233727E-03  4.92888271E-03
3.77320180E-01  5.98832131E-03  4.83287029E-03
3.77498250E-01  -1.25317440E-03  4.89663557E-03
3.77676310E-01  -3.74588616E-03  4.91321024E-03
3.77854380E-01  -9.40705057E-04  4.86631150E-03
3.78032450E-01  5.45423072E-04  4.90564333E-03
3.78210520E-01  2.85663598E-03  4.88794582E-03
3.78388590E-01  -1.00541518E-03  4.92954096E-03
3.78566650E-01  8.37227042E-03  4.98409267E-03
3.78744720E-01  1.25441940E-02  4.90791940E-03
3.78922790E-01  6.88983577E-03  4.97059898E-03
3.79100860E-01  -1.80597859E-03  4.95256297E-03
3.79278920E-01  1.27036517E-02  4.92137145E-03
3.79456990E-01  5.91009215E-03  5.00409488E-03
3.79635060E-01  -8.46687163E-03  4.96244687E-03
3.79813130E-01  6.63212749E-03  4.99684936E-03
3.79991190E-01  1.00215863E-02  5.04562038E-03
3.80169260E-01  -4.20440951E-03  4.89917633E-03
3.80347330E-01  6.43957098E-03  5.00371466E-03
3.80525400E-01  2.18432123E-03  5.03569912E-03
3.80703470E-01  6.68184895E-03  4.93878125E-03
3.80881530E-01  4.72617892E-03  5.04077144E-03
3.81059600E-01  -4.24462922E-03  4.95948180E-03
3.81237670E-01  1.25765372E-03  4.96076494E-03
3.81415740E-01  3.66817919E-03  5.01929899E-03
3.81593800E-01  5.02094757E-03  4.97249227E-03
3.81771870E-01  6.85372190E-03  5.03584000E-03
3.81949940E-01  5.75001119E-03  5.08186870E-03
3.82128010E-01  -1.99878376E-03  4.92826515E-03
3.82306070E-01  -3.35438655E-03  5.00302996E-03
3.82484140E-01  8.30028786E-03  5.02831596E-03
3.82662210E-01  -1.10791347E-03  4.99695373E-03
3.82840280E-01  7.68187188E-03  5.06691327E-03
3.83018340E-01  1.17393568E-02  5.00710011E-03
3.83196410E-01  5.55198412E-03  5.01870054E-03
3.83374480E-01  -6.36831985E-03  5.06623126E-03
3.83552550E-01  1.07794099E-02  4.98632984E-03
3.83730620E-01  3.81519308E-03  5.04671402E-03
3.83908680E-01  5.35751934E-03  5.03514275E-03
3.84086750E-01  3.95476882E-03  5.02164560E-03
3.84264820E-01  1.45345754E-03  5.07798973E-03
3.84442890E-01  3.76066160E-04  5.01884519E-03
3.84620950E-01  7.05781842E-03  5.09604921E-03
3.84799020E-01  1.15400198E-03  5.11252952E-03
3.84977090E-01  6.41867387E-03  5.04553287E-03
3.85155160E-01  -2.37278245E-03  5.12738515E-03
3.85333220E-01  3.35922976E-03  5.08815197E-03
3.85511290E-01  9.45678918E-03  5.08165573E-03
3.85689360E-01  6.20102987E-03  5.16407426E-03
3.85867430E-01  9.04711327E-03  5.10663774E-03
3.86045500E-01  3.57224167E-03  5.13915777E-03
3.86223560E-01  6.58573616E-03  5.16425843E-03
3.86401630E-01  5.06423492E-03  5.07078657E-03
3.86579700E-01  7.45602987E-03  5.16428648E-03
3.86757770E-01  5.35622852E-03  5.21806522E-03
3.86935830E-01  -7.99734671E-04  5.10668185E-03
3.87113900E-01  1.18272660E-02  5.23421838E-03
3.87291970E-01  4.75216199E-03  5.15173320E-03
3.87470040E-01  3.41626433E-03  5.17318455E-03
3.87648100E-01  3.95885320E-03  5.29101263E-03
3.87826170E-01  2.80545190E-03  5.14844021E-03
3.88004240E-01  8.08882364E-05  5.23199226E-03
3.88182310E-01  1.74136108E-02  5.35370953E-03
3.88360380E-01  2.91907077E-03  5.14748110E-03
3.88538440E-01  -6.79335242E-04  5.25711932E-03
3.88716510E-01  8.90387686E-04  5.24782603E-03
3.88894580E-01  4.02450944E-03  5.28235997E-03
3.89072650E-01  1.96596309E-03  5.30116216E-03
3.89250710E-01  6.45995106E-03  5.27847860E-03
3.89428780E-01  2.83570434E-03  5.28395482E-03
3.89606850E-01  1.51391628E-03  5.35083445E-03
3.89784920E-01  8.21538440E-03  5.25125207E-03
3.89962980E-01  4.00913369E-03  5.32878608E-03
3.90141050E-01  9.27919540E-04  5.30202580E-03
3.90319120E-01  7.76158373E-03  5.34388912E-03
3.90497190E-01  -1.28523949E-03  5.37606959E-03
3.90675250E-01  2.62520618E-03  5.31166599E-03
3.90853320E-01  -2.14904455E-04  5.36726924E-03
3.91031390E-01  4.82613815E-04  5.41429297E-03
3.91209460E-01  5.50443681E-03  5.32336013E-03
3.91387530E-01  1.22096279E-02  5.45530897E-03
3.91565590E-01  -1.78003872E-05  5.39285655E-03
3.91743660E-01  3.75769604E-03  5.40666160E-03
3.91921730E-01  1.48376639E-03  5.45025532E-03
3.92099800E-01  4.62036648E-03  5.38884231E-03
3.92277860E-01  1.28294910E-03  5.42762586E-03
3.92455930E-01  3.08205643E-03  5.52338044E-03
3.92634000E-01  1.02063027E-05  5.39000984E-03
3.92812070E-01  1.36462186E-03  5.50350142E-03
3.92990130E-01  5.21557377E-04  5.48474631E-03
3.93168200E-01  5.38087413E-03  5.45902812E-03
3.93346270E-01  -2.00542229E-04  5.52460966E-03
3.93524340E-01  9.75081439E-03  5.46784611E-03
3.93702410E-01  1.68456958E-03  5.50874441E-03
3.93880470E-01  -1.06143984E-03  5.59023709E-03
3.94058540E-01  7.93047379E-03  5.47594117E-03
3.94236610E-01  1.16334271E-02  5.61253702E-03
3.94414680E-01  6.70646897E-03  5.56433247E-03
3.94592740E-01  3.80541781E-03  5.51604843E-03
3.94770810E-01  6.00312571E-03  5.60490808E-03
3.94948880E-01  9.78100270E-03  5.57539895E-03
3.95126950E-01  1.01659871E-02  5.62193304E-03
3.95305010E-01  5.84269221E-03  5.67345397E-03
3.95483080E-01  2.78182431E-03  5.55883211E-03
3.95661150E-01  5.50665221E-03  5.69911026E-03
3.95839220E-01  8.34451063E-03  5.70999405E-03
3.96017280E-01  4.39433442E-04  5.53777066E-03
3.96195350E-01  -2.02950586E-03  5.72081783E-03
3.96373420E-01  -5.09597536E-03  5.61612095E-03
3.96551490E-01  -2.79196387E-03  5.65488538E-03
3.96729560E-01  1.94915818E-03  5.79769973E-03
3.96907620E-01  -1.47615357E-05  5.58616669E-03
3.97085690E-01  2.22497294E-03  5.73429862E-03
3.97263760E-01  5.36413655E-03  5.80106282E-03
3.97441830E-01  -2.30187987E-03  5.64414080E-03
3.97619890E-01  -2.27112612E-03  5.76343211E-03
3.97797960E-01  1.14160003E-02  5.79149508E-03
3.97976030E-01  1.49558898E-02  5.74588005E-03
3.98154100E-01  -2.20731629E-03  5.82807465E-03
3.98332160E-01  -3.77027330E-03  5.72635141E-03
3.98510230E-01  1.81475567E-03  5.79322923E-03
3.98688300E-01  4.79824777E-03  5.85565461E-03
3.98866370E-01  -8.47166576E-03  5.74984464E-03
3.99044440E-01  3.99769393E-03  5.82784271E-03
3.99222500E-01  5.67730484E-03  5.88389984E-03
3.99400570E-01  2.36722072E-04  5.78792415E-03
3.99578640E-01  4.62585622E-03  5.92830626E-03
3.99756710E-01  -2.21474109E-03  5.81039453E-03
3.99934770E-01  4.60125887E-03  5.93355647E-03
4.00112840E-01  8.40223936E-03  5.95379850E-03
4.00290910E-01  -5.48105847E-03  5.82771671E-03
4.00468980E-01  5.11234273E-03  5.96709726E-03
4.00647040E-01  6.21381872E-03  5.94922406E-03
4.00825110E-01  6.66343828E-03  5.89035157E-03
4.01003180E-01  3.35698849E-03  6.03762637E-03
4.01181250E-01  -8.06476794E-04  5.90279140E-03
4.01359320E-01  -6.82512551E-04  5.99267926E-03
4.01537380E-01  -4.99232476E-03  6.07041249E-03
4.01715450E-01  9.76817019E-03  5.94801714E-03
4.01893520E-01  -2.53073808E-03  6.03154918E-03
4.02071590E-01  6.70900701E-03  6.07331840E-03
4.02249650E-01  1.13905186E-04  5.93928976E-03
4.02427720E-01  4.00776113E-03  6.15954861E-03
4.02605790E-01  -3.90482492E-03  5.99683496E-03
4.02783860E-01  -9.77011668E-04  6.08630962E-03
4.02961920E-01  3.46418956E-03  6.17921433E-03
4.03139990E-01  9.07811967E-03  6.02576915E-03
4.03318060E-01  9.50858650E-03  6.13462685E-03
4.03496130E-01  1.18371962E-02  6.20603362E-03
4.03674190E-01  7.69210915E-03  6.07379744E-03
4.03852260E-01  3.58127316E-03  6.24629786E-03
4.04030330E-01  -1.02964361E-03  6.07807693E-03
4.04208400E-01  1.27724314E-03  6.21337052E-03
4.04386470E-01  -5.32868782E-03  6.19615719E-03
4.04564530E-01  1.46557052E-02  6.15340577E-03
4.04742600E-01  -5.37951875E-03  6.25526046E-03
4.04920670E-01  -6.69544106E-03  6.29446202E-03
4.05098740E-01  -5.96218354E-04  6.13363222E-03
4.05276800E-01  -3.66622584E-03  6.30627149E-03
4.05454870E-01  5.17359093E-03  6.19525606E-03
4.05632940E-01  -7.36203215E-04  6.34283573E-03
4.05811010E-01  2.88289331E-03  6.34396447E-03
4.05989070E-01  4.13669065E-03  6.22555246E-03
4.06167140E-01  -6.12753834E-03  6.33404230E-03
4.06345210E-01  3.41026175E-03  6.44529278E-03
4.06523280E-01  6.53667010E-04  6.22596923E-03
4.06701350E-01  -9.92388154E-04  6.44694695E-03
4.06879410E-01  3.76175555E-05  6.31894835E-03
4.07057480E-01  6.53339041E-03  6.41475674E-03
4.07235550E-01  5.58012624E-03  6.45213512E-03
4.07413620E-01  -2.39431024E-03  6.33202780E-03
4.07591680E-01  2.31859836E-03  6.45973656E-03
4.07769750E-01  8.66796752E-04  6.54542469E-03
4.07947820E-01  1.24966993E-02  6.39117433E-03
4.08125890E-01  2.10246021E-02  6.62498505E-03
4.08303950E-01  -4.16153619E-03  6.43082825E-03
4.08482020E-01  2.70968692E-03  6.50301533E-03
4.08660090E-01  2.29777517E-04  6.53938412E-03
4.08838160E-01  4.76050059E-03  6.55722207E-03
4.09016230E-01  -5.76334807E-04  6.53476655E-03
4.09194290E-01  1.36906964E-02  6.66337395E-03
4.09372360E-01  1.78189151E-03  6.50550212E-03
4.09550430E-01  5.10850251E-03  6.63010743E-03
4.09728500E-01  1.14708650E-02  6.60863227E-03
4.09906560E-01  1.68313975E-03  6.62553402E-03
4.10084630E-01  -8.36512069E-03  6.61157192E-03
4.10262700E-01  -1.68824820E-04  6.67674257E-03
4.10440770E-01  3.51779244E-03  6.63785585E-03
4.10618830E-01  5.59906068E-03  6.78108408E-03
4.10796900E-01  4.61763176E-03  6.64548598E-03
4.10974970E-01  -1.58587801E-02  6.70317326E-03
4.11153040E-01  -7.13948150E-03  6.75047789E-03
4.11331100E-01  3.03661040E-03  6.72596356E-03
4.11509170E-01  8.60393087E-03  6.78171549E-03
4.11687240E-01  1.11129594E-02  6.84312090E-03
4.11865310E-01  1.74180070E-02  6.76364140E-03
4.12043380E-01  1.28232245E-02  6.89378382E-03
4.12221440E-01  1.25692414E-02  6.81301838E-03
4.12399510E-01  -1.40943778E-03  6.83546042E-03
4.12577580E-01  9.93202480E-03  6.85922157E-03
4.12755650E-01  -7.62805413E-03  6.89981805E-03
4.12933710E-01  1.51021084E-03  6.89875475E-03
4.13111780E-01  3.66747751E-03  6.97552535E-03
4.13289850E-01  1.01185683E-02  6.88678288E-03
4.13467920E-01  -4.55627600E-03  6.95053622E-03
4.13645980E-01  1.24911747E-02  7.00585292E-03
4.13824050E-01  1.26994640E-02  7.00431237E-03
4.14002120E-01  2.24082848E-03  6.97088262E-03
4.14180190E-01  1.05202698E-02  7.10255279E-03
4.14358260E-01  5.40401677E-03  6.99642221E-03
4.14536320E-01  -1.44977991E-03  7.09600428E-03
4.14714390E-01  2.71618613E-04  7.03269311E-03
4.14892460E-01  7.93417324E-03  7.09509488E-03
4.15070530E-01  -5.40146413E-03  7.12664901E-03
4.15248590E-01  9.21251554E-03  7.14848290E-03
4.15426660E-01  -6.23742842E-03  7.17858241E-03
4.15604730E-01  1.09377682E-02  7.21008311E-03
4.15782800E-01  4.37061989E-03  7.24324813E-03
4.15960860E-01  1.05683535E-02  7.21518587E-03
4.16138930E-01  3.50298427E-03  7.26688914E-03
4.16317000E-01  -7.61797600E-03  7.18996951E-03
4.16495070E-01  -1.47763554E-03  7.29535726E-03
4.16673130E-01  2.21962284E-03  7.33279767E-03
4.16851200E-01  3.50221767E-03  7.27946062E-03
4.17029270E-01  5.79131032E-04  7.32427099E-03
4.17207340E-01  -3.57414367E-06  7.38252439E-03
4.17385410E-01  7.99769859E-03  7.32310419E-03
4.17563470E-01  1.14506909E-02  7.44978786E-03
4.17741540E-01  1.08989827E-02  7.44716588E-03
4.17919610E-01  -4.49072981E-03  7.39344591E-03
4.18097680E-01  -9.65514630E-04  7.45700189E-03
4.18275740E-01  -8.17526554E-04  7.44470695E-03
4.18453810E-01  1.46262959E-03  7.51895506E-03
4.18631880E-01  1.14254526E-02  7.53921163E-03
4.18809950E-01  1.09434423E-02  7.60115970E-03
4.18988010E-01  1.65596165E-03  7.47839746E-03
4.19166080E-01  -7.15089685E-03  7.61904861E-03
4.19344150E-01  1.07702008E-02  7.63827429E-03
4.19522220E-01  -2.20671126E-03  7.54115680E-03
4.19700290E-01  -5.39977842E-05  7.66524680E-03
4.19878350E-01  5.11236510E-03  7.67210024E-03
4.20056420E-01  1.32775404E-03  7.67257437E-03
4.20234490E-01  -6.20985672E-03  7.75924517E-03
4.20412560E-01  2.54548399E-02  7.81659596E-03
4.20590620E-01  1.16399517E-02  7.76597260E-03
4.20768690E-01  4.87617617E-03  7.75293397E-03
4.20946760E-01  -1.69615277E-03  7.81046565E-03
4.21124830E-01  5.19013237E-03  7.86129403E-03
4.21302890E-01  -6.24776264E-03  7.88216267E-03
4.21480960E-01  1.09654792E-02  7.90975586E-03
4.21659030E-01  -1.36096952E-03  7.94522880E-03
4.21837100E-01  -5.31263172E-03  7.99120425E-03
4.22015170E-01  6.92496615E-03  7.89139002E-03
4.22193230E-01  1.74538982E-02  8.00698884E-03
4.22371300E-01  1.29300009E-02  8.06545983E-03
4.22549370E-01  1.82997574E-03  8.01027910E-03
4.22727440E-01  2.03280495E-03  8.08311584E-03
4.22905500E-01  2.86029753E-03  8.08536237E-03
4.23083570E-01  -1.20922656E-02  8.11560069E-03
4.23261640E-01  -4.80992539E-03  8.09316538E-03
4.23439710E-01  4.61545154E-03  8.15182770E-03
4.23617770E-01  1.20287967E-02  8.24726785E-03
4.23795840E-01  1.39658225E-02  8.24225466E-03
4.23973910E-01  5.32893715E-03  8.22939433E-03
4.24151980E-01  -2.24594689E-03  8.34581382E-03
4.24330040E-01  3.84406800E-03  8.33139585E-03
4.24508110E-01  -9.34690390E-03  8.26206009E-03
4.24686180E-01  3.73414328E-03  8.33473718E-03
4.24864250E-01  2.28950016E-03  8.36190559E-03
4.25042320E-01  2.57898355E-02  8.54976054E-03
4.25220380E-01  2.80001860E-03  8.42843119E-03
4.25398450E-01  7.71593631E-03  8.49741888E-03
4.25576520E-01  3.40142639E-03  8.56847576E-03
4.25754590E-01  -8.91359558E-03  8.46941475E-03
4.25932650E-01  -9.64924227E-03  8.54553012E-03
4.26110720E-01  1.47968254E-02  8.58741228E-03
4.26288790E-01  3.86229161E-03  8.62262748E-03
4.26466860E-01  1.75142745E-02  8.71981888E-03
4.26644920E-01  1.61131701E-02  8.77085962E-03
4.26822990E-01  7.88164163E-03  8.79763006E-03
4.27001060E-01  5.97569820E-03  8.75688915E-03
4.27179130E-01  1.54015966E-02  8.81966801E-03
4.27357200E-01  -1.71359742E-02  8.76379619E-03
4.27535260E-01  1.19500984E-02  8.92664562E-03
4.27713330E-01  9.00230215E-03  8.79174415E-03
4.27891400E-01  4.36012228E-03  8.97002133E-03
4.28069470E-01  4.52113778E-03  9.03717880E-03
4.28247530E-01  -1.69159830E-02  8.89896192E-03
4.28425600E-01  5.28469925E-03  9.05150578E-03
4.28603670E-01  9.25306599E-03  9.05857643E-03
4.28781740E-01  -2.02234174E-03  9.10821843E-03
4.28959800E-01  6.21904392E-04  9.17680432E-03
4.29137870E-01  -3.78277803E-03  9.21303373E-03
4.29315940E-01  -8.22674825E-03  9.19469196E-03
4.29494010E-01  -8.86158576E-04  9.17059295E-03
4.29672080E-01  1.72930748E-02  9.43172800E-03
4.29850140E-01  6.48890442E-03  9.30161073E-03
4.30028210E-01  4.75904254E-03  9.27946702E-03
4.30206280E-01  1.05433533E-02  9.54993335E-03
4.30384350E-01  3.06100805E-03  9.39821971E-03
4.30562410E-01  -1.37627382E-03  9.63660582E-03
4.30740480E-01  -4.17453763E-03  9.50581450E-03
4.30918550E-01  -2.05554932E-03  9.49846369E-03
4.31096620E-01  2.18768978E-03  9.58559241E-03
4.31274680E-01  -1.66990235E-02  9.64723985E-03
4.31452750E-01  3.26815456E-03  9.79189667E-03
4.31630820E-01  1.00016268E-02  9.72995159E-03
4.31808890E-01  -4.34630628E-03  9.78669709E-03
4.31986950E-01  5.61266691E-03  9.89385543E-03
4.32165020E-01  -9.77100235E-03  9.84400618E-03
4.32343090E-01  -1.72271078E-02  9.88093542E-03
4.32521160E-01  3.35394086E-03  9.94098324E-03
4.32699230E-01  1.43019674E-02  1.00589309E-02
4.32877290E-01  1.63930692E-02  1.01379676E-02
4.33055360E-01  -9.11856366E-03  1.01936032E-02
4.33233430E-01  -4.70620847E-04  1.01059800E-02
4.33411500E-01  -8.71695643E-03  1.02539724E-02
4.33589560E-01  2.99161998E-02  1.04125456E-02
4.33767630E-01  2.31442033E-03  1.03126732E-02
4.33945700E-01  4.78412250E-03  1.03441027E-02
4.34123770E-01  3.78086611E-03  1.04742176E-02
4.34301830E-01  9.29115496E-03  1.05638275E-02
4.34479900E-01  -1.67989411E-03  1.05740645E-02
4.34657970E-01  2.55567655E-03  1.06668726E-02
4.34836040E-01  -5.82496370E-03  1.05867006E-02
4.35014110E-01  1.47093050E-02  1.07107821E-02
4.35192170E-01  1.59924136E-02  1.08457216E-02
4.35370240E-01  1.24416775E-02  1.10038791E-02
4.35548310E-01  4.25523771E-03  1.08918711E-02
4.35726380E-01  8.59926129E-03  1.09984102E-02
4.35904440E-01  4.13047010E-03  1.09773078E-02
4.36082510E-01  1.64410604E-03  1.11020723E-02
4.36260580E-01  -9.16734669E-04  1.11633260E-02
4.36438650E-01  -5.61406529E-03  1.10787678E-02
4.36616710E-01  1.17231433E-02  1.14829665E-02
4.36794780E-01  -4.98206638E-03  1.12819289E-02
4.36972850E-01  -8.10075252E-03  1.13754883E-02
4.37150920E-01  8.03240480E-03  1.15496190E-02
4.37328980E-01  -3.00905745E-03  1.15149037E-02
4.37507050E-01  6.25698618E-03  1.16363414E-02
4.37685120E-01  3.04607575E-03  1.17279530E-02
4.37863190E-01  -1.70704946E-03  1.19276351E-02
4.38041260E-01  1.11859137E-02  1.17616428E-02
4.38219320E-01  1.19775370E-02  1.20100198E-02
4.38397390E-01  -5.26747708E-03  1.21142081E-02
4.38575460E-01  -5.12700273E-03  1.21267823E-02
4.38753530E-01  -1.30945566E-02  1.21470536E-02
4.38931590E-01  2.80692398E-03  1.23720738E-02
4.39109660E-01  8.26306455E-03  1.24897635E-02
4.39287730E-01  4.05756119E-03  1.25722683E-02
4.39465800E-01  1.52227521E-03  1.25679796E-02
4.39643860E-01  -1.53699294E-02  1.26444310E-02
4.39821930E-01  -1.29306731E-02  1.25901505E-02
4.40000000E-01  9.11328628E-03  1.29847075E-02


### HEADER:
#
#{
#    "analysis": {},
#    "filename": "Sample11_dimer0.dat",
#    "history": {
#        "EFA": {
#            "component_number": "0",
#            "component_range": "[390, 476]",
#            "end_index": "549",
#            "input_filename": "Sample11",
#            "start_index": "292"
#        }
#    }
#}
