# Supplementary material for: The dynamic nature of netrin-1 and the structural basis for glycosaminoglycan fragment-induced filament formation
Source: Nat Commun. 2023 Mar 3;14:1226. doi: 10.1038/s41467-023-36692-w (PMC9984387; doi:10.1038/s41467-023-36692-w)
Supplement: Supplementary file 3 — Supplementary Data 1 [file 41467_2023_36692_MOESM3_ESM.zip › data_SEC-SAXS/sm22113-7_sample11/sample11_dimer0_13-871_230A.out]

           ####      G N O M             Version 5.0 (r14288)      ####
                                               Sun Oct 16 18:54:53 2022

           ####      Configuration                                 ####

    System Type:                   arbitrary monodisperse (job = 0)
    Minimum characteristic size:         0.0000
    Maximum characteristic size:       230.0000
    rad56:                               0.0000
    Force 0.0 at r = rmin:                  yes
    Force 0.0 at r = rmax:                  yes
    Initial alpha:                       0.0000
    Initial random seed:                 813465
    Points in real space:                   256

    Input  1:                      ../../EFA0/sample11_dimer0.dat
    First data point used:                   13
    Last data point used:                   871
    Scaling coefficient:             0.1000E+01
    Experimental setup:            point collimation


           ####      Results                                       ####

    Parameter    DISCRP  OSCILL  STABIL  SYSDEV  POSITV  VALCEN  SMOOTH
    Weight        1.000   3.000   3.000   3.000   1.000   1.000   1.000
    Sigma         0.300   0.600   0.120   0.120   0.120   0.120   0.600
    Ideal         0.700   1.100   0.000   1.000   1.000   0.950   0.000
    Current       0.600   2.143   0.010   0.967   1.000   0.593   0.254
               --------------------------------------------------------
    Estimate      0.894   0.049   0.992   1.000   1.000   0.000   0.836

    Angular range:                       0.0055 to       0.1583
    Reciprocal space Rg:             0.5976E+02
    Reciprocal space I(0):           0.1620E+01

    Real space range:                    0.0000 to     230.0000
    Real space Rg:                   0.5997E+02 +-   0.3054E+00
    Real space I(0):                 0.1620E+01 +-   0.4941E-02

    Highest ALPHA (theor):           0.2199E+05
    Current ALPHA:                   0.2938E+02

    Total Estimate:                      0.6810 (a REASONABLE solution)


           ####      Experimental Data and Fit                     ####

      S          J EXP       ERROR       J REG       I REG

   0.000000E+00                                                0.162028E+01
   0.196960E-03                                                0.162020E+01
   0.393920E-03                                                0.161997E+01
   0.590880E-03                                                0.161960E+01
   0.787840E-03                                                0.161907E+01
   0.984800E-03                                                0.161839E+01
   0.118176E-02                                                0.161756E+01
   0.137872E-02                                                0.161659E+01
   0.157568E-02                                                0.161546E+01
   0.177264E-02                                                0.161419E+01
   0.196960E-02                                                0.161276E+01
   0.216656E-02                                                0.161119E+01
   0.236352E-02                                                0.160948E+01
   0.256048E-02                                                0.160761E+01
   0.275744E-02                                                0.160560E+01
   0.295440E-02                                                0.160345E+01
   0.315136E-02                                                0.160115E+01
   0.334832E-02                                                0.159871E+01
   0.354528E-02                                                0.159612E+01
   0.374224E-02                                                0.159340E+01
   0.393920E-02                                                0.159054E+01
   0.413616E-02                                                0.158753E+01
   0.433312E-02                                                0.158439E+01
   0.453008E-02                                                0.158112E+01
   0.472704E-02                                                0.157771E+01
   0.492400E-02                                                0.157416E+01
   0.512096E-02                                                0.157049E+01
   0.531792E-02                                                0.156668E+01
   0.551488E-02   0.161725E+01   0.812046E-01   0.156274E+01   0.156274E+01
   0.569295E-02   0.150462E+01   0.707066E-01   0.155907E+01   0.155907E+01
   0.587102E-02   0.156521E+01   0.688402E-01   0.155530E+01   0.155530E+01
   0.604908E-02   0.157697E+01   0.637433E-01   0.155143E+01   0.155143E+01
   0.622715E-02   0.148036E+01   0.575236E-01   0.154745E+01   0.154745E+01
   0.640522E-02   0.153595E+01   0.548542E-01   0.154338E+01   0.154338E+01
   0.658329E-02   0.167480E+01   0.512449E-01   0.153921E+01   0.153921E+01
   0.676135E-02   0.161010E+01   0.482941E-01   0.153494E+01   0.153494E+01
   0.693942E-02   0.154553E+01   0.478289E-01   0.153058E+01   0.153058E+01
   0.711749E-02   0.151457E+01   0.428761E-01   0.152612E+01   0.152612E+01
   0.729556E-02   0.151812E+01   0.417300E-01   0.152157E+01   0.152157E+01
   0.747362E-02   0.155167E+01   0.402142E-01   0.151692E+01   0.151692E+01
   0.765169E-02   0.153066E+01   0.365396E-01   0.151219E+01   0.151219E+01
   0.782976E-02   0.151806E+01   0.364593E-01   0.150737E+01   0.150737E+01
   0.800783E-02   0.148957E+01   0.348460E-01   0.150247E+01   0.150247E+01
   0.818589E-02   0.148646E+01   0.328950E-01   0.149747E+01   0.149747E+01
   0.836396E-02   0.150374E+01   0.325474E-01   0.149240E+01   0.149240E+01
   0.854203E-02   0.147829E+01   0.304191E-01   0.148724E+01   0.148724E+01
   0.872010E-02   0.148146E+01   0.297640E-01   0.148200E+01   0.148200E+01
   0.889817E-02   0.148204E+01   0.296095E-01   0.147668E+01   0.147668E+01
   0.907623E-02   0.148335E+01   0.278683E-01   0.147129E+01   0.147129E+01
   0.925430E-02   0.149540E+01   0.275025E-01   0.146582E+01   0.146582E+01
   0.943237E-02   0.145900E+01   0.269117E-01   0.146027E+01   0.146027E+01
   0.961044E-02   0.147361E+01   0.252095E-01   0.145466E+01   0.145466E+01
   0.978850E-02   0.145060E+01   0.253364E-01   0.144897E+01   0.144897E+01
   0.996657E-02   0.138773E+01   0.245461E-01   0.144321E+01   0.144321E+01
   0.101446E-01   0.141918E+01   0.237283E-01   0.143739E+01   0.143739E+01
   0.103227E-01   0.143574E+01   0.235034E-01   0.143150E+01   0.143150E+01
   0.105008E-01   0.145052E+01   0.226373E-01   0.142554E+01   0.142554E+01
   0.106788E-01   0.141725E+01   0.217295E-01   0.141952E+01   0.141952E+01
   0.108569E-01   0.143221E+01   0.217114E-01   0.141345E+01   0.141345E+01
   0.110350E-01   0.138751E+01   0.207061E-01   0.140731E+01   0.140731E+01
   0.112130E-01   0.141114E+01   0.205362E-01   0.140112E+01   0.140112E+01
   0.113911E-01   0.136929E+01   0.204358E-01   0.139487E+01   0.139487E+01
   0.115692E-01   0.139867E+01   0.195448E-01   0.138857E+01   0.138857E+01
   0.117472E-01   0.135909E+01   0.194908E-01   0.138221E+01   0.138221E+01
   0.119253E-01   0.136451E+01   0.185984E-01   0.137581E+01   0.137581E+01
   0.121034E-01   0.137360E+01   0.184090E-01   0.136936E+01   0.136936E+01
   0.122815E-01   0.138758E+01   0.182870E-01   0.136286E+01   0.136286E+01
   0.124595E-01   0.133898E+01   0.178001E-01   0.135632E+01   0.135632E+01
   0.126376E-01   0.134495E+01   0.172719E-01   0.134973E+01   0.134973E+01
   0.128157E-01   0.133261E+01   0.174668E-01   0.134311E+01   0.134311E+01
   0.129937E-01   0.133693E+01   0.163885E-01   0.133644E+01   0.133644E+01
   0.131718E-01   0.134004E+01   0.166495E-01   0.132974E+01   0.132974E+01
   0.133499E-01   0.132798E+01   0.162830E-01   0.132300E+01   0.132300E+01
   0.135279E-01   0.133238E+01   0.158844E-01   0.131622E+01   0.131622E+01
   0.137060E-01   0.129130E+01   0.159174E-01   0.130942E+01   0.130942E+01
   0.138841E-01   0.130100E+01   0.156570E-01   0.130258E+01   0.130258E+01
   0.140621E-01   0.126873E+01   0.151449E-01   0.129571E+01   0.129571E+01
   0.142402E-01   0.129292E+01   0.152780E-01   0.128882E+01   0.128882E+01
   0.144183E-01   0.127265E+01   0.145583E-01   0.128190E+01   0.128190E+01
   0.145963E-01   0.127973E+01   0.145290E-01   0.127496E+01   0.127496E+01
   0.147744E-01   0.127724E+01   0.145564E-01   0.126800E+01   0.126800E+01
   0.149525E-01   0.128452E+01   0.140184E-01   0.126102E+01   0.126102E+01
   0.151305E-01   0.127255E+01   0.141058E-01   0.125401E+01   0.125401E+01
   0.153086E-01   0.123772E+01   0.135703E-01   0.124700E+01   0.124700E+01
   0.154867E-01   0.122680E+01   0.131923E-01   0.123996E+01   0.123996E+01
   0.156647E-01   0.124050E+01   0.132562E-01   0.123291E+01   0.123291E+01
   0.158428E-01   0.122047E+01   0.130937E-01   0.122586E+01   0.122586E+01
   0.160209E-01   0.121682E+01   0.127347E-01   0.121879E+01   0.121879E+01
   0.161989E-01   0.120547E+01   0.128284E-01   0.121171E+01   0.121171E+01
   0.163770E-01   0.120518E+01   0.121822E-01   0.120462E+01   0.120462E+01
   0.165551E-01   0.119458E+01   0.120876E-01   0.119753E+01   0.119753E+01
   0.167331E-01   0.116734E+01   0.119391E-01   0.119044E+01   0.119044E+01
   0.169112E-01   0.115745E+01   0.114886E-01   0.118334E+01   0.118334E+01
   0.170893E-01   0.117449E+01   0.116120E-01   0.117624E+01   0.117624E+01
   0.172673E-01   0.116577E+01   0.113763E-01   0.116915E+01   0.116915E+01
   0.174454E-01   0.115710E+01   0.109455E-01   0.116205E+01   0.116205E+01
   0.176235E-01   0.114711E+01   0.107671E-01   0.115496E+01   0.115496E+01
   0.178015E-01   0.114852E+01   0.104749E-01   0.114787E+01   0.114787E+01
   0.179796E-01   0.112090E+01   0.103666E-01   0.114079E+01   0.114079E+01
   0.181577E-01   0.114820E+01   0.104050E-01   0.113372E+01   0.113372E+01
   0.183358E-01   0.114219E+01   0.102231E-01   0.112666E+01   0.112666E+01
   0.185138E-01   0.111378E+01   0.101121E-01   0.111961E+01   0.111961E+01
   0.186919E-01   0.109968E+01   0.998764E-02   0.111257E+01   0.111257E+01
   0.188700E-01   0.109749E+01   0.979777E-02   0.110554E+01   0.110554E+01
   0.190480E-01   0.109092E+01   0.972641E-02   0.109853E+01   0.109853E+01
   0.192261E-01   0.110039E+01   0.971510E-02   0.109153E+01   0.109153E+01
   0.194042E-01   0.108986E+01   0.957129E-02   0.108455E+01   0.108455E+01
   0.195822E-01   0.108261E+01   0.960123E-02   0.107759E+01   0.107759E+01
   0.197603E-01   0.106800E+01   0.934086E-02   0.107065E+01   0.107065E+01
   0.199384E-01   0.105805E+01   0.926188E-02   0.106373E+01   0.106373E+01
   0.201164E-01   0.106814E+01   0.929239E-02   0.105683E+01   0.105683E+01
   0.202945E-01   0.104116E+01   0.912515E-02   0.104995E+01   0.104995E+01
   0.204726E-01   0.105093E+01   0.909199E-02   0.104310E+01   0.104310E+01
   0.206506E-01   0.104105E+01   0.905912E-02   0.103627E+01   0.103627E+01
   0.208287E-01   0.103646E+01   0.879237E-02   0.102947E+01   0.102947E+01
   0.210068E-01   0.101521E+01   0.886613E-02   0.102270E+01   0.102270E+01
   0.211848E-01   0.101446E+01   0.871433E-02   0.101595E+01   0.101595E+01
   0.213629E-01   0.101812E+01   0.868262E-02   0.100923E+01   0.100923E+01
   0.215410E-01   0.101807E+01   0.868447E-02   0.100255E+01   0.100255E+01
   0.217190E-01   0.995488E+00   0.851021E-02   0.995891E+00   0.995891E+00
   0.218971E-01   0.989598E+00   0.842987E-02   0.989267E+00   0.989267E+00
   0.220752E-01   0.982219E+00   0.846141E-02   0.982676E+00   0.982676E+00
   0.222532E-01   0.972719E+00   0.825473E-02   0.976118E+00   0.976118E+00
   0.224313E-01   0.975497E+00   0.830782E-02   0.969594E+00   0.969594E+00
   0.226094E-01   0.969769E+00   0.827769E-02   0.963105E+00   0.963105E+00
   0.227874E-01   0.976922E+00   0.812512E-02   0.956652E+00   0.956652E+00
   0.229655E-01   0.948501E+00   0.817736E-02   0.950236E+00   0.950236E+00
   0.231436E-01   0.944485E+00   0.801638E-02   0.943856E+00   0.943856E+00
   0.233216E-01   0.937558E+00   0.797091E-02   0.937515E+00   0.937515E+00
   0.234997E-01   0.942391E+00   0.797991E-02   0.931212E+00   0.931212E+00
   0.236778E-01   0.929096E+00   0.784959E-02   0.924948E+00   0.924948E+00
   0.238559E-01   0.911166E+00   0.782156E-02   0.918724E+00   0.918724E+00
   0.240339E-01   0.916773E+00   0.788284E-02   0.912539E+00   0.912539E+00
   0.242120E-01   0.900699E+00   0.768092E-02   0.906397E+00   0.906397E+00
   0.243901E-01   0.906353E+00   0.769878E-02   0.900294E+00   0.900294E+00
   0.245681E-01   0.891549E+00   0.765087E-02   0.894233E+00   0.894233E+00
   0.247462E-01   0.877110E+00   0.749623E-02   0.888215E+00   0.888215E+00
   0.249243E-01   0.890832E+00   0.759240E-02   0.882239E+00   0.882239E+00
   0.251023E-01   0.870281E+00   0.755035E-02   0.876306E+00   0.876306E+00
   0.252804E-01   0.870789E+00   0.747342E-02   0.870417E+00   0.870417E+00
   0.254585E-01   0.876811E+00   0.743708E-02   0.864571E+00   0.864571E+00
   0.256365E-01   0.854708E+00   0.730334E-02   0.858769E+00   0.858769E+00
   0.258146E-01   0.853193E+00   0.725544E-02   0.853011E+00   0.853011E+00
   0.259927E-01   0.848290E+00   0.731579E-02   0.847298E+00   0.847298E+00
   0.261707E-01   0.847678E+00   0.716471E-02   0.841630E+00   0.841630E+00
   0.263488E-01   0.836950E+00   0.716260E-02   0.836007E+00   0.836007E+00
   0.265269E-01   0.836986E+00   0.718748E-02   0.830429E+00   0.830429E+00
   0.267049E-01   0.828905E+00   0.703129E-02   0.824896E+00   0.824896E+00
   0.268830E-01   0.819013E+00   0.704708E-02   0.819408E+00   0.819408E+00
   0.270611E-01   0.813826E+00   0.700574E-02   0.813967E+00   0.813967E+00
   0.272391E-01   0.814240E+00   0.696323E-02   0.808571E+00   0.808571E+00
   0.274172E-01   0.790481E+00   0.697383E-02   0.803221E+00   0.803221E+00
   0.275953E-01   0.798130E+00   0.689444E-02   0.797917E+00   0.797917E+00
   0.277733E-01   0.784036E+00   0.682635E-02   0.792658E+00   0.792658E+00
   0.279514E-01   0.791187E+00   0.686358E-02   0.787446E+00   0.787446E+00
   0.281295E-01   0.787626E+00   0.672301E-02   0.782279E+00   0.782279E+00
   0.283075E-01   0.787385E+00   0.677611E-02   0.777159E+00   0.777159E+00
   0.284856E-01   0.765885E+00   0.675689E-02   0.772084E+00   0.772084E+00
   0.286637E-01   0.768270E+00   0.664083E-02   0.767055E+00   0.767055E+00
   0.288417E-01   0.752251E+00   0.664369E-02   0.762072E+00   0.762072E+00
   0.290198E-01   0.746207E+00   0.662828E-02   0.757134E+00   0.757134E+00
   0.291979E-01   0.746114E+00   0.652240E-02   0.752242E+00   0.752242E+00
   0.293759E-01   0.745952E+00   0.657151E-02   0.747395E+00   0.747395E+00
   0.295540E-01   0.743402E+00   0.653756E-02   0.742593E+00   0.742593E+00
   0.297321E-01   0.749959E+00   0.648604E-02   0.737837E+00   0.737837E+00
   0.299102E-01   0.728219E+00   0.647877E-02   0.733125E+00   0.733125E+00
   0.300882E-01   0.725399E+00   0.637808E-02   0.728458E+00   0.728458E+00
   0.302663E-01   0.727102E+00   0.642925E-02   0.723835E+00   0.723835E+00
   0.304444E-01   0.712390E+00   0.640181E-02   0.719256E+00   0.719256E+00
   0.306224E-01   0.715773E+00   0.627201E-02   0.714721E+00   0.714721E+00
   0.308005E-01   0.719728E+00   0.636863E-02   0.710230E+00   0.710230E+00
   0.309786E-01   0.717970E+00   0.626264E-02   0.705782E+00   0.705782E+00
   0.311566E-01   0.703256E+00   0.617801E-02   0.701377E+00   0.701377E+00
   0.313347E-01   0.700924E+00   0.624604E-02   0.697015E+00   0.697015E+00
   0.315128E-01   0.696182E+00   0.617077E-02   0.692696E+00   0.692696E+00
   0.316908E-01   0.681310E+00   0.610790E-02   0.688418E+00   0.688418E+00
   0.318689E-01   0.686837E+00   0.617721E-02   0.684183E+00   0.684183E+00
   0.320470E-01   0.673927E+00   0.603649E-02   0.679989E+00   0.679989E+00
   0.322250E-01   0.672898E+00   0.606551E-02   0.675835E+00   0.675835E+00
   0.324031E-01   0.674166E+00   0.605581E-02   0.671723E+00   0.671723E+00
   0.325812E-01   0.667715E+00   0.596081E-02   0.667651E+00   0.667651E+00
   0.327592E-01   0.659871E+00   0.598631E-02   0.663618E+00   0.663618E+00
   0.329373E-01   0.658237E+00   0.597491E-02   0.659626E+00   0.659626E+00
   0.331154E-01   0.651981E+00   0.591329E-02   0.655672E+00   0.655672E+00
   0.332934E-01   0.660180E+00   0.595300E-02   0.651757E+00   0.651757E+00
   0.334715E-01   0.660500E+00   0.586942E-02   0.647880E+00   0.647880E+00
   0.336496E-01   0.649311E+00   0.584599E-02   0.644042E+00   0.644042E+00
   0.338276E-01   0.642909E+00   0.587480E-02   0.640240E+00   0.640240E+00
   0.340057E-01   0.638209E+00   0.579290E-02   0.636476E+00   0.636476E+00
   0.341838E-01   0.633118E+00   0.583244E-02   0.632748E+00   0.632748E+00
   0.343618E-01   0.627981E+00   0.581610E-02   0.629056E+00   0.629056E+00
   0.345399E-01   0.628426E+00   0.571130E-02   0.625400E+00   0.625400E+00
   0.347180E-01   0.618594E+00   0.572183E-02   0.621779E+00   0.621779E+00
   0.348960E-01   0.621336E+00   0.572354E-02   0.618193E+00   0.618193E+00
   0.350741E-01   0.610517E+00   0.563657E-02   0.614641E+00   0.614641E+00
   0.352522E-01   0.615779E+00   0.571256E-02   0.611123E+00   0.611123E+00
   0.354302E-01   0.622587E+00   0.565974E-02   0.607638E+00   0.607638E+00
   0.356083E-01   0.588879E+00   0.558850E-02   0.604186E+00   0.604186E+00
   0.357864E-01   0.603194E+00   0.558685E-02   0.600766E+00   0.600766E+00
   0.359645E-01   0.609727E+00   0.553197E-02   0.597378E+00   0.597378E+00
   0.361425E-01   0.587121E+00   0.555252E-02   0.594022E+00   0.594022E+00
   0.363206E-01   0.583718E+00   0.551931E-02   0.590697E+00   0.590697E+00
   0.364987E-01   0.578085E+00   0.546061E-02   0.587402E+00   0.587402E+00
   0.366767E-01   0.594717E+00   0.550543E-02   0.584137E+00   0.584137E+00
   0.368548E-01   0.576513E+00   0.544833E-02   0.580901E+00   0.580901E+00
   0.370329E-01   0.579096E+00   0.539341E-02   0.577695E+00   0.577695E+00
   0.372109E-01   0.569979E+00   0.543452E-02   0.574517E+00   0.574517E+00
   0.373890E-01   0.572292E+00   0.537586E-02   0.571367E+00   0.571367E+00
   0.375671E-01   0.567748E+00   0.538796E-02   0.568245E+00   0.568245E+00
   0.377451E-01   0.561231E+00   0.536414E-02   0.565150E+00   0.565150E+00
   0.379232E-01   0.571142E+00   0.533193E-02   0.562082E+00   0.562082E+00
   0.381013E-01   0.556570E+00   0.531749E-02   0.559040E+00   0.559040E+00
   0.382793E-01   0.555711E+00   0.533757E-02   0.556024E+00   0.556024E+00
   0.384574E-01   0.558827E+00   0.525100E-02   0.553033E+00   0.553033E+00
   0.386355E-01   0.550715E+00   0.532183E-02   0.550067E+00   0.550067E+00
   0.388135E-01   0.552700E+00   0.527182E-02   0.547126E+00   0.547126E+00
   0.389916E-01   0.543405E+00   0.521337E-02   0.544208E+00   0.544208E+00
   0.391697E-01   0.549277E+00   0.524514E-02   0.541314E+00   0.541314E+00
   0.393477E-01   0.532001E+00   0.516708E-02   0.538443E+00   0.538443E+00
   0.395258E-01   0.539067E+00   0.518425E-02   0.535595E+00   0.535595E+00
   0.397039E-01   0.538950E+00   0.519684E-02   0.532769E+00   0.532769E+00
   0.398819E-01   0.529480E+00   0.512898E-02   0.529965E+00   0.529965E+00
   0.400600E-01   0.516012E+00   0.512831E-02   0.527182E+00   0.527182E+00
   0.402381E-01   0.527035E+00   0.514100E-02   0.524421E+00   0.524421E+00
   0.404161E-01   0.512676E+00   0.504287E-02   0.521680E+00   0.521680E+00
   0.405942E-01   0.522132E+00   0.510822E-02   0.518959E+00   0.518959E+00
   0.407723E-01   0.524492E+00   0.508923E-02   0.516258E+00   0.516258E+00
   0.409503E-01   0.513819E+00   0.500871E-02   0.513576E+00   0.513576E+00
   0.411284E-01   0.516827E+00   0.505899E-02   0.510914E+00   0.510914E+00
   0.413065E-01   0.502101E+00   0.497254E-02   0.508270E+00   0.508270E+00
   0.414846E-01   0.508557E+00   0.497022E-02   0.505645E+00   0.505645E+00
   0.416626E-01   0.501041E+00   0.500429E-02   0.503037E+00   0.503037E+00
   0.418407E-01   0.504520E+00   0.492539E-02   0.500448E+00   0.500448E+00
   0.420188E-01   0.498708E+00   0.496184E-02   0.497875E+00   0.497875E+00
   0.421968E-01   0.507398E+00   0.496574E-02   0.495320E+00   0.495320E+00
   0.423749E-01   0.499767E+00   0.489882E-02   0.492781E+00   0.492781E+00
   0.425530E-01   0.490797E+00   0.490464E-02   0.490258E+00   0.490258E+00
   0.427310E-01   0.499017E+00   0.489837E-02   0.487752E+00   0.487752E+00
   0.429091E-01   0.489316E+00   0.485283E-02   0.485261E+00   0.485261E+00
   0.430872E-01   0.480909E+00   0.488301E-02   0.482786E+00   0.482786E+00
   0.432652E-01   0.483964E+00   0.483199E-02   0.480325E+00   0.480325E+00
   0.434433E-01   0.469044E+00   0.481822E-02   0.477880E+00   0.477880E+00
   0.436214E-01   0.474049E+00   0.484008E-02   0.475449E+00   0.475449E+00
   0.437994E-01   0.471022E+00   0.476696E-02   0.473032E+00   0.473032E+00
   0.439775E-01   0.472722E+00   0.480493E-02   0.470629E+00   0.470629E+00
   0.441556E-01   0.464554E+00   0.484516E-02   0.468240E+00   0.468240E+00
   0.443336E-01   0.464931E+00   0.482908E-02   0.465865E+00   0.465865E+00
   0.445117E-01   0.461605E+00   0.486969E-02   0.463503E+00   0.463503E+00
   0.446898E-01   0.467717E+00   0.487619E-02   0.461154E+00   0.461154E+00
   0.448678E-01   0.460442E+00   0.483238E-02   0.458817E+00   0.458817E+00
   0.450459E-01   0.449365E+00   0.489017E-02   0.456494E+00   0.456494E+00
   0.452240E-01   0.453488E+00   0.486788E-02   0.454182E+00   0.454182E+00
   0.454020E-01   0.445454E+00   0.489678E-02   0.451883E+00   0.451883E+00
   0.455801E-01   0.448558E+00   0.486886E-02   0.449596E+00   0.449596E+00
   0.457582E-01   0.451425E+00   0.486123E-02   0.447321E+00   0.447321E+00
   0.459362E-01   0.446167E+00   0.485540E-02   0.445057E+00   0.445057E+00
   0.461143E-01   0.445395E+00   0.489473E-02   0.442804E+00   0.442804E+00
   0.462924E-01   0.436097E+00   0.481996E-02   0.440563E+00   0.440563E+00
   0.464704E-01   0.444615E+00   0.490215E-02   0.438333E+00   0.438333E+00
   0.466485E-01   0.437159E+00   0.481783E-02   0.436114E+00   0.436114E+00
   0.468266E-01   0.433476E+00   0.484041E-02   0.433906E+00   0.433906E+00
   0.470046E-01   0.432690E+00   0.484741E-02   0.431709E+00   0.431709E+00
   0.471827E-01   0.426559E+00   0.481613E-02   0.429522E+00   0.429522E+00
   0.473608E-01   0.416653E+00   0.482710E-02   0.427345E+00   0.427345E+00
   0.475389E-01   0.424231E+00   0.483145E-02   0.425179E+00   0.425179E+00
   0.477169E-01   0.415503E+00   0.478021E-02   0.423023E+00   0.423023E+00
   0.478950E-01   0.415358E+00   0.483899E-02   0.420877E+00   0.420877E+00
   0.480731E-01   0.418811E+00   0.483978E-02   0.418740E+00   0.418740E+00
   0.482511E-01   0.420851E+00   0.477011E-02   0.416614E+00   0.416614E+00
   0.484292E-01   0.415430E+00   0.481879E-02   0.414498E+00   0.414498E+00
   0.486073E-01   0.411198E+00   0.478080E-02   0.412391E+00   0.412391E+00
   0.487853E-01   0.413175E+00   0.479234E-02   0.410294E+00   0.410294E+00
   0.489634E-01   0.417167E+00   0.482015E-02   0.408206E+00   0.408206E+00
   0.491415E-01   0.416599E+00   0.479129E-02   0.406128E+00   0.406128E+00
   0.493195E-01   0.407615E+00   0.478683E-02   0.404059E+00   0.404059E+00
   0.494976E-01   0.399893E+00   0.478622E-02   0.401999E+00   0.401999E+00
   0.496757E-01   0.407504E+00   0.473525E-02   0.399949E+00   0.399949E+00
   0.498537E-01   0.400942E+00   0.478965E-02   0.397907E+00   0.397907E+00
   0.500318E-01   0.387641E+00   0.474751E-02   0.395875E+00   0.395875E+00
   0.502099E-01   0.390107E+00   0.473862E-02   0.393853E+00   0.393853E+00
   0.503879E-01   0.392398E+00   0.476109E-02   0.391839E+00   0.391839E+00
   0.505660E-01   0.396558E+00   0.474170E-02   0.389834E+00   0.389834E+00
   0.507441E-01   0.393450E+00   0.469729E-02   0.387838E+00   0.387838E+00
   0.509221E-01   0.386375E+00   0.480936E-02   0.385851E+00   0.385851E+00
   0.511002E-01   0.382218E+00   0.470434E-02   0.383873E+00   0.383873E+00
   0.512783E-01   0.379919E+00   0.473297E-02   0.381904E+00   0.381904E+00
   0.514563E-01   0.381949E+00   0.472442E-02   0.379944E+00   0.379944E+00
   0.516344E-01   0.378834E+00   0.466418E-02   0.377993E+00   0.377993E+00
   0.518125E-01   0.384449E+00   0.470338E-02   0.376051E+00   0.376051E+00
   0.519905E-01   0.379300E+00   0.468563E-02   0.374118E+00   0.374118E+00
   0.521686E-01   0.378613E+00   0.461896E-02   0.372193E+00   0.372193E+00
   0.523467E-01   0.374919E+00   0.465085E-02   0.370277E+00   0.370277E+00
   0.525247E-01   0.363411E+00   0.461776E-02   0.368370E+00   0.368370E+00
   0.527028E-01   0.362375E+00   0.459058E-02   0.366472E+00   0.366472E+00
   0.528809E-01   0.366318E+00   0.460683E-02   0.364583E+00   0.364583E+00
   0.530589E-01   0.358973E+00   0.457222E-02   0.362703E+00   0.362703E+00
   0.532370E-01   0.368199E+00   0.459384E-02   0.360831E+00   0.360831E+00
   0.534151E-01   0.364210E+00   0.457461E-02   0.358969E+00   0.358969E+00
   0.535932E-01   0.362208E+00   0.457236E-02   0.357115E+00   0.357115E+00
   0.537712E-01   0.356610E+00   0.458120E-02   0.355270E+00   0.355270E+00
   0.539493E-01   0.358640E+00   0.457075E-02   0.353434E+00   0.353434E+00
   0.541274E-01   0.345762E+00   0.450402E-02   0.351607E+00   0.351607E+00
   0.543054E-01   0.352371E+00   0.457467E-02   0.349789E+00   0.349789E+00
   0.544835E-01   0.347877E+00   0.452420E-02   0.347980E+00   0.347980E+00
   0.546616E-01   0.343105E+00   0.451617E-02   0.346180E+00   0.346180E+00
   0.548396E-01   0.342476E+00   0.452777E-02   0.344388E+00   0.344388E+00
   0.550177E-01   0.343455E+00   0.449891E-02   0.342606E+00   0.342606E+00
   0.551958E-01   0.336598E+00   0.450400E-02   0.340833E+00   0.340833E+00
   0.553738E-01   0.343987E+00   0.452837E-02   0.339068E+00   0.339068E+00
   0.555519E-01   0.343542E+00   0.447426E-02   0.337313E+00   0.337313E+00
   0.557300E-01   0.336359E+00   0.449775E-02   0.335567E+00   0.335567E+00
   0.559080E-01   0.333001E+00   0.451365E-02   0.333830E+00   0.333830E+00
   0.560861E-01   0.336550E+00   0.444480E-02   0.332101E+00   0.332101E+00
   0.562642E-01   0.334901E+00   0.449476E-02   0.330382E+00   0.330382E+00
   0.564422E-01   0.335881E+00   0.445964E-02   0.328672E+00   0.328672E+00
   0.566203E-01   0.335617E+00   0.444983E-02   0.326971E+00   0.326971E+00
   0.567984E-01   0.327603E+00   0.445080E-02   0.325280E+00   0.325280E+00
   0.569764E-01   0.321486E+00   0.442845E-02   0.323597E+00   0.323597E+00
   0.571545E-01   0.322004E+00   0.443260E-02   0.321923E+00   0.321923E+00
   0.573326E-01   0.323468E+00   0.445184E-02   0.320259E+00   0.320259E+00
   0.575106E-01   0.322446E+00   0.439490E-02   0.318604E+00   0.318604E+00
   0.576887E-01   0.319903E+00   0.444308E-02   0.316958E+00   0.316958E+00
   0.578668E-01   0.315878E+00   0.442985E-02   0.315321E+00   0.315321E+00
   0.580448E-01   0.317017E+00   0.438233E-02   0.313694E+00   0.313694E+00
   0.582229E-01   0.318489E+00   0.441415E-02   0.312075E+00   0.312075E+00
   0.584010E-01   0.315778E+00   0.440662E-02   0.310466E+00   0.310466E+00
   0.585790E-01   0.316297E+00   0.437962E-02   0.308866E+00   0.308866E+00
   0.587571E-01   0.311629E+00   0.440505E-02   0.307275E+00   0.307275E+00
   0.589352E-01   0.309353E+00   0.435696E-02   0.305694E+00   0.305694E+00
   0.591132E-01   0.296830E+00   0.437143E-02   0.304121E+00   0.304121E+00
   0.592913E-01   0.311625E+00   0.440400E-02   0.302558E+00   0.302558E+00
   0.594694E-01   0.299975E+00   0.432449E-02   0.301004E+00   0.301004E+00
   0.596475E-01   0.303253E+00   0.436288E-02   0.299459E+00   0.299459E+00
   0.598255E-01   0.303831E+00   0.437274E-02   0.297924E+00   0.297924E+00
   0.600036E-01   0.295654E+00   0.429604E-02   0.296398E+00   0.296398E+00
   0.601817E-01   0.296806E+00   0.434290E-02   0.294880E+00   0.294880E+00
   0.603597E-01   0.290300E+00   0.432854E-02   0.293372E+00   0.293372E+00
   0.605378E-01   0.292368E+00   0.430831E-02   0.291874E+00   0.291874E+00
   0.607159E-01   0.288957E+00   0.433184E-02   0.290384E+00   0.290384E+00
   0.608939E-01   0.295897E+00   0.429365E-02   0.288903E+00   0.288903E+00
   0.610720E-01   0.287115E+00   0.430523E-02   0.287432E+00   0.287432E+00
   0.612501E-01   0.285559E+00   0.430718E-02   0.285970E+00   0.285970E+00
   0.614281E-01   0.279829E+00   0.425644E-02   0.284516E+00   0.284516E+00
   0.616062E-01   0.277365E+00   0.427812E-02   0.283072E+00   0.283072E+00
   0.617843E-01   0.280428E+00   0.429460E-02   0.281637E+00   0.281637E+00
   0.619623E-01   0.276793E+00   0.423741E-02   0.280211E+00   0.280211E+00
   0.621404E-01   0.276643E+00   0.427210E-02   0.278793E+00   0.278793E+00
   0.623185E-01   0.272164E+00   0.422998E-02   0.277385E+00   0.277385E+00
   0.624965E-01   0.279249E+00   0.425135E-02   0.275986E+00   0.275986E+00
   0.626746E-01   0.276493E+00   0.425528E-02   0.274595E+00   0.274595E+00
   0.628527E-01   0.272026E+00   0.422526E-02   0.273213E+00   0.273213E+00
   0.630307E-01   0.275430E+00   0.424135E-02   0.271840E+00   0.271840E+00
   0.632088E-01   0.271810E+00   0.424188E-02   0.270476E+00   0.270476E+00
   0.633869E-01   0.261792E+00   0.417200E-02   0.269121E+00   0.269121E+00
   0.635649E-01   0.260299E+00   0.422984E-02   0.267774E+00   0.267774E+00
   0.637430E-01   0.263760E+00   0.421970E-02   0.266436E+00   0.266436E+00
   0.639211E-01   0.266534E+00   0.419380E-02   0.265106E+00   0.265106E+00
   0.640991E-01   0.265533E+00   0.420816E-02   0.263785E+00   0.263785E+00
   0.642772E-01   0.262928E+00   0.420775E-02   0.262473E+00   0.262473E+00
   0.644553E-01   0.270891E+00   0.417534E-02   0.261169E+00   0.261169E+00
   0.646333E-01   0.262424E+00   0.420042E-02   0.259873E+00   0.259873E+00
   0.648114E-01   0.258351E+00   0.415659E-02   0.258586E+00   0.258586E+00
   0.649895E-01   0.246785E+00   0.416411E-02   0.257307E+00   0.257307E+00
   0.651676E-01   0.260986E+00   0.418719E-02   0.256036E+00   0.256036E+00
   0.653456E-01   0.264308E+00   0.414414E-02   0.254774E+00   0.254774E+00
   0.655237E-01   0.247448E+00   0.417422E-02   0.253519E+00   0.253519E+00
   0.657018E-01   0.248466E+00   0.415390E-02   0.252273E+00   0.252273E+00
   0.658798E-01   0.249708E+00   0.411406E-02   0.251035E+00   0.251035E+00
   0.660579E-01   0.253063E+00   0.416345E-02   0.249804E+00   0.249804E+00
   0.662360E-01   0.252439E+00   0.412313E-02   0.248582E+00   0.248582E+00
   0.664140E-01   0.250857E+00   0.413789E-02   0.247367E+00   0.247367E+00
   0.665921E-01   0.251832E+00   0.415757E-02   0.246160E+00   0.246160E+00
   0.667702E-01   0.246646E+00   0.410050E-02   0.244961E+00   0.244961E+00
   0.669482E-01   0.252718E+00   0.410889E-02   0.243769E+00   0.243769E+00
   0.671263E-01   0.241669E+00   0.411751E-02   0.242585E+00   0.242585E+00
   0.673044E-01   0.243538E+00   0.407791E-02   0.241409E+00   0.241409E+00
   0.674824E-01   0.243690E+00   0.411023E-02   0.240240E+00   0.240240E+00
   0.676605E-01   0.238486E+00   0.409280E-02   0.239078E+00   0.239078E+00
   0.678386E-01   0.235774E+00   0.405719E-02   0.237924E+00   0.237924E+00
   0.680166E-01   0.239320E+00   0.407649E-02   0.236777E+00   0.236777E+00
   0.681947E-01   0.234660E+00   0.406589E-02   0.235637E+00   0.235637E+00
   0.683728E-01   0.233169E+00   0.406862E-02   0.234504E+00   0.234504E+00
   0.685508E-01   0.230959E+00   0.407473E-02   0.233378E+00   0.233378E+00
   0.687289E-01   0.243224E+00   0.406006E-02   0.232259E+00   0.232259E+00
   0.689070E-01   0.228433E+00   0.405189E-02   0.231147E+00   0.231147E+00
   0.690850E-01   0.226679E+00   0.405725E-02   0.230042E+00   0.230042E+00
   0.692631E-01   0.230743E+00   0.402860E-02   0.228943E+00   0.228943E+00
   0.694412E-01   0.228283E+00   0.404466E-02   0.227851E+00   0.227851E+00
   0.696192E-01   0.229089E+00   0.403621E-02   0.226766E+00   0.226766E+00
   0.697973E-01   0.226002E+00   0.401426E-02   0.225687E+00   0.225687E+00
   0.699754E-01   0.226178E+00   0.402746E-02   0.224615E+00   0.224615E+00
   0.701534E-01   0.219806E+00   0.401221E-02   0.223549E+00   0.223549E+00
   0.703315E-01   0.220053E+00   0.400160E-02   0.222489E+00   0.222489E+00
   0.705096E-01   0.222765E+00   0.401235E-02   0.221436E+00   0.221436E+00
   0.706876E-01   0.227601E+00   0.401582E-02   0.220388E+00   0.220388E+00
   0.708657E-01   0.220671E+00   0.399760E-02   0.219347E+00   0.219347E+00
   0.710438E-01   0.223799E+00   0.400896E-02   0.218312E+00   0.218312E+00
   0.712219E-01   0.215200E+00   0.396886E-02   0.217282E+00   0.217282E+00
   0.713999E-01   0.216506E+00   0.396949E-02   0.216259E+00   0.216259E+00
   0.715780E-01   0.229221E+00   0.400515E-02   0.215241E+00   0.215241E+00
   0.717561E-01   0.215632E+00   0.395708E-02   0.214229E+00   0.214229E+00
   0.719341E-01   0.216091E+00   0.398464E-02   0.213223E+00   0.213223E+00
   0.721122E-01   0.210333E+00   0.396326E-02   0.212222E+00   0.212222E+00
   0.722903E-01   0.208986E+00   0.394336E-02   0.211227E+00   0.211227E+00
   0.724683E-01   0.209987E+00   0.393263E-02   0.210237E+00   0.210237E+00
   0.726464E-01   0.204113E+00   0.393771E-02   0.209253E+00   0.209253E+00
   0.728245E-01   0.214241E+00   0.394812E-02   0.208274E+00   0.208274E+00
   0.730025E-01   0.204350E+00   0.394476E-02   0.207300E+00   0.207300E+00
   0.731806E-01   0.210704E+00   0.393950E-02   0.206331E+00   0.206331E+00
   0.733587E-01   0.204750E+00   0.391855E-02   0.205367E+00   0.205367E+00
   0.735367E-01   0.206988E+00   0.393912E-02   0.204409E+00   0.204409E+00
   0.737148E-01   0.202829E+00   0.391198E-02   0.203455E+00   0.203455E+00
   0.738929E-01   0.196853E+00   0.389483E-02   0.202506E+00   0.202506E+00
   0.740709E-01   0.197738E+00   0.392109E-02   0.201562E+00   0.201562E+00
   0.742490E-01   0.198740E+00   0.391403E-02   0.200623E+00   0.200623E+00
   0.744271E-01   0.191929E+00   0.387897E-02   0.199689E+00   0.199689E+00
   0.746051E-01   0.200787E+00   0.389649E-02   0.198759E+00   0.198759E+00
   0.747832E-01   0.195056E+00   0.386889E-02   0.197834E+00   0.197834E+00
   0.749613E-01   0.192194E+00   0.388762E-02   0.196913E+00   0.196913E+00
   0.751393E-01   0.189232E+00   0.386073E-02   0.195997E+00   0.195997E+00
   0.753174E-01   0.196370E+00   0.388153E-02   0.195085E+00   0.195085E+00
   0.754955E-01   0.195236E+00   0.388273E-02   0.194178E+00   0.194178E+00
   0.756735E-01   0.196273E+00   0.388062E-02   0.193274E+00   0.193274E+00
   0.758516E-01   0.195325E+00   0.385788E-02   0.192376E+00   0.192376E+00
   0.760297E-01   0.192131E+00   0.385261E-02   0.191481E+00   0.191481E+00
   0.762077E-01   0.189780E+00   0.384940E-02   0.190590E+00   0.190590E+00
   0.763858E-01   0.192332E+00   0.386011E-02   0.189704E+00   0.189704E+00
   0.765639E-01   0.186198E+00   0.384485E-02   0.188821E+00   0.188821E+00
   0.767419E-01   0.181361E+00   0.382185E-02   0.187943E+00   0.187943E+00
   0.769200E-01   0.196185E+00   0.384945E-02   0.187068E+00   0.187068E+00
   0.770981E-01   0.182710E+00   0.382937E-02   0.186198E+00   0.186198E+00
   0.772762E-01   0.190369E+00   0.382557E-02   0.185331E+00   0.185331E+00
   0.774542E-01   0.187423E+00   0.381965E-02   0.184468E+00   0.184468E+00
   0.776323E-01   0.179423E+00   0.381843E-02   0.183609E+00   0.183609E+00
   0.778104E-01   0.193910E+00   0.381775E-02   0.182753E+00   0.182753E+00
   0.779884E-01   0.186336E+00   0.382170E-02   0.181901E+00   0.181901E+00
   0.781665E-01   0.190684E+00   0.379322E-02   0.181053E+00   0.181053E+00
   0.783446E-01   0.177463E+00   0.379751E-02   0.180208E+00   0.180208E+00
   0.785226E-01   0.186210E+00   0.380379E-02   0.179367E+00   0.179367E+00
   0.787007E-01   0.178227E+00   0.378302E-02   0.178530E+00   0.178530E+00
   0.788788E-01   0.176578E+00   0.379290E-02   0.177696E+00   0.177696E+00
   0.790568E-01   0.175948E+00   0.378716E-02   0.176865E+00   0.176865E+00
   0.792349E-01   0.181303E+00   0.378249E-02   0.176037E+00   0.176037E+00
   0.794130E-01   0.176335E+00   0.378373E-02   0.175214E+00   0.175214E+00
   0.795910E-01   0.178441E+00   0.376632E-02   0.174393E+00   0.174393E+00
   0.797691E-01   0.179603E+00   0.378374E-02   0.173576E+00   0.173576E+00
   0.799472E-01   0.169155E+00   0.375632E-02   0.172761E+00   0.172761E+00
   0.801252E-01   0.171333E+00   0.375390E-02   0.171951E+00   0.171951E+00
   0.803033E-01   0.173998E+00   0.376180E-02   0.171143E+00   0.171143E+00
   0.804814E-01   0.174322E+00   0.373653E-02   0.170338E+00   0.170338E+00
   0.806594E-01   0.179257E+00   0.374938E-02   0.169537E+00   0.169537E+00
   0.808375E-01   0.175412E+00   0.378572E-02   0.168739E+00   0.168739E+00
   0.810156E-01   0.166480E+00   0.372412E-02   0.167944E+00   0.167944E+00
   0.811936E-01   0.169458E+00   0.372797E-02   0.167152E+00   0.167152E+00
   0.813717E-01   0.161440E+00   0.373307E-02   0.166363E+00   0.166363E+00
   0.815498E-01   0.169359E+00   0.371446E-02   0.165577E+00   0.165577E+00
   0.817278E-01   0.168129E+00   0.371451E-02   0.164794E+00   0.164794E+00
   0.819059E-01   0.168059E+00   0.372508E-02   0.164014E+00   0.164014E+00
   0.820840E-01   0.159585E+00   0.371266E-02   0.163236E+00   0.163236E+00
   0.822620E-01   0.158908E+00   0.370918E-02   0.162462E+00   0.162462E+00
   0.824401E-01   0.155043E+00   0.370328E-02   0.161691E+00   0.161691E+00
   0.826182E-01   0.157710E+00   0.368844E-02   0.160923E+00   0.160923E+00
   0.827962E-01   0.159233E+00   0.369626E-02   0.160157E+00   0.160157E+00
   0.829743E-01   0.165276E+00   0.368780E-02   0.159395E+00   0.159395E+00
   0.831524E-01   0.158599E+00   0.369381E-02   0.158635E+00   0.158635E+00
   0.833305E-01   0.158704E+00   0.368470E-02   0.157878E+00   0.157878E+00
   0.835085E-01   0.161119E+00   0.367700E-02   0.157124E+00   0.157124E+00
   0.836866E-01   0.157406E+00   0.368243E-02   0.156373E+00   0.156373E+00
   0.838647E-01   0.160879E+00   0.367296E-02   0.155624E+00   0.155624E+00
   0.840427E-01   0.159336E+00   0.366024E-02   0.154878E+00   0.154878E+00
   0.842208E-01   0.161800E+00   0.369723E-02   0.154135E+00   0.154135E+00
   0.843989E-01   0.157488E+00   0.365319E-02   0.153395E+00   0.153395E+00
   0.845769E-01   0.157468E+00   0.365964E-02   0.152658E+00   0.152658E+00
   0.847550E-01   0.153861E+00   0.365441E-02   0.151923E+00   0.151923E+00
   0.849331E-01   0.152006E+00   0.363856E-02   0.151191E+00   0.151191E+00
   0.851111E-01   0.147894E+00   0.363548E-02   0.150462E+00   0.150462E+00
   0.852892E-01   0.155558E+00   0.364789E-02   0.149735E+00   0.149735E+00
   0.854673E-01   0.149926E+00   0.363763E-02   0.149011E+00   0.149011E+00
   0.856453E-01   0.149641E+00   0.364512E-02   0.148290E+00   0.148290E+00
   0.858234E-01   0.147703E+00   0.363191E-02   0.147571E+00   0.147571E+00
   0.860015E-01   0.147487E+00   0.361871E-02   0.146856E+00   0.146856E+00
   0.861795E-01   0.151187E+00   0.362077E-02   0.146143E+00   0.146143E+00
   0.863576E-01   0.145078E+00   0.361261E-02   0.145432E+00   0.145432E+00
   0.865357E-01   0.151513E+00   0.362019E-02   0.144724E+00   0.144724E+00
   0.867137E-01   0.141562E+00   0.361221E-02   0.144019E+00   0.144019E+00
   0.868918E-01   0.147936E+00   0.360733E-02   0.143317E+00   0.143317E+00
   0.870699E-01   0.139545E+00   0.359184E-02   0.142617E+00   0.142617E+00
   0.872479E-01   0.146641E+00   0.360166E-02   0.141920E+00   0.141920E+00
   0.874260E-01   0.142538E+00   0.357609E-02   0.141225E+00   0.141225E+00
   0.876041E-01   0.139000E+00   0.360519E-02   0.140533E+00   0.140533E+00
   0.877821E-01   0.143391E+00   0.359336E-02   0.139844E+00   0.139844E+00
   0.879602E-01   0.139530E+00   0.357590E-02   0.139157E+00   0.139157E+00
   0.881383E-01   0.136510E+00   0.359501E-02   0.138473E+00   0.138473E+00
   0.883163E-01   0.137535E+00   0.356338E-02   0.137792E+00   0.137792E+00
   0.884944E-01   0.143291E+00   0.356300E-02   0.137113E+00   0.137113E+00
   0.886725E-01   0.138346E+00   0.358583E-02   0.136437E+00   0.136437E+00
   0.888506E-01   0.137764E+00   0.354362E-02   0.135764E+00   0.135764E+00
   0.890286E-01   0.138421E+00   0.357611E-02   0.135093E+00   0.135093E+00
   0.892067E-01   0.138527E+00   0.357036E-02   0.134425E+00   0.134425E+00
   0.893848E-01   0.133724E+00   0.353848E-02   0.133759E+00   0.133759E+00
   0.895628E-01   0.138290E+00   0.355919E-02   0.133096E+00   0.133096E+00
   0.897409E-01   0.130079E+00   0.354402E-02   0.132436E+00   0.132436E+00
   0.899190E-01   0.132967E+00   0.352920E-02   0.131778E+00   0.131778E+00
   0.900970E-01   0.137180E+00   0.356503E-02   0.131123E+00   0.131123E+00
   0.902751E-01   0.137719E+00   0.354463E-02   0.130471E+00   0.130471E+00
   0.904532E-01   0.126392E+00   0.351465E-02   0.129821E+00   0.129821E+00
   0.906312E-01   0.127851E+00   0.352223E-02   0.129174E+00   0.129174E+00
   0.908093E-01   0.129730E+00   0.352090E-02   0.128530E+00   0.128530E+00
   0.909874E-01   0.125027E+00   0.352303E-02   0.127888E+00   0.127888E+00
   0.911654E-01   0.127763E+00   0.351428E-02   0.127249E+00   0.127249E+00
   0.913435E-01   0.122750E+00   0.351043E-02   0.126612E+00   0.126612E+00
   0.915216E-01   0.124957E+00   0.350538E-02   0.125979E+00   0.125979E+00
   0.916996E-01   0.131746E+00   0.350355E-02   0.125347E+00   0.125347E+00
   0.918777E-01   0.125295E+00   0.349158E-02   0.124719E+00   0.124719E+00
   0.920558E-01   0.124010E+00   0.351440E-02   0.124093E+00   0.124093E+00
   0.922338E-01   0.125052E+00   0.348797E-02   0.123470E+00   0.123470E+00
   0.924119E-01   0.126341E+00   0.350740E-02   0.122849E+00   0.122849E+00
   0.925900E-01   0.125120E+00   0.349976E-02   0.122231E+00   0.122231E+00
   0.927680E-01   0.128782E+00   0.348482E-02   0.121616E+00   0.121616E+00
   0.929461E-01   0.123155E+00   0.349375E-02   0.121003E+00   0.121003E+00
   0.931242E-01   0.119694E+00   0.347719E-02   0.120393E+00   0.120393E+00
   0.933022E-01   0.125723E+00   0.346569E-02   0.119786E+00   0.119786E+00
   0.934803E-01   0.123724E+00   0.352501E-02   0.119182E+00   0.119182E+00
   0.936584E-01   0.126627E+00   0.353995E-02   0.118580E+00   0.118580E+00
   0.938364E-01   0.115064E+00   0.354238E-02   0.117980E+00   0.117980E+00
   0.940145E-01   0.120406E+00   0.357536E-02   0.117384E+00   0.117384E+00
   0.941926E-01   0.122319E+00   0.357282E-02   0.116790E+00   0.116790E+00
   0.943706E-01   0.116114E+00   0.357597E-02   0.116199E+00   0.116199E+00
   0.945487E-01   0.107312E+00   0.358896E-02   0.115610E+00   0.115610E+00
   0.947268E-01   0.115027E+00   0.359128E-02   0.115024E+00   0.115024E+00
   0.949049E-01   0.111294E+00   0.361530E-02   0.114441E+00   0.114441E+00
   0.950829E-01   0.116312E+00   0.362529E-02   0.113860E+00   0.113860E+00
   0.952610E-01   0.112296E+00   0.359063E-02   0.113283E+00   0.113283E+00
   0.954391E-01   0.106813E+00   0.362772E-02   0.112707E+00   0.112707E+00
   0.956171E-01   0.112972E+00   0.362077E-02   0.112135E+00   0.112135E+00
   0.957952E-01   0.115269E+00   0.364446E-02   0.111565E+00   0.111565E+00
   0.959733E-01   0.111881E+00   0.366228E-02   0.110998E+00   0.110998E+00
   0.961513E-01   0.110984E+00   0.363431E-02   0.110434E+00   0.110434E+00
   0.963294E-01   0.112232E+00   0.364286E-02   0.109872E+00   0.109872E+00
   0.965075E-01   0.111421E+00   0.366389E-02   0.109313E+00   0.109313E+00
   0.966855E-01   0.107461E+00   0.363456E-02   0.108757E+00   0.108757E+00
   0.968636E-01   0.112849E+00   0.372549E-02   0.108203E+00   0.108203E+00
   0.970417E-01   0.105940E+00   0.375239E-02   0.107652E+00   0.107652E+00
   0.972197E-01   0.105423E+00   0.375637E-02   0.107104E+00   0.107104E+00
   0.973978E-01   0.103340E+00   0.379945E-02   0.106558E+00   0.106558E+00
   0.975759E-01   0.100780E+00   0.378703E-02   0.106016E+00   0.106016E+00
   0.977539E-01   0.103269E+00   0.382434E-02   0.105475E+00   0.105475E+00
   0.979320E-01   0.109866E+00   0.388281E-02   0.104938E+00   0.104938E+00
   0.981101E-01   0.102396E+00   0.386033E-02   0.104403E+00   0.104403E+00
   0.982881E-01   0.104245E+00   0.390680E-02   0.103871E+00   0.103871E+00
   0.984662E-01   0.104055E+00   0.390566E-02   0.103342E+00   0.103342E+00
   0.986443E-01   0.106267E+00   0.387530E-02   0.102815E+00   0.102815E+00
   0.988223E-01   0.968040E-01   0.385066E-02   0.102291E+00   0.102291E+00
   0.990004E-01   0.969139E-01   0.382830E-02   0.101770E+00   0.101770E+00
   0.991785E-01   0.100957E+00   0.382966E-02   0.101252E+00   0.101252E+00
   0.993565E-01   0.994865E-01   0.384341E-02   0.100736E+00   0.100736E+00
   0.995346E-01   0.102063E+00   0.380405E-02   0.100223E+00   0.100223E+00
   0.997127E-01   0.100681E+00   0.381422E-02   0.997121E-01   0.997121E-01
   0.998907E-01   0.982247E-01   0.380648E-02   0.992043E-01   0.992043E-01
   0.100069E+00   0.950652E-01   0.378065E-02   0.986992E-01   0.986992E-01
   0.100247E+00   0.997860E-01   0.382607E-02   0.981968E-01   0.981968E-01
   0.100425E+00   0.108619E+00   0.381091E-02   0.976971E-01   0.976971E-01
   0.100603E+00   0.990157E-01   0.380100E-02   0.972001E-01   0.972001E-01
   0.100781E+00   0.942784E-01   0.380206E-02   0.967057E-01   0.967057E-01
   0.100959E+00   0.987358E-01   0.379689E-02   0.962141E-01   0.962141E-01
   0.101137E+00   0.947580E-01   0.378225E-02   0.957251E-01   0.957251E-01
   0.101315E+00   0.958193E-01   0.381973E-02   0.952388E-01   0.952388E-01
   0.101493E+00   0.982810E-01   0.379325E-02   0.947552E-01   0.947552E-01
   0.101671E+00   0.939793E-01   0.380494E-02   0.942742E-01   0.942742E-01
   0.101849E+00   0.949576E-01   0.380398E-02   0.937959E-01   0.937959E-01
   0.102028E+00   0.941055E-01   0.378609E-02   0.933203E-01   0.933203E-01
   0.102206E+00   0.951598E-01   0.380181E-02   0.928473E-01   0.928473E-01
   0.102384E+00   0.897525E-01   0.380609E-02   0.923771E-01   0.923771E-01
   0.102562E+00   0.843105E-01   0.377375E-02   0.919094E-01   0.919094E-01
   0.102740E+00   0.910429E-01   0.383408E-02   0.914444E-01   0.914444E-01
   0.102918E+00   0.927069E-01   0.378188E-02   0.909821E-01   0.909821E-01
   0.103096E+00   0.899959E-01   0.380322E-02   0.905224E-01   0.905224E-01
   0.103274E+00   0.917534E-01   0.381637E-02   0.900654E-01   0.900654E-01
   0.103452E+00   0.831904E-01   0.378590E-02   0.896109E-01   0.896109E-01
   0.103630E+00   0.884084E-01   0.379511E-02   0.891591E-01   0.891591E-01
   0.103808E+00   0.856513E-01   0.379766E-02   0.887100E-01   0.887100E-01
   0.103986E+00   0.850080E-01   0.378458E-02   0.882635E-01   0.882635E-01
   0.104164E+00   0.826394E-01   0.379902E-02   0.878195E-01   0.878195E-01
   0.104342E+00   0.866726E-01   0.378968E-02   0.873782E-01   0.873782E-01
   0.104521E+00   0.887249E-01   0.375205E-02   0.869395E-01   0.869395E-01
   0.104699E+00   0.904322E-01   0.381863E-02   0.865034E-01   0.865034E-01
   0.104877E+00   0.841793E-01   0.375916E-02   0.860703E-01   0.860703E-01
   0.105055E+00   0.871300E-01   0.377665E-02   0.856393E-01   0.856393E-01
   0.105233E+00   0.906271E-01   0.379401E-02   0.852107E-01   0.852107E-01
   0.105411E+00   0.903449E-01   0.375960E-02   0.847850E-01   0.847850E-01
   0.105589E+00   0.827454E-01   0.374659E-02   0.843618E-01   0.843618E-01
   0.105767E+00   0.887065E-01   0.378938E-02   0.839412E-01   0.839412E-01
   0.105945E+00   0.834380E-01   0.374608E-02   0.835231E-01   0.835231E-01
   0.106123E+00   0.855382E-01   0.378332E-02   0.831076E-01   0.831076E-01
   0.106301E+00   0.875844E-01   0.376860E-02   0.826947E-01   0.826947E-01
   0.106479E+00   0.797566E-01   0.374537E-02   0.822843E-01   0.822843E-01
   0.106657E+00   0.830844E-01   0.374262E-02   0.818764E-01   0.818764E-01
   0.106835E+00   0.795090E-01   0.373497E-02   0.814710E-01   0.814710E-01
   0.107013E+00   0.843129E-01   0.372538E-02   0.810682E-01   0.810682E-01
   0.107192E+00   0.777039E-01   0.376568E-02   0.806678E-01   0.806678E-01
   0.107370E+00   0.760994E-01   0.371490E-02   0.802699E-01   0.802699E-01
   0.107548E+00   0.792572E-01   0.372809E-02   0.798745E-01   0.798745E-01
   0.107726E+00   0.801067E-01   0.371834E-02   0.794817E-01   0.794817E-01
   0.107904E+00   0.811753E-01   0.371035E-02   0.790912E-01   0.790912E-01
   0.108082E+00   0.728793E-01   0.370577E-02   0.787033E-01   0.787033E-01
   0.108260E+00   0.788159E-01   0.371840E-02   0.783178E-01   0.783178E-01
   0.108438E+00   0.730927E-01   0.369999E-02   0.779347E-01   0.779347E-01
   0.108616E+00   0.737764E-01   0.372764E-02   0.775541E-01   0.775541E-01
   0.108794E+00   0.761831E-01   0.369301E-02   0.771759E-01   0.771759E-01
   0.108972E+00   0.831586E-01   0.371671E-02   0.768001E-01   0.768001E-01
   0.109150E+00   0.745594E-01   0.372513E-02   0.764267E-01   0.764267E-01
   0.109328E+00   0.781404E-01   0.368837E-02   0.760557E-01   0.760557E-01
   0.109506E+00   0.707446E-01   0.371047E-02   0.756870E-01   0.756870E-01
   0.109684E+00   0.776273E-01   0.371448E-02   0.753208E-01   0.753208E-01
   0.109863E+00   0.721040E-01   0.366042E-02   0.749569E-01   0.749569E-01
   0.110041E+00   0.762701E-01   0.369477E-02   0.745953E-01   0.745953E-01
   0.110219E+00   0.690184E-01   0.367840E-02   0.742361E-01   0.742361E-01
   0.110397E+00   0.693296E-01   0.367593E-02   0.738793E-01   0.738793E-01
   0.110575E+00   0.779129E-01   0.371631E-02   0.735247E-01   0.735247E-01
   0.110753E+00   0.727952E-01   0.366234E-02   0.731724E-01   0.731724E-01
   0.110931E+00   0.665443E-01   0.367063E-02   0.728224E-01   0.728224E-01
   0.111109E+00   0.710667E-01   0.368131E-02   0.724747E-01   0.724747E-01
   0.111287E+00   0.724214E-01   0.366952E-02   0.721293E-01   0.721293E-01
   0.111465E+00   0.733520E-01   0.369064E-02   0.717861E-01   0.717861E-01
   0.111643E+00   0.730841E-01   0.370408E-02   0.714452E-01   0.714452E-01
   0.111821E+00   0.683901E-01   0.364739E-02   0.711065E-01   0.711065E-01
   0.111999E+00   0.638294E-01   0.368460E-02   0.707700E-01   0.707700E-01
   0.112177E+00   0.708082E-01   0.366053E-02   0.704357E-01   0.704357E-01
   0.112355E+00   0.652394E-01   0.365777E-02   0.701036E-01   0.701036E-01
   0.112534E+00   0.638913E-01   0.367215E-02   0.697736E-01   0.697736E-01
   0.112712E+00   0.701329E-01   0.365521E-02   0.694458E-01   0.694458E-01
   0.112890E+00   0.680913E-01   0.368169E-02   0.691202E-01   0.691202E-01
   0.113068E+00   0.666977E-01   0.367214E-02   0.687966E-01   0.687966E-01
   0.113246E+00   0.674831E-01   0.364455E-02   0.684753E-01   0.684753E-01
   0.113424E+00   0.689054E-01   0.365648E-02   0.681561E-01   0.681561E-01
   0.113602E+00   0.682587E-01   0.367746E-02   0.678389E-01   0.678389E-01
   0.113780E+00   0.678519E-01   0.365372E-02   0.675238E-01   0.675238E-01
   0.113958E+00   0.682901E-01   0.368784E-02   0.672108E-01   0.672108E-01
   0.114136E+00   0.687644E-01   0.366301E-02   0.668998E-01   0.668998E-01
   0.114314E+00   0.715788E-01   0.366129E-02   0.665908E-01   0.665908E-01
   0.114492E+00   0.669930E-01   0.365169E-02   0.662839E-01   0.662839E-01
   0.114670E+00   0.663748E-01   0.364387E-02   0.659790E-01   0.659790E-01
   0.114848E+00   0.652821E-01   0.364121E-02   0.656760E-01   0.656760E-01
   0.115027E+00   0.607335E-01   0.365460E-02   0.653751E-01   0.653751E-01
   0.115205E+00   0.604251E-01   0.362812E-02   0.650761E-01   0.650761E-01
   0.115383E+00   0.693344E-01   0.364788E-02   0.647790E-01   0.647790E-01
   0.115561E+00   0.619279E-01   0.362585E-02   0.644839E-01   0.644839E-01
   0.115739E+00   0.642922E-01   0.364491E-02   0.641906E-01   0.641906E-01
   0.115917E+00   0.700081E-01   0.365884E-02   0.638993E-01   0.638993E-01
   0.116095E+00   0.588579E-01   0.361554E-02   0.636099E-01   0.636099E-01
   0.116273E+00   0.693682E-01   0.363505E-02   0.633223E-01   0.633223E-01
   0.116451E+00   0.649731E-01   0.365181E-02   0.630366E-01   0.630366E-01
   0.116629E+00   0.619703E-01   0.359493E-02   0.627527E-01   0.627527E-01
   0.116807E+00   0.628821E-01   0.363910E-02   0.624707E-01   0.624707E-01
   0.116985E+00   0.580863E-01   0.361799E-02   0.621904E-01   0.621904E-01
   0.117163E+00   0.629936E-01   0.362246E-02   0.619120E-01   0.619120E-01
   0.117341E+00   0.574050E-01   0.362939E-02   0.616353E-01   0.616353E-01
   0.117519E+00   0.552815E-01   0.361525E-02   0.613604E-01   0.613604E-01
   0.117698E+00   0.678908E-01   0.361624E-02   0.610872E-01   0.610872E-01
   0.117876E+00   0.629712E-01   0.363618E-02   0.608158E-01   0.608158E-01
   0.118054E+00   0.569451E-01   0.359793E-02   0.605460E-01   0.605460E-01
   0.118232E+00   0.597013E-01   0.361843E-02   0.602780E-01   0.602780E-01
   0.118410E+00   0.621563E-01   0.363253E-02   0.600117E-01   0.600117E-01
   0.118588E+00   0.573714E-01   0.359914E-02   0.597470E-01   0.597470E-01
   0.118766E+00   0.558168E-01   0.361312E-02   0.594840E-01   0.594840E-01
   0.118944E+00   0.593899E-01   0.361588E-02   0.592226E-01   0.592226E-01
   0.119122E+00   0.581277E-01   0.361442E-02   0.589628E-01   0.589628E-01
   0.119300E+00   0.575921E-01   0.361298E-02   0.587047E-01   0.587047E-01
   0.119478E+00   0.564195E-01   0.360608E-02   0.584481E-01   0.584481E-01
   0.119656E+00   0.591040E-01   0.360066E-02   0.581931E-01   0.581931E-01
   0.119834E+00   0.606484E-01   0.362097E-02   0.579397E-01   0.579397E-01
   0.120012E+00   0.525820E-01   0.355956E-02   0.576879E-01   0.576879E-01
   0.120190E+00   0.537504E-01   0.359912E-02   0.574376E-01   0.574376E-01
   0.120369E+00   0.591569E-01   0.359315E-02   0.571887E-01   0.571887E-01
   0.120547E+00   0.611366E-01   0.359366E-02   0.569414E-01   0.569414E-01
   0.120725E+00   0.508883E-01   0.359879E-02   0.566957E-01   0.566957E-01
   0.120903E+00   0.595454E-01   0.358834E-02   0.564513E-01   0.564513E-01
   0.121081E+00   0.483781E-01   0.355727E-02   0.562085E-01   0.562085E-01
   0.121259E+00   0.510939E-01   0.358558E-02   0.559673E-01   0.559673E-01
   0.121437E+00   0.520388E-01   0.356826E-02   0.557271E-01   0.557271E-01
   0.121615E+00   0.496319E-01   0.358662E-02   0.554886E-01   0.554886E-01
   0.121793E+00   0.586955E-01   0.359850E-02   0.552514E-01   0.552514E-01
   0.121971E+00   0.511844E-01   0.356000E-02   0.550157E-01   0.550157E-01
   0.122149E+00   0.590395E-01   0.358216E-02   0.547813E-01   0.547813E-01
   0.122327E+00   0.498986E-01   0.356552E-02   0.545484E-01   0.545484E-01
   0.122505E+00   0.524239E-01   0.356162E-02   0.543167E-01   0.543167E-01
   0.122683E+00   0.577287E-01   0.358644E-02   0.540865E-01   0.540865E-01
   0.122861E+00   0.481281E-01   0.356526E-02   0.538575E-01   0.538575E-01
   0.123040E+00   0.515738E-01   0.355574E-02   0.536299E-01   0.536299E-01
   0.123218E+00   0.548793E-01   0.357039E-02   0.534036E-01   0.534036E-01
   0.123396E+00   0.507019E-01   0.354527E-02   0.531786E-01   0.531786E-01
   0.123574E+00   0.557413E-01   0.357745E-02   0.529549E-01   0.529549E-01
   0.123752E+00   0.512378E-01   0.358083E-02   0.527324E-01   0.527324E-01
   0.123930E+00   0.525446E-01   0.354830E-02   0.525113E-01   0.525113E-01
   0.124108E+00   0.536768E-01   0.357550E-02   0.522913E-01   0.522913E-01
   0.124286E+00   0.509698E-01   0.356844E-02   0.520726E-01   0.520726E-01
   0.124464E+00   0.453691E-01   0.353672E-02   0.518552E-01   0.518552E-01
   0.124642E+00   0.462744E-01   0.356333E-02   0.516389E-01   0.516389E-01
   0.124820E+00   0.555795E-01   0.355600E-02   0.514239E-01   0.514239E-01
   0.124998E+00   0.495746E-01   0.356585E-02   0.512101E-01   0.512101E-01
   0.125176E+00   0.529950E-01   0.356624E-02   0.509974E-01   0.509974E-01
   0.125354E+00   0.525045E-01   0.352161E-02   0.507860E-01   0.507860E-01
   0.125532E+00   0.472321E-01   0.353493E-02   0.505757E-01   0.505757E-01
   0.125711E+00   0.468868E-01   0.355488E-02   0.503666E-01   0.503666E-01
   0.125889E+00   0.485162E-01   0.351634E-02   0.501586E-01   0.501586E-01
   0.126067E+00   0.492689E-01   0.355336E-02   0.499518E-01   0.499518E-01
   0.126245E+00   0.440530E-01   0.353068E-02   0.497461E-01   0.497461E-01
   0.126423E+00   0.422041E-01   0.351542E-02   0.495415E-01   0.495415E-01
   0.126601E+00   0.484513E-01   0.355283E-02   0.493381E-01   0.493381E-01
   0.126779E+00   0.515485E-01   0.352885E-02   0.491358E-01   0.491358E-01
   0.126957E+00   0.473362E-01   0.353059E-02   0.489345E-01   0.489345E-01
   0.127135E+00   0.492570E-01   0.355568E-02   0.487344E-01   0.487344E-01
   0.127313E+00   0.386988E-01   0.350405E-02   0.485354E-01   0.485354E-01
   0.127491E+00   0.495155E-01   0.353558E-02   0.483374E-01   0.483374E-01
   0.127669E+00   0.468055E-01   0.353302E-02   0.481405E-01   0.481405E-01
   0.127847E+00   0.495685E-01   0.351552E-02   0.479447E-01   0.479447E-01
   0.128025E+00   0.458560E-01   0.352703E-02   0.477499E-01   0.477499E-01
   0.128204E+00   0.468335E-01   0.352522E-02   0.475562E-01   0.475562E-01
   0.128382E+00   0.509201E-01   0.352528E-02   0.473636E-01   0.473636E-01
   0.128560E+00   0.516254E-01   0.354432E-02   0.471720E-01   0.471720E-01
   0.128738E+00   0.539778E-01   0.350341E-02   0.469814E-01   0.469814E-01
   0.128916E+00   0.488028E-01   0.353685E-02   0.467918E-01   0.467918E-01
   0.129094E+00   0.492243E-01   0.352724E-02   0.466035E-01   0.466035E-01
   0.129272E+00   0.459901E-01   0.351190E-02   0.464159E-01   0.464159E-01
   0.129450E+00   0.448396E-01   0.352088E-02   0.462293E-01   0.462293E-01
   0.129628E+00   0.461469E-01   0.350524E-02   0.460439E-01   0.460439E-01
   0.129806E+00   0.464158E-01   0.349794E-02   0.458594E-01   0.458594E-01
   0.129984E+00   0.395014E-01   0.351237E-02   0.456760E-01   0.456760E-01
   0.130162E+00   0.439158E-01   0.349507E-02   0.454935E-01   0.454935E-01
   0.130340E+00   0.489883E-01   0.352391E-02   0.453120E-01   0.453120E-01
   0.130518E+00   0.402211E-01   0.350865E-02   0.451316E-01   0.451316E-01
   0.130696E+00   0.438271E-01   0.348960E-02   0.449521E-01   0.449521E-01
   0.130875E+00   0.390593E-01   0.349701E-02   0.447736E-01   0.447736E-01
   0.131053E+00   0.450174E-01   0.351551E-02   0.445960E-01   0.445960E-01
   0.131231E+00   0.486410E-01   0.348804E-02   0.444195E-01   0.444195E-01
   0.131409E+00   0.425942E-01   0.349720E-02   0.442439E-01   0.442439E-01
   0.131587E+00   0.451585E-01   0.349065E-02   0.440693E-01   0.440693E-01
   0.131765E+00   0.405745E-01   0.348531E-02   0.438956E-01   0.438956E-01
   0.131943E+00   0.453253E-01   0.349840E-02   0.437230E-01   0.437230E-01
   0.132121E+00   0.427818E-01   0.346992E-02   0.435513E-01   0.435513E-01
   0.132299E+00   0.401257E-01   0.348361E-02   0.433805E-01   0.433805E-01
   0.132477E+00   0.399251E-01   0.349376E-02   0.432107E-01   0.432107E-01
   0.132655E+00   0.415582E-01   0.347515E-02   0.430418E-01   0.430418E-01
   0.132833E+00   0.377098E-01   0.347821E-02   0.428739E-01   0.428739E-01
   0.133011E+00   0.466834E-01   0.350575E-02   0.427070E-01   0.427070E-01
   0.133189E+00   0.479665E-01   0.345901E-02   0.425410E-01   0.425410E-01
   0.133367E+00   0.402482E-01   0.348487E-02   0.423759E-01   0.423759E-01
   0.133546E+00   0.455305E-01   0.348771E-02   0.422118E-01   0.422118E-01
   0.133724E+00   0.383145E-01   0.346667E-02   0.420487E-01   0.420487E-01
   0.133902E+00   0.431096E-01   0.348842E-02   0.418864E-01   0.418864E-01
   0.134080E+00   0.399762E-01   0.346781E-02   0.417251E-01   0.417251E-01
   0.134258E+00   0.404211E-01   0.346437E-02   0.415648E-01   0.415648E-01
   0.134436E+00   0.347873E-01   0.347163E-02   0.414054E-01   0.414054E-01
   0.134614E+00   0.412479E-01   0.346893E-02   0.412469E-01   0.412469E-01
   0.134792E+00   0.368987E-01   0.346828E-02   0.410893E-01   0.410893E-01
   0.134970E+00   0.444230E-01   0.348461E-02   0.409327E-01   0.409327E-01
   0.135148E+00   0.420144E-01   0.345610E-02   0.407770E-01   0.407770E-01
   0.135326E+00   0.327529E-01   0.344687E-02   0.406223E-01   0.406223E-01
   0.135504E+00   0.388319E-01   0.346147E-02   0.404684E-01   0.404684E-01
   0.135682E+00   0.414102E-01   0.346853E-02   0.403155E-01   0.403155E-01
   0.135860E+00   0.433552E-01   0.346515E-02   0.401635E-01   0.401635E-01
   0.136038E+00   0.514689E-01   0.346565E-02   0.400125E-01   0.400125E-01
   0.136217E+00   0.403947E-01   0.344663E-02   0.398623E-01   0.398623E-01
   0.136395E+00   0.386567E-01   0.344318E-02   0.397131E-01   0.397131E-01
   0.136573E+00   0.374986E-01   0.345037E-02   0.395648E-01   0.395648E-01
   0.136751E+00   0.353317E-01   0.343998E-02   0.394174E-01   0.394174E-01
   0.136929E+00   0.359605E-01   0.345498E-02   0.392710E-01   0.392710E-01
   0.137107E+00   0.371980E-01   0.344147E-02   0.391255E-01   0.391255E-01
   0.137285E+00   0.356703E-01   0.344423E-02   0.389806E-01   0.389806E-01
   0.137463E+00   0.349878E-01   0.344450E-02   0.388370E-01   0.388370E-01
   0.137641E+00   0.371679E-01   0.343090E-02   0.386942E-01   0.386942E-01
   0.137819E+00   0.352284E-01   0.344289E-02   0.385523E-01   0.385523E-01
   0.137997E+00   0.287121E-01   0.342603E-02   0.384113E-01   0.384113E-01
   0.138175E+00   0.347936E-01   0.343689E-02   0.382712E-01   0.382712E-01
   0.138353E+00   0.344402E-01   0.343645E-02   0.381321E-01   0.381321E-01
   0.138531E+00   0.378713E-01   0.342990E-02   0.379938E-01   0.379938E-01
   0.138710E+00   0.296344E-01   0.342260E-02   0.378564E-01   0.378564E-01
   0.138888E+00   0.383372E-01   0.345154E-02   0.377199E-01   0.377199E-01
   0.139066E+00   0.379456E-01   0.342818E-02   0.375843E-01   0.375843E-01
   0.139244E+00   0.433893E-01   0.345066E-02   0.374496E-01   0.374496E-01
   0.139422E+00   0.326489E-01   0.342681E-02   0.373158E-01   0.373158E-01
   0.139600E+00   0.347859E-01   0.341703E-02   0.371829E-01   0.371829E-01
   0.139778E+00   0.381220E-01   0.342568E-02   0.370509E-01   0.370509E-01
   0.139956E+00   0.386789E-01   0.343168E-02   0.369198E-01   0.369198E-01
   0.140134E+00   0.359327E-01   0.341846E-02   0.367896E-01   0.367896E-01
   0.140312E+00   0.293096E-01   0.342363E-02   0.366602E-01   0.366602E-01
   0.140490E+00   0.355755E-01   0.340786E-02   0.365317E-01   0.365317E-01
   0.140668E+00   0.388690E-01   0.342541E-02   0.364041E-01   0.364041E-01
   0.140846E+00   0.358425E-01   0.341955E-02   0.362774E-01   0.362774E-01
   0.141024E+00   0.385275E-01   0.342292E-02   0.361515E-01   0.361515E-01
   0.141202E+00   0.322512E-01   0.341945E-02   0.360265E-01   0.360265E-01
   0.141381E+00   0.358423E-01   0.341699E-02   0.359025E-01   0.359025E-01
   0.141559E+00   0.342024E-01   0.340769E-02   0.357792E-01   0.357792E-01
   0.141737E+00   0.307870E-01   0.340478E-02   0.356568E-01   0.356568E-01
   0.141915E+00   0.387817E-01   0.340172E-02   0.355352E-01   0.355352E-01
   0.142093E+00   0.333383E-01   0.341130E-02   0.354146E-01   0.354146E-01
   0.142271E+00   0.270786E-01   0.340827E-02   0.352947E-01   0.352947E-01
   0.142449E+00   0.365618E-01   0.339537E-02   0.351757E-01   0.351757E-01
   0.142627E+00   0.301992E-01   0.340842E-02   0.350576E-01   0.350576E-01
   0.142805E+00   0.308502E-01   0.338592E-02   0.349403E-01   0.349403E-01
   0.142983E+00   0.322218E-01   0.340195E-02   0.348238E-01   0.348238E-01
   0.143161E+00   0.366268E-01   0.340639E-02   0.347082E-01   0.347082E-01
   0.143339E+00   0.295766E-01   0.338605E-02   0.345933E-01   0.345933E-01
   0.143517E+00   0.288647E-01   0.339691E-02   0.344794E-01   0.344794E-01
   0.143695E+00   0.329591E-01   0.340097E-02   0.343662E-01   0.343662E-01
   0.143873E+00   0.300062E-01   0.338098E-02   0.342538E-01   0.342538E-01
   0.144052E+00   0.300461E-01   0.339169E-02   0.341423E-01   0.341423E-01
   0.144230E+00   0.294976E-01   0.339486E-02   0.340316E-01   0.340316E-01
   0.144408E+00   0.375897E-01   0.339369E-02   0.339216E-01   0.339216E-01
   0.144586E+00   0.380498E-01   0.340573E-02   0.338125E-01   0.338125E-01
   0.144764E+00   0.330010E-01   0.339719E-02   0.337042E-01   0.337042E-01
   0.144942E+00   0.286604E-01   0.336955E-02   0.335966E-01   0.335966E-01
   0.145120E+00   0.313660E-01   0.338478E-02   0.334897E-01   0.334897E-01
   0.145298E+00   0.240427E-01   0.336746E-02   0.333838E-01   0.333838E-01
   0.145476E+00   0.367139E-01   0.339207E-02   0.332788E-01   0.332788E-01
   0.145654E+00   0.313541E-01   0.342834E-02   0.331741E-01   0.331741E-01
   0.145832E+00   0.356079E-01   0.344658E-02   0.330705E-01   0.330705E-01
   0.146010E+00   0.299244E-01   0.348004E-02   0.329675E-01   0.329675E-01
   0.146188E+00   0.299508E-01   0.350421E-02   0.328653E-01   0.328653E-01
   0.146366E+00   0.346407E-01   0.350519E-02   0.327639E-01   0.327639E-01
   0.146544E+00   0.310647E-01   0.353413E-02   0.326632E-01   0.326632E-01
   0.146723E+00   0.304777E-01   0.353156E-02   0.325632E-01   0.325632E-01
   0.146901E+00   0.338464E-01   0.357701E-02   0.324640E-01   0.324640E-01
   0.147079E+00   0.299366E-01   0.358449E-02   0.323655E-01   0.323655E-01
   0.147257E+00   0.293215E-01   0.355743E-02   0.322677E-01   0.322677E-01
   0.147435E+00   0.332520E-01   0.359556E-02   0.321706E-01   0.321706E-01
   0.147613E+00   0.263431E-01   0.361657E-02   0.320742E-01   0.320742E-01
   0.147791E+00   0.319745E-01   0.359999E-02   0.319786E-01   0.319786E-01
   0.147969E+00   0.311686E-01   0.364616E-02   0.318836E-01   0.318836E-01
   0.148147E+00   0.390564E-01   0.365567E-02   0.317893E-01   0.317893E-01
   0.148325E+00   0.306260E-01   0.362742E-02   0.316957E-01   0.316957E-01
   0.148503E+00   0.342544E-01   0.367068E-02   0.316027E-01   0.316027E-01
   0.148681E+00   0.272156E-01   0.365614E-02   0.315105E-01   0.315105E-01
   0.148859E+00   0.305096E-01   0.367442E-02   0.314188E-01   0.314188E-01
   0.149037E+00   0.333464E-01   0.370436E-02   0.313279E-01   0.313279E-01
   0.149215E+00   0.325623E-01   0.370004E-02   0.312376E-01   0.312376E-01
   0.149394E+00   0.313884E-01   0.369405E-02   0.311479E-01   0.311479E-01
   0.149572E+00   0.282746E-01   0.372275E-02   0.310589E-01   0.310589E-01
   0.149750E+00   0.262739E-01   0.367077E-02   0.309705E-01   0.309705E-01
   0.149928E+00   0.268094E-01   0.373259E-02   0.308828E-01   0.308828E-01
   0.150106E+00   0.275535E-01   0.372696E-02   0.307956E-01   0.307956E-01
   0.150284E+00   0.265562E-01   0.374375E-02   0.307091E-01   0.307091E-01
   0.150462E+00   0.294049E-01   0.374537E-02   0.306232E-01   0.306232E-01
   0.150640E+00   0.329457E-01   0.374806E-02   0.305378E-01   0.305378E-01
   0.150818E+00   0.224616E-01   0.373453E-02   0.304531E-01   0.304531E-01
   0.150996E+00   0.276568E-01   0.377399E-02   0.303689E-01   0.303689E-01
   0.151174E+00   0.326656E-01   0.376641E-02   0.302854E-01   0.302854E-01
   0.151352E+00   0.281608E-01   0.379409E-02   0.302024E-01   0.302024E-01
   0.151530E+00   0.234178E-01   0.379714E-02   0.301199E-01   0.301199E-01
   0.151708E+00   0.268400E-01   0.376329E-02   0.300381E-01   0.300381E-01
   0.151887E+00   0.228316E-01   0.378882E-02   0.299567E-01   0.299567E-01
   0.152065E+00   0.208470E-01   0.378806E-02   0.298760E-01   0.298760E-01
   0.152243E+00   0.285950E-01   0.382313E-02   0.297957E-01   0.297957E-01
   0.152421E+00   0.249200E-01   0.382316E-02   0.297160E-01   0.297160E-01
   0.152599E+00   0.263250E-01   0.372082E-02   0.296369E-01   0.296369E-01
   0.152777E+00   0.297215E-01   0.368704E-02   0.295582E-01   0.295582E-01
   0.152955E+00   0.275698E-01   0.368744E-02   0.294801E-01   0.294801E-01
   0.153133E+00   0.261535E-01   0.363880E-02   0.294024E-01   0.294024E-01
   0.153311E+00   0.269572E-01   0.366543E-02   0.293255E-01   0.293255E-01
   0.153489E+00   0.260933E-01   0.364123E-02   0.292488E-01   0.292488E-01
   0.153667E+00   0.194906E-01   0.361935E-02   0.291726E-01   0.291726E-01
   0.153845E+00   0.261291E-01   0.359727E-02   0.290970E-01   0.290970E-01
   0.154023E+00   0.286382E-01   0.361094E-02   0.290218E-01   0.290218E-01
   0.154201E+00   0.270612E-01   0.359797E-02   0.289471E-01   0.289471E-01
   0.154379E+00   0.254561E-01   0.359314E-02   0.288729E-01   0.288729E-01
   0.154558E+00   0.314042E-01   0.357243E-02   0.287992E-01   0.287992E-01
   0.154736E+00   0.317608E-01   0.357867E-02   0.287259E-01   0.287259E-01
   0.154914E+00   0.298166E-01   0.357107E-02   0.286530E-01   0.286530E-01
   0.155092E+00   0.239826E-01   0.353034E-02   0.285806E-01   0.285806E-01
   0.155270E+00   0.260701E-01   0.354423E-02   0.285087E-01   0.285087E-01
   0.155448E+00   0.278103E-01   0.354941E-02   0.284371E-01   0.284371E-01
   0.155626E+00   0.302191E-01   0.355726E-02   0.283660E-01   0.283660E-01
   0.155804E+00   0.222489E-01   0.354004E-02   0.282953E-01   0.282953E-01
   0.155982E+00   0.267464E-01   0.352351E-02   0.282251E-01   0.282251E-01
   0.156160E+00   0.246654E-01   0.351652E-02   0.281552E-01   0.281552E-01
   0.156338E+00   0.261677E-01   0.353027E-02   0.280858E-01   0.280858E-01
   0.156516E+00   0.247506E-01   0.350741E-02   0.280167E-01   0.280167E-01
   0.156694E+00   0.294370E-01   0.352776E-02   0.279481E-01   0.279481E-01
   0.156872E+00   0.214320E-01   0.351045E-02   0.278798E-01   0.278798E-01
   0.157050E+00   0.231866E-01   0.348608E-02   0.278119E-01   0.278119E-01
   0.157229E+00   0.200257E-01   0.349546E-02   0.277444E-01   0.277444E-01
   0.157407E+00   0.265845E-01   0.350611E-02   0.276773E-01   0.276773E-01
   0.157585E+00   0.267660E-01   0.347579E-02   0.276106E-01   0.276106E-01
   0.157763E+00   0.296527E-01   0.350533E-02   0.275442E-01   0.275442E-01
   0.157941E+00   0.214864E-01   0.345983E-02   0.274782E-01   0.274782E-01
   0.158119E+00   0.147449E-01   0.347299E-02   0.274125E-01   0.274125E-01
   0.158297E+00   0.244701E-01   0.348011E-02   0.273472E-01   0.273472E-01

           ####      Real Space Data                               ####

           Distance distribution  function of particle  


      R          P(R)      ERROR

  0.0000E+00  0.0000E+00  0.0000E+00
  0.9020E+00  0.4990E-04  0.4719E-06
  0.1804E+01  0.1012E-03  0.8647E-06
  0.2706E+01  0.1538E-03  0.1180E-05
  0.3608E+01  0.2077E-03  0.1421E-05
  0.4510E+01  0.2627E-03  0.1591E-05
  0.5412E+01  0.3189E-03  0.1695E-05
  0.6314E+01  0.3759E-03  0.1737E-05
  0.7216E+01  0.4337E-03  0.1726E-05
  0.8118E+01  0.4921E-03  0.1670E-05
  0.9020E+01  0.5509E-03  0.1579E-05
  0.9922E+01  0.6098E-03  0.1465E-05
  0.1082E+02  0.6686E-03  0.1345E-05
  0.1173E+02  0.7272E-03  0.1240E-05
  0.1263E+02  0.7852E-03  0.1175E-05
  0.1353E+02  0.8424E-03  0.1171E-05
  0.1443E+02  0.8986E-03  0.1238E-05
  0.1533E+02  0.9535E-03  0.1366E-05
  0.1624E+02  0.1007E-02  0.1537E-05
  0.1714E+02  0.1058E-02  0.1731E-05
  0.1804E+02  0.1108E-02  0.1932E-05
  0.1894E+02  0.1155E-02  0.2127E-05
  0.1984E+02  0.1200E-02  0.2307E-05
  0.2075E+02  0.1243E-02  0.2465E-05
  0.2165E+02  0.1282E-02  0.2596E-05
  0.2255E+02  0.1319E-02  0.2696E-05
  0.2345E+02  0.1352E-02  0.2763E-05
  0.2435E+02  0.1383E-02  0.2795E-05
  0.2525E+02  0.1410E-02  0.2794E-05
  0.2616E+02  0.1434E-02  0.2759E-05
  0.2706E+02  0.1454E-02  0.2693E-05
  0.2796E+02  0.1472E-02  0.2599E-05
  0.2886E+02  0.1485E-02  0.2483E-05
  0.2976E+02  0.1496E-02  0.2351E-05
  0.3067E+02  0.1503E-02  0.2211E-05
  0.3157E+02  0.1508E-02  0.2073E-05
  0.3247E+02  0.1509E-02  0.1949E-05
  0.3337E+02  0.1507E-02  0.1852E-05
  0.3427E+02  0.1503E-02  0.1796E-05
  0.3518E+02  0.1496E-02  0.1789E-05
  0.3608E+02  0.1486E-02  0.1834E-05
  0.3698E+02  0.1474E-02  0.1927E-05
  0.3788E+02  0.1460E-02  0.2058E-05
  0.3878E+02  0.1445E-02  0.2213E-05
  0.3969E+02  0.1427E-02  0.2382E-05
  0.4059E+02  0.1409E-02  0.2553E-05
  0.4149E+02  0.1389E-02  0.2719E-05
  0.4239E+02  0.1368E-02  0.2873E-05
  0.4329E+02  0.1346E-02  0.3010E-05
  0.4420E+02  0.1323E-02  0.3127E-05
  0.4510E+02  0.1300E-02  0.3221E-05
  0.4600E+02  0.1277E-02  0.3290E-05
  0.4690E+02  0.1254E-02  0.3336E-05
  0.4780E+02  0.1231E-02  0.3359E-05
  0.4871E+02  0.1208E-02  0.3359E-05
  0.4961E+02  0.1186E-02  0.3341E-05
  0.5051E+02  0.1164E-02  0.3307E-05
  0.5141E+02  0.1142E-02  0.3261E-05
  0.5231E+02  0.1122E-02  0.3209E-05
  0.5322E+02  0.1102E-02  0.3155E-05
  0.5412E+02  0.1083E-02  0.3104E-05
  0.5502E+02  0.1064E-02  0.3062E-05
  0.5592E+02  0.1047E-02  0.3033E-05
  0.5682E+02  0.1031E-02  0.3021E-05
  0.5773E+02  0.1015E-02  0.3029E-05
  0.5863E+02  0.1001E-02  0.3056E-05
  0.5953E+02  0.9871E-03  0.3102E-05
  0.6043E+02  0.9744E-03  0.3164E-05
  0.6133E+02  0.9625E-03  0.3240E-05
  0.6224E+02  0.9514E-03  0.3326E-05
  0.6314E+02  0.9410E-03  0.3416E-05
  0.6404E+02  0.9314E-03  0.3508E-05
  0.6494E+02  0.9223E-03  0.3598E-05
  0.6584E+02  0.9138E-03  0.3682E-05
  0.6675E+02  0.9058E-03  0.3759E-05
  0.6765E+02  0.8982E-03  0.3827E-05
  0.6855E+02  0.8910E-03  0.3885E-05
  0.6945E+02  0.8840E-03  0.3932E-05
  0.7035E+02  0.8773E-03  0.3969E-05
  0.7125E+02  0.8707E-03  0.3997E-05
  0.7216E+02  0.8642E-03  0.4017E-05
  0.7306E+02  0.8578E-03  0.4029E-05
  0.7396E+02  0.8514E-03  0.4037E-05
  0.7486E+02  0.8450E-03  0.4042E-05
  0.7576E+02  0.8385E-03  0.4046E-05
  0.7667E+02  0.8319E-03  0.4051E-05
  0.7757E+02  0.8251E-03  0.4058E-05
  0.7847E+02  0.8182E-03  0.4069E-05
  0.7937E+02  0.8112E-03  0.4085E-05
  0.8027E+02  0.8040E-03  0.4107E-05
  0.8118E+02  0.7966E-03  0.4134E-05
  0.8208E+02  0.7890E-03  0.4167E-05
  0.8298E+02  0.7813E-03  0.4205E-05
  0.8388E+02  0.7735E-03  0.4248E-05
  0.8478E+02  0.7654E-03  0.4295E-05
  0.8569E+02  0.7573E-03  0.4346E-05
  0.8659E+02  0.7490E-03  0.4398E-05
  0.8749E+02  0.7407E-03  0.4453E-05
  0.8839E+02  0.7323E-03  0.4508E-05
  0.8929E+02  0.7238E-03  0.4564E-05
  0.9020E+02  0.7152E-03  0.4620E-05
  0.9110E+02  0.7067E-03  0.4676E-05
  0.9200E+02  0.6981E-03  0.4731E-05
  0.9290E+02  0.6896E-03  0.4786E-05
  0.9380E+02  0.6811E-03  0.4840E-05
  0.9471E+02  0.6726E-03  0.4892E-05
  0.9561E+02  0.6642E-03  0.4943E-05
  0.9651E+02  0.6559E-03  0.4993E-05
  0.9741E+02  0.6476E-03  0.5040E-05
  0.9831E+02  0.6394E-03  0.5086E-05
  0.9922E+02  0.6313E-03  0.5128E-05
  0.1001E+03  0.6232E-03  0.5167E-05
  0.1010E+03  0.6153E-03  0.5202E-05
  0.1019E+03  0.6074E-03  0.5233E-05
  0.1028E+03  0.5996E-03  0.5259E-05
  0.1037E+03  0.5918E-03  0.5282E-05
  0.1046E+03  0.5842E-03  0.5300E-05
  0.1055E+03  0.5766E-03  0.5314E-05
  0.1064E+03  0.5690E-03  0.5325E-05
  0.1073E+03  0.5615E-03  0.5334E-05
  0.1082E+03  0.5541E-03  0.5341E-05
  0.1091E+03  0.5467E-03  0.5348E-05
  0.1100E+03  0.5393E-03  0.5356E-05
  0.1109E+03  0.5320E-03  0.5366E-05
  0.1118E+03  0.5247E-03  0.5381E-05
  0.1127E+03  0.5174E-03  0.5400E-05
  0.1136E+03  0.5102E-03  0.5426E-05
  0.1145E+03  0.5030E-03  0.5458E-05
  0.1155E+03  0.4959E-03  0.5496E-05
  0.1164E+03  0.4887E-03  0.5542E-05
  0.1173E+03  0.4817E-03  0.5594E-05
  0.1182E+03  0.4747E-03  0.5651E-05
  0.1191E+03  0.4678E-03  0.5711E-05
  0.1200E+03  0.4609E-03  0.5773E-05
  0.1209E+03  0.4542E-03  0.5835E-05
  0.1218E+03  0.4475E-03  0.5895E-05
  0.1227E+03  0.4410E-03  0.5949E-05
  0.1236E+03  0.4346E-03  0.5997E-05
  0.1245E+03  0.4283E-03  0.6036E-05
  0.1254E+03  0.4222E-03  0.6065E-05
  0.1263E+03  0.4163E-03  0.6081E-05
  0.1272E+03  0.4105E-03  0.6085E-05
  0.1281E+03  0.4050E-03  0.6074E-05
  0.1290E+03  0.3996E-03  0.6049E-05
  0.1299E+03  0.3944E-03  0.6010E-05
  0.1308E+03  0.3894E-03  0.5958E-05
  0.1317E+03  0.3846E-03  0.5893E-05
  0.1326E+03  0.3801E-03  0.5818E-05
  0.1335E+03  0.3757E-03  0.5735E-05
  0.1344E+03  0.3716E-03  0.5646E-05
  0.1353E+03  0.3676E-03  0.5555E-05
  0.1362E+03  0.3639E-03  0.5464E-05
  0.1371E+03  0.3603E-03  0.5377E-05
  0.1380E+03  0.3569E-03  0.5297E-05
  0.1389E+03  0.3536E-03  0.5228E-05
  0.1398E+03  0.3505E-03  0.5173E-05
  0.1407E+03  0.3475E-03  0.5135E-05
  0.1416E+03  0.3446E-03  0.5114E-05
  0.1425E+03  0.3417E-03  0.5113E-05
  0.1434E+03  0.3390E-03  0.5132E-05
  0.1443E+03  0.3362E-03  0.5170E-05
  0.1452E+03  0.3335E-03  0.5225E-05
  0.1461E+03  0.3308E-03  0.5295E-05
  0.1470E+03  0.3281E-03  0.5378E-05
  0.1479E+03  0.3253E-03  0.5470E-05
  0.1488E+03  0.3225E-03  0.5569E-05
  0.1497E+03  0.3195E-03  0.5672E-05
  0.1506E+03  0.3165E-03  0.5775E-05
  0.1515E+03  0.3134E-03  0.5877E-05
  0.1524E+03  0.3101E-03  0.5974E-05
  0.1533E+03  0.3067E-03  0.6065E-05
  0.1542E+03  0.3031E-03  0.6147E-05
  0.1551E+03  0.2994E-03  0.6221E-05
  0.1560E+03  0.2955E-03  0.6285E-05
  0.1569E+03  0.2914E-03  0.6338E-05
  0.1578E+03  0.2872E-03  0.6379E-05
  0.1587E+03  0.2828E-03  0.6410E-05
  0.1596E+03  0.2782E-03  0.6430E-05
  0.1605E+03  0.2734E-03  0.6439E-05
  0.1615E+03  0.2685E-03  0.6439E-05
  0.1624E+03  0.2635E-03  0.6430E-05
  0.1633E+03  0.2583E-03  0.6414E-05
  0.1642E+03  0.2529E-03  0.6390E-05
  0.1651E+03  0.2475E-03  0.6362E-05
  0.1660E+03  0.2419E-03  0.6329E-05
  0.1669E+03  0.2363E-03  0.6294E-05
  0.1678E+03  0.2306E-03  0.6257E-05
  0.1687E+03  0.2248E-03  0.6221E-05
  0.1696E+03  0.2190E-03  0.6186E-05
  0.1705E+03  0.2132E-03  0.6154E-05
  0.1714E+03  0.2074E-03  0.6125E-05
  0.1723E+03  0.2015E-03  0.6102E-05
  0.1732E+03  0.1957E-03  0.6084E-05
  0.1741E+03  0.1899E-03  0.6072E-05
  0.1750E+03  0.1842E-03  0.6067E-05
  0.1759E+03  0.1785E-03  0.6069E-05
  0.1768E+03  0.1728E-03  0.6078E-05
  0.1777E+03  0.1673E-03  0.6094E-05
  0.1786E+03  0.1618E-03  0.6116E-05
  0.1795E+03  0.1565E-03  0.6143E-05
  0.1804E+03  0.1512E-03  0.6176E-05
  0.1813E+03  0.1460E-03  0.6212E-05
  0.1822E+03  0.1409E-03  0.6252E-05
  0.1831E+03  0.1360E-03  0.6294E-05
  0.1840E+03  0.1311E-03  0.6337E-05
  0.1849E+03  0.1264E-03  0.6381E-05
  0.1858E+03  0.1217E-03  0.6425E-05
  0.1867E+03  0.1172E-03  0.6468E-05
  0.1876E+03  0.1128E-03  0.6510E-05
  0.1885E+03  0.1085E-03  0.6550E-05
  0.1894E+03  0.1043E-03  0.6588E-05
  0.1903E+03  0.1002E-03  0.6624E-05
  0.1912E+03  0.9618E-04  0.6659E-05
  0.1921E+03  0.9228E-04  0.6693E-05
  0.1930E+03  0.8848E-04  0.6726E-05
  0.1939E+03  0.8477E-04  0.6758E-05
  0.1948E+03  0.8116E-04  0.6791E-05
  0.1957E+03  0.7764E-04  0.6824E-05
  0.1966E+03  0.7421E-04  0.6859E-05
  0.1975E+03  0.7087E-04  0.6896E-05
  0.1984E+03  0.6762E-04  0.6936E-05
  0.1993E+03  0.6445E-04  0.6977E-05
  0.2002E+03  0.6137E-04  0.7022E-05
  0.2011E+03  0.5838E-04  0.7068E-05
  0.2020E+03  0.5548E-04  0.7117E-05
  0.2029E+03  0.5266E-04  0.7167E-05
  0.2038E+03  0.4994E-04  0.7217E-05
  0.2047E+03  0.4730E-04  0.7265E-05
  0.2056E+03  0.4475E-04  0.7312E-05
  0.2065E+03  0.4230E-04  0.7353E-05
  0.2075E+03  0.3993E-04  0.7389E-05
  0.2084E+03  0.3765E-04  0.7416E-05
  0.2093E+03  0.3547E-04  0.7432E-05
  0.2102E+03  0.3337E-04  0.7435E-05
  0.2111E+03  0.3135E-04  0.7423E-05
  0.2120E+03  0.2943E-04  0.7392E-05
  0.2129E+03  0.2758E-04  0.7341E-05
  0.2138E+03  0.2581E-04  0.7267E-05
  0.2147E+03  0.2412E-04  0.7168E-05
  0.2156E+03  0.2250E-04  0.7041E-05
  0.2165E+03  0.2094E-04  0.6884E-05
  0.2174E+03  0.1944E-04  0.6695E-05
  0.2183E+03  0.1799E-04  0.6473E-05
  0.2192E+03  0.1659E-04  0.6216E-05
  0.2201E+03  0.1522E-04  0.5921E-05
  0.2210E+03  0.1388E-04  0.5589E-05
  0.2219E+03  0.1256E-04  0.5217E-05
  0.2228E+03  0.1125E-04  0.4804E-05
  0.2237E+03  0.9940E-05  0.4351E-05
  0.2246E+03  0.8622E-05  0.3856E-05
  0.2255E+03  0.7286E-05  0.3318E-05
  0.2264E+03  0.5922E-05  0.2739E-05
  0.2273E+03  0.4520E-05  0.2117E-05
  0.2282E+03  0.3072E-05  0.1453E-05
  0.2291E+03  0.1568E-05  0.7473E-06
  0.2300E+03  0.0000E+00  0.0000E+00
