# Supplementary material for: The dynamic nature of netrin-1 and the structural basis for glycosaminoglycan fragment-induced filament formation
Source: Nat Commun. 2023 Mar 3;14:1226. doi: 10.1038/s41467-023-36692-w (PMC9984387; doi:10.1038/s41467-023-36692-w)
Supplement: Supplementary file 3 — Supplementary Data 1 [file 41467_2023_36692_MOESM3_ESM.zip › data_SEC-SAXS/sm22113-7_sample11/sample11_EFA0.csv]

# Series data name: Sample11
# Started at series frame: 292
# Ended at series frame: 549
# Used: Subtracted
# Number of significant singular values: 2
# Component Ranges:
# Range 0: 390 to 476
# Range 1: 397 to 549
# Rotation setings: Method: Hybrid
# Rotation setings: Iterations: 1000 Convergence threshold: 1e-12
# Rotation converged: True
# Rotation results: Iterations: 140
# Concentration Matrix Results
# Index	Value_0	Value_1
292.0	0.0	0.0007507522206695108
293.0	0.0	0.00044237640705344083
294.0	0.0	0.00022072803141066335
295.0	0.0	0.0005077276464326225
296.0	0.0	0.0016305273661157797
297.0	0.0	0.0004964250121144225
298.0	0.0	0.00017938585093075804
299.0	0.0	0.0012407771594506135
300.0	0.0	0.0006711611598081226
301.0	0.0	0.0
302.0	0.0	0.0011314987938110845
303.0	0.0002614126771082686	0.0
304.0	0.00016382904124162187	0.0
305.0	0.0	0.0004527570888181385
306.0	0.0	0.0013751691149465873
307.0	0.0	0.0
308.0	2.6752984409550782e-06	0.0
309.0	0.0	0.0009115531004148972
310.0	0.00028597549867925663	0.0
311.0	0.000330199569963678	0.0
312.0	0.00012575042980207768	0.0
313.0	0.0	0.0
314.0	0.0002464944391858118	0.0
315.0	0.00014540120380312704	0.0
316.0	5.701258633948586e-05	0.0
317.0	0.0	0.0015687091254446412
318.0	0.0	4.219032950912495e-05
319.0	0.0	0.00014060213407635392
320.0	0.0	0.0
321.0	0.0	0.0010239873162125796
322.0	0.0	0.0013817432908977976
323.0	0.0	0.0011253233994823028
324.0	0.0	0.0006632935770483616
325.0	0.0	0.0010318394548344038
326.0	0.0	0.0006155501540009139
327.0	0.0	0.0
328.0	0.0	0.00021500832886553163
329.0	0.0	0.0002106561988513152
330.0	0.0	0.0004945321376659658
331.0	0.0	0.00024032034223827467
332.0	0.0	0.00027471011547977353
333.0	0.0	0.0007655429674252891
334.0	0.0	0.000678357018619445
335.0	0.0	0.0005878102294320075
336.0	0.0	0.0009735783757039869
337.0	0.000110894445967593	0.0
338.0	0.0	0.0012358642355080659
339.0	5.829345587613056e-05	0.0
340.0	0.0	0.0
341.0	3.54701358078956e-05	0.0
342.0	0.0004971687235819132	0.0
343.0	0.0	0.0
344.0	0.000278116407062782	0.0
345.0	0.000492402899371477	0.0
346.0	0.00010727742356076656	0.0
347.0	0.0	0.00024116000106482258
348.0	0.00022579013010656017	0.0
349.0	0.0	0.000857478954390261
350.0	1.605942295245757e-05	0.0
351.0	0.0	0.0003095191437167825
352.0	0.0	0.00041906564603823917
353.0	0.0	0.0007814203825590541
354.0	8.23985511155203e-05	0.0
355.0	0.0001380473698786047	0.0
356.0	8.99529302479453e-05	0.0
357.0	0.0	0.0
358.0	0.00010811814480794654	0.0
359.0	0.0002551433090723037	0.0
360.0	0.0	0.0
361.0	0.00013881129469970013	0.0
362.0	0.0	0.00038581389609119093
363.0	0.0	0.00018128738108553734
364.0	0.00010443030008488884	0.0
365.0	0.0	0.0003160827784280019
366.0	9.860246825405046e-05	0.0
367.0	0.0	0.000258020955895231
368.0	0.0	0.0006901892430071746
369.0	0.00014636644037015103	0.0
370.0	0.0	0.00014262289349080315
371.0	0.0	0.00035602819509968016
372.0	0.0	0.001127937441937975
373.0	0.0	0.001125427987093079
374.0	0.00046729325485074974	0.0
375.0	1.6882971125746976e-05	0.0004917526321466831
376.0	0.0	0.001379482429917488
377.0	0.00011062574449418754	0.00022310157672450614
378.0	0.00026806730857516166	6.929906332066284e-05
379.0	0.00023554501827463057	0.0
380.0	0.0003154666463009154	0.0
381.0	0.0	0.0024263751320202
382.0	0.0	0.002358222654761041
383.0	5.1065368742370575e-05	0.0007488845738230574
384.0	2.5669489903502742e-05	0.0012679038101574161
385.0	0.0	0.002008595362938473
386.0	0.00022660841501556035	0.0
387.0	0.0	0.002248071199829109
388.0	0.000553705637316796	0.0
389.0	0.0004838644721160987	0.0003084272316448466
390.0	0.0015430027688775605	0.0
391.0	0.0035710407373798227	0.0
392.0	0.005925788854302921	3.0673044437716096e-05
393.0	0.009292820978911834	0.0009836643383825826
394.0	0.012968591947113025	0.0011650254345096245
395.0	0.016607334565489348	0.0
396.0	0.019722886327746103	0.0
397.0	0.022212002455507106	0.0014545349657029208
398.0	0.024556549582781854	0.0009009415767439045
399.0	0.026168147247686666	0.0
400.0	0.027317437989040516	0.0
401.0	0.02744887764009685	0.0019308736578240507
402.0	0.027152924380321016	0.005052227542034483
403.0	0.02716954702117147	0.004704679007606973
404.0	0.026964697663573633	0.004503384054954029
405.0	0.0265179906959612	0.005344899857771026
406.0	0.02593710647434777	0.005341549463552915
407.0	0.025096779150071833	0.006556346902178654
408.0	0.02439667798136795	0.007027071248154018
409.0	0.023910919752485073	0.00629984567489149
410.0	0.023596305378005604	0.005782313060442621
411.0	0.02303662130125703	0.00642967270946974
412.0	0.021966003466098463	0.008945540448825048
413.0	0.0210482959621423	0.011682160914408189
414.0	0.02080294220402406	0.01258965813629711
415.0	0.02044690936159492	0.013711635942470947
416.0	0.020523852559799376	0.013698071975926674
417.0	0.02059469888019086	0.013699169159897068
418.0	0.01995329719348685	0.01747961272884335
419.0	0.020184137389837226	0.01690884837521739
420.0	0.019775686949087063	0.018276014500541622
421.0	0.019573432240988814	0.01778536614730576
422.0	0.018653019832717915	0.020760073365931837
423.0	0.01800912910512066	0.021195415347245127
424.0	0.01795820767810262	0.01834472029297106
425.0	0.01666161921344443	0.021540210126272295
426.0	0.015986411491402702	0.021018724026516323
427.0	0.015501226600098394	0.018860351473050093
428.0	0.014726986455378172	0.01863017610104211
429.0	0.013961697705769185	0.0173834060311916
430.0	0.013130712076220583	0.017792921798856647
431.0	0.012684979323409045	0.015940487796203915
432.0	0.011942541346039419	0.015430113733653515
433.0	0.011232247167245546	0.015126942647809635
434.0	0.010522740883263748	0.014140515543256326
435.0	0.009967604585305729	0.013034755507134146
436.0	0.009167392249965699	0.01307846435661934
437.0	0.008402641720366937	0.01430532551434418
438.0	0.007984640216175051	0.013135926261652877
439.0	0.007876101919491316	0.010996736605179618
440.0	0.007083736368050226	0.011766156940001587
441.0	0.006584142922160915	0.011431283899802575
442.0	0.006212135978777141	0.011026107892950068
443.0	0.0061321214989576225	0.00936514593332034
444.0	0.005593443893876226	0.009806269584389876
445.0	0.005383774762494499	0.008604148599947977
446.0	0.005057874801726833	0.00900270687717746
447.0	0.004815856880897399	0.00812282642499935
448.0	0.004290742106120422	0.009221566549916573
449.0	0.004278143607503224	0.007531236772598368
450.0	0.003722678832790301	0.00889959204904816
451.0	0.0035905173016402337	0.00806177804833672
452.0	0.0031726997617496323	0.008957988883398656
453.0	0.00326285733430796	0.007551240604577562
454.0	0.003388809855830144	0.005503082601971936
455.0	0.0029430015693018953	0.006745607219994352
456.0	0.0028459310799212306	0.005891269415640494
457.0	0.0029642566112185837	0.004950969672601099
458.0	0.002376991967919934	0.006817067389650651
459.0	0.0020940071755312034	0.007284924671579415
460.0	0.001813164008453052	0.007916404726377932
461.0	0.0017993997648055311	0.0070034648131615
462.0	0.0020170931160885404	0.00484624077298712
463.0	0.0016210655713640352	0.006522630746291587
464.0	0.0017976125848712192	0.005093895434479942
465.0	0.001555698240239415	0.005391827223154602
466.0	0.0013107071476181327	0.006092678394143366
467.0	0.0010536184861864367	0.006490575467922758
468.0	0.0010048337457853726	0.006357638468599649
469.0	0.0012250976903073094	0.005060760928357322
470.0	0.0018393220528662075	0.0018581988134936146
471.0	0.0014021771312242666	0.003052654237680348
472.0	0.0010865499591033259	0.003917919731835018
473.0	0.0011511371213874786	0.0034543583011314143
474.0	0.0007885105942732909	0.005093169832994643
475.0	0.001314245526215799	0.002190703061610172
476.0	0.0010728362781717204	0.0028488020118955185
477.0	0.000529818001505696	0.005557206424221108
478.0	0.0006419709996858279	0.004572125868609313
479.0	0.00034320019040707085	0.005417337785821324
480.0	0.000484316071318553	0.004319824131532149
481.0	0.000512632076070291	0.004116536436297745
482.0	0.00029530361523415774	0.005236212309251045
483.0	0.0007442057070086147	0.0023998925315976225
484.0	0.0003567269887350932	0.0042712875729112795
485.0	0.0005543318808902556	0.0034042465311565203
486.0	3.1947859396268177e-05	0.0056389502467355706
487.0	0.00033741974920120844	0.003573590510666609
488.0	0.0004233771837769822	0.003333541138797364
489.0	8.05122136595828e-05	0.004948776594558283
490.0	0.0	0.005761956744923957
491.0	0.0004955544673325479	0.002302610917694103
492.0	0.00034456861637695594	0.002998618224160766
493.0	0.0	0.004786342251111077
494.0	0.0	0.005329727371289691
495.0	1.7032345002261174e-05	0.004478786923555235
496.0	0.0	0.004871539505138768
497.0	0.0	0.004109727056259531
498.0	0.0	0.005610148411760271
499.0	0.00047346596927739094	0.0014929940401802
500.0	0.00011503251458918087	0.0029272053075238896
501.0	0.00011533611288711365	0.003250680508613998
502.0	0.0005558226446612865	0.0010803300882172974
503.0	0.0005187995007200439	0.0010818357595943635
504.0	0.0003039887537405152	0.0022369513039627357
505.0	0.0	0.003958789710410083
506.0	0.00010872265678403178	0.0031630255704877207
507.0	0.0001993528301959853	0.002383739936100427
508.0	0.0	0.004451224495604944
509.0	0.0	0.0038783522931894097
510.0	0.0	0.0035002838832277274
511.0	0.0	0.004467122496484383
512.0	0.0	0.0041618548924810825
513.0	0.0	0.005032603086447489
514.0	0.00018346671575798331	0.0027432296994974767
515.0	0.0	0.006159477348384992
516.0	0.0	0.004700832867156783
517.0	0.0	0.005195495227542687
518.0	0.0	0.004092041413454356
519.0	3.2917789599184685e-05	0.0028732524227170755
520.0	0.0	0.0031272157813487314
521.0	0.0	0.0028456459704023123
522.0	0.0	0.0026532825567864436
523.0	0.0001235064288224717	0.001975444887608202
524.0	0.0	0.002299241850546853
525.0	0.0	0.0030794149087744562
526.0	0.0	0.0027896132179391986
527.0	0.0	0.0030152637581125213
528.0	0.0	0.0021001545288192934
529.0	9.544980658062807e-05	0.0014402684514540124
530.0	1.760748591271469e-05	0.0020539177852803014
531.0	0.0	0.0013245195381089143
532.0	0.0	0.0029295901290409643
533.0	0.0	0.0032900197060980055
534.0	0.0	0.0024878577209606727
535.0	0.0	0.004789571962568968
536.0	0.0	0.001902406644932555
537.0	0.0	0.002011176821333619
538.0	0.0	0.0027112096801393286
539.0	0.00013613015693584335	0.0009179953682835602
540.0	0.0	0.002252411569358284
541.0	0.0	0.003304128526231044
542.0	0.0	0.0014663904003393575
543.0	0.0	0.0017107286742023338
544.0	0.0	0.0035319831216537234
545.0	0.0	0.0024962314566450796
546.0	4.6738615987048064e-05	0.0011300017087873806
547.0	0.0	0.0037679175379843046
548.0	0.0	0.0026332899565536094
549.0	0.0	0.0015402203623670985
# Rotation Chi^2
# Index	Chi^2
292.0	0.9218660043298817
293.0	0.9437937361956402
294.0	0.9643525419926168
295.0	1.0019329757571154
296.0	0.9518328472717711
297.0	0.9584907436068872
298.0	0.9138022181151795
299.0	0.9511027954044726
300.0	0.9919656087994522
301.0	0.8979068667451162
302.0	0.9260129188932207
303.0	0.9188175495366095
304.0	0.9910505105300185
305.0	0.9064421741321508
306.0	0.8819085609349402
307.0	0.9469953946895325
308.0	0.9748897382536276
309.0	0.860390683756592
310.0	0.9334377405094527
311.0	0.9325596762907986
312.0	0.9085234669010578
313.0	0.9533345576742392
314.0	0.8879937330280437
315.0	0.895998127577531
316.0	0.8689289933641348
317.0	0.9037050351983487
318.0	0.9188544643848774
319.0	0.9084157374146109
320.0	0.925849742910136
321.0	0.9317608124117001
322.0	0.9342158137862157
323.0	0.9635143750712747
324.0	0.9874860756221737
325.0	0.9177436781227336
326.0	0.933487514981025
327.0	0.9295521977842166
328.0	0.9015738489608036
329.0	0.8752189960512607
330.0	0.9478579944605313
331.0	0.9197109446728571
332.0	0.9176285256310084
333.0	0.9022952958780701
334.0	0.9660487554544536
335.0	0.9403158679541458
336.0	0.9910561966332518
337.0	0.8748765548285006
338.0	0.9111197187083803
339.0	0.9005205471355243
340.0	0.9455795031705319
341.0	0.8912249430007702
342.0	0.931410405083225
343.0	0.9240072501737705
344.0	0.8839113388308784
345.0	0.9341771260733022
346.0	0.8939895588337446
347.0	0.8623452965349943
348.0	0.9336167690926387
349.0	0.8972365990590946
350.0	0.9468443085728772
351.0	0.9231574980924874
352.0	0.919529117816837
353.0	0.9194791178393598
354.0	0.9342904641807328
355.0	0.9169724530303884
356.0	0.9007339147747006
357.0	0.9431011899459657
358.0	0.9230864789706277
359.0	0.9254899711398122
360.0	0.9038297185539146
361.0	0.9166517387767718
362.0	0.9724012275697456
363.0	0.8806808132128103
364.0	0.9358015403369743
365.0	0.9653202921440223
366.0	0.8408460421114398
367.0	0.9151828550900336
368.0	0.9087169825377571
369.0	0.9322747607728225
370.0	0.8610376030270822
371.0	0.9230373037862573
372.0	0.8712498248375786
373.0	0.8997783383765872
374.0	0.924886788239088
375.0	0.8892068751858623
376.0	0.9429961392668474
377.0	0.9059884413035942
378.0	0.9177445466621329
379.0	0.9447418939157346
380.0	0.9233645575404013
381.0	0.9620484234839227
382.0	0.9356666783545742
383.0	0.9178905878279153
384.0	0.9837267270266389
385.0	0.9772085339242292
386.0	0.9257686603924576
387.0	0.9286802778119193
388.0	0.9341620371569066
389.0	0.9850527999713744
390.0	0.942292744780576
391.0	1.0174140013649635
392.0	0.9723547368374901
393.0	0.9493068281706352
394.0	0.9564433196727762
395.0	0.9660978081145467
396.0	1.001285164296395
397.0	1.012369652102464
398.0	0.9355980722085935
399.0	0.9837689841467441
400.0	0.9777802949764425
401.0	0.965623031401749
402.0	0.9541637066236409
403.0	0.9653336516157905
404.0	0.9791644441360726
405.0	0.9675142414901892
406.0	1.0314404738311513
407.0	1.0018219102143597
408.0	1.000092178593064
409.0	0.9740233658281614
410.0	0.9807575710055272
411.0	0.9773007387152588
412.0	0.9730008024320583
413.0	0.9789017674836203
414.0	0.9663063769774188
415.0	1.000393042642334
416.0	0.9606247014468794
417.0	1.0289316285164964
418.0	0.9883559630128914
419.0	0.9645372413573523
420.0	0.9911236085498574
421.0	0.9635646438689792
422.0	0.9891774661519968
423.0	0.9922245649498495
424.0	1.0214196989558677
425.0	0.9889002741391204
426.0	1.0025840104095938
427.0	0.9738729082259774
428.0	0.9888370513535204
429.0	0.9901368359395833
430.0	0.9342864264816794
431.0	0.966146806812546
432.0	1.017990940814173
433.0	1.0144696638443722
434.0	0.9620412466615457
435.0	0.9211292200041562
436.0	0.9561768601945801
437.0	0.973215530985767
438.0	0.9766857043040126
439.0	0.9509973700641389
440.0	0.9251416538943176
441.0	0.9382804589574508
442.0	0.9095219663362689
443.0	0.9417516629597787
444.0	0.9842764334528876
445.0	0.9774311228319745
446.0	0.9407642550078252
447.0	0.9818391023620716
448.0	0.9408751289413809
449.0	0.9278218049673321
450.0	0.9891121382765563
451.0	0.936569826445678
452.0	0.9319791220610851
453.0	1.0095043074368608
454.0	0.9835317379581817
455.0	0.9644091943282235
456.0	0.9188092226010587
457.0	0.9446963516748789
458.0	0.9386930305770458
459.0	0.9416931777780349
460.0	0.914742006105236
461.0	0.9550447778488202
462.0	0.934675390340994
463.0	0.9344096654416315
464.0	0.9891753602437859
465.0	0.9127276715144211
466.0	0.9871859820418049
467.0	0.9112806272025691
468.0	0.9146323104110791
469.0	0.9330462882838244
470.0	0.9648931020668093
471.0	0.9486901244977749
472.0	0.904868245075935
473.0	0.9471997172461676
474.0	0.9240884121243537
475.0	0.9307288614517274
476.0	0.9784869510297722
477.0	0.9699528116278181
478.0	1.020313594114971
479.0	0.992338957642731
480.0	1.0403968889368675
481.0	0.9926117844260222
482.0	0.910916865283646
483.0	1.0410859685008218
484.0	0.9697514157133368
485.0	1.01579596241238
486.0	0.9141648767717266
487.0	1.021793327083541
488.0	0.9673740040321815
489.0	0.9240702865961697
490.0	0.9272423884494639
491.0	1.0303104378864891
492.0	1.0159613754237964
493.0	0.9480106253330748
494.0	0.9461314681221548
495.0	0.9470734110473821
496.0	0.9249970201599383
497.0	0.9030011465632062
498.0	0.951266102947341
499.0	1.0353597412274091
500.0	0.934883671611536
501.0	0.935859764257755
502.0	0.965472600337412
503.0	0.9703180220734094
504.0	0.9338380421604251
505.0	0.9249405399965125
506.0	0.9240948068308183
507.0	0.9161321808332272
508.0	0.9312118601688184
509.0	0.960535886275149
510.0	0.9298540091975859
511.0	0.9506481157972017
512.0	0.9718455311831093
513.0	0.9170008512254105
514.0	0.9565882203019648
515.0	1.029312598162096
516.0	0.9543538769905874
517.0	0.9807193830721268
518.0	0.953838758908183
519.0	0.9747611117683309
520.0	0.9818315257775575
521.0	0.9291132294522169
522.0	0.9822165058910934
523.0	0.998487229885928
524.0	0.9286397301908861
525.0	0.9176818771785842
526.0	0.8990664335318808
527.0	0.9671822622660154
528.0	0.9608210286047394
529.0	0.9140099469739936
530.0	0.9237627716614657
531.0	0.9184942514320649
532.0	0.9459682867885802
533.0	0.9405935845183332
534.0	0.971695969182536
535.0	0.9602489409919129
536.0	0.8951646492961663
537.0	0.9145366958979151
538.0	0.9067516786074552
539.0	0.9719838717353583
540.0	0.9580520001740578
541.0	0.9299726460784618
542.0	0.9157331895598659
543.0	0.9455670795983012
544.0	0.9838738507410113
545.0	0.9777779042756595
546.0	0.9830288249866855
547.0	0.9684600106364954
548.0	0.9435926901577134
549.0	0.9263711153873838
# Forward EFA Results
# Index	Value_0	Value_1	Value_2
292.0	47.553520465063364	47.06059564165785	47.06059564165785
293.0	48.597980218950205	47.06059564165785	47.056589588343904
294.0	48.88611734055511	48.351267167434436	47.056589588343904
295.0	50.07313210456791	48.88348195296412	47.93737431954152
296.0	50.413261119498955	48.88382391313771	48.15115269618575
297.0	51.13662141072354	48.97605994307468	48.44765375902044
298.0	51.455097753499324	48.99203516503857	48.505733222039204
299.0	51.45635734427605	49.34411801879479	48.98120491137026
300.0	51.46423218764907	50.154461263119934	49.31157915401083
301.0	51.666491501302325	50.21118644440172	49.418314539714956
302.0	51.94999635097413	50.322062390277786	49.447175208142156
303.0	51.96161302970273	50.41787502763968	49.52329365965168
304.0	52.24104819151605	51.170722519197895	49.64109534049577
305.0	52.255652702134476	51.22759487308948	49.6593600622488
306.0	52.255680569134825	51.267266205143436	49.92784066779857
307.0	52.27352477936464	51.402670478005845	50.33102331598339
308.0	52.29119048383962	51.81132016170863	51.14308390636816
309.0	52.29879647171276	51.93033928284967	51.14997571074372
310.0	52.32572902105805	51.93393648323135	51.150154950845575
311.0	52.75749587040202	52.268440698447854	51.24964980748443
312.0	52.76017726480904	52.35356516458669	51.45106214828601
313.0	52.78735448765647	52.40006385064659	51.47872646934862
314.0	52.84873933437757	52.60294244042116	51.50455155246525
315.0	52.90027056972595	52.602974158689136	51.50577114952856
316.0	52.942167288602704	52.60391796967918	51.50830872834218
317.0	52.99045056584252	52.66848764704189	51.53742153861783
318.0	53.12377677793713	52.68849156525396	51.5768871067973
319.0	53.227716826733605	52.71776155715834	51.77862684733324
320.0	53.399931550837806	52.7254273008454	51.96907145849081
321.0	53.433672918284444	52.800911208641686	52.15158077162103
322.0	53.49173514939509	52.962542720735854	52.192155601202714
323.0	53.51875494516774	52.97113975561707	52.24276274051783
324.0	53.542906774188545	52.990034833851226	52.72560108319282
325.0	53.543238134716056	53.007407948358285	52.773621327219104
326.0	53.68708188527094	53.295783555849965	52.90629703485298
327.0	53.92340382404723	53.334538882379654	52.90936376129391
328.0	53.940703113111184	53.528235829173	53.13708671106518
329.0	54.04234618955111	53.549304347218175	53.154737581665955
330.0	54.12286854779768	53.6082460288606	53.25532434705086
331.0	54.14519969289116	53.7126757019968	53.34881480725596
332.0	54.145271021813144	53.83346483973838	53.36982941944047
333.0	54.185847116022124	53.85728847472871	53.40325283254224
334.0	54.31304429388747	53.8578622019118	53.44736232230267
335.0	54.33227246441235	53.944973150465515	53.51084079620279
336.0	54.40889115681649	54.124092073877954	53.51085376791081
337.0	54.42640798552845	54.12531480334526	53.51242378444571
338.0	54.44036793974127	54.13894986449612	53.53448757679206
339.0	54.549190399869694	54.144629425919334	53.58125584455367
340.0	54.88880670208225	54.19526525525058	53.63783103532403
341.0	54.890444349248405	54.20586949209111	53.63783600760717
342.0	54.999099790077494	54.27520467978833	53.70707518732456
343.0	55.011186956979145	54.34199891534175	53.732365763788806
344.0	55.22227563800933	54.39596882337622	53.73236576444244
345.0	55.25215450121581	54.45148847164273	53.75514497280993
346.0	55.25285261988152	54.5424472090069	53.79686381157012
347.0	55.290049326850394	54.54625014789297	53.86646066529025
348.0	55.29775624158033	54.629229904718834	53.963654980284
349.0	55.32440866383256	54.82985358749313	53.966616293928695
350.0	55.34249146273375	54.87496443881546	54.01388420976145
351.0	55.34948243587123	54.877038144778766	54.02696589509494
352.0	55.41070011155122	55.03521389598516	54.28156801507768
353.0	55.41535916578241	55.0352555947478	54.28951472140175
354.0	55.41923581943264	55.15260257874372	54.30723640060269
355.0	55.471089749308405	55.1626762924602	54.4114953688706
356.0	55.479825927435655	55.16313070464137	54.420313079384265
357.0	55.49862595149481	55.39557969918469	54.420709160892976
358.0	55.56117687424465	55.400578426007414	54.60160429348374
359.0	55.578188251861114	55.441251337450055	54.60218034650809
360.0	55.66103193511241	55.447394338547475	54.657601946382506
361.0	55.69374272493269	55.44765772413496	54.67406961074693
362.0	55.69980868785617	55.45056070030194	54.68742606736184
363.0	55.75190870781206	55.484679479814716	54.68772971848841
364.0	55.796806362208905	55.526266789243465	54.7518365542523
365.0	56.30418654071813	55.53204492683689	54.86650443831498
366.0	56.30612183273832	55.53477686299626	54.93780220248812
367.0	56.365868528632916	55.559037178593094	54.9813189714975
368.0	56.36673343886943	55.594016356815715	54.99531329155978
369.0	56.375053954862	55.605331824545594	55.14830429771382
370.0	56.41994773094236	55.6701040531625	55.15426649212387
371.0	56.442375016651155	55.724888166029736	55.31518302605311
372.0	56.46083984729685	55.73537958185426	55.34263557122084
373.0	56.464263068041156	55.76156987134167	55.3427607002573
374.0	56.4964541372499	55.819976558191165	55.35089939060549
375.0	56.52902532478257	55.82162139505148	55.36477500464209
376.0	56.6795386220628	55.82270275835104	55.428113665473134
377.0	56.686767822192856	55.8399593324975	55.428862866654725
378.0	56.80009665097634	55.86562206303441	55.50821204726921
379.0	56.85504030699693	55.898459607855784	55.55461354887182
380.0	56.89484674263422	55.90125434039869	55.63622140545618
381.0	57.08392915821234	55.90856795184213	55.67070421275728
382.0	57.10687380582601	56.125674184963636	55.71114076406659
383.0	57.12277416415997	56.186126080975825	55.91969617440938
384.0	57.12283212162913	56.25866712811184	55.97262144544251
385.0	57.3085608361132	56.3150988048139	56.14487831372706
386.0	57.30866010786305	56.61319091858035	56.154431722134944
387.0	57.31067952177567	56.900976450754506	56.17973856058821
388.0	57.39578068528996	57.10925409135551	56.335122664817796
389.0	57.87185709500427	57.26272603021185	56.343373698605134
390.0	63.47199122663312	57.299053327838266	56.442906937905406
391.0	94.20996044703553	57.299128781534804	56.6572431827786
392.0	156.58198199152307	57.32009676447881	56.825711557941055
393.0	253.38040956286255	57.32787112377934	57.054386075035616
394.0	376.05484824497137	57.33975512897187	57.067851940503715
395.0	514.0920175674567	57.340486664044874	57.26755597858534
396.0	661.4146514154751	57.4111086305432	57.268301221000904
397.0	813.7745534147913	57.412072932566495	57.27223637720338
398.0	966.5932566067929	57.59013991230598	57.30878425515195
399.0	1113.229063041347	57.93436106214047	57.31997358040984
400.0	1253.2372266305304	57.9964926802063	57.360466914641336
401.0	1383.5834021195778	58.025975297361114	57.55614076687371
402.0	1504.3935606930575	58.040516839374106	57.61974849275324
403.0	1615.8847708055139	58.065570179898195	57.62025186497443
404.0	1718.4372358284836	58.12694574249719	57.62302082817822
405.0	1813.1123854677903	58.20937820716421	58.02232617406318
406.0	1899.3889732751256	58.21003874703131	58.14058007633261
407.0	1978.0734649600374	58.39905258932878	58.15329650385029
408.0	2050.2526261663234	58.99892801229738	58.224895212675364
409.0	2116.76932821084	59.292077501310395	58.48801179309153
410.0	2179.244084071006	59.293913478183136	58.60908850326627
411.0	2237.7785971293497	59.42882552288627	59.08320487084658
412.0	2291.7614540693407	59.46761623669552	59.09761078575428
413.0	2342.4068760057858	60.02810557509762	59.1768022775701
414.0	2391.5680866246366	61.11885676416291	59.203363798815104
415.0	2439.013679966713	62.98225955394683	59.229200255856625
416.0	2485.863682136518	64.0006779988098	59.24367541638254
417.0	2532.1328185632656	65.56009462806539	59.244677796232104
418.0	2577.4715420016664	67.99407072443513	59.32142563061764
419.0	2622.570159986572	69.81651822008045	59.34863308441771
420.0	2666.1976433117375	72.65975392752088	59.46423535758055
421.0	2708.0785561992516	74.95174660324723	59.47463214279802
422.0	2747.7520719873096	77.94598449236825	59.53821656498247
423.0	2784.872991804774	81.09120117570355	59.540594850522076
424.0	2819.7788177059783	83.16021489236557	59.551226889079146
425.0	2851.7734101740302	86.299169247977	59.60477556554163
426.0	2881.0893171891894	89.1754346923715	59.60477797081095
427.0	2907.673304372418	91.2715990960376	59.69303431859744
428.0	2931.7760213753672	92.94560244918654	59.712310784938005
429.0	2953.157153382674	94.52775474698385	59.979400691633685
430.0	2972.5056906039586	96.12424893095611	59.97946412767756
431.0	2989.9820237853633	97.23478904414283	59.99885817301376
432.0	3005.5360955986826	98.12915161057222	60.01272200111175
433.0	3019.4323755760106	99.15460666813355	60.02925016662361
434.0	3031.566675304128	100.05830861029182	60.043835674902844
435.0	3042.3093700967966	100.79864515503415	60.052058384904115
436.0	3051.659074242237	101.5330270909534	60.05602716910358
437.0	3060.0755139142143	102.49454226882663	60.09426064059309
438.0	3067.5452714889525	103.26404206908795	60.099113092960664
439.0	3074.33814467032	103.66491070007967	60.22984314184123
440.0	3080.215894000984	104.20992617951536	60.41608706136737
441.0	3085.3838117619543	104.86470264620675	60.41676883986381
442.0	3090.0225048233124	105.42722802280885	60.46090263197431
443.0	3094.2567107460472	105.77799607921463	60.535116364896886
444.0	3097.9865981494368	106.15392631715606	60.551707992876544
445.0	3101.3031427060114	106.38903975928582	60.552746674534845
446.0	3104.3671836678955	106.70460227053935	60.55341416731663
447.0	3107.0770930826006	106.93504415760344	60.652130317314615
448.0	3109.4895477393375	107.32026923328506	60.69814080090981
449.0	3111.665506346089	107.54525572965619	60.736826789445814
450.0	3113.5867502997708	107.94446967412436	60.75604643122791
451.0	3115.312320781383	108.21464404866158	60.76744076490239
452.0	3116.852120135991	108.65463245263993	60.76789021962052
453.0	3118.299451481534	108.96166418125057	60.76790687043974
454.0	3119.614226504127	109.04017517489915	60.873594513717016
455.0	3120.784514475343	109.23107047233646	60.88757873988459
456.0	3121.8213726140393	109.36656214795815	60.94913995600202
457.0	3122.838374693127	109.42468688462405	61.176616866526686
458.0	3123.7093725958257	109.6630365106149	61.22772631762117
459.0	3124.4804213525067	109.95662647317866	61.2811329276475
460.0	3125.1704359393875	110.34048522135438	61.305155766449005
461.0	3125.789695969324	110.61021145208328	61.48290547881381
462.0	3126.352962133353	110.6956570024206	61.62524408317537
463.0	3126.8687380479532	110.9388282444452	61.643127427909796
464.0	3127.3624689707312	111.03867115328437	61.719832057124066
465.0	3127.7864566157123	111.22751589585549	61.751307279429795
466.0	3128.166390855916	111.45002511495862	61.818395289435614
467.0	3128.485825623271	111.68962786642797	62.07730000817434
468.0	3128.7842994740226	111.9324767545628	62.38796249258619
469.0	3129.0849268481265	112.05523793024655	62.491139079120295
470.0	3129.4120629266963	112.05649946975595	62.65099337337996
471.0	3129.669709977613	112.0754228077972	62.701673295947
472.0	3129.882474910365	112.15086183989058	62.733974041016715
473.0	3130.092408969438	112.1931376993205	63.04643227470453
474.0	3130.28005923921	112.36051298833516	63.11284880408217
475.0	3130.479281476333	112.3613688435543	63.53558390275937
476.0	3130.648015196126	112.39541194313345	63.59912628626356
477.0	3130.795848137983	112.58056268963833	63.90046346315695
478.0	3130.933715916816	112.70183326592326	63.99067170291011
479.0	3131.041673876681	112.8926035873141	64.11088351407685
480.0	3131.1429134618747	112.98135311757737	64.33562180023961
481.0	3131.2433095725924	113.0803008213813	64.40891481255865
482.0	3131.338084540889	113.24395932688901	64.62798475295821
483.0	3131.4301907320933	113.258380170392	65.05550492676913
484.0	3131.509728791656	113.37556886969011	65.09817539831322
485.0	3131.5978087025933	113.42269929980152	65.4525194092462
486.0	3131.66295377563	113.64689513690554	65.67851527122133
487.0	3131.7236394715947	113.71956034580454	65.91524405060592
488.0	3131.7905944222452	113.76766496780955	66.1100814709108
489.0	3131.8472328499392	113.93298921383696	66.3631215224257
490.0	3131.890358976521	114.17834147852558	66.39743443719094
491.0	3131.944600642762	114.19700911965657	66.68461681835429
492.0	3131.994363204768	114.23480814692427	67.1083344686084
493.0	3132.029761294587	114.4051230517779	67.2621768423132
494.0	3132.0706719230907	114.61077936778017	67.28584635107914
495.0	3132.1108701120393	114.75728741892401	67.41767117580528
496.0	3132.1390243300675	114.95826427171386	67.53374289132574
497.0	3132.1706865859783	115.08223632694421	67.67432378794007
498.0	3132.2018135151397	115.37408027219028	67.72628642234042
499.0	3132.238509600261	115.37446118608938	68.21335237024047
500.0	3132.263708583473	115.43479958889739	68.26775975997559
501.0	3132.29362534253	115.4946010530751	68.454387265254
502.0	3132.33183283218	115.49474896768793	68.89751008742527
503.0	3132.3663062668925	115.49476854383639	69.13465350837059
504.0	3132.39832146938	115.51231057112884	69.44713934433294
505.0	3132.4262545942656	115.61696602673722	69.6833747417311
506.0	3132.4542661306377	115.67292978628055	69.95063631011494
507.0	3132.4790578584893	115.7089347241047	70.04790717723918
508.0	3132.5034489250515	115.84497127312858	70.14697203190464
509.0	3132.521298621519	115.94597391610971	70.40224356500518
510.0	3132.5440200602393	116.0242674759188	70.54911152691865
511.0	3132.5682263784115	116.16795302443785	70.75336057906986
512.0	3132.5934925998	116.29387009562724	70.93454828732486
513.0	3132.622279687493	116.48647518488424	71.32799168456944
514.0	3132.650818960004	116.52421819414886	71.54921296320111
515.0	3132.672511349467	116.83352489954137	71.83392007662655
516.0	3132.6967127158323	117.00678007541893	72.03957317897343
517.0	3132.7113910568182	117.23599165985205	72.2117162270646
518.0	3132.728923644949	117.37510154857571	72.43052527466288
519.0	3132.747009142604	117.4252985489054	72.66769853954416
520.0	3132.7612848239983	117.49557423351276	72.87717499808501
521.0	3132.7740622150573	117.55294467295492	72.97540542039923
522.0	3132.7845814510215	117.60734684778187	73.16629299682063
523.0	3132.798828885458	117.63005421562804	73.37851811722543
524.0	3132.8056923567974	117.6681779182044	73.60885947470402
525.0	3132.812521338399	117.75131735464858	73.6544418964511
526.0	3132.8213457471284	117.81502679331261	73.68774042975573
527.0	3132.825042548385	117.89635061550862	73.77388547909173
528.0	3132.830630576778	117.92949644078192	73.84200243408593
529.0	3132.8384553111673	117.94079810402188	74.05424795063631
530.0	3132.847396590135	117.96592954207361	74.47350122987686
531.0	3132.8504766082965	117.97947827930533	74.58318580246278
532.0	3132.8516434786334	118.04696773799917	74.81709193804213
533.0	3132.8561879849203	118.14198978611584	74.95761387044784
534.0	3132.861940514315	118.19353623736117	75.34339865175924
535.0	3132.866371582865	118.4092514437689	75.38794424355054
536.0	3132.8694702442635	118.44143986136395	75.46473173123
537.0	3132.8718477986463	118.47471016888026	75.56093840952184
538.0	3132.87775746927	118.5322827207588	75.81092381237829
539.0	3132.8836044447226	118.53632261851632	76.28539519624935
540.0	3132.8867383395673	118.5796950311052	76.38077000450154
541.0	3132.8892831512385	118.6757043661267	76.58126697915121
542.0	3132.891784112233	118.69251722663695	76.97436212714112
543.0	3132.894245247461	118.71780341502476	77.17116144042484
544.0	3132.894623766956	118.83763350274023	77.28165382162548
545.0	3132.8954944747466	118.89469528671697	77.53387808061142
546.0	3132.8993274012314	118.90351411528037	77.86089243824672
547.0	3132.900957350192	119.04294473349755	77.92099627365654
548.0	3132.9019805304583	119.1077127819818	78.0795841924213
549.0	3132.902460112562	119.1314605378048	78.3188858484574
# Backward EFA Results
# Index	Value_0	Value_1
292.0	3132.9024601125625	119.13146053780483	78.31888584845743
293.0	3132.901916690683	119.12157955838632	78.20796119242537
294.0	3132.9017819567493	119.11823394547092	78.14831956573994
295.0	3132.9017737558515	119.11745957328246	78.04356430971386
296.0	3132.9007188200494	119.11264569736244	77.88394807617613
297.0	3132.897750663088	119.06975097096768	77.85406056913887
298.0	3132.8976397939773	119.06604785475895	77.6885536060638
299.0	3132.897038253878	119.06565860820712	77.59687504061831
300.0	3132.895888536811	119.04063517082548	77.56479136452543
301.0	3132.895501648291	119.03157280625238	77.50228076386247
302.0	3132.8954172596063	119.03154822091064	77.50165540382862
303.0	3132.895227569367	119.01072784311576	77.48726174635061
304.0	3132.8950823566724	118.98150944546815	77.48002763302564
305.0	3132.894962570366	118.95823812338112	77.4387714905499
306.0	3132.8949501920342	118.95561698943467	77.4387598665197
307.0	3132.8947521555	118.92647872425714	77.43844294164826
308.0	3132.89403957221	118.9245842200084	77.43609046850035
309.0	3132.894004053348	118.92424288015677	77.37065363738188
310.0	3132.8937653311446	118.91374748166807	77.36612177119576
311.0	3132.893752932328	118.87548029311844	77.35955289354911
312.0	3132.893411126129	118.83724777645351	77.27725264399302
313.0	3132.8933965499086	118.82993876790067	77.27720870063928
314.0	3132.893305063575	118.82971301025047	77.25603666793192
315.0	3132.8933048194503	118.7935737860961	77.25587021686029
316.0	3132.8933009339835	118.7808741230171	77.2301940530307
317.0	3132.893211108554	118.77560504319584	77.21850982770925
318.0	3132.8930354687845	118.73994529695891	77.21270244027733
319.0	3132.8927113484424	118.7399358283644	77.19356045939566
320.0	3132.8925233207674	118.73963606329217	77.16477534829212
321.0	3132.8923594257426	118.73943663294226	77.16431462280961
322.0	3132.8913092664034	118.72140485002095	77.1603995880876
323.0	3132.8908709208367	118.69195604273507	77.15851615286023
324.0	3132.8897911276167	118.67223274883251	77.15508036040038
325.0	3132.889640260359	118.66547598963811	77.104487830551
326.0	3132.8896092691266	118.6504371722123	77.10069720759945
327.0	3132.8894467395157	118.64375858024418	77.10062176485904
328.0	3132.888059398654	118.64351285164604	77.10055845310075
329.0	3132.8872946897654	118.6423349831724	77.10055046906977
330.0	3132.887082931398	118.64141895071339	77.09336485037645
331.0	3132.8867968439054	118.63785399339262	77.08015632276823
332.0	3132.8855646838597	118.63630371832082	77.06901098474872
333.0	3132.885559670643	118.6354689760605	77.0554652096716
334.0	3132.8854395661074	118.62764895459826	77.03972217260561
335.0	3132.885424634565	118.62110907376908	77.02988423948342
336.0	3132.884814140601	118.61384607132997	77.02881110564597
337.0	3132.88468239358	118.59764862833784	77.00950343109261
338.0	3132.884533696174	118.59573400794253	77.00547127263881
339.0	3132.884436902626	118.573724800864	77.00547127228661
340.0	3132.8843954630383	118.57028240955496	76.99503846969212
341.0	3132.884273098384	118.57028079639832	76.95088049964691
342.0	3132.8842357754406	118.56857824969825	76.94082882597135
343.0	3132.8823566051733	118.50746500515808	76.91175620142604
344.0	3132.882137304196	118.50741320190113	76.91174433564268
345.0	3132.880598066185	118.49646507088279	76.91114953918701
346.0	3132.8775624678965	118.44418191796346	76.8074043815102
347.0	3132.877447890707	118.44180200230295	76.80108362812827
348.0	3132.877439002164	118.44097827810957	76.79930101559559
349.0	3132.8773621534924	118.41941241903977	76.70340628819841
350.0	3132.8771928705987	118.40900524063947	76.67377009709287
351.0	3132.8770453137768	118.40737447254362	76.6358553619419
352.0	3132.876166784249	118.4049998469861	76.6325040525349
353.0	3132.875944905431	118.40201433218216	76.62756816834589
354.0	3132.8759181771456	118.39270905900457	76.62628836285495
355.0	3132.8758971877332	118.39041429994674	76.57207314932596
356.0	3132.8757240897303	118.38641681953331	76.55233062762758
357.0	3132.8757239769993	118.38197392755882	76.55066788020852
358.0	3132.875568338428	118.38147645596032	76.54549366097969
359.0	3132.8753923626714	118.36946379098833	76.53197189579195
360.0	3132.8753095535703	118.34037125364185	76.52170189529448
361.0	3132.875002650155	118.34029543832189	76.52138357378497
362.0	3132.874755247316	118.33616283748343	76.51909614276518
363.0	3132.8746507020137	118.33362710059784	76.50692428357607
364.0	3132.87463793681	118.33319506324662	76.49813119750904
365.0	3132.8745975316883	118.32448904587841	76.49692987877242
366.0	3132.874542379932	118.32299434567297	76.47609511416161
367.0	3132.874446992116	118.32133445566122	76.46586551574806
368.0	3132.874421327378	118.3205982262502	76.42401050065565
369.0	3132.8735551271207	118.3142648353476	76.41792304887926
370.0	3132.873533109412	118.30585557635564	76.41753584528072
371.0	3132.8734954339766	118.30521919580758	76.34218557946961
372.0	3132.8734062818744	118.30365601886686	76.33874896463196
373.0	3132.873392599078	118.28630185262813	76.3387482378974
374.0	3132.8729150424174	118.2682061288321	76.31989896389541
375.0	3132.868400194383	118.23798248653249	76.30520977843756
376.0	3132.86772368845	118.2354673228554	76.1334871697813
377.0	3132.8674864561535	118.20855934211876	76.12575528672043
378.0	3132.8659448585963	118.20822656009625	76.12573750984768
379.0	3132.8603925856373	118.20818757128245	76.06553857436353
380.0	3132.857063284083	118.20726342815544	76.03513144465104
381.0	3132.854300307041	118.19732412864593	76.03263791827683
382.0	3132.849585790967	118.12055755931432	75.96603761281119
383.0	3132.846774475029	118.0482450579343	75.8079979960186
384.0	3132.8446223219908	118.04191240979803	75.67327074966968
385.0	3132.840736276047	118.02325371356868	75.60517317777207
386.0	3132.838842514435	117.96957318617716	75.500977099454
387.0	3132.8363888682675	117.9676429200191	75.44132865248311
388.0	3132.831006237489	117.90277877997958	75.4190234655578
389.0	3132.817375890127	117.8895055079686	75.30026351697562
390.0	3132.797061656588	117.88950131968961	74.98378930832055
391.0	3132.6608106466892	117.85449838873416	74.7089343959343
392.0	3131.909027828031	117.69558761268149	74.14009469416193
393.0	3129.4073588034116	117.60801267189248	73.94692496668465
394.0	3123.041106395762	117.47386774648001	73.88151395557335
395.0	3110.6697431353277	117.18910840215439	73.85592447167282
396.0	3090.885675672827	116.43736996369708	73.80733339817293
397.0	3062.793368329006	115.33853956046276	73.66350994792465
398.0	3025.935066759826	114.22894581353242	73.58878711382354
399.0	2980.6978538703966	112.57767807182749	73.50017108333455
400.0	2929.1875863868286	110.30080615576247	73.25030560315493
401.0	2872.1861591592424	107.46514305023511	72.77180390584381
402.0	2811.821660999867	105.1283386405479	72.6768280469738
403.0	2749.1568932666705	103.53272166073103	72.50307541331647
404.0	2685.224298815175	101.65059702028363	72.12619889824947
405.0	2620.861110221382	99.39790667273707	71.87643758577343
406.0	2556.363911614838	97.35443761533615	71.30829011235488
407.0	2493.018909258355	95.18650490149702	70.65307483705519
408.0	2431.130409462573	93.20359415154807	70.33941165438986
409.0	2370.6591198671617	91.48792834727709	70.10869422203058
410.0	2311.5588280904017	89.62246412190974	69.28938965016643
411.0	2252.8751983364773	87.92594653473708	67.14442832473189
412.0	2194.864627093231	86.68459672238522	64.43761149396414
413.0	2138.5149115526297	85.93128625559666	63.12724262868853
414.0	2082.92842757664	85.21802104731233	62.733037361061264
415.0	2026.3019698878775	84.78951688036511	62.18473121975234
416.0	1968.9131787841736	84.16319679677069	61.50379716169939
417.0	1909.4145910921816	83.67381769088733	60.7681495441382
418.0	1847.6135164450334	82.77657173270892	60.162087764577265
419.0	1783.7397396421397	82.45331039714462	60.06863990869983
420.0	1716.7034954575577	82.23634306851619	59.83679400108905
421.0	1648.0454597558594	81.78237660273695	59.648409310734834
422.0	1578.2263903610942	81.41520379751185	59.41327202075681
423.0	1507.9401560595466	81.19662861423815	59.393474569126894
424.0	1438.0668974379805	80.98068873558132	59.39346597146752
425.0	1368.265142460969	80.27534610992522	59.13480090722892
426.0	1300.0839980619055	80.07089102524729	59.06710215119862
427.0	1233.5835233367375	79.77282604621753	59.0030112998001
428.0	1169.426875605667	79.2902047705718	59.00257791316247
429.0	1107.4857098899613	79.09275844463305	58.94027494193703
430.0	1049.043304650907	78.6148228571246	58.93962324191722
431.0	992.7644429935833	78.24622373551362	58.90133044030475
432.0	938.7261201885126	77.71929541107475	58.90103853755217
433.0	887.567444169692	77.46374417855321	58.77148210545671
434.0	839.012145238122	77.11986423713033	58.5798865781788
435.0	793.9861160220337	76.59903192827281	58.57509355814773
436.0	751.7672976932857	76.15210707136947	58.57382475178737
437.0	712.792910532199	75.53386970224757	58.48064459531881
438.0	675.5933807514557	75.12544877485031	58.46954306041665
439.0	640.715200736775	74.77922012231804	58.45176775242469
440.0	607.2510525331742	74.44617204033379	58.340600208980824
441.0	576.5998781952713	74.095849399139	58.19156661088146
442.0	548.2330847042633	73.55935881857246	58.18800238908034
443.0	521.3956424573261	73.16572825339796	58.0589856900981
444.0	495.6903714027602	72.62578329920152	58.025261638256445
445.0	471.78344330496384	72.31602465231711	57.98254364237396
446.0	449.4227147803068	71.95411902523821	57.94633915660934
447.0	427.7052636443828	71.49216897489332	57.89227797002677
448.0	407.52559982164456	70.90130490213186	57.891132457759504
449.0	388.6101154086425	70.45425908528787	57.875118132761514
450.0	370.80108446879103	69.92023397965725	57.840033032484975
451.0	354.23126067085013	69.25484317590393	57.77833263068871
452.0	338.67293714391576	68.88561300682349	57.595335886267726
453.0	324.10132216416315	68.35552544971246	57.44508043034808
454.0	309.90389715487487	67.64573611502004	57.379389213215916
455.0	296.41390698134046	67.21798528552597	56.99964313244108
456.0	283.8836189314565	66.88870344241107	56.999634527166265
457.0	272.3814118085669	66.44325288262367	56.99115197660227
458.0	260.547316771559	65.80044142810303	56.94373263144739
459.0	249.94163430598687	65.46347363568357	56.73340195558557
460.0	240.1174784168196	65.13621188971521	56.560565560746355
461.0	230.86038493847107	64.92388233262822	56.559892046392704
462.0	222.21921136553362	64.50085863968559	56.5320917354199
463.0	214.22249684126874	64.10859145828542	56.50163494210502
464.0	206.56376573357463	63.88852920850865	56.45955597882758
465.0	198.94591750325222	63.50064594629144	56.45598333175933
466.0	192.37873549622572	62.80964225442448	56.333626554581535
467.0	186.02928317836358	62.01190651319128	56.31686012450361
468.0	180.46223009844468	61.80101820298588	55.994843527258574
469.0	175.11562795467776	61.726781760122	55.99387542760702
470.0	169.6166921455061	61.06350474632383	55.99309346479206
471.0	163.86489914582637	60.17818883615563	55.90647113255121
472.0	158.9476549330282	59.81395094924533	55.82792111153942
473.0	154.8016270161046	59.18605132155876	55.818595671329064
474.0	150.59923476016095	58.72399800582731	55.815563209148905
475.0	146.76023241858647	58.508983247170164	55.65523422920813
476.0	142.41418257709776	57.73606984876816	55.50479619079002
477.0	138.97357774387265	57.441066999340585	55.29022514252692
478.0	135.55175661155943	56.95748037107199	55.28694198723387
479.0	132.4217829489129	56.508657647917104	55.23440799989651
480.0	129.69132572671262	56.24027921632378	55.133824376778875
481.0	127.07269596956932	56.04713945746501	55.09519155363269
482.0	124.6970406420951	55.98913800555141	55.053888369176626
483.0	122.00227354390235	55.97357359178714	54.993883731993485
484.0	119.71729457958111	55.772253142752014	54.990555824931334
485.0	117.63446394315153	55.72690019752714	54.98317759973142
486.0	115.15315022533265	55.35563756783601	54.95440219979019
487.0	113.11373809315276	55.256197741737566	54.83984752481011
488.0	111.40452860601593	54.853593645187786	54.76654080856548
489.0	109.43088107789147	54.83454992530327	54.70891033705309
490.0	107.63991750223161	54.834536703885924	54.68413135789758
491.0	105.8987507387928	54.79662817881654	54.67082041348907
492.0	104.31712753689952	54.74502769670343	54.625427903120574
493.0	102.52846137151388	54.63449612590765	54.159107990490575
494.0	101.26303181610349	54.54564230637521	54.14069804652506
495.0	99.64191762676643	54.49929333597681	53.93786784812573
496.0	98.10032434814568	54.3287744375849	53.93626477069922
497.0	97.06173264480387	54.1130305378322	53.699020558856446
498.0	95.89445650223747	54.06093157155546	53.57481235791773
499.0	94.85232025470349	54.05568994822251	53.55441351158955
500.0	93.17726122944721	53.989605716830184	53.546700521160425
501.0	92.2506907562737	53.98546371117251	53.546688851235416
502.0	90.9681202239609	53.96949547723733	53.52067849853344
503.0	89.3737727615004	53.96121618328259	53.40219070283759
504.0	88.03825578540604	53.938933237448666	53.17256950681517
505.0	86.66741980446713	53.93847956588796	53.17239339084928
506.0	85.27145455082363	53.93616221104378	53.09854689196699
507.0	83.93028763254692	53.93614212131255	53.09279325352647
508.0	83.0247749536194	53.442901804551425	53.0873944510563
509.0	81.58253099642965	53.442879259232576	53.02749623369022
510.0	80.45021204287013	53.33387166543027	52.92476804076598
511.0	79.22856478251977	53.33020998975798	52.88591995866593
512.0	77.68406532219467	53.22765540315472	52.86270324004559
513.0	76.16841183336142	53.2267621016279	52.697419915949986
514.0	74.53663564183628	53.199691865863606	52.62492017739212
515.0	73.0959142281372	52.88910091750869	52.59316190788682
516.0	71.18474996525643	52.81377543017932	52.387349954256706
517.0	69.65617075291992	52.76548694904362	52.36064031867968
518.0	68.47232943432145	52.62648842296671	52.352966445265615
519.0	67.70844011630544	52.59823738068555	52.23164910093057
520.0	66.5120039043633	52.57406630899998	51.80486484349162
521.0	65.19713238556882	52.55472007137217	51.638136131551896
522.0	63.9295756743518	52.43379314290211	51.63149780775721
523.0	63.23944127730574	52.29513933779509	51.544180593468546
524.0	62.40797129260517	51.841735842997885	50.82683943559022
525.0	61.669228464832415	51.53168429736641	50.82296881236728
526.0	61.3062184991675	51.350194752944844	50.718613139334124
527.0	60.86619648499112	51.3237790381938	50.65688949964315
528.0	60.46970480693075	51.32356912037667	50.26917597988233
529.0	59.884258805131005	51.18552767957725	50.097213026206504
530.0	58.86877907214148	51.18395384872096	50.09289368380736
531.0	57.815489123924856	50.925789449068	50.01649082532789
532.0	57.32134811237074	50.84555077472367	50.003010011496436
533.0	56.603843178940636	50.788530517745365	49.96653953436362
534.0	55.96321562620347	50.71908578492717	49.96319613349273
535.0	55.14650775576565	50.47769906033709	49.79031386543981
536.0	54.69044821397895	50.1157403970198	49.78331186982297
537.0	54.47637981572919	50.11429546530078	49.75725397260683
538.0	53.94693500145709	50.000682507649316	49.55416039211575
539.0	52.772585707370546	50.00022545503293	49.44220664412287
540.0	51.94391590728754	49.88749817107161	49.125186718182256
541.0	51.83875155586159	49.55558012836798	49.02778048637461
542.0	51.14981221644156	49.55043258831204	48.9436811997112
543.0	50.98273819260295	49.50509694569094	48.89227035354319
544.0	50.56644686231875	49.3650356736482	48.85543053477407
545.0	50.150940569243964	49.36475808207267	48.78363138439388
546.0	50.05053988392075	49.199269470237276	47.41020795480327
547.0	49.661925864095224	47.5875010109208	46.4949508798641
548.0	47.96798177615027	47.58466507807905	46.4949508798641
549.0	47.63198035296565	47.58466507807905	47.58466507807905
# Singular Value Results
# Singular Values
# Index	Value
0.0	3132.902460112562
1.0	119.13146053780477
2.0	78.3188858484573
3.0	63.9993890834526
4.0	63.29340339507402
5.0	63.2369991485009
6.0	62.75793740254997
7.0	62.52295892742093
8.0	62.097998434455214
9.0	61.6374329664909
10.0	61.417964228170646
11.0	61.377421817597956
12.0	61.077530044048636
13.0	60.937693792048854
14.0	60.82750593834499
15.0	60.46211157814345
16.0	60.45441996438821
17.0	60.291354152920654
18.0	60.11655230577773
19.0	59.84355802670078
20.0	59.69042094390421
21.0	59.531126033711224
22.0	59.416824094198006
23.0	59.30354405038905
24.0	59.22870261622339
25.0	58.93833613339997
26.0	58.78799509159814
27.0	58.7471837274344
28.0	58.53725301448452
29.0	58.45942591970346
30.0	58.35123647192287
31.0	58.191617917828005
32.0	57.93597997827116
33.0	57.84141014784583
34.0	57.566006017305234
35.0	57.45350197162774
36.0	57.4312242166033
37.0	57.27180926433049
38.0	57.086466821544875
39.0	56.94506279731562
40.0	56.8568148522659
41.0	56.71176005298012
42.0	56.60013530760267
43.0	56.45009381932143
44.0	56.31836188287262
45.0	56.08907430032187
46.0	56.02927961034161
47.0	55.836747337663134
48.0	55.78513555722829
49.0	55.675779184565116
50.0	55.62116184757098
51.0	55.449709856846866
52.0	55.307873421743444
53.0	55.209742897744036
54.0	55.16281948243531
55.0	55.06283654220391
56.0	54.92329339714439
57.0	54.76291558091009
58.0	54.6716692150444
59.0	54.64114388813414
60.0	54.385236257196205
61.0	54.229358395576895
62.0	54.19808043453997
63.0	54.05437259957912
64.0	53.96762594802916
65.0	53.911993040803345
66.0	53.8370436835067
67.0	53.765579972207306
68.0	53.74345800891101
69.0	53.59164248310536
70.0	53.49853930720449
71.0	53.40203229585378
72.0	53.2774484303302
73.0	53.16398148920673
74.0	53.049921028085855
75.0	52.88990085698219
76.0	52.69933584584887
77.0	52.54808433611616
78.0	52.50313486615718
79.0	52.43311854221689
80.0	52.363634360433345
81.0	52.33697276645517
82.0	52.195090243440134
83.0	52.0785217767555
84.0	51.873767787948935
85.0	51.75102212188035
86.0	51.606060111311876
87.0	51.55845404159781
88.0	51.42229870305326
89.0	51.31305531540743
90.0	51.27693809156766
91.0	51.20238980809186
92.0	51.16420614863951
93.0	51.05474534011032
94.0	50.90562689983877
95.0	50.75270628056951
96.0	50.659608924816204
97.0	50.55873876422584
98.0	50.44449153957484
99.0	50.32508211776408
100.0	50.309097373442505
101.0	50.10206369698108
102.0	49.97799097319807
103.0	49.87077361052222
104.0	49.82221170270701
105.0	49.79763271862235
106.0	49.706056528038594
107.0	49.536140976187696
108.0	49.41098131440808
109.0	49.219238083068674
110.0	49.17702336837526
111.0	49.1419340604645
112.0	48.93783571040229
113.0	48.79901706542829
114.0	48.78262259713116
115.0	48.68068616913349
116.0	48.604458145817745
117.0	48.533556900799745
118.0	48.44376404370765
119.0	48.305470549076055
120.0	48.21612669417894
121.0	48.13936907959951
122.0	48.09296662402238
123.0	47.95840850830308
124.0	47.847518963011694
125.0	47.71315282614608
126.0	47.63725531009386
127.0	47.57429037455555
128.0	47.47194877029617
129.0	47.377401698354845
130.0	47.30082306910585
131.0	47.189187120544325
132.0	47.129071661006876
133.0	47.03019777607859
134.0	46.972831707405085
135.0	46.79785825447311
136.0	46.73047080230495
137.0	46.56313686782195
138.0	46.46007462520306
139.0	46.44150099455973
140.0	46.36727478415949
141.0	46.14100082173259
142.0	46.10693671549984
143.0	46.085196493581186
144.0	45.924055290091665
145.0	45.74807631227736
146.0	45.60126752634821
147.0	45.5611185722944
148.0	45.44190712608384
149.0	45.39512547753529
150.0	45.251849709064786
151.0	45.17204988596246
152.0	45.11387892506699
153.0	45.031118632354236
154.0	44.8574723600131
155.0	44.81040863929544
156.0	44.759369118522685
157.0	44.67654259454753
158.0	44.65205214082803
159.0	44.42626942725595
160.0	44.289518641350355
161.0	44.24396998166436
162.0	44.130353460079824
163.0	44.09851480993685
164.0	43.92114501648555
165.0	43.78527579403823
166.0	43.708677884781935
167.0	43.67234671520216
168.0	43.62722356487407
169.0	43.42292047924164
170.0	43.331393250711415
171.0	43.24558363627534
172.0	43.122420133620594
173.0	43.055364922135965
174.0	42.88951321219849
175.0	42.783386813984336
176.0	42.75257491531653
177.0	42.69845348696356
178.0	42.611913463680395
179.0	42.544954763145945
180.0	42.3374704808945
181.0	42.31703275700613
182.0	42.159701503915194
183.0	42.06391535702473
184.0	42.00577903642493
185.0	41.934236035272086
186.0	41.90774261654148
187.0	41.66727572073611
188.0	41.665093782350716
189.0	41.62388167041279
190.0	41.3808189315985
191.0	41.30019356834714
192.0	41.200182811051256
193.0	41.16455672581326
194.0	40.99489484390824
195.0	40.93521960606796
196.0	40.80931079979289
197.0	40.706790533920426
198.0	40.638595527546755
199.0	40.58125672782587
200.0	40.49519350371175
201.0	40.44735352122836
202.0	40.20087312193217
203.0	40.159962511121655
204.0	40.02589958557011
205.0	39.903407270723825
206.0	39.794123943476656
207.0	39.65545873468655
208.0	39.55715186187365
209.0	39.48864945386706
210.0	39.38791093479783
211.0	39.20763274315903
212.0	38.97799806193891
213.0	38.9030071190396
214.0	38.82886197721598
215.0	38.64826208820573
216.0	38.51030965434809
217.0	38.39230638772789
218.0	38.33363606631983
219.0	38.20647210721924
220.0	38.12076325063313
221.0	37.98752552085919
222.0	37.91385907229014
223.0	37.815204737272765
224.0	37.704899167071595
225.0	37.61376719275916
226.0	37.40043831424554
227.0	37.24987752917829
228.0	37.129429750898204
229.0	37.04052177111536
230.0	37.001579315072156
231.0	36.89791589643239
232.0	36.6523991925034
233.0	36.55784345123469
234.0	36.45066988945323
235.0	36.26399606261606
236.0	36.198000490582686
237.0	36.113157216457054
238.0	35.98442752476639
239.0	35.87058509951389
240.0	35.688570224244216
241.0	35.66105596480864
242.0	35.496707525717945
243.0	35.3594698271436
244.0	35.20367993827906
245.0	35.11449983543507
246.0	34.961464405111556
247.0	34.78506020512614
248.0	34.60009703978011
249.0	34.3205231092587
250.0	34.247191999931125
251.0	33.994677903546844
252.0	33.75121794036037
253.0	33.587008877206124
254.0	33.326530574020865
255.0	33.15737277190389
256.0	32.67188799767851
257.0	6.2645345036398806e-12
# Left Singular Vectors (U)
# Q	Column_0	Column_1
0.0033780677	0.0007799216166901803	0.001233884546452847
0.0035561353	0.010028969770233374	0.006418792810206818
0.003734203	-0.03894818545841331	-0.044394699225358186
0.0039122707	-0.014574069320068899	-0.012373897379045812
0.0040903384	-0.004115988816799715	0.01249226907883279
0.004268406	-0.016798422193846235	-0.007593861144598098
0.0044464737	-0.02014812056314633	-0.026306312716103036
0.0046245414	-0.006791587530384117	-0.010174360040602834
0.0048026091	0.0037194655019174203	0.020838830313022198
0.0049806767	-0.005975700446782317	-0.007731265788685542
0.0051587444	-0.022163119400937847	-0.02664503788384537
0.0053368121	-0.024321701581713918	-0.01537662797044682
0.0055148797	-0.019108214887686974	-0.008282178601371995
0.0056929474	-0.014134709275467762	-0.013071222968558296
0.0058710151	-0.027929500321841084	-0.011234593394946486
0.0060490828	0.012554142039182549	0.011701010030049997
0.0062271504	0.013377688504548249	0.013328343854665555
0.0064052181	-0.00362067031686186	-0.005087089310286802
0.0065832858	-0.011792688533665907	-0.0102224660069064
0.0067613534	-0.00047091299410428287	0.018430067863407396
0.0069394211	-0.0029552466185910555	-0.0003895544149909121
0.0071174888	-0.0014203190981801014	0.000681704517488297
0.0072955565	-0.01676268928087338	-0.020570433404194212
0.0074736241	-0.006553343893358091	-0.009060662497157862
0.0076516918	0.014047018851070712	0.016644993718256177
0.0078297595	0.006188045276029874	0.013466604426804515
0.0080078272	-0.00218599933539816	0.0005499156913964341
0.0081858948	-0.01534982737386532	-0.007973286083734129
0.0083639625	0.013237210426293097	0.022568180032455448
0.0085420302	0.012689375819749441	0.03088154105985476
0.0087200978	0.010412165240237864	0.014439035877489435
0.0088981655	0.006599253110544112	0.0017089902080709815
0.0090762332	0.006184024923966263	-0.009295971227769793
0.0092543009	-0.01806334844454978	-0.028502858041520918
0.0094323685	0.0040226390542553786	0.010317491977662008
0.0096104362	-0.03636723348177655	-0.036741963943279055
0.0097885039	-0.006398072564969342	-0.008880338319951187
0.0099665715	-0.007334828320827293	-0.0028367273208726403
0.010144639	-0.005885806148395826	-0.009053309730730616
0.010322707	0.002423874587801201	-0.0021567360582887044
0.010500775	-0.018691786336211637	0.0030409791588794787
0.010678842	-0.012904600897573242	-0.023464110806256634
0.01085691	-0.007346667017181865	-0.0011468286289172448
0.011034978	-0.003832658210611757	-0.01617544649264901
0.011213045	0.002566953218691631	-0.0009547541142240269
0.011391113	-0.006380397561052341	-0.00012008090691638639
0.011569181	0.008617293427402827	0.00298659209876513
0.011747248	0.010685687866018935	0.01375535711265781
0.011925316	0.009642572261988745	0.007825891230112106
0.012103384	0.013888038596051117	0.03898243117128669
0.012281451	0.016459066809343212	0.011135267278756186
0.012459519	0.006338324282765328	0.006100502943749724
0.012637587	0.012950884301497484	0.010684236774177536
0.012815654	0.014974497849643317	0.01533421893801935
0.012993722	0.008596716309723735	-0.004854330859961169
0.01317179	-0.015952947388254774	-0.008033731561383553
0.013349857	-0.00837224604364644	-0.015378763274889452
0.013527925	0.0058878791088072206	0.0011358278176297337
0.013705993	-0.015489876376535164	-0.029133504528611208
0.01388406	-0.005122506541704966	-0.006496091878435957
0.014062128	-0.0038149389470874713	-0.014614389203905781
0.014240196	0.0010901621379200198	-0.010273380815114076
0.014418263	-0.028295572597156884	-0.017435476775162488
0.014596331	0.01250764196412878	-0.0011843613623528522
0.014774399	0.01660669860476681	0.010223611627113285
0.014952466	0.023483235215617758	0.027223934929105707
0.015130534	-0.0025165550653393452	0.0011001309034707047
0.015308602	-0.013956103814209808	-0.012892051850706486
0.015486669	0.009792051107732201	0.009374253036122921
0.015664737	-0.015715432297236168	-0.0013792881694626705
0.015842805	-0.008233026775867382	-0.00496377120598754
0.016020872	-0.010711530772945739	-0.0026297400536054514
0.01619894	0.017167991398168134	0.030459711487763445
0.016377008	0.008861774901311879	-0.0006414821493869414
0.016555075	-0.010631749087014523	-0.018160755948557886
0.016733143	-0.01777342328068413	-0.0037870250426642093
0.016911211	-0.0028971774923993066	-0.006701083042042333
0.017089278	-0.006058931350751534	0.002098776868471387
0.017267346	-0.012685420565714195	-0.012151232223231855
0.017445414	0.0019931788081564185	0.001999113402988138
0.017623481	-0.013583833440137028	-0.014996175529029359
0.017801549	-0.0347122301933396	-0.029753590482970393
0.017979617	0.027759299500764622	0.021906762312610146
0.018157684	-0.00665543919124953	0.001949000610536169
0.018335752	0.013695049050583557	-0.010278227969439451
0.01851382	0.0035562584217307394	0.015683163175719876
0.018691887	-0.004718963329964789	-0.014189342987134923
0.018869955	-0.005272376655893598	0.003057050343308557
0.019048023	0.01703623988079131	0.025608348796334206
0.019226091	-0.00463529483135053	0.0011389434816263956
0.019404158	-0.020213584277363826	-0.004081282012153649
0.019582226	0.00818536237935988	0.02593878593629429
0.019760294	0.011553568744801188	-0.010910962331790806
0.019938361	0.0016305193333683377	0.009085190891057967
0.020116429	0.00908621888011378	-0.009223105292829572
0.020294497	-0.01137881620943677	-0.011702366026593526
0.020472564	0.008148649976042189	0.01009376795784903
0.020650632	0.0010319511242829426	-0.019368408104767785
0.0208287	0.002768261448984412	0.013559159911080918
0.021006767	-0.004828609610801317	0.0017448487081785334
0.021184835	0.009837237574912226	0.010106769680944587
0.021362903	-0.007578976249160209	-0.012243499223314991
0.02154097	0.01941230045988446	0.01013928054716219
0.021719038	0.011836227854820466	0.011045126257033563
0.021897106	0.0013311412044234407	-0.009883755910267822
0.022075173	-0.028522824292777037	-0.014346389927263663
0.022253241	0.01780941795790232	0.015975179660510184
0.022431309	-0.02720675175447983	-0.025482679063046625
0.022609376	-0.02642910840696427	-0.03171176837338592
0.022787444	0.0021163734847788117	0.010723069272838124
0.022965512	-0.0006560485354600346	0.012983222544431076
0.023143579	-0.013361425165097567	-0.02019046461752454
0.023321647	0.008862305930301323	0.0074266377738095215
0.023499715	-0.013296599981551345	0.014867864744740014
0.023677782	-0.01049103258039685	-0.0036097179505774216
0.02385585	0.02258718882363418	0.009699358109061916
0.024033918	0.005992433599652592	0.010792317333338408
0.024211985	0.024993069879216304	0.009050093694823543
0.024390053	0.002785651496314449	-0.005869905959691803
0.024568121	-0.010495927207270338	-0.008771399311409057
0.024746188	-0.003330972188386909	0.0005754762778771221
0.024924256	-0.006135360237658538	0.011619277079819235
0.025102324	0.017774800008510644	0.0303828793994022
0.025280391	0.003119252377183755	-0.00535076634679007
0.025458459	-0.0017389614229802422	0.005815722407409562
0.025636527	0.03181185648264757	0.03268168493788017
0.025814594	0.010609838163245514	0.004765947300876845
0.025992662	0.0011808982675629636	-0.003962329872978133
0.02617073	-0.006251068112696366	0.008387779487312383
0.026348797	0.015876698429897116	0.00975164481261069
0.026526865	0.012927684083839434	0.010955814370766948
0.026704933	-0.0018505814045917755	-0.00606793637537139
0.026883	-0.01048043834445722	-0.005628574279899823
0.027061068	0.002462534565016583	0.018387732943081995
0.027239136	-0.0023416814974050793	0.0025489641482137728
0.027417203	-0.008781330523295484	0.005263272947129156
0.027595271	-0.02483167144180282	-0.020268517598601318
0.027773339	-0.02390858810506035	-0.001678765773589913
0.027951406	0.014506240624059225	0.012739529812557049
0.028129474	-0.011526695278005698	-0.005488023449870881
0.028307542	-0.004776944525920841	-0.016310028715850647
0.028485609	-0.004362758131788732	0.009223094915776284
0.028663677	-0.0006644058496999714	0.0030334545862073545
0.028841745	-0.0070455654490532245	-0.007294201430904978
0.029019812	0.017515335454308598	0.013780765597738083
0.02919788	0.017492472415610905	0.021765647783653586
0.029375948	-0.0010623414835005582	-0.008672814727536107
0.029554015	-0.007873127858720968	-0.004163822708285168
0.029732083	-0.010188099165271752	0.006335535961325513
0.029910151	0.014656852424574898	0.006961529353098658
0.030088219	-0.02721333965450691	-0.023726017099995774
0.030266286	0.002911081622300546	0.00551442435265666
0.030444354	0.014713532931988368	0.0008938399099433555
0.030622422	0.0095811683849187	-0.004835026173363023
0.030800489	-0.0018731107564189781	0.01365300895875227
0.030978557	0.007888390950081975	0.008336772246618463
0.031156625	-0.009126865988020117	-0.006826364748711996
0.031334692	-0.006922284395170847	0.005928808709097872
0.03151276	0.012038787259204977	-0.005710364982731596
0.031690828	-0.0019875064779942163	0.008724165520785157
0.031868895	0.016781683623127867	0.008729577573655325
0.032046963	-0.008490539274646729	0.002978377759696195
0.032225031	0.02002965233605336	-0.008618434631357481
0.032403098	-0.001281620807091394	-0.00025124347310429923
0.032581166	-0.021688394554070192	-0.019040694580642475
0.032759234	0.00011008445192450963	-0.0045022528440927315
0.032937301	-0.0025851889425958824	-0.005037010201715313
0.033115369	-0.005119034573401621	-0.017612901283193285
0.033293437	-0.022830329672562523	-0.04812648588408862
0.033471504	0.023558595063171702	0.017515710269361457
0.033649572	-0.016067196947854696	-0.028989139046306178
0.03382764	-0.02299887421894014	-0.025419072495097655
0.034005707	-0.020147269963539507	-0.021384197983988947
0.034183775	-0.013057860066053912	-0.0007372338980744155
0.034361843	-0.01627443327326005	-0.0044288965330168155
0.03453991	0.008144195188064406	0.008969789902845643
0.034717978	-0.02085113949764682	-0.02022633805844991
0.034896046	-0.01211734572329466	0.0020693652096938748
0.035074113	-0.024134007951502664	-0.02814069777256647
0.035252181	0.02107677982777313	-0.009457946813699528
0.035430249	0.018651102527517657	0.02504815723315196
0.035608316	-0.0037959641075207087	-0.006610901613447038
0.035786384	-0.015256861622853312	-0.001422613592523145
0.035964452	0.0119162052690175	0.008940913800326368
0.036142519	0.0093211242172084	0.019885440076417855
0.036320587	-0.007477477107457899	-0.0006730249227009003
0.036498655	-0.03581410342419134	-0.011065659843598615
0.036676722	-0.03168658209655315	-0.018665583397941363
0.03685479	0.0010762206532670465	0.015233568736420974
0.037032858	-0.0032708533403121597	0.005021980756536195
0.037210925	-0.01789539157716647	-0.0071579803347611055
0.037388993	0.024478449024459285	0.03208138066321415
0.037567061	0.008622371781147869	0.01376468842513132
0.037745128	-0.03188085548460427	-0.022514891870229318
0.037923196	-0.012172707890630291	-0.002005103858677879
0.038101264	0.008408448706430132	0.00414913398546004
0.038279331	-0.043396900377448845	-0.03670518158023527
0.038457399	0.001337190215709818	0.016530590845530456
0.038635467	-0.006393242854163471	-0.012980954307435908
0.038813534	0.021572816589167477	0.02635717391849728
0.038991602	-0.010532009960274712	-0.002987936110108782
0.03916967	-0.01237735202473107	-0.014151541603640955
0.039347737	0.0015981456085513112	-0.01027426554036179
0.039525805	-0.011274987636989213	-0.02293800360784733
0.039703873	0.022038293792766294	2.656957273715883e-05
0.03988194	0.01201560407683684	-0.006300632130827811
0.040060008	0.0010687828845253639	0.01705694195003268
0.040238076	-0.005190753641665024	-0.007092911470105729
0.040416143	-0.023132823995169763	-0.005713365963592114
0.040594211	0.005263299703999168	0.021348435518095208
0.040772279	0.021427002390419045	0.025454030780227017
0.040950347	-0.008329831448118184	-0.01814686247891275
0.041128414	-0.014804075870028788	-0.005617252756186228
0.041306482	0.0007132393757360224	0.0026461053866616954
0.04148455	-0.02530835668033028	-0.016909092584815797
0.041662617	0.005837727049386958	-0.003979711550823461
0.041840685	0.00635227241712277	0.004120892361183585
0.042018753	-0.020434188950131257	-0.04057899390057995
0.04219682	0.0036875059400798015	0.011830524349586268
0.042374888	0.0023450707424555223	0.003750554756856681
0.042552956	-0.0050026816021029085	0.0012450315234961275
0.042731023	0.016549338358058118	0.006310048133337459
0.042909091	-0.0006598613379464204	-0.007604199245142408
0.043087159	0.0003240743960949933	-0.0018425562446476632
0.043265226	0.016242365881929354	0.017474425043352056
0.043443294	0.0027219710438652622	0.017479065478475025
0.043621362	-0.01395978860965394	-0.02870259264642058
0.043799429	-0.020389865468750403	-0.01167819145470193
0.043977497	0.00898998702483465	0.007711227265786158
0.044155565	-0.018930399467444126	-0.01054717640497491
0.044333632	-0.007242029286877808	-0.015374151515438226
0.0445117	0.007589364816449753	0.004173736887574575
0.044689768	0.020095452895717354	0.022245025061246933
0.044867835	-0.015452732313157535	0.011374219487602751
0.045045903	0.005177898192839212	0.0022275388192013737
0.045223971	0.0008398927746204504	0.00720080577407564
0.045402038	-0.003962695368733549	0.0111998840994446
0.045580106	0.005550598318288395	0.008701981129786422
0.045758174	-0.0059443952436207745	-0.023235537305117255
0.045936241	-0.001479882495002516	0.0063681893589526434
0.046114309	-0.001645823294771927	-0.008781714235293543
0.046292377	-0.014776010523628013	-0.0073481096675582684
0.046470444	0.003408547531234556	0.007396082113152723
0.046648512	-0.04140388077168852	-0.027997839037714748
0.04682658	0.013522822128936574	0.008848559364097213
0.047004647	-0.00612630450242612	0.005752643084253478
0.047182715	-0.011674018457160146	0.007826790662307704
0.047360783	0.006617309941471788	0.007521719674414436
0.04753885	-0.03337785661149569	-0.030954128504896313
0.047716918	-3.317476397054022e-05	0.010517632722268192
0.047894986	0.009867175569253525	0.015458149721272902
0.048073053	0.0084893601991177	0.013693385441535243
0.048251121	0.011906022956790902	-0.018262247943756645
0.048429189	-0.016753257131257346	-0.004837143348687068
0.048607256	-0.0047586702997498235	0.0022372380957827835
0.048785324	0.010694750118887363	0.003241490895704574
0.048963392	0.0245059412430015	0.013139229194189412
0.049141459	0.024307262655630546	0.00013240154089634202
0.049319527	0.023684401560389853	0.026360286845754824
0.049497595	0.01825062470940616	0.0008940328526677258
0.049675662	0.006165129658838756	0.02662048428264656
0.04985373	-0.008072978685155965	0.015043287202039821
0.050031798	-0.00641230041137223	-0.004913926123559613
0.050209865	-0.009925582944855967	0.023656203526187514
0.050387933	0.0017007683876451923	0.01491785995109929
0.050566001	0.0016024290344875327	0.0006871274141478239
0.050744068	-0.013606443788262592	0.012306589608381777
0.050922136	0.021071640179036916	0.012283707924805614
0.051100204	0.009376765109777927	-0.029621201852605705
0.051278272	-0.00598356562602194	0.01481179091646891
0.051456339	0.014616816914810524	0.006934607967353374
0.051634407	0.0008120113528619224	0.04428179071018073
0.051812475	0.027009621634125975	-0.018897069514419156
0.051990542	-0.009053435467053575	-0.012901831238172914
0.05216861	0.026617046569968526	-0.012918467305658342
0.052346678	0.017833007799054744	0.0061088110483180184
0.052524745	0.02671774650386331	-0.031760968887714826
0.052702813	0.005277896585241704	-0.002726290541693607
0.052880881	0.012612225620254389	-0.018903173158974662
0.053058948	0.01983750074915946	0.020918271195190758
0.053237016	-0.004702367838380472	0.0012716346363283405
0.053415084	0.03320898060927451	0.003934144649658491
0.053593151	-0.0012381737242671388	-0.015001608727418294
0.053771219	-0.008562974223925896	0.009232770493426311
0.053949287	-0.05639658364833871	0.004853349455156941
0.054127354	-0.008219953579803218	0.012829809508644398
0.054305422	-0.0367293604661086	-0.021532890100886038
0.05448349	0.02789641000284336	-0.004634152190860435
0.054661557	0.020410939742753473	0.013504049395526506
0.054839625	0.0006067753148889566	-0.022186530775113344
0.055017693	-0.01453602293664729	-0.0057045157407617005
0.05519576	-0.04213463968348978	0.004671408536902393
0.055373828	0.005171214794773424	0.01670293458690228
0.055551896	-0.008597690298222441	0.032958832210759154
0.055729963	-0.0015917623225440358	-0.031206490604308308
0.055908031	-0.0013775959540887497	0.0008944230960045657
0.056086099	-0.014435259493513862	0.01319580499119106
0.056264166	-0.0015737981638894983	0.027315016989600264
0.056442234	0.029190010496927817	-0.026799484601307634
0.056620302	-0.01160115477517324	-0.017057595189116558
0.056798369	0.003444826464598187	0.020185641982295534
0.056976437	0.012227350480895505	-0.04018931556448801
0.057154505	-0.03410271605181483	0.010070686818193479
0.057332572	0.01338207013514282	-0.016466012015885177
0.05751064	0.026189762697765632	-0.07619542823587779
0.057688708	-0.0001488052573535018	-0.010290258160979001
0.057866775	-0.005633964749167027	0.04290878857242519
0.058044843	-0.006672466648374961	0.010892174925795126
0.058222911	0.014523662740920417	0.009382878225094357
0.058400978	0.04385243993154198	-0.04085717528739913
0.058579046	-0.017321355118219132	0.02753058830448432
0.058757114	-0.004156394515957061	0.032367506267022075
0.058935181	0.010067405108686372	-0.015499619474039675
0.059113249	-0.004071379913173469	-0.00961467302070505
0.059291317	0.002653845021274456	-0.027477197337173367
0.059469384	-0.004683368264679881	0.020205714160611177
0.059647452	0.0325745926655083	0.03233296167706086
0.05982552	0.011854066748930482	-0.023134806968674607
0.060003587	-0.022454759547957177	0.00017572309365957415
0.060181655	-0.0022595527985145177	0.03163094859804797
0.060359723	-0.009712934655752153	0.00547666939243218
0.06053779	0.031199573705606026	-0.00931787413615989
0.060715858	0.024726041873820027	0.03781128691736235
0.060893926	0.0029378499256639784	-0.009387629388302324
0.061071993	0.017104934799334694	0.010951549447212282
0.061250061	-0.019565829104665578	0.008966824442472867
0.061428129	-0.009158048690338838	-0.01819156395803995
0.061606196	0.02761439003790714	0.003690471686799873
0.061784264	-0.008273596536872574	-0.04114027061695834
0.061962332	0.022171994229176827	-0.01380230993588633
0.0621404	-0.021411872180235474	-0.003893527990158628
0.062318467	0.009156308675798152	-0.020513534264534977
0.062496535	0.014054892855924154	-0.03838588006698012
0.062674603	0.005095944973476674	0.00884711027289174
0.06285267	-8.202264301247665e-05	0.04985757951573794
0.063030738	-0.04283256182903917	-0.017591987095410967
0.063208806	-0.012053433109666972	0.013599703658740834
0.063386873	0.048373329426897316	0.001793203174560171
0.063564941	-0.05035774764153326	0.0014728325238515998
0.063743009	-0.01266946369653767	-0.010328367243528128
0.063921076	0.007572700299480106	-0.007199935905817399
0.064099144	0.008966402897485114	-0.006120180780781529
0.064277212	0.0031019496363953593	0.0028964244525765586
0.064455279	0.01698593422279638	0.011302555237208233
0.064633347	0.0033481889815908865	-0.005848742318381883
0.064811415	-0.002761181135860288	0.028382069931563145
0.064989482	0.006730495124445002	0.00022569656164355323
0.06516755	-0.02214775234509523	-0.004313076025713387
0.065345618	0.000692743764659647	-0.021696116767869658
0.065523685	-0.007022170244555862	-0.046238431934926556
0.065701753	0.026207480673733637	0.015701188293249214
0.065879821	0.03674700410017054	0.008912102778653773
0.066057888	0.04711193968083814	-0.020752217371464373
0.066235956	0.019484272067982592	-0.007782405679575894
0.066414024	-0.010776198425345615	-0.029144069860140582
0.066592091	0.004246620757334418	-0.007683190940895336
0.066770159	0.020135775917047998	-0.0009007862549903097
0.066948227	0.011096493722161652	-0.046041670650362625
0.067126294	0.0006958694922345779	-0.040422053831785404
0.067304362	-0.02516499601984439	0.0032377237699469353
0.06748243	-0.0026280150496561508	-0.02912070460304278
0.067660497	0.02741858686406128	-0.009799868982418303
0.067838565	0.024058032192793146	0.025939275185787355
0.068016633	-0.010369099136739668	-0.009293709226437134
0.0681947	0.014049365740656529	-0.01642167865595447
0.068372768	-0.010351840118403297	-0.04026190070599248
0.068550836	0.04521669658436445	-0.011949232529936713
0.068728903	0.009478235945969124	-0.024479793897009605
0.068906971	0.006744514907789925	0.011971178813407944
0.069085039	-0.020603992178502627	-0.00035293457736215326
0.069263106	-0.01258865667894992	-0.02182956231511229
0.069441174	0.042680419172215364	-0.02839105170194998
0.069619242	0.011687617675848064	-0.009259046836904731
0.069797309	-0.010116391146954357	0.001985109667933154
0.069975377	-0.003158059185657548	0.01514416991932645
0.070153445	0.020957699454697564	-0.029856532367063843
0.070331512	0.008304134654457613	-0.027789865014479682
0.07050958	0.014223710236852049	0.01721917069262032
0.070687648	0.011425529296357526	0.00875473962149471
0.070865715	-0.020990582158055836	0.02396514602818771
0.071043783	-0.018665679784175472	0.01120866176444593
0.071221851	0.019357183080181393	-0.005163549565369815
0.071399918	0.011572157803158407	-0.019734071447895535
0.071577986	0.05066354315208043	0.007186756849049751
0.071756054	0.02211835776439558	-0.0028509465063705957
0.071934121	0.03467210273000763	0.01648426967136019
0.072112189	0.004776791807787403	-0.010874602173432002
0.072290257	-0.02935661281631403	-0.009854941730195991
0.072468325	-0.024673809087351454	-0.03273314874292266
0.072646392	0.04593828279716346	0.01274111911046864
0.07282446	-0.008291030639280425	-0.00127228145771232
0.073002528	-0.008525033119280857	0.010825458611512875
0.073180595	-0.008213374254909098	0.025553701167259732
0.073358663	0.00010635234269129319	0.00298263430563782
0.073536731	0.019815867724829038	0.026818143809954564
0.073714798	0.0011634138504402747	0.01413417902033354
0.073892866	0.01015229707366786	-0.003788722512176079
0.074070934	0.014491858132802517	0.005310623096782409
0.074249001	-0.025782746871634704	-0.008710637506904859
0.074427069	-0.020552940812233376	0.008010149395755251
0.074605137	0.028632467634747378	0.018771400699090904
0.074783204	0.013502070698150454	-0.02324489474260439
0.074961272	-0.02222189923641022	-0.016318104707216088
0.07513934	0.04404564616105653	0.0025392199823139044
0.075317407	0.011672627416267558	0.0016242095877510763
0.075495475	0.013713876983435121	0.019625406589036973
0.075673543	-0.033313180386935634	-0.0023479442575743115
0.07585161	0.0008485400289893703	-0.003423707095235935
0.076029678	0.006153149831136595	0.02742152063320103
0.076207746	-0.02107629285834249	-0.010170218405557591
0.076385813	0.022052537485975948	-0.01946094380406993
0.076563881	-0.004673238627607625	0.030814078368676653
0.076741949	-0.020499820050610115	-0.007488672797509449
0.076920016	-0.0031113571367327128	-0.003920927171523526
0.077098084	0.031188764531270757	-0.0013157065209033615
0.077276152	0.0327257950742392	0.030687438364004
0.077454219	0.0047242679356821	-0.04620590730695072
0.077632287	0.007501652338007404	-0.017269104519937815
0.077810355	0.048215708932430164	-0.01639090699301833
0.077988422	-0.011454517758351176	-0.010442590192657853
0.07816649	0.021142586409511045	0.03192861090462905
0.078344558	0.019919665681470862	0.025729455032556307
0.078522625	-0.006539477120356796	-0.019173434866900724
0.078700693	-0.004370233943656326	-0.007100905386098208
0.078878761	0.011500549239355234	-0.0163586950399835
0.079056828	-0.02072102414891498	0.00400056277211477
0.079234896	0.025280812494895607	-0.029210073327504957
0.079412964	0.034864704752276605	0.044644402628519
0.079591031	-0.008870515080501616	0.00764565350462952
0.079769099	-0.01469862854227779	-0.0068238738436199224
0.079947167	-0.03818693014519642	-0.029211744684654633
0.080125234	0.02159985034533446	-0.02200511728020771
0.080303302	-0.0061872399145385575	0.021863338693868105
0.08048137	0.013220597085909905	0.012659754636638848
0.080659437	0.03570187896035325	0.008984296459191443
0.080837505	0.03441571245242923	0.03128536773557629
0.081015573	-0.035378333829914385	0.010554640856015774
0.08119364	0.06148862057918865	-0.0010852391601035344
0.081371708	0.005055967943384106	-0.011943626852038211
0.081549776	0.010342198060071105	0.004285657373258306
0.081727843	-0.022664073131423174	0.013042466523704613
0.081905911	0.006935568116620393	-0.00623562734327397
0.082083979	0.006362671223308615	0.028539761654947513
0.082262046	0.011703762512959083	0.026394989886015522
0.082440114	-0.0006596049118962705	0.025532643059808197
0.082618182	-0.026798970100857994	0.001749288831640485
0.082796249	-0.014272667767149581	-0.011362768674932282
0.082974317	0.02914408518516715	0.0009047104122198675
0.083152385	-0.00920632363705646	0.02668085508696033
0.083330453	0.002255107480875474	0.02071652835705781
0.08350852	0.0017868420763581807	-0.006441717131738404
0.083686588	0.039002154297900764	0.009905766450457985
0.083864656	0.0024150130617823715	-0.024695125467809605
0.084042723	0.018190080933833987	-0.03451449629798752
0.084220791	0.017820921869614845	-0.03525081801126348
0.084398859	-0.016332652411529758	0.03991339227229777
0.084576926	-0.04656868540381031	-0.019022067842942858
0.084754994	-0.035574856725525475	0.017122043955656915
0.084933062	-0.004918468931413578	-0.019632475228958644
0.085111129	-0.06986789802438018	-0.02590619999343888
0.085289197	-0.012277633430607672	-0.0044886258044551965
0.085467265	0.04635410133871278	-0.02463587517061033
0.085645332	-0.002110258785170618	0.03337280464175416
0.0858234	-0.0045032394741765245	0.010347732508332637
0.086001468	-0.010950335663944002	-0.0169906224306712
0.086179535	0.007475271373256825	0.0017222969662888286
0.086357603	0.015421172451449451	0.028001175340021056
0.086535671	0.02208009096690704	0.020882098181751668
0.086713738	0.004668230780182009	-0.017168730538625915
0.086891806	-0.023933916652529755	-0.02130253262687098
0.087069874	0.010689217770643147	-0.004332182303057385
0.087247941	-0.024644119887126698	-0.018847926189390848
0.087426009	-0.02866111300508215	0.023323450554522274
0.087604077	0.02057276965297581	-0.03359407546810175
0.087782144	0.01525933681802145	0.038226317740385526
0.087960212	0.00233900239741273	0.0063328576544523065
0.08813828	-0.015205077748166453	-0.017609008675843106
0.088316347	0.017398864889125332	0.023762308741617746
0.088494415	-0.016727169366958602	0.030397848244786384
0.088672483	0.01794072806515288	-0.0014661658245965587
0.08885055	0.008720422332877066	-0.010434794877677737
0.089028618	0.01488529019102138	-0.00473806645793554
0.089206686	0.01860159834582297	-0.00910879273955526
0.089384753	-0.0029175105002874967	0.007286849645327611
0.089562821	0.02827791080055426	0.0021278029920565804
0.089740889	0.01797881616942303	-0.0032802137034225703
0.089918956	-0.004846949405299561	-0.026143015068099303
0.090097024	0.026920547849705007	0.0059153973687457555
0.090275092	0.00030468113521564235	0.010975060975553426
0.090453159	0.011211473446234905	-0.016494688659971914
0.090631227	0.013506597576788907	-0.007352802865891431
0.090809295	-0.020015352825450586	-0.04764740258074106
0.090987362	-0.003396944816244119	0.032915450886931596
0.09116543	-0.0014526856226816723	0.015485177126977242
0.091343498	0.03967035787748617	0.012372877332181436
0.091521565	-0.023684402313328523	-0.02098341297324087
0.091699633	-0.0060498485145418866	-0.0003241276752555921
0.091877701	0.049459468430185165	-0.0013799251482518654
0.092055768	0.02670276092027856	0.027590705851250334
0.092233836	0.005110808064091048	-0.006765299203961589
0.092411904	0.00512478442652831	-0.012840096982724624
0.092589971	0.011842340710615363	0.013915785559549476
0.092768039	-0.0036299644332336034	-0.0248378354388489
0.092946107	0.011870402189131032	-0.0026451542177560153
0.093124174	0.015199539452577614	0.0071050496185218505
0.093302242	-0.0011788444590266945	-0.016920807075991782
0.09348031	-0.03212306702164394	-0.0044347542017612205
0.093658377	-0.04253874667679776	-0.011800044913142373
0.093836445	-0.0009263057697310966	0.012203547440213722
0.094014513	0.05516231482546573	0.018875113300272636
0.094192581	-0.016954616494181625	-0.004051196707292642
0.094370648	-0.004062037053484335	0.005941048785387261
0.094548716	-0.004856566067851302	0.001067850673011706
0.094726784	0.008229095818643057	0.020265975096767697
0.094904851	0.019371062716116858	0.008838932470615821
0.095082919	0.01676407525706623	0.012276647082200496
0.095260987	-0.032576531274825286	-0.0021508266592202997
0.095439054	-0.008286396151908527	0.008872482620085513
0.095617122	-0.04286613627543054	0.007826118447045149
0.09579519	0.031221389806909083	-0.014850732892982613
0.095973257	0.002491495173340682	0.029580258630332205
0.096151325	0.029560954963942166	-0.0036416151493794202
0.096329393	-0.010335688395224044	-0.02183820672057971
0.09650746	0.003904885311427873	0.006611104978225873
0.096685528	0.010633048808707883	0.0003388320512943757
0.096863596	0.023065007086836918	0.025133973367713537
0.097041663	-0.0034547097834167527	0.019007085690180725
0.097219731	-0.026188884956023607	0.029652885229763042
0.097397799	0.0018991185687871638	0.010503473752769615
0.097575866	-0.003719979306767568	0.015049012416112945
0.097753934	0.033574434099457755	0.03008738107969802
0.097932002	-0.0064696219538024615	-0.015101381632871003
0.098110069	0.027891082175208283	-0.01702685540014151
0.098288137	0.007707027414639439	0.0001206301030375127
0.098466205	-0.02968798653747603	-0.023648455131192476
0.098644272	-0.026873813517565785	0.01633991003407897
0.09882234	-0.03235935238565655	0.008357022538583666
0.099000408	0.0207560610495477	-0.02183908035522737
0.099178475	0.008352331260505549	0.004436455884648115
0.099356543	-0.007588550372837864	0.04193261144083528
0.099534611	-0.02737485892252287	0.012104757783415378
0.099712678	-0.022219556624261637	0.014684971026173929
0.099890746	-0.0071980199550779516	0.010133548407709534
0.10006881	0.009715020755415037	-0.012395538697586762
0.10024688	0.016516804918077912	0.005105449793899308
0.10042495	-0.00884729829630883	0.0018369443962282896
0.10060302	0.021076286395109233	0.0078077844472001
0.10078108	-0.014513429184778564	0.01767023282456057
0.10095915	-0.0005351225726381908	-0.03839493210052179
0.10113722	0.01353353440622378	-0.016706330278643457
0.10131529	0.016175516974796737	-0.01840573201688867
0.10149336	0.006080051668144434	-0.014259776198373365
0.10167142	0.012006663029987655	-0.017232991766809903
0.10184949	-0.034122603413135784	0.028590899684770552
0.10202756	0.003698864424813923	0.010987447864978744
0.10220563	-0.004143267539488427	-0.01441082540461242
0.10238369	-0.019744852904936366	-0.023309603850955565
0.10256176	0.0031281508493145303	-0.022503659677601776
0.10273983	-0.020271068669306017	0.004019367716267639
0.1029179	0.019092053368213548	-0.012026076122146716
0.10309596	-0.0019065554451614113	-0.008717086148015857
0.10327403	0.022287314351330786	-0.04224576954205601
0.1034521	-0.04066361071161018	0.05231182409168653
0.10363017	0.01645842496548108	0.0024423914889506993
0.10380823	0.02159271614108787	0.0211940852157949
0.1039863	-0.021109825505918868	0.03383658242055569
0.10416437	0.03153832575458382	0.001249511686375272
0.10434244	0.006690518890987486	-0.01662275408688924
0.10452051	-0.0020782515469479216	0.013639179258127626
0.10469857	0.0690256715183171	0.01473012464608764
0.10487664	-0.02202208932542684	-0.016279887858592582
0.10505471	-0.002902714500579574	0.02238263122275377
0.10523278	0.03427013757864831	0.007016067326221186
0.10541084	-0.013015982177445507	-0.0027626585645039886
0.10558891	-0.05397083783446469	-0.034771862385736964
0.10576698	0.03832088410013512	-0.0730200259044026
0.10594505	-0.0009689502237887127	-0.007744759222392398
0.10612311	0.01834910552062296	-0.024929947808949995
0.10630118	-0.050036432162111566	0.011699108101799693
0.10647925	-0.00858227379868056	0.01366820461756616
0.10665732	0.005947631926011201	-0.007706802943566941
0.10683539	0.010540370446930285	0.010649362752971812
0.10701345	-0.012302687819582336	-0.00892060052130957
0.10719152	-0.006331917499970708	0.004164749361380828
0.10736959	0.002216077962698929	0.03769893183204855
0.10754766	0.0059672302143160575	0.0060474530712099975
0.10772572	-0.01601802514043003	-0.01831002153450543
0.10790379	0.023578721049296734	0.03915008306722304
0.10808186	0.021840099472211914	0.02509844242454133
0.10825993	-0.025336342354500087	0.018298511053144673
0.10843799	-0.015606958273973572	-0.008788366538671174
0.10861606	-0.012044792284161894	0.025266817733115694
0.10879413	-0.018216484256910893	-0.012780793864469578
0.1089722	-0.011868583929173568	0.005961957629929605
0.10915026	-0.011758229480394003	-0.003943662071764554
0.10932833	-0.007742962413180977	-0.005257241644189561
0.1095064	0.005890516569098726	0.012073942778215536
0.10968447	-0.016052921569389776	-0.0025779009278640167
0.10986254	-0.008024019696679246	-0.003083540435052333
0.1100406	-0.01005785209677055	0.023839398501555007
0.11021867	-0.019415992028783143	0.033169028025702776
0.11039674	0.038718978293137356	-0.022241753471443488
0.11057481	0.016435721482777717	-0.04952204347452916
0.11075287	-0.028668670848171932	0.023640610645248677
0.11093094	0.00646618936393649	0.04854608688108196
0.11110901	0.02568027244498206	-0.0008692498541347452
0.11128708	0.008533006650252811	0.00044085606999250126
0.11146514	0.03218334152156476	-0.021148048731208728
0.11164321	0.026102791299042145	-0.009167692129504024
0.11182128	-0.006451927259598643	0.021492457864927456
0.11199935	0.0098560340284717	0.005328558290193292
0.11217742	-0.016634483214436085	0.0036166154465922602
0.11235548	0.018903377730156285	0.02693095351839265
0.11253355	0.033287956544108294	-0.0026759316819548796
0.11271162	-0.030563647831559803	-0.003738189280843983
0.11288969	0.014240609953141997	-0.007748082161959473
0.11306775	-0.0027693735646116056	0.0026578959721936836
0.11324582	0.013696281821733066	-0.04176422066512788
0.11342389	-0.017260000633279367	-0.00819909481580749
0.11360196	-0.023877092431778414	0.021973067251256573
0.11378002	-0.0034695396220725803	-0.008367456723441776
0.11395809	-0.04842355709524261	0.03815601136262545
0.11413616	-0.03534632448489629	0.02596319180826811
0.11431423	0.04834186920970381	-0.008859022534772873
0.1144923	-0.0035161681186680937	0.01774269023943786
0.11467036	0.014119385673921252	-0.013912876686218222
0.11484843	-0.030114864116420538	0.02964919464734089
0.1150265	0.01115775526655947	0.004021752759298837
0.11520457	-0.03749702114720604	0.02088443170377216
0.11538263	-0.022871190073422948	0.029029796000306234
0.1155607	0.007098874633744335	-0.008947290659884503
0.11573877	0.007101644402696925	-0.009478171608215957
0.11591684	0.0028503595224132782	0.010405788342019882
0.1160949	-0.006952413476596749	0.009608748102176028
0.11627297	-0.01986296201318006	-0.0070918875096272265
0.11645104	0.030389802113363347	0.016315260297289424
0.11662911	0.025716720177741632	0.020983664206125446
0.11680717	0.018937607818954875	0.016866791616637233
0.11698524	0.004479077834206477	-0.030917458352273743
0.11716331	-0.022566087825046287	-0.032228831971760824
0.11734138	0.0021137100120671905	0.010742815443933653
0.11751945	-0.008932589147909202	-0.0013641441316580977
0.11769751	-0.019769845747766242	-0.014840281714233483
0.11787558	-0.007441725320584671	-0.01071822508104603
0.11805365	-0.02810648063584464	0.013761584716574769
0.11823172	-0.01791978604638657	0.02501917171848651
0.11840978	-0.001315889635301778	-0.012987545324869324
0.11858785	0.031117624058396992	-0.01901118762666543
0.11876592	0.009025073715872784	0.010835856569966969
0.11894399	0.006756139870191461	-0.02355818312650958
0.11912205	0.015029009667487145	-0.002168541322317264
0.11930012	-0.004969636224797852	-0.005190931825067276
0.11947819	0.01010476045457981	-0.052534893530157833
0.11965626	0.016235942430325077	-0.02586290771279353
0.11983433	0.003050738133670822	-0.013072927754902427
0.12001239	-0.016795433275732078	0.0073252683655517315
0.12019046	0.03984123953014476	0.02320552623976593
0.12036853	-0.009466932491053444	0.006969953361292682
0.1205466	0.008420250280780988	0.0041923355013885645
0.12072466	0.029494357483530995	-0.037234592102159104
0.12090273	-0.00364596981645715	-0.006729996927099117
0.1210808	-0.008745113547586303	-0.014471315088757312
0.12125887	0.007501440208444198	-0.0036560233144107136
0.12143693	-0.006487855188447192	0.0012110715389512215
0.121615	-0.020086465218529945	0.003500940460728218
0.12179307	0.0034845692371016147	-0.024695821810372224
0.12197114	0.029375356356334714	-0.033071619355437294
0.12214921	-0.0002929641650996348	0.014753947902888408
0.12232727	-0.04604120554733362	-0.0007315218535743713
0.12250534	-0.01029824563634498	0.029951230741129913
0.12268341	0.011795177267001144	0.02591216875895366
0.12286148	0.02229309226328487	0.009922059916079827
0.12303954	0.0039061481815864246	0.039142918342351646
0.12321761	-4.077302316997753e-05	0.007317064108478184
0.12339568	0.0021408506335374657	0.01479341035258674
0.12357375	0.0014194408546782757	-0.01339078117740131
0.12375181	0.025621319319713204	-0.016080530292364604
0.12392988	0.03305010962033751	-0.018139545995077933
0.12410795	-0.010941478588021535	0.0028076427409616292
0.12428602	0.0016719734361251134	-0.01775213247366669
0.12446408	0.014554575854429546	0.007075059535036234
0.12464215	0.022548424470067132	-0.02816094021632199
0.12482022	0.007011112163150575	0.03207655378546076
0.12499829	-0.011891972328771929	0.035848851186920716
0.12517636	0.033406091807985025	0.015710632343754086
[truncated: 2,028 more rows]
