# Supplementary material for: The dynamic nature of netrin-1 and the structural basis for glycosaminoglycan fragment-induced filament formation
Source: Nat Commun. 2023 Mar 3;14:1226. doi: 10.1038/s41467-023-36692-w (PMC9984387; doi:10.1038/s41467-023-36692-w)
Supplement: Supplementary file 3 — Supplementary Data 1 [file 41467_2023_36692_MOESM3_ESM.zip › data_SEC-SAXS/sm22113-7_sample11/sample11_EFA3.csv]

# Series data name: Sample11
# Started at series frame: 291
# Ended at series frame: 549
# Used: Subtracted
# Number of significant singular values: 3
# Component Ranges:
# Range 0: 389 to 422
# Range 1: 408 to 490
# Range 2: 456 to 500
# Rotation setings: Method: Hybrid
# Rotation setings: Iterations: 1000 Convergence threshold: 1e-12
# Rotation converged: True
# Rotation results: Iterations: 1
# Concentration Matrix Results
# Index	Value_0	Value_1	Value_2
291.0	0.0013123315115104758	0.0	0.008566825632591462
292.0	8.420838702678584e-05	0.0	0.0058013221825119225
293.0	0.0007707486887228743	0.0	0.0085724166896601
294.0	0.0012528690434530944	0.0	0.005186583702847607
295.0	0.0006355053722797394	0.0	0.007598747763063648
296.0	0.0	0.0011250223230161813	0.008468821259227637
297.0	0.0010723959335470603	0.0	0.008124956875628236
298.0	0.0010883221695450183	0.0	0.007901690228706093
299.0	0.0	0.0014267888558432051	0.002852101998279144
300.0	0.0	0.0019705967828067654	0.0
301.0	5.186041011177136e-05	0.0	0.00048319512656700645
302.0	0.0	0.0024195023285476	0.0
303.0	0.002268367973351589	0.0	0.0
304.0	0.002363630108972837	0.0	0.0007339576182413692
305.0	0.0	0.0006016000993559022	0.0009250791033023038
306.0	0.0	0.0020915311598968785	0.00031269631975788353
307.0	0.0006289546031966108	0.0	0.00047665149674802485
308.0	0.0011177203463577892	0.0	0.003089854691102906
309.0	0.0	0.0016559971561389089	0.0
310.0	0.001794639430574781	0.0	0.0
311.0	0.003400103299449197	0.0	0.0008786231787300682
312.0	0.0011598884466143982	0.0	0.0006898777127104618
313.0	0.00041240652829836576	0.0	0.0002930491558579261
314.0	0.00249520067054962	0.0	0.0
315.0	0.0019423170366419794	0.0	0.0007957654923118469
316.0	0.000990419329277883	0.0	0.0
317.0	0.0	0.0026263226951182095	0.0009611577938541102
318.0	0.0	0.0008397681557605852	0.0
319.0	0.0007255327073131403	0.0	0.0044010114119370355
320.0	0.00030738162076988674	0.0	0.0015346520463588656
321.0	0.0	0.0015762388578543693	0.0
322.0	0.0	0.0018921222517515692	0.0029199554330701268
323.0	0.0	0.001076535103781659	0.004786454571252624
324.0	0.0	0.0020519602253978504	0.0
325.0	0.0	0.001947325378590054	0.0
326.0	0.0	0.00039907019794650376	0.0036556424564179865
327.0	0.00021235729716073302	0.0	0.001008341538878243
328.0	0.0	9.018450134218425e-05	0.0018405766108024215
329.0	0.0	0.000412044093842046	2.3150515850909786e-05
330.0	0.0	0.00022190770264469853	0.0022731719454639966
331.0	0.0	0.0	0.0016423692967237674
332.0	0.00029941581156511874	0.0	0.0036864895891017915
333.0	0.0	0.0004665394809812393	0.00379721429768204
334.0	0.0	0.0005515418371543717	0.0017105442830786322
335.0	0.0	0.0010121281835404302	0.0
336.0	0.0	0.0018697466928700747	0.0
337.0	0.0	0.0002153938008685631	0.0
338.0	0.0	0.0015492465250779225	0.0025066317737038046
339.0	0.0009534466520642901	0.0	0.0008216496217351259
340.0	0.0	0.0006288920261253532	0.0
341.0	0.00015594429283454167	0.0	0.0
342.0	0.0040022311386869935	0.0	0.00013164796417868447
343.0	0.0	0.0002956246007907834	0.0
344.0	0.001689346099297355	0.0	0.0
345.0	0.0041502765807631525	0.0	0.003336669572188427
346.0	0.0003055032439993736	0.0	0.0
347.0	0.0	0.00042736494376377206	0.00036891104237833666
348.0	0.002698772083307439	0.0	0.0027447565874437847
349.0	0.0	0.0016624372610338119	3.5213435532566944e-05
350.0	0.0	0.00013850229277348223	0.0
351.0	0.0	0.0009035929856047872	0.0
352.0	0.0	0.0001862462029215756	0.0010160765054285047
353.0	0.0	0.0010532987329819124	0.0016346462978598926
354.0	0.0012790962684513319	0.0	0.0019534554264276803
355.0	0.0016225365494359884	0.0	0.002014550537947121
356.0	0.0008674501484674574	0.0	0.0005145467792844348
357.0	0.0	0.00021702170139277055	0.0
358.0	0.001537985836596668	0.0	0.0
359.0	0.0027215747715960714	0.0	0.0031591563614874114
360.0	0.0	0.00021955767277058767	0.0
361.0	0.0005558837139826859	0.0	0.0
362.0	0.0	0.0014184989977434853	0.0
363.0	0.0	0.0008443069924833128	0.0
364.0	0.0007173418253157271	0.0	0.0
365.0	0.0	0.0007220170486701197	0.0
366.0	0.00017032952563479577	0.0	0.0
367.0	0.0	0.0013680017160078801	0.0
368.0	0.0	0.0008722672628122771	0.002058301808789712
369.0	0.0011786664092112821	0.0	0.0
370.0	0.0	0.0014399563306736838	0.0
371.0	0.0	0.0006671804219513756	0.0005772142152584939
372.0	0.0	0.0019970683914742517	0.0
373.0	0.0	0.002004324274497449	0.0
374.0	0.003453026273287376	0.0	0.003516773702996723
375.0	0.0	0.002165484687072159	0.0
376.0	0.0	0.00202463390413563	0.0018985515644036185
377.0	0.00020451917530905624	4.533837772375923e-05	0.0007939380284220195
378.0	0.002051616628702458	0.0	0.007891821671380663
379.0	0.00100009218916655	0.0	0.001077858968420556
380.0	0.0017883363128739875	0.0	0.002140891431912349
381.0	0.0	0.0019167425965067907	0.008670569016749322
382.0	0.0	0.0015463274406383126	0.009916621517382472
383.0	0.0006992702856092933	0.0	0.006146716899083706
384.0	0.0	0.0005551190775711968	0.00702686601156847
385.0	0.0	0.0015744675191613543	0.008175451386483103
386.0	0.0018950814855531238	0.0	0.005071248584523709
387.0	0.0	0.0024171485465389084	0.004078903052879959
388.0	0.003418790537735938	0.0	0.006806481022022838
389.0	0.003300793818408533	0.0	0.011494781345649838
390.0	0.00627901288295345	0.0	0.00799266559512497
391.0	0.011784101938187387	0.0	0.007394511551879105
392.0	0.01271286033165176	0.0	0.0049326749243539135
393.0	0.01717675438242892	0.0	0.00308511812392852
394.0	0.02309955997807006	0.00018069297889722861	0.0
395.0	0.03173511340955218	0.0	0.0
396.0	0.03845526180562559	0.0	0.0008902160688011415
397.0	0.04085838483253029	0.0	0.0
398.0	0.045900150508280876	0.0	0.0
399.0	0.05025335470698494	0.0	0.0
400.0	0.053348144726420264	0.0	0.0
401.0	0.049082150469294795	5.952754236199578e-05	0.0
402.0	0.04630818476618935	0.0029948475619262804	0.0017388304589186867
403.0	0.046929763445052314	0.0023448875022932443	0.0006357320134025719
404.0	0.046003688552264194	0.0028453931076619886	0.0
405.0	0.04490577836901028	0.0033480665764122467	0.0011994240035226613
406.0	0.0439192196875918	0.0033068428540313105	0.00141020625144433
407.0	0.039494178911264194	0.0065005265678224735	0.0
408.0	0.03642110649213512	0.008396115301052626	0.0
409.0	0.03776521889566647	0.006040453163523885	8.044957405611478e-05
410.0	0.03922968158287972	0.0039226734174937165	0.004699022589383008
411.0	0.03783704121963089	0.004461506341706387	0.00719422731415537
412.0	0.03129242195406771	0.009629782263822231	0.003871107780117497
413.0	0.0237450142386342	0.01610225631079194	0.0
414.0	0.023519084330944767	0.016101803222767004	0.0030467221847963843
415.0	0.019134840025529926	0.020074362599499556	0.0
416.0	0.019757207584245432	0.019605240669965825	0.0
417.0	0.019367688124819465	0.020084158495961103	0.0
418.0	0.01335746832421333	0.025779572333040554	0.0
419.0	0.01672502163981075	0.022713923646966314	0.005189469562930221
420.0	0.01146928780559732	0.02752150334855593	0.0
421.0	0.012580348311251544	0.02594464841954762	0.0
422.0	0.006252111948812315	0.03126652335698476	0.0
423.0	0.0037803801446740677	0.03267456941688743	0.0
424.0	0.006669723785999872	0.029048574440016954	0.0
425.0	0.0011028042141082185	0.03305940624106712	0.0
426.0	0.0005160286131401183	0.0323107507393232	0.0
427.0	0.0021574999921171916	0.029341562709624784	0.0
428.0	0.002157707701513125	0.027949661705202446	0.0
429.0	0.0018596272391481986	0.026596984636761297	0.0
430.0	0.00011410021156321547	0.026973615681219126	0.0
431.0	0.0015331067121441937	0.024357498927408322	0.0
432.0	0.0024196835606800243	0.022063856001416422	0.004060514121771176
433.0	0.0007555136144836466	0.022396618175995274	0.0014142168615534799
434.0	0.00040636720877314806	0.021272502642790028	0.00018313676211044236
435.0	0.00048624602635332693	0.019988914540441834	0.0
436.0	0.0	0.019667006583050737	0.0
437.0	0.0	0.020699393860271306	0.004191700742984457
438.0	0.0	0.01844032265053116	0.005397699720554891
439.0	0.0012227260845945817	0.01511324973924462	0.004748173721135925
440.0	0.0	0.016580610845403354	0.004240284257673388
441.0	0.0	0.017068361936950265	0.0
442.0	0.0	0.016025994404289028	0.0019283382237044574
443.0	0.0	0.013333154473957144	0.0030809451969137235
444.0	0.0	0.013457598836583939	0.002926495652668498
445.0	0.0001904315401521696	0.011216554226037295	0.0063244016276895335
446.0	0.0	0.012113998850299759	0.005435198830107195
447.0	0.0	0.010883868362931277	0.0045188994628179505
448.0	0.0	0.012220370383697917	0.00730452749700748
449.0	0.0	0.009882408683504632	0.0056084028611566245
450.0	0.0	0.012325435393764881	0.0040721795387131995
451.0	0.0	0.010395474306884242	0.005940207808032883
452.0	0.0	0.012192649977680027	0.004420685580754467
453.0	0.0	0.010540745589091948	0.0030513714432552313
454.0	0.001323057771186999	0.005879102408151617	0.009631778786473193
455.0	0.0	0.008393845192403828	0.006501079901750179
456.0	0.0	0.006675726937533972	0.01027209832454618
457.0	0.0033769318848586045	0.0028834462184057228	0.026199984140456056
458.0	0.0	0.00885866376454084	0.005568238694958134
459.0	0.0	0.008129559182659115	0.014643360140576786
460.0	0.0	0.009064003365318965	0.015660174572616276
461.0	0.0	0.006998707435243824	0.020625754178072265
462.0	0.0009091940764590847	0.0036837716578362488	0.019067878492686045
463.0	0.0	0.006535291244287828	0.0179392858048438
464.0	0.0003765543682414645	0.0038740963028307163	0.020705289932493275
465.0	0.0	0.006934343739008993	0.007099094780574107
466.0	0.0	0.004989066682059474	0.026507099350799725
467.0	0.0	0.0054116464462049	0.02441261245871525
468.0	0.0	0.0050903038063358965	0.02513964228213179
469.0	0.0	0.0038636932537428285	0.021816792544957
470.0	0.0038714364893304366	0.0	0.018282260723748868
471.0	0.0016691882648552068	0.0014546930518894471	0.016088375322814843
472.0	0.00035036049880571795	0.00236954576188086	0.021148593461048054
473.0	0.0015708404446312559	0.0011693389123186258	0.022753054779658482
474.0	0.0	0.004732582557209697	0.016956445990123768
475.0	0.00552650601797414	0.0	0.037582936390049435
476.0	0.0	0.0026450535951788373	0.008405263459298384
477.0	0.0	0.0035230450586528407	0.02723892335137824
478.0	0.0	0.004344540031551416	0.013324317292371997
479.0	0.0	0.0032820638163398017	0.027135940791137174
480.0	0.0009223706382683458	0.0008161706854369904	0.03140962395021732
481.0	0.0	0.003201825861334913	0.015899785233083694
482.0	0.0	0.003120910129968815	0.025589767334633612
483.0	0.002016139355614181	0.0	0.020463297450102245
484.0	0.0	0.0047306541069446935	0.007759276097002862
485.0	0.002324793588374136	0.0	0.03402320991580474
486.0	0.0	0.0030600810783889625	0.03132094604083045
487.0	0.002112408448186695	0.0	0.039203294633795974
488.0	0.0014624545105323833	0.0	0.028784772750128612
489.0	0.0	0.002793088338929409	0.02605605386783699
490.0	0.0	0.003654901523402778	0.027325251566788007
491.0	0.0025092064267803567	0.0	0.027655455165936503
492.0	0.00311478452264432	0.0	0.03841690471916407
493.0	0.0	0.002449814343845713	0.02472321697747324
494.0	0.0	0.004595381922372991	0.01363794921297268
495.0	0.0	0.002308179276843525	0.0236742764100541
496.0	0.0	0.0034964386643874827	0.020811130057058584
497.0	0.0	0.0019375889604968974	0.02268047313812497
498.0	0.0	0.003987329486771063	0.024418440508772694
499.0	0.004897448505609115	0.0	0.03474032253128629
500.0	0.0	0.001302018769686358	0.016833135178876402
501.0	0.0	0.0016858874552638597	0.010940157372476137
502.0	0.002608532004596166	0.0	0.009571915226760647
503.0	0.0018743974258067554	0.0	0.007690195555739878
504.0	0.0010382603391716845	1.668034127829045e-05	0.012341621151116049
505.0	0.0	0.0024866498542533053	0.013106496489399244
506.0	0.0	0.0015142862008674265	0.011165998227690663
507.0	0.0	0.0018760368411752776	0.005076218719928915
508.0	0.0	0.004044390481483128	0.005963627093521456
509.0	0.0	0.0022903462290428415	0.011906512761756348
510.0	0.0	0.0027208568459494518	0.008406550890412185
511.0	0.0	0.003653157981349921	0.009674290614377022
512.0	0.0	0.0033502446652572495	0.008026564002722366
513.0	0.0	0.003581498856784791	0.013533689375243905
514.0	0.0	0.0014448291439595198	0.008214445120632088
515.0	0.0	0.00492806898712624	0.013439351696576169
516.0	0.0	0.003870362133288344	0.0105965064597072
517.0	0.0	0.004534031254762691	0.010611292847222434
518.0	0.0	0.0032635702928385073	0.009924132915500268
519.0	0.0	0.0011967260816925019	0.01187187298331649
520.0	0.0	0.0017863820762865402	0.009254127806654173
521.0	0.0	0.0021928340198639528	0.005474268351161214
522.0	0.0	0.001653915221483169	0.008390960890575307
523.0	0.0	0.0009699391057341535	0.006807137223962724
524.0	0.0	0.0005742720367610729	0.009627905419037163
525.0	0.0	0.003015558304860603	0.005662666373501501
526.0	0.0	0.0023122283021487855	0.007176466158348593
527.0	0.0	0.0025683242021580224	0.006262809447874082
528.0	0.0	0.0012117275420845035	0.006232248289175618
529.0	0.0007123177642754561	0.0	0.008908097657296532
530.0	0.0008338015922118681	0.0	0.013827000278669973
531.0	0.00019391047313353752	0.00010303064892424124	0.006229914261729012
532.0	0.0	0.0020681666469253993	0.006441876620195137
533.0	0.0	0.002416004330667173	0.008969329891377421
534.0	0.0	0.0006688243816208657	0.011359692260515853
535.0	0.0	0.005394321536210069	0.004022380632113249
536.0	0.0	0.0012145060280916282	0.006533869337507646
537.0	0.0	0.0007437301900035606	0.009556247904089874
538.0	0.0	0.0006861474350597163	0.013506955269853939
539.0	0.002021187722756032	0.0	0.011299101528324265
540.0	0.0	0.0016555012411357973	0.007146234764914494
541.0	0.0	0.001794040485424783	0.01254847189464133
542.0	0.0007718614593047295	0.0	0.01152352363279949
543.0	0.0	0.0004382490237944881	0.00677977125992199
544.0	0.0	0.003389979280245981	0.006040911284114449
545.0	0.0	0.0011504677377062802	0.00992546946049351
546.0	0.0013065460422026461	0.0	0.010616292716539464
547.0	0.0	0.003343974286613408	0.007949425522839807
548.0	0.0	0.0013810723334967408	0.009879232182372697
549.0	2.5291434881729358e-05	3.985328159319413e-05	0.007387114158659421
# Rotation Chi^2
# Index	Chi^2
291.0	0.935288317221683
292.0	0.9218876571328048
293.0	0.9438147044315792
294.0	0.9643768419530622
295.0	1.00194973283986
296.0	0.9518521495674134
297.0	0.9585138970886383
298.0	0.9138170322936268
299.0	0.9511248391289313
300.0	0.991981793756876
301.0	0.8979264936740319
302.0	0.9260340116536427
303.0	0.9188343694833395
304.0	0.9910668481026439
305.0	0.9064575038035783
306.0	0.8819267754244952
307.0	0.9470141476610606
308.0	0.9749065203044381
309.0	0.8604022180278262
310.0	0.9334531742724131
311.0	0.9325782827753614
312.0	0.9085395192925217
313.0	0.9533537120380282
314.0	0.8880121672345748
315.0	0.8960143598337045
316.0	0.8689447712144631
317.0	0.9037323353858092
318.0	0.9188725457180577
319.0	0.9084361977362432
320.0	0.9258671141927726
321.0	0.9317760969857657
322.0	0.9342377518186892
323.0	0.9635410164986827
324.0	0.9875048596688174
325.0	0.9177644570923993
326.0	0.9335065896325113
327.0	0.9295701297937192
328.0	0.9015904636989255
329.0	0.875239378010568
330.0	0.9478717943158276
331.0	0.9197305047178805
332.0	0.917647442713396
333.0	0.9023122319427243
334.0	0.9660689488582612
335.0	0.9403366383781817
336.0	0.9910795008746879
337.0	0.8748864985897283
338.0	0.9111400848377372
339.0	0.9005398033620716
340.0	0.945602464217199
341.0	0.8912382473832643
342.0	0.9314286491557789
343.0	0.9240245434572596
344.0	0.8839320038585852
345.0	0.9341976645662411
346.0	0.8940024445255088
347.0	0.86236086889496
348.0	0.9336427581064457
349.0	0.8972579892129311
350.0	0.9468666546711684
351.0	0.9231768041609456
352.0	0.9195445995747167
353.0	0.9194930753540926
354.0	0.9343067564122264
355.0	0.9169919774394143
356.0	0.900748494688895
357.0	0.9431177531906598
358.0	0.9231035953085175
359.0	0.9255143906731668
360.0	0.9038436182690522
361.0	0.9166719075402078
362.0	0.9724231581380917
363.0	0.8806938267090232
364.0	0.9358173868049658
365.0	0.9653406476569824
366.0	0.8408683734149435
367.0	0.9151947470555166
368.0	0.9087351202288293
369.0	0.9322917122279736
370.0	0.8610603838667711
371.0	0.9230587031951887
372.0	0.8712636240657352
373.0	0.8997954010197832
374.0	0.9249048148894982
375.0	0.889225197862727
376.0	0.9430180548911814
377.0	0.906003622868028
378.0	0.9177700371679354
379.0	0.9447618528956359
380.0	0.923381444973125
381.0	0.9620699137788036
382.0	0.9356894650264105
383.0	0.9179138817930045
384.0	0.983749926803617
385.0	0.9772326176881446
386.0	0.9257856552836644
387.0	0.9287037225128536
388.0	0.9341946062373422
389.0	1.2545681218682687
390.0	1.7869747445595037
391.0	3.105319096380706
392.0	1.2564662656054433
393.0	0.9531203103788003
394.0	0.949733493367686
395.0	1.2983527954673932
396.0	1.7549458190406446
397.0	1.0857335896404623
398.0	1.2184253173790627
399.0	1.9170067767882473
400.0	2.5106379542600488
401.0	0.9685046885662789
402.0	1.5270900915693246
403.0	1.3062146489179147
404.0	1.4892271758485491
405.0	1.681585696217797
406.0	1.7264006347645577
407.0	3.676299778629483
408.0	1.0022999329704363
409.0	0.9693303403740725
410.0	0.9678598067833839
411.0	0.963595000991642
412.0	0.9698205081647544
413.0	0.9778396571827409
414.0	0.9663996703266522
415.0	0.9957852521917239
416.0	0.9572548429936611
417.0	1.0232930644334588
418.0	0.9768139307658107
419.0	0.9680293131938342
420.0	0.9750805538289616
421.0	0.9547440968633278
422.0	0.9664118692147642
423.0	1.7782355287095843
424.0	3.546345130503933
425.0	1.0289456503828047
426.0	0.9867529457003674
427.0	1.2092418244591303
428.0	1.2441865638092453
429.0	1.170079009149411
430.0	0.9177838415030184
431.0	1.0847732523369034
432.0	1.3701063906794388
433.0	1.041803871452238
434.0	0.962436550474613
435.0	0.9241212806046796
436.0	0.9705682554922912
437.0	1.3919823883097184
438.0	1.0943820456071949
439.0	1.0496505138344445
440.0	1.048511784695559
441.0	1.435584581013287
442.0	1.307041078703789
443.0	0.9525144212089858
444.0	1.099775312609529
445.0	0.9875181278630819
446.0	1.0219473841701443
447.0	1.0031924295237986
448.0	1.3256261802536613
449.0	0.9539596215159578
450.0	1.8141733259678978
451.0	1.228474310252124
452.0	2.1553794294360578
453.0	1.567338445049914
454.0	1.1077198461797937
455.0	1.1274242642418348
456.0	0.9258653873685859
457.0	1.5735695668564589
458.0	1.5246721526109843
459.0	1.414995964521248
460.0	1.9199519101384053
461.0	1.2592426419870346
462.0	0.9679308355100218
463.0	1.2282258166549749
464.0	0.9794636935634826
465.0	1.4460466448147997
466.0	1.0725674412686417
467.0	1.166608753113069
468.0	1.1183676873964086
469.0	0.936656075765359
470.0	1.698589503201812
471.0	1.0988024655005928
472.0	0.8902075964800612
473.0	1.064380039953688
474.0	1.2132394897666956
475.0	1.2335312628203086
476.0	0.9775254730874692
477.0	1.0061912803626774
478.0	1.23104160203281
479.0	1.0789940609181063
480.0	0.9976098612357811
481.0	1.053841071971231
482.0	0.9993551465719601
483.0	1.105620934630853
484.0	1.5326346012116099
485.0	1.0468620288820738
486.0	1.0678175840091206
487.0	1.0013884483482949
488.0	1.0066216953161198
489.0	1.0470292227754068
490.0	1.3307667722914078
491.0	1.034213474387541
492.0	0.9791627683635673
493.0	0.9812456156846596
494.0	1.0381995363299548
495.0	0.9932339199618034
496.0	0.9557380833732015
497.0	0.9337338118746431
498.0	0.9724876666029801
499.0	0.9761383284964752
500.0	0.9648037591291972
501.0	1.0198158196591536
502.0	1.0075088856050454
503.0	1.0100683016584344
504.0	1.0030201457120718
505.0	1.0116369209681046
506.0	1.0029398003302603
507.0	0.9773033887800762
508.0	1.0097989078298115
509.0	1.0180984228205743
510.0	0.9999066286146077
511.0	1.028669151797115
512.0	1.0523646437739969
513.0	1.0098044445219783
514.0	1.0302142952171072
515.0	1.086727764506214
516.0	1.0323163493392213
517.0	1.0180613770397855
518.0	1.0102190781791835
519.0	1.0287498878361396
520.0	1.0273177681677703
521.0	0.9694783862208546
522.0	1.015657880632221
523.0	1.0356809561930598
524.0	0.9507180135513013
525.0	0.9381251647983705
526.0	0.9275275554140548
527.0	0.9734743840017174
528.0	0.9788136214026723
529.0	0.9342450536304049
530.0	0.9506413997581883
531.0	0.9280911308862375
532.0	0.9358826341882375
533.0	0.9488472631837387
534.0	0.9900037085327316
535.0	0.9445442859318298
536.0	0.9049045455186023
537.0	0.9209622613272734
538.0	0.9250509838387615
539.0	0.9842536799049183
540.0	0.9667905415964987
541.0	0.9257814632576006
542.0	0.9238157187471838
543.0	0.9532825869652256
544.0	0.9523743576327429
545.0	0.9706858175273948
546.0	0.9936291174258914
547.0	0.9488309305470937
548.0	0.9361904887845245
549.0	0.924931998749765
# Forward EFA Results
# Index	Value_0	Value_1	Value_2	Value_3
291.0	47.898457617597536	46.95984146284502	46.95984146284502	46.95984146284502
292.0	48.48119176418852	46.95984146284502	46.93474420309011	46.93474420309011
293.0	49.3061766339725	47.29546349695944	46.93474420309011	46.91089248293826
294.0	49.53832069704359	48.431190772519294	47.288362603287354	46.91089248293826
295.0	50.07392678648121	49.5249332960562	48.13277350876757	47.27625863282238
296.0	50.43245056435903	49.56438815307026	48.318209537370365	47.946647387984534
297.0	51.20744136954422	49.56655615807797	48.51180002451785	48.305059435786
298.0	51.558001758089546	49.58832525714808	48.529324626785034	48.42547456032869
299.0	51.56650654622848	49.69023909769104	49.280125716911435	48.43492329266195
300.0	51.577098172331354	50.2586523124555	49.33367742368514	49.20058954285167
301.0	51.75440281041594	50.32815434480676	49.46070784974454	49.20492770215347
302.0	51.99385813804994	50.503841582672905	49.497282808573736	49.20992253768322
303.0	51.99629213893374	50.72201139821217	49.62915473607933	49.259395764996064
304.0	52.24802079803859	51.32004263046184	50.054624724280934	49.43820495182494
305.0	52.264820639982794	51.343286743914526	50.1231423019113	49.57666236924581
306.0	52.264964394409894	51.393852114118665	50.282343865808365	49.5775402764128
307.0	52.27826858671505	51.54158115260201	50.493793751189344	49.65437813158395
308.0	52.29313703070318	51.811929491919905	51.3288019634068	50.33342776275947
309.0	52.30202725936903	51.934908833725046	51.34233673810271	50.333557355396124
310.0	52.32776229944383	51.93761298262928	51.34734152313423	50.35490428771894
311.0	52.765641829434415	52.27210192036189	51.454235087064	50.35765416641371
312.0	52.76834123661289	52.355364335307804	51.597497301212705	50.47725472135045
313.0	52.79312668856148	52.400642807793076	51.64473423294315	50.623543044246
314.0	52.85343110944772	52.604223738275756	51.654988570356984	50.74566704785149
315.0	52.90600703157995	52.60425912938343	51.655280162553574	50.90532543322947
316.0	52.954859617691795	52.60499045507355	51.67465421343669	50.92697607028518
317.0	52.99932879526855	52.67208535488317	51.681699504145605	50.98972857526066
318.0	53.12581753771195	52.68928564390993	51.82078820745435	51.33410901732882
319.0	53.239423424425226	52.718883223916244	52.03680360273543	51.334118285147476
320.0	53.40205120426565	52.726864160259574	52.3590290887817	51.36634020896464
321.0	53.43458387752231	52.8423953649409	52.50961750897211	51.579086602528555
322.0	53.496901855674714	53.017031326922336	52.51317991123071	51.57926179418084
323.0	53.52325955487526	53.01974564781028	52.561393064554665	51.59061011343645
324.0	53.5593149965974	53.11438496915634	52.84606035208903	52.18262186187414
325.0	53.560165704020456	53.12610152475045	52.85273837146072	52.18712268168047
326.0	53.740426018584685	53.29734752372523	53.11338086689538	52.19040922833822
327.0	53.971416673353886	53.336314470347716	53.126239230652274	52.344413160753106
328.0	54.03077190297375	53.59999480668533	53.28462730220972	52.47105056078877
329.0	54.161648904874845	53.61436609174594	53.31797607512072	52.48678958440145
330.0	54.277425854745275	53.668958851431384	53.34745786448662	52.547933588765346
331.0	54.28356216575041	53.716595449710795	53.533504168968854	52.553362992123894
332.0	54.29343117380253	53.85443694068713	53.55024478381189	52.56276053805618
333.0	54.3214414761658	53.8653125983431	53.60353069584638	52.67776792653752
334.0	54.36383995761826	53.87912224140234	53.79585989242977	52.69557149021183
335.0	54.396524804838215	53.98296533497457	53.79696913475132	52.70344834473911
336.0	54.48214710876344	54.14062595524287	53.83452071479475	53.16832276990165
337.0	54.496715522757896	54.14339774206197	53.83515372955515	53.23913350654416
338.0	54.51555364047152	54.153271816286285	53.84799978361707	53.239527419082926
339.0	54.59683877124295	54.17431198310131	53.896450306894785	53.27376299258371
340.0	54.91657932509275	54.26169978616268	53.92048126650739	53.30644317081349
341.0	54.91773191904273	54.27376817166266	53.92048133772338	53.39999624941713
342.0	55.036121199697156	54.335980580677436	53.921808395541774	53.58766300390904
343.0	55.05221287681526	54.373960429288864	54.00726536418905	53.603997504622484
344.0	55.26275244669276	54.41457862791537	54.01282514990871	53.61078729307249
345.0	55.279116910577514	54.452042445425846	54.15154795318999	53.64012818857437
346.0	55.27934364336296	54.542933913338246	54.16222324887658	53.64065677278008
347.0	55.320483952220144	54.54672234001633	54.16827405750232	53.83200231556992
348.0	55.3281403916278	54.62978104005938	54.179175606190654	53.913591940024915
349.0	55.34405845463289	54.84682440941933	54.21323874430469	53.91679407618702
350.0	55.357238154212254	54.90020938850809	54.21362086273702	54.00013635431213
351.0	55.362529877276685	54.904802682064876	54.257137337574285	54.00085024632586
352.0	55.42877023675355	55.049845702674865	54.28353900903823	54.25434616274141
353.0	55.43749341768601	55.05092796403436	54.37957186809747	54.27692367766802
354.0	55.44047243941229	55.16299534743174	54.41891203032344	54.279226600161685
355.0	55.500993959496064	55.17306537282321	54.52385672104423	54.28653053806335
356.0	55.51052998901393	55.173528076855405	54.5318840766395	54.289662271288066
357.0	55.531119059816	55.399216186344056	54.55777247689211	54.32782462849732
358.0	55.585089232953464	55.40198540946721	54.65211376195913	54.47123076803034
359.0	55.59983152657968	55.44189968808892	54.660275776924415	54.482792847637015
360.0	55.69030245290265	55.44844805413272	54.67589255654404	54.56670509544579
361.0	55.72862374858754	55.4486889993627	54.677069943447975	54.65120316893693
362.0	55.73143432182328	55.451217124262406	54.734899238341754	54.66341231607554
363.0	55.800970533155144	55.48561615517787	54.84573533718766	54.68320602169588
364.0	55.89193167064277	55.527118095668285	54.940747433272584	54.735182076287145
365.0	56.342852917761974	55.533659957876495	55.07170361086503	54.7873392308759
366.0	56.343474741125476	55.53621817511323	55.093643644544336	54.8021191404614
367.0	56.4236528575941	55.56731470536514	55.20296580533275	54.97848387043888
368.0	56.42367573891788	55.59577971989475	55.23812300805732	54.99577086790849
369.0	56.42541949814153	55.606876752088674	55.412975522174186	55.05562315045808
370.0	56.47524856608105	55.67126436699902	55.41442064011785	55.06506482472528
371.0	56.496892613430916	55.730547254830576	55.46048667871435	55.16969581019702
372.0	56.517355116611576	55.739585095140676	55.48047502359596	55.17916690236254
373.0	56.52141081766118	55.765213583364456	55.480769864364106	55.18016017186721
374.0	56.547319810475315	55.82128579035537	55.48234732422326	55.18299540072572
375.0	56.58834330243009	55.82259417614413	55.51690189815873	55.198522795776945
376.0	56.70657093169425	55.824905690113205	55.53671172438194	55.40988896282328
377.0	56.718360718108805	55.84862465367359	55.586347897345235	55.41501237293112
378.0	56.823918962134954	55.88242871926233	55.59920388289063	55.50675736226304
379.0	56.88403399142937	55.906801545913666	55.63987344471003	55.5447343464078
380.0	56.92861847708173	55.91317385678618	55.71153740959975	55.56430635542577
381.0	57.11180751097042	55.91965970172045	55.713474201635165	55.644277800938696
382.0	57.14015596703913	56.126943338365905	55.78306331229602	55.64450771357675
383.0	57.15307486223596	56.188462810382035	55.962439717592304	55.654465523026666
384.0	57.153084433256325	56.261566037786906	55.99193204683387	55.74815085457818
385.0	57.333124364284366	56.31581537787871	56.1477691115642	55.85797537437102
386.0	57.3336692744403	56.617710400799666	56.15872598254441	55.86868411693339
387.0	57.337831535102765	56.90800875236642	56.184342951975694	55.86948575484635
388.0	57.43276096251114	57.11074952685562	56.33648772413993	55.91644561443075
389.0	57.897530332316585	57.274133245072214	56.344331352942	55.91724842763552
390.0	63.48338816473083	57.31768273618156	56.44387279197254	56.24295091466388
391.0	94.22420435088739	57.31828843791235	56.65836331291021	56.2816357718607
392.0	156.60568340726752	57.33409305442479	56.83648301905361	56.34207796381361
393.0	253.41897743407458	57.33700291490519	57.092456073598996	56.48545372992235
394.0	376.111336831462	57.34679754209389	57.10822659560232	56.525043513769106
395.0	514.168450549305	57.355179759521754	57.29921122276014	56.54153404781465
396.0	661.5124825282347	57.423441732082225	57.304794792313984	56.54314407797098
397.0	813.8946532267566	57.42361878613076	57.30575424190195	56.93768847772287
398.0	966.7357006261707	57.59080637563771	57.31737680594865	57.00059972582098
399.0	1113.3927426958412	57.935121641358315	57.32753394899288	57.00469750482481
400.0	1253.4212426188496	58.00302295000375	57.36498588804282	57.18528596625041
401.0	1383.7863851923855	58.027849419501244	57.60905125562094	57.22844760936756
402.0	1504.6139990171753	58.04223924335178	57.653434358048855	57.30397412407699
403.0	1616.1213191023912	58.06724326641539	57.65347587404713	57.31081144110923
404.0	1718.6886662743127	58.127797584345075	57.66241866893602	57.422581779328546
405.0	1813.3774655224915	58.21833767721553	58.0258924784788	57.575524149513065
406.0	1899.6666228069146	58.21912676637855	58.14194136365398	57.853138690463744
407.0	1978.3625301218447	58.40039928212327	58.158631895930284	57.85562183062626
408.0	2050.5522269899775	59.057835929689666	58.26107562451022	58.147042255079164
409.0	2117.078576668415	59.31925369218693	58.51272006557487	58.261034592150715
410.0	2179.5623271900263	59.324541675284124	58.65296808030934	58.343663740992476
411.0	2238.105214765392	59.49788276637447	59.0905750800429	58.39532315398962
412.0	2292.0958343687544	59.54208921063533	59.10316313225764	58.39780856874329
413.0	2342.7484841513005	60.04761750613295	59.21425571704304	58.39908430944419
414.0	2391.9167510407988	61.124970003194115	59.25205093353462	58.401685111453126
415.0	2439.3691381188405	62.98615469665746	59.28198983539143	58.41840550191548
416.0	2486.2258289651586	64.00444134372243	59.300292568585746	58.43419074802804
417.0	2532.5015955093527	65.56391510786854	59.30109505068723	58.43444852702392
418.0	2577.846798761352	68.01401345576924	59.351746993930554	58.440990957648005
419.0	2622.9517705367343	69.82446852815488	59.393314941681545	58.49381620040993
420.0	2666.5854617946916	72.67469958173386	59.51939721679279	58.50496629071744
421.0	2708.4723115849943	74.96248163132991	59.52586425719759	58.73546286275004
422.0	2748.1514397264814	77.9583183448835	59.591920296141744	58.75002381627609
423.0	2785.2775539253807	81.10064333534292	59.59192609943742	58.88714451985983
424.0	2820.1883139966117	83.1722576383902	59.6010475572423	58.89294796866127
425.0	2852.1873791841317	86.30891128451658	59.652291718687046	59.05272186686248
426.0	2881.507386253026	89.18579506725536	59.65251430618397	59.07100421112703
427.0	2908.095122311657	91.28309864458984	59.73361386223054	59.20077843357278
428.0	2932.2011974439984	92.95746170858597	59.761317764685415	59.23990495982221
429.0	2953.5853370273176	94.53922318459503	60.009690736736125	59.265079419747124
430.0	2972.936593622684	96.13770653480813	60.00976995678089	59.30753359515189
431.0	2990.4153905679523	97.24707931015347	60.02357917420029	59.30753660018967
432.0	3005.9716609655725	98.14139122396091	60.03769185675844	59.43508258531763
433.0	3019.86989199472	99.16760451510946	60.05062009572855	59.45226809232245
434.0	3032.0058969905563	100.07254039943548	60.07452362207386	59.530502384739904
435.0	3042.7501094986783	100.81291980866128	60.08412222078361	59.534005611007906
436.0	3052.101117336197	101.54630197371888	60.09207084366515	59.57363419519344
437.0	3060.5187530753606	102.50980320623418	60.14273073214547	59.63019006028717
438.0	3067.9895543820626	103.27777009070843	60.15752272807114	59.681553978082164
439.0	3074.783389299938	103.67803094194134	60.36393753210347	59.72478887185896
440.0	3080.661958700685	104.22311361030157	60.53116436107186	59.764687140641506
441.0	3085.8306086971734	104.8780619624669	60.53267171277981	59.7724212106709
442.0	3090.4699476154715	105.44119993792104	60.58583493032532	59.779428108185094
443.0	3094.7047402524627	105.79206847016408	60.66277459750887	59.786380061419834
444.0	3098.4351589093753	106.16758748342359	60.70156022812969	59.808101930032166
445.0	3101.7521645297106	106.40275275409606	60.70300518777405	59.810507159658506
446.0	3104.8166311959067	106.71858419930025	60.70301392964994	59.81521528819109
447.0	3107.5269218936633	106.94920083080422	60.78732582417959	59.874099586303245
448.0	3109.939713885639	107.33489541191805	60.81217516106791	59.93660602304359
449.0	3112.1159749173444	107.56010891321577	60.87102866933171	59.94738283194897
450.0	3114.0374849054756	107.95911732973009	60.91005807175179	60.114960251857575
451.0	3115.763293775441	108.22958540658345	60.916891282765945	60.28065243219368
452.0	3117.303312259055	108.66972921238099	60.91708978649136	60.32047526341482
453.0	3118.7508461541806	108.97660146995102	60.917698478248425	60.35471462632743
454.0	3120.065800651337	109.05494066805063	61.02563067274747	60.35557607965232
455.0	3121.236249734002	109.24556902816815	61.04935982858602	60.46957379203677
456.0	3122.273251414511	109.38095072011424	61.11595750805327	60.46962499439419
457.0	3123.2903928092983	109.43893719946615	61.332071105056784	60.46970005859706
458.0	3124.1615067022854	109.67733990336453	61.38216222053734	60.48238390148673
459.0	3124.9326622214962	109.97092695948207	61.43118092936587	60.533240816316656
460.0	3125.6227664303437	110.35434613984889	61.47128135908492	60.63865373189263
461.0	3126.2421084832536	110.62381621992195	61.64770861903595	60.681899494905615
462.0	3126.8054514668256	110.70913795170132	61.82388816500843	60.78058526360329
463.0	3127.3212947420097	110.95218691056014	61.84831386582649	60.80235142721969
464.0	3127.8150885182727	111.05203081460249	61.90226024295334	60.86297417237969
465.0	3128.2391327191103	111.24074405976869	61.93978619379589	60.86479920086082
466.0	3128.6191195330844	111.46361217064415	61.96852083566517	60.89131639058336
467.0	3128.93859447951	111.70292305525595	62.232474819973845	60.94206188247889
468.0	3129.23710496889	111.94574060829918	62.51122914181912	60.95804145934115
469.0	3129.5377683208744	112.0683237485706	62.61386601953365	61.08107938768609
470.0	3129.864945839874	112.06955993890126	62.79853079772807	61.0955293732392
471.0	3130.122628067952	112.08846652426352	62.85677409551028	61.25970897491511
472.0	3130.3354208299515	112.1639046341366	62.88298588696613	61.27211137276992
473.0	3130.545381484071	112.20619023653119	63.1774417293524	61.31095756903485
474.0	3130.7330553470883	112.37334606089094	63.260466829658284	61.31100517137192
475.0	3130.9323022967733	112.37419819189294	63.6524267870504	61.36298712319383
476.0	3131.101057021821	112.40814177520545	63.72813705510863	61.36345746917454
477.0	3131.248907443402	112.59322247227661	64.02191613804926	61.386947508697084
478.0	3131.3867920136868	112.71439115158121	64.12768419248508	61.38828478849808
479.0	3131.4947649394585	112.90518279329575	64.23350062635502	61.599942493759414
480.0	3131.5960182735994	112.99386537160487	64.46529674139694	61.618685661620574
481.0	3131.6964248056256	113.09275801288969	64.54614010027295	61.68350286719124
482.0	3131.791212288426	113.25640932402332	64.76987257876114	61.684296331408426
483.0	3131.883330036214	113.27080814118999	65.2097734270998	61.68621432590205
484.0	3131.962877895424	113.38807089205652	65.24400281156241	61.727946745056684
485.0	3132.0509667034726	113.43515159382923	65.60516348446245	61.72935360083314
486.0	3132.116119208594	113.65935491706381	65.81081288441183	61.752570938144004
487.0	3132.176811907476	113.73197947042948	66.04718040782787	61.75388331009342
488.0	3132.243774908428	113.78004991942076	66.25563419909757	61.75453052143805
489.0	3132.3004201128356	113.94534594584526	66.4955847464002	61.803575821132206
490.0	3132.3435508819625	114.19064290338592	66.5342260597761	61.864303231845646
491.0	3132.3977989976174	114.20930416020398	66.82249804846252	61.88788261923886
492.0	3132.4475683360247	114.24709818371224	67.2376030708134	61.98621537075027
493.0	3132.4829691385007	114.41735248569059	67.40531704942012	62.01148039924505
494.0	3132.523883725681	114.62301627264628	67.4295941445396	62.061822742434416
495.0	3132.5640862390123	114.76953808279343	67.55854999930737	62.1039236765299
496.0	3132.5922436844585	114.97046198139728	67.6834557268661	62.19593531751801
497.0	3132.623909491281	115.09443106776483	67.82295861412693	62.19923607304209
498.0	3132.6550385763258	115.38627544743903	67.88107165656189	62.20774082402717
499.0	3132.691738158162	115.38665543253185	68.37049071168249	62.31810128200868
500.0	3132.716939306599	115.44699844134632	68.4292899825431	62.318109313995414
501.0	3132.746858626337	115.50681059951071	68.61109711399197	62.31893740532243
502.0	3132.7850705421915	115.50695931119891	69.07574606030354	62.35910381576879
503.0	3132.819547341652	115.50697891383446	69.31342686966548	62.363607949791835
504.0	3132.851566871955	115.52452400026552	69.61501707480744	62.37774931827482
505.0	3132.8795027654446	115.62916979247956	69.85955288843282	62.39757574415533
506.0	3132.907517478522	115.68514450258427	70.13292125194788	62.453095139361885
507.0	3132.9323112099014	115.72114844835141	70.2297634585051	62.453164746512265
508.0	3132.956704172315	115.85720193890185	70.32951752979292	62.459072867232
509.0	3132.9745560004476	115.95821975824089	70.59347212465032	62.46329721543209
510.0	3132.9972785985015	116.03654133219672	70.74986800763463	62.49496757052343
511.0	3133.0214859244074	116.18029207669478	70.96408136083298	62.56675566662166
512.0	3133.046752972667	116.3062962289153	71.15794356537806	62.619389403799936
513.0	3133.075541372937	116.49899408425033	71.55312840657744	62.63138133947859
514.0	3133.1040836738484	116.53675310844237	71.77564232375668	62.71325797660601
515.0	3133.1257768392493	116.84613267882212	72.05607700958883	62.72323363870459
516.0	3133.1499794186298	117.01946973658141	72.2639353992587	62.72708284072913
517.0	3133.1646576559174	117.24863269017935	72.42734070879742	62.73004764093566
518.0	3133.182191774615	117.3877737653798	72.64408634336915	62.73058633589229
519.0	3133.2002788325285	117.43797463001529	72.87356357823067	62.792345250316224
520.0	3133.214554747242	117.50826764303497	73.0806077338728	63.013234695090205
521.0	3133.2273330997614	117.56561457188127	73.17483974911823	63.028163985722884
522.0	3133.2378528047525	117.62004681020674	73.3614807431414	63.028865112579744
523.0	3133.252100853253	117.64274260114578	73.56962363950477	63.02931496163608
524.0	3133.2589647647874	117.68089832285744	73.79888752391155	63.04319948462983
525.0	3133.265793888449	117.76407783299967	73.84498124642438	63.043326118069174
526.0	3133.274618713115	117.82790324480925	73.88213534833083	63.10051395702249
527.0	3133.2783159041314	117.90925942697422	73.96692126379976	63.181359163860414
528.0	3133.2839040861954	117.94243393286831	74.03587150652913	63.19384598393662
529.0	3133.2917296944765	117.95375728036106	74.24925495252042	63.29081766308297
530.0	3133.3006716929376	117.97892704070502	74.66512196582596	63.35253620716333
531.0	3133.3037514718435	117.99254255143447	74.78263325804684	63.39276867971032
532.0	3133.3049182482114	118.06006070869371	75.01447578877514	63.40659579055682
533.0	3133.3094630557744	118.1550230352833	75.14731492985582	63.408214795677054
534.0	3133.315215960515	118.20672746861183	75.54822817225751	63.408478446081276
535.0	3133.3196471591928	118.42259575249788	75.59492200158951	63.411473921149046
536.0	3133.3227458941647	118.45482866011264	75.67192753838597	63.44976050649071
537.0	3133.3251235293906	118.48814487661778	75.76808775147366	63.46884681656905
538.0	3133.331034055275	118.54574870563168	76.01432471870238	63.53857203694621
539.0	3133.3368810186735	118.54983367975035	76.49650408845196	63.6031338548396
540.0	3133.340015513518	118.5931717048196	76.58672813325548	63.63604212226003
541.0	3133.3425603758137	118.68929685464363	76.78826228273091	63.76316019033083
542.0	3133.345061349088	118.70609708243792	77.16832698585739	63.79730240242433
543.0	3133.347522892553	118.73143673493848	77.36742509407456	63.7973024318975
544.0	3133.347901316061	118.85162467937757	77.48855701331057	63.79961603247744
545.0	3133.348771997266	118.90878410158902	77.74109815514052	63.81380360066284
546.0	3133.3526050855585	118.91767521208304	78.07426087555626	63.92099033442586
547.0	3133.354235183478	119.05698912242973	78.13013862867922	63.96376174509018
548.0	3133.3552584148856	119.12194811683118	78.29415923329229	63.97285677596456
549.0	3133.355737899455	119.14584846122735	78.54208157908961	64.03693699748393
# Backward EFA Results
# Index	Value_0	Value_1	Value_2
291.0	3133.3557378994547	119.14584846122729	78.54208157908963	64.03693699748389
292.0	3133.3554505878988	119.14350300541432	78.31982267457133	64.00008777299149
293.0	3133.3549071461343	119.13362170994272	78.20889828242456	63.99945776876732
294.0	3133.354772325201	119.13027880877411	78.14925154040102	63.97076359560719
295.0	3133.354764127478	119.12950561619385	78.04449317657482	63.963167624735746
296.0	3133.353709039308	119.12469733862467	77.88486823790717	63.9534666519753
297.0	3133.3507408172286	119.08180908225145	77.85497896386354	63.91114515417294
298.0	3133.350629876147	119.07810933989352	77.68945717154257	63.86144280586566
299.0	3133.3500282961186	119.07772103304745	77.59776200136804	63.854893828827535
300.0	3133.348878453941	119.05270363013713	77.56567995627648	63.81377708346111
301.0	3133.348491593542	119.04363908658542	77.50316942945261	63.61193037983324
302.0	3133.3484071695398	119.04361467305351	77.50254496993435	63.61188808759501
303.0	3133.348217454071	119.02279123687842	77.48815311527154	63.55770573526561
304.0	3133.348072232261	118.99357498051047	77.4809204191722	63.5227588855555
305.0	3133.3479523797323	118.97030107649034	77.4396714172605	63.45423004985377
306.0	3133.3479400161436	118.96767883557436	77.43965966492858	63.43767562567903
307.0	3133.34774191017	118.93852951612405	77.43934315445952	63.399298736856956
308.0	3133.3470292429593	118.93663339984906	77.4369925353055	63.39449172616728
309.0	3133.346993708873	118.93629109251629	77.37155905630895	63.168681968167704
310.0	3133.3467549146408	118.92579346359838	77.36702632634659	63.168639705814456
311.0	3133.3467424983514	118.88752749139293	77.3604552716081	63.15328370093282
312.0	3133.3464006645477	118.84928858872524	77.27814956220712	63.08710045088028
313.0	3133.346386084087	118.84197876069177	77.27810542274831	63.008272945094184
314.0	3133.34629453679	118.84175264890665	77.25693290883034	62.995618297855835
315.0	3133.3462942929036	118.80561166565158	77.25676592685991	62.990288496243046
316.0	3133.346290408336	118.792909702998	77.23109561333841	62.98292460180838
317.0	3133.346200524702	118.78764200355296	77.21940902970857	62.92815525427895
318.0	3133.34602486237	118.75197978516613	77.21360137180794	62.881555958006906
319.0	3133.3457006805493	118.75197005266858	77.19445601937008	62.83900929920078
320.0	3133.3455125894516	118.75167051235987	77.16566714143582	62.746879829446435
321.0	3133.3453486595195	118.75147151661388	77.16520684581444	62.73982988782622
322.0	3133.344298222722	118.73344206170093	77.1612941395202	62.73361766756844
323.0	3133.3438597168906	118.70399555346957	77.15940951055921	62.733118306131956
324.0	3133.342779827708	118.684264941682	77.1559715774399	62.71617312842273
325.0	3133.342628946639	118.67750418538412	77.1053734758155	62.673609252024164
326.0	3133.3425979165095	118.66246107412667	77.10158456391004	62.5932016815193
327.0	3133.342435337988	118.65578399746437	77.10150894802773	62.58955845121651
328.0	3133.341047889824	118.65553820822744	77.10144543874222	62.55054815168473
329.0	3133.3402830120217	118.65436108530449	77.10143732656462	62.550465893523025
330.0	3133.340071239943	118.65344549436408	77.09425492470513	62.5466362988736
331.0	3133.339785057294	118.64988088427506	77.08104555857992	62.535427590420376
332.0	3133.3385527000505	118.64833221842713	77.06989733472844	62.52999108830755
333.0	3133.3385476892518	118.64749923648779	77.05634855982996	62.52460926020588
334.0	3133.3384275446915	118.63968242919599	77.04061003861547	62.48080836536116
335.0	3133.3384126166875	118.63314356794763	77.0307699955217	62.47078575521868
336.0	3133.337802025808	118.6258808587261	77.02969604774484	62.433493500383875
337.0	3133.337670254347	118.60968555595647	77.01039256055857	62.37437297453318
338.0	3133.3375215458836	118.60777271318636	77.00635973395049	62.37376466832549
339.0	3133.337424749138	118.5857628812986	77.00635973366175	62.338101864360944
340.0	3133.3373833017463	118.58231857996986	76.99592762007227	62.27092287769616
341.0	3133.3372610053243	118.58231697340175	76.95175410733222	62.259359452450624
342.0	3133.337223700652	118.58061363232969	76.9417044339616	62.25887144478781
343.0	3133.335344179841	118.51949999175787	76.9126329417815	62.258868729872205
344.0	3133.335124816362	118.51944840392028	76.91262091348497	62.258009453320064
345.0	3133.3335854565034	118.50850250376004	76.91202540626081	62.256388669044235
346.0	3133.330549481783	118.45621052341374	76.80828354863858	62.222620224999275
347.0	3133.330434863144	118.45382948432304	76.80196164604939	62.22253782541605
348.0	3133.330425976112	118.45300677025764	76.80017963166588	62.18731051460802
349.0	3133.330349160622	118.43143309606258	76.70428547855465	62.181530950751345
350.0	3133.3301797759873	118.42102112157201	76.67465708065046	62.179838990390735
351.0	3133.3300322956347	118.4193911695238	76.63673604206191	62.176580527698114
352.0	3133.329153800132	118.417015763304	76.63338423185657	62.14636599048576
353.0	3133.3289319470737	118.41403258108232	76.62844893047502	62.078659781904186
354.0	3133.328905214298	118.40472769219126	76.62716786283404	62.015494381066475
355.0	3133.3288842198763	118.40243213775547	76.57294350219215	62.010773502147764
356.0	3133.328711221132	118.39843413480811	76.5531988000783	62.01032268180342
357.0	3133.328711108571	118.39399126526783	76.55153678977362	61.987037376424446
358.0	3133.3285554669706	118.39349272906912	76.54636422596575	61.98104710735671
359.0	3133.328379424721	118.38147709558199	76.53284380447012	61.91200538400349
360.0	3133.3282965227277	118.35238056034689	76.52257520753697	61.76801226961152
361.0	3133.327989568139	118.35230474367764	76.52225730923935	61.74146779143787
362.0	3133.327742094207	118.34817225994334	76.5199731918801	61.74096535469843
363.0	3133.32763755603	118.34563575609096	76.50780236124905	61.70132756964224
364.0	3133.3276247839567	118.34520310006414	76.49901183958133	61.69018404574115
365.0	3133.327584389771	118.33649424026851	76.49781039910205	61.68648977227499
366.0	3133.3275292049852	118.33499870305407	76.47697794274072	61.66127438495922
367.0	3133.327433792156	118.33333820495803	76.46674997699475	61.66071562819557
368.0	3133.3274081296267	118.33260087798818	76.42488663919924	61.62232656447355
369.0	3133.3265418107626	118.32626406127214	76.41879854921727	61.617745906045336
370.0	3133.326519785313	118.31785606377174	76.41841098214879	61.611975030227434
371.0	3133.3264821085227	118.31721966750722	76.3430628723301	61.606320034920394
372.0	3133.3263928885867	118.31565556167507	76.33962307645524	61.53943263094051
373.0	3133.3263792094945	118.29829820190132	76.33962229725326	61.505119781150526
374.0	3133.325901571997	118.28020683400544	76.32077487843375	61.48430478118116
375.0	3133.32138608116	118.24998411614413	76.30608911367764	61.395593488112986
376.0	3133.320709565596	118.24746537469176	76.13435261021866	61.37878291797808
377.0	3133.3204722480546	118.22055466101185	76.12662476328936	61.363947756111315
378.0	3133.3189305526166	118.22022222996317	76.12660698948555	61.36392996254601
379.0	3133.313377809649	118.22018316011678	76.06639880448337	61.363929286213846
380.0	3133.310048256442	118.2192582979392	76.03598859436424	61.19579990059632
381.0	3133.3072849437463	118.20931995703258	76.0334954624073	61.194887586041574
382.0	3133.302569955736	118.13256073010677	75.96688798191398	61.19266945002931
383.0	3133.2997584785326	118.06026670737036	75.80886117207298	61.16910876365965
384.0	3133.2976059778157	118.053939854309	75.67412987012727	61.13965736533394
385.0	3133.293719497136	118.03528764904448	75.60602294309061	61.05386050459003
386.0	3133.2918253665475	117.98161667360286	75.50182761937837	61.05383949324871
387.0	3133.2893710828075	117.97968484144191	75.4421782846021	61.03960909386059
388.0	3133.2839878713403	117.91482348263595	75.4198746831166	60.907962605088734
389.0	3133.270355533261	117.90154433434418	75.30109305006448	60.900723626816955
390.0	3133.2500372281174	117.9015402017709	74.98461602917631	60.84472282813633
391.0	3133.113764474359	117.86652089007734	74.7097335326007	60.84444239016592
392.0	3132.361869402977	117.70756349757087	74.14092602638358	60.6833387997611
393.0	3129.859825365296	117.61996683321607	73.9477593274752	60.66315628809419
394.0	3123.4926184026854	117.48579028409934	73.88234445977602	60.654656313177334
395.0	3111.1194151599793	117.20096008547296	73.85676585205594	60.60920942015494
396.0	3091.332406176732	116.44904105181239	73.80817234940031	60.55822107281215
397.0	3063.235923964517	115.35003450835602	73.66434783307795	60.47473677945862
398.0	3026.3721504918744	114.24017203915164	73.58963191907134	60.47360186572874
399.0	2981.1281936144887	112.58858635135418	73.50102288795712	60.46145330379765
400.0	2929.6103132216244	110.31133827711972	73.25117961445902	60.32569329744775
401.0	2872.6004359810513	107.47502510370609	72.77273122218472	60.141683746466086
402.0	2812.2269925510072	105.13777541120496	72.67778747133416	60.13827822986006
403.0	2749.5530050207108	103.54179459844298	72.50407403379128	60.09026347870696
404.0	2685.6110213558723	101.65922155103902	72.12725488803059	60.086585269372144
405.0	2621.238332474166	99.40604043697275	71.87754918760136	59.99091355904943
406.0	2556.7316673560467	97.36202825815722	71.30955108503743	59.96206643577122
407.0	2493.377295685909	95.19337054320219	70.65448035547169	59.961762824161326
408.0	2431.479668715623	93.20982391108828	70.34092750099833	59.902514445938365
409.0	2370.999401719114	91.49361851774054	70.11032826823268	59.878768480802144
410.0	2311.8903726106223	89.62751634489076	69.29117727364226	59.826009094480476
411.0	2253.1981287500253	87.93018721920036	67.14632411702101	59.81596560142218
412.0	2195.1790890099464	86.68817267252808	64.4394467992419	59.6748870385171
413.0	2138.82111429081	85.93452174415856	63.12888025542799	59.67033407701971
414.0	2083.22654246289	85.22100948013791	62.73462716270814	59.52914665327176
415.0	2026.5918015709703	84.79230893953915	62.186192559138526	59.463916684182465
416.0	1969.194634527617	84.16578057273962	61.50538114946115	59.33010310060032
417.0	1909.6873796412744	83.67619402652848	60.76964963113704	59.313010607268666
418.0	1847.877272416217	82.77870746782474	60.163451671485845	59.294814449912266
419.0	1783.9941826608706	82.45536695995187	60.06995826792207	59.29230336669858
420.0	1716.948295192605	82.23827880866993	59.837876809620965	59.29024828497132
421.0	1648.2802957152091	81.78420899344295	59.64946843458595	59.27960233998988
422.0	1578.4511174244326	81.41693219269531	59.41413887303052	59.26851448635828
423.0	1508.1547325763117	81.19832948407947	59.39436318517912	59.12368936838704
424.0	1438.2714860325186	80.98236050989081	59.394354949382986	58.94305163087673
425.0	1368.4596605742229	80.27692881769015	59.13567423880925	58.852935213433106
426.0	1300.268776562299	80.0724384441379	59.067991291963224	58.84869625350478
427.0	1233.7587968351847	79.77436612994737	59.00390767513456	58.84745180169899
428.0	1169.5929053852976	79.29169907151784	59.00347561944688	58.83693231451067
429.0	1107.642921658249	79.09421138731211	58.941001395239965	58.605754263621044
430.0	1049.1921125127658	78.61622981728333	58.94034950945801	58.601133815966485
431.0	992.9051641334737	78.24763810272823	58.90200766630143	58.57664909957497
432.0	938.8590402244918	77.72069982646993	58.90171837371496	58.5625118490179
433.0	887.6929632758594	77.4650949435405	58.77206065032241	58.46693968452194
434.0	839.1306588613625	77.12121261095663	58.580422647970906	58.46486611385365
435.0	794.0981286352167	76.6003389884047	58.5756453656544	58.399147490440846
436.0	751.8731720538095	76.15338502305029	58.57436706513059	58.3649540474695
437.0	712.8931822478975	75.53508838281442	58.48131120762231	58.31256150675096
438.0	675.6882048638234	75.12670402746448	58.47027598078841	58.18910104883547
439.0	640.8049970579731	74.78042108887895	58.45245459524105	58.04336043658871
440.0	607.3359445807039	74.44732301445262	58.34122223154809	58.01625387268825
441.0	576.6803323309474	74.09698310955446	58.192120469268865	57.976437942769124
442.0	548.3093482198218	73.56048021717135	58.18855667199992	57.971753132571465
443.0	521.4679978893639	73.16686982680423	58.05967627651441	57.91692395922983
444.0	495.7589701508507	72.62693449270338	58.02587905415516	57.87515780085788
445.0	471.84845857220733	72.31717582046412	57.983316159161404	57.62856591665233
446.0	449.4844728201511	71.95521689388885	57.947089818708406	57.62583543397571
447.0	427.76382930525415	71.49328640268429	57.89306279110135	57.612225339888674
448.0	407.5811601074812	70.90236869489637	57.89191246804264	57.539911509850874
449.0	388.6628647274831	70.45529742346642	57.875905047555186	57.453544903698244
450.0	370.85118163401444	69.92124239986367	57.840808144190696	57.42598860924967
451.0	354.27888010637673	69.25588349636546	57.77913789535286	57.36520704830439
452.0	338.718237691857	68.88664223169428	57.596247884913396	57.15484070253761
453.0	324.14437088724753	68.35659028542702	57.44598600567117	57.154751655448926
454.0	309.94476818529364	67.64679896986958	57.38026873344274	56.8420298487815
455.0	296.4527404068929	67.21897371305224	57.00038525097633	56.840764284030776
456.0	283.9205237513354	66.88968900156027	57.000376886283355	56.795571424430165
457.0	272.41650918598606	66.44423119372932	56.99190009028722	56.740848155838876
458.0	260.58055350356204	65.80136525258341	56.94445118552391	56.58683089641158
459.0	249.97323182645252	65.46441858539345	56.734158049990725	56.22984007893205
460.0	240.14748001013515	65.13718231050088	56.56130699288375	56.225854470151916
461.0	230.88896485091118	64.92486679531527	56.560631969256846	56.22105293285748
462.0	222.24644514371946	64.50184512281727	56.532835882018496	56.12178048446664
463.0	214.24844587852658	64.1095567738335	56.50238417609002	56.06044550189942
464.0	206.588502413677	63.88950407681467	56.46030610711763	56.00875625401269
465.0	198.96946373828817	63.50162224842116	56.45674381922766	56.00637132922618
466.0	192.40115667203793	62.810620990976695	56.3343696396221	55.894780733489185
467.0	186.05063237444543	62.012894563442245	56.31758985688739	55.814392628369056
468.0	180.48270020096083	61.80202003083384	55.99560714618802	55.77912670078584
469.0	175.1352587172837	61.72779628448804	55.99464297502394	55.673034869827404
470.0	169.63544919930501	61.06459391955788	55.99386342004446	55.655501340979384
471.0	163.88263163621366	60.17917812198754	55.90715626904167	55.55721108135363
472.0	158.96449606095806	59.814876247184436	55.82852147682289	55.49222021960155
473.0	154.81775077587227	59.18698817823788	55.81921083107849	55.491936573595595
474.0	150.61461281037458	58.72497779084122	55.8161763701249	55.45664928953041
475.0	146.77488324958554	58.50994794016632	55.655927435814625	55.36578573717171
476.0	142.4280828312745	57.737004933476925	55.505414019332896	55.290292427510884
477.0	138.98682870390243	57.44200858454884	55.29079703201503	55.13908448381033
478.0	135.56439784133792	56.95843674950537	55.28748915075554	54.978308876971944
479.0	132.43382612014983	56.509572286268636	55.23499671766016	54.96391748096484
480.0	129.70286411290246	56.24120357147992	55.13434282263594	54.85799293385487
481.0	127.08379592068775	56.04806208122017	55.09578196955816	54.60667523642862
482.0	124.707707585111	55.99007704237911	55.05442335364817	54.57544614368929
483.0	122.01246093413194	55.974499031525944	54.994379791318295	54.501101225284344
484.0	119.72703384093535	55.773138983238084	54.99106336350114	54.48001293785623
485.0	117.6437916600901	55.727753103132365	54.98367857078466	54.41681257631727
486.0	115.16210020217663	55.35655017121303	54.95489767346872	54.413314218159165
487.0	113.12234235279296	55.25707375839049	54.840324568275335	54.413245091097394
488.0	111.41282722705382	54.85423042740864	54.76717203358785	54.04273616149407
489.0	109.43881411922551	54.83504224822406	54.7095811703674	54.03456424484704
490.0	107.64754624577736	54.83503009605448	54.68478039975996	54.0196408576293
491.0	105.90615010470712	54.79719328908865	54.67142719869843	53.97499212170378
492.0	104.32423304942294	54.74572027549325	54.62599512517326	53.96636769688032
493.0	102.53527727809751	54.63502894106608	54.15973921734416	53.7224245268515
494.0	101.26965616841535	54.546172056571145	54.141312272711644	53.72172893451207
495.0	99.64829055306355	54.49978933326452	53.93845182489696	53.67346367124281
496.0	98.106443441029	54.32926247115911	53.93684054827496	53.37666376311697
497.0	97.06768654073193	54.1135430896106	53.699651427755356	53.37590799044429
498.0	95.90021163690028	54.06142954340283	53.5754574043275	53.30431941690939
499.0	94.85790219495058	54.05618927713998	53.555057974906624	53.16362063598773
500.0	93.18266168455992	53.99007536463863	53.54735260103681	53.084734697771985
501.0	92.25592997394592	53.98594087760494	53.54734084044306	53.063295207322795
502.0	90.97319556157437	53.96995481052097	53.52134200924084	53.050627306900566
503.0	89.37865395477534	53.96168077223085	53.40280046878436	53.03565457103796
504.0	88.04294646252039	53.93937970571075	53.17319452455637	53.01697750986258
505.0	86.67187339153313	53.93892543537167	53.173019043153815	52.95148438469807
506.0	85.2757420455947	53.9366044115792	53.09917004610054	52.9266181583702
507.0	83.93434825686967	53.936584650538286	53.093412478917	52.92042512602344
508.0	83.02866288286873	53.443374272379735	53.08800654711937	52.91002797326381
509.0	81.58625738739842	53.44335234853883	53.02809445656226	52.89063264455923
510.0	80.45378323480912	53.334335751516946	52.92534301710177	52.74195577171069
511.0	79.23202079188934	53.33066818029452	52.88651198228331	52.63064133987272
512.0	77.68737735194658	53.22810220408963	52.86329327660609	52.621991503246235
513.0	76.17158456903843	53.22721223279967	52.69802985452818	52.57004338552725
514.0	74.53961762676353	53.200144584153435	52.6255349976133	52.42664365815406
515.0	73.09866574991659	52.889621132478645	52.593732757453694	52.363400266354255
516.0	71.18732282338465	52.81423397681587	52.38796210053662	52.11893637740897
517.0	69.65859209069775	52.76597182510222	52.361248692004956	51.87744753894448
518.0	68.47462199709598	52.6270019548451	52.353569156775706	51.74867522388313
519.0	67.71055339169465	52.598782505876706	52.23221917262295	51.3580895146104
520.0	66.51398529931791	52.57461036037614	51.80539418341795	51.26986747079173
521.0	65.19902441108754	52.55525266090513	51.63868723156119	51.13132126796158
522.0	63.93136612641401	52.4343407311114	51.63204656179565	51.058253287804845
523.0	63.24115612020484	52.295662320162286	51.54474455129798	50.81570965560174
524.0	62.409550811842514	51.842266046357885	50.827341136526925	50.492799332655565
525.0	61.67071822950257	51.53218050333739	50.82347386413305	50.28809223625857
526.0	61.30764835665179	51.35071858066538	50.71911548239736	50.263995187993736
527.0	60.86755558685172	51.324275715137944	50.65736544057956	50.03668951115586
528.0	60.47097828099797	51.324066307814405	50.269617270617324	50.03387422514984
529.0	59.88547907887091	51.186016093489705	50.09772033075833	49.80283771280051
530.0	58.869901092705845	51.18444196192959	50.0934090146825	49.80170213467174
531.0	57.81656941833613	50.92624125554466	50.01699916113503	49.72324138085476
532.0	57.32245191654366	50.846027248725775	50.0035009611025	49.72187568181724
533.0	56.60497342059878	50.789022255480496	49.96701008750042	49.55395701603328
534.0	55.96431095483803	50.719609739439974	49.96366451289326	49.54933770667547
535.0	55.1475532518427	50.4781992290324	49.79082996510006	49.29335923312358
536.0	54.69143364196436	50.11617862253784	49.783815316364525	49.250075896849
537.0	54.477330929004644	50.11473615908682	49.75777526441981	49.23393793341877
538.0	53.947839549082275	50.00109851653592	49.55467770278176	49.23152196634416
539.0	52.77336517880185	50.00063957394703	49.44264883187725	49.017295609917404
540.0	51.94475021518303	49.887821464031724	49.12578609338676	49.016814267052666
541.0	51.83953971339273	49.55598554575907	49.0282661130091	48.73767249269187
542.0	51.15055048782585	49.55086351797148	48.94423820799403	48.564281037380496
543.0	50.98341724834223	49.50555616326107	48.89277181085784	48.472263636838605
544.0	50.56710659353635	49.365514751976846	48.85593211451575	48.173678426382125
545.0	50.15161600895107	49.365238697661965	48.78416482303451	47.14578276028774
546.0	50.05111898147032	49.1997785610004	47.410878625751714	46.43989476500579
547.0	49.66259129416261	47.58810638596458	46.495321174293565	46.43989476500579
548.0	47.968464592952905	47.58529044270123	46.495321174293565	46.495321174293565
549.0	47.63253292586038	47.58529044270123	47.58529044270123	47.58529044270123
# Singular Value Results
# Singular Values
# Index	Value
0.0	3133.3557378994547
1.0	119.14584846122743
2.0	78.5420815790896
3.0	64.03693699748395
4.0	63.31916338838438
5.0	63.261868263258314
6.0	62.76719403742965
7.0	62.52417295946726
8.0	62.1018869172461
9.0	61.64467675841316
10.0	61.56076696721955
11.0	61.379740893548615
12.0	61.229803944517975
13.0	61.02556727287869
14.0	60.85956047732634
15.0	60.5851614174527
16.0	60.46272957429849
17.0	60.29205127776813
18.0	60.128615901984936
19.0	59.85375858282626
20.0	59.76127605332761
21.0	59.538677902288825
22.0	59.449730642959906
23.0	59.34743114220943
24.0	59.303343333471915
25.0	58.947209118438
26.0	58.801809088417244
27.0	58.78341318511536
28.0	58.53812713444297
29.0	58.48467940201488
30.0	58.39339741358467
31.0	58.24717388083841
32.0	57.95371043078515
33.0	57.842063022021314
34.0	57.68338486238579
35.0	57.54291215604357
36.0	57.45422799410722
37.0	57.33651148533463
38.0	57.155221558253395
39.0	56.94600301547256
40.0	56.8635055766491
41.0	56.712723885565495
42.0	56.61804996421689
43.0	56.467287577382365
44.0	56.35013097750285
45.0	56.11587953403203
46.0	56.03079004962758
47.0	55.94172620608934
48.0	55.81635561332826
49.0	55.69987646119611
50.0	55.63786429951741
51.0	55.50043112980142
52.0	55.40645677570151
53.0	55.27610362547971
54.0	55.18078957625912
55.0	55.089187240842286
56.0	54.944827848247066
57.0	54.79553135761127
58.0	54.760828296219394
59.0	54.670242808532144
60.0	54.39534588464887
61.0	54.22997808490477
62.0	54.19870362312445
63.0	54.091846377067995
64.0	53.98028017173752
65.0	53.92485535417937
66.0	53.84408014695849
67.0	53.79808437957478
68.0	53.76462955290544
69.0	53.592143459740605
70.0	53.53147910646329
71.0	53.4448619771587
72.0	53.27845265899344
73.0	53.16609171051584
74.0	53.08687811729649
75.0	52.90404059901674
76.0	52.700045700602466
77.0	52.608043870737625
78.0	52.547284275744516
79.0	52.488268701553324
80.0	52.40222608797247
81.0	52.35718934447902
82.0	52.30800170597643
83.0	52.09693404224206
84.0	51.88691809831574
85.0	51.756595347110014
86.0	51.711428207165966
87.0	51.565996555765615
88.0	51.523891016265104
89.0	51.33481214376649
90.0	51.309941818333435
91.0	51.259984510422164
92.0	51.18955399692855
93.0	51.115506409016405
94.0	50.90842356330097
95.0	50.806011999855244
96.0	50.68051768315326
97.0	50.562606849011196
98.0	50.520866001459545
99.0	50.365408991355395
100.0	50.32578546751125
101.0	50.17912495071526
102.0	49.98240947270846
103.0	49.880578611974016
104.0	49.85163911042431
105.0	49.80565050589492
106.0	49.70712685850873
107.0	49.53700606631351
108.0	49.49067254476385
109.0	49.2975415361781
110.0	49.20779523198713
111.0	49.15336096343821
112.0	49.13603056822434
113.0	48.91561705541312
114.0	48.78307579854006
115.0	48.68123341981012
116.0	48.62122578959788
117.0	48.534349671454216
118.0	48.44438498689849
119.0	48.39168044253727
120.0	48.22730065901034
121.0	48.15955494136869
122.0	48.103937962339586
123.0	47.98424331005604
124.0	47.863366296600596
125.0	47.80898851590971
126.0	47.688160595051386
127.0	47.60806673490359
128.0	47.47850990416289
129.0	47.40737825567227
130.0	47.343130148884576
131.0	47.295963098775545
132.0	47.135262389684186
133.0	47.06666615334148
134.0	47.02995912893832
135.0	46.85175751497865
136.0	46.73338470518593
137.0	46.70109577405449
138.0	46.54294364583544
139.0	46.45602618083507
140.0	46.38206678055415
141.0	46.300272908529635
142.0	46.13834743921859
143.0	46.08588987040956
144.0	45.937872506879046
145.0	45.90050594524605
146.0	45.72702159311932
147.0	45.580197752286075
148.0	45.504384047462885
149.0	45.4160075340601
150.0	45.354241569478376
151.0	45.22805567996629
152.0	45.14313421418999
153.0	45.06889463299559
154.0	44.967225322701715
155.0	44.83398642323642
156.0	44.80404375310009
157.0	44.7460719550322
158.0	44.6578547492627
159.0	44.428486830677194
160.0	44.314253749649694
161.0	44.24432588924461
162.0	44.15104227990942
163.0	44.108640411452605
164.0	43.95383760618641
165.0	43.85591487952997
166.0	43.77157730357118
167.0	43.691968563668574
168.0	43.660134587195586
169.0	43.62766196624765
170.0	43.40860674968729
171.0	43.32996363908354
172.0	43.22389558466553
173.0	43.07520306531308
174.0	43.02592030640442
175.0	42.832884412697155
176.0	42.78352116841552
177.0	42.729633277086535
178.0	42.694518409050346
179.0	42.58101645679038
180.0	42.39389286859696
181.0	42.33793350297157
182.0	42.31641752759469
183.0	42.11488751869939
184.0	42.06036495163837
185.0	41.9606427373395
186.0	41.93088489031277
187.0	41.724397653138
188.0	41.66538876326704
189.0	41.627173235468895
190.0	41.609233906693646
191.0	41.301619804381794
192.0	41.23828548873149
193.0	41.171899144999465
194.0	41.027597397386856
195.0	40.95147414292335
196.0	40.900679062983976
197.0	40.76184305130932
198.0	40.70181946716344
199.0	40.587192530615596
200.0	40.52320217209419
201.0	40.44847197828651
202.0	40.38846446931342
203.0	40.160907299219154
204.0	40.03213526178979
205.0	39.943853354286986
206.0	39.83869137760964
207.0	39.72292701606264
208.0	39.64379948147108
209.0	39.48957104028307
210.0	39.388571958494374
211.0	39.293106144616715
212.0	38.98499114882423
213.0	38.9286918270785
214.0	38.8347403220237
215.0	38.80328646125014
216.0	38.62253136208548
217.0	38.47970898533501
218.0	38.36111157918768
219.0	38.31116041242561
220.0	38.20398802574488
221.0	38.08116506613791
222.0	37.96582756930277
223.0	37.82459280806824
224.0	37.75144681063786
225.0	37.654328383526064
226.0	37.53250926122106
227.0	37.39978819434554
228.0	37.23636149336118
229.0	37.11947899613999
230.0	37.00911505075183
231.0	36.935595689836006
232.0	36.88955458002463
233.0	36.646951988433806
234.0	36.555258537153684
235.0	36.432785580443074
236.0	36.21091925986982
237.0	36.193343527324785
238.0	36.062279928576395
239.0	35.98249192079323
240.0	35.7507878578244
241.0	35.6867818605962
242.0	35.64789676882642
243.0	35.420995019352766
244.0	35.35435620509106
245.0	35.155423489600366
246.0	35.08294605982339
247.0	34.95872841517529
248.0	34.755467637016984
249.0	34.5347039132093
250.0	34.29580727872566
251.0	34.13858561795703
252.0	33.96878426976829
253.0	33.67599366972295
254.0	33.573871457214665
255.0	33.31448733027596
256.0	33.1539367483929
257.0	32.66794011226553
258.0	6.263089212893112e-12
# Left Singular Vectors (U)
# Q	Column_0	Column_1	Column_2
0.0033780677	0.0007797700492948556	0.0012335934496961673	0.0022268043410443353
0.0035561353	0.010008454651381355	0.006378443368151036	-0.004710910155475925
0.003734203	-0.03904032090504121	-0.0446652621899575	-0.017739671820463317
0.0039122707	0.012976787563807329	0.011918066451327963	0.0013845493135506714
0.0040903384	0.012804963503539896	-0.006411348472609158	-0.021166792954914627
0.004268406	-0.014735442620942982	-0.01326534295598084	0.012010585436940046
0.0044464737	0.020154816368665653	0.02660667594717913	0.00048323284422466267
0.0046245414	0.006853086014835626	0.010280480832859743	-0.019196443695141244
0.0048026091	-0.0030345284327409987	-0.020238707324199037	-0.03698992785732321
0.0049806767	-0.0115932902518121	-0.01293509759622596	-0.012107424979472379
0.0051587444	0.024134504727506622	0.0228313075976337	0.012516577394085873
0.0053368121	-0.020136852189636577	-0.010120803484193365	0.013428384927701958
0.0055148797	-0.002457910316332661	-0.01268186885883637	-0.007984710430838732
0.0056929474	0.019425105732267838	0.014245568645706292	-0.019978342406132065
0.0058710151	-0.02783087772925639	-0.014220112039608412	-0.017005784859675986
0.0060490828	0.00011334860370437811	-0.006376684537728242	-0.012606567290366407
0.0062271504	-0.012431332974918514	-0.011573368781197597	-0.029012335300043563
0.0064052181	0.004024662565402868	0.005398578404843697	-0.0014921523764149483
0.0065832858	-0.01568112934364562	-0.012890829879871515	-0.009948817127863234
0.0067613534	0.004505654720602919	-0.014600339240415525	-0.028257043803925463
0.0069394211	-0.010578155943060281	-0.012211383164086348	-0.003816844634519161
0.0071174888	0.002583119338244945	0.0057229006925818915	0.0020339402949431785
0.0072955565	-0.021665088661854997	-0.026052086149519628	-0.005239347587329124
0.0074736241	0.0063509633865194	0.007111450113433436	0.0236239886059658
0.0076516918	0.004491678199003859	0.006660420322787954	0.04237878298769209
0.0078297595	-0.00845839924768223	-0.015415629805997665	-0.03465819793447951
0.0080078272	0.012238271565842482	0.004947931896868338	0.0012486214335022294
0.0081858948	-0.007219366905455283	-0.004883551226871743	-0.017097764807928812
0.0083639625	-0.013957876450501741	-0.0234468641226589	-0.03270326577036302
0.0085420302	0.01231854672012072	0.02444279914579991	0.018438103575011612
0.0087200978	0.009573185481018221	0.02307039737141615	0.02641565333063828
0.0088981655	0.010566174806378137	0.0030568174518614613	-0.009052303931283453
0.0090762332	-0.0066032302027899505	0.008924331044347537	0.0343061346864733
0.0092543009	-0.018051316712754954	-0.028396138155754945	-0.004851140976183552
0.0094323685	-0.003957836117489641	-0.00328793293958997	-0.002758534243734255
0.0096104362	0.008490176582687827	0.014672897239291272	0.010272324835002695
0.0097885039	-0.03564459081684981	-0.035813238612105135	-0.011826778791406662
0.0099665715	0.00044775018872645494	0.004609481189805922	-0.010895045874397203
0.010144639	-0.010460173990076486	-0.01011620940788817	-0.018073641963586264
0.010322707	-0.0026113062105561934	0.0024094221012607065	0.0018885146663300582
0.010500775	0.018383019745866595	-0.0036435081062134965	-0.01562755045210181
0.010678842	-0.013004336544634848	-0.023416738769902207	-0.002821347952671986
0.01085691	-0.00620622948702878	-0.0022677349038785766	0.02999755683405793
0.011034978	-0.0011647082550095295	-0.014641392439017	-0.005348367333173369
0.011213045	-0.005499454990161134	-0.004075222229709744	-0.01725317186473168
0.011391113	0.007471706055981355	0.004263326658431406	0.015535500501641986
0.011569181	0.008598296948130598	0.0019153608849030758	-0.013623779134941416
0.011747248	-0.0054084132369282825	-0.013262998102203905	-0.021660258952004855
0.011925316	-0.01219338826556865	-0.011359097585380508	-0.011915755089500083
0.012103384	0.01707821317494748	0.03563416850224222	0.017859356561262703
0.012281451	-0.009412365965018883	0.005909549921127522	0.006553547814664166
0.012459519	0.007105387105029469	0.013614440454428669	0.006632408273311815
0.012637587	-0.015202748393813425	-0.0197536971270309	0.03411744640848469
0.012815654	0.004230371618551503	-0.0024076308036146093	-0.022574707906064872
0.012993722	-0.017754537806314672	-0.006064865741549463	0.010339697630192988
0.01317179	-0.015457341336703912	-0.012970883638487625	0.018903523789928628
0.013349857	0.0034253112485899957	0.012937857703485359	0.0011135200702634962
0.013527925	-0.0134311262282014	-0.013517189860730694	-0.00805899150524855
0.013705993	-0.0020969436405783065	0.0031698849422705047	-0.0010109539412303313
0.01388406	-0.013283766089592444	-0.026159540149051787	-0.02964774624796145
0.014062128	-0.004738651987625219	-0.01672942935511878	-0.0218627781767894
0.014240196	0.001147577833745049	-0.01018969661767663	-0.025499085964335283
0.014418263	0.028275140704997703	0.017536476232518205	0.006280812871924913
0.014596331	-0.006859139700736239	0.005993050156233672	-0.01454476937245148
0.014774399	-0.02211460311412442	-0.01375923974822639	-0.009811294658703458
0.014952466	-0.018454811570756093	-0.0219413240983295	-0.010597769259717829
0.015130534	0.004169529286921248	0.00823336934644294	0.0077573702411792445
0.015308602	-0.016669404582665377	-0.0160157643338267	0.015741936725185028
0.015486669	0.009466457889425194	0.008556197260077298	-0.013989385477831967
0.015664737	-0.01536248342045221	-0.0011379473750564681	0.014680899207545407
0.015842805	0.011918450298083137	0.0071396091665835906	0.0038964773453961776
0.016020872	-0.005815798793830905	-0.0012794602976097871	0.00329493570267875
0.01619894	0.017657124663601646	0.030319380065291217	0.015536197104003576
0.016377008	-0.009085993545089866	0.0018764497510413867	0.0045581719893867615
0.016555075	0.006055183541480908	0.01695169202597396	0.008437545156696799
0.016733143	0.02080188745683336	0.006706612495822709	-0.03502781234762491
0.016911211	0.0030845619953979455	0.006861978439099242	0.013941810798956183
0.017089278	-0.013152445704264777	-0.008232331800439857	0.012657991750466653
0.017267346	0.0030494900889123187	-0.004304566666237047	-0.010295900862673764
0.017445414	0.008508228953254173	0.008982439033833821	0.01052490402727968
0.017623481	-0.0019053678347321196	-0.002779752292699243	-0.007777087339895581
0.017801549	-0.024210039597138452	-0.02472579714636057	-0.0002869152801759868
0.017979617	0.036375779223845536	0.027054574156286895	0.031382412379843905
0.018157684	0.002731374742192986	0.010239136260591482	-0.0009245047901124242
0.018335752	-0.007061861454667706	0.015444889414704477	0.022624028951899224
0.01851382	-0.01067988335393635	-0.019981050604542562	-0.046622555191953685
0.018691887	-0.017824941560277942	-0.012370863146433958	0.012437693033824264
0.018869955	0.006748826496906069	-0.005123363125898286	-0.019364026608254065
0.019048023	0.008075523833780995	0.006943822379236805	0.005340075734458235
0.019226091	-0.017469787644111674	-0.024674633298149305	-0.01710472303926221
0.019404158	-0.0037241255926414836	-0.010977630218920459	-0.023346561846057275
0.019582226	-0.01546130327111349	0.012591200356209843	0.02602618326537527
0.019760294	-0.0145227214391349	-0.014389800367109127	0.005363522579736117
0.019938361	0.00245661686539057	-0.017418557963187132	-0.059280599346745975
0.020116429	-0.008451756599359999	0.009526776319916512	0.016305086123142937
0.020294497	-0.008727839248152985	-0.005535777575829741	0.003543168656417831
0.020472564	0.011554434156443236	0.01461264427964229	0.0069974477261688615
0.020650632	0.000684839098859986	-0.018217900904958367	-0.02547428399122886
0.0208287	-0.0014890167638806084	0.008640265730469653	-0.013685796933481303
0.021006767	-0.010162053920546919	-0.018277135441035878	0.013626929347454159
0.021184835	0.005002125239210277	-0.0015342432321257596	-0.021813409647177158
0.021362903	0.0019509242663033263	0.010455098742750926	0.035610329179505684
0.02154097	-0.01625335023781094	-0.008402691094289939	0.02409250911221851
0.021719038	0.02016662395016123	0.010871227022017793	-0.0038093695310888113
0.021897106	0.008931780367916092	-0.006396425748557127	0.010547182848014407
0.022075173	0.02495154517111386	0.016907296069977696	0.02176101419167841
0.022253241	0.016798557909201404	0.015454382192033265	-0.01881253966332052
0.022431309	0.02843018974824454	0.027029618686940298	0.004058774897799951
0.022609376	0.01705188798902983	0.022575023105201146	0.012390484348945182
0.022787444	0.021234686821970234	0.023563880125237583	0.011022242731945313
0.022965512	0.0034209576686753665	-0.0011417539162973296	-0.03691046758683839
0.023143579	-0.012897485075465911	0.0011921639761568758	0.023977953248024996
0.023321647	0.0061740273074812725	0.02409060989611535	-0.0006674298650996529
0.023499715	-0.015323082839228439	-0.0014274519815792343	0.01719476429842118
0.023677782	0.010386927076213096	0.0037060546359722	-0.018874482994900216
0.02385585	-0.022673519768611167	-0.009321961761725466	0.016991957793132614
0.024033918	0.0051114849116760995	0.01621457982738149	0.01101718816908406
0.024211985	0.02494990228006584	0.009148777135762473	-0.012468376884357065
0.024390053	0.00301693577374071	-0.0052968525513422	0.0036581008214555634
0.024568121	0.009311441738330711	0.013499664593104272	-0.03462710008658717
0.024746188	-0.0021511050774301425	0.0010492519240481689	-0.0018647911531512673
0.024924256	-0.0066415914019405005	0.003459207124895106	-0.007438864065531131
0.025102324	-0.013786156926753272	-0.03226824271096863	-0.01199759934905066
0.025280391	-0.0007849178323150062	-0.005236628580969223	0.014818332861088175
0.025458459	0.0009625727162869286	0.011235093437213729	0.02112882454719981
0.025636527	0.013026819110245051	0.012641430512884001	0.012556267258153146
0.025814594	0.02157066591309158	0.02501937106926757	0.017334229236937088
0.025992662	0.012278771397692009	0.010952509714185935	0.013650473893475385
0.02617073	0.009006462087376066	-0.00638810863732979	-0.0477195238948011
0.026348797	-0.004913468235451305	0.000613422604646998	0.016141667894891024
0.026526865	-0.013983625706234085	-0.011469918425516085	-0.00011749140088942198
0.026704933	-0.016623834279776806	-0.014905130777709814	-0.02834602676335374
0.026883	0.008485963446442908	0.0056278767351636465	-0.009556599538333996
0.027061068	0.008595151054327264	0.005263473248136888	0.016267260932714685
0.027239136	-0.0013635552318899016	-0.017965158055872697	-0.01954560173317922
0.027417203	-0.006199543266285261	0.006597657545496979	0.0023628140136638396
0.027595271	0.02229693894835807	0.019529283111573818	0.0016721983535569517
0.027773339	-0.007786126823989856	-0.00615075067913241	-0.019123559985055463
0.027951406	-0.01979985523636103	-0.0005641124338243061	0.0033887617400885505
0.028129474	-0.009141032822253613	-0.009585504676908862	-0.006604844823625573
0.028307542	0.017883462511684198	0.020789825775987366	0.0002791903046452888
0.028485609	0.021471144215258572	0.0028354213605980075	-0.026875766711005004
0.028663677	0.002544736006636118	-0.008759429203503125	-0.029214064688610226
0.028841745	0.0067797060109107	0.006563395259927808	-0.006980554932530966
0.029019812	-0.024762840559716608	-0.024464770869883093	0.00019132416284439586
0.02919788	-0.005089414542267518	-0.011309100884144377	-0.006407528526996192
0.029375948	-0.012526686243051758	-0.013169298057849176	-0.04256239665194369
0.029554015	-0.0048523734095344264	-0.0070620722985823324	-0.013345602363041123
0.029732083	0.007654101250968356	0.008655325178279893	-0.0016930941247688164
0.029910151	-0.021913844150571918	-0.0041222125681737365	0.010010619789029835
0.030088219	-0.007907311840082691	-0.004626209633694959	0.027990213024033376
0.030266286	0.022111409411432664	0.017445554358394046	-0.03009139838719021
0.030444354	0.013341577986623384	0.007627608943802995	-0.022298117024946888
0.030622422	0.011900174065403975	-0.004588900346896977	-0.021193767174487916
0.030800489	-0.005711765440793216	0.007707365412144646	0.012569492161540406
0.030978557	-0.0008428414235511366	0.007439416955329506	0.0059480663716077915
0.031156625	0.010478211613452745	0.010763837494130702	-0.010081547411039971
0.031334692	-0.004075024064869684	-0.00702603163534688	-0.006054497575145237
0.03151276	0.006835686512100856	-0.0023966500453823036	0.0373976334563488
0.031690828	-0.0008849746955719315	-0.008347594318710431	-0.032079913374918514
0.031868895	-0.025286009002081142	-0.006082008735779163	0.0073759936055724454
0.032046963	-0.008410681986912227	0.0028056461114720115	0.023208182464367812
0.032225031	0.02390821605882772	-0.008539224960395188	-0.006064973905683771
0.032403098	-0.003377719962240274	0.0036829889113307933	0.03201737194738925
0.032581166	-0.025512126888746368	-0.01740535135980627	0.03150140576554222
0.032759234	-0.002312832186997524	0.007292490045080098	0.0050495982557215565
0.032937301	0.005353543239458705	0.005148246408810239	0.011537169107191839
0.033115369	0.0014885847797416864	-0.00892542798044127	-0.01971840335436876
0.033293437	0.011883618693900783	0.018533360719145457	0.0006303060628337131
0.033471504	-0.022694427198534897	-0.04799085673791803	-0.019808663653995907
0.033649572	0.017011679373681907	0.012560394617160901	0.002125167055531971
0.03382764	-0.018183338041389684	-0.03137408115625111	0.01802730744252491
0.034005707	0.01497207196900089	0.01564407982133911	0.016648111931774245
0.034183775	-0.024354472392005576	-0.01621481058702887	-0.01595319060396894
0.034361843	-0.00410858219277529	-0.011264250044567374	-0.005970589264623351
0.03453991	0.02342293227243126	0.011297271083063169	-0.007907450129297349
0.034717978	-0.011227832908873504	-0.011349969564349317	-0.014787231203059156
0.034896046	0.007103666677389319	0.010648493618562686	0.006067082956625675
0.035074113	0.010540597894516291	-0.0040082344175224605	-0.006370785297967363
0.035252181	0.03131665252711218	0.017770326656436644	0.000693064804948124
0.035430249	0.01125641542715371	-0.028880596442993203	-0.028341904417301212
0.035608316	0.01897556174557586	0.024296161588992757	0.0365109260754437
0.035786384	0.005699354372638383	0.004161487156864734	0.023227238795847805
0.035964452	0.010847055568431884	0.013462068388517004	0.035485155437792903
0.036142519	-0.010794811393756359	-0.003040664498081117	0.04231839171577487
0.036320587	-0.02933665221713673	-0.018224558636901315	-0.013914685811532743
0.036498655	-0.009786123794632572	-0.00618455027116089	-0.012620497142278765
0.036676722	-0.029511846769687943	-0.011338651314868733	-0.006450935627523666
0.03685479	0.002507066723374016	0.01606227381046684	0.010033618166895727
0.037032858	0.008169615285430335	0.011797111025428892	-0.019627208188525376
0.037210925	0.022867805633037672	0.012216315398658239	-0.011604053298202027
0.037388993	-0.022288783317867565	-0.031413963697351076	-0.009693716990049164
0.037567061	0.008586781803643586	-0.0014235477991821988	0.002685613550058085
0.037745128	0.03337060806328166	0.025988350268173574	0.002730191017641995
0.037923196	0.017601201297309927	0.008364224421324316	0.0032785836103653783
0.038101264	0.00925873098492589	0.01063619315142125	0.02057621570132862
0.038279331	0.012896983767269422	0.01854824868228499	-0.01570890390646177
0.038457399	0.031858125846857516	0.017688152401941472	0.010754169286108608
0.038635467	0.004232275046237062	0.015271023224324153	0.01691966289676814
0.038813534	0.01576709607190492	0.01779691685569099	0.015712263809341164
0.038991602	-0.006713337093996478	-0.015260859540079809	0.014710813787385719
0.03916967	0.008906559992150238	0.01146175788304319	0.007427706532317334
0.039347737	-0.02664063828895567	-0.01978435631023487	-0.016061675913566203
0.039525805	-0.010814110642796866	-0.02089676045461835	0.00825042943156034
0.039703873	-0.016048893679631297	0.007218150500737824	-0.013874194852291856
0.03988194	0.026480589499244693	0.015527888562963558	-0.03796518456196844
0.040060008	-0.009267973128650644	-0.03013806134095108	-0.017753963150833902
0.040238076	0.017180523816033976	0.007420873075726128	-0.014347247073220593
0.040416143	0.017101113546788088	0.013078369459762396	0.025954168413813258
0.040594211	-0.00651927508537563	-0.020820249521501324	-0.004062333696155367
0.040772279	0.021200794171083996	0.026320115921945858	-0.015030717519581894
0.040950347	-0.003302997488945488	-0.025706966899742216	-0.024816487343772516
0.041128414	0.014706603684468968	0.0020561528900962553	-0.016946783950920863
0.041306482	0.003417823221659959	0.010461963596324605	-0.00912990130523493
0.04148455	-0.02034318330469818	-0.007436591478911742	-0.0025457712089099857
0.041662617	0.016629906304685083	0.02639027164222201	0.0016858928143862596
0.041840685	-0.012386098100724635	-0.00897144446100924	0.014196268011549192
0.042018753	0.004767291586080293	0.015381441797253682	-0.006611162080842292
0.04219682	-0.012397570354693487	-0.023151693459242388	-0.01658752136058936
0.042374888	-0.008017502496461975	-0.022104983273981294	-0.010503291127923035
0.042552956	0.0019531039650538113	0.005102438757619594	0.025405966545507558
0.042731023	0.0011316268011517584	-7.603845718055319e-05	0.01030764843448394
0.042909091	-0.015881613243746723	-0.009046432462625978	-0.0014375866413793169
0.043087159	-0.003774939599452084	0.00018359182465400446	-0.0010116840583365822
0.043265226	-0.015513568492204671	-0.002725001987172877	0.013349569936504364
0.043443294	-0.008445841873459483	-0.026927941363593545	-0.02325770297090996
0.043621362	-0.0010170127399291857	0.0020059412197865004	-0.012747726570203802
0.043799429	0.013774961075090115	0.029586445636265758	-0.010789308433206348
0.043977497	0.023619278458180563	0.017372777752977957	-0.012193978279118119
0.044155565	0.0020740943283055636	0.0008140536913516449	-0.0019374071038600585
0.044333632	0.0033008524669142446	-0.009488074910397586	-0.01578197714284881
0.0445117	-0.020161122833377915	-0.00846855428645292	0.019145789696961717
0.044689768	-0.00029640641186146375	-0.0031227105766598513	0.01692001356484457
0.044867835	0.02236636590887707	0.020816488875505055	0.03403674619149749
0.045045903	0.013385096334555356	-0.011655578786369598	0.0023295403033141257
0.045223971	0.003346027234880412	0.0028901163599954903	-0.015191016610224338
0.045402038	0.0058091045021452644	0.001468416516921616	0.010577788641953294
0.045580106	0.000552997057735559	-0.014039103026223888	-0.02300713866448573
0.045758174	0.001837712843041082	0.005762025124361842	-0.007879743622201627
0.045936241	-0.005692255442486061	-0.024451409493145143	-0.0324916586094909
0.046114309	-0.0025035663384306442	0.0008771406793560656	-0.010993699379476425
0.046292377	-0.004194076639868734	-0.00925808178501053	-0.0058084402020016695
0.046470444	-0.01413219121938777	-0.008028869371189604	-0.027523905329706822
0.046648512	0.0030144256712913236	0.00041971350715832374	0.0005562532699883065
0.04682658	0.042873903085004654	0.02859844112182261	-0.006268469593660513
0.047004647	0.004832383530171489	0.009019909778585512	-0.007425752928745566
0.047182715	-0.007688720649408718	0.002236772189793877	-0.008760906384992743
0.047360783	-0.011719117843544959	0.008044881466830823	0.014926960485175661
0.04753885	0.013668638384075074	0.01087070484935002	0.04932244046300105
0.047716918	0.03151418317948073	0.03622176158349628	0.024829822895426918
0.047894986	-0.007607680418574583	-0.003235772355877708	0.017526887817163612
0.048073053	-0.0014574495887635557	-0.0010974299862428246	0.007045200740149884
0.048251121	0.009702004586633254	0.00956362461651062	0.01763397004683641
0.048429189	0.008296594186086335	-0.018030324015781855	-0.04821944555018421
0.048607256	-0.0199639879812934	-0.0009847516562118475	0.0008163999911027117
0.048785324	0.002142714865263452	-0.0020194453431356413	-0.006992192805977613
0.048963392	-0.009908419003109072	-0.003094462358095694	0.00588323245711548
0.049141459	0.02420234001972215	0.012924239756811772	-0.011073635648268897
0.049319527	-0.0244055913506403	0.0010993234296460574	-0.04259607679343703
0.049497595	0.009101624192166822	0.027005067885163575	0.02380644750485796
0.049675662	-0.010272318101183713	0.005220981383346003	-0.018685887966303088
0.04985373	-0.017397492900748667	-0.0008884944779990464	-0.0027704597972451413
0.050031798	-0.010644181430228534	-0.012167455853709333	-0.0015577043574175186
0.050209865	0.013361345318519112	-0.011556110933255806	-0.023506542574544532
0.050387933	0.02108183354757425	0.007709438512384989	-0.007252399465016594
0.050566001	-0.018703555618196813	-0.00416744383130435	0.014777889188711124
0.050744068	0.0052655245222769835	-0.016868748766412825	-0.01639954478058415
0.050922136	0.057719915623813234	0.03796242316152813	-0.009052120048001698
0.051100204	-0.01563455512564663	0.011230997746862795	0.02976429696581421
0.051278272	-0.025839375870593217	3.741775014068978e-05	-0.014218245773821858
0.051456339	-0.009848052518291298	0.0010815997567252427	-0.005990034446589594
0.051634407	0.029258143169117592	0.0017432097684128487	-0.043378365540599685
0.051812475	-0.007094721784502986	0.020738323143831183	-0.0028877741550478544
0.051990542	-0.02682349224587925	-0.0036168122945010126	-0.0011161996785980627
0.05216861	0.033179590400778725	0.010712104473270057	0.01221324625182433
0.052346678	-0.016510050513133187	0.01900636218952799	-0.010348547089601362
0.052524745	-0.0003657418395515375	0.01475622611546564	0.040086942016475
0.052702813	-0.008305699928080933	0.008353694627052093	0.0032111339888835754
0.052880881	0.002481562205516412	0.022207989553897398	0.005356016888877369
0.053058948	0.011433991311111176	0.014920728847984075	-0.016800389949426862
0.053237016	-0.034296034265760555	0.0069517196175378805	-0.0007633525319696254
0.053415084	-0.011406724214564004	0.022246137981885118	-0.01752637885794266
0.053593151	0.027542070713906557	-0.008656261855943353	0.01828492345591298
0.053771219	0.013224941098071106	0.00695998351146464	-0.005271318561130681
0.053949287	-0.03268955772246937	-0.0480684359966046	-0.03249046179859927
0.054127354	-0.001539500303323472	0.013008089466429302	-0.005830346324524877
0.054305422	0.02798546171908904	-0.031299752954935395	0.006325890407445539
0.05448349	0.028179448886726476	0.01011176423703525	0.018695877313694667
0.054661557	-0.022076171643377118	0.02808459904857496	0.0023440528444340727
0.054839625	-0.04314776667301651	-0.005524409823442595	0.014481262908038922
0.055017693	-0.005015857203351169	-0.03496144785447274	-0.011209881873194253
0.05519576	-0.028239778890790417	-0.026268529609579226	-0.013707506419215455
0.055373828	-0.006515245989635347	0.021111922665486768	-0.02991785289979193
0.055551896	0.038753965862697845	-0.04160791438169233	-0.017754251728206757
0.055729963	0.021679157709484358	-0.0023498636078853204	0.019896369236145784
0.055908031	-0.010288954782595353	0.0028872055065766195	0.014611905896572774
0.056086099	-0.04287892180523458	-0.0158878348091379	-0.032726777465599516
0.056264166	0.021271194942071085	0.00784718094310628	-0.020597959001248063
0.056442234	-0.02421838900657515	0.020892061676532847	0.005565763817900357
0.056620302	0.0035965635042643574	-0.01722593304151174	0.010745901893209928
0.056798369	0.030494334591908347	-0.007211228722428632	-0.024489986809932918
0.056976437	-0.010337713096223762	0.004861693758974457	0.04784741442638912
0.057154505	0.04166215169336375	-0.027118404671038744	-0.0051638018410180425
0.057332572	-0.0066983798074396585	0.002700611691455619	0.005241804990286563
0.05751064	-0.0030590556785102586	0.013755687022738728	0.0505526290458241
0.057688708	0.003913624181783351	-0.011123610977335486	0.006236760564850881
0.057866775	0.004244081076025342	-0.0007326993162838466	-0.03450918566401571
0.058044843	-0.00932614593428859	0.006774832818875716	-0.01603588798702795
0.058222911	0.026500593225921933	0.011287676688354023	-0.01227508530147482
0.058400978	0.019289880420245757	0.036531616261963794	0.03163124151975069
0.058579046	0.0017414963884483645	0.001539326487803459	-0.009480500989544503
0.058757114	0.029762440754039932	0.013779262238487106	-0.021669965409372795
0.058935181	0.03405472978305204	0.00824395158074596	0.011185131736928759
0.059113249	-0.011184721218050798	0.004174692075805023	-0.004011182018238025
0.059291317	-0.013306936002380254	-0.006117900754039853	0.01911215179181528
0.059469384	0.01353556041608579	-0.011773021519635421	-0.018707447886962464
0.059647452	0.024583895384074735	0.03377516316834737	-0.03570486882592992
0.05982552	-0.0012842122481050953	-0.006652837311865873	0.03255153670905529
0.060003587	0.00589662695019417	-0.017120771228372394	0.013830159630935028
0.060181655	-0.008258094616381936	-0.002181437419540066	-0.040065004777655684
0.060359723	-0.0018035080620559599	-0.002176676584286533	-0.0068672961635066485
0.06053779	-0.0003924289592477073	0.017941881869956818	0.014799592590873023
0.060715858	0.0036388042292841215	0.015927343022273884	-0.012343660901574599
0.060893926	0.0008746276805371564	0.003199385318065541	0.007118367890731958
0.061071993	-0.020031320374146264	0.014412206480859098	0.002661540121432756
0.061250061	0.0030599372800321663	-0.012034346466754317	-0.005256764282421619
0.061428129	0.0036619039179384082	-0.005560908496026627	0.03887474952873232
0.061606196	0.027601748019731052	0.013729992418770124	0.005693261364862138
0.061784264	-0.005119303888725017	-0.01664015772224209	0.033605247614848524
0.061962332	-0.0022927909250271463	0.012601830066380538	0.014414559923388063
0.0621404	-0.005441498269336201	-0.035554364851551466	0.0012609150620365066
0.062318467	-0.042321307841848455	0.0028246282773500358	-0.0004902663666982156
0.062496535	0.019421285346896452	0.014864256511444903	0.039331665999302885
0.062674603	-0.006697319640330495	0.0328075359077558	0.02296015509250249
0.06285267	0.013840521253902692	-0.01934002990740243	-0.027427656939472085
0.063030738	0.014100728747340753	-0.039938488517512326	0.015502490943523016
0.063208806	0.05234331150211025	-0.026930596812241293	-0.029248177010559716
0.063386873	0.017945295077888987	0.05111360936062621	0.008316506347368881
0.063564941	-0.026624245320781115	-0.03544394882374219	0.015409403173198001
0.063743009	-0.003854964280089114	-0.02339090557107531	0.013196415783196221
0.063921076	0.024629595293289577	-0.008475636732620032	-0.005394496635443335
0.064099144	-0.017955887333429097	0.014346309107668789	0.0007414939339790097
0.064277212	0.007974215363058675	0.03668246203362246	-0.005933145585676188
0.064455279	0.003294793365672275	0.013842121197530338	-0.0007303209460940336
0.064633347	-0.029061921992308747	0.006364400335035378	0.005936932721339104
0.064811415	0.026376154694945683	0.0008852915707565766	-0.02328013034463029
0.064989482	-0.005516445791870665	-0.018377423883094466	-0.0008496713411332561
0.06516755	0.0029292882806264465	-0.01387360487930969	0.0029599390641282977
0.065345618	0.026076908326262457	0.0040998139720574735	0.016440684605234634
0.065523685	0.017667330860191923	-0.015727469231140302	0.03084635961069897
0.065701753	-0.0072363135969277445	0.042333953103851116	-0.022280750189922278
0.065879821	-0.01481608417205664	0.03497671688882775	-0.004227575044625426
0.066057888	-0.02203008703690419	0.04005722450110163	0.020079082685628726
0.066235956	0.006983335937759195	0.00960043006376627	-0.014918802721869035
0.066414024	-0.007700176388492584	-0.01074678036334316	0.03287042303422485
0.066592091	-0.013995738315490443	0.009352571984484245	0.017886295219397292
0.066770159	0.0029977394872412392	0.018054137324073318	0.01045958827465897
0.066948227	-0.011113038917362162	0.015668717918351845	0.029180055430931898
0.067126294	-0.009803458178042753	-0.008845732397684984	0.03229073350226008
0.067304362	-0.039793233069109694	-0.010506806969863884	0.011141989374950041
0.06748243	-0.006967743032718727	-0.01309878675847689	0.011766940309364248
0.067660497	-0.040859267974315036	0.019108963725790688	0.025386328317718046
0.067838565	0.03214501027999732	0.015697722146491275	-0.028961600177961448
0.068016633	0.002789104373110765	-0.029378297876144894	0.010586400945959161
0.0681947	-0.003949225299307084	0.0015026240096069191	0.01201755040046903
0.068372768	-0.010236717251848543	-0.017513026642568506	0.03808617552791066
0.068550836	-0.003281538660022078	0.02090285308670399	0.02014836453899702
0.068728903	-0.025596445240693554	0.007039450888792221	0.01135812075391873
0.068906971	0.0206157510866962	-0.015673529176741346	-0.026210009685901287
0.069085039	-0.034778351535192445	-0.014220407625407112	-0.009066174494748941
0.069263106	-0.020301339645210737	-0.015498726025097607	0.038693516094763646
0.069441174	0.011633497433854357	0.02331602520014632	0.03313264052175341
0.069619242	0.013356853861454408	0.009743324649450697	0.0005226854858580292
0.069797309	-0.0038312251879184618	-0.011510485772995429	-0.00012292861702179633
0.069975377	-0.02643833614487518	0.00030800575707305244	-0.0005365883955435042
0.070153445	0.005913709203471981	0.005979416604596612	0.010159076081051639
0.070331512	0.02363627489815025	-0.00018960754507609976	0.02774912724418319
0.07050958	0.014818085722657495	0.009008257863177304	-0.026471168027751898
0.070687648	0.009112690276364029	0.01858732406682401	-0.024834101808031955
0.070865715	0.010531376872562153	-0.02003820197078777	-0.0070429781488828705
0.071043783	0.0037575903182515036	-0.023167278812939257	-0.01384396875935748
0.071221851	0.06629052619188305	0.01571909080761562	0.017361635210090577
0.071399918	0.029222206428742566	-0.0024314607631476626	0.023833505853085538
0.071577986	0.009621537745640901	0.018603733004016066	-0.018203581645663058
0.071756054	0.0167900441339662	0.019164471878949367	0.02310359958773398
0.071934121	0.015588718222358503	0.026922505164256583	-0.0036500482280180015
0.072112189	-0.03246700168041447	-0.0016987964512962211	0.006025043256588136
0.072290257	0.011172480792705507	-0.01641223236949075	0.025562612857309302
0.072468325	-0.0066289426302505545	-0.031125393744631812	0.02705583412075034
0.072646392	-0.004470476135174215	0.03903055561956289	-0.02249796044698302
0.07282446	-0.015038750728303619	0.016368239124391334	0.0018444656769372645
0.073002528	0.01917787776921347	-0.0059670934934840675	-0.012363126687961535
0.073180595	-0.03303780943701001	0.004482618964722609	-0.026115818770699007
0.073358663	-0.02179928308892964	-0.006472702872089376	0.009574186282595376
0.073536731	-0.012845713758357616	0.023453791422393438	-0.03598301233289964
0.073714798	-0.005965209515414266	-0.0005384599194409635	-0.023417655130989756
0.073892866	-0.005350102793523323	0.006035189939936611	0.007466535628015334
0.074070934	0.01537350472589572	0.014276651982190568	-0.012892589485198665
0.074249001	-0.018600306852735938	-0.022398243973206777	-0.0015844492288202734
0.074427069	-0.0038380628408557567	-0.01344597422347327	-0.011286912640956008
0.074605137	-0.001565541698536807	0.02156620852471926	-0.03140819346831161
0.074783204	0.0031860897030686446	-0.0026254080096574507	0.025111794483781154
0.074961272	0.052859855645691456	-0.02083486010039124	0.028557085090701057
0.07513934	-0.0030914483997087974	0.04605255439985275	-0.00310456826982399
0.075317407	0.03988498591346179	-0.002775842849008417	-0.014119036542759887
0.075495475	-0.004049519149787701	0.021450681215629448	-0.034307500838066246
0.075673543	0.040148878090152204	-0.030230883647393916	-0.014561727506696685
0.07585161	-0.022948452736609184	-0.003146157763837482	-0.0032057180436982887
0.076029678	0.0013637213086364556	0.006618103979562419	-0.0343861714727633
0.076207746	0.0044306089917204045	-0.011404119055130885	-0.008952373267126565
0.076385813	-0.00523472537532721	0.007889345273282318	0.0207421903477787
0.076563881	0.015874076590331652	-0.001683546484952764	-0.012368761522997937
0.076741949	-0.012392992178499077	-0.02165612330317786	0.0029706522016371326
0.076920016	0.029829616122422506	-0.015731405680382504	0.03718501983114944
0.077098084	-0.0039921876069400845	0.007558419294467555	-0.004898745501101416
0.077276152	0.03024658759066184	0.0500781996044373	-0.01911490096997936
0.077454219	-0.03132870666780172	3.552073227685459e-05	0.04741293611875492
0.077632287	0.030969778221078808	0.023946092390929	0.01916335261125401
0.077810355	0.0023198104637591165	0.054789271756144176	0.023917399874121753
0.077988422	0.030454200202849783	-0.013117450427132102	-0.0005950964817420946
0.07816649	0.04733975935415333	0.011274779262010043	-0.026459920526296997
0.078344558	-0.012066625583474358	0.024625137953295226	-0.020609192416226513
0.078522625	-0.0113528160438754	-0.018424676586920017	0.009919598987911935
0.078700693	-0.009995992919993237	-0.010125921465822028	0.003615821060368108
0.078878761	-0.07047746591729098	0.020550848319575033	0.006294801236894466
0.079056828	0.007345579699493572	-0.022546373543762883	-0.018280683315489522
0.079234896	-0.019875600865658986	0.030302576413719595	0.028741616084760214
0.079412964	0.060085675932419896	0.04280820092993296	-0.03015945374070773
0.079591031	0.0011738100792141974	-0.005206989671706674	-0.03041087023422304
0.079769099	0.03656864345911133	-0.027727737075480523	0.005770577877962154
0.079947167	0.0072549841621985245	-0.04019529760797973	0.03924060465785175
0.080125234	0.04421473093849324	0.006282695376148062	0.013995979968147816
0.080303302	0.00898938315159667	-0.0020226647706323435	0.004015056172009565
0.08048137	-0.005052152550445513	0.013205010647148479	-0.011496516256415694
0.080659437	-0.01035342759943614	0.03797992840618189	-0.012754796284894915
0.080837505	-0.005884491027737231	0.03341143002245764	-0.025171237747250507
0.081015573	0.05715959925097646	-0.041648506986861795	-0.013922928885246313
0.08119364	0.016265711685286788	0.05252235651355726	-0.011507135824148826
0.081371708	0.020006297073371943	0.0010410279772327556	0.012851544587017854
0.081549776	0.022943669312366854	0.015250604466883106	0.0035541364845512015
0.081727843	-0.00016065799593636292	-0.009107365089468624	-0.006537970781513825
0.081905911	-0.017995126296903807	-0.00046821660839080576	0.010836813263549995
0.082083979	0.0061550200185170245	-0.004079005443140168	-0.01703098610859883
0.082262046	0.010362181329247811	0.006761114983044017	-0.025749008278328708
0.082440114	0.0029047110711229395	0.013162777499574266	-0.008239806316813423
0.082618182	0.008123071784556377	-0.022605974108347006	0.002338458046951743
0.082796249	-0.02554138316756615	-0.014276985500827696	-0.0028594386939254993
0.082974317	-0.049574235068035315	0.038811223425290815	0.016947802989615814
0.083152385	-0.01711972667746619	0.011051942244017933	-0.015349430412642608
0.083330453	0.03835458172824521	-0.0021697335786251696	-0.02028464703329531
0.08350852	0.021395459862969948	-0.004562732300279683	-0.0033953207391228426
0.083686588	0.019750472377931146	0.022874013116694854	-0.013193024836770978
0.083864656	-0.008659002812918419	0.015924165744630552	0.027875241018529777
0.084042723	-0.011568851918436212	0.02164599180466615	0.028351742007200084
0.084220791	0.030597576902526777	-0.001503742624834664	0.02897994867796342
0.084398859	-0.03275026349703632	-0.02555160933110072	-0.044163070718692916
0.084576926	-0.010856956009339405	-0.04142600379320469	0.028785186985976586
0.084754994	-0.008614776945420108	-0.051739318452818435	-0.020616351178323954
0.084933062	0.04067074120012172	-0.002781694176649335	0.015265766820308889
0.085111129	-0.026002700037525434	-0.06713763840273144	0.0025256353735922986
0.085289197	-0.019697330765941302	-0.019983701649618935	0.017698085366385098
0.085467265	-0.008526896154931577	0.02198041985879742	0.03374832945533796
0.085645332	-0.017996142601943724	-0.0031504289366524026	-0.03809798192921971
0.0858234	-0.025980424744919198	-0.005591164876825564	-0.02349625503286541
0.086001468	0.015042696875200854	-0.021796870475236027	0.024086716880239566
0.086179535	-0.009002883646377234	0.0244847212042523	-0.009020283932502648
0.086357603	-0.03726442370688131	0.025604140088006922	-0.018577494049171788
0.086535671	-0.013971697445375516	0.015613033346152426	-0.0002490482205808181
0.086713738	0.014824691508526016	-0.0014362518608770944	0.010200520460261268
0.086891806	0.005827646570639522	-0.0059735798726785775	0.005896501888600746
0.087069874	0.023331689331424786	0.00450512627764784	-0.010356043738785825
0.087247941	0.042332148623117356	-0.02497069107266054	0.012549414340106244
0.087426009	0.007167994342348406	-0.029876088208653468	-0.01782670482019004
0.087604077	0.005711674656009014	0.016836682291216317	0.03519839566170224
0.087782144	0.02611521153792578	0.029941523189962082	-0.024025996111148862
0.087960212	0.01391115195937365	-0.0024884167611847778	-0.020522335575094357
0.08813828	-0.0156595012481942	-0.019264662457920058	0.02067252621616815
0.088316347	-0.00407323157835058	0.014303442658629047	-0.030887680508027524
0.088494415	0.0060185289469394275	-0.01660468885553504	-0.03683510876281261
0.088672483	0.024347360039541244	0.011936942943499021	-0.004936399412006538
0.08885055	0.045120672354897286	-0.0068711370305245024	0.024313109348757776
0.089028618	0.012025023928569006	0.015619938708729358	0.018417647419175176
0.089206686	0.015298472337274212	0.010476265761184078	0.025595677159609205
0.089384753	0.02247272989893777	-0.012851443926216196	-0.009598782463536792
0.089562821	-0.006037499769914518	0.025131209186654006	0.0069786521702631405
0.089740889	-0.016235889072543815	0.01625574138834713	-0.025777224670321282
0.089918956	0.011649063501230246	-0.020776108957167912	0.022928322712755442
0.090097024	0.04165514575783177	0.0020492157598828303	-0.009845734499578493
0.090275092	-0.019981447270759185	-0.0031928001657087167	-0.02595274161794333
0.090453159	-0.038822745241938884	0.016652737616282866	0.02013319753886072
0.090631227	-0.04553701621529201	0.01023846590632035	-0.0032951254707730402
0.090809295	-0.006680358523896039	-0.02704339470099717	0.03919308090977413
0.090987362	0.0002317389764097664	0.0005239943939419904	-0.03520006001022636
0.09116543	0.021303261406201993	0.012392994449667767	0.0015343394160458597
0.091343498	0.03573014565648224	0.03477289965804848	-0.026329290780335857
0.091521565	-0.00797222697197512	-0.027258978718916884	0.018528050574328905
0.091699633	-0.04153578750069313	-0.008712303884513245	-0.004777699361019729
0.091877701	0.018755632335211193	0.02663405270479365	0.0011907668643194712
0.092055768	0.006035735736204371	0.02478862680469467	-0.009022066265362179
0.092233836	0.027099825396336368	0.013398450123384696	0.00017645752935128954
0.092411904	0.019945410286455505	0.008148413323996363	0.010836063155407508
0.092589971	0.04138203260038722	-0.0016598128776415845	-0.0023167009944806255
0.092768039	-0.025048355803144694	-0.011484873858038305	0.022861639930372966
0.092946107	-0.0018311914328387438	-0.007200119306536213	0.01720329161847484
0.093124174	-0.01251885180481064	-0.00038499442944871546	-0.023982180538838875
0.093302242	-0.00262612562160816	-0.0008334318025404488	0.015720002728504524
0.09348031	-0.011394164305772926	-0.030032599007423232	0.0214718672605012
0.093658377	0.009030547873942656	-0.04512713276514109	-0.01013038235273875
0.093836445	-0.03755438142194709	0.003139404465620234	-0.00015466393433251737
0.094014513	0.005967981821072839	0.04301449016964361	-0.02406345324215313
0.094192581	-0.03448785663951821	-0.02056805655979053	0.011916817906952083
0.094370648	0.02994797063670052	-0.009978869702071456	-0.008709860487549853
0.094548716	-0.06012664059525432	0.007860906627462198	-0.006609401748225777
0.094726784	-0.021217788046804457	0.018464615295135996	-0.029795805044933253
0.094904851	0.010046748922967771	0.018952835335102787	-0.005464072309659985
0.095082919	0.005891860031901589	0.010360961471914695	-0.023850128932302244
0.095260987	0.00661607626894936	-0.03201718124452382	-0.0014729190226656535
0.095439054	-0.022427544394569045	-0.010695912080856953	-0.007447058674108661
0.095617122	-0.022298371465055648	-0.024797361383969985	-0.01649980657120702
0.09579519	-0.0019101511481465494	0.011876643899408509	0.011151640611343197
0.095973257	0.019459013474866265	0.0018943728208245818	-0.011799559080442137
0.096151325	-0.0047020606075227995	0.02386992581305074	0.00893547639991668
0.096329393	0.0194352128890999	-0.00766579175270291	0.03794152924491765
0.09650746	-0.042164797102432844	0.0026316587157643534	-0.018103770344859594
0.096685528	-0.016810150571237786	0.005967785820635025	0.012457044597173459
0.096863596	-0.023293223763505965	0.016578892485491777	-0.03388595053525158
0.097041663	-0.021340670754710987	0.005507648167498127	-0.030928888240093596
0.097219731	-0.0016035034719548479	-0.014249040899440858	-0.03952914300659704
0.097397799	0.01427346453301149	-0.003911305563720967	-0.03243965631204821
0.097575866	0.009669180057248285	0.0029601376645619335	-0.016611749155365244
0.097753934	-0.006813130066363398	0.034016091275750886	-0.04220010635323714
0.097932002	-0.0015572615138555745	-0.011227393177705823	0.013191692325563612
0.098110069	0.023333444743985663	0.005386793220170533	0.010322764649945165
0.098288137	-0.0230818594703219	0.010211243530516743	0.0024187129407492783
0.098466205	0.0200425610282709	-0.036017775226504956	0.01136911562892891
0.098644272	-0.018748426944293732	-0.022165899688879664	-0.015017099984740446
0.09882234	-0.05021541109767903	-0.019982763340697728	0.008101947991680382
0.099000408	0.009131594467762032	0.002069198600284596	0.01072421243237376
0.099178475	-0.006851682776588415	0.011421515797452974	-0.007498500613999269
0.099356543	-0.0037735918879040244	-0.016083367300764765	-0.028256990769988014
0.099534611	-0.04481546347771689	-0.025042782108727794	-0.029881669999508108
0.099712678	-0.0258855273222558	-0.01569947004821489	-0.010687473333233354
0.099890746	-0.0038040465600727566	0.007517665134043341	0.004528744062770048
0.10006881	0.0029278165356118532	0.013622637195908083	0.027093012905832846
0.10024688	0.04488485282526245	0.02023396837841247	-0.01086181946248264
0.10042495	0.016018158559561152	-0.007321317513689123	-0.013802316530416428
0.10060302	-0.04395423919647289	0.026998867803048558	-0.009649440782165009
0.10078108	0.04550951880299704	-0.01736976574198246	-0.005047918672818075
0.10095915	0.0034993290380099396	0.0024633889201134294	0.014879201004321635
0.10113722	0.008906880391515845	0.0032789626964502263	0.0015711942942727053
0.10131529	0.046599968075663085	-0.001066691103567349	0.014324916121992923
0.10149336	0.00408516698241773	0.006709124582671518	0.023346662610175574
0.10167142	-0.005661124083362379	0.00944240800488474	0.026778943832237126
0.10184949	0.005378475702897252	-0.04887337144428282	-0.03187923587096086
0.10202756	0.0011037013986836194	0.004800104311598899	-0.010133616219258058
0.10220563	0.03149067485800398	0.006454779776821394	0.012930910863175212
0.10238369	-0.022332494501683915	-0.007784901341409831	0.013962211546831235
0.10256176	-0.01036425731776142	-0.0013882249330461757	0.00840139647133988
0.10273983	0.006210965795406827	-0.020773305784430537	-0.01763291580258691
0.1029179	0.026425401553304584	0.00921957888108431	0.0010787413107488876
0.10309596	-0.019331856719210297	0.0038239882928599303	0.01464755278343683
0.10327403	-0.008910813822668265	0.008444100884064552	0.05192811119719247
0.1034521	-0.006924753834249639	-0.0358105627909709	-0.04372813859640596
0.10363017	0.0037562360809570636	0.023061598411069806	-0.025272426165938226
0.10380823	0.017071515822581915	0.0313215485580654	-0.018461697777715863
0.1039863	-0.012713602688397848	0.018099117428891413	-0.028627804957361665
0.10416437	-0.010538030669557451	0.032436813082851214	-0.004307749265859589
0.10434244	-0.006240497820301177	-0.01915527935363995	0.021078946712682504
0.10452051	-0.025151792286031063	0.007545461850611564	-0.011200682659862765
0.10469857	-0.015617262657175269	0.0722282683257016	-0.01654644931253632
0.10487664	0.021839392478552096	-0.013330521669969944	0.015499559145488446
0.10505471	-0.01781528247404332	0.002847455447496327	-0.045099338118381044
0.10523278	-0.010844562823292396	0.021641967692050776	-0.011286960889609482
0.10541084	-0.010928920503433016	0.002970886233835678	-0.0026262736398552505
0.10558891	0.00039524026049689103	-0.0682910568199607	0.023679140399655112
0.10576698	-0.004862332473550251	0.023166205927178274	0.05274433942226366
0.10594505	-0.028947457721151856	-0.003297711648765286	0.014594999839131394
0.10612311	-0.009581835844452897	0.004949826889847719	0.03223672923577211
0.10630118	0.005299013631836364	-0.04061003125856838	-0.00042169813806991414
0.10647925	-0.0021299525338019636	0.003351188281153444	-0.0033272923254471856
0.10665732	0.009902422569489523	0.0005918747925404201	0.004767875112263377
0.10683539	0.012437735216029368	0.012020727677649076	0.009947748837357846
0.10701345	-0.05045168419850336	0.004769768000180546	0.015379323815728716
0.10719152	0.0026787449810281205	-0.009687798904272614	0.010983732220483983
0.10736959	0.012264288486564714	0.007787376813221001	-0.014783206025930527
0.10754766	0.002112454552721718	0.01246256605821807	0.008102441731236476
0.10772572	-0.01619811202871583	-0.002043312287870263	0.01922825853890695
0.10790379	0.04590957659810017	0.010819511798501404	-0.011056655697147418
0.10808186	0.0005921358714204109	0.01675141290980472	-0.026403513646716146
0.10825993	-0.015387837197386251	-0.01663552581632088	-0.022916422851113533
0.10843799	0.008889187753764292	-0.00883362907219667	0.0031557636845371295
0.10861606	-0.002055320061824688	0.0064428733275105265	-0.032847038147761756
0.10879413	0.045298398355565525	-0.025193370843425548	0.021606979569521366
0.1089722	-0.02431901227687751	-0.004067189207434832	-0.014625752884996679
0.10915026	0.03546200164365202	-0.0233753925893127	-0.01662098772261167
0.10932833	0.0007102739015218517	-0.024800764223414325	0.00427071373945813
0.1095064	-0.03253334934652527	-0.004263954030341839	-0.0019171701982108027
0.10968447	-0.03932666858491544	-0.015412958820730814	0.009175245664889751
0.10986254	0.05110470108785222	-0.021178025939295683	0.01227493037913808
0.1100406	-0.0015929100375680469	-0.0004995558846373359	-0.026630098257904675
0.11021867	-0.0352604304662503	-0.009947856667074336	-0.02504922094584851
0.11039674	0.0052651121021583275	0.046908269741487596	0.02461237346639455
0.11057481	0.01987878397843748	0.017714868056401094	0.05726065480163414
0.11075287	-0.005976295072260521	-0.0008087447142421525	-0.014128358841372122
0.11093094	-0.0009406454303126497	0.008625687785610263	-0.04852395027401222
0.11110901	0.01309776435616788	0.016730695639394486	0.02305408295857711
0.11128708	0.011644055433055215	-0.00850083858670488	-0.00956930130218714
0.11146514	0.020349278409475265	0.025526028415036355	0.014925918572543185
0.11164321	-0.02562457137907187	0.041832479723920374	0.020339864329926762
0.11182128	-0.020503555844425318	0.01163115902376457	-0.01480157003850608
0.11199935	0.004769430084068954	0.012759409061839408	-0.02515662212760142
0.11217742	-0.01362937405060573	-0.013962295736062781	-0.006927434606489181
0.11235548	-0.009702487971461669	0.03183170109767625	-0.024311202682310556
0.11253355	-0.010457697958889836	0.008665170285979356	-0.009904839632885644
0.11271162	-0.032080696410322115	-0.014740081822985895	0.012967896225770924
0.11288969	0.0024602891018098393	0.001707884772894579	0.012633072476609759
0.11306775	-0.0054456234966455035	-0.01399505949688813	-0.00512315901383964
0.11324582	-0.033885994680086344	0.006251305480610316	0.012423311022812428
0.11342389	-0.011895098650293054	-0.009044681617518898	-0.030926333416820256
0.11360196	-0.017425802839000328	-0.02931480310250141	-0.03269536782624156
0.11378002	-0.0022852796720928287	0.0022421756240082087	0.007691521641329167
0.11395809	-0.0034363412034849983	-0.04033162848735571	-0.04447345168597858
0.11413616	-0.008277860232035498	-0.03111108339966713	-0.030542044910694826
0.11431423	-0.03215669568296676	0.05734769379644531	-0.003774564409421912
0.1144923	-0.005001489223450126	0.0040389238874055594	0.0038535471376866296
0.11467036	-0.02296975067385668	0.0025397705810829966	-0.0033954260824562263
0.11484843	0.013255542756686056	-0.035935089236470236	-0.02158706548796007
0.1150265	-0.0516425133453056	0.005625027500978062	-0.012989822306903607
0.11520457	0.005513263597423806	-0.044262702095977505	-0.03725945640367215
0.11538263	0.03012636624622784	-0.018518030503215564	-0.024165675454830463
0.1155607	-0.0018012742046370001	0.005273090573996464	0.02113035901475888
0.11573877	-3.8518533776201e-05	0.02604962224532468	-0.018954853263537054
0.11591684	0.009060347664975243	0.029567098916354895	-0.012416306143978826
0.1160949	0.0028505955498714167	-0.0037727469684148106	-0.008482766284325278
0.11627297	0.013166411853984712	-0.009453086854173594	0.01714600544049452
0.11645104	-0.045928709049776605	0.04164284320666793	-0.023230296189803167
0.11662911	-0.010517801840766353	0.030934360390147186	-0.0010601211950416484
0.11680717	0.014295649690679093	0.007332027413170665	-0.0016936295315858473
0.11698524	-0.011549169101840173	-0.001562580054386472	0.0203868557329025
0.11716331	0.016396652946873272	-0.024811699004540305	0.029717245838737843
0.11734138	0.010128300064976361	0.001242008146534678	0.0018301394771437203
0.11751945	-0.0006713635845717598	-0.01518570129758394	-0.014268451349940824
0.11769751	0.03704548345764976	-0.03044358372273604	0.04162591302672254
0.11787558	-0.002346237134104062	-0.009042546687755348	0.011441343284614287
0.11805365	-0.004129245129640479	-0.03925922701430779	-0.01135342399225795
0.11823172	0.019989212902301715	-0.01317026639757982	-0.025751797778271655
0.11840978	-0.005589801526638468	-0.0021188983647406155	0.03894947648763324
0.11858785	-0.011549400295037768	0.03661631968051031	0.01986477934860193
0.11876592	0.012084371386523445	-0.010024571140644076	-0.022781471597543877
0.11894399	0.02702346942871733	0.011816151086196044	0.017988032429472958
0.11912205	-0.029022518288240012	0.0433499453197088	0.012183268773288698
0.11930012	0.008188979194594057	0.012525806783633879	0.01579560834602965
0.11947819	0.001539305243248986	-0.002938440485319913	0.05337896616962976
0.11965626	-0.009979308949589243	0.017041313363281074	0.02363927957818507
0.11983433	0.014139810006938442	0.005332992006177673	-0.010000860742443012
0.12001239	-0.004336505593920248	-0.00761353274879658	-0.003127868030827414
0.12019046	0.03605826095043372	0.04902642543216951	0.004048556251038278
0.12036853	0.04956244708356687	-0.017868218648408797	-0.007452013473202776
0.1205466	0.018258307547310837	-0.025217235537836922	0.004737535079297213
0.12072466	-0.017019782542344087	0.02528086303425291	0.03026610854280267
0.12090273	0.018909307033927562	-0.01203238777716384	0.028561934001348016
0.1210808	-0.0018957409612376298	-0.00253749371600431	0.013918488324500497
0.12125887	0.019834515192322766	0.0229533511142023	-0.005306608445867636
0.12143693	0.0003436211477706125	-0.023824184703752437	0.0021738206322098005
0.121615	0.035710231067607484	-0.046797261718229795	-0.015498962523854114
0.12179307	0.005383714787435296	0.01403791112401949	0.04670682660234791
0.12197114	0.014631865109806078	0.003887123264062867	0.03305630430874594
0.12214921	0.010097924754807993	-0.0011966848841209851	0.0001675649445182205
0.12232727	0.00805251127709079	-0.04363125913718722	-0.010149204454178721
0.12250534	0.03863673820600786	-0.01741138816294875	-0.02822169977955866
0.12268341	0.002565812050442337	0.01815966339159112	-0.0034264158832431352
0.12286148	-0.001652675743164927	0.0196673953243008	-0.0068323513245822426
0.12303954	0.010183560920655633	0.005707283266481178	-0.02380101530154203
0.12321761	-0.008676945813519408	-0.00261152675245229	-0.011827801448347565
0.12339568	-0.03156362691435393	0.0006453911422264414	-0.027865622481372528
0.12357375	-0.009872183300600756	-0.00022496173340317416	0.00469661611419371
0.12375181	0.016414981274088324	0.015167281788712595	0.007325544788675263
0.12392988	-0.0007887507269711555	0.0132738048785957	-0.00842720604217321
0.12410795	0.019226799599533752	-0.0035880283603423944	-0.016377554405577303
[truncated: 2,035 more rows]
