# Supplementary material for: The dynamic nature of netrin-1 and the structural basis for glycosaminoglycan fragment-induced filament formation
Source: Nat Commun. 2023 Mar 3;14:1226. doi: 10.1038/s41467-023-36692-w (PMC9984387; doi:10.1038/s41467-023-36692-w)
Supplement: Supplementary file 3 — Supplementary Data 1 [file 41467_2023_36692_MOESM3_ESM.zip › data_SEC-SAXS/sm22113-7_sample11/sample11_monomer3.dat]

### DATA:
#
# 2453
#      Q             I(Q)           Error     
3.37806770E-03  -3.11584753E-01  5.98169820E-01
3.55613530E-03  1.72474215E-01  3.31941421E-01
3.73420300E-03  9.82590494E-01  2.57758740E-01
3.91227070E-03  9.35215499E-01  2.02737608E-01
4.09033840E-03  8.36577915E-01  1.51802633E-01
4.26840600E-03  5.33107449E-01  1.28944187E-01
4.44647370E-03  6.68477745E-01  1.12136358E-01
4.62454140E-03  7.60269106E-01  9.61261980E-02
4.80260910E-03  7.68665802E-01  8.66136357E-02
4.98067670E-03  9.26862030E-01  7.87981772E-02
5.15874440E-03  6.78287310E-01  6.73734773E-02
5.33681210E-03  6.95186204E-01  6.23545275E-02
5.51487970E-03  7.75016706E-01  5.90703555E-02
5.69294740E-03  7.31996607E-01  5.13875656E-02
5.87101510E-03  8.28627588E-01  5.00724336E-02
6.04908280E-03  7.28945336E-01  4.61632807E-02
6.22715040E-03  6.97893562E-01  4.17375151E-02
6.40521810E-03  7.16429409E-01  3.98030649E-02
6.58328580E-03  6.53857528E-01  3.69017329E-02
6.76135340E-03  7.17713433E-01  3.48144608E-02
6.93942110E-03  7.29571155E-01  3.44953048E-02
7.11748880E-03  6.49350096E-01  3.08063010E-02
7.29555650E-03  6.55576558E-01  2.99897935E-02
7.47362410E-03  6.71323011E-01  2.88090306E-02
7.65169180E-03  6.55436031E-01  2.62119946E-02
7.82975950E-03  7.17285563E-01  2.61434768E-02
8.00782720E-03  7.23241024E-01  2.49487688E-02
8.18589480E-03  7.26058928E-01  2.35930782E-02
8.36396250E-03  6.72515305E-01  2.32025870E-02
8.54203020E-03  6.92050519E-01  2.17007000E-02
8.72009780E-03  6.89821814E-01  2.12039567E-02
8.89816550E-03  7.07306454E-01  2.10477056E-02
9.07623320E-03  6.82408985E-01  1.97532630E-02
9.25430090E-03  6.90840101E-01  1.94890932E-02
9.43236850E-03  6.91482881E-01  1.90753416E-02
9.61043620E-03  6.72200733E-01  1.78125674E-02
9.78850390E-03  6.29480199E-01  1.78677109E-02
9.96657150E-03  7.14273970E-01  1.74311211E-02
1.01446390E-02  6.55287584E-01  1.67365665E-02
1.03227070E-02  6.61821081E-01  1.65297432E-02
1.05007750E-02  6.50987519E-01  1.58916199E-02
1.06788420E-02  6.62410610E-01  1.52829668E-02
1.08569100E-02  6.78699695E-01  1.52233931E-02
1.10349780E-02  6.58104690E-01  1.45545774E-02
1.12130450E-02  6.69058231E-01  1.43390818E-02
1.13911130E-02  6.82138031E-01  1.43391953E-02
1.15691810E-02  6.55346271E-01  1.36376656E-02
1.17472480E-02  6.49457416E-01  1.36222656E-02
1.19253160E-02  6.16117393E-01  1.29295318E-02
1.21033840E-02  6.64072610E-01  1.28118655E-02
1.22814510E-02  6.26666549E-01  1.26511564E-02
1.24595190E-02  6.35479570E-01  1.23815019E-02
1.26375870E-02  6.49327945E-01  1.20089917E-02
1.28156540E-02  6.27689217E-01  1.21037825E-02
1.29937220E-02  6.07150918E-01  1.13080624E-02
1.31717900E-02  6.43018511E-01  1.15124385E-02
1.33498570E-02  6.46529667E-01  1.12777943E-02
1.35279250E-02  6.20119676E-01  1.09444273E-02
1.37059930E-02  6.57556416E-01  1.10555359E-02
1.38840600E-02  6.40942914E-01  1.08046856E-02
1.40621280E-02  6.38692500E-01  1.04818481E-02
1.42401960E-02  6.25385320E-01  1.05121850E-02
1.44182630E-02  6.41116975E-01  1.00465145E-02
1.45963310E-02  6.38892669E-01  1.00224272E-02
1.47743990E-02  6.37554958E-01  1.00188800E-02
1.49524660E-02  6.21795909E-01  9.61389455E-03
1.51305340E-02  6.24077999E-01  9.68827022E-03
1.53086020E-02  6.25173389E-01  9.34648452E-03
1.54866690E-02  6.11485663E-01  9.07492195E-03
1.56647370E-02  6.44302137E-01  9.14252635E-03
1.58428050E-02  6.10826880E-01  8.98913729E-03
1.60208720E-02  6.15576269E-01  8.75149731E-03
1.61989400E-02  6.15835108E-01  8.81956103E-03
1.63770080E-02  6.06687332E-01  8.35196273E-03
1.65550750E-02  6.04332534E-01  8.29374574E-03
1.67331430E-02  6.00283760E-01  8.21790036E-03
1.69112110E-02  6.15525907E-01  7.92295960E-03
1.70892780E-02  6.03651175E-01  7.95817237E-03
1.72673460E-02  5.81607186E-01  7.78712492E-03
1.74454140E-02  5.98964838E-01  7.51299582E-03
1.76234810E-02  5.96471196E-01  7.40034248E-03
1.78015490E-02  5.99507529E-01  7.18682102E-03
1.79796170E-02  5.98627759E-01  7.14105842E-03
1.81576840E-02  5.90053022E-01  7.13590076E-03
1.83357520E-02  5.76622104E-01  6.97905720E-03
1.85138200E-02  5.83465650E-01  6.93468453E-03
1.86918870E-02  5.76897244E-01  6.85511009E-03
1.88699550E-02  5.76131275E-01  6.72532961E-03
1.90480230E-02  5.82597711E-01  6.68896053E-03
1.92260910E-02  5.69116681E-01  6.65432933E-03
1.94041580E-02  5.65211625E-01  6.55546708E-03
1.95822260E-02  5.66662542E-01  6.58391953E-03
1.97602940E-02  5.80761798E-01  6.42689097E-03
1.99383610E-02  5.64391715E-01  6.36273926E-03
2.01164290E-02  5.54677217E-01  6.36433458E-03
2.02944970E-02  5.70223123E-01  6.29994812E-03
2.04725640E-02  5.64499195E-01  6.24413575E-03
2.06506320E-02  5.64102004E-01  6.22881814E-03
2.08287000E-02  5.54441793E-01  6.03384421E-03
2.10067670E-02  5.47434191E-01  6.09776498E-03
2.11848350E-02  5.47377897E-01  5.99811115E-03
2.13629030E-02  5.52198598E-01  5.96545954E-03
2.15409700E-02  5.37022556E-01  5.95742129E-03
2.17190380E-02  5.38843735E-01  5.85832511E-03
2.18971060E-02  5.42037227E-01  5.80699329E-03
2.20751730E-02  5.37129914E-01  5.82975064E-03
2.22532410E-02  5.33560970E-01  5.68646485E-03
2.24313090E-02  5.40226935E-01  5.73534952E-03
2.26093760E-02  5.36754389E-01  5.71951518E-03
2.27874440E-02  5.29739442E-01  5.58486994E-03
2.29655120E-02  5.29071822E-01  5.65510060E-03
2.31435790E-02  5.22196808E-01  5.52544653E-03
2.33216470E-02  5.20875621E-01  5.50467167E-03
2.34997150E-02  5.27279838E-01  5.52307756E-03
2.36777820E-02  5.15985107E-01  5.42043664E-03
2.38558500E-02  5.15756103E-01  5.41734960E-03
2.40339180E-02  5.22217562E-01  5.44557116E-03
2.42119850E-02  5.10795208E-01  5.31998576E-03
2.43900530E-02  5.10273940E-01  5.32680214E-03
2.45681210E-02  5.10700986E-01  5.30392333E-03
2.47461880E-02  5.04767614E-01  5.20562695E-03
2.49242560E-02  5.09842126E-01  5.27462565E-03
2.51023240E-02  4.97827693E-01  5.23862436E-03
2.52803910E-02  4.97554240E-01  5.17189542E-03
2.54584590E-02  4.95319269E-01  5.13830581E-03
2.56365270E-02  4.93670582E-01  5.07998919E-03
2.58145940E-02  4.98524757E-01  5.04937910E-03
2.59926620E-02  4.90802054E-01  5.08023709E-03
2.61707300E-02  4.91899413E-01  4.98473836E-03
2.63487970E-02  4.83502471E-01  4.97820486E-03
2.65268650E-02  4.86160848E-01  4.99459946E-03
2.67049330E-02  4.81978620E-01  4.89091394E-03
2.68830000E-02  4.81834466E-01  4.90183682E-03
2.70610680E-02  4.77935480E-01  4.87239546E-03
2.72391360E-02  4.80147967E-01  4.85533405E-03
2.74172030E-02  4.68430429E-01  4.86396650E-03
2.75952710E-02  4.61565257E-01  4.79997400E-03
2.77733390E-02  4.68480817E-01  4.77161205E-03
2.79514060E-02  4.51645504E-01  4.77001700E-03
2.81294740E-02  4.74696342E-01  4.69634690E-03
2.83075420E-02  4.60762074E-01  4.72163473E-03
2.84856090E-02  4.65994122E-01  4.73756964E-03
2.86636770E-02  4.51328574E-01  4.63159557E-03
2.88417450E-02  4.59959844E-01  4.65719824E-03
2.90198120E-02  4.56499222E-01  4.65287402E-03
2.91978800E-02  4.58621617E-01  4.58200683E-03
2.93759480E-02  4.69246351E-01  4.63014443E-03
2.95540150E-02  4.46311338E-01  4.57668806E-03
2.97320830E-02  4.43565789E-01  4.53590620E-03
2.99101510E-02  4.37364801E-01  4.54849568E-03
3.00882190E-02  4.33452984E-01  4.45943569E-03
3.02662860E-02  4.44013089E-01  4.50973124E-03
3.04443540E-02  4.44404919E-01  4.49754001E-03
3.06224220E-02  4.39262739E-01  4.39920947E-03
3.08004890E-02  4.38683445E-01  4.46169421E-03
3.09785570E-02  4.24606760E-01  4.38356111E-03
3.11566250E-02  4.27434924E-01  4.33822358E-03
3.13346920E-02  4.22864400E-01  4.37677762E-03
3.15127600E-02  4.32828924E-01  4.33702417E-03
3.16908280E-02  4.20891106E-01  4.30689157E-03
3.18688950E-02  4.23353557E-01  4.34494832E-03
3.20469630E-02  4.10141515E-01  4.24931842E-03
3.22250310E-02  4.11533114E-01  4.26016044E-03
3.24030980E-02  4.16352700E-01  4.25841134E-03
3.25811660E-02  4.10240489E-01  4.19881395E-03
3.27592340E-02  4.06608289E-01  4.21496804E-03
3.29373010E-02  4.05427934E-01  4.20541393E-03
3.31153690E-02  4.09483734E-01  4.17590424E-03
3.32934370E-02  3.96459645E-01  4.17750281E-03
3.34715040E-02  3.84157732E-01  4.10655198E-03
3.36495720E-02  4.00712583E-01  4.11562487E-03
3.38276400E-02  3.95995701E-01  4.13883021E-03
3.40057070E-02  3.91763678E-01  4.07765901E-03
3.41837750E-02  3.90760836E-01  4.11313682E-03
3.43618430E-02  3.87365261E-01  4.09461930E-03
3.45399100E-02  3.79581918E-01  4.01857055E-03
3.47179780E-02  3.88997378E-01  4.04376179E-03
3.48960460E-02  3.82422397E-01  4.03760488E-03
3.50741130E-02  3.90523632E-01  3.99100704E-03
3.52521810E-02  3.74268518E-01  4.02019191E-03
3.54302490E-02  3.74260655E-01  3.98084852E-03
3.56083160E-02  3.71190158E-01  3.95746685E-03
3.57863840E-02  3.73303828E-01  3.94087319E-03
3.59644520E-02  3.75383420E-01  3.90104313E-03
3.61425190E-02  3.65580687E-01  3.91674604E-03
3.63205870E-02  3.74680528E-01  3.91799914E-03
3.64986550E-02  3.69318534E-01  3.87424578E-03
3.66767220E-02  3.67879448E-01  3.89189754E-03
3.68547900E-02  3.61639735E-01  3.85415175E-03
3.70328580E-02  3.64257564E-01  3.82143930E-03
3.72109250E-02  3.52783001E-01  3.84632029E-03
3.73889930E-02  3.55058019E-01  3.79655100E-03
3.75670610E-02  3.58338930E-01  3.81692152E-03
3.77451280E-02  3.65558876E-01  3.80680795E-03
3.79231960E-02  3.54940808E-01  3.76969482E-03
3.81012640E-02  3.43901638E-01  3.76354101E-03
3.82793310E-02  3.46456371E-01  3.78481192E-03
3.84573990E-02  3.48353610E-01  3.71415859E-03
3.86354670E-02  3.41014081E-01  3.76259799E-03
3.88135340E-02  3.42960544E-01  3.73169028E-03
3.89916020E-02  3.37640372E-01  3.69147905E-03
3.91696700E-02  3.32047785E-01  3.70151327E-03
3.93477370E-02  3.30212739E-01  3.66303052E-03
3.95258050E-02  3.31637466E-01  3.66456594E-03
3.97038730E-02  3.30040334E-01  3.67750742E-03
3.98819400E-02  3.36791681E-01  3.64661266E-03
4.00600080E-02  3.32408214E-01  3.65281188E-03
4.02380760E-02  3.26201113E-01  3.63711346E-03
4.04161430E-02  3.29326344E-01  3.58579563E-03
4.05942110E-02  3.25307719E-01  3.61722973E-03
4.07722790E-02  3.26202875E-01  3.60014119E-03
4.09503470E-02  3.22604635E-01  3.55248321E-03
4.11284140E-02  3.23179888E-01  3.58715875E-03
4.13064820E-02  3.20850056E-01  3.53853759E-03
4.14845500E-02  3.12470628E-01  3.52179552E-03
4.16626170E-02  3.12792493E-01  3.55039290E-03
4.18406850E-02  3.18954834E-01  3.49954557E-03
4.20187530E-02  3.15870449E-01  3.52603128E-03
4.21968200E-02  3.10727785E-01  3.51287972E-03
4.23748880E-02  3.10901434E-01  3.47843488E-03
4.25529560E-02  3.04452932E-01  3.48083122E-03
4.27310230E-02  3.04353794E-01  3.46668910E-03
4.29090910E-02  3.05064495E-01  3.44882650E-03
4.30871590E-02  3.01256924E-01  3.47170934E-03
4.32652260E-02  2.99700174E-01  3.43292313E-03
4.34432940E-02  2.98353630E-01  3.42984141E-03
4.36213620E-02  2.94343841E-01  3.44116321E-03
4.37994290E-02  2.99781839E-01  3.39718984E-03
4.39774970E-02  2.91722802E-01  3.40813340E-03
4.41555650E-02  2.90341627E-01  3.44247548E-03
4.43336320E-02  2.92096930E-01  3.43557603E-03
4.45117000E-02  2.88694844E-01  3.46802733E-03
4.46897680E-02  2.90609798E-01  3.46948253E-03
4.48678350E-02  2.83038198E-01  3.43435796E-03
4.50459030E-02  2.94691848E-01  3.49553625E-03
4.52239710E-02  2.83119963E-01  3.46468694E-03
4.54020380E-02  2.82032713E-01  3.48543323E-03
4.55801060E-02  2.84091278E-01  3.46829431E-03
4.57581740E-02  2.79604759E-01  3.45299910E-03
4.59362410E-02  2.81844280E-01  3.45643078E-03
4.61143090E-02  2.70827665E-01  3.47721298E-03
4.62923770E-02  2.83270381E-01  3.44380943E-03
4.64704440E-02  2.70520041E-01  3.47625231E-03
4.66485120E-02  2.75251297E-01  3.42757315E-03
4.68265800E-02  2.73823829E-01  3.45572416E-03
4.70046470E-02  2.64517534E-01  3.44782210E-03
4.71827150E-02  2.70447788E-01  3.43373328E-03
4.73607830E-02  2.58306319E-01  3.43897033E-03
4.75388500E-02  2.64976269E-01  3.44537218E-03
4.77169180E-02  2.68192364E-01  3.41292322E-03
4.78949860E-02  2.69926315E-01  3.46323934E-03
4.80730530E-02  2.58753839E-01  3.44077563E-03
4.82511210E-02  2.57136811E-01  3.39619806E-03
4.84291890E-02  2.53946576E-01  3.42780148E-03
4.86072560E-02  2.61568500E-01  3.41230208E-03
4.87853240E-02  2.54972726E-01  3.41204346E-03
4.89633920E-02  2.56869828E-01  3.42711680E-03
4.91414590E-02  2.57330632E-01  3.40867460E-03
4.93195270E-02  2.54036857E-01  3.41790822E-03
4.94975950E-02  2.60581933E-01  3.42656259E-03
4.96756620E-02  2.53966868E-01  3.37069604E-03
4.98537300E-02  2.47438749E-01  3.41362934E-03
5.00317980E-02  2.48988098E-01  3.40015502E-03
5.02098650E-02  2.45636713E-01  3.38519737E-03
5.03879330E-02  2.42114580E-01  3.39472599E-03
5.05660010E-02  2.49206524E-01  3.38539280E-03
5.07440680E-02  2.37136679E-01  3.34534921E-03
5.09221360E-02  2.38025032E-01  3.43177484E-03
5.11002040E-02  2.35154557E-01  3.35535825E-03
5.12782720E-02  2.41022862E-01  3.38440087E-03
5.14563390E-02  2.42350466E-01  3.38294833E-03
5.16344070E-02  2.33085172E-01  3.32358803E-03
5.18124750E-02  2.37917774E-01  3.35240263E-03
5.19905420E-02  2.39239203E-01  3.34872866E-03
5.21686100E-02  2.39474136E-01  3.30136479E-03
5.23466780E-02  2.26701291E-01  3.31585673E-03
5.25247450E-02  2.28178356E-01  3.30072129E-03
5.27028130E-02  2.37383497E-01  3.29018097E-03
5.28808810E-02  2.35476939E-01  3.30256652E-03
5.30589480E-02  2.33974989E-01  3.27910578E-03
5.32370160E-02  2.28035035E-01  3.28149705E-03
5.34150840E-02  2.22805965E-01  3.26682608E-03
5.35931510E-02  2.25870371E-01  3.27125991E-03
5.37712190E-02  2.21545976E-01  3.27770174E-03
5.39492870E-02  2.18796623E-01  3.26444277E-03
5.41273540E-02  2.19309916E-01  3.22145465E-03
5.43054220E-02  2.24982689E-01  3.27596702E-03
5.44834900E-02  2.11578132E-01  3.23331325E-03
5.46615570E-02  2.24489298E-01  3.24403901E-03
5.48396250E-02  2.12872038E-01  3.23562285E-03
5.50176930E-02  2.17369386E-01  3.22717069E-03
5.51957600E-02  2.18308643E-01  3.23078192E-03
5.53738280E-02  2.09494100E-01  3.23314695E-03
5.55518960E-02  2.10979864E-01  3.20003641E-03
5.57299630E-02  2.12713418E-01  3.22483061E-03
5.59080310E-02  2.13853806E-01  3.23913584E-03
5.60860990E-02  2.09466590E-01  3.18133740E-03
5.62641660E-02  2.07952856E-01  3.21337318E-03
5.64422340E-02  2.05878114E-01  3.18956282E-03
5.66203020E-02  2.04320909E-01  3.18104359E-03
5.67983690E-02  1.96884334E-01  3.17831889E-03
5.69764370E-02  2.05780293E-01  3.17835189E-03
5.71545050E-02  2.04397827E-01  3.18268515E-03
5.73325720E-02  1.98385772E-01  3.18653830E-03
5.75106400E-02  2.03281913E-01  3.14487758E-03
5.76887080E-02  1.92583006E-01  3.17147006E-03
5.78667750E-02  1.95207909E-01  3.17332940E-03
5.80448430E-02  2.01042212E-01  3.14118654E-03
5.82229110E-02  1.96939245E-01  3.16293938E-03
5.84009780E-02  1.93693232E-01  3.15768153E-03
5.85790460E-02  1.94493727E-01  3.13744978E-03
5.87571140E-02  1.95678979E-01  3.15734119E-03
5.89351810E-02  1.89389981E-01  3.12124553E-03
5.91132490E-02  1.89593726E-01  3.14587545E-03
5.92913170E-02  1.93893997E-01  3.15946552E-03
5.94693840E-02  1.85032238E-01  3.10156134E-03
5.96474520E-02  1.91766558E-01  3.13670873E-03
5.98255200E-02  1.92646177E-01  3.14820988E-03
6.00035870E-02  1.87520928E-01  3.08696760E-03
6.01816550E-02  1.83805137E-01  3.11113316E-03
6.03597230E-02  1.89082675E-01  3.12033947E-03
6.05377900E-02  1.82679544E-01  3.09951322E-03
6.07158580E-02  1.83655895E-01  3.11493299E-03
6.08939260E-02  1.84208569E-01  3.08658501E-03
6.10719930E-02  1.80381446E-01  3.09297094E-03
6.12500610E-02  1.88774812E-01  3.10008327E-03
6.14281290E-02  1.79230935E-01  3.06202773E-03
6.16061960E-02  1.80547386E-01  3.08828040E-03
6.17842640E-02  1.78146880E-01  3.08702533E-03
6.19623320E-02  1.80624968E-01  3.05094184E-03
6.21404000E-02  1.80985604E-01  3.07683838E-03
6.23184670E-02  1.72402087E-01  3.04440265E-03
6.24965350E-02  1.75454681E-01  3.05894060E-03
6.26746030E-02  1.72272254E-01  3.06060426E-03
6.28526700E-02  1.69780056E-01  3.04118199E-03
6.30307380E-02  1.76938511E-01  3.05552613E-03
6.32088060E-02  1.73879392E-01  3.05756431E-03
6.33868730E-02  1.67180051E-01  3.01046993E-03
6.35649410E-02  1.71234671E-01  3.05071349E-03
6.37430090E-02  1.65496480E-01  3.03889527E-03
6.39210760E-02  1.66515705E-01  3.01704433E-03
6.40991440E-02  1.68870476E-01  3.02992571E-03
6.42772120E-02  1.66287048E-01  3.02347455E-03
6.44552790E-02  1.66260532E-01  3.00155499E-03
6.46333470E-02  1.60291299E-01  3.02072690E-03
6.48114150E-02  1.63142666E-01  2.99409609E-03
6.49894820E-02  1.66257934E-01  3.00771192E-03
6.51675500E-02  1.67504722E-01  3.01476691E-03
6.53456180E-02  1.62916911E-01  2.98281256E-03
6.55236850E-02  1.60305591E-01  3.00536288E-03
6.57017530E-02  1.59848770E-01  2.99700718E-03
6.58798210E-02  1.54158201E-01  2.95737169E-03
6.60578880E-02  1.56844367E-01  2.99663387E-03
6.62359560E-02  1.54612511E-01  2.96950045E-03
6.64140240E-02  1.55750344E-01  2.97452937E-03
6.65920910E-02  1.55828180E-01  2.98929511E-03
6.67701590E-02  1.53359506E-01  2.95485642E-03
6.69482270E-02  1.60621415E-01  2.96083463E-03
6.71262940E-02  1.55651481E-01  2.96929184E-03
6.73043620E-02  1.50082465E-01  2.93718632E-03
6.74824300E-02  1.51156861E-01  2.96140206E-03
6.76604970E-02  1.55548533E-01  2.95459461E-03
6.78385650E-02  1.49725906E-01  2.92663737E-03
6.80166330E-02  1.46209977E-01  2.93736851E-03
6.81947000E-02  1.48302217E-01  2.93140629E-03
6.83727680E-02  1.54306781E-01  2.94084960E-03
6.85508360E-02  1.52969078E-01  2.94415889E-03
6.87289030E-02  1.45501366E-01  2.91734888E-03
6.89069710E-02  1.43799596E-01  2.92656661E-03
6.90850390E-02  1.48027299E-01  2.93461839E-03
6.92631060E-02  1.46574041E-01  2.90536230E-03
6.94411740E-02  1.49711719E-01  2.92010009E-03
6.96192420E-02  1.47902471E-01  2.91575478E-03
6.97973090E-02  1.43184237E-01  2.89616081E-03
6.99753770E-02  1.41202845E-01  2.90522134E-03
7.01534450E-02  1.34895131E-01  2.89624841E-03
7.03315120E-02  1.44565439E-01  2.89820424E-03
7.05095800E-02  1.39105784E-01  2.89386884E-03
7.06876480E-02  1.34123973E-01  2.88952302E-03
7.08657150E-02  1.42632996E-01  2.89200233E-03
7.10437830E-02  1.35430221E-01  2.88592058E-03
7.12218510E-02  1.40145771E-01  2.86967546E-03
7.13999180E-02  1.40031987E-01  2.86801603E-03
7.15779860E-02  1.34062762E-01  2.88481831E-03
7.17560540E-02  1.37491141E-01  2.85845890E-03
7.19341210E-02  1.32914771E-01  2.86926048E-03
7.21121890E-02  1.40707546E-01  2.86930537E-03
7.22902570E-02  1.36326317E-01  2.85180678E-03
7.24683250E-02  1.32327232E-01  2.84265593E-03
7.26463920E-02  1.34545035E-01  2.85340087E-03
7.28244600E-02  1.35024352E-01  2.85486307E-03
7.30025280E-02  1.31304011E-01  2.85578963E-03
7.31805950E-02  1.34084277E-01  2.84528597E-03
7.33586630E-02  1.30196627E-01  2.83418459E-03
7.35367310E-02  1.29564691E-01  2.84724144E-03
7.37147980E-02  1.29940007E-01  2.82594454E-03
7.38928660E-02  1.25904352E-01  2.81611517E-03
7.40709340E-02  1.22024843E-01  2.83209579E-03
7.42490010E-02  1.33785252E-01  2.84196271E-03
7.44270690E-02  1.27306044E-01  2.81551450E-03
7.46051370E-02  1.26363154E-01  2.81936375E-03
7.47832040E-02  1.31654856E-01  2.80447826E-03
7.49612720E-02  1.26808367E-01  2.81873600E-03
7.51393400E-02  1.25165661E-01  2.79807863E-03
7.53174070E-02  1.25344918E-01  2.81126935E-03
7.54954750E-02  1.23302995E-01  2.81025008E-03
7.56735430E-02  1.29939200E-01  2.81286952E-03
7.58516100E-02  1.22872194E-01  2.78898655E-03
7.60296780E-02  1.24020962E-01  2.78697265E-03
7.62077460E-02  1.20448165E-01  2.78805575E-03
7.63858130E-02  1.20392319E-01  2.79017024E-03
7.65638810E-02  1.15081152E-01  2.78290913E-03
7.67419490E-02  1.23192962E-01  2.77065425E-03
7.69200160E-02  1.18764964E-01  2.78000967E-03
7.70980840E-02  1.16193819E-01  2.77274143E-03
7.72761520E-02  1.19154242E-01  2.76709955E-03
7.74542190E-02  1.23314340E-01  2.77136759E-03
7.76322870E-02  1.14074235E-01  2.76383427E-03
7.78103550E-02  1.15082344E-01  2.75435115E-03
7.79884220E-02  1.14646510E-01  2.76369193E-03
7.81664900E-02  1.09281308E-01  2.73412562E-03
7.83445580E-02  1.18643079E-01  2.75949855E-03
7.85226250E-02  1.12301494E-01  2.75017411E-03
7.87006930E-02  1.12087682E-01  2.74448211E-03
7.88787610E-02  1.13152401E-01  2.74564296E-03
7.90568280E-02  1.13952545E-01  2.74779661E-03
7.92348960E-02  1.16024401E-01  2.74166318E-03
7.94129640E-02  1.07568366E-01  2.73882846E-03
7.95910310E-02  1.14618485E-01  2.72529866E-03
7.97690990E-02  1.10255414E-01  2.74078390E-03
7.99471670E-02  1.13679145E-01  2.72805714E-03
8.01252340E-02  1.04366691E-01  2.71721813E-03
8.03033020E-02  1.05686002E-01  2.72090627E-03
8.04813700E-02  1.06890487E-01  2.70425644E-03
8.06594370E-02  1.02518515E-01  2.70506021E-03
8.08375050E-02  1.03662712E-01  2.73207523E-03
8.10155730E-02  1.07333385E-01  2.70210570E-03
8.11936400E-02  1.09018262E-01  2.70592326E-03
8.13717080E-02  1.06349860E-01  2.71259754E-03
8.15497760E-02  1.06726181E-01  2.69286580E-03
8.17278430E-02  1.12318914E-01  2.70078117E-03
8.19059110E-02  1.03973821E-01  2.69864858E-03
8.20839790E-02  1.04108609E-01  2.69471237E-03
8.22620460E-02  1.01483314E-01  2.69148586E-03
8.24401140E-02  1.11149850E-01  2.69191655E-03
8.26181820E-02  9.74893828E-02  2.67525417E-03
8.27962490E-02  1.04647247E-01  2.68518013E-03
8.29743170E-02  1.00130495E-01  2.66744110E-03
8.31523850E-02  9.94257951E-02  2.67759946E-03
8.33304530E-02  9.72627865E-02  2.66869253E-03
8.35085200E-02  1.01853265E-01  2.66852986E-03
8.36865880E-02  1.04153697E-01  2.67559854E-03
8.38646560E-02  9.98645702E-02  2.66212152E-03
8.40427230E-02  1.01038375E-01  2.65493483E-03
8.42207910E-02  1.00200717E-01  2.67616828E-03
8.43988590E-02  9.46169078E-02  2.64602142E-03
8.45769260E-02  9.78097442E-02  2.65141143E-03
8.47549940E-02  9.75442438E-02  2.65186679E-03
8.49330620E-02  9.34400733E-02  2.63837496E-03
8.51111290E-02  9.81985801E-02  2.63802344E-03
8.52891970E-02  9.73276445E-02  2.64603988E-03
8.54672650E-02  9.30932350E-02  2.63849137E-03
8.56453320E-02  9.27619171E-02  2.64365294E-03
8.58234000E-02  9.26054495E-02  2.63635465E-03
8.60014680E-02  9.39397001E-02  2.62720714E-03
8.61795350E-02  8.86698788E-02  2.62111660E-03
8.63576030E-02  9.04346335E-02  2.62444279E-03
8.65356710E-02  8.54405313E-02  2.61782082E-03
8.67137380E-02  8.80064094E-02  2.62109152E-03
8.68918060E-02  9.07314217E-02  2.61225855E-03
8.70698740E-02  8.30873276E-02  2.60488639E-03
8.72479410E-02  8.92344467E-02  2.61401938E-03
8.74260090E-02  8.34126665E-02  2.59504257E-03
8.76040770E-02  8.78434610E-02  2.61765837E-03
8.77821440E-02  8.66345126E-02  2.60492379E-03
8.79602120E-02  8.58295946E-02  2.59774577E-03
8.81382800E-02  8.68463803E-02  2.61408629E-03
8.83163470E-02  8.75446102E-02  2.58946369E-03
8.84944150E-02  8.69611581E-02  2.58633015E-03
8.86724830E-02  8.43665538E-02  2.60007333E-03
8.88505500E-02  9.07219637E-02  2.57537371E-03
8.90286180E-02  8.23596919E-02  2.59363236E-03
8.92066860E-02  8.85113460E-02  2.59404279E-03
8.93847530E-02  8.04110631E-02  2.56508618E-03
8.95628210E-02  8.01578458E-02  2.57982054E-03
8.97408890E-02  8.25517885E-02  2.57905971E-03
8.99189560E-02  8.69907014E-02  2.56626201E-03
9.00970240E-02  8.34596288E-02  2.58775629E-03
9.02750920E-02  8.16888173E-02  2.56829239E-03
9.04531590E-02  8.43373416E-02  2.55720305E-03
9.06312270E-02  8.16799935E-02  2.56423903E-03
9.08092950E-02  8.00956127E-02  2.55839699E-03
9.09873620E-02  7.72821137E-02  2.56140324E-03
9.11654300E-02  8.53469014E-02  2.56060415E-03
9.13434980E-02  7.93358180E-02  2.55339903E-03
9.15215650E-02  8.16296303E-02  2.54782640E-03
9.16996330E-02  7.92448754E-02  2.54415394E-03
9.18777010E-02  7.89498171E-02  2.53751845E-03
9.20557680E-02  7.87463060E-02  2.55781788E-03
9.22338360E-02  7.11145403E-02  2.52993942E-03
9.24119040E-02  7.58010628E-02  2.54905708E-03
9.25899710E-02  7.51214551E-02  2.54460492E-03
9.27680390E-02  8.04984409E-02  2.53470695E-03
9.29461070E-02  7.20076966E-02  2.53498836E-03
9.31241740E-02  7.87148842E-02  2.53414688E-03
9.33022420E-02  7.28665906E-02  2.51534931E-03
9.34803100E-02  8.04221404E-02  2.56409743E-03
9.36583770E-02  7.21878288E-02  2.56593642E-03
9.38364450E-02  7.39375800E-02  2.57712070E-03
9.40145130E-02  6.88394421E-02  2.59839815E-03
9.41925810E-02  7.26893850E-02  2.59678594E-03
9.43706480E-02  6.80280268E-02  2.59869737E-03
9.45487160E-02  7.35096607E-02  2.61682070E-03
9.47267840E-02  7.04615323E-02  2.61184213E-03
9.49048510E-02  7.18199304E-02  2.62867055E-03
9.50829190E-02  6.99974422E-02  2.63191528E-03
9.52609870E-02  7.07045635E-02  2.61215108E-03
9.54390540E-02  6.97702280E-02  2.64741236E-03
9.56171220E-02  7.01798415E-02  2.63604432E-03
9.57951900E-02  6.68590022E-02  2.64639459E-03
9.59732570E-02  7.16839485E-02  2.66825569E-03
9.61513250E-02  6.72024285E-02  2.64443872E-03
9.63293930E-02  6.70583258E-02  2.64741430E-03
9.65074600E-02  6.40148331E-02  2.65883022E-03
9.66855280E-02  7.04792381E-02  2.64801884E-03
9.68635960E-02  6.53017103E-02  2.70478588E-03
9.70416630E-02  6.49479826E-02  2.73005488E-03
9.72197310E-02  6.95874481E-02  2.73979720E-03
9.73977990E-02  6.82297850E-02  2.76933431E-03
9.75758660E-02  6.38858219E-02  2.76113428E-03
9.77539340E-02  6.70345338E-02  2.78959203E-03
9.79320020E-02  6.77389863E-02  2.82529188E-03
9.81100690E-02  6.93550803E-02  2.81462280E-03
9.82881370E-02  6.59595708E-02  2.84330453E-03
9.84662050E-02  6.89364189E-02  2.85051670E-03
9.86442720E-02  6.01250203E-02  2.81692136E-03
9.88223400E-02  6.57188505E-02  2.80894177E-03
9.90004080E-02  6.71941208E-02  2.80053722E-03
9.91784750E-02  5.67049773E-02  2.78382017E-03
9.93565430E-02  5.78659884E-02  2.79742970E-03
9.95346110E-02  6.64288372E-02  2.77269815E-03
9.97126780E-02  6.20186041E-02  2.77855149E-03
9.98907460E-02  6.38127895E-02  2.77621833E-03
1.00068810E-01  6.47842443E-02  2.76063427E-03
1.00246880E-01  6.29866976E-02  2.78849376E-03
1.00424950E-01  5.75196610E-02  2.76478725E-03
1.00603020E-01  5.92477973E-02  2.76880213E-03
1.00781080E-01  6.55119474E-02  2.77264243E-03
1.00959150E-01  6.35762640E-02  2.76749211E-03
1.01137220E-01  6.05137072E-02  2.75091261E-03
1.01315290E-01  6.05655133E-02  2.78632971E-03
1.01493360E-01  6.36646964E-02  2.76169771E-03
1.01671420E-01  6.09300083E-02  2.77447065E-03
1.01849490E-01  6.46669999E-02  2.77691902E-03
1.02027560E-01  6.16796184E-02  2.75692108E-03
1.02205630E-01  5.81647042E-02  2.76807760E-03
1.02383690E-01  5.92521084E-02  2.77843369E-03
1.02561760E-01  6.08243186E-02  2.75939488E-03
1.02739830E-01  5.24934425E-02  2.78998566E-03
1.02917900E-01  5.64616185E-02  2.75622413E-03
1.03095960E-01  5.67186067E-02  2.77051851E-03
1.03274030E-01  5.50718061E-02  2.78002828E-03
1.03452100E-01  5.66035622E-02  2.76026158E-03
1.03630170E-01  6.15197871E-02  2.77486535E-03
1.03808230E-01  5.83695405E-02  2.77512469E-03
1.03986300E-01  6.06462846E-02  2.76914106E-03
1.04164370E-01  5.15714392E-02  2.77200708E-03
1.04342440E-01  5.37378576E-02  2.76107402E-03
1.04520510E-01  5.30935782E-02  2.73416415E-03
1.04698570E-01  5.69902823E-02  2.78405689E-03
1.04876640E-01  5.12525614E-02  2.74091039E-03
1.05054710E-01  5.45333307E-02  2.75283653E-03
1.05232780E-01  5.23681097E-02  2.76481620E-03
1.05410840E-01  5.24293158E-02  2.73803882E-03
1.05588910E-01  5.18935786E-02  2.73431274E-03
1.05766980E-01  5.44226009E-02  2.76160443E-03
1.05945050E-01  4.68789497E-02  2.72700990E-03
1.06123110E-01  5.32127535E-02  2.75792718E-03
1.06301180E-01  5.31390837E-02  2.74729247E-03
1.06479250E-01  5.38283155E-02  2.73393499E-03
1.06657320E-01  5.63566132E-02  2.73599329E-03
1.06835390E-01  5.12806286E-02  2.72770619E-03
1.07013450E-01  5.07859589E-02  2.71846779E-03
1.07191520E-01  5.79738636E-02  2.75551438E-03
1.07369590E-01  5.52644607E-02  2.71995497E-03
1.07547660E-01  4.68813314E-02  2.72121317E-03
1.07725720E-01  4.56104799E-02  2.70881358E-03
1.07903790E-01  4.71294788E-02  2.70346272E-03
1.08081860E-01  4.71951511E-02  2.70658250E-03
1.08259930E-01  5.14269859E-02  2.71748190E-03
1.08437990E-01  4.73406667E-02  2.70370285E-03
1.08616060E-01  5.59316510E-02  2.72750374E-03
1.08794130E-01  4.68430722E-02  2.69658852E-03
1.08972200E-01  4.44982243E-02  2.70433306E-03
1.09150260E-01  4.73914875E-02  2.72295707E-03
1.09328330E-01  5.00259009E-02  2.69283292E-03
1.09506400E-01  5.18158651E-02  2.71673156E-03
1.09684470E-01  5.09805076E-02  2.71142176E-03
1.09862540E-01  4.43759756E-02  2.67347829E-03
1.10040600E-01  4.68515889E-02  2.69377729E-03
1.10218670E-01  4.66511760E-02  2.69166435E-03
1.10396740E-01  4.42822688E-02  2.68423177E-03
1.10574810E-01  4.82381335E-02  2.71125568E-03
1.10752870E-01  4.61303791E-02  2.67463101E-03
1.10930940E-01  5.02557228E-02  2.68884111E-03
1.11109010E-01  4.59110122E-02  2.69570655E-03
1.11287080E-01  5.20972185E-02  2.68608049E-03
1.11465140E-01  4.30887245E-02  2.69012240E-03
1.11643210E-01  4.50952444E-02  2.70272631E-03
1.11821280E-01  5.07671871E-02  2.66894638E-03
1.11999350E-01  4.94478191E-02  2.70561334E-03
1.12177420E-01  4.96538631E-02  2.67910178E-03
1.12355480E-01  4.72462963E-02  2.67481219E-03
1.12533550E-01  4.31116596E-02  2.69084533E-03
1.12711620E-01  4.23847477E-02  2.67054757E-03
1.12889690E-01  4.53916411E-02  2.69368511E-03
1.13067750E-01  4.81200891E-02  2.68632947E-03
1.13245820E-01  4.17667185E-02  2.65757637E-03
1.13423890E-01  4.67187128E-02  2.67591186E-03
1.13601960E-01  3.97544071E-02  2.68105412E-03
1.13780020E-01  4.24242931E-02  2.66767256E-03
1.13958090E-01  4.37278277E-02  2.69218883E-03
1.14136160E-01  3.89601800E-02  2.66957447E-03
1.14314230E-01  4.15489203E-02  2.67091011E-03
1.14492300E-01  4.23648148E-02  2.67101660E-03
1.14670360E-01  4.54570238E-02  2.66599567E-03
1.14848430E-01  4.14823476E-02  2.66256853E-03
1.15026500E-01  4.45780803E-02  2.67070314E-03
1.15204570E-01  3.40138607E-02  2.64804345E-03
1.15382630E-01  4.12109091E-02  2.66130184E-03
1.15560700E-01  3.99913227E-02  2.64952859E-03
1.15738770E-01  4.14073457E-02  2.66220954E-03
1.15916840E-01  3.60627328E-02  2.66729941E-03
1.16094900E-01  3.80839866E-02  2.64250374E-03
1.16272970E-01  3.62350309E-02  2.64754943E-03
1.16451040E-01  4.51643421E-02  2.67211837E-03
1.16629110E-01  3.74790444E-02  2.62546141E-03
1.16807170E-01  3.68266740E-02  2.65724684E-03
1.16985240E-01  4.05321121E-02  2.64776828E-03
1.17163310E-01  3.70236860E-02  2.64724853E-03
1.17341380E-01  3.63929088E-02  2.65291185E-03
1.17519450E-01  3.89310830E-02  2.64866156E-03
1.17697510E-01  3.91816008E-02  2.63497077E-03
1.17875580E-01  4.10598878E-02  2.65845550E-03
1.18053650E-01  3.84585009E-02  2.63199289E-03
1.18231720E-01  4.09261645E-02  2.65081835E-03
1.18409780E-01  3.52672235E-02  2.65258016E-03
1.18587850E-01  3.55820469E-02  2.63108109E-03
1.18765920E-01  3.64116711E-02  2.64051548E-03
1.18943990E-01  3.73747063E-02  2.64326570E-03
1.19122050E-01  3.72492454E-02  2.64785029E-03
1.19300120E-01  3.45379783E-02  2.63723882E-03
1.19478190E-01  3.96766456E-02  2.64603360E-03
1.19656260E-01  3.90149894E-02  2.63594832E-03
1.19834330E-01  3.72188081E-02  2.64515701E-03
1.20012390E-01  4.37397262E-02  2.61300702E-03
1.20190460E-01  3.16792015E-02  2.63474755E-03
1.20368530E-01  3.48081380E-02  2.62663844E-03
1.20546600E-01  3.57326715E-02  2.62319789E-03
1.20724660E-01  3.69150988E-02  2.64079916E-03
1.20902730E-01  3.35667400E-02  2.62157609E-03
1.21080800E-01  3.30565326E-02  2.60772986E-03
1.21258870E-01  3.17785079E-02  2.62717235E-03
1.21436930E-01  3.76730404E-02  2.61367158E-03
1.21615000E-01  3.91463128E-02  2.63061040E-03
1.21793070E-01  3.07041776E-02  2.62646225E-03
1.21971140E-01  3.07378782E-02  2.60197569E-03
1.22149210E-01  2.99241848E-02  2.61538741E-03
1.22327270E-01  3.09002374E-02  2.60982620E-03
1.22505340E-01  3.68148089E-02  2.61249087E-03
1.22683410E-01  3.79439890E-02  2.62538228E-03
1.22861480E-01  3.41824071E-02  2.61616778E-03
1.23039540E-01  3.42519858E-02  2.60812693E-03
1.23217610E-01  3.47464979E-02  2.61455535E-03
1.23395680E-01  2.94599076E-02  2.59276211E-03
1.23573750E-01  3.49069188E-02  2.61746940E-03
1.23751810E-01  3.64408141E-02  2.62510242E-03
1.23929880E-01  3.22405778E-02  2.59510917E-03
1.24107950E-01  3.51142772E-02  2.61834581E-03
1.24286020E-01  3.62170698E-02  2.61292339E-03
1.24464080E-01  3.44591062E-02  2.59607109E-03
1.24642150E-01  3.15917879E-02  2.61501345E-03
1.24820220E-01  2.57818146E-02  2.58929883E-03
1.24998290E-01  3.04856761E-02  2.60639384E-03
1.25176360E-01  3.07083006E-02  2.60670388E-03
1.25354420E-01  3.39731097E-02  2.57561737E-03
1.25532490E-01  3.40137042E-02  2.59480554E-03
1.25710560E-01  3.07740475E-02  2.60467987E-03
1.25888630E-01  3.36652999E-02  2.57638773E-03
1.26066690E-01  3.25833139E-02  2.60184033E-03
1.26244760E-01  3.09919734E-02  2.58609540E-03
1.26422830E-01  2.48066767E-02  2.57510984E-03
1.26600900E-01  3.40428772E-02  2.60240141E-03
1.26778960E-01  3.24664111E-02  2.58066875E-03
1.26957030E-01  2.91467621E-02  2.58003637E-03
1.27135100E-01  2.85814236E-02  2.60010824E-03
1.27313170E-01  3.63010094E-02  2.57788957E-03
1.27491240E-01  2.47456518E-02  2.58063012E-03
1.27669300E-01  3.01629580E-02  2.58702734E-03
1.27847370E-01  3.44046635E-02  2.57146265E-03
1.28025440E-01  3.36046133E-02  2.58647613E-03
1.28203510E-01  3.49481340E-02  2.58451894E-03
1.28381570E-01  3.61821227E-02  2.58150515E-03
1.28559640E-01  2.82163288E-02  2.58878759E-03
1.28737710E-01  2.84386335E-02  2.55490095E-03
1.28915780E-01  3.34664175E-02  2.59015525E-03
1.29093840E-01  2.98976517E-02  2.57840424E-03
1.29271910E-01  3.04486026E-02  2.56780725E-03
1.29449980E-01  2.55899282E-02  2.57946308E-03
1.29628050E-01  3.16584738E-02  2.56532278E-03
1.29806110E-01  2.46033366E-02  2.55980403E-03
1.29984180E-01  3.35687967E-02  2.58020239E-03
1.30162250E-01  3.39008971E-02  2.56466078E-03
1.30340320E-01  2.93099701E-02  2.57874339E-03
1.30518390E-01  3.46840713E-02  2.57661422E-03
1.30696450E-01  2.54337225E-02  2.55526249E-03
1.30874520E-01  2.92984089E-02  2.56407427E-03
1.31052590E-01  2.51809110E-02  2.57287945E-03
1.31230660E-01  3.23287226E-02  2.55604112E-03
1.31408720E-01  2.22326001E-02  2.55558653E-03
1.31586790E-01  3.08369989E-02  2.55460711E-03
1.31764860E-01  3.14964814E-02  2.55650241E-03
1.31942930E-01  2.41098059E-02  2.55958127E-03
1.32120990E-01  2.61194377E-02  2.54121649E-03
1.32299060E-01  2.53789485E-02  2.55088783E-03
1.32477130E-01  2.79842062E-02  2.56216835E-03
1.32655200E-01  3.30421987E-02  2.55145813E-03
1.32833270E-01  3.05627082E-02  2.55185298E-03
1.33011330E-01  2.58813958E-02  2.56048546E-03
1.33189400E-01  2.88506843E-02  2.52984047E-03
1.33367470E-01  2.52150131E-02  2.54986998E-03
1.33545540E-01  2.41283684E-02  2.55235288E-03
1.33723600E-01  3.30452197E-02  2.54786973E-03
1.33901670E-01  2.20578952E-02  2.54993668E-03
1.34079740E-01  3.09302808E-02  2.54872981E-03
1.34257810E-01  3.11641001E-02  2.54328379E-03
1.34435870E-01  2.59893135E-02  2.54761852E-03
1.34613940E-01  2.56016604E-02  2.54077925E-03
1.34792010E-01  2.80917499E-02  2.54700558E-03
1.34970080E-01  2.40324784E-02  2.54399626E-03
1.35148150E-01  2.52642023E-02  2.53069648E-03
1.35326210E-01  2.84197891E-02  2.53285743E-03
1.35504280E-01  2.58836518E-02  2.53860458E-03
1.35682350E-01  2.69374884E-02  2.54204136E-03
1.35860420E-01  2.20321392E-02  2.52804457E-03
1.36038480E-01  2.52496143E-02  2.53187124E-03
1.36216550E-01  2.67349029E-02  2.52478024E-03
1.36394620E-01  2.46617604E-02  2.52091297E-03
1.36572690E-01  2.61051194E-02  2.53233034E-03
1.36750750E-01  1.85752121E-02  2.51755506E-03
1.36928820E-01  3.03360505E-02  2.53415009E-03
1.37106890E-01  2.74901652E-02  2.52699620E-03
1.37284960E-01  2.65615385E-02  2.52624053E-03
1.37463020E-01  2.69750630E-02  2.52590573E-03
1.37641090E-01  2.42135328E-02  2.51298859E-03
1.37819160E-01  2.19251520E-02  2.52233233E-03
1.37997230E-01  2.43624039E-02  2.51772816E-03
1.38175300E-01  2.45203812E-02  2.52240711E-03
1.38353360E-01  2.95086981E-02  2.52667918E-03
1.38531430E-01  2.57755168E-02  2.51109031E-03
1.38709500E-01  2.40625166E-02  2.51399927E-03
1.38887570E-01  2.41620323E-02  2.52604296E-03
1.39065630E-01  2.37776065E-02  2.51067777E-03
1.39243700E-01  2.31840562E-02  2.52671599E-03
1.39421770E-01  2.46974421E-02  2.51410364E-03
1.39599840E-01  3.17790623E-02  2.50968547E-03
1.39777900E-01  2.62037001E-02  2.50881126E-03
1.39955970E-01  2.22154027E-02  2.51030369E-03
1.40134040E-01  2.17697089E-02  2.49999795E-03
1.40312110E-01  2.64199717E-02  2.51938009E-03
1.40490180E-01  2.67404497E-02  2.50014729E-03
1.40668240E-01  2.43110764E-02  2.50489152E-03
1.40846310E-01  2.28705179E-02  2.50212610E-03
1.41024380E-01  1.98430914E-02  2.50271570E-03
1.41202450E-01  2.26072208E-02  2.50984636E-03
1.41380510E-01  2.19692447E-02  2.50359559E-03
1.41558580E-01  2.14233410E-02  2.49698166E-03
1.41736650E-01  2.32127995E-02  2.49968003E-03
1.41914720E-01  1.68951228E-02  2.48217533E-03
1.42092780E-01  1.83603908E-02  2.49333324E-03
1.42270850E-01  1.85664946E-02  2.49999806E-03
1.42448920E-01  2.42059090E-02  2.48789412E-03
1.42626990E-01  2.30958836E-02  2.50381894E-03
1.42805060E-01  1.75714323E-02  2.47765546E-03
1.42983120E-01  2.36508464E-02  2.49604760E-03
1.43161190E-01  1.84206423E-02  2.48669336E-03
1.43339260E-01  1.56528646E-02  2.48257601E-03
1.43517330E-01  2.59951869E-02  2.49947876E-03
1.43695390E-01  2.58884642E-02  2.49790084E-03
1.43873460E-01  2.36239057E-02  2.47945456E-03
1.44051530E-01  2.20123290E-02  2.49105938E-03
1.44229600E-01  1.86317616E-02  2.48874721E-03
1.44407660E-01  1.59115124E-02  2.47846013E-03
1.44585730E-01  2.05325505E-02  2.48633176E-03
1.44763800E-01  1.92222742E-02  2.48703080E-03
1.44941870E-01  1.94012610E-02  2.47452436E-03
1.45119930E-01  2.31565614E-02  2.48708452E-03
1.45298000E-01  2.31199539E-02  2.47341798E-03
1.45476070E-01  1.99253943E-02  2.48016173E-03
1.45654140E-01  2.01190067E-02  2.51691956E-03
1.45832210E-01  2.31232390E-02  2.52673288E-03
1.46010270E-01  2.32399747E-02  2.55279895E-03
1.46188340E-01  2.55875005E-02  2.57184319E-03
1.46366410E-01  2.67921452E-02  2.57415534E-03
1.46544480E-01  1.85844000E-02  2.58851825E-03
1.46722540E-01  1.62567248E-02  2.58678988E-03
1.46900610E-01  2.10291237E-02  2.62020606E-03
1.47078680E-01  1.80616658E-02  2.62633668E-03
1.47256750E-01  1.84839207E-02  2.61054869E-03
1.47434810E-01  2.29124926E-02  2.63634564E-03
1.47612880E-01  1.99817704E-02  2.65894544E-03
1.47790950E-01  2.24331936E-02  2.64116012E-03
1.47969020E-01  2.02879656E-02  2.67194274E-03
1.48147090E-01  1.92649347E-02  2.67121867E-03
1.48325150E-01  1.96796893E-02  2.66328029E-03
1.48503220E-01  2.35395788E-02  2.69228224E-03
1.48681290E-01  1.45077425E-02  2.67837304E-03
1.48859360E-01  1.88685362E-02  2.69352980E-03
1.49037420E-01  1.73028191E-02  2.71158441E-03
1.49215490E-01  1.75375698E-02  2.70795057E-03
1.49393560E-01  2.35214294E-02  2.71229158E-03
1.49571630E-01  2.07136375E-02  2.73315933E-03
1.49749690E-01  1.74836480E-02  2.69287538E-03
1.49927760E-01  1.96005215E-02  2.73841350E-03
1.50105830E-01  1.87542422E-02  2.73113007E-03
1.50283900E-01  1.24039634E-02  2.73772070E-03
1.50461960E-01  2.21958851E-02  2.74600764E-03
1.50640030E-01  1.61695048E-02  2.74141360E-03
1.50818100E-01  1.77389304E-02  2.74175238E-03
1.50996170E-01  1.70134628E-02  2.76698688E-03
1.51174240E-01  1.82951627E-02  2.75774433E-03
1.51352300E-01  1.92935868E-02  2.77963084E-03
1.51530370E-01  1.81325058E-02  2.78323699E-03
1.51708440E-01  2.21135961E-02  2.76010138E-03
1.51886510E-01  1.58828828E-02  2.78560824E-03
1.52064570E-01  1.72250019E-02  2.78081932E-03
1.52242640E-01  1.84458003E-02  2.79988909E-03
1.52420710E-01  2.02203368E-02  2.80650219E-03
1.52598780E-01  1.60278243E-02  2.72501254E-03
1.52776840E-01  1.56835695E-02  2.69580174E-03
1.52954910E-01  1.82906398E-02  2.70278491E-03
1.53132980E-01  1.31844069E-02  2.66326731E-03
1.53311050E-01  2.09650401E-02  2.69258066E-03
1.53489120E-01  2.01023398E-02  2.67184743E-03
1.53667180E-01  1.70932845E-02  2.65977280E-03
1.53845250E-01  1.66057053E-02  2.63657358E-03
1.54023320E-01  1.50584643E-02  2.64296734E-03
1.54201390E-01  1.63296667E-02  2.63946225E-03
1.54379450E-01  1.73510120E-02  2.63901166E-03
1.54557520E-01  1.67801667E-02  2.61603412E-03
1.54735590E-01  1.79058088E-02  2.62432399E-03
1.54913660E-01  2.11852996E-02  2.62200282E-03
1.55091720E-01  2.00149885E-02  2.59685330E-03
1.55269790E-01  1.41464479E-02  2.59819324E-03
1.55447860E-01  1.77101115E-02  2.60119934E-03
1.55625930E-01  1.64541259E-02  2.59893594E-03
1.55804000E-01  2.10988504E-02  2.60107609E-03
1.55982060E-01  1.21492631E-02  2.57681400E-03
1.56160130E-01  1.29655846E-02  2.57682419E-03
1.56338200E-01  1.44732092E-02  2.58506150E-03
1.56516270E-01  1.44524551E-02  2.56957103E-03
1.56694330E-01  2.02731595E-02  2.58692654E-03
1.56872400E-01  1.88721623E-02  2.57922019E-03
1.57050470E-01  1.97241394E-02  2.56221607E-03
1.57228540E-01  1.33317463E-02  2.56469747E-03
1.57406600E-01  1.67472126E-02  2.57014137E-03
1.57584670E-01  1.49915641E-02  2.54395579E-03
1.57762740E-01  1.74654546E-02  2.57447384E-03
1.57940810E-01  1.91889780E-02  2.54055861E-03
1.58118870E-01  1.77563606E-02  2.56097511E-03
1.58296940E-01  1.92441446E-02  2.55297637E-03
1.58475010E-01  1.68114562E-02  2.54547548E-03
1.58653080E-01  1.74742512E-02  2.54636525E-03
1.58831150E-01  1.47501025E-02  2.55744556E-03
1.59009210E-01  1.22924039E-02  2.52464471E-03
1.59187280E-01  1.71617565E-02  2.55206561E-03
1.59365350E-01  1.63494194E-02  2.53325951E-03
1.59543420E-01  1.68200465E-02  2.53137106E-03
1.59721480E-01  1.52728885E-02  2.52103593E-03
1.59899550E-01  1.75010110E-02  2.52744329E-03
1.60077620E-01  1.42776673E-02  2.52389902E-03
1.60255690E-01  1.43295109E-02  2.52745360E-03
1.60433750E-01  1.63230866E-02  2.51824696E-03
1.60611820E-01  1.21916369E-02  2.51784685E-03
1.60789890E-01  1.00171452E-02  2.51472572E-03
1.60967960E-01  1.75490378E-02  2.51325141E-03
1.61146030E-01  1.50182965E-02  2.51629300E-03
1.61324090E-01  1.44694461E-02  2.51147231E-03
1.61502160E-01  1.74528414E-02  2.51400782E-03
1.61680230E-01  1.28153714E-02  2.51003554E-03
1.61858300E-01  1.57895657E-02  2.49852542E-03
1.62036360E-01  1.12213873E-02  2.50346234E-03
1.62214430E-01  1.12954509E-02  2.51166320E-03
1.62392500E-01  1.81614111E-02  2.50077422E-03
1.62570570E-01  1.14745425E-02  2.49714299E-03
1.62748630E-01  1.54453823E-02  2.50408181E-03
1.62926700E-01  1.67660398E-02  2.50457345E-03
1.63104770E-01  1.43471034E-02  2.48848575E-03
1.63282840E-01  1.44776407E-02  2.49757443E-03
1.63460910E-01  1.63153793E-02  2.48032408E-03
1.63638970E-01  1.43826237E-02  2.49846649E-03
1.63817040E-01  1.44049030E-02  2.47908067E-03
1.63995110E-01  1.17998254E-02  2.49777889E-03
1.64173180E-01  1.53877365E-02  2.48390346E-03
1.64351240E-01  1.68421066E-02  2.47784037E-03
1.64529310E-01  1.71298081E-02  2.48669649E-03
1.64707380E-01  1.42664205E-02  2.47459973E-03
1.64885450E-01  1.28996570E-02  2.47393853E-03
1.65063510E-01  9.22582584E-03  2.48160069E-03
1.65241580E-01  1.79491422E-02  2.46074218E-03
1.65419650E-01  1.30040997E-02  2.47395973E-03
1.65597720E-01  1.73678053E-02  2.47485897E-03
1.65775780E-01  1.06188981E-02  2.45926886E-03
1.65953850E-01  1.43567924E-02  2.47187060E-03
1.66131920E-01  1.41553835E-02  2.46956887E-03
1.66309990E-01  1.20180071E-02  2.44663880E-03
1.66488060E-01  1.77246427E-02  2.47156497E-03
1.66666120E-01  1.34478314E-02  2.46186621E-03
1.66844190E-01  1.21589058E-02  2.46281280E-03
1.67022260E-01  1.67169817E-02  2.46797530E-03
1.67200330E-01  1.18760104E-02  2.45744268E-03
1.67378390E-01  1.32811290E-02  2.45448854E-03
1.67556460E-01  1.50880025E-02  2.46676945E-03
1.67734530E-01  1.32444374E-02  2.44682594E-03
1.67912600E-01  1.43227374E-02  2.46295798E-03
1.68090660E-01  1.38910789E-02  2.45975045E-03
1.68268730E-01  1.69856653E-02  2.44761888E-03
1.68446800E-01  1.07135309E-02  2.47085130E-03
1.68624870E-01  1.07603455E-02  2.42872660E-03
1.68802940E-01  1.17790222E-02  2.44972790E-03
1.68981000E-01  1.36990529E-02  2.44855538E-03
1.69159070E-01  1.19951274E-02  2.44720956E-03
1.69337140E-01  1.95305464E-02  2.45421570E-03
1.69515210E-01  1.41334347E-02  2.45229810E-03
1.69693270E-01  1.50273644E-02  2.41799790E-03
1.69871340E-01  1.39799490E-02  2.44404235E-03
1.70049410E-01  1.32662610E-02  2.42976657E-03
1.70227480E-01  1.13912381E-02  2.43597495E-03
1.70405540E-01  1.07924877E-02  2.44064012E-03
1.70583610E-01  1.23885033E-02  2.42609354E-03
1.70761680E-01  1.40129330E-02  2.42488093E-03
1.70939750E-01  1.53767746E-02  2.44297390E-03
1.71117810E-01  1.41455258E-02  2.42057073E-03
1.71295880E-01  1.60382698E-02  2.42946648E-03
1.71473950E-01  1.21816035E-02  2.43817120E-03
1.71652020E-01  1.47390861E-02  2.41995653E-03
1.71830090E-01  1.44652299E-02  2.43025750E-03
1.72008150E-01  1.58799837E-02  2.42185256E-03
1.72186220E-01  1.43808604E-02  2.41724103E-03
1.72364290E-01  1.11710265E-02  2.42592608E-03
1.72542360E-01  1.08773930E-02  2.41547766E-03
1.72720420E-01  1.62814122E-02  2.42906869E-03
1.72898490E-01  1.02825163E-02  2.41815002E-03
1.73076560E-01  9.64487238E-03  2.40479206E-03
1.73254630E-01  9.12880372E-03  2.41740366E-03
1.73432690E-01  1.20775854E-02  2.41281665E-03
1.73610760E-01  1.28988362E-02  2.40179432E-03
1.73788830E-01  1.40452178E-02  2.41972631E-03
1.73966900E-01  1.36102541E-02  2.40671428E-03
1.74144970E-01  9.65729890E-03  2.39677640E-03
1.74323030E-01  1.48828141E-02  2.40931428E-03
1.74501100E-01  1.27111179E-02  2.38510089E-03
1.74679170E-01  1.06165939E-02  2.39922096E-03
1.74857240E-01  1.16024007E-02  2.39706923E-03
1.75035300E-01  8.22003941E-03  2.37555245E-03
1.75213370E-01  1.77938241E-02  2.38769767E-03
1.75391440E-01  1.00364371E-02  2.37857979E-03
1.75569510E-01  9.20081851E-03  2.37192074E-03
1.75747570E-01  1.24255552E-02  2.38534258E-03
1.75925640E-01  1.38512144E-02  2.36931826E-03
1.76103710E-01  1.28138278E-02  2.36697264E-03
1.76281780E-01  9.27736277E-03  2.36911259E-03
1.76459850E-01  1.37183328E-02  2.35322806E-03
1.76637910E-01  9.26285125E-03  2.36258439E-03
1.76815980E-01  1.24129262E-02  2.36239901E-03
1.76994050E-01  1.80727099E-02  2.35322313E-03
1.77172120E-01  1.25468540E-02  2.36152516E-03
1.77350180E-01  1.22278378E-02  2.36113055E-03
1.77528250E-01  1.15052236E-02  2.34725926E-03
1.77706320E-01  1.42946792E-02  2.35362183E-03
1.77884390E-01  1.04327458E-02  2.34638885E-03
1.78062450E-01  1.23736108E-02  2.35216202E-03
1.78240520E-01  1.59601668E-02  2.35509569E-03
1.78418590E-01  1.48441051E-02  2.34213043E-03
1.78596660E-01  1.08778164E-02  2.34288215E-03
1.78774720E-01  1.30041952E-02  2.33622036E-03
1.78952790E-01  9.21336861E-03  2.33826763E-03
1.79130860E-01  9.63698668E-03  2.34081945E-03
1.79308930E-01  8.87792255E-03  2.34600370E-03
1.79487000E-01  1.12609745E-02  2.33830495E-03
1.79665060E-01  1.12194583E-02  2.33479594E-03
1.79843130E-01  6.72194941E-03  2.31884756E-03
1.80021200E-01  1.38120041E-02  2.33307392E-03
1.80199270E-01  1.28111316E-02  2.34051623E-03
1.80377330E-01  5.77378996E-03  2.31836817E-03
1.80555400E-01  4.37209244E-03  2.32990660E-03
1.80733470E-01  1.23887036E-02  2.32281856E-03
1.80911540E-01  1.04646315E-02  2.31886086E-03
1.81089600E-01  1.13040177E-02  2.33669682E-03
1.81267670E-01  1.04059157E-02  2.32524374E-03
1.81445740E-01  1.24604660E-02  2.33949010E-03
1.81623810E-01  1.20964420E-02  2.33081618E-03
1.81801880E-01  8.44088566E-03  2.31692984E-03
1.81979940E-01  1.19297337E-02  2.32958629E-03
1.82158010E-01  5.96833436E-03  2.32766570E-03
1.82336080E-01  1.07949349E-02  2.31714305E-03
1.82514150E-01  1.50259691E-02  2.34277437E-03
1.82692210E-01  1.17073553E-02  2.31732239E-03
1.82870280E-01  6.38896016E-03  2.32059339E-03
1.83048350E-01  8.54019171E-03  2.32171599E-03
1.83226420E-01  1.52192903E-02  2.32236275E-03
1.83404480E-01  1.02880390E-02  2.31916110E-03
1.83582550E-01  1.01723123E-02  2.32837643E-03
1.83760620E-01  9.73287318E-03  2.31742324E-03
1.83938690E-01  1.31895848E-02  2.32946714E-03
1.84116750E-01  1.22221408E-02  2.32234562E-03
1.84294820E-01  1.25035187E-02  2.32067306E-03
1.84472890E-01  1.16901175E-02  2.32759715E-03
1.84650960E-01  1.44858272E-02  2.31219948E-03
1.84829030E-01  6.42943602E-03  2.31786683E-03
1.85007090E-01  4.74017735E-03  2.31256061E-03
1.85185160E-01  1.06279253E-02  2.29784189E-03
1.85363230E-01  1.32073859E-02  2.31365246E-03
1.85541300E-01  4.89917674E-03  2.30950464E-03
1.85719360E-01  9.86552837E-03  2.30236808E-03
1.85897430E-01  8.39057553E-03  2.31192894E-03
1.86075500E-01  6.99887319E-03  2.30140050E-03
1.86253570E-01  7.64256424E-03  2.29846351E-03
1.86431630E-01  1.15669927E-02  2.31192408E-03
1.86609700E-01  1.09853270E-02  2.30273344E-03
1.86787770E-01  1.10949510E-02  2.30366734E-03
1.86965840E-01  1.36788969E-02  2.31141972E-03
1.87143910E-01  9.53900958E-03  2.29816774E-03
1.87321970E-01  9.51892971E-03  2.29893297E-03
1.87500040E-01  1.10513528E-02  2.30382440E-03
1.87678110E-01  5.43030339E-03  2.28644452E-03
1.87856180E-01  8.73393975E-03  2.29557806E-03
1.88034240E-01  1.00967867E-02  2.29697251E-03
1.88212310E-01  7.86246609E-03  2.29211624E-03
1.88390380E-01  1.08637915E-02  2.30433846E-03
1.88568450E-01  6.98765665E-03  2.28802593E-03
1.88746510E-01  1.03837720E-02  2.29931777E-03
1.88924580E-01  9.79631007E-03  2.30662287E-03
1.89102650E-01  8.75783129E-03  2.29733768E-03
1.89280720E-01  1.06677016E-02  2.30251308E-03
1.89458790E-01  3.09704450E-03  2.29547760E-03
1.89636850E-01  5.26499721E-03  2.28784171E-03
1.89814920E-01  1.41008112E-02  2.29518978E-03
1.89992990E-01  8.91606974E-03  2.28559857E-03
1.90171060E-01  1.11495532E-02  2.29560270E-03
1.90349120E-01  8.01280054E-03  2.29365753E-03
1.90527190E-01  1.14382268E-02  2.28508575E-03
1.90705260E-01  9.85578335E-03  2.28623728E-03
1.90883330E-01  7.41217301E-03  2.28701996E-03
1.91061390E-01  7.60294902E-03  2.27910011E-03
1.91239460E-01  9.41727513E-03  2.28537959E-03
1.91417530E-01  1.12611634E-02  2.28057002E-03
1.91595600E-01  8.05512541E-03  2.27383962E-03
1.91773660E-01  8.74274583E-03  2.28582613E-03
1.91951730E-01  5.93845336E-03  2.27184120E-03
1.92129800E-01  1.01773986E-02  2.27563457E-03
1.92307870E-01  7.12050921E-03  2.28577157E-03
1.92485940E-01  1.29838182E-02  2.27827462E-03
1.92664000E-01  1.01977639E-02  2.27215443E-03
1.92842070E-01  8.21070653E-03  2.28193089E-03
1.93020140E-01  1.06335889E-02  2.26386942E-03
1.93198210E-01  7.66437753E-03  2.28041344E-03
1.93376270E-01  1.01491478E-02  2.26840069E-03
1.93554340E-01  1.11271268E-02  2.27459380E-03
1.93732410E-01  5.47505647E-03  2.26852880E-03
1.93910480E-01  9.31992632E-03  2.26093453E-03
1.94088540E-01  1.45601552E-02  2.27819771E-03
1.94266610E-01  1.13491661E-02  2.27670782E-03
1.94444680E-01  1.23246093E-02  2.26453751E-03
1.94622750E-01  7.27084226E-03  2.27367422E-03
1.94800820E-01  1.13655666E-02  2.26779134E-03
1.94978880E-01  1.05368795E-02  2.26177999E-03
1.95156950E-01  1.16907804E-02  2.27072650E-03
1.95335020E-01  8.93506000E-03  2.25624566E-03
1.95513090E-01  1.31289748E-02  2.26515976E-03
1.95691150E-01  7.04100413E-03  2.27093356E-03
1.95869220E-01  6.91408860E-03  2.25782937E-03
1.96047290E-01  7.61021867E-03  2.26218092E-03
1.96225360E-01  9.93759593E-03  2.26879247E-03
1.96403420E-01  1.25944774E-02  2.25238569E-03
1.96581490E-01  1.34365294E-02  2.26156017E-03
1.96759560E-01  6.03957629E-03  2.25260896E-03
1.96937630E-01  1.13278681E-02  2.24715771E-03
1.97115700E-01  1.21011516E-02  2.26540554E-03
1.97293760E-01  9.01273791E-03  2.24857270E-03
1.97471830E-01  7.47274049E-03  2.25200682E-03
1.97649900E-01  8.45713540E-03  2.26078173E-03
1.97827970E-01  7.37378516E-03  2.24224404E-03
1.98006030E-01  7.96330671E-03  2.25580842E-03
1.98184100E-01  1.11715167E-02  2.25762593E-03
1.98362170E-01  4.64517400E-03  2.24419195E-03
1.98540240E-01  1.06420730E-02  2.25995033E-03
1.98718300E-01  4.64383779E-03  2.24177245E-03
1.98896370E-01  8.89324243E-03  2.24764886E-03
1.99074440E-01  1.03939032E-02  2.25996912E-03
1.99252510E-01  9.32682984E-03  2.23994080E-03
1.99430570E-01  8.58943793E-03  2.24985700E-03
1.99608640E-01  8.04851954E-03  2.25402182E-03
1.99786710E-01  5.67804167E-03  2.23145832E-03
1.99964780E-01  8.08015267E-03  2.24684440E-03
2.00142850E-01  1.03662520E-02  2.25103901E-03
2.00320910E-01  1.01575973E-02  2.22713539E-03
2.00498980E-01  1.02386339E-02  2.25047076E-03
2.00677050E-01  7.31266131E-03  2.24068117E-03
2.00855120E-01  1.00311766E-02  2.24032756E-03
2.01033180E-01  5.82934541E-03  2.24186409E-03
2.01211250E-01  8.74436627E-03  2.23423976E-03
2.01389320E-01  5.88048733E-03  2.23116919E-03
2.01567390E-01  9.44133306E-03  2.25041372E-03
2.01745450E-01  7.10774592E-03  2.23272142E-03
2.01923520E-01  1.12401377E-02  2.24074218E-03
2.02101590E-01  8.25980121E-03  2.22900634E-03
2.02279660E-01  7.30386039E-03  2.23528702E-03
2.02457730E-01  8.43653169E-03  2.23439553E-03
2.02635790E-01  7.72698544E-03  2.21917512E-03
2.02813860E-01  5.88547154E-03  2.23022433E-03
2.02991930E-01  9.64186577E-03  2.23744913E-03
2.03170000E-01  5.19206930E-03  2.22735269E-03
2.03348060E-01  4.62969500E-03  2.22865724E-03
2.03526130E-01  5.99865857E-03  2.22739558E-03
2.03704200E-01  9.54882208E-03  2.21737211E-03
2.03882270E-01  4.51359888E-03  2.23687468E-03
2.04060330E-01  8.08685137E-03  2.21713543E-03
2.04238400E-01  7.79644693E-03  2.23334717E-03
2.04416470E-01  9.14658948E-03  2.23383817E-03
2.04594540E-01  7.77359335E-03  2.21495259E-03
2.04772600E-01  5.88204715E-03  2.21928424E-03
2.04950670E-01  6.17867451E-03  2.22842738E-03
2.05128740E-01  9.14574658E-03  2.21837043E-03
2.05306810E-01  7.19413630E-03  2.22175959E-03
2.05484880E-01  8.53062288E-03  2.21812020E-03
2.05662940E-01  1.20759954E-02  2.21406701E-03
2.05841010E-01  1.20919868E-02  2.22404592E-03
2.06019080E-01  7.25533113E-03  2.21453965E-03
2.06197150E-01  7.74209410E-03  2.22227672E-03
2.06375210E-01  1.03490094E-02  2.22057880E-03
2.06553280E-01  6.16299880E-03  2.21765652E-03
2.06731350E-01  8.73564434E-03  2.21052953E-03
2.06909420E-01  3.99748245E-03  2.21517428E-03
2.07087480E-01  1.32817315E-02  2.21714804E-03
2.07265550E-01  4.86833336E-03  2.21693061E-03
2.07443620E-01  6.71602020E-03  2.21648503E-03
2.07621690E-01  5.90312381E-03  2.20964031E-03
2.07799760E-01  6.71579838E-03  2.21080065E-03
2.07977820E-01  6.38153434E-03  2.20418022E-03
2.08155890E-01  5.64373203E-03  2.20219684E-03
2.08333960E-01  9.74404919E-03  2.21654813E-03
2.08512030E-01  7.47932713E-03  2.20402762E-03
2.08690090E-01  9.32280470E-03  2.21535501E-03
2.08868160E-01  4.54733969E-03  2.19824811E-03
2.09046230E-01  5.28490253E-03  2.20464771E-03
2.09224300E-01  3.16014984E-03  2.19535767E-03
2.09402360E-01  7.54892504E-03  2.20937335E-03
2.09580430E-01  6.78255145E-03  2.20810726E-03
2.09758500E-01  6.80272716E-03  2.20449591E-03
2.09936570E-01  7.89045147E-03  2.19911455E-03
2.10114640E-01  3.74478237E-03  2.19414930E-03
2.10292700E-01  6.67359640E-03  2.19612572E-03
2.10470770E-01  5.72431178E-03  2.20284236E-03
2.10648840E-01  4.52143828E-03  2.19596048E-03
2.10826910E-01  8.48081530E-03  2.19527309E-03
2.11004970E-01  6.07558989E-03  2.20180133E-03
2.11183040E-01  7.05761957E-03  2.19089384E-03
2.11361110E-01  9.20194074E-03  2.19474237E-03
2.11539180E-01  6.96432223E-03  2.19938380E-03
2.11717240E-01  7.95652838E-03  2.19555524E-03
2.11895310E-01  9.91245943E-03  2.20088611E-03
2.12073380E-01  9.75425520E-03  2.19841430E-03
2.12251450E-01  7.37400306E-03  2.18800376E-03
2.12429510E-01  5.35755481E-03  2.19249972E-03
2.12607580E-01  8.25542147E-03  2.19495917E-03
2.12785650E-01  8.76645892E-03  2.19754320E-03
2.12963720E-01  4.56442389E-03  2.19520691E-03
2.13141790E-01  9.23034011E-03  2.19605825E-03
2.13319850E-01  4.90760435E-03  2.18062152E-03
2.13497920E-01  4.59856086E-03  2.18246404E-03
2.13675990E-01  9.63728601E-03  2.18107737E-03
2.13854060E-01  1.19350296E-02  2.19139852E-03
2.14032120E-01  7.36896712E-03  2.18937554E-03
2.14210190E-01  4.93870899E-03  2.19210810E-03
2.14388260E-01  9.76718241E-03  2.17564874E-03
2.14566330E-01  4.19328251E-03  2.19032879E-03
2.14744390E-01  4.12219156E-03  2.17771496E-03
2.14922460E-01  8.81379999E-03  2.18657052E-03
2.15100530E-01  6.96008997E-03  2.18034158E-03
2.15278600E-01  7.52157547E-03  2.18086755E-03
2.15456670E-01  3.48779366E-03  2.17621112E-03
2.15634730E-01  5.98125963E-03  2.18057968E-03
2.15812800E-01  5.12509179E-03  2.17207236E-03
2.15990870E-01  8.61945054E-03  2.18451281E-03
2.16168940E-01  9.81989212E-03  2.17497432E-03
2.16347000E-01  8.82139277E-03  2.17904112E-03
2.16525070E-01  4.88750774E-03  2.17688555E-03
2.16703140E-01  7.45721991E-03  2.17035955E-03
2.16881210E-01  4.44301634E-03  2.17730001E-03
2.17059270E-01  8.62126515E-03  2.17639403E-03
2.17237340E-01  6.87073352E-03  2.16357917E-03
2.17415410E-01  7.70882277E-03  2.18382508E-03
2.17593480E-01  1.22712415E-02  2.17904038E-03
2.17771550E-01  7.18928621E-03  2.16661867E-03
2.17949610E-01  4.35987996E-03  2.17172110E-03
2.18127680E-01  4.54825347E-03  2.16484341E-03
2.18305750E-01  5.77630132E-03  2.17291680E-03
2.18483820E-01  1.04052312E-02  2.18752032E-03
2.18661880E-01  9.89734392E-03  2.17370546E-03
2.18839950E-01  7.33023020E-03  2.16340058E-03
2.19018020E-01  7.76074067E-03  2.17720695E-03
2.19196090E-01  1.14532903E-02  2.15631395E-03
2.19374150E-01  9.83757461E-03  2.17770747E-03
2.19552220E-01  5.83792518E-03  2.16973790E-03
2.19730290E-01  3.66581741E-03  2.16445872E-03
2.19908360E-01  7.88965089E-03  2.15936708E-03
2.20086420E-01  -4.57198782E-05  2.15133960E-03
2.20264490E-01  3.97779872E-03  2.15708919E-03
2.20442560E-01  6.18416882E-03  2.17045572E-03
2.20620630E-01  3.91409157E-03  2.15150697E-03
2.20798700E-01  4.98149938E-03  2.16203925E-03
2.20976760E-01  4.08181586E-03  2.15832838E-03
2.21154830E-01  6.09025232E-03  2.14675485E-03
2.21332900E-01  8.33105937E-03  2.15970260E-03
2.21510970E-01  5.60442496E-03  2.15862658E-03
2.21689030E-01  7.37592198E-03  2.15411053E-03
2.21867100E-01  7.42563349E-03  2.16770498E-03
2.22045170E-01  7.92188452E-03  2.14871793E-03
2.22223240E-01  4.08303768E-03  2.15093943E-03
2.22401300E-01  5.71531641E-03  2.15496928E-03
2.22579370E-01  6.32129216E-03  2.15731952E-03
2.22757440E-01  2.15619666E-03  2.15601700E-03
2.22935510E-01  5.98693426E-03  2.16008009E-03
2.23113580E-01  9.97201321E-03  2.14950461E-03
2.23291640E-01  7.43554127E-03  2.15789396E-03
2.23469710E-01  2.51136908E-03  2.13991790E-03
2.23647780E-01  4.69930799E-03  2.15306356E-03
2.23825850E-01  7.20908721E-03  2.15926798E-03
2.24003910E-01  8.11757426E-03  2.15282544E-03
2.24181980E-01  3.98423013E-03  2.15203209E-03
2.24360050E-01  1.01457831E-02  2.15995958E-03
2.24538120E-01  8.48653305E-03  2.14072717E-03
2.24716180E-01  6.85859591E-03  2.15553438E-03
2.24894250E-01  7.74605092E-03  2.15051731E-03
2.25072320E-01  5.39680603E-03  2.14180795E-03
2.25250390E-01  7.33974781E-03  2.14891448E-03
2.25428450E-01  6.53750015E-03  2.13887063E-03
2.25606520E-01  2.04048885E-03  2.13793627E-03
2.25784590E-01  2.34823172E-03  2.14845986E-03
2.25962660E-01  6.60951286E-03  2.13711374E-03
2.26140730E-01  3.94005234E-03  2.14638808E-03
2.26318790E-01  2.82142122E-03  2.13848624E-03
2.26496860E-01  5.79751273E-03  2.13481085E-03
2.26674930E-01  7.28844716E-03  2.14120733E-03
2.26853000E-01  4.66174540E-03  2.14143139E-03
2.27031060E-01  9.80116136E-04  2.13383585E-03
2.27209130E-01  6.48025274E-03  2.13725519E-03
2.27387200E-01  8.46156131E-03  2.13959891E-03
2.27565270E-01  4.43921698E-03  2.13498004E-03
2.27743330E-01  6.02689814E-03  2.14079411E-03
2.27921400E-01  5.80672728E-03  2.12944641E-03
2.28099470E-01  9.00556073E-03  2.14184559E-03
2.28277540E-01  4.00643671E-03  2.13403718E-03
2.28455610E-01  3.07611595E-03  2.13211278E-03
2.28633670E-01  3.05248536E-03  2.13360859E-03
2.28811740E-01  2.94243383E-03  2.12803625E-03
2.28989810E-01  4.53663812E-03  2.12901024E-03
2.29167880E-01  5.58539405E-03  2.13713363E-03
2.29345940E-01  3.23634835E-03  2.12998481E-03
2.29524010E-01  5.07354727E-03  2.13992563E-03
2.29702080E-01  -5.63914677E-04  2.12833052E-03
2.29880150E-01  3.61783016E-03  2.12508259E-03
2.30058210E-01  2.09972601E-03  2.13436025E-03
2.30236280E-01  6.97873238E-03  2.12424511E-03
2.30414350E-01  2.97700559E-03  2.12260265E-03
2.30592420E-01  9.51244807E-03  2.13273057E-03
2.30770490E-01  9.10736263E-03  2.12303061E-03
2.30948550E-01  6.50413578E-03  2.12833911E-03
2.31126620E-01  3.13414072E-03  2.11524002E-03
2.31304690E-01  7.78047781E-03  2.12107686E-03
2.31482760E-01  7.99179787E-03  2.12948805E-03
2.31660820E-01  8.01778084E-03  2.12559661E-03
2.31838890E-01  8.04509166E-03  2.11598828E-03
2.32016960E-01  2.50193018E-03  2.12630363E-03
2.32195030E-01  4.51804303E-03  2.11106090E-03
2.32373090E-01  8.26481053E-03  2.11687114E-03
2.32551160E-01  6.10001730E-03  2.12760775E-03
2.32729230E-01  4.15853068E-03  2.10967948E-03
2.32907300E-01  8.41258375E-03  2.12775067E-03
2.33085360E-01  1.29679594E-03  2.11336567E-03
2.33263430E-01  6.76872605E-03  2.11417033E-03
2.33441500E-01  6.00174061E-03  2.12313108E-03
2.33619570E-01  1.00188790E-02  2.11634886E-03
2.33797640E-01  8.28146969E-03  2.11616876E-03
2.33975700E-01  4.35446777E-03  2.11842300E-03
2.34153770E-01  5.80858491E-03  2.10969643E-03
2.34331840E-01  1.03936517E-02  2.11760019E-03
2.34509910E-01  9.82342003E-03  2.12207121E-03
2.34687970E-01  5.82949436E-03  2.11301623E-03
2.34866040E-01  4.70950944E-03  2.11913235E-03
2.35044110E-01  6.49244472E-03  2.11693555E-03
2.35222180E-01  5.19603949E-03  2.10277313E-03
2.35400240E-01  3.66801602E-03  2.11895295E-03
2.35578310E-01  7.52378350E-03  2.10590416E-03
2.35756380E-01  5.54265968E-03  2.11300425E-03
2.35934450E-01  4.08811349E-03  2.11244397E-03
2.36112520E-01  1.73769523E-03  2.09931593E-03
2.36290580E-01  7.76835967E-03  2.10849275E-03
2.36468650E-01  9.54126421E-03  2.11160011E-03
2.36646720E-01  1.02048051E-02  2.09531848E-03
2.36824790E-01  -3.90026516E-04  2.10780625E-03
2.37002850E-01  3.06543034E-03  2.10115885E-03
2.37180920E-01  1.86168488E-03  2.09396711E-03
2.37358990E-01  3.43425789E-03  2.10593491E-03
2.37537060E-01  4.43550678E-03  2.10000905E-03
2.37715120E-01  5.59788259E-03  2.10113674E-03
2.37893190E-01  5.26435021E-03  2.10822702E-03
2.38071260E-01  1.68104719E-03  2.09024444E-03
2.38249330E-01  6.31093129E-03  2.10405344E-03
2.38427400E-01  3.26329868E-03  2.10044915E-03
2.38605460E-01  5.94532246E-03  2.09251086E-03
2.38783530E-01  2.04475751E-03  2.10129300E-03
2.38961600E-01  8.53454431E-03  2.09552842E-03
2.39139670E-01  7.30285428E-03  2.09365026E-03
2.39317730E-01  5.12562705E-03  2.10386595E-03
2.39495800E-01  5.19608343E-03  2.09606846E-03
2.39673870E-01  3.28780973E-03  2.09085810E-03
2.39851940E-01  8.39212943E-03  2.11019323E-03
2.40030000E-01  4.00500471E-03  2.08738394E-03
2.40208070E-01  5.92981723E-03  2.09891402E-03
2.40386140E-01  6.31775005E-03  2.09053442E-03
2.40564210E-01  4.10599519E-03  2.08225675E-03
2.40742270E-01  8.06981746E-03  2.09831198E-03
2.40920340E-01  6.47008770E-03  2.09168933E-03
2.41098410E-01  6.84475712E-03  2.08955403E-03
2.41276480E-01  7.50323756E-03  2.09521391E-03
2.41454550E-01  4.87215812E-03  2.07954004E-03
2.41632610E-01  4.37721550E-03  2.09016378E-03
2.41810680E-01  3.22033099E-03  2.09564512E-03
2.41988750E-01  6.14649948E-03  2.07436637E-03
2.42166820E-01  7.47969726E-03  2.08771251E-03
2.42344880E-01  8.48974932E-03  2.08340192E-03
2.42522950E-01  1.03354928E-02  2.08422598E-03
2.42701020E-01  3.12286921E-03  2.08471164E-03
2.42879090E-01  8.15740994E-03  2.07914932E-03
2.43057150E-01  5.97673627E-03  2.08293694E-03
2.43235220E-01  4.94529033E-03  2.08633859E-03
2.43413290E-01  5.85931083E-03  2.07320651E-03
2.43591360E-01  6.01682008E-03  2.08280483E-03
2.43769430E-01  4.06663869E-03  2.07749879E-03
2.43947490E-01  3.74337449E-03  2.07450436E-03
2.44125560E-01  5.91030355E-03  2.07887560E-03
2.44303630E-01  9.97045224E-04  2.07606396E-03
2.44481700E-01  3.92316588E-03  2.07494630E-03
2.44659760E-01  5.88837964E-03  2.08128582E-03
2.44837830E-01  4.03310956E-03  2.07342753E-03
2.45015900E-01  6.03376650E-04  2.08419178E-03
2.45193970E-01  6.31961252E-03  2.07544162E-03
2.45372030E-01  4.89551690E-03  2.06798347E-03
2.45550100E-01  3.87959306E-03  2.07536243E-03
2.45728170E-01  3.75879750E-03  2.06794048E-03
2.45906240E-01  5.69944080E-03  2.07129378E-03
2.46084300E-01  2.96760641E-03  2.06921114E-03
2.46262370E-01  3.73898993E-03  2.06879653E-03
2.46440440E-01  8.00532699E-03  2.08047200E-03
2.46618510E-01  2.85585815E-03  2.07474870E-03
2.46796580E-01  5.04507491E-03  2.06171497E-03
2.46974640E-01  4.39978462E-03  2.07880602E-03
2.47152710E-01  4.79801131E-03  2.10865484E-03
2.47330780E-01  6.90054227E-03  2.12453088E-03
2.47508850E-01  4.02669358E-03  2.13685313E-03
2.47686910E-01  4.10152014E-03  2.14713522E-03
2.47864980E-01  6.34977898E-03  2.15490900E-03
2.48043050E-01  6.11491385E-03  2.16606985E-03
2.48221120E-01  4.63817912E-03  2.16739481E-03
2.48399180E-01  6.36246551E-03  2.18500185E-03
2.48577250E-01  5.51915458E-03  2.19600166E-03
2.48755320E-01  8.01036774E-03  2.18958061E-03
2.48933390E-01  7.77487173E-04  2.20210365E-03
2.49111460E-01  8.69956537E-03  2.20178885E-03
2.49289520E-01  7.01859935E-03  2.20940318E-03
2.49467590E-01  4.11693865E-03  2.23077467E-03
2.49645660E-01  7.79123958E-03  2.21761586E-03
2.49823730E-01  2.65740194E-03  2.22867848E-03
2.50001790E-01  2.16926729E-03  2.23955953E-03
2.50179860E-01  4.62798834E-03  2.22889919E-03
2.50357930E-01  9.27551732E-03  2.24700497E-03
2.50536000E-01  3.98924132E-03  2.24252368E-03
2.50714060E-01  7.60424029E-03  2.25045419E-03
2.50892130E-01  5.46222910E-03  2.26375421E-03
2.51070200E-01  1.28525026E-02  2.25834687E-03
2.51248270E-01  1.61532235E-03  2.25601475E-03
2.51426340E-01  3.49532324E-03  2.27536933E-03
2.51604400E-01  4.14460974E-03  2.26515168E-03
2.51782470E-01  4.71500767E-03  2.27967720E-03
2.51960540E-01  3.37841938E-03  2.29162721E-03
2.52138610E-01  6.00194623E-03  2.27636772E-03
2.52316670E-01  8.49783060E-03  2.28874002E-03
2.52494740E-01  6.20007739E-03  2.29511175E-03
2.52672810E-01  4.76086704E-03  2.29395051E-03
2.52850880E-01  5.99062198E-03  2.30478569E-03
2.53028940E-01  9.16584462E-03  2.31224064E-03
2.53207010E-01  5.68931228E-03  2.30994730E-03
2.53385080E-01  1.18118744E-04  2.30955337E-03
2.53563150E-01  4.31704784E-03  2.31127364E-03
2.53741210E-01  4.57728409E-03  2.31971593E-03
2.53919280E-01  1.27718204E-03  2.27788112E-03
2.54097350E-01  3.16702402E-03  2.24395956E-03
2.54275420E-01  5.46992607E-03  2.25739545E-03
2.54453490E-01  2.32408444E-03  2.22691890E-03
2.54631550E-01  8.08487625E-03  2.22837652E-03
2.54809620E-01  7.05778626E-03  2.22786382E-03
2.54987690E-01  6.87225877E-03  2.22099018E-03
2.55165760E-01  6.78992271E-03  2.21455647E-03
2.55343820E-01  3.81573495E-03  2.21051285E-03
2.55521890E-01  3.70006919E-03  2.17800259E-03
2.55699960E-01  -1.36497399E-03  2.19187309E-03
2.55878030E-01  2.08302982E-03  2.19123907E-03
2.56056090E-01  5.53444463E-03  2.18246120E-03
2.56234160E-01  8.10894037E-03  2.18508586E-03
2.56412230E-01  5.68318967E-03  2.18303742E-03
2.56590300E-01  5.10948853E-03  2.16286431E-03
2.56768370E-01  4.78975754E-03  2.17458880E-03
2.56946430E-01  7.29417819E-03  2.16662610E-03
2.57124500E-01  5.85409494E-03  2.16795243E-03
2.57302570E-01  9.42688649E-03  2.17210821E-03
2.57480640E-01  5.88355894E-03  2.15929560E-03
2.57658700E-01  6.25044736E-03  2.15379891E-03
2.57836770E-01  6.83600614E-03  2.14976826E-03
2.58014840E-01  4.63767838E-03  2.15589567E-03
2.58192910E-01  2.82245651E-03  2.15353831E-03
2.58370970E-01  7.76846445E-03  2.15051491E-03
2.58549040E-01  6.90889509E-03  2.15838287E-03
2.58727110E-01  3.32708041E-03  2.14621554E-03
2.58905180E-01  2.02483445E-03  2.13906046E-03
2.59083250E-01  2.60530476E-03  2.13631997E-03
2.59261310E-01  5.43915001E-03  2.14387996E-03
2.59439380E-01  2.41433550E-03  2.13468015E-03
2.59617450E-01  1.49765029E-03  2.13689726E-03
2.59795520E-01  4.93190781E-03  2.12969397E-03
2.59973580E-01  2.19545365E-03  2.12503858E-03
2.60151650E-01  1.88308619E-03  2.13306862E-03
2.60329720E-01  1.25009002E-03  2.12291923E-03
2.60507790E-01  5.24571879E-03  2.12894652E-03
2.60685850E-01  6.19348796E-04  2.13047292E-03
2.60863920E-01  2.99702716E-03  2.11091954E-03
2.61041990E-01  2.75107843E-03  2.11712567E-03
2.61220060E-01  3.75271032E-03  2.11969741E-03
2.61398120E-01  1.31101888E-03  2.11217946E-03
2.61576190E-01  6.40653347E-03  2.12543207E-03
2.61754260E-01  1.11875980E-02  2.12192283E-03
2.61932330E-01  9.60295097E-04  2.11176982E-03
2.62110400E-01  2.10946329E-03  2.10954857E-03
2.62288460E-01  2.80788757E-03  2.10442789E-03
2.62466530E-01  3.72228233E-03  2.11185694E-03
2.62644600E-01  4.14722656E-03  2.11353942E-03
2.62822670E-01  6.19156117E-03  2.10104919E-03
2.63000730E-01  1.25305220E-03  2.11158271E-03
2.63178800E-01  4.78392037E-03  2.09434849E-03
2.63356870E-01  2.22618951E-03  2.10263763E-03
2.63534940E-01  4.23174364E-03  2.10831885E-03
2.63713000E-01  5.97602207E-03  2.09331586E-03
2.63891070E-01  3.78181392E-03  2.10073855E-03
2.64069140E-01  3.36042374E-03  2.10401940E-03
2.64247210E-01  8.69542306E-03  2.09068139E-03
2.64425280E-01  7.06859505E-03  2.10336364E-03
2.64603340E-01  7.48193526E-03  2.09167799E-03
2.64781410E-01  4.05382350E-03  2.09502929E-03
2.64959480E-01  6.31827950E-03  2.09283920E-03
2.65137550E-01  4.43466473E-03  2.08794304E-03
2.65315610E-01  2.09872932E-03  2.07985939E-03
2.65493680E-01  2.42637928E-03  2.07748772E-03
2.65671750E-01  2.71462239E-03  2.06457510E-03
2.65849820E-01  4.86041850E-03  2.07702708E-03
2.66027880E-01  5.74439554E-03  2.07002794E-03
2.66205950E-01  2.65238035E-03  2.06310371E-03
2.66384020E-01  1.40114901E-03  2.06295929E-03
2.66562090E-01  4.16378411E-03  2.05105188E-03
2.66740150E-01  4.25257856E-03  2.06538338E-03
2.66918220E-01  1.65125093E-03  2.05983219E-03
2.67096290E-01  3.67586931E-03  2.05332132E-03
2.67274360E-01  7.80705906E-03  2.05950690E-03
2.67452430E-01  1.98970508E-03  2.04977703E-03
2.67630490E-01  1.32479369E-03  2.04204922E-03
2.67808560E-01  1.58016141E-03  2.05209732E-03
2.67986630E-01  6.98814687E-03  2.04832667E-03
2.68164700E-01  4.13230777E-03  2.04251925E-03
2.68342760E-01  4.48874875E-03  2.04727562E-03
2.68520830E-01  4.47785581E-03  2.03287582E-03
2.68698900E-01  4.41848647E-03  2.04406834E-03
2.68876970E-01  4.74397528E-03  2.04100630E-03
2.69055030E-01  5.13250072E-03  2.03369841E-03
2.69233100E-01  4.86413740E-03  2.03435047E-03
2.69411170E-01  5.30145992E-03  2.03672525E-03
2.69589240E-01  7.05947823E-03  2.02754759E-03
2.69767310E-01  -4.70552181E-04  2.03348729E-03
2.69945370E-01  5.25738548E-03  2.02474142E-03
2.70123440E-01  2.10018590E-03  2.02224610E-03
2.70301510E-01  3.14276909E-03  2.02889768E-03
2.70479580E-01  2.78804640E-03  2.02406939E-03
2.70657640E-01  6.78244588E-03  2.02780745E-03
2.70835710E-01  2.26241966E-03  2.03176352E-03
2.71013780E-01  5.09476407E-03  2.00754238E-03
2.71191850E-01  1.90525796E-03  2.02188291E-03
2.71369910E-01  6.53123149E-03  2.01852843E-03
2.71547980E-01  1.86075242E-03  2.02248694E-03
2.71726050E-01  5.05054660E-03  2.01767154E-03
2.71904120E-01  8.41872618E-03  2.01801440E-03
2.72082190E-01  4.67162168E-03  2.01838134E-03
2.72260250E-01  3.99339439E-03  2.02316102E-03
2.72438320E-01  2.98761448E-03  2.00996278E-03
2.72616390E-01  4.48236532E-03  2.02059693E-03
2.72794460E-01  2.02390101E-03  2.01606690E-03
2.72972520E-01  5.58599576E-03  2.01429454E-03
2.73150590E-01  5.16167984E-03  2.01671472E-03
2.73328660E-01  5.22681595E-03  2.01339190E-03
2.73506730E-01  5.49129428E-03  2.01719230E-03
2.73684790E-01  2.79322399E-03  2.01759648E-03
2.73862860E-01  3.51384988E-03  2.00469098E-03
2.74040930E-01  3.85813138E-03  2.02090374E-03
2.74219000E-01  4.48689007E-03  2.01360560E-03
2.74397060E-01  5.10665565E-03  2.00068308E-03
2.74575130E-01  6.14722926E-04  2.01816310E-03
2.74753200E-01  3.28411348E-03  2.00865036E-03
2.74931270E-01  3.83356652E-03  2.01287645E-03
2.75109340E-01  5.28706600E-03  2.01505859E-03
2.75287400E-01  2.58602776E-03  2.00616145E-03
2.75465470E-01  2.33239790E-03  2.01277426E-03
2.75643540E-01  2.23900674E-03  2.01292269E-03
2.75821610E-01  6.79672858E-03  2.00378645E-03
2.75999670E-01  5.16796354E-03  2.00761151E-03
2.76177740E-01  6.47700678E-03  2.00623593E-03
2.76355810E-01  3.92772292E-03  1.99931162E-03
2.76533880E-01  2.21398481E-03  2.00920365E-03
2.76711940E-01  4.19644884E-03  1.99967713E-03
2.76890010E-01  4.30268572E-03  1.99915267E-03
2.77068080E-01  1.89043075E-03  2.01103338E-03
2.77246150E-01  7.24522445E-04  1.99263377E-03
2.77424220E-01  7.20874421E-04  2.00128671E-03
2.77602280E-01  -3.99026886E-04  1.99727479E-03
2.77780350E-01  3.10151876E-03  1.99123536E-03
2.77958420E-01  6.56432419E-03  2.00171901E-03
2.78136490E-01  3.24814379E-03  2.00261378E-03
2.78314550E-01  6.28335026E-03  1.99658144E-03
2.78492620E-01  3.73383436E-03  2.00253897E-03
2.78670690E-01  3.23996079E-03  1.98656859E-03
2.78848760E-01  2.40307920E-03  1.99428669E-03
2.79026820E-01  6.28052987E-03  2.00264473E-03
2.79204890E-01  1.56630241E-03  1.98847651E-03
2.79382960E-01  2.05218968E-03  1.99333320E-03
2.79561030E-01  8.38876644E-03  1.99862166E-03
2.79739090E-01  4.46198546E-03  1.98616525E-03
2.79917160E-01  8.29241331E-03  1.99449099E-03
2.80095230E-01  7.72373154E-04  1.98431404E-03
2.80273300E-01  6.30088043E-03  1.99791923E-03
2.80451370E-01  3.14861980E-03  1.99807260E-03
2.80629430E-01  6.25598441E-04  1.98926609E-03
2.80807500E-01  6.42548812E-03  1.99677468E-03
2.80985570E-01  2.40146634E-03  1.98809676E-03
2.81163640E-01  6.32386094E-03  1.97696007E-03
2.81341700E-01  7.54153957E-03  1.99137481E-03
2.81519770E-01  2.31001909E-03  1.98283259E-03
2.81697840E-01  2.77527051E-03  1.99029957E-03
2.81875910E-01  3.49197613E-03  1.99068849E-03
2.82053970E-01  2.94468027E-03  1.97161561E-03
2.82232040E-01  2.38620076E-03  1.98437083E-03
2.82410110E-01  2.71400302E-03  1.98986425E-03
2.82588180E-01  9.88060149E-04  1.97265262E-03
2.82766250E-01  -1.35782259E-02  2.13753519E-03
2.82944310E-01  5.25271481E-03  1.98339299E-03
2.83122380E-01  4.91963137E-03  1.97624211E-03
2.83300450E-01  -5.74302007E-04  1.98098460E-03
2.83478520E-01  2.43509560E-03  1.97112123E-03
2.83656580E-01  6.16201239E-03  1.98065031E-03
2.83834650E-01  6.08747563E-03  1.98805451E-03
2.84012720E-01  4.84693412E-03  1.97112199E-03
2.84190790E-01  2.76190931E-03  1.98042869E-03
2.84368850E-01  2.26728363E-03  1.97742880E-03
2.84546920E-01  7.89446179E-03  1.97345527E-03
2.84724990E-01  5.64456178E-03  1.98082610E-03
2.84903060E-01  2.48626864E-03  1.97126612E-03
2.85081130E-01  1.78890503E-03  1.97944942E-03
2.85259190E-01  3.09276373E-03  1.97528336E-03
2.85437260E-01  3.92844105E-03  1.97126522E-03
2.85615330E-01  1.86205266E-03  1.97094475E-03
2.85793400E-01  6.39551371E-03  1.98124086E-03
2.85971460E-01  1.47420397E-03  1.96462170E-03
2.86149530E-01  2.96241312E-03  1.98032920E-03
2.86327600E-01  -2.39753894E-04  1.96143118E-03
2.86505670E-01  1.04068868E-03  1.96580800E-03
2.86683730E-01  4.16873583E-03  1.96773175E-03
2.86861800E-01  5.25868109E-03  1.96373352E-03
2.87039870E-01  5.15164940E-03  1.97346313E-03
2.87217940E-01  2.61962293E-03  1.97402534E-03
2.87396000E-01  4.70569538E-03  1.95989052E-03
2.87574070E-01  3.05461101E-03  1.96682309E-03
2.87752140E-01  4.52574015E-03  1.96144969E-03
2.87930210E-01  3.45116933E-03  1.96907136E-03
2.88108280E-01  -2.42491448E-04  1.96559132E-03
2.88286340E-01  2.45583874E-03  1.96891120E-03
2.88464410E-01  5.50491631E-04  1.96716162E-03
2.88642480E-01  1.00156607E-03  1.96581529E-03
2.88820550E-01  4.93250012E-03  1.97516241E-03
2.88998610E-01  1.37123000E-03  2.00335274E-03
2.89176680E-01  3.00683893E-03  2.01802691E-03
2.89354750E-01  3.62248576E-03  2.02252743E-03
2.89532820E-01  2.96057611E-03  2.04630909E-03
2.89710880E-01  1.93875278E-03  2.04367331E-03
2.89888950E-01  3.83277533E-03  2.04467003E-03
2.90067020E-01  2.53605540E-03  2.06221310E-03
2.90245090E-01  3.39590697E-03  2.06548134E-03
2.90423160E-01  2.50026916E-03  2.07598756E-03
2.90601220E-01  5.84525097E-03  2.08943693E-03
2.90779290E-01  4.00022891E-03  2.08273649E-03
2.90957360E-01  3.31234654E-03  2.08958732E-03
2.91135430E-01  8.46886340E-03  2.10193212E-03
2.91313490E-01  3.68525159E-03  2.09615188E-03
2.91491560E-01  5.81064379E-03  2.11773554E-03
2.91669630E-01  6.15855532E-03  2.11206035E-03
2.91847700E-01  3.98047710E-03  2.11602101E-03
2.92025760E-01  6.33212034E-03  2.12380499E-03
2.92203830E-01  2.31799065E-03  2.10923285E-03
2.92381900E-01  3.03162545E-03  2.12874919E-03
2.92559970E-01  1.81867306E-03  2.13813216E-03
2.92738040E-01  5.36137869E-03  2.12271329E-03
2.92916100E-01  2.29454698E-03  2.12901197E-03
2.93094170E-01  6.34301811E-03  2.12548683E-03
2.93272240E-01  3.27868192E-03  2.13402117E-03
2.93450310E-01  2.68515116E-04  2.14129655E-03
2.93628370E-01  4.16386639E-04  2.13390550E-03
2.93806440E-01  5.36339920E-03  2.14309630E-03
2.93984510E-01  9.49120564E-04  2.14495342E-03
2.94162580E-01  4.92634106E-03  2.13612446E-03
2.94340640E-01  4.62056588E-03  2.14813150E-03
2.94518710E-01  5.88801131E-04  2.14789531E-03
2.94696780E-01  6.41244985E-03  2.14704557E-03
2.94874850E-01  5.66946812E-03  2.16071219E-03
2.95052910E-01  6.85116616E-03  2.14870683E-03
2.95230980E-01  4.14298001E-03  2.14688548E-03
2.95409050E-01  3.32751515E-03  2.15297445E-03
2.95587120E-01  3.14546779E-03  2.14775080E-03
2.95765190E-01  6.55646216E-03  2.15811758E-03
2.95943250E-01  -1.28495605E-03  2.16443177E-03
2.96121320E-01  3.14281060E-03  2.14473422E-03
2.96299390E-01  2.85849643E-03  2.15941337E-03
2.96477460E-01  3.77113897E-03  2.14878800E-03
2.96655520E-01  7.24349956E-03  2.16254920E-03
2.96833590E-01  6.90102796E-03  2.17270953E-03
2.97011660E-01  4.38267936E-03  2.15681342E-03
2.97189730E-01  6.09802574E-03  2.16530535E-03
2.97367790E-01  2.25617585E-03  2.16973173E-03
2.97545860E-01  2.78656702E-03  2.15145058E-03
2.97723930E-01  4.35760725E-03  2.17598753E-03
2.97902000E-01  1.92717088E-03  2.16614096E-03
2.98080070E-01  -8.76715119E-04  2.16497186E-03
2.98258130E-01  3.94243661E-03  2.17071112E-03
2.98436200E-01  2.81179597E-03  2.16520149E-03
2.98614270E-01  4.19618617E-03  2.16945237E-03
2.98792340E-01  2.43368142E-03  2.17706292E-03
2.98970400E-01  6.27476608E-03  2.17087802E-03
2.99148470E-01  7.79825558E-03  2.18447003E-03
2.99326540E-01  2.25798724E-03  2.17654836E-03
2.99504610E-01  5.41160009E-03  2.17505397E-03
2.99682670E-01  3.41007932E-03  2.18443578E-03
2.99860740E-01  5.48591739E-03  2.17790383E-03
3.00038810E-01  5.83463360E-03  2.18487070E-03
3.00216880E-01  2.70942799E-03  2.18885452E-03
3.00394940E-01  3.71665765E-03  2.17983265E-03
3.00573010E-01  6.89413511E-04  2.18504472E-03
3.00751080E-01  3.21840764E-03  2.18690529E-03
3.00929150E-01  3.72812903E-03  2.16886126E-03
3.01107220E-01  2.76084102E-03  2.18605372E-03
3.01285280E-01  6.90941263E-05  2.18217954E-03
3.01463350E-01  7.82301787E-03  2.18397133E-03
3.01641420E-01  3.92375860E-03  2.19150187E-03
3.01819490E-01  2.53826390E-03  2.17708977E-03
3.01997550E-01  -1.73724785E-03  2.17990350E-03
3.02175620E-01  2.90467956E-03  2.19360692E-03
3.02353690E-01  7.60648699E-04  2.18177397E-03
3.02531760E-01  1.20368350E-03  2.18585077E-03
3.02709820E-01  4.66895229E-03  2.19397525E-03
3.02887890E-01  1.81020855E-03  2.18284548E-03
3.03065960E-01  -4.75074783E-04  2.19119642E-03
3.03244030E-01  5.00523040E-04  2.19071506E-03
3.03422100E-01  5.82895615E-03  2.19402276E-03
3.03600160E-01  3.75780475E-03  2.20070437E-03
3.03778230E-01  1.11995831E-03  2.18355300E-03
3.03956300E-01  2.08570980E-03  2.18969068E-03
3.04134370E-01  6.77421358E-03  2.20656937E-03
3.04312430E-01  5.53327968E-03  2.19081104E-03
3.04490500E-01  4.27698334E-03  2.19999944E-03
3.04668570E-01  1.02377267E-03  2.19984197E-03
3.04846640E-01  1.36428062E-03  2.19511812E-03
3.05024700E-01  3.69562906E-03  2.19857056E-03
3.05202770E-01  3.19095149E-03  2.19502316E-03
3.05380840E-01  5.80554064E-03  2.20971194E-03
3.05558910E-01  7.43310149E-03  2.21101374E-03
3.05736980E-01  6.37959895E-03  2.19001773E-03
3.05915040E-01  5.99795099E-03  2.20720792E-03
3.06093110E-01  7.13575355E-03  2.21054770E-03
3.06271180E-01  5.13282999E-03  2.19823561E-03
3.06449250E-01  3.45856509E-03  2.21405431E-03
3.06627310E-01  3.43949976E-03  2.21444379E-03
3.06805380E-01  -4.57671860E-04  2.19961016E-03
3.06983450E-01  -9.06203478E-04  2.20813523E-03
3.07161520E-01  3.40542993E-03  2.20195238E-03
3.07339580E-01  2.20000213E-03  2.20377683E-03
3.07517650E-01  2.52455275E-03  2.21220577E-03
3.07695720E-01  -5.79127073E-04  2.20231651E-03
3.07873790E-01  -1.13442440E-03  2.20922791E-03
3.08051850E-01  2.63178384E-03  2.20192914E-03
3.08229920E-01  -4.24429396E-04  2.20919152E-03
3.08407990E-01  4.46402201E-03  2.21403151E-03
3.08586060E-01  1.98673564E-03  2.20749909E-03
3.08764130E-01  4.04110388E-03  2.21522025E-03
3.08942190E-01  1.94179221E-03  2.21185970E-03
3.09120260E-01  6.40134921E-03  2.20698319E-03
3.09298330E-01  -2.69474126E-03  2.21534323E-03
3.09476400E-01  4.20065993E-03  2.20688271E-03
3.09654460E-01  6.94432672E-03  2.21579801E-03
3.09832530E-01  2.08542583E-04  2.22640587E-03
3.10010600E-01  6.19964572E-03  2.20369850E-03
3.10188670E-01  -1.88996882E-03  2.22137791E-03
3.10366730E-01  4.90383296E-03  2.22678810E-03
3.10544800E-01  3.56006228E-03  2.20704785E-03
3.10722870E-01  2.99147141E-03  2.22218605E-03
3.10900940E-01  2.11186082E-03  2.21654703E-03
3.11079010E-01  3.24701944E-03  2.21089696E-03
3.11257070E-01  4.51657638E-03  2.22547355E-03
3.11435140E-01  6.05815888E-03  2.21606329E-03
3.11613210E-01  2.50799702E-03  2.22054348E-03
3.11791280E-01  3.97607678E-03  2.22675215E-03
3.11969340E-01  3.38159786E-03  2.21308166E-03
3.12147410E-01  3.39908536E-05  2.22421807E-03
3.12325480E-01  -3.27296498E-04  2.22919471E-03
3.12503550E-01  1.15440996E-03  2.21672493E-03
3.12681610E-01  2.37447491E-03  2.23225817E-03
3.12859680E-01  2.23716424E-03  2.22815666E-03
3.13037750E-01  5.25690390E-03  2.22276587E-03
3.13215820E-01  4.71315527E-04  2.21960398E-03
3.13393890E-01  -9.38096064E-04  2.21802427E-03
3.13571950E-01  1.97105192E-03  2.22756536E-03
3.13750020E-01  4.24302614E-03  2.23276183E-03
3.13928090E-01  2.79675838E-03  2.21543785E-03
3.14106160E-01  4.38543818E-03  2.23342599E-03
3.14284220E-01  3.13192748E-03  2.22065442E-03
3.14462290E-01  3.30235421E-03  2.22334636E-03
3.14640360E-01  4.22820182E-03  2.23617185E-03
3.14818430E-01  1.48561501E-03  2.22742258E-03
3.14996490E-01  3.78069868E-04  2.22161945E-03
3.15174560E-01  7.35255466E-03  2.24355202E-03
3.15352630E-01  4.96671114E-03  2.21894946E-03
3.15530700E-01  3.06161057E-03  2.23237790E-03
3.15708760E-01  4.36297680E-03  2.23661871E-03
3.15886830E-01  4.85074114E-03  2.22540158E-03
3.16064900E-01  2.24391493E-03  2.23746481E-03
3.16242970E-01  -2.13024871E-03  2.22828282E-03
3.16421040E-01  2.82367345E-03  2.22754759E-03
3.16599100E-01  -3.11472849E-03  2.24047779E-03
3.16777170E-01  8.92454320E-04  2.22615516E-03
3.16955240E-01  2.60712881E-03  2.23914929E-03
3.17133310E-01  -1.29278668E-03  2.23749843E-03
3.17311370E-01  1.70766025E-03  2.21723490E-03
3.17489440E-01  6.43076637E-03  2.24841709E-03
3.17667510E-01  1.85831627E-03  2.22596713E-03
3.17845580E-01  3.47665355E-03  2.24609980E-03
3.18023640E-01  4.25725708E-03  2.24440007E-03
3.18201710E-01  -4.15513303E-03  2.22823018E-03
3.18379780E-01  1.71691106E-03  2.23661994E-03
3.18557850E-01  1.01151730E-03  2.24853963E-03
3.18735920E-01  5.83720818E-03  2.22925393E-03
3.18913980E-01  6.19889400E-03  2.26128349E-03
3.19092050E-01  5.52234293E-03  2.24112258E-03
3.19270120E-01  -2.22014069E-04  2.22943247E-03
3.19448190E-01  3.92635600E-04  2.24575733E-03
3.19626250E-01  5.56217217E-03  2.23475472E-03
3.19804320E-01  7.58279683E-03  2.24181803E-03
3.19982390E-01  7.11757272E-03  2.25823965E-03
3.20160460E-01  3.95999712E-03  2.23250498E-03
3.20338520E-01  1.00658227E-03  2.24387408E-03
3.20516590E-01  3.67529340E-03  2.23821170E-03
3.20694660E-01  2.10766125E-03  2.23897725E-03
3.20872730E-01  -1.13021328E-04  2.24328655E-03
3.21050790E-01  3.28378534E-03  2.24240531E-03
3.21228860E-01  5.08224266E-03  2.24398236E-03
3.21406930E-01  4.18513257E-03  2.25432008E-03
3.21585000E-01  2.08823080E-03  2.23210833E-03
3.21763070E-01  1.15407595E-03  2.24201811E-03
3.21941130E-01  1.70740789E-03  2.25208597E-03
3.22119200E-01  4.00502376E-03  2.24511802E-03
3.22297270E-01  -1.51516041E-03  2.24202394E-03
3.22475340E-01  3.60254198E-03  2.24393086E-03
3.22653400E-01  1.70328832E-03  2.23680598E-03
3.22831470E-01  3.19363377E-03  2.25753541E-03
3.23009540E-01  3.13489217E-03  2.24216652E-03
3.23187610E-01  9.69003505E-04  2.25227743E-03
3.23365670E-01  2.60706231E-03  2.25629636E-03
3.23543740E-01  3.06291248E-03  2.23944195E-03
3.23721810E-01  5.86821228E-03  2.24886376E-03
3.23899880E-01  5.29389202E-03  2.25088172E-03
3.24077950E-01  5.88815994E-03  2.23652312E-03
3.24256010E-01  5.44865035E-03  2.25361111E-03
3.24434080E-01  -8.03020708E-04  2.23345119E-03
3.24612150E-01  -2.84095295E-04  2.24018316E-03
3.24790220E-01  -1.09104990E-03  2.24071054E-03
3.24968280E-01  -1.12694408E-03  2.23907802E-03
3.25146350E-01  2.30708822E-03  2.24659631E-03
3.25324420E-01  1.82731772E-03  2.24980097E-03
3.25502490E-01  4.01237274E-03  2.22457907E-03
3.25680550E-01  4.54756193E-03  2.24369152E-03
3.25858620E-01  2.05607537E-03  2.22848176E-03
3.26036690E-01  2.20153760E-03  2.23422821E-03
3.26214760E-01  7.59630182E-05  2.23887085E-03
3.26392830E-01  5.30235430E-04  2.21995934E-03
3.26570890E-01  2.95882566E-03  2.23606290E-03
3.26748960E-01  1.62816311E-03  2.24504515E-03
3.26927030E-01  2.25608089E-05  2.21623640E-03
3.27105100E-01  7.51917710E-03  2.24221415E-03
3.27283160E-01  9.52987458E-06  2.23478161E-03
3.27461230E-01  3.55764557E-03  2.23404172E-03
3.27639300E-01  3.26011948E-03  2.24678927E-03
3.27817370E-01  3.75529823E-03  2.23102279E-03
3.27995430E-01  3.25505452E-03  2.23376191E-03
3.28173500E-01  3.08294278E-03  2.24062812E-03
3.28351570E-01  1.10302880E-03  2.22964180E-03
3.28529640E-01  1.11293735E-03  2.24702354E-03
3.28707700E-01  3.05155479E-03  2.23958975E-03
3.28885770E-01  1.26580080E-03  2.22676394E-03
3.29063840E-01  2.39701686E-04  2.23940396E-03
3.29241910E-01  3.10086326E-03  2.23809163E-03
3.29419980E-01  3.40013224E-03  2.23852498E-03
3.29598040E-01  6.33661095E-03  2.25032868E-03
3.29776110E-01  4.00041610E-03  2.23526181E-03
3.29954180E-01  4.51531076E-03  2.24324984E-03
3.30132250E-01  6.35662874E-03  2.25472558E-03
3.30310310E-01  1.80850320E-04  2.22617951E-03
3.30488380E-01  6.75336020E-03  2.25497995E-03
3.30666450E-01  6.61720536E-04  2.23976310E-03
3.30844520E-01  3.48730011E-03  2.24634783E-03
3.31022580E-01  4.38649667E-03  2.25200818E-03
3.31200650E-01  1.36842580E-03  2.23982668E-03
3.31378720E-01  2.84843606E-03  2.25009944E-03
3.31556790E-01  5.69697864E-03  2.25338239E-03
3.31734860E-01  3.25474918E-03  2.23577317E-03
3.31912920E-01  4.25877378E-03  2.25079042E-03
3.32090990E-01  2.05670351E-03  2.23399663E-03
3.32269060E-01  5.48348326E-03  2.24900508E-03
3.32447130E-01  3.59362117E-03  2.23938601E-03
3.32625190E-01  3.50819697E-03  2.24697585E-03
3.32803260E-01  -4.51736937E-04  2.24249544E-03
3.32981330E-01  9.05432183E-03  2.26281327E-03
3.33159400E-01  6.69279610E-03  2.23741212E-03
3.33337460E-01  6.58400691E-03  2.25401577E-03
3.33515530E-01  -1.11803730E-03  2.23390151E-03
3.33693600E-01  5.81536752E-03  2.25099303E-03
3.33871670E-01  7.24540559E-05  2.24934352E-03
3.34049740E-01  5.45257430E-03  2.25183245E-03
3.34227800E-01  8.77000167E-03  2.24685176E-03
3.34405870E-01  5.77780979E-03  2.26113420E-03
3.34583940E-01  3.80151484E-03  2.23772639E-03
3.34762010E-01  6.25848115E-04  2.24744842E-03
3.34940070E-01  3.79098488E-03  2.26220013E-03
3.35118140E-01  2.86704122E-03  2.24235672E-03
3.35296210E-01  7.02321221E-03  2.24867948E-03
3.35474280E-01  1.22887973E-03  2.25085060E-03
3.35652340E-01  8.30054855E-03  2.24976476E-03
3.35830410E-01  3.02546217E-03  2.26156319E-03
3.36008480E-01  2.63386058E-03  2.24408882E-03
3.36186550E-01  1.63109862E-03  2.25750617E-03
3.36364610E-01  -1.67816858E-04  2.25508931E-03
3.36542680E-01  3.87824647E-03  2.24500238E-03
3.36720750E-01  -2.90024904E-03  2.25208274E-03
3.36898820E-01  2.80487519E-05  2.25618604E-03
3.37076890E-01  1.82280481E-03  2.25387689E-03
3.37254950E-01  4.16729935E-03  2.26349691E-03
3.37433020E-01  2.40897761E-03  2.24660462E-03
3.37611090E-01  -2.38646196E-03  2.25327505E-03
3.37789160E-01  4.85687290E-03  2.26664898E-03
3.37967220E-01  2.03795298E-03  2.24778529E-03
3.38145290E-01  6.50288875E-03  2.25608959E-03
3.38323360E-01  4.28202039E-04  2.25628426E-03
3.38501430E-01  3.71050106E-03  2.24884617E-03
3.38679490E-01  4.76893817E-03  2.25930185E-03
3.38857560E-01  4.78063275E-03  2.24990867E-03
3.39035630E-01  3.46788576E-03  2.25713033E-03
3.39213700E-01  3.36140095E-03  2.26404692E-03
3.39391770E-01  -1.11132530E-03  2.24823833E-03
3.39569830E-01  -3.21201224E-03  2.25544870E-03
3.39747900E-01  4.64590427E-03  2.26352738E-03
3.39925970E-01  -9.18106312E-04  2.24364369E-03
3.40104040E-01  1.48458735E-03  2.25933537E-03
3.40282100E-01  2.15230018E-03  2.25314916E-03
3.40460170E-01  1.25979677E-02  2.26223420E-03
3.40638240E-01  1.09933788E-04  2.25922336E-03
3.40816310E-01  1.81066959E-03  2.25163339E-03
3.40994370E-01  2.91306345E-04  2.26252501E-03
3.41172440E-01  3.27546402E-03  2.26903911E-03
3.41350510E-01  2.93101192E-03  2.24670895E-03
3.41528580E-01  3.79266533E-03  2.26323248E-03
3.41706640E-01  5.71226164E-03  2.26198116E-03
3.41884710E-01  4.41939025E-03  2.25771491E-03
3.42062780E-01  -6.90833168E-04  2.26752866E-03
3.42240850E-01  2.50847161E-03  2.25378140E-03
3.42418920E-01  1.10157681E-03  2.25842482E-03
3.42596980E-01  4.54137343E-03  2.27260725E-03
3.42775050E-01  6.37864326E-04  2.25547258E-03
3.42953120E-01  -1.17553523E-03  2.26051470E-03
3.43131190E-01  -2.85597114E-05  2.26373384E-03
3.43309250E-01  2.11114097E-03  2.25957428E-03
3.43487320E-01  2.61298769E-03  2.27146005E-03
3.43665390E-01  2.62425499E-04  2.25692218E-03
3.43843460E-01  -2.77334683E-03  2.26660696E-03
3.44021520E-01  1.17929669E-03  2.27013064E-03
3.44199590E-01  3.07595029E-03  2.25773715E-03
3.44377660E-01  5.09177664E-03  2.26890543E-03
3.44555730E-01  2.55135952E-03  2.26728634E-03
3.44733800E-01  1.89531949E-03  2.25127330E-03
3.44911860E-01  1.62236496E-03  2.26482292E-03
3.45089930E-01  4.26990650E-03  2.26265783E-03
3.45268000E-01  2.42277342E-03  2.26405954E-03
3.45446070E-01  1.95863835E-04  2.26554935E-03
3.45624130E-01  1.18391954E-03  2.25651565E-03
3.45802200E-01  3.09786669E-03  2.26849916E-03
3.45980270E-01  9.14112103E-03  2.27362197E-03
3.46158340E-01  4.35667449E-03  2.25540621E-03
3.46336400E-01  7.08251152E-03  2.27962668E-03
3.46514470E-01  5.55048018E-03  2.26855374E-03
3.46692540E-01  2.61421972E-03  2.27232193E-03
3.46870610E-01  -8.20109030E-04  2.26443557E-03
3.47048680E-01  7.94637149E-03  2.26380530E-03
3.47226740E-01  8.41464744E-03  2.27556835E-03
3.47404810E-01  3.43654764E-03  2.27170335E-03
3.47582880E-01  1.08622577E-03  2.27005055E-03
3.47760950E-01  3.51745205E-03  2.27001431E-03
3.47939010E-01  4.01920971E-03  2.25916585E-03
3.48117080E-01  2.41864880E-03  2.30499532E-03
3.48295150E-01  4.29704422E-03  2.34651893E-03
3.48473220E-01  3.33329742E-03  2.36562186E-03
3.48651280E-01  1.41110166E-03  2.38904561E-03
3.48829350E-01  2.93380541E-03  2.40925598E-03
3.49007420E-01  9.11613047E-04  2.41793662E-03
3.49185490E-01  -1.99414856E-03  2.43140560E-03
3.49363550E-01  6.23305177E-03  2.46531131E-03
3.49541620E-01  6.52122646E-03  2.46386847E-03
3.49719690E-01  2.00506849E-03  2.49463577E-03
3.49897760E-01  -5.19707516E-04  2.47713037E-03
3.50075830E-01  3.43484394E-03  2.50820053E-03
3.50253890E-01  4.99885714E-03  2.51797356E-03
3.50431960E-01  9.46209169E-03  2.53757887E-03
3.50610030E-01  7.36321376E-03  2.55241190E-03
3.50788100E-01  2.83358728E-03  2.55742709E-03
3.50966160E-01  7.60238119E-03  2.57039200E-03
3.51144230E-01  2.77638222E-03  2.57797124E-03
3.51322300E-01  -2.58142465E-03  2.59331934E-03
3.51500370E-01  3.95334192E-03  2.60054791E-03
3.51678430E-01  7.43434612E-03  2.60762708E-03
3.51856500E-01  1.60113344E-03  2.62795473E-03
3.52034570E-01  2.57329925E-03  2.62484813E-03
3.52212640E-01  7.80993515E-03  2.64266334E-03
3.52390710E-01  2.11003107E-03  2.64898603E-03
3.52568770E-01  1.02904659E-02  2.66085986E-03
3.52746840E-01  4.90886699E-03  2.66882419E-03
3.52924910E-01  4.21158770E-03  2.69234540E-03
3.53102980E-01  3.61387307E-03  2.67829805E-03
3.53281040E-01  3.74793802E-03  2.70881291E-03
3.53459110E-01  6.80312718E-03  2.70862661E-03
3.53637180E-01  -2.33510033E-04  2.71781191E-03
3.53815250E-01  3.75331793E-03  2.73583687E-03
3.53993310E-01  4.28935233E-04  2.75015669E-03
3.54171380E-01  -2.73154836E-03  2.73558848E-03
3.54349450E-01  4.35393404E-03  2.75983040E-03
3.54527520E-01  5.85121611E-03  2.76802655E-03
3.54705580E-01  1.52668386E-03  2.78086175E-03
3.54883650E-01  4.83929565E-03  2.78986067E-03
3.55061720E-01  -6.55716368E-03  2.79520463E-03
3.55239790E-01  1.10948135E-03  2.79330462E-03
3.55417860E-01  -6.85593119E-04  2.80276926E-03
3.55595920E-01  1.19522159E-03  2.84232190E-03
3.55773990E-01  8.40822293E-03  2.83741479E-03
3.55952060E-01  7.30849641E-03  2.86046183E-03
3.56130130E-01  -9.87318234E-04  2.85452772E-03
3.56308190E-01  2.29526386E-03  2.85537224E-03
3.56486260E-01  1.22426256E-04  2.87643926E-03
3.56664330E-01  -2.19437592E-03  2.88344534E-03
3.56842400E-01  4.35104062E-03  2.90685298E-03
3.57020460E-01  -5.57716873E-03  2.90313180E-03
3.57198530E-01  -1.23632760E-03  2.91098244E-03
3.57376600E-01  2.20906810E-03  2.91107491E-03
3.57554670E-01  6.12263078E-03  2.94430724E-03
3.57732740E-01  6.31872350E-03  2.93874719E-03
3.57910800E-01  5.19614105E-03  2.96569915E-03
3.58088870E-01  -6.36295963E-04  2.95664767E-03
3.58266940E-01  -8.73628365E-05  2.97425669E-03
3.58445010E-01  4.84073508E-03  2.98832666E-03
3.58623070E-01  3.91784452E-03  2.97637886E-03
3.58801140E-01  1.70964098E-03  3.00435376E-03
3.58979210E-01  -4.89398543E-03  3.02177343E-03
3.59157280E-01  5.24429013E-04  3.01236519E-03
3.59335340E-01  6.21586983E-03  3.04674819E-03
3.59513410E-01  6.53577091E-03  3.03696038E-03
3.59691480E-01  4.97660066E-03  3.06556203E-03
3.59869550E-01  -6.61242714E-04  3.07132906E-03
3.60047620E-01  -2.58607932E-03  3.05590930E-03
3.60225680E-01  1.57641680E-03  3.08944175E-03
3.60403750E-01  2.80575133E-03  3.07064689E-03
3.60581820E-01  -2.46334004E-03  3.07571354E-03
3.60759890E-01  4.47383210E-03  3.10569306E-03
3.60937950E-01  2.04378510E-03  3.09019860E-03
3.61116020E-01  5.69536372E-03  3.12875917E-03
3.61294090E-01  3.02771376E-03  3.12199707E-03
3.61472160E-01  -1.67472095E-03  3.08738187E-03
3.61650220E-01  4.49134204E-03  3.12200934E-03
3.61828290E-01  1.35261663E-03  3.13378264E-03
3.62006360E-01  2.20081292E-03  3.10454222E-03
3.62184430E-01  6.09418088E-03  3.15580541E-03
3.62362490E-01  6.00435911E-03  3.11474198E-03
3.62540560E-01  5.97891930E-03  3.12761134E-03
3.62718630E-01  8.20100796E-03  3.16697561E-03
3.62896700E-01  1.08395754E-03  3.12521863E-03
3.63074770E-01  -5.04042114E-04  3.16106753E-03
3.63252830E-01  2.06426011E-03  3.17914665E-03
3.63430900E-01  2.15590984E-03  3.13353057E-03
3.63608970E-01  2.76880840E-03  3.18594716E-03
3.63787040E-01  8.85503354E-03  3.15767355E-03
3.63965100E-01  3.97306184E-03  3.17869122E-03
3.64143170E-01  6.45844998E-03  3.20842204E-03
3.64321240E-01  4.10327657E-03  3.18263277E-03
3.64499310E-01  3.31043185E-04  3.18525437E-03
3.64677370E-01  2.10710844E-03  3.19826361E-03
3.64855440E-01  7.10254239E-03  3.17052856E-03
3.65033510E-01  5.01190905E-03  3.23307602E-03
3.65211580E-01  4.61403102E-03  3.22922328E-03
3.65389650E-01  -4.70474849E-03  3.18732978E-03
3.65567710E-01  1.04343958E-02  3.23131843E-03
3.65745780E-01  1.88680821E-04  3.21384561E-03
3.65923850E-01  3.79587829E-03  3.23236723E-03
3.66101920E-01  -1.32149568E-06  3.26329027E-03
3.66279980E-01  3.95293662E-03  3.22330395E-03
3.66458050E-01  -3.58828035E-04  3.25513003E-03
3.66636120E-01  -1.36303660E-03  3.26167775E-03
3.66814190E-01  2.85953638E-04  3.22660508E-03
3.66992250E-01  -2.26067644E-03  3.26820704E-03
3.67170320E-01  -2.44982876E-03  3.25577630E-03
3.67348390E-01  4.23872208E-03  3.28772462E-03
3.67526460E-01  1.90541069E-03  3.29440347E-03
3.67704530E-01  1.90950477E-03  3.25805451E-03
3.67882590E-01  1.11687367E-03  3.28065739E-03
3.68060660E-01  5.73763480E-03  3.31973170E-03
3.68238730E-01  3.33265915E-03  3.27297340E-03
3.68416800E-01  8.92390426E-03  3.33411692E-03
3.68594860E-01  5.81598324E-03  3.30158051E-03
3.68772930E-01  8.85239112E-04  3.30295063E-03
3.68951000E-01  1.58220395E-03  3.32867510E-03
3.69129070E-01  8.50595298E-03  3.31719075E-03
3.69307130E-01  4.99883633E-03  3.34224682E-03
3.69485200E-01  5.92081598E-03  3.36642145E-03
3.69663270E-01  3.69242115E-03  3.30357443E-03
3.69841340E-01  3.97958764E-03  3.36819731E-03
3.70019400E-01  1.13404333E-05  3.34158433E-03
3.70197470E-01  2.55692522E-03  3.34581774E-03
3.70375540E-01  1.14131498E-03  3.39425714E-03
3.70553610E-01  -1.37094268E-03  3.33185485E-03
3.70731680E-01  4.71715686E-03  3.37543646E-03
3.70909740E-01  -1.47193046E-04  3.40513019E-03
3.71087810E-01  4.77694400E-03  3.35547319E-03
3.71265880E-01  2.96706317E-03  3.40400146E-03
3.71443950E-01  5.29068418E-03  3.41804769E-03
3.71622010E-01  4.26227197E-03  3.38782089E-03
3.71800080E-01  2.29876926E-03  3.42432442E-03
3.71978150E-01  1.58383191E-03  3.39393608E-03
3.72156220E-01  6.89661402E-03  3.41507911E-03
3.72334280E-01  -2.37048784E-03  3.45218146E-03
3.72512350E-01  -1.23238751E-03  3.41305184E-03
3.72690420E-01  -6.26047180E-03  3.42552908E-03
3.72868490E-01  3.28102561E-03  3.45720679E-03
3.73046560E-01  2.24268694E-03  3.40457717E-03
3.73224620E-01  -2.37125602E-04  3.46842465E-03
3.73402690E-01  -1.45730584E-03  3.44156019E-03
3.73580760E-01  4.65011435E-03  3.47249575E-03
3.73758830E-01  3.52848948E-03  3.49723837E-03
3.73936890E-01  8.13497449E-03  3.43469802E-03
3.74114960E-01  -3.26142375E-03  3.47933678E-03
3.74293030E-01  -1.36727685E-03  3.50816044E-03
3.74471100E-01  3.34974720E-03  3.45386241E-03
3.74649160E-01  4.77832808E-04  3.52148547E-03
3.74827230E-01  -9.02673994E-05  3.48662038E-03
3.75005300E-01  -2.14052387E-03  3.48874746E-03
3.75183370E-01  2.76057563E-03  3.54581183E-03
3.75361430E-01  6.14497921E-03  3.50745305E-03
3.75539500E-01  7.93874143E-04  3.52997419E-03
3.75717570E-01  3.20322664E-03  3.56954003E-03
3.75895640E-01  1.93637519E-03  3.49630555E-03
3.76073710E-01  -1.40078725E-03  3.54907017E-03
3.76251770E-01  5.59250927E-05  3.53421127E-03
3.76429840E-01  3.82295739E-03  3.54086851E-03
3.76607910E-01  -2.85812494E-03  3.58995728E-03
3.76785980E-01  7.22774100E-03  3.54043607E-03
3.76964040E-01  1.10155552E-03  3.56174716E-03
3.77142110E-01  2.27290767E-04  3.61872326E-03
3.77320180E-01  6.10648297E-03  3.55682561E-03
3.77498250E-01  6.56734202E-03  3.60520250E-03
3.77676310E-01  4.96464077E-03  3.62559378E-03
3.77854380E-01  3.60602334E-03  3.58143676E-03
3.78032450E-01  1.10657747E-03  3.60748777E-03
3.78210520E-01  3.26750333E-03  3.59350546E-03
3.78388590E-01  3.84026662E-03  3.62764615E-03
3.78566650E-01  -5.11713089E-03  3.64442692E-03
3.78744720E-01  7.24227825E-03  3.59368428E-03
3.78922790E-01  4.43729518E-03  3.65200487E-03
3.79100860E-01  -2.39296831E-03  3.63644871E-03
3.79278920E-01  -1.63322614E-03  3.59622626E-03
3.79456990E-01  7.34904791E-03  3.67747233E-03
3.79635060E-01  1.08235204E-03  3.64669363E-03
3.79813130E-01  6.91982770E-03  3.67128767E-03
3.79991190E-01  2.33575759E-03  3.70114040E-03
3.80169260E-01  5.40481663E-03  3.61078796E-03
3.80347330E-01  6.49281966E-03  3.67690211E-03
3.80525400E-01  2.70654886E-03  3.71038896E-03
3.80703470E-01  -4.75029238E-03  3.61911415E-03
3.80881530E-01  5.35624081E-03  3.71244219E-03
3.81059600E-01  1.14123698E-03  3.65296896E-03
3.81237670E-01  1.19297534E-02  3.66668539E-03
3.81415740E-01  -2.86685132E-03  3.68912993E-03
3.81593800E-01  7.50537039E-03  3.65717363E-03
3.81771870E-01  -3.54890002E-03  3.68730700E-03
3.81949940E-01  3.68181972E-06  3.73445579E-03
3.82128010E-01  -1.11301950E-03  3.61821458E-03
3.82306070E-01  1.75084135E-03  3.67889056E-03
3.82484140E-01  3.74101894E-03  3.69163913E-03
3.82662210E-01  5.31831727E-03  3.68051954E-03
3.82840280E-01  -2.32698924E-03  3.71424768E-03
3.83018340E-01  -3.41848678E-03  3.66329090E-03
3.83196410E-01  7.67810364E-03  3.69527691E-03
3.83374480E-01  -2.41109840E-03  3.71881729E-03
3.83552550E-01  3.00627830E-03  3.64450750E-03
3.83730620E-01  1.74078760E-03  3.71886381E-03
3.83908680E-01  2.68740978E-03  3.70680762E-03
3.84086750E-01  3.38946696E-03  3.68236465E-03
3.84264820E-01  2.02603992E-03  3.72763752E-03
3.84442890E-01  1.07272842E-03  3.68560485E-03
3.84620950E-01  4.91234121E-03  3.73763497E-03
3.84799020E-01  8.53141032E-03  3.76716361E-03
3.84977090E-01  3.31920451E-03  3.70734537E-03
3.85155160E-01  -6.80136478E-04  3.76778669E-03
3.85333220E-01  6.48385653E-03  3.73713667E-03
3.85511290E-01  1.65801405E-03  3.73427017E-03
3.85689360E-01  -4.24765653E-04  3.78437312E-03
3.85867430E-01  3.26412804E-03  3.75113737E-03
3.86045500E-01  -8.66008749E-04  3.76933248E-03
3.86223560E-01  2.88081455E-03  3.79026760E-03
3.86401630E-01  9.51207144E-03  3.74245985E-03
3.86579700E-01  -3.25575516E-03  3.79286311E-03
3.86757770E-01  2.16184837E-04  3.82751587E-03
3.86935830E-01  7.63003715E-03  3.77318686E-03
3.87113900E-01  2.40141043E-03  3.83766105E-03
3.87291970E-01  6.24969226E-03  3.78846338E-03
3.87470040E-01  3.45954527E-03  3.79376080E-03
3.87648100E-01  -1.14132583E-03  3.88860555E-03
3.87826170E-01  4.39566116E-03  3.78637350E-03
3.88004240E-01  3.52452886E-03  3.84588223E-03
3.88182310E-01  2.25526185E-03  3.90786847E-03
3.88360380E-01  1.26795012E-02  3.79328687E-03
3.88538440E-01  -4.40227183E-03  3.87236761E-03
3.88716510E-01  2.11259101E-03  3.85813368E-03
3.88894580E-01  6.84625608E-03  3.88073450E-03
3.89072650E-01  9.45546652E-03  3.90429941E-03
3.89250710E-01  -1.25023700E-02  3.85263528E-03
3.89428780E-01  -2.38849527E-04  3.88487205E-03
3.89606850E-01  -6.07625015E-03  3.92312044E-03
3.89784920E-01  -5.03303664E-03  3.85173154E-03
3.89962980E-01  2.98121175E-03  3.91410148E-03
3.90141050E-01  2.56250088E-03  3.90464229E-03
3.90319120E-01  -2.21524382E-04  3.91615065E-03
3.90497190E-01  6.63473545E-03  3.95219051E-03
3.90675250E-01  -1.09286266E-03  3.90738172E-03
3.90853320E-01  -3.56162609E-03  3.93873393E-03
3.91031390E-01  1.48477041E-03  3.98487222E-03
3.91209460E-01  -3.39481437E-04  3.90644367E-03
3.91387530E-01  4.92478308E-04  3.99799260E-03
3.91565590E-01  -1.87954279E-03  3.96586240E-03
3.91743660E-01  1.26005497E-03  3.95949096E-03
3.91921730E-01  6.76643043E-04  4.00224331E-03
3.92099800E-01  -1.53416994E-03  3.95179979E-03
3.92277860E-01  5.56580948E-03  3.99421007E-03
3.92455930E-01  -2.76240216E-04  4.05788262E-03
3.92634000E-01  7.46614110E-03  3.97570763E-03
3.92812070E-01  -3.25704525E-03  4.04892305E-03
3.92990130E-01  6.07700004E-03  4.03842569E-03
3.93168200E-01  3.87861470E-03  4.00676649E-03
3.93346270E-01  1.20428819E-03  4.07133430E-03
3.93524340E-01  2.19428209E-03  4.01590790E-03
3.93702410E-01  8.08946973E-03  4.06717388E-03
3.93880470E-01  3.64179470E-03  4.10875689E-03
3.94058540E-01  3.43285884E-03  4.01822538E-03
3.94236610E-01  -6.95863717E-03  4.09797689E-03
3.94414680E-01  -4.76089198E-03  4.07867012E-03
3.94592740E-01  -7.75094336E-03  4.04337143E-03
3.94770810E-01  1.10318905E-02  4.13317769E-03
3.94948880E-01  2.06405795E-04  4.08666212E-03
3.95126950E-01  4.59622816E-03  4.11600401E-03
3.95305010E-01  -1.88316059E-03  4.16360197E-03
3.95483080E-01  -4.32914277E-03  4.07604675E-03
3.95661150E-01  7.35774447E-05  4.17148690E-03
3.95839220E-01  1.31473145E-03  4.18893292E-03
3.96017280E-01  5.15551907E-03  4.06757263E-03
3.96195350E-01  -3.52042602E-03  4.19939666E-03
3.96373420E-01  -2.93864591E-03  4.12921526E-03
3.96551490E-01  -4.25468933E-03  4.14961662E-03
3.96729560E-01  -1.07107169E-03  4.25947012E-03
3.96907620E-01  -1.83411570E-03  4.10419317E-03
3.97085690E-01  8.30668858E-03  4.22154870E-03
3.97263760E-01  6.25294033E-04  4.24880752E-03
3.97441830E-01  -4.97169733E-03  4.13087535E-03
3.97619890E-01  5.83846882E-03  4.25574156E-03
3.97797960E-01  6.03804766E-04  4.23971945E-03
3.97976030E-01  9.00718632E-03  4.21752977E-03
3.98154100E-01  7.89532563E-03  4.29112221E-03
3.98332160E-01  1.00026562E-02  4.22972022E-03
3.98510230E-01  -6.95123756E-03  4.24988971E-03
3.98688300E-01  9.19612984E-04  4.30544628E-03
3.98866370E-01  -8.78327499E-03  4.23646599E-03
3.99044440E-01  -6.81240660E-03  4.26225932E-03
3.99222500E-01  5.10178731E-03  4.32860766E-03
3.99400570E-01  9.35649138E-03  4.27586647E-03
3.99578640E-01  -2.80843104E-03  4.33818451E-03
3.99756710E-01  5.47103397E-03  4.28428224E-03
3.99934770E-01  6.90689820E-03  4.36486551E-03
4.00112840E-01  -6.10876239E-03  4.35055435E-03
4.00290910E-01  4.04800971E-03  4.28305763E-03
4.00468980E-01  9.47828130E-04  4.39387632E-03
4.00647040E-01  3.47268890E-03  4.38091132E-03
4.00825110E-01  4.52268069E-03  4.32966382E-03
4.01003180E-01  7.70291237E-03  4.44063384E-03
4.01181250E-01  4.85658781E-03  4.34014574E-03
4.01359320E-01  4.28717248E-03  4.41156945E-03
4.01537380E-01  -1.85871674E-03  4.46342695E-03
4.01715450E-01  3.44132622E-03  4.35728925E-03
4.01893520E-01  4.19753323E-03  4.44884928E-03
4.02071590E-01  7.78984268E-03  4.46356941E-03
4.02249650E-01  9.58050061E-03  4.38436097E-03
4.02427720E-01  1.35686598E-02  4.54983904E-03
4.02605790E-01  -6.64526384E-04  4.40636345E-03
4.02783860E-01  8.04321361E-03  4.48749730E-03
4.02961920E-01  4.67550321E-03  4.54170089E-03
4.03139990E-01  6.04136034E-04  4.40735848E-03
4.03318060E-01  -1.73546612E-03  4.50074865E-03
4.03496130E-01  -7.51526252E-03  4.53613364E-03
4.03674190E-01  3.20243928E-03  4.45230841E-03
4.03852260E-01  4.79266849E-03  4.60390118E-03
4.04030330E-01  7.88551023E-03  4.47728950E-03
4.04208400E-01  -4.76700529E-03  4.55473478E-03
4.04386470E-01  1.47746033E-02  4.57801262E-03
4.04564530E-01  -1.86703439E-03  4.51119907E-03
4.04742600E-01  4.45862619E-04  4.60604355E-03
4.04920670E-01  3.95983122E-03  4.64604237E-03
4.05098740E-01  -2.50445426E-04  4.50154598E-03
4.05276800E-01  -3.00652366E-03  4.64848869E-03
4.05454870E-01  -2.24340244E-03  4.53234111E-03
4.05632940E-01  3.24063748E-03  4.65723216E-03
4.05811010E-01  1.04378565E-02  4.67750423E-03
4.05989070E-01  1.45046185E-04  4.56625655E-03
4.06167140E-01  8.79470340E-03  4.67462706E-03
4.06345210E-01  -1.95649699E-03  4.72837228E-03
4.06523280E-01  6.54153990E-04  4.57460569E-03
4.06701350E-01  2.86958254E-03  4.74063366E-03
4.06879410E-01  -3.54675625E-03  4.63254037E-03
4.07057480E-01  3.74994307E-03  4.71086975E-03
4.07235550E-01  7.05990893E-03  4.73302541E-03
4.07413620E-01  9.71150530E-03  4.67370205E-03
4.07591680E-01  6.51971121E-03  4.74114561E-03
4.07769750E-01  5.70539966E-04  4.81209817E-03
4.07947820E-01  1.89806892E-03  4.69006613E-03
4.08125890E-01  3.32692062E-03  4.83098099E-03
4.08303950E-01  6.91193567E-03  4.74339294E-03
4.08482020E-01  3.09613886E-03  4.76816698E-03
4.08660090E-01  6.23015563E-03  4.80511932E-03
4.08838160E-01  2.42597898E-03  4.80800904E-03
4.09016230E-01  6.81721621E-03  4.81532132E-03
4.09194290E-01  1.84099830E-03  4.88305203E-03
4.09372360E-01  6.42733589E-03  4.79263171E-03
4.09550430E-01  2.50791233E-03  4.87173547E-03
4.09728500E-01  5.77128441E-03  4.85214251E-03
4.09906560E-01  8.93904034E-03  4.90095659E-03
4.10084630E-01  2.90498743E-03  4.88140722E-03
4.10262700E-01  -1.37706256E-03  4.90567359E-03
4.10440770E-01  8.98782118E-03  4.89287048E-03
4.10618830E-01  1.28382064E-02  4.97956211E-03
4.10796900E-01  7.16968918E-03  4.89026196E-03
4.10974970E-01  1.55938367E-03  4.96048947E-03
4.11153040E-01  2.20536213E-03  4.97710722E-03
4.11331100E-01  1.29816032E-02  4.96763541E-03
4.11509170E-01  -5.38079694E-04  4.96776293E-03
4.11687240E-01  8.65692463E-03  5.03253789E-03
4.11865310E-01  -2.72943676E-03  4.94204887E-03
4.12043380E-01  5.17592032E-03  5.05761883E-03
4.12221440E-01  -8.90875491E-03  4.97001896E-03
4.12399510E-01  5.34098416E-03  5.04561894E-03
4.12577580E-01  6.89994112E-03  5.03497843E-03
4.12755650E-01  -1.13649624E-02  5.07315965E-03
4.12933710E-01  6.54969419E-03  5.07077901E-03
4.13111780E-01  -5.62768887E-03  5.11977248E-03
4.13289850E-01  1.04888934E-02  5.08584109E-03
4.13467920E-01  -2.54846879E-03  5.10264345E-03
4.13645980E-01  1.94252010E-03  5.12367048E-03
4.13824050E-01  4.08269373E-03  5.13612751E-03
4.14002120E-01  2.60140605E-03  5.12732555E-03
4.14180190E-01  -1.14001613E-04  5.19834937E-03
4.14358260E-01  8.13065385E-04  5.13221151E-03
4.14536320E-01  -1.33491356E-02  5.19902495E-03
4.14714390E-01  6.68829264E-03  5.18901149E-03
4.14892460E-01  -9.44226150E-03  5.17518325E-03
4.15070530E-01  9.91341566E-03  5.26380052E-03
4.15248590E-01  1.02154261E-02  5.27382422E-03
4.15426660E-01  1.50993932E-02  5.31353239E-03
4.15604730E-01  7.87638895E-03  5.28950795E-03
4.15782800E-01  2.49511858E-03  5.31657925E-03
4.15960860E-01  -2.31100806E-03  5.27764863E-03
4.16138930E-01  1.18826386E-03  5.32579494E-03
4.16317000E-01  -3.49407490E-03  5.31269741E-03
4.16495070E-01  -8.87477699E-03  5.31986534E-03
4.16673130E-01  -3.28745931E-03  5.39552296E-03
4.16851200E-01  8.35546251E-03  5.35675606E-03
4.17029270E-01  -7.68667271E-04  5.37707823E-03
4.17207340E-01  3.51666048E-04  5.42680664E-03
4.17385410E-01  1.99994418E-05  5.38142406E-03
4.17563470E-01  -1.03791523E-03  5.44178618E-03
4.17741540E-01  5.84636250E-04  5.44341733E-03
4.17919610E-01  1.07622507E-02  5.46115969E-03
4.18097680E-01  9.04183603E-03  5.48155956E-03
4.18275740E-01  4.27246539E-04  5.47386821E-03
4.18453810E-01  -2.70944501E-03  5.51668819E-03
4.18631880E-01  7.18213702E-03  5.52958027E-03
4.18809950E-01  3.24555816E-03  5.56194754E-03
4.18988010E-01  -7.15056821E-03  5.48447066E-03
4.19166080E-01  2.14821870E-03  5.60220496E-03
4.19344150E-01  -8.46886505E-03  5.58119794E-03
4.19522220E-01  -1.47309919E-03  5.55486667E-03
4.19700290E-01  -6.57522318E-03  5.62493574E-03
4.19878350E-01  3.10647840E-03  5.63436516E-03
4.20056420E-01  2.64475638E-03  5.62831749E-03
4.20234490E-01  -1.06934538E-02  5.68997718E-03
4.20412560E-01  -1.07600942E-02  5.68295465E-03
4.20590620E-01  -7.04506290E-03  5.70202088E-03
4.20768690E-01  7.14384687E-03  5.70970299E-03
4.20946760E-01  -7.84177935E-03  5.71573139E-03
4.21124830E-01  6.81331757E-03  5.77132342E-03
4.21302890E-01  -4.75988678E-03  5.79419819E-03
4.21480960E-01  5.77019491E-03  5.80959760E-03
4.21659030E-01  -1.14965366E-03  5.85624755E-03
4.21837100E-01  -1.12404184E-03  5.86371274E-03
4.22015170E-01  3.48569347E-03  5.80452914E-03
4.22193230E-01  -4.73335239E-03  5.85203461E-03
4.22371300E-01  -4.36305210E-03  5.89380316E-03
4.22549370E-01  3.94468846E-03  5.89934801E-03
4.22727440E-01  -3.54622639E-04  5.94368737E-03
4.22905500E-01  -7.93306467E-03  5.92312001E-03
4.23083570E-01  6.93153383E-03  5.99253695E-03
4.23261640E-01  -1.09885201E-02  5.94274038E-03
4.23439710E-01  2.26766015E-03  5.98473511E-03
4.23617770E-01  3.01055417E-03  6.04020184E-03
4.23795840E-01  1.04667538E-02  6.03863991E-03
4.23973910E-01  3.71856441E-03  6.07042435E-03
4.24151980E-01  -4.82644388E-03  6.14063047E-03
4.24330040E-01  8.54424213E-03  6.14294480E-03
4.24508110E-01  1.01276084E-02  6.12979786E-03
4.24686180E-01  -5.93514953E-03  6.10120526E-03
4.24864250E-01  1.51138280E-02  6.16997237E-03
4.25042320E-01  -1.02110701E-02  6.21410668E-03
4.25220380E-01  7.57572386E-03  6.18412709E-03
4.25398450E-01  5.55616507E-03  6.23443073E-03
4.25576520E-01  8.22041510E-03  6.30089244E-03
4.25754590E-01  7.78315705E-03  6.28116881E-03
4.25932650E-01  1.92716556E-02  6.30801806E-03
4.26110720E-01  -1.50367865E-02  6.27719176E-03
4.26288790E-01  1.42722215E-03  6.33378610E-03
4.26466860E-01  3.60968784E-03  6.36145918E-03
4.26644920E-01  -1.46443276E-02  6.37769795E-03
4.26822990E-01  9.27066441E-03  6.46626123E-03
4.27001060E-01  -3.29919080E-03  6.42655219E-03
4.27179130E-01  -1.36378546E-02  6.41201818E-03
4.27357200E-01  1.63988259E-02  6.51103513E-03
4.27535260E-01  6.68465843E-03  6.55467256E-03
4.27713330E-01  1.35763732E-02  6.51452033E-03
4.27891400E-01  -1.72165737E-03  6.59069867E-03
4.28069470E-01  -2.31417606E-02  6.59269303E-03
4.28247530E-01  2.12948184E-03  6.59197711E-03
4.28425600E-01  7.64814847E-03  6.68599627E-03
4.28603670E-01  5.56810527E-03  6.65836033E-03
4.28781740E-01  1.34229337E-02  6.72767626E-03
4.28959800E-01  1.28371627E-02  6.76905568E-03
4.29137870E-01  1.35903945E-02  6.82309544E-03
4.29315940E-01  -7.33798674E-03  6.75345435E-03
4.29494010E-01  -9.97318999E-03  6.71754623E-03
4.29672080E-01  6.63783215E-03  6.92676167E-03
4.29850140E-01  3.38700203E-03  6.83480755E-03
4.30028210E-01  -4.90285652E-03  6.80211207E-03
4.30206280E-01  6.50709097E-04  6.96915742E-03
4.30384350E-01  6.40258292E-04  6.89059118E-03
4.30562410E-01  2.12484766E-03  7.08778290E-03
4.30740480E-01  -9.75868909E-03  6.99281585E-03
4.30918550E-01  -1.29244532E-03  6.98282480E-03
4.31096620E-01  1.07644632E-03  7.05159885E-03
4.31274680E-01  8.10272900E-03  7.15827814E-03
4.31452750E-01  -8.73160901E-03  7.19592288E-03
4.31630820E-01  6.04627370E-03  7.12759904E-03
4.31808890E-01  3.80696304E-03  7.24543625E-03
4.31986950E-01  -2.60057736E-03  7.25019048E-03
4.32165020E-01  1.43995799E-02  7.27969778E-03
4.32343090E-01  -5.72336251E-04  7.31474732E-03
4.32521160E-01  -8.33969402E-03  7.27765228E-03
4.32699230E-01  -2.22481350E-03  7.37656779E-03
4.32877290E-01  9.72737832E-03  7.40674162E-03
4.33055360E-01  1.34991787E-02  7.53184712E-03
4.33233430E-01  -3.09654376E-03  7.46170937E-03
4.33411500E-01  4.01599980E-03  7.54672083E-03
4.33589560E-01  -1.01128310E-03  7.62144719E-03
4.33767630E-01  -1.16150137E-02  7.51573602E-03
4.33945700E-01  -6.91461619E-03  7.55982157E-03
4.34123770E-01  1.13849894E-02  7.71799317E-03
4.34301830E-01  3.42755488E-03  7.75422900E-03
4.34479900E-01  -8.98243370E-03  7.73324857E-03
4.34657970E-01  -1.30480943E-03  7.85893835E-03
4.34836040E-01  2.69324735E-04  7.81678726E-03
4.35014110E-01  3.71636864E-03  7.88474245E-03
4.35192170E-01  -2.42014818E-03  7.90207352E-03
4.35370240E-01  -7.28164621E-03  8.05029780E-03
4.35548310E-01  -4.63381593E-03  7.98051526E-03
4.35726380E-01  2.12696701E-03  8.02387505E-03
4.35904440E-01  1.33139974E-02  8.08790454E-03
4.36082510E-01  -1.56189078E-03  8.18641391E-03
4.36260580E-01  1.38751481E-02  8.27606788E-03
4.36438650E-01  8.30190984E-04  8.15387927E-03
4.36616710E-01  9.76827087E-03  8.39884091E-03
4.36794780E-01  7.55391084E-03  8.31953866E-03
4.36972850E-01  -5.76746201E-03  8.38366476E-03
4.37150920E-01  3.12891741E-04  8.44020683E-03
4.37328980E-01  -4.71974124E-04  8.50684125E-03
4.37507050E-01  5.23277217E-03  8.52822462E-03
4.37685120E-01  1.60942119E-02  8.67095386E-03
4.37863190E-01  3.11673575E-03  8.75392534E-03
4.38041260E-01  1.81845627E-03  8.66378814E-03
4.38219320E-01  -7.91966565E-03  8.78233470E-03
4.38397390E-01  1.44721072E-02  8.92599692E-03
4.38575460E-01  -3.15301083E-04  8.89412830E-03
4.38753530E-01  8.91344332E-03  9.00156228E-03
4.38931590E-01  1.75874182E-02  9.16235012E-03
4.39109660E-01  1.31446769E-02  9.14555369E-03
4.39287730E-01  -1.11565213E-02  9.14699199E-03
4.39465800E-01  1.21630604E-03  9.22469809E-03
4.39643860E-01  9.22296145E-03  9.36346798E-03
4.39821930E-01  3.73477741E-03  9.28455714E-03
4.40000000E-01  -7.02619056E-03  9.47503965E-03


### HEADER:
#
#{
#    "analysis": {},
#    "filename": "Sample11_monomer3.dat",
#    "history": {
#        "EFA": {
#            "component_number": "1",
#            "component_range": "[408, 490]",
#            "end_index": "549",
#            "input_filename": "Sample11",
#            "start_index": "291"
#        }
#    }
#}
