# Supplementary material for: The dynamic nature of netrin-1 and the structural basis for glycosaminoglycan fragment-induced filament formation
Source: Nat Commun. 2023 Mar 3;14:1226. doi: 10.1038/s41467-023-36692-w (PMC9984387; doi:10.1038/s41467-023-36692-w)
Supplement: Supplementary file 3 — Supplementary Data 1 [file 41467_2023_36692_MOESM3_ESM.zip › data_SEC-SAXS/sm22113-7_sample11/sample11_monomer3_17-2453_210A.out]

           ####      G N O M             Version 5.0 (r13837)      ####
                                               Mon Jun 20 15:13:07 2022

           ####      Configuration                                 ####

    System Type:                   arbitrary monodisperse (job = 0)
    Minimum characteristic size:         0.0000
    Maximum characteristic size:       210.0000
    rad56:                               0.0000
    Force 0.0 at r = rmin:                  yes
    Force 0.0 at r = rmax:                  no 
    Initial alpha:                       0.0000
    Initial random seed:     168336414030535425
    Points in real space:                   256

    Input  1:                      ../../EFA3/sample11_monomer3.dat
    First data point used:                   17
    Last data point used:                  2453
    Scaling coefficient:             0.1000E+01
    Experimental setup:            point collimation


           ####      Results                                       ####

    Parameter    DISCRP  OSCILL  STABIL  SYSDEV  POSITV  VALCEN  SMOOTH
    Weight        1.000   3.000   3.000   3.000   1.000   1.000   1.000
    Sigma         0.300   0.600   0.120   0.120   0.120   0.120   0.600
    Ideal         0.700   1.100   0.000   1.000   1.000   0.950   0.000
    Current       0.484   2.321   0.016   0.962   1.000   0.506   0.028
               --------------------------------------------------------
    Estimate      0.595   0.016   0.981   0.906   1.000   0.000   0.998

    Angular range:                       0.0062 to       0.4400
    Reciprocal space Rg:             0.4393E+02
    Reciprocal space I(0):           0.7200E+00

    Real space range:                    0.0000 to     210.0000
    Real space Rg:                   0.4406E+02 +-   0.7230E+00
    Real space I(0):                 0.7201E+00 +-   0.3505E-02

    Highest ALPHA (theor):           0.1337E+05
    Current ALPHA:                   0.3409E+02

    Total Estimate:                      0.6386 (a REASONABLE solution)


           ####      Experimental Data and Fit                     ####

      S          J EXP       ERROR       J REG       I REG

   0.000000E+00                                                0.720042E+00
   0.222398E-03                                                0.720011E+00
   0.444796E-03                                                0.719943E+00
   0.667195E-03                                                0.719828E+00
   0.889593E-03                                                0.719667E+00
   0.111199E-02                                                0.719460E+00
   0.133439E-02                                                0.719207E+00
   0.155679E-02                                                0.718908E+00
   0.177919E-02                                                0.718563E+00
   0.200158E-02                                                0.718173E+00
   0.222398E-02                                                0.717737E+00
   0.244638E-02                                                0.717256E+00
   0.266878E-02                                                0.716729E+00
   0.289118E-02                                                0.716158E+00
   0.311358E-02                                                0.715541E+00
   0.333597E-02                                                0.714880E+00
   0.355837E-02                                                0.714175E+00
   0.378077E-02                                                0.713425E+00
   0.400317E-02                                                0.712630E+00
   0.422557E-02                                                0.711793E+00
   0.444796E-02                                                0.710911E+00
   0.467036E-02                                                0.709986E+00
   0.489276E-02                                                0.709018E+00
   0.511516E-02                                                0.708007E+00
   0.533756E-02                                                0.706954E+00
   0.555996E-02                                                0.705859E+00
   0.578235E-02                                                0.704722E+00
   0.600475E-02                                                0.703543E+00
   0.622715E-02   0.697894E+00   0.417375E-01   0.702323E+00   0.702323E+00
   0.640522E-02   0.716429E+00   0.398031E-01   0.701317E+00   0.701317E+00
   0.658329E-02   0.653858E+00   0.369017E-01   0.700284E+00   0.700284E+00
   0.676135E-02   0.717713E+00   0.348145E-01   0.699226E+00   0.699226E+00
   0.693942E-02   0.729571E+00   0.344953E-01   0.698143E+00   0.698143E+00
   0.711749E-02   0.649350E+00   0.308063E-01   0.697034E+00   0.697034E+00
   0.729556E-02   0.655577E+00   0.299898E-01   0.695900E+00   0.695900E+00
   0.747362E-02   0.671323E+00   0.288090E-01   0.694741E+00   0.694741E+00
   0.765169E-02   0.655436E+00   0.262120E-01   0.693557E+00   0.693557E+00
   0.782976E-02   0.717286E+00   0.261435E-01   0.692348E+00   0.692348E+00
   0.800783E-02   0.723241E+00   0.249488E-01   0.691116E+00   0.691116E+00
   0.818589E-02   0.726059E+00   0.235931E-01   0.689859E+00   0.689859E+00
   0.836396E-02   0.672515E+00   0.232026E-01   0.688578E+00   0.688578E+00
   0.854203E-02   0.692051E+00   0.217007E-01   0.687274E+00   0.687274E+00
   0.872010E-02   0.689822E+00   0.212040E-01   0.685946E+00   0.685946E+00
   0.889817E-02   0.707306E+00   0.210477E-01   0.684595E+00   0.684595E+00
   0.907623E-02   0.682409E+00   0.197533E-01   0.683221E+00   0.683221E+00
   0.925430E-02   0.690840E+00   0.194891E-01   0.681825E+00   0.681825E+00
   0.943237E-02   0.691483E+00   0.190753E-01   0.680406E+00   0.680406E+00
   0.961044E-02   0.672201E+00   0.178126E-01   0.678965E+00   0.678965E+00
   0.978850E-02   0.629480E+00   0.178677E-01   0.677502E+00   0.677502E+00
   0.996657E-02   0.714274E+00   0.174311E-01   0.676017E+00   0.676017E+00
   0.101446E-01   0.655288E+00   0.167366E-01   0.674511E+00   0.674511E+00
   0.103227E-01   0.661821E+00   0.165297E-01   0.672984E+00   0.672984E+00
   0.105008E-01   0.650988E+00   0.158916E-01   0.671435E+00   0.671435E+00
   0.106788E-01   0.662411E+00   0.152830E-01   0.669867E+00   0.669867E+00
   0.108569E-01   0.678700E+00   0.152234E-01   0.668278E+00   0.668278E+00
   0.110350E-01   0.658105E+00   0.145546E-01   0.666668E+00   0.666668E+00
   0.112130E-01   0.669058E+00   0.143391E-01   0.665041E+00   0.665041E+00
   0.113911E-01   0.682138E+00   0.143392E-01   0.663391E+00   0.663391E+00
   0.115692E-01   0.655346E+00   0.136377E-01   0.661724E+00   0.661724E+00
   0.117472E-01   0.649457E+00   0.136223E-01   0.660037E+00   0.660037E+00
   0.119253E-01   0.616117E+00   0.129295E-01   0.658332E+00   0.658332E+00
   0.121034E-01   0.664073E+00   0.128119E-01   0.656608E+00   0.656608E+00
   0.122815E-01   0.626667E+00   0.126512E-01   0.654866E+00   0.654866E+00
   0.124595E-01   0.635480E+00   0.123815E-01   0.653107E+00   0.653107E+00
   0.126376E-01   0.649328E+00   0.120090E-01   0.651330E+00   0.651330E+00
   0.128157E-01   0.627689E+00   0.121038E-01   0.649536E+00   0.649536E+00
   0.129937E-01   0.607151E+00   0.113081E-01   0.647725E+00   0.647725E+00
   0.131718E-01   0.643019E+00   0.115124E-01   0.645897E+00   0.645897E+00
   0.133499E-01   0.646530E+00   0.112778E-01   0.644053E+00   0.644053E+00
   0.135279E-01   0.620120E+00   0.109444E-01   0.642193E+00   0.642193E+00
   0.137060E-01   0.657556E+00   0.110555E-01   0.640317E+00   0.640317E+00
   0.138841E-01   0.640943E+00   0.108047E-01   0.638425E+00   0.638425E+00
   0.140621E-01   0.638692E+00   0.104818E-01   0.636519E+00   0.636519E+00
   0.142402E-01   0.625385E+00   0.105122E-01   0.634598E+00   0.634598E+00
   0.144183E-01   0.641117E+00   0.100465E-01   0.632662E+00   0.632662E+00
   0.145963E-01   0.638893E+00   0.100224E-01   0.630712E+00   0.630712E+00
   0.147744E-01   0.637555E+00   0.100189E-01   0.628748E+00   0.628748E+00
   0.149525E-01   0.621796E+00   0.961389E-02   0.626770E+00   0.626770E+00
   0.151305E-01   0.624078E+00   0.968827E-02   0.624779E+00   0.624779E+00
   0.153086E-01   0.625173E+00   0.934648E-02   0.622775E+00   0.622775E+00
   0.154867E-01   0.611486E+00   0.907492E-02   0.620758E+00   0.620758E+00
   0.156647E-01   0.644302E+00   0.914253E-02   0.618729E+00   0.618729E+00
   0.158428E-01   0.610827E+00   0.898914E-02   0.616688E+00   0.616688E+00
   0.160209E-01   0.615576E+00   0.875150E-02   0.614635E+00   0.614635E+00
   0.161989E-01   0.615835E+00   0.881956E-02   0.612570E+00   0.612570E+00
   0.163770E-01   0.606687E+00   0.835196E-02   0.610494E+00   0.610494E+00
   0.165551E-01   0.604333E+00   0.829375E-02   0.608408E+00   0.608408E+00
   0.167331E-01   0.600284E+00   0.821790E-02   0.606310E+00   0.606310E+00
   0.169112E-01   0.615526E+00   0.792296E-02   0.604202E+00   0.604202E+00
   0.170893E-01   0.603651E+00   0.795817E-02   0.602085E+00   0.602085E+00
   0.172673E-01   0.581607E+00   0.778712E-02   0.599957E+00   0.599957E+00
   0.174454E-01   0.598965E+00   0.751300E-02   0.597821E+00   0.597821E+00
   0.176235E-01   0.596471E+00   0.740034E-02   0.595675E+00   0.595675E+00
   0.178015E-01   0.599508E+00   0.718682E-02   0.593520E+00   0.593520E+00
   0.179796E-01   0.598628E+00   0.714106E-02   0.591356E+00   0.591356E+00
   0.181577E-01   0.590053E+00   0.713590E-02   0.589185E+00   0.589185E+00
   0.183358E-01   0.576622E+00   0.697906E-02   0.587005E+00   0.587005E+00
   0.185138E-01   0.583466E+00   0.693468E-02   0.584818E+00   0.584818E+00
   0.186919E-01   0.576897E+00   0.685511E-02   0.582623E+00   0.582623E+00
   0.188700E-01   0.576131E+00   0.672533E-02   0.580422E+00   0.580422E+00
   0.190480E-01   0.582598E+00   0.668896E-02   0.578213E+00   0.578213E+00
   0.192261E-01   0.569117E+00   0.665433E-02   0.575998E+00   0.575998E+00
   0.194042E-01   0.565212E+00   0.655547E-02   0.573777E+00   0.573777E+00
   0.195822E-01   0.566663E+00   0.658392E-02   0.571550E+00   0.571550E+00
   0.197603E-01   0.580762E+00   0.642689E-02   0.569317E+00   0.569317E+00
   0.199384E-01   0.564392E+00   0.636274E-02   0.567079E+00   0.567079E+00
   0.201164E-01   0.554677E+00   0.636433E-02   0.564835E+00   0.564835E+00
   0.202945E-01   0.570223E+00   0.629995E-02   0.562587E+00   0.562587E+00
   0.204726E-01   0.564499E+00   0.624414E-02   0.560334E+00   0.560334E+00
   0.206506E-01   0.564102E+00   0.622882E-02   0.558077E+00   0.558077E+00
   0.208287E-01   0.554442E+00   0.603384E-02   0.555816E+00   0.555816E+00
   0.210068E-01   0.547434E+00   0.609776E-02   0.553551E+00   0.553551E+00
   0.211848E-01   0.547378E+00   0.599811E-02   0.551283E+00   0.551283E+00
   0.213629E-01   0.552199E+00   0.596546E-02   0.549011E+00   0.549011E+00
   0.215410E-01   0.537023E+00   0.595742E-02   0.546736E+00   0.546736E+00
   0.217190E-01   0.538844E+00   0.585833E-02   0.544459E+00   0.544459E+00
   0.218971E-01   0.542037E+00   0.580699E-02   0.542179E+00   0.542179E+00
   0.220752E-01   0.537130E+00   0.582975E-02   0.539896E+00   0.539896E+00
   0.222532E-01   0.533561E+00   0.568646E-02   0.537612E+00   0.537612E+00
   0.224313E-01   0.540227E+00   0.573535E-02   0.535330E+00   0.535330E+00
   0.226094E-01   0.536754E+00   0.571952E-02   0.533039E+00   0.533039E+00
   0.227874E-01   0.529739E+00   0.558487E-02   0.530750E+00   0.530750E+00
   0.229655E-01   0.529072E+00   0.565510E-02   0.528461E+00   0.528461E+00
   0.231436E-01   0.522197E+00   0.552545E-02   0.526170E+00   0.526170E+00
   0.233216E-01   0.520876E+00   0.550467E-02   0.523879E+00   0.523879E+00
   0.234997E-01   0.527280E+00   0.552308E-02   0.521588E+00   0.521588E+00
   0.236778E-01   0.515985E+00   0.542044E-02   0.519297E+00   0.519297E+00
   0.238559E-01   0.515756E+00   0.541735E-02   0.517005E+00   0.517005E+00
   0.240339E-01   0.522218E+00   0.544557E-02   0.514714E+00   0.514714E+00
   0.242120E-01   0.510795E+00   0.531999E-02   0.512424E+00   0.512424E+00
   0.243901E-01   0.510274E+00   0.532680E-02   0.510134E+00   0.510134E+00
   0.245681E-01   0.510701E+00   0.530392E-02   0.507845E+00   0.507845E+00
   0.247462E-01   0.504768E+00   0.520563E-02   0.505558E+00   0.505558E+00
   0.249243E-01   0.509842E+00   0.527463E-02   0.503272E+00   0.503272E+00
   0.251023E-01   0.497828E+00   0.523862E-02   0.500987E+00   0.500987E+00
   0.252804E-01   0.497554E+00   0.517190E-02   0.498705E+00   0.498705E+00
   0.254585E-01   0.495319E+00   0.513831E-02   0.496424E+00   0.496424E+00
   0.256365E-01   0.493671E+00   0.507999E-02   0.494146E+00   0.494146E+00
   0.258146E-01   0.498525E+00   0.504938E-02   0.491870E+00   0.491870E+00
   0.259927E-01   0.490802E+00   0.508024E-02   0.489596E+00   0.489596E+00
   0.261707E-01   0.491899E+00   0.498474E-02   0.487326E+00   0.487326E+00
   0.263488E-01   0.483502E+00   0.497820E-02   0.485058E+00   0.485058E+00
   0.265269E-01   0.486161E+00   0.499460E-02   0.482793E+00   0.482793E+00
   0.267049E-01   0.481979E+00   0.489091E-02   0.480532E+00   0.480532E+00
   0.268830E-01   0.481834E+00   0.490184E-02   0.478274E+00   0.478274E+00
   0.270611E-01   0.477935E+00   0.487240E-02   0.476020E+00   0.476020E+00
   0.272391E-01   0.480148E+00   0.485533E-02   0.473769E+00   0.473769E+00
   0.274172E-01   0.468430E+00   0.486397E-02   0.471523E+00   0.471523E+00
   0.275953E-01   0.461565E+00   0.479997E-02   0.469280E+00   0.469280E+00
   0.277733E-01   0.468481E+00   0.477161E-02   0.467042E+00   0.467042E+00
   0.279514E-01   0.451646E+00   0.477002E-02   0.464809E+00   0.464809E+00
   0.281295E-01   0.474696E+00   0.469635E-02   0.462580E+00   0.462580E+00
   0.283075E-01   0.460762E+00   0.472163E-02   0.460355E+00   0.460355E+00
   0.284856E-01   0.465994E+00   0.473757E-02   0.458136E+00   0.458136E+00
   0.286637E-01   0.451329E+00   0.463160E-02   0.455922E+00   0.455922E+00
   0.288417E-01   0.459960E+00   0.465720E-02   0.453712E+00   0.453712E+00
   0.290198E-01   0.456499E+00   0.465287E-02   0.451508E+00   0.451508E+00
   0.291979E-01   0.458622E+00   0.458201E-02   0.449310E+00   0.449310E+00
   0.293759E-01   0.469246E+00   0.463014E-02   0.447117E+00   0.447117E+00
   0.295540E-01   0.446311E+00   0.457669E-02   0.444930E+00   0.444930E+00
   0.297321E-01   0.443566E+00   0.453591E-02   0.442748E+00   0.442748E+00
   0.299102E-01   0.437365E+00   0.454850E-02   0.440573E+00   0.440573E+00
   0.300882E-01   0.433453E+00   0.445944E-02   0.438403E+00   0.438403E+00
   0.302663E-01   0.444013E+00   0.450973E-02   0.436240E+00   0.436240E+00
   0.304444E-01   0.444405E+00   0.449754E-02   0.434083E+00   0.434083E+00
   0.306224E-01   0.439263E+00   0.439921E-02   0.431933E+00   0.431933E+00
   0.308005E-01   0.438683E+00   0.446169E-02   0.429788E+00   0.429788E+00
   0.309786E-01   0.424607E+00   0.438356E-02   0.427651E+00   0.427651E+00
   0.311566E-01   0.427435E+00   0.433822E-02   0.425520E+00   0.425520E+00
   0.313347E-01   0.422864E+00   0.437678E-02   0.423396E+00   0.423396E+00
   0.315128E-01   0.432829E+00   0.433702E-02   0.421279E+00   0.421279E+00
   0.316908E-01   0.420891E+00   0.430689E-02   0.419169E+00   0.419169E+00
   0.318689E-01   0.423354E+00   0.434495E-02   0.417066E+00   0.417066E+00
   0.320470E-01   0.410142E+00   0.424932E-02   0.414970E+00   0.414970E+00
   0.322250E-01   0.411533E+00   0.426016E-02   0.412881E+00   0.412881E+00
   0.324031E-01   0.416353E+00   0.425841E-02   0.410800E+00   0.410800E+00
   0.325812E-01   0.410240E+00   0.419881E-02   0.408726E+00   0.408726E+00
   0.327592E-01   0.406608E+00   0.421497E-02   0.406659E+00   0.406659E+00
   0.329373E-01   0.405428E+00   0.420541E-02   0.404600E+00   0.404600E+00
   0.331154E-01   0.409484E+00   0.417590E-02   0.402549E+00   0.402549E+00
   0.332934E-01   0.396460E+00   0.417750E-02   0.400505E+00   0.400505E+00
   0.334715E-01   0.384158E+00   0.410655E-02   0.398469E+00   0.398469E+00
   0.336496E-01   0.400713E+00   0.411562E-02   0.396442E+00   0.396442E+00
   0.338276E-01   0.395996E+00   0.413883E-02   0.394421E+00   0.394421E+00
   0.340057E-01   0.391764E+00   0.407766E-02   0.392409E+00   0.392409E+00
   0.341838E-01   0.390761E+00   0.411314E-02   0.390405E+00   0.390405E+00
   0.343618E-01   0.387365E+00   0.409462E-02   0.388409E+00   0.388409E+00
   0.345399E-01   0.379582E+00   0.401857E-02   0.386420E+00   0.386420E+00
   0.347180E-01   0.388997E+00   0.404376E-02   0.384440E+00   0.384440E+00
   0.348960E-01   0.382422E+00   0.403760E-02   0.382469E+00   0.382469E+00
   0.350741E-01   0.390524E+00   0.399101E-02   0.380505E+00   0.380505E+00
   0.352522E-01   0.374269E+00   0.402019E-02   0.378550E+00   0.378550E+00
   0.354302E-01   0.374261E+00   0.398085E-02   0.376603E+00   0.376603E+00
   0.356083E-01   0.371190E+00   0.395747E-02   0.374665E+00   0.374665E+00
   0.357864E-01   0.373304E+00   0.394087E-02   0.372734E+00   0.372734E+00
   0.359645E-01   0.375383E+00   0.390104E-02   0.370813E+00   0.370813E+00
   0.361425E-01   0.365581E+00   0.391675E-02   0.368899E+00   0.368899E+00
   0.363206E-01   0.374681E+00   0.391800E-02   0.366995E+00   0.366995E+00
   0.364987E-01   0.369319E+00   0.387425E-02   0.365098E+00   0.365098E+00
   0.366767E-01   0.367879E+00   0.389190E-02   0.363211E+00   0.363211E+00
   0.368548E-01   0.361640E+00   0.385415E-02   0.361332E+00   0.361332E+00
   0.370329E-01   0.364258E+00   0.382144E-02   0.359461E+00   0.359461E+00
   0.372109E-01   0.352783E+00   0.384632E-02   0.357599E+00   0.357599E+00
   0.373890E-01   0.355058E+00   0.379655E-02   0.355746E+00   0.355746E+00
   0.375671E-01   0.358339E+00   0.381692E-02   0.353902E+00   0.353902E+00
   0.377451E-01   0.365559E+00   0.380681E-02   0.352066E+00   0.352066E+00
   0.379232E-01   0.354941E+00   0.376969E-02   0.350239E+00   0.350239E+00
   0.381013E-01   0.343902E+00   0.376354E-02   0.348420E+00   0.348420E+00
   0.382793E-01   0.346456E+00   0.378481E-02   0.346610E+00   0.346610E+00
   0.384574E-01   0.348354E+00   0.371416E-02   0.344809E+00   0.344809E+00
   0.386355E-01   0.341014E+00   0.376260E-02   0.343017E+00   0.343017E+00
   0.388135E-01   0.342961E+00   0.373169E-02   0.341233E+00   0.341233E+00
   0.389916E-01   0.337640E+00   0.369148E-02   0.339459E+00   0.339459E+00
   0.391697E-01   0.332048E+00   0.370151E-02   0.337692E+00   0.337692E+00
   0.393477E-01   0.330213E+00   0.366303E-02   0.335935E+00   0.335935E+00
   0.395258E-01   0.331637E+00   0.366457E-02   0.334187E+00   0.334187E+00
   0.397039E-01   0.330040E+00   0.367751E-02   0.332447E+00   0.332447E+00
   0.398819E-01   0.336792E+00   0.364661E-02   0.330716E+00   0.330716E+00
   0.400600E-01   0.332408E+00   0.365281E-02   0.328993E+00   0.328993E+00
   0.402381E-01   0.326201E+00   0.363711E-02   0.327280E+00   0.327280E+00
   0.404161E-01   0.329326E+00   0.358580E-02   0.325575E+00   0.325575E+00
   0.405942E-01   0.325308E+00   0.361723E-02   0.323879E+00   0.323879E+00
   0.407723E-01   0.326203E+00   0.360014E-02   0.322191E+00   0.322191E+00
   0.409503E-01   0.322605E+00   0.355248E-02   0.320513E+00   0.320513E+00
   0.411284E-01   0.323180E+00   0.358716E-02   0.318843E+00   0.318843E+00
   0.413065E-01   0.320850E+00   0.353854E-02   0.317181E+00   0.317181E+00
   0.414846E-01   0.312471E+00   0.352180E-02   0.315529E+00   0.315529E+00
   0.416626E-01   0.312792E+00   0.355039E-02   0.313885E+00   0.313885E+00
   0.418407E-01   0.318955E+00   0.349955E-02   0.312249E+00   0.312249E+00
   0.420188E-01   0.315870E+00   0.352603E-02   0.310623E+00   0.310623E+00
   0.421968E-01   0.310728E+00   0.351288E-02   0.309005E+00   0.309005E+00
   0.423749E-01   0.310901E+00   0.347843E-02   0.307395E+00   0.307395E+00
   0.425530E-01   0.304453E+00   0.348083E-02   0.305794E+00   0.305794E+00
   0.427310E-01   0.304354E+00   0.346669E-02   0.304202E+00   0.304202E+00
   0.429091E-01   0.305064E+00   0.344883E-02   0.302618E+00   0.302618E+00
   0.430872E-01   0.301257E+00   0.347171E-02   0.301043E+00   0.301043E+00
   0.432652E-01   0.299700E+00   0.343292E-02   0.299476E+00   0.299476E+00
   0.434433E-01   0.298354E+00   0.342984E-02   0.297918E+00   0.297918E+00
   0.436214E-01   0.294344E+00   0.344116E-02   0.296368E+00   0.296368E+00
   0.437994E-01   0.299782E+00   0.339719E-02   0.294827E+00   0.294827E+00
   0.439775E-01   0.291723E+00   0.340813E-02   0.293294E+00   0.293294E+00
   0.441556E-01   0.290342E+00   0.344248E-02   0.291769E+00   0.291769E+00
   0.443336E-01   0.292097E+00   0.343558E-02   0.290253E+00   0.290253E+00
   0.445117E-01   0.288695E+00   0.346803E-02   0.288745E+00   0.288745E+00
   0.446898E-01   0.290610E+00   0.346948E-02   0.287246E+00   0.287246E+00
   0.448678E-01   0.283038E+00   0.343436E-02   0.285756E+00   0.285756E+00
   0.450459E-01   0.294692E+00   0.349554E-02   0.284272E+00   0.284272E+00
   0.452240E-01   0.283120E+00   0.346469E-02   0.282796E+00   0.282796E+00
   0.454020E-01   0.282033E+00   0.348543E-02   0.281330E+00   0.281330E+00
   0.455801E-01   0.284091E+00   0.346829E-02   0.279872E+00   0.279872E+00
   0.457582E-01   0.279605E+00   0.345300E-02   0.278422E+00   0.278422E+00
   0.459362E-01   0.281844E+00   0.345643E-02   0.276979E+00   0.276979E+00
   0.461143E-01   0.270828E+00   0.347721E-02   0.275545E+00   0.275545E+00
   0.462924E-01   0.283270E+00   0.344381E-02   0.274119E+00   0.274119E+00
   0.464704E-01   0.270520E+00   0.347625E-02   0.272701E+00   0.272701E+00
   0.466485E-01   0.275251E+00   0.342757E-02   0.271291E+00   0.271291E+00
   0.468266E-01   0.273824E+00   0.345572E-02   0.269889E+00   0.269889E+00
   0.470046E-01   0.264518E+00   0.344782E-02   0.268495E+00   0.268495E+00
   0.471827E-01   0.270448E+00   0.343373E-02   0.267109E+00   0.267109E+00
   0.473608E-01   0.258306E+00   0.343897E-02   0.265730E+00   0.265730E+00
   0.475389E-01   0.264976E+00   0.344537E-02   0.264360E+00   0.264360E+00
   0.477169E-01   0.268192E+00   0.341292E-02   0.262997E+00   0.262997E+00
   0.478950E-01   0.269926E+00   0.346324E-02   0.261642E+00   0.261642E+00
   0.480731E-01   0.258754E+00   0.344078E-02   0.260294E+00   0.260294E+00
   0.482511E-01   0.257137E+00   0.339620E-02   0.258955E+00   0.258955E+00
   0.484292E-01   0.253947E+00   0.342780E-02   0.257623E+00   0.257623E+00
   0.486073E-01   0.261568E+00   0.341230E-02   0.256298E+00   0.256298E+00
   0.487853E-01   0.254973E+00   0.341204E-02   0.254981E+00   0.254981E+00
   0.489634E-01   0.256870E+00   0.342712E-02   0.253672E+00   0.253672E+00
   0.491415E-01   0.257331E+00   0.340867E-02   0.252370E+00   0.252370E+00
   0.493195E-01   0.254037E+00   0.341791E-02   0.251075E+00   0.251075E+00
   0.494976E-01   0.260582E+00   0.342656E-02   0.249788E+00   0.249788E+00
   0.496757E-01   0.253967E+00   0.337070E-02   0.248509E+00   0.248509E+00
   0.498537E-01   0.247439E+00   0.341363E-02   0.247237E+00   0.247237E+00
   0.500318E-01   0.248988E+00   0.340016E-02   0.245972E+00   0.245972E+00
   0.502099E-01   0.245637E+00   0.338520E-02   0.244714E+00   0.244714E+00
   0.503879E-01   0.242115E+00   0.339473E-02   0.243463E+00   0.243463E+00
   0.505660E-01   0.249207E+00   0.338539E-02   0.242220E+00   0.242220E+00
   0.507441E-01   0.237137E+00   0.334535E-02   0.240984E+00   0.240984E+00
   0.509221E-01   0.238025E+00   0.343177E-02   0.239755E+00   0.239755E+00
   0.511002E-01   0.235155E+00   0.335536E-02   0.238533E+00   0.238533E+00
   0.512783E-01   0.241023E+00   0.338440E-02   0.237318E+00   0.237318E+00
   0.514563E-01   0.242350E+00   0.338295E-02   0.236110E+00   0.236110E+00
   0.516344E-01   0.233085E+00   0.332359E-02   0.234910E+00   0.234910E+00
   0.518125E-01   0.237918E+00   0.335240E-02   0.233716E+00   0.233716E+00
   0.519905E-01   0.239239E+00   0.334873E-02   0.232528E+00   0.232528E+00
   0.521686E-01   0.239474E+00   0.330136E-02   0.231348E+00   0.231348E+00
   0.523467E-01   0.226701E+00   0.331586E-02   0.230175E+00   0.230175E+00
   0.525247E-01   0.228178E+00   0.330072E-02   0.229008E+00   0.229008E+00
   0.527028E-01   0.237383E+00   0.329018E-02   0.227848E+00   0.227848E+00
   0.528809E-01   0.235477E+00   0.330257E-02   0.226695E+00   0.226695E+00
   0.530589E-01   0.233975E+00   0.327911E-02   0.225548E+00   0.225548E+00
   0.532370E-01   0.228035E+00   0.328150E-02   0.224408E+00   0.224408E+00
   0.534151E-01   0.222806E+00   0.326683E-02   0.223275E+00   0.223275E+00
   0.535932E-01   0.225870E+00   0.327126E-02   0.222148E+00   0.222148E+00
   0.537712E-01   0.221546E+00   0.327770E-02   0.221028E+00   0.221028E+00
   0.539493E-01   0.218797E+00   0.326444E-02   0.219914E+00   0.219914E+00
   0.541274E-01   0.219310E+00   0.322145E-02   0.218806E+00   0.218806E+00
   0.543054E-01   0.224983E+00   0.327597E-02   0.217705E+00   0.217705E+00
   0.544835E-01   0.211578E+00   0.323331E-02   0.216610E+00   0.216610E+00
   0.546616E-01   0.224489E+00   0.324404E-02   0.215522E+00   0.215522E+00
   0.548396E-01   0.212872E+00   0.323562E-02   0.214439E+00   0.214439E+00
   0.550177E-01   0.217369E+00   0.322717E-02   0.213363E+00   0.213363E+00
   0.551958E-01   0.218309E+00   0.323078E-02   0.212293E+00   0.212293E+00
   0.553738E-01   0.209494E+00   0.323315E-02   0.211229E+00   0.211229E+00
   0.555519E-01   0.210980E+00   0.320004E-02   0.210172E+00   0.210172E+00
   0.557300E-01   0.212713E+00   0.322483E-02   0.209120E+00   0.209120E+00
   0.559080E-01   0.213854E+00   0.323914E-02   0.208074E+00   0.208074E+00
   0.560861E-01   0.209467E+00   0.318134E-02   0.207035E+00   0.207035E+00
   0.562642E-01   0.207953E+00   0.321337E-02   0.206001E+00   0.206001E+00
   0.564422E-01   0.205878E+00   0.318956E-02   0.204973E+00   0.204973E+00
   0.566203E-01   0.204321E+00   0.318104E-02   0.203952E+00   0.203952E+00
   0.567984E-01   0.196884E+00   0.317832E-02   0.202935E+00   0.202935E+00
   0.569764E-01   0.205780E+00   0.317835E-02   0.201925E+00   0.201925E+00
   0.571545E-01   0.204398E+00   0.318269E-02   0.200920E+00   0.200920E+00
   0.573326E-01   0.198386E+00   0.318654E-02   0.199922E+00   0.199922E+00
   0.575106E-01   0.203282E+00   0.314488E-02   0.198928E+00   0.198928E+00
   0.576887E-01   0.192583E+00   0.317147E-02   0.197941E+00   0.197941E+00
   0.578668E-01   0.195208E+00   0.317333E-02   0.196959E+00   0.196959E+00
   0.580448E-01   0.201042E+00   0.314119E-02   0.195982E+00   0.195982E+00
   0.582229E-01   0.196939E+00   0.316294E-02   0.195011E+00   0.195011E+00
   0.584010E-01   0.193693E+00   0.315768E-02   0.194046E+00   0.194046E+00
   0.585790E-01   0.194494E+00   0.313745E-02   0.193086E+00   0.193086E+00
   0.587571E-01   0.195679E+00   0.315734E-02   0.192131E+00   0.192131E+00
   0.589352E-01   0.189390E+00   0.312125E-02   0.191181E+00   0.191181E+00
   0.591132E-01   0.189594E+00   0.314588E-02   0.190237E+00   0.190237E+00
   0.592913E-01   0.193894E+00   0.315947E-02   0.189299E+00   0.189299E+00
   0.594694E-01   0.185032E+00   0.310156E-02   0.188365E+00   0.188365E+00
   0.596475E-01   0.191767E+00   0.313671E-02   0.187437E+00   0.187437E+00
   0.598255E-01   0.192646E+00   0.314821E-02   0.186514E+00   0.186514E+00
   0.600036E-01   0.187521E+00   0.308697E-02   0.185595E+00   0.185595E+00
   0.601817E-01   0.183805E+00   0.311113E-02   0.184683E+00   0.184683E+00
   0.603597E-01   0.189083E+00   0.312034E-02   0.183775E+00   0.183775E+00
   0.605378E-01   0.182680E+00   0.309951E-02   0.182872E+00   0.182872E+00
   0.607159E-01   0.183656E+00   0.311493E-02   0.181974E+00   0.181974E+00
   0.608939E-01   0.184209E+00   0.308659E-02   0.181081E+00   0.181081E+00
   0.610720E-01   0.180381E+00   0.309297E-02   0.180193E+00   0.180193E+00
   0.612501E-01   0.188775E+00   0.310008E-02   0.179309E+00   0.179309E+00
   0.614281E-01   0.179231E+00   0.306203E-02   0.178431E+00   0.178431E+00
   0.616062E-01   0.180547E+00   0.308828E-02   0.177557E+00   0.177557E+00
   0.617843E-01   0.178147E+00   0.308703E-02   0.176688E+00   0.176688E+00
   0.619623E-01   0.180625E+00   0.305094E-02   0.175824E+00   0.175824E+00
   0.621404E-01   0.180986E+00   0.307684E-02   0.174965E+00   0.174965E+00
   0.623185E-01   0.172402E+00   0.304440E-02   0.174110E+00   0.174110E+00
   0.624965E-01   0.175455E+00   0.305894E-02   0.173260E+00   0.173260E+00
   0.626746E-01   0.172272E+00   0.306060E-02   0.172414E+00   0.172414E+00
   0.628527E-01   0.169780E+00   0.304118E-02   0.171573E+00   0.171573E+00
   0.630307E-01   0.176939E+00   0.305553E-02   0.170736E+00   0.170736E+00
   0.632088E-01   0.173879E+00   0.305756E-02   0.169904E+00   0.169904E+00
   0.633869E-01   0.167180E+00   0.301047E-02   0.169076E+00   0.169076E+00
   0.635649E-01   0.171235E+00   0.305071E-02   0.168253E+00   0.168253E+00
   0.637430E-01   0.165496E+00   0.303890E-02   0.167434E+00   0.167434E+00
   0.639211E-01   0.166516E+00   0.301704E-02   0.166620E+00   0.166620E+00
   0.640991E-01   0.168870E+00   0.302993E-02   0.165809E+00   0.165809E+00
   0.642772E-01   0.166287E+00   0.302347E-02   0.165003E+00   0.165003E+00
   0.644553E-01   0.166261E+00   0.300155E-02   0.164201E+00   0.164201E+00
   0.646333E-01   0.160291E+00   0.302073E-02   0.163404E+00   0.163404E+00
   0.648114E-01   0.163143E+00   0.299410E-02   0.162610E+00   0.162610E+00
   0.649895E-01   0.166258E+00   0.300771E-02   0.161821E+00   0.161821E+00
   0.651676E-01   0.167505E+00   0.301477E-02   0.161036E+00   0.161036E+00
   0.653456E-01   0.162917E+00   0.298281E-02   0.160255E+00   0.160255E+00
   0.655237E-01   0.160306E+00   0.300536E-02   0.159478E+00   0.159478E+00
   0.657018E-01   0.159849E+00   0.299701E-02   0.158704E+00   0.158704E+00
   0.658798E-01   0.154158E+00   0.295737E-02   0.157935E+00   0.157935E+00
   0.660579E-01   0.156844E+00   0.299663E-02   0.157170E+00   0.157170E+00
   0.662360E-01   0.154613E+00   0.296950E-02   0.156409E+00   0.156409E+00
   0.664140E-01   0.155750E+00   0.297453E-02   0.155651E+00   0.155651E+00
   0.665921E-01   0.155828E+00   0.298930E-02   0.154898E+00   0.154898E+00
   0.667702E-01   0.153360E+00   0.295486E-02   0.154148E+00   0.154148E+00
   0.669482E-01   0.160621E+00   0.296083E-02   0.153402E+00   0.153402E+00
   0.671263E-01   0.155651E+00   0.296929E-02   0.152661E+00   0.152661E+00
   0.673044E-01   0.150082E+00   0.293719E-02   0.151921E+00   0.151921E+00
   0.674824E-01   0.151157E+00   0.296140E-02   0.151188E+00   0.151188E+00
   0.676605E-01   0.155549E+00   0.295459E-02   0.150455E+00   0.150455E+00
   0.678386E-01   0.149726E+00   0.292664E-02   0.149728E+00   0.149728E+00
   0.680166E-01   0.146210E+00   0.293737E-02   0.149005E+00   0.149005E+00
   0.681947E-01   0.148302E+00   0.293141E-02   0.148284E+00   0.148284E+00
   0.683728E-01   0.154307E+00   0.294085E-02   0.147568E+00   0.147568E+00
   0.685508E-01   0.152969E+00   0.294416E-02   0.146855E+00   0.146855E+00
   0.687289E-01   0.145501E+00   0.291735E-02   0.146145E+00   0.146145E+00
   0.689070E-01   0.143800E+00   0.292657E-02   0.145439E+00   0.145439E+00
   0.690850E-01   0.148027E+00   0.293462E-02   0.144736E+00   0.144736E+00
   0.692631E-01   0.146574E+00   0.290536E-02   0.144037E+00   0.144037E+00
   0.694412E-01   0.149712E+00   0.292010E-02   0.143341E+00   0.143341E+00
   0.696192E-01   0.147902E+00   0.291575E-02   0.142649E+00   0.142649E+00
   0.697973E-01   0.143184E+00   0.289616E-02   0.141960E+00   0.141960E+00
   0.699754E-01   0.141203E+00   0.290522E-02   0.141274E+00   0.141274E+00
   0.701534E-01   0.134895E+00   0.289625E-02   0.140592E+00   0.140592E+00
   0.703315E-01   0.144565E+00   0.289820E-02   0.139913E+00   0.139913E+00
   0.705096E-01   0.139106E+00   0.289387E-02   0.139237E+00   0.139237E+00
   0.706876E-01   0.134124E+00   0.288952E-02   0.138564E+00   0.138564E+00
   0.708657E-01   0.142633E+00   0.289200E-02   0.137895E+00   0.137895E+00
   0.710438E-01   0.135430E+00   0.288592E-02   0.137229E+00   0.137229E+00
   0.712219E-01   0.140146E+00   0.286968E-02   0.136566E+00   0.136566E+00
   0.713999E-01   0.140032E+00   0.286802E-02   0.135906E+00   0.135906E+00
   0.715780E-01   0.134063E+00   0.288482E-02   0.135249E+00   0.135249E+00
   0.717561E-01   0.137491E+00   0.285846E-02   0.134595E+00   0.134595E+00
   0.719341E-01   0.132915E+00   0.286926E-02   0.133945E+00   0.133945E+00
   0.721122E-01   0.140708E+00   0.286931E-02   0.133297E+00   0.133297E+00
   0.722903E-01   0.136326E+00   0.285181E-02   0.132653E+00   0.132653E+00
   0.724683E-01   0.132327E+00   0.284266E-02   0.132011E+00   0.132011E+00
   0.726464E-01   0.134545E+00   0.285340E-02   0.131373E+00   0.131373E+00
   0.728245E-01   0.135024E+00   0.285486E-02   0.130738E+00   0.130738E+00
   0.730025E-01   0.131304E+00   0.285579E-02   0.130105E+00   0.130105E+00
   0.731806E-01   0.134084E+00   0.284529E-02   0.129476E+00   0.129476E+00
   0.733587E-01   0.130197E+00   0.283418E-02   0.128849E+00   0.128849E+00
   0.735367E-01   0.129565E+00   0.284724E-02   0.128225E+00   0.128225E+00
   0.737148E-01   0.129940E+00   0.282594E-02   0.127605E+00   0.127605E+00
   0.738929E-01   0.125904E+00   0.281612E-02   0.126987E+00   0.126987E+00
   0.740709E-01   0.122025E+00   0.283210E-02   0.126372E+00   0.126372E+00
   0.742490E-01   0.133785E+00   0.284196E-02   0.125759E+00   0.125759E+00
   0.744271E-01   0.127306E+00   0.281551E-02   0.125150E+00   0.125150E+00
   0.746051E-01   0.126363E+00   0.281936E-02   0.124543E+00   0.124543E+00
   0.747832E-01   0.131655E+00   0.280448E-02   0.123940E+00   0.123940E+00
   0.749613E-01   0.126808E+00   0.281874E-02   0.123338E+00   0.123338E+00
   0.751393E-01   0.125166E+00   0.279808E-02   0.122740E+00   0.122740E+00
   0.753174E-01   0.125345E+00   0.281127E-02   0.122145E+00   0.122145E+00
   0.754955E-01   0.123303E+00   0.281025E-02   0.121552E+00   0.121552E+00
   0.756735E-01   0.129939E+00   0.281287E-02   0.120962E+00   0.120962E+00
   0.758516E-01   0.122872E+00   0.278899E-02   0.120375E+00   0.120375E+00
   0.760297E-01   0.124021E+00   0.278697E-02   0.119790E+00   0.119790E+00
   0.762077E-01   0.120448E+00   0.278806E-02   0.119208E+00   0.119208E+00
   0.763858E-01   0.120392E+00   0.279017E-02   0.118629E+00   0.118629E+00
   0.765639E-01   0.115081E+00   0.278291E-02   0.118052E+00   0.118052E+00
   0.767419E-01   0.123193E+00   0.277065E-02   0.117478E+00   0.117478E+00
   0.769200E-01   0.118765E+00   0.278001E-02   0.116906E+00   0.116906E+00
   0.770981E-01   0.116194E+00   0.277274E-02   0.116338E+00   0.116338E+00
   0.772762E-01   0.119154E+00   0.276710E-02   0.115771E+00   0.115771E+00
   0.774542E-01   0.123314E+00   0.277137E-02   0.115208E+00   0.115208E+00
   0.776323E-01   0.114074E+00   0.276383E-02   0.114647E+00   0.114647E+00
   0.778104E-01   0.115082E+00   0.275435E-02   0.114088E+00   0.114088E+00
   0.779884E-01   0.114647E+00   0.276369E-02   0.113532E+00   0.113532E+00
   0.781665E-01   0.109281E+00   0.273413E-02   0.112979E+00   0.112979E+00
   0.783446E-01   0.118643E+00   0.275950E-02   0.112428E+00   0.112428E+00
   0.785226E-01   0.112301E+00   0.275017E-02   0.111879E+00   0.111879E+00
   0.787007E-01   0.112088E+00   0.274448E-02   0.111334E+00   0.111334E+00
   0.788788E-01   0.113152E+00   0.274564E-02   0.110790E+00   0.110790E+00
   0.790568E-01   0.113953E+00   0.274780E-02   0.110249E+00   0.110249E+00
   0.792349E-01   0.116024E+00   0.274166E-02   0.109711E+00   0.109711E+00
   0.794130E-01   0.107568E+00   0.273883E-02   0.109175E+00   0.109175E+00
   0.795910E-01   0.114618E+00   0.272530E-02   0.108642E+00   0.108642E+00
   0.797691E-01   0.110255E+00   0.274078E-02   0.108111E+00   0.108111E+00
   0.799472E-01   0.113679E+00   0.272806E-02   0.107582E+00   0.107582E+00
   0.801252E-01   0.104367E+00   0.271722E-02   0.107056E+00   0.107056E+00
   0.803033E-01   0.105686E+00   0.272091E-02   0.106532E+00   0.106532E+00
   0.804814E-01   0.106890E+00   0.270426E-02   0.106011E+00   0.106011E+00
   0.806594E-01   0.102519E+00   0.270506E-02   0.105492E+00   0.105492E+00
   0.808375E-01   0.103663E+00   0.273208E-02   0.104975E+00   0.104975E+00
   0.810156E-01   0.107333E+00   0.270211E-02   0.104461E+00   0.104461E+00
   0.811936E-01   0.109018E+00   0.270592E-02   0.103950E+00   0.103950E+00
   0.813717E-01   0.106350E+00   0.271260E-02   0.103440E+00   0.103440E+00
   0.815498E-01   0.106726E+00   0.269287E-02   0.102933E+00   0.102933E+00
   0.817278E-01   0.112319E+00   0.270078E-02   0.102429E+00   0.102429E+00
   0.819059E-01   0.103974E+00   0.269865E-02   0.101926E+00   0.101926E+00
   0.820840E-01   0.104109E+00   0.269471E-02   0.101426E+00   0.101426E+00
   0.822620E-01   0.101483E+00   0.269149E-02   0.100929E+00   0.100929E+00
   0.824401E-01   0.111150E+00   0.269192E-02   0.100434E+00   0.100434E+00
   0.826182E-01   0.974894E-01   0.267525E-02   0.999408E-01   0.999408E-01
   0.827962E-01   0.104647E+00   0.268518E-02   0.994502E-01   0.994502E-01
   0.829743E-01   0.100130E+00   0.266744E-02   0.989620E-01   0.989620E-01
   0.831524E-01   0.994258E-01   0.267760E-02   0.984760E-01   0.984760E-01
   0.833305E-01   0.972628E-01   0.266869E-02   0.979924E-01   0.979924E-01
   0.835085E-01   0.101853E+00   0.266853E-02   0.975110E-01   0.975110E-01
   0.836866E-01   0.104154E+00   0.267560E-02   0.970319E-01   0.970319E-01
   0.838647E-01   0.998646E-01   0.266212E-02   0.965551E-01   0.965551E-01
   0.840427E-01   0.101038E+00   0.265493E-02   0.960806E-01   0.960806E-01
   0.842208E-01   0.100201E+00   0.267617E-02   0.956084E-01   0.956084E-01
   0.843989E-01   0.946169E-01   0.264602E-02   0.951383E-01   0.951383E-01
   0.845769E-01   0.978097E-01   0.265141E-02   0.946706E-01   0.946706E-01
   0.847550E-01   0.975442E-01   0.265187E-02   0.942051E-01   0.942051E-01
   0.849331E-01   0.934401E-01   0.263837E-02   0.937419E-01   0.937419E-01
   0.851111E-01   0.981986E-01   0.263802E-02   0.932809E-01   0.932809E-01
   0.852892E-01   0.973276E-01   0.264604E-02   0.928222E-01   0.928222E-01
   0.854673E-01   0.930932E-01   0.263849E-02   0.923657E-01   0.923657E-01
   0.856453E-01   0.927619E-01   0.264365E-02   0.919114E-01   0.919114E-01
   0.858234E-01   0.926054E-01   0.263635E-02   0.914593E-01   0.914593E-01
   0.860015E-01   0.939397E-01   0.262721E-02   0.910095E-01   0.910095E-01
   0.861795E-01   0.886699E-01   0.262112E-02   0.905618E-01   0.905618E-01
   0.863576E-01   0.904346E-01   0.262444E-02   0.901163E-01   0.901163E-01
   0.865357E-01   0.854405E-01   0.261782E-02   0.896731E-01   0.896731E-01
   0.867137E-01   0.880064E-01   0.262109E-02   0.892320E-01   0.892320E-01
   0.868918E-01   0.907314E-01   0.261226E-02   0.887931E-01   0.887931E-01
   0.870699E-01   0.830873E-01   0.260489E-02   0.883564E-01   0.883564E-01
   0.872479E-01   0.892344E-01   0.261402E-02   0.879219E-01   0.879219E-01
   0.874260E-01   0.834127E-01   0.259504E-02   0.874896E-01   0.874896E-01
   0.876041E-01   0.878435E-01   0.261766E-02   0.870594E-01   0.870594E-01
   0.877821E-01   0.866345E-01   0.260492E-02   0.866313E-01   0.866313E-01
   0.879602E-01   0.858296E-01   0.259775E-02   0.862054E-01   0.862054E-01
   0.881383E-01   0.868464E-01   0.261409E-02   0.857817E-01   0.857817E-01
   0.883163E-01   0.875446E-01   0.258946E-02   0.853601E-01   0.853601E-01
   0.884944E-01   0.869612E-01   0.258633E-02   0.849406E-01   0.849406E-01
   0.886725E-01   0.843666E-01   0.260007E-02   0.845233E-01   0.845233E-01
   0.888506E-01   0.907220E-01   0.257537E-02   0.841081E-01   0.841081E-01
   0.890286E-01   0.823597E-01   0.259363E-02   0.836949E-01   0.836949E-01
   0.892067E-01   0.885113E-01   0.259404E-02   0.832838E-01   0.832838E-01
   0.893848E-01   0.804111E-01   0.256509E-02   0.828748E-01   0.828748E-01
   0.895628E-01   0.801578E-01   0.257982E-02   0.824695E-01   0.824695E-01
   0.897409E-01   0.825518E-01   0.257906E-02   0.820633E-01   0.820633E-01
   0.899190E-01   0.869907E-01   0.256626E-02   0.816617E-01   0.816617E-01
   0.900970E-01   0.834596E-01   0.258776E-02   0.812606E-01   0.812606E-01
   0.902751E-01   0.816888E-01   0.256829E-02   0.808619E-01   0.808619E-01
   0.904532E-01   0.843373E-01   0.255720E-02   0.804657E-01   0.804657E-01
   0.906312E-01   0.816800E-01   0.256424E-02   0.800715E-01   0.800715E-01
   0.908093E-01   0.800956E-01   0.255840E-02   0.796793E-01   0.796793E-01
   0.909874E-01   0.772821E-01   0.256140E-02   0.792891E-01   0.792891E-01
   0.911654E-01   0.853469E-01   0.256060E-02   0.789010E-01   0.789010E-01
   0.913435E-01   0.793358E-01   0.255340E-02   0.785149E-01   0.785149E-01
   0.915216E-01   0.816296E-01   0.254783E-02   0.781308E-01   0.781308E-01
   0.916996E-01   0.792449E-01   0.254415E-02   0.777488E-01   0.777488E-01
   0.918777E-01   0.789498E-01   0.253752E-02   0.773687E-01   0.773687E-01
   0.920558E-01   0.787463E-01   0.255782E-02   0.769907E-01   0.769907E-01
   0.922338E-01   0.711145E-01   0.252994E-02   0.766147E-01   0.766147E-01
   0.924119E-01   0.758011E-01   0.254906E-02   0.762407E-01   0.762407E-01
   0.925900E-01   0.751215E-01   0.254460E-02   0.758687E-01   0.758687E-01
   0.927680E-01   0.804984E-01   0.253471E-02   0.754987E-01   0.754987E-01
   0.929461E-01   0.720077E-01   0.253499E-02   0.751307E-01   0.751307E-01
   0.931242E-01   0.787149E-01   0.253415E-02   0.747646E-01   0.747646E-01
   0.933022E-01   0.728666E-01   0.251535E-02   0.744005E-01   0.744005E-01
   0.934803E-01   0.804221E-01   0.256410E-02   0.740384E-01   0.740384E-01
   0.936584E-01   0.721878E-01   0.256594E-02   0.736781E-01   0.736781E-01
   0.938364E-01   0.739376E-01   0.257712E-02   0.733199E-01   0.733199E-01
   0.940145E-01   0.688394E-01   0.259840E-02   0.729636E-01   0.729636E-01
   0.941926E-01   0.726894E-01   0.259679E-02   0.726092E-01   0.726092E-01
   0.943706E-01   0.680280E-01   0.259870E-02   0.722567E-01   0.722567E-01
   0.945487E-01   0.735097E-01   0.261682E-02   0.719062E-01   0.719062E-01
   0.947268E-01   0.704615E-01   0.261184E-02   0.715575E-01   0.715575E-01
   0.949049E-01   0.718199E-01   0.262867E-02   0.712108E-01   0.712108E-01
   0.950829E-01   0.699974E-01   0.263192E-02   0.708659E-01   0.708659E-01
   0.952610E-01   0.707046E-01   0.261215E-02   0.705229E-01   0.705229E-01
   0.954391E-01   0.697702E-01   0.264741E-02   0.701819E-01   0.701819E-01
   0.956171E-01   0.701798E-01   0.263604E-02   0.698426E-01   0.698426E-01
   0.957952E-01   0.668590E-01   0.264639E-02   0.695053E-01   0.695053E-01
   0.959733E-01   0.716839E-01   0.266826E-02   0.691698E-01   0.691698E-01
   0.961513E-01   0.672024E-01   0.264444E-02   0.688361E-01   0.688361E-01
   0.963294E-01   0.670583E-01   0.264741E-02   0.685043E-01   0.685043E-01
   0.965075E-01   0.640148E-01   0.265883E-02   0.681743E-01   0.681743E-01
   0.966855E-01   0.704792E-01   0.264802E-02   0.678461E-01   0.678461E-01
   0.968636E-01   0.653017E-01   0.270479E-02   0.675198E-01   0.675198E-01
   0.970417E-01   0.649480E-01   0.273005E-02   0.671952E-01   0.671952E-01
   0.972197E-01   0.695874E-01   0.273980E-02   0.668725E-01   0.668725E-01
   0.973978E-01   0.682298E-01   0.276933E-02   0.665515E-01   0.665515E-01
   0.975759E-01   0.638858E-01   0.276113E-02   0.662324E-01   0.662324E-01
   0.977539E-01   0.670345E-01   0.278959E-02   0.659150E-01   0.659150E-01
   0.979320E-01   0.677390E-01   0.282529E-02   0.655993E-01   0.655993E-01
   0.981101E-01   0.693551E-01   0.281462E-02   0.652854E-01   0.652854E-01
   0.982881E-01   0.659596E-01   0.284330E-02   0.649733E-01   0.649733E-01
   0.984662E-01   0.689364E-01   0.285052E-02   0.646629E-01   0.646629E-01
   0.986443E-01   0.601250E-01   0.281692E-02   0.643542E-01   0.643542E-01
   0.988223E-01   0.657189E-01   0.280894E-02   0.640473E-01   0.640473E-01
   0.990004E-01   0.671941E-01   0.280054E-02   0.637421E-01   0.637421E-01
   0.991785E-01   0.567050E-01   0.278382E-02   0.634385E-01   0.634385E-01
   0.993565E-01   0.578660E-01   0.279743E-02   0.631367E-01   0.631367E-01
   0.995346E-01   0.664288E-01   0.277270E-02   0.628366E-01   0.628366E-01
   0.997127E-01   0.620186E-01   0.277855E-02   0.625381E-01   0.625381E-01
   0.998907E-01   0.638128E-01   0.277622E-02   0.622414E-01   0.622414E-01
   0.100069E+00   0.647842E-01   0.276063E-02   0.619462E-01   0.619462E-01
   0.100247E+00   0.629867E-01   0.278849E-02   0.616528E-01   0.616528E-01
   0.100425E+00   0.575197E-01   0.276479E-02   0.613610E-01   0.613610E-01
   0.100603E+00   0.592478E-01   0.276880E-02   0.610708E-01   0.610708E-01
   0.100781E+00   0.655119E-01   0.277264E-02   0.607822E-01   0.607822E-01
   0.100959E+00   0.635763E-01   0.276749E-02   0.604953E-01   0.604953E-01
   0.101137E+00   0.605137E-01   0.275091E-02   0.602103E-01   0.602103E-01
   0.101315E+00   0.605655E-01   0.278633E-02   0.599263E-01   0.599263E-01
   0.101493E+00   0.636647E-01   0.276170E-02   0.596442E-01   0.596442E-01
   0.101671E+00   0.609300E-01   0.277447E-02   0.593637E-01   0.593637E-01
   0.101849E+00   0.646670E-01   0.277692E-02   0.590847E-01   0.590847E-01
   0.102028E+00   0.616796E-01   0.275692E-02   0.588074E-01   0.588074E-01
   0.102206E+00   0.581647E-01   0.276808E-02   0.585315E-01   0.585315E-01
   0.102384E+00   0.592521E-01   0.277843E-02   0.582573E-01   0.582573E-01
   0.102562E+00   0.608243E-01   0.275939E-02   0.579846E-01   0.579846E-01
   0.102740E+00   0.524934E-01   0.278999E-02   0.577134E-01   0.577134E-01
   0.102918E+00   0.564616E-01   0.275622E-02   0.574438E-01   0.574438E-01
   0.103096E+00   0.567186E-01   0.277052E-02   0.571756E-01   0.571756E-01
   0.103274E+00   0.550718E-01   0.278003E-02   0.569090E-01   0.569090E-01
   0.103452E+00   0.566036E-01   0.276026E-02   0.566439E-01   0.566439E-01
   0.103630E+00   0.615198E-01   0.277487E-02   0.563803E-01   0.563803E-01
   0.103808E+00   0.583695E-01   0.277512E-02   0.561182E-01   0.561182E-01
   0.103986E+00   0.606463E-01   0.276914E-02   0.558575E-01   0.558575E-01
   0.104164E+00   0.515714E-01   0.277201E-02   0.555983E-01   0.555983E-01
   0.104342E+00   0.537379E-01   0.276107E-02   0.553406E-01   0.553406E-01
   0.104521E+00   0.530936E-01   0.273416E-02   0.550843E-01   0.550843E-01
   0.104699E+00   0.569903E-01   0.278406E-02   0.548296E-01   0.548296E-01
   0.104877E+00   0.512526E-01   0.274091E-02   0.545761E-01   0.545761E-01
   0.105055E+00   0.545333E-01   0.275284E-02   0.543242E-01   0.543242E-01
   0.105233E+00   0.523681E-01   0.276482E-02   0.540736E-01   0.540736E-01
   0.105411E+00   0.524293E-01   0.273804E-02   0.538245E-01   0.538245E-01
   0.105589E+00   0.518936E-01   0.273431E-02   0.535768E-01   0.535768E-01
   0.105767E+00   0.544226E-01   0.276160E-02   0.533305E-01   0.533305E-01
   0.105945E+00   0.468789E-01   0.272701E-02   0.530856E-01   0.530856E-01
   0.106123E+00   0.532128E-01   0.275793E-02   0.528420E-01   0.528420E-01
   0.106301E+00   0.531391E-01   0.274729E-02   0.525999E-01   0.525999E-01
   0.106479E+00   0.538283E-01   0.273393E-02   0.523590E-01   0.523590E-01
   0.106657E+00   0.563566E-01   0.273599E-02   0.521196E-01   0.521196E-01
   0.106835E+00   0.512806E-01   0.272771E-02   0.518815E-01   0.518815E-01
   0.107013E+00   0.507860E-01   0.271847E-02   0.516447E-01   0.516447E-01
   0.107192E+00   0.579739E-01   0.275551E-02   0.514093E-01   0.514093E-01
   0.107370E+00   0.552645E-01   0.271995E-02   0.511752E-01   0.511752E-01
   0.107548E+00   0.468813E-01   0.272121E-02   0.509424E-01   0.509424E-01
   0.107726E+00   0.456105E-01   0.270881E-02   0.507109E-01   0.507109E-01
   0.107904E+00   0.471295E-01   0.270346E-02   0.504808E-01   0.504808E-01
   0.108082E+00   0.471952E-01   0.270658E-02   0.502519E-01   0.502519E-01
   0.108260E+00   0.514270E-01   0.271748E-02   0.500244E-01   0.500244E-01
   0.108438E+00   0.473407E-01   0.270370E-02   0.497981E-01   0.497981E-01
   0.108616E+00   0.559317E-01   0.272750E-02   0.495731E-01   0.495731E-01
   0.108794E+00   0.468431E-01   0.269659E-02   0.493493E-01   0.493493E-01
   0.108972E+00   0.444982E-01   0.270433E-02   0.491268E-01   0.491268E-01
   0.109150E+00   0.473915E-01   0.272296E-02   0.489056E-01   0.489056E-01
   0.109328E+00   0.500259E-01   0.269283E-02   0.486856E-01   0.486856E-01
   0.109506E+00   0.518159E-01   0.271673E-02   0.484669E-01   0.484669E-01
   0.109684E+00   0.509805E-01   0.271142E-02   0.482493E-01   0.482493E-01
   0.109863E+00   0.443760E-01   0.267348E-02   0.480331E-01   0.480331E-01
   0.110041E+00   0.468516E-01   0.269378E-02   0.478180E-01   0.478180E-01
   0.110219E+00   0.466512E-01   0.269166E-02   0.476041E-01   0.476041E-01
   0.110397E+00   0.442823E-01   0.268423E-02   0.473915E-01   0.473915E-01
   0.110575E+00   0.482381E-01   0.271126E-02   0.471800E-01   0.471800E-01
   0.110753E+00   0.461304E-01   0.267463E-02   0.469698E-01   0.469698E-01
   0.110931E+00   0.502557E-01   0.268884E-02   0.467607E-01   0.467607E-01
   0.111109E+00   0.459110E-01   0.269571E-02   0.465528E-01   0.465528E-01
   0.111287E+00   0.520972E-01   0.268608E-02   0.463460E-01   0.463460E-01
   0.111465E+00   0.430887E-01   0.269012E-02   0.461404E-01   0.461404E-01
   0.111643E+00   0.450952E-01   0.270273E-02   0.459358E-01   0.459358E-01
   0.111821E+00   0.507672E-01   0.266895E-02   0.457326E-01   0.457326E-01
   0.111999E+00   0.494478E-01   0.270561E-02   0.455314E-01   0.455314E-01
   0.112177E+00   0.496539E-01   0.267910E-02   0.453292E-01   0.453292E-01
   0.112355E+00   0.472463E-01   0.267481E-02   0.451301E-01   0.451301E-01
   0.112534E+00   0.431117E-01   0.269085E-02   0.449321E-01   0.449321E-01
   0.112712E+00   0.423847E-01   0.267055E-02   0.447332E-01   0.447332E-01
   0.112890E+00   0.453916E-01   0.269369E-02   0.445369E-01   0.445369E-01
   0.113068E+00   0.481201E-01   0.268633E-02   0.443416E-01   0.443416E-01
   0.113246E+00   0.417667E-01   0.265758E-02   0.441474E-01   0.441474E-01
   0.113424E+00   0.467187E-01   0.267591E-02   0.439542E-01   0.439542E-01
   0.113602E+00   0.397544E-01   0.268105E-02   0.437621E-01   0.437621E-01
   0.113780E+00   0.424243E-01   0.266767E-02   0.435711E-01   0.435711E-01
   0.113958E+00   0.437278E-01   0.269219E-02   0.433812E-01   0.433812E-01
   0.114136E+00   0.389602E-01   0.266957E-02   0.431923E-01   0.431923E-01
   0.114314E+00   0.415489E-01   0.267091E-02   0.430045E-01   0.430045E-01
   0.114492E+00   0.423648E-01   0.267102E-02   0.428177E-01   0.428177E-01
   0.114670E+00   0.454570E-01   0.266600E-02   0.426320E-01   0.426320E-01
   0.114848E+00   0.414823E-01   0.266257E-02   0.424474E-01   0.424474E-01
   0.115027E+00   0.445781E-01   0.267070E-02   0.422637E-01   0.422637E-01
   0.115205E+00   0.340139E-01   0.264804E-02   0.420812E-01   0.420812E-01
   0.115383E+00   0.412109E-01   0.266130E-02   0.418996E-01   0.418996E-01
   0.115561E+00   0.399913E-01   0.264953E-02   0.417191E-01   0.417191E-01
   0.115739E+00   0.414073E-01   0.266221E-02   0.415396E-01   0.415396E-01
   0.115917E+00   0.360627E-01   0.266730E-02   0.413611E-01   0.413611E-01
   0.116095E+00   0.380840E-01   0.264250E-02   0.411836E-01   0.411836E-01
   0.116273E+00   0.362350E-01   0.264755E-02   0.410071E-01   0.410071E-01
   0.116451E+00   0.451643E-01   0.267212E-02   0.408316E-01   0.408316E-01
   0.116629E+00   0.374790E-01   0.262546E-02   0.406570E-01   0.406570E-01
   0.116807E+00   0.368267E-01   0.265725E-02   0.404835E-01   0.404835E-01
   0.116985E+00   0.405321E-01   0.264777E-02   0.403109E-01   0.403109E-01
   0.117163E+00   0.370237E-01   0.264725E-02   0.401393E-01   0.401393E-01
   0.117341E+00   0.363929E-01   0.265291E-02   0.399687E-01   0.399687E-01
   0.117519E+00   0.389311E-01   0.264866E-02   0.397990E-01   0.397990E-01
   0.117698E+00   0.391816E-01   0.263497E-02   0.396303E-01   0.396303E-01
   0.117876E+00   0.410599E-01   0.265846E-02   0.394625E-01   0.394625E-01
   0.118054E+00   0.384585E-01   0.263199E-02   0.392957E-01   0.392957E-01
   0.118232E+00   0.409262E-01   0.265082E-02   0.391298E-01   0.391298E-01
   0.118410E+00   0.352672E-01   0.265258E-02   0.389648E-01   0.389648E-01
   0.118588E+00   0.355820E-01   0.263108E-02   0.388008E-01   0.388008E-01
   0.118766E+00   0.364117E-01   0.264052E-02   0.386377E-01   0.386377E-01
   0.118944E+00   0.373747E-01   0.264327E-02   0.384755E-01   0.384755E-01
   0.119122E+00   0.372492E-01   0.264785E-02   0.383142E-01   0.383142E-01
   0.119300E+00   0.345380E-01   0.263724E-02   0.381538E-01   0.381538E-01
   0.119478E+00   0.396766E-01   0.264603E-02   0.379942E-01   0.379942E-01
   0.119656E+00   0.390150E-01   0.263595E-02   0.378357E-01   0.378357E-01
   0.119834E+00   0.372188E-01   0.264516E-02   0.376779E-01   0.376779E-01
   0.120012E+00   0.437397E-01   0.261301E-02   0.375211E-01   0.375211E-01
   0.120190E+00   0.316792E-01   0.263475E-02   0.373651E-01   0.373651E-01
   0.120369E+00   0.348081E-01   0.262664E-02   0.372100E-01   0.372100E-01
   0.120547E+00   0.357327E-01   0.262320E-02   0.370558E-01   0.370558E-01
   0.120725E+00   0.369151E-01   0.264080E-02   0.369024E-01   0.369024E-01
   0.120903E+00   0.335667E-01   0.262158E-02   0.367499E-01   0.367499E-01
   0.121081E+00   0.330565E-01   0.260773E-02   0.365982E-01   0.365982E-01
   0.121259E+00   0.317785E-01   0.262717E-02   0.364475E-01   0.364475E-01
   0.121437E+00   0.376730E-01   0.261367E-02   0.362974E-01   0.362974E-01
   0.121615E+00   0.391463E-01   0.263061E-02   0.361483E-01   0.361483E-01
   0.121793E+00   0.307042E-01   0.262646E-02   0.360000E-01   0.360000E-01
   0.121971E+00   0.307379E-01   0.260198E-02   0.358524E-01   0.358524E-01
   0.122149E+00   0.299242E-01   0.261539E-02   0.357057E-01   0.357057E-01
   0.122327E+00   0.309002E-01   0.260983E-02   0.355599E-01   0.355599E-01
   0.122505E+00   0.368148E-01   0.261249E-02   0.354148E-01   0.354148E-01
   0.122683E+00   0.379440E-01   0.262538E-02   0.352705E-01   0.352705E-01
   0.122861E+00   0.341824E-01   0.261617E-02   0.351270E-01   0.351270E-01
   0.123040E+00   0.342520E-01   0.260813E-02   0.349843E-01   0.349843E-01
   0.123218E+00   0.347465E-01   0.261456E-02   0.348424E-01   0.348424E-01
   0.123396E+00   0.294599E-01   0.259276E-02   0.347013E-01   0.347013E-01
   0.123574E+00   0.349069E-01   0.261747E-02   0.345612E-01   0.345612E-01
   0.123752E+00   0.364408E-01   0.262510E-02   0.344213E-01   0.344213E-01
   0.123930E+00   0.322406E-01   0.259511E-02   0.342825E-01   0.342825E-01
   0.124108E+00   0.351143E-01   0.261835E-02   0.341445E-01   0.341445E-01
   0.124286E+00   0.362171E-01   0.261292E-02   0.340072E-01   0.340072E-01
   0.124464E+00   0.344591E-01   0.259607E-02   0.338706E-01   0.338706E-01
   0.124642E+00   0.315918E-01   0.261501E-02   0.337348E-01   0.337348E-01
   0.124820E+00   0.257818E-01   0.258930E-02   0.335997E-01   0.335997E-01
   0.124998E+00   0.304857E-01   0.260639E-02   0.334654E-01   0.334654E-01
   0.125176E+00   0.307083E-01   0.260670E-02   0.333317E-01   0.333317E-01
   0.125354E+00   0.339731E-01   0.257562E-02   0.331988E-01   0.331988E-01
   0.125532E+00   0.340137E-01   0.259481E-02   0.330667E-01   0.330667E-01
   0.125711E+00   0.307740E-01   0.260468E-02   0.329352E-01   0.329352E-01
   0.125889E+00   0.336653E-01   0.257639E-02   0.328044E-01   0.328044E-01
   0.126067E+00   0.325833E-01   0.260184E-02   0.326744E-01   0.326744E-01
   0.126245E+00   0.309920E-01   0.258610E-02   0.325450E-01   0.325450E-01
   0.126423E+00   0.248067E-01   0.257511E-02   0.324163E-01   0.324163E-01
   0.126601E+00   0.340429E-01   0.260240E-02   0.322883E-01   0.322883E-01
   0.126779E+00   0.324664E-01   0.258067E-02   0.321610E-01   0.321610E-01
   0.126957E+00   0.291468E-01   0.258004E-02   0.320344E-01   0.320344E-01
   0.127135E+00   0.285814E-01   0.260011E-02   0.319084E-01   0.319084E-01
   0.127313E+00   0.363010E-01   0.257789E-02   0.317832E-01   0.317832E-01
   0.127491E+00   0.247457E-01   0.258063E-02   0.316585E-01   0.316585E-01
   0.127669E+00   0.301630E-01   0.258703E-02   0.315345E-01   0.315345E-01
   0.127847E+00   0.344047E-01   0.257146E-02   0.314112E-01   0.314112E-01
   0.128025E+00   0.336046E-01   0.258648E-02   0.312885E-01   0.312885E-01
   0.128204E+00   0.349481E-01   0.258452E-02   0.311665E-01   0.311665E-01
   0.128382E+00   0.361821E-01   0.258151E-02   0.310451E-01   0.310451E-01
   0.128560E+00   0.282163E-01   0.258879E-02   0.309244E-01   0.309244E-01
   0.128738E+00   0.284386E-01   0.255490E-02   0.308042E-01   0.308042E-01
   0.128916E+00   0.334664E-01   0.259016E-02   0.306847E-01   0.306847E-01
   0.129094E+00   0.298977E-01   0.257840E-02   0.305659E-01   0.305659E-01
   0.129272E+00   0.304486E-01   0.256781E-02   0.304476E-01   0.304476E-01
   0.129450E+00   0.255899E-01   0.257946E-02   0.303299E-01   0.303299E-01
   0.129628E+00   0.316585E-01   0.256532E-02   0.302128E-01   0.302128E-01
   0.129806E+00   0.246033E-01   0.255980E-02   0.300964E-01   0.300964E-01
   0.129984E+00   0.335688E-01   0.258020E-02   0.299805E-01   0.299805E-01
   0.130162E+00   0.339009E-01   0.256466E-02   0.298653E-01   0.298653E-01
   0.130340E+00   0.293100E-01   0.257874E-02   0.297506E-01   0.297506E-01
   0.130518E+00   0.346841E-01   0.257661E-02   0.296365E-01   0.296365E-01
   0.130696E+00   0.254337E-01   0.255526E-02   0.295230E-01   0.295230E-01
   0.130875E+00   0.292984E-01   0.256407E-02   0.294101E-01   0.294101E-01
   0.131053E+00   0.251809E-01   0.257288E-02   0.292977E-01   0.292977E-01
   0.131231E+00   0.323287E-01   0.255604E-02   0.291859E-01   0.291859E-01
   0.131409E+00   0.222326E-01   0.255559E-02   0.290747E-01   0.290747E-01
   0.131587E+00   0.308370E-01   0.255461E-02   0.289640E-01   0.289640E-01
   0.131765E+00   0.314965E-01   0.255650E-02   0.288538E-01   0.288538E-01
   0.131943E+00   0.241098E-01   0.255958E-02   0.287443E-01   0.287443E-01
   0.132121E+00   0.261194E-01   0.254122E-02   0.286352E-01   0.286352E-01
   0.132299E+00   0.253789E-01   0.255089E-02   0.285267E-01   0.285267E-01
   0.132477E+00   0.279842E-01   0.256217E-02   0.284188E-01   0.284188E-01
   0.132655E+00   0.330422E-01   0.255146E-02   0.283114E-01   0.283114E-01
   0.132833E+00   0.305627E-01   0.255185E-02   0.282045E-01   0.282045E-01
   0.133011E+00   0.258814E-01   0.256049E-02   0.280981E-01   0.280981E-01
   0.133189E+00   0.288507E-01   0.252984E-02   0.279923E-01   0.279923E-01
   0.133367E+00   0.252150E-01   0.254987E-02   0.278870E-01   0.278870E-01
   0.133546E+00   0.241284E-01   0.255235E-02   0.277821E-01   0.277821E-01
   0.133724E+00   0.330452E-01   0.254787E-02   0.276778E-01   0.276778E-01
   0.133902E+00   0.220579E-01   0.254994E-02   0.275740E-01   0.275740E-01
   0.134080E+00   0.309303E-01   0.254873E-02   0.274705E-01   0.274705E-01
   0.134258E+00   0.311641E-01   0.254328E-02   0.273684E-01   0.273684E-01
   0.134436E+00   0.259893E-01   0.254762E-02   0.272661E-01   0.272661E-01
   0.134614E+00   0.256017E-01   0.254078E-02   0.271635E-01   0.271635E-01
   0.134792E+00   0.280917E-01   0.254701E-02   0.270626E-01   0.270626E-01
   0.134970E+00   0.240325E-01   0.254400E-02   0.269627E-01   0.269627E-01
   0.135148E+00   0.252642E-01   0.253070E-02   0.268613E-01   0.268613E-01
   0.135326E+00   0.284198E-01   0.253286E-02   0.267615E-01   0.267615E-01
   0.135504E+00   0.258837E-01   0.253860E-02   0.266622E-01   0.266622E-01
   0.135682E+00   0.269375E-01   0.254204E-02   0.265634E-01   0.265634E-01
   0.135860E+00   0.220321E-01   0.252804E-02   0.264650E-01   0.264650E-01
   0.136038E+00   0.252496E-01   0.253187E-02   0.263670E-01   0.263670E-01
   0.136217E+00   0.267349E-01   0.252478E-02   0.262696E-01   0.262696E-01
   0.136395E+00   0.246618E-01   0.252091E-02   0.261725E-01   0.261725E-01
   0.136573E+00   0.261051E-01   0.253233E-02   0.260760E-01   0.260760E-01
   0.136751E+00   0.185752E-01   0.251756E-02   0.259799E-01   0.259799E-01
   0.136929E+00   0.303361E-01   0.253415E-02   0.258842E-01   0.258842E-01
   0.137107E+00   0.274902E-01   0.252700E-02   0.257890E-01   0.257890E-01
   0.137285E+00   0.265615E-01   0.252624E-02   0.256942E-01   0.256942E-01
   0.137463E+00   0.269751E-01   0.252591E-02   0.255999E-01   0.255999E-01
   0.137641E+00   0.242135E-01   0.251299E-02   0.255060E-01   0.255060E-01
   0.137819E+00   0.219252E-01   0.252233E-02   0.254126E-01   0.254126E-01
   0.137997E+00   0.243624E-01   0.251773E-02   0.253196E-01   0.253196E-01
   0.138175E+00   0.245204E-01   0.252241E-02   0.252271E-01   0.252271E-01
   0.138353E+00   0.295087E-01   0.252668E-02   0.251350E-01   0.251350E-01
   0.138531E+00   0.257755E-01   0.251109E-02   0.250432E-01   0.250432E-01
   0.138710E+00   0.240625E-01   0.251400E-02   0.249520E-01   0.249520E-01
   0.138888E+00   0.241620E-01   0.252604E-02   0.248611E-01   0.248611E-01
   0.139066E+00   0.237776E-01   0.251068E-02   0.247707E-01   0.247707E-01
   0.139244E+00   0.231841E-01   0.252672E-02   0.246807E-01   0.246807E-01
   0.139422E+00   0.246974E-01   0.251410E-02   0.245911E-01   0.245911E-01
   0.139600E+00   0.317791E-01   0.250969E-02   0.245019E-01   0.245019E-01
   0.139778E+00   0.262037E-01   0.250881E-02   0.244132E-01   0.244132E-01
   0.139956E+00   0.222154E-01   0.251030E-02   0.243248E-01   0.243248E-01
   0.140134E+00   0.217697E-01   0.250000E-02   0.242369E-01   0.242369E-01
   0.140312E+00   0.264200E-01   0.251938E-02   0.241494E-01   0.241494E-01
   0.140490E+00   0.267404E-01   0.250015E-02   0.240623E-01   0.240623E-01
   0.140668E+00   0.243111E-01   0.250489E-02   0.239755E-01   0.239755E-01
   0.140846E+00   0.228705E-01   0.250213E-02   0.238892E-01   0.238892E-01
   0.141024E+00   0.198431E-01   0.250272E-02   0.238033E-01   0.238033E-01
   0.141202E+00   0.226072E-01   0.250985E-02   0.237178E-01   0.237178E-01
   0.141381E+00   0.219692E-01   0.250360E-02   0.236327E-01   0.236327E-01
   0.141559E+00   0.214233E-01   0.249698E-02   0.235479E-01   0.235479E-01
   0.141737E+00   0.232128E-01   0.249968E-02   0.234636E-01   0.234636E-01
   0.141915E+00   0.168951E-01   0.248218E-02   0.233796E-01   0.233796E-01
   0.142093E+00   0.183604E-01   0.249333E-02   0.232961E-01   0.232961E-01
   0.142271E+00   0.185665E-01   0.250000E-02   0.232130E-01   0.232130E-01
   0.142449E+00   0.242059E-01   0.248789E-02   0.231301E-01   0.231301E-01
   0.142627E+00   0.230959E-01   0.250382E-02   0.230477E-01   0.230477E-01
   0.142805E+00   0.175714E-01   0.247766E-02   0.229657E-01   0.229657E-01
   0.142983E+00   0.236508E-01   0.249605E-02   0.228840E-01   0.228840E-01
   0.143161E+00   0.184206E-01   0.248669E-02   0.228028E-01   0.228028E-01
   0.143339E+00   0.156529E-01   0.248258E-02   0.227219E-01   0.227219E-01
   0.143517E+00   0.259952E-01   0.249948E-02   0.226413E-01   0.226413E-01
   0.143695E+00   0.258885E-01   0.249790E-02   0.225612E-01   0.225612E-01
   0.143873E+00   0.236239E-01   0.247945E-02   0.224814E-01   0.224814E-01
   0.144052E+00   0.220123E-01   0.249106E-02   0.224020E-01   0.224020E-01
   0.144230E+00   0.186318E-01   0.248875E-02   0.223230E-01   0.223230E-01
   0.144408E+00   0.159115E-01   0.247846E-02   0.222443E-01   0.222443E-01
   0.144586E+00   0.205326E-01   0.248633E-02   0.221660E-01   0.221660E-01
   0.144764E+00   0.192223E-01   0.248703E-02   0.220881E-01   0.220881E-01
   0.144942E+00   0.194013E-01   0.247452E-02   0.220105E-01   0.220105E-01
   0.145120E+00   0.231566E-01   0.248708E-02   0.219333E-01   0.219333E-01
   0.145298E+00   0.231200E-01   0.247342E-02   0.218565E-01   0.218565E-01
   0.145476E+00   0.199254E-01   0.248016E-02   0.217800E-01   0.217800E-01
   0.145654E+00   0.201190E-01   0.251692E-02   0.217039E-01   0.217039E-01
   0.145832E+00   0.231232E-01   0.252673E-02   0.216280E-01   0.216280E-01
   0.146010E+00   0.232400E-01   0.255280E-02   0.215527E-01   0.215527E-01
   0.146188E+00   0.255875E-01   0.257184E-02   0.214775E-01   0.214775E-01
   0.146366E+00   0.267921E-01   0.257416E-02   0.214029E-01   0.214029E-01
   0.146544E+00   0.185844E-01   0.258852E-02   0.213285E-01   0.213285E-01
   0.146723E+00   0.162567E-01   0.258679E-02   0.212545E-01   0.212545E-01
   0.146901E+00   0.210291E-01   0.262021E-02   0.211808E-01   0.211808E-01
   0.147079E+00   0.180617E-01   0.262634E-02   0.211075E-01   0.211075E-01
   0.147257E+00   0.184839E-01   0.261055E-02   0.210345E-01   0.210345E-01
   0.147435E+00   0.229125E-01   0.263635E-02   0.209619E-01   0.209619E-01
   0.147613E+00   0.199818E-01   0.265895E-02   0.208896E-01   0.208896E-01
   0.147791E+00   0.224332E-01   0.264116E-02   0.208176E-01   0.208176E-01
   0.147969E+00   0.202880E-01   0.267194E-02   0.207460E-01   0.207460E-01
   0.148147E+00   0.192649E-01   0.267122E-02   0.206747E-01   0.206747E-01
   0.148325E+00   0.196797E-01   0.266328E-02   0.206038E-01   0.206038E-01
   0.148503E+00   0.235396E-01   0.269228E-02   0.205332E-01   0.205332E-01
   0.148681E+00   0.145077E-01   0.267837E-02   0.204630E-01   0.204630E-01
   0.148859E+00   0.188685E-01   0.269353E-02   0.203930E-01   0.203930E-01
   0.149037E+00   0.173028E-01   0.271158E-02   0.203234E-01   0.203234E-01
   0.149215E+00   0.175376E-01   0.270795E-02   0.202542E-01   0.202542E-01
   0.149394E+00   0.235214E-01   0.271229E-02   0.201852E-01   0.201852E-01
   0.149572E+00   0.207136E-01   0.273316E-02   0.201166E-01   0.201166E-01
   0.149750E+00   0.174836E-01   0.269288E-02   0.200485E-01   0.200485E-01
   0.149928E+00   0.196005E-01   0.273841E-02   0.199804E-01   0.199804E-01
   0.150106E+00   0.187542E-01   0.273113E-02   0.199128E-01   0.199128E-01
   0.150284E+00   0.124040E-01   0.273772E-02   0.198455E-01   0.198455E-01
   0.150462E+00   0.221959E-01   0.274601E-02   0.197785E-01   0.197785E-01
   0.150640E+00   0.161695E-01   0.274141E-02   0.197118E-01   0.197118E-01
   0.150818E+00   0.177389E-01   0.274175E-02   0.196454E-01   0.196454E-01
   0.150996E+00   0.170135E-01   0.276699E-02   0.195794E-01   0.195794E-01
   0.151174E+00   0.182952E-01   0.275774E-02   0.195137E-01   0.195137E-01
   0.151352E+00   0.192936E-01   0.277963E-02   0.194483E-01   0.194483E-01
   0.151530E+00   0.181325E-01   0.278324E-02   0.193832E-01   0.193832E-01
   0.151708E+00   0.221136E-01   0.276010E-02   0.193184E-01   0.193184E-01
   0.151887E+00   0.158829E-01   0.278561E-02   0.192540E-01   0.192540E-01
   0.152065E+00   0.172250E-01   0.278082E-02   0.191898E-01   0.191898E-01
   0.152243E+00   0.184458E-01   0.279989E-02   0.191260E-01   0.191260E-01
   0.152421E+00   0.202203E-01   0.280650E-02   0.190624E-01   0.190624E-01
   0.152599E+00   0.160278E-01   0.272501E-02   0.189992E-01   0.189992E-01
   0.152777E+00   0.156836E-01   0.269580E-02   0.189362E-01   0.189362E-01
   0.152955E+00   0.182906E-01   0.270278E-02   0.188736E-01   0.188736E-01
   0.153133E+00   0.131844E-01   0.266327E-02   0.188113E-01   0.188113E-01
   0.153311E+00   0.209650E-01   0.269258E-02   0.187493E-01   0.187493E-01
   0.153489E+00   0.201023E-01   0.267185E-02   0.186875E-01   0.186875E-01
   0.153667E+00   0.170933E-01   0.265977E-02   0.186261E-01   0.186261E-01
   0.153845E+00   0.166057E-01   0.263657E-02   0.185649E-01   0.185649E-01
   0.154023E+00   0.150585E-01   0.264297E-02   0.185041E-01   0.185041E-01
   0.154201E+00   0.163297E-01   0.263946E-02   0.184435E-01   0.184435E-01
   0.154379E+00   0.173510E-01   0.263901E-02   0.183832E-01   0.183832E-01
   0.154558E+00   0.167802E-01   0.261603E-02   0.183232E-01   0.183232E-01
   0.154736E+00   0.179058E-01   0.262432E-02   0.182635E-01   0.182635E-01
   0.154914E+00   0.211853E-01   0.262200E-02   0.182041E-01   0.182041E-01
   0.155092E+00   0.200150E-01   0.259685E-02   0.181450E-01   0.181450E-01
   0.155270E+00   0.141464E-01   0.259819E-02   0.180861E-01   0.180861E-01
   0.155448E+00   0.177101E-01   0.260120E-02   0.180276E-01   0.180276E-01
   0.155626E+00   0.164541E-01   0.259894E-02   0.179693E-01   0.179693E-01
   0.155804E+00   0.210989E-01   0.260108E-02   0.179112E-01   0.179112E-01
   0.155982E+00   0.121493E-01   0.257681E-02   0.178535E-01   0.178535E-01
   0.156160E+00   0.129656E-01   0.257682E-02   0.177960E-01   0.177960E-01
   0.156338E+00   0.144732E-01   0.258506E-02   0.177387E-01   0.177387E-01
   0.156516E+00   0.144525E-01   0.256957E-02   0.176816E-01   0.176816E-01
   0.156694E+00   0.202732E-01   0.258693E-02   0.176261E-01   0.176261E-01
   0.156872E+00   0.188722E-01   0.257922E-02   0.175691E-01   0.175691E-01
   0.157050E+00   0.197241E-01   0.256222E-02   0.175124E-01   0.175124E-01
   0.157229E+00   0.133317E-01   0.256470E-02   0.174568E-01   0.174568E-01
   0.157407E+00   0.167472E-01   0.257014E-02   0.174017E-01   0.174017E-01
   0.157585E+00   0.149916E-01   0.254396E-02   0.173464E-01   0.173464E-01
   0.157763E+00   0.174655E-01   0.257447E-02   0.172906E-01   0.172906E-01
   0.157941E+00   0.191890E-01   0.254056E-02   0.172360E-01   0.172360E-01
   0.158119E+00   0.177564E-01   0.256098E-02   0.171815E-01   0.171815E-01
   0.158297E+00   0.192441E-01   0.255298E-02   0.171272E-01   0.171272E-01
   0.158475E+00   0.168115E-01   0.254548E-02   0.170732E-01   0.170732E-01
   0.158653E+00   0.174743E-01   0.254637E-02   0.170194E-01   0.170194E-01
   0.158831E+00   0.147501E-01   0.255745E-02   0.169658E-01   0.169658E-01
   0.159009E+00   0.122924E-01   0.252464E-02   0.169125E-01   0.169125E-01
   0.159187E+00   0.171618E-01   0.255207E-02   0.168595E-01   0.168595E-01
   0.159365E+00   0.163494E-01   0.253326E-02   0.168067E-01   0.168067E-01
   0.159543E+00   0.168200E-01   0.253137E-02   0.167541E-01   0.167541E-01
   0.159721E+00   0.152729E-01   0.252104E-02   0.167018E-01   0.167018E-01
   0.159900E+00   0.175010E-01   0.252744E-02   0.166497E-01   0.166497E-01
   0.160078E+00   0.142777E-01   0.252390E-02   0.165978E-01   0.165978E-01
   0.160256E+00   0.143295E-01   0.252745E-02   0.165462E-01   0.165462E-01
   0.160434E+00   0.163231E-01   0.251825E-02   0.164948E-01   0.164948E-01
   0.160612E+00   0.121916E-01   0.251785E-02   0.164437E-01   0.164437E-01
   0.160790E+00   0.100171E-01   0.251473E-02   0.163928E-01   0.163928E-01
   0.160968E+00   0.175490E-01   0.251325E-02   0.163420E-01   0.163420E-01
   0.161146E+00   0.150183E-01   0.251629E-02   0.162916E-01   0.162916E-01
   0.161324E+00   0.144694E-01   0.251147E-02   0.162413E-01   0.162413E-01
   0.161502E+00   0.174528E-01   0.251401E-02   0.161914E-01   0.161914E-01
   0.161680E+00   0.128154E-01   0.251004E-02   0.161416E-01   0.161416E-01
   0.161858E+00   0.157896E-01   0.249853E-02   0.160920E-01   0.160920E-01
   0.162036E+00   0.112214E-01   0.250346E-02   0.160426E-01   0.160426E-01
   0.162214E+00   0.112955E-01   0.251166E-02   0.159935E-01   0.159935E-01
   0.162392E+00   0.181614E-01   0.250077E-02   0.159446E-01   0.159446E-01
   0.162571E+00   0.114745E-01   0.249714E-02   0.158959E-01   0.158959E-01
   0.162749E+00   0.154454E-01   0.250408E-02   0.158474E-01   0.158474E-01
   0.162927E+00   0.167660E-01   0.250457E-02   0.157992E-01   0.157992E-01
   0.163105E+00   0.143471E-01   0.248849E-02   0.157511E-01   0.157511E-01
   0.163283E+00   0.144776E-01   0.249757E-02   0.157033E-01   0.157033E-01
   0.163461E+00   0.163154E-01   0.248032E-02   0.156556E-01   0.156556E-01
   0.163639E+00   0.143826E-01   0.249847E-02   0.156082E-01   0.156082E-01
   0.163817E+00   0.144049E-01   0.247908E-02   0.155610E-01   0.155610E-01
   0.163995E+00   0.117998E-01   0.249778E-02   0.155140E-01   0.155140E-01
   0.164173E+00   0.153877E-01   0.248390E-02   0.154671E-01   0.154671E-01
   0.164351E+00   0.168421E-01   0.247784E-02   0.154205E-01   0.154205E-01
   0.164529E+00   0.171298E-01   0.248670E-02   0.153741E-01   0.153741E-01
   0.164707E+00   0.142664E-01   0.247460E-02   0.153279E-01   0.153279E-01
   0.164885E+00   0.128997E-01   0.247394E-02   0.152818E-01   0.152818E-01
   0.165064E+00   0.922583E-02   0.248160E-02   0.152360E-01   0.152360E-01
   0.165242E+00   0.179491E-01   0.246074E-02   0.151904E-01   0.151904E-01
   0.165420E+00   0.130041E-01   0.247396E-02   0.151449E-01   0.151449E-01
   0.165598E+00   0.173678E-01   0.247486E-02   0.150997E-01   0.150997E-01
   0.165776E+00   0.106189E-01   0.245927E-02   0.150546E-01   0.150546E-01
   0.165954E+00   0.143568E-01   0.247187E-02   0.150098E-01   0.150098E-01
   0.166132E+00   0.141554E-01   0.246957E-02   0.149651E-01   0.149651E-01
   0.166310E+00   0.120180E-01   0.244664E-02   0.149206E-01   0.149206E-01
   0.166488E+00   0.177246E-01   0.247156E-02   0.148763E-01   0.148763E-01
   0.166666E+00   0.134478E-01   0.246187E-02   0.148322E-01   0.148322E-01
   0.166844E+00   0.121589E-01   0.246281E-02   0.147882E-01   0.147882E-01
   0.167022E+00   0.167170E-01   0.246798E-02   0.147445E-01   0.147445E-01
   0.167200E+00   0.118760E-01   0.245744E-02   0.147009E-01   0.147009E-01
   0.167378E+00   0.132811E-01   0.245449E-02   0.146575E-01   0.146575E-01
   0.167556E+00   0.150880E-01   0.246677E-02   0.146143E-01   0.146143E-01
   0.167735E+00   0.132444E-01   0.244683E-02   0.145712E-01   0.145712E-01
   0.167913E+00   0.143227E-01   0.246296E-02   0.145283E-01   0.145283E-01
   0.168091E+00   0.138911E-01   0.245975E-02   0.144858E-01   0.144858E-01
   0.168269E+00   0.169857E-01   0.244762E-02   0.144431E-01   0.144431E-01
   0.168447E+00   0.107135E-01   0.247085E-02   0.144008E-01   0.144008E-01
   0.168625E+00   0.107603E-01   0.242873E-02   0.143585E-01   0.143585E-01
   0.168803E+00   0.117790E-01   0.244973E-02   0.143166E-01   0.143166E-01
   0.168981E+00   0.136991E-01   0.244856E-02   0.142748E-01   0.142748E-01
   0.169159E+00   0.119951E-01   0.244721E-02   0.142331E-01   0.142331E-01
   0.169337E+00   0.195305E-01   0.245422E-02   0.141916E-01   0.141916E-01
   0.169515E+00   0.141334E-01   0.245230E-02   0.141503E-01   0.141503E-01
   0.169693E+00   0.150274E-01   0.241800E-02   0.141091E-01   0.141091E-01
   0.169871E+00   0.139799E-01   0.244404E-02   0.140682E-01   0.140682E-01
   0.170049E+00   0.132663E-01   0.242977E-02   0.140273E-01   0.140273E-01
   0.170227E+00   0.113912E-01   0.243597E-02   0.139867E-01   0.139867E-01
   0.170406E+00   0.107925E-01   0.244064E-02   0.139462E-01   0.139462E-01
   0.170584E+00   0.123885E-01   0.242609E-02   0.139058E-01   0.139058E-01
   0.170762E+00   0.140129E-01   0.242488E-02   0.138656E-01   0.138656E-01
   0.170940E+00   0.153768E-01   0.244297E-02   0.138256E-01   0.138256E-01
   0.171118E+00   0.141455E-01   0.242057E-02   0.137858E-01   0.137858E-01
   0.171296E+00   0.160383E-01   0.242947E-02   0.137461E-01   0.137461E-01
   0.171474E+00   0.121816E-01   0.243817E-02   0.137065E-01   0.137065E-01
   0.171652E+00   0.147391E-01   0.241996E-02   0.136672E-01   0.136672E-01
   0.171830E+00   0.144652E-01   0.243026E-02   0.136279E-01   0.136279E-01
   0.172008E+00   0.158800E-01   0.242185E-02   0.135889E-01   0.135889E-01
   0.172186E+00   0.143809E-01   0.241724E-02   0.135500E-01   0.135500E-01
   0.172364E+00   0.111710E-01   0.242593E-02   0.135112E-01   0.135112E-01
   0.172542E+00   0.108774E-01   0.241548E-02   0.134726E-01   0.134726E-01
   0.172720E+00   0.162814E-01   0.242907E-02   0.134342E-01   0.134342E-01
   0.172898E+00   0.102825E-01   0.241815E-02   0.133959E-01   0.133959E-01
   0.173077E+00   0.964487E-02   0.240479E-02   0.133578E-01   0.133578E-01
   0.173255E+00   0.912880E-02   0.241740E-02   0.133198E-01   0.133198E-01
   0.173433E+00   0.120776E-01   0.241282E-02   0.132819E-01   0.132819E-01
   0.173611E+00   0.128988E-01   0.240179E-02   0.132443E-01   0.132443E-01
   0.173789E+00   0.140452E-01   0.241973E-02   0.132067E-01   0.132067E-01
   0.173967E+00   0.136103E-01   0.240671E-02   0.131693E-01   0.131693E-01
   0.174145E+00   0.965730E-02   0.239678E-02   0.131321E-01   0.131321E-01
   0.174323E+00   0.148828E-01   0.240931E-02   0.130950E-01   0.130950E-01
   0.174501E+00   0.127111E-01   0.238510E-02   0.130581E-01   0.130581E-01
   0.174679E+00   0.106166E-01   0.239922E-02   0.130213E-01   0.130213E-01
   0.174857E+00   0.116024E-01   0.239707E-02   0.129847E-01   0.129847E-01
   0.175035E+00   0.822004E-02   0.237555E-02   0.129482E-01   0.129482E-01
   0.175213E+00   0.177938E-01   0.238770E-02   0.129118E-01   0.129118E-01
   0.175391E+00   0.100364E-01   0.237858E-02   0.128756E-01   0.128756E-01
   0.175570E+00   0.920082E-02   0.237192E-02   0.128396E-01   0.128396E-01
   0.175748E+00   0.124256E-01   0.238534E-02   0.128037E-01   0.128037E-01
   0.175926E+00   0.138512E-01   0.236932E-02   0.127679E-01   0.127679E-01
   0.176104E+00   0.128138E-01   0.236697E-02   0.127323E-01   0.127323E-01
   0.176282E+00   0.927736E-02   0.236911E-02   0.126968E-01   0.126968E-01
   0.176460E+00   0.137183E-01   0.235323E-02   0.126615E-01   0.126615E-01
   0.176638E+00   0.926285E-02   0.236258E-02   0.126263E-01   0.126263E-01
   0.176816E+00   0.124129E-01   0.236240E-02   0.125912E-01   0.125912E-01
   0.176994E+00   0.180727E-01   0.235322E-02   0.125563E-01   0.125563E-01
   0.177172E+00   0.125469E-01   0.236153E-02   0.125215E-01   0.125215E-01
   0.177350E+00   0.122278E-01   0.236113E-02   0.124869E-01   0.124869E-01
   0.177528E+00   0.115052E-01   0.234726E-02   0.124524E-01   0.124524E-01
   0.177706E+00   0.142947E-01   0.235362E-02   0.124181E-01   0.124181E-01
   0.177884E+00   0.104327E-01   0.234639E-02   0.123839E-01   0.123839E-01
   0.178062E+00   0.123736E-01   0.235216E-02   0.123498E-01   0.123498E-01
   0.178241E+00   0.159602E-01   0.235510E-02   0.123159E-01   0.123159E-01
   0.178419E+00   0.148441E-01   0.234213E-02   0.122821E-01   0.122821E-01
   0.178597E+00   0.108778E-01   0.234288E-02   0.122484E-01   0.122484E-01
   0.178775E+00   0.130042E-01   0.233622E-02   0.122147E-01   0.122147E-01
   0.178953E+00   0.921337E-02   0.233827E-02   0.121813E-01   0.121813E-01
   0.179131E+00   0.963699E-02   0.234082E-02   0.121491E-01   0.121491E-01
   0.179309E+00   0.887792E-02   0.234600E-02   0.121154E-01   0.121154E-01
   0.179487E+00   0.112610E-01   0.233830E-02   0.120819E-01   0.120819E-01
   0.179665E+00   0.112195E-01   0.233480E-02   0.120492E-01   0.120492E-01
   0.179843E+00   0.672195E-02   0.231885E-02   0.120169E-01   0.120169E-01
   0.180021E+00   0.138120E-01   0.233307E-02   0.119850E-01   0.119850E-01
   0.180199E+00   0.128111E-01   0.234052E-02   0.119514E-01   0.119514E-01
   0.180377E+00   0.577379E-02   0.231837E-02   0.119193E-01   0.119193E-01
   0.180555E+00   0.437209E-02   0.232991E-02   0.118872E-01   0.118872E-01
   0.180733E+00   0.123887E-01   0.232282E-02   0.118552E-01   0.118552E-01
   0.180912E+00   0.104646E-01   0.231886E-02   0.118233E-01   0.118233E-01
   0.181090E+00   0.113040E-01   0.233670E-02   0.117916E-01   0.117916E-01
   0.181268E+00   0.104059E-01   0.232524E-02   0.117600E-01   0.117600E-01
   0.181446E+00   0.124605E-01   0.233949E-02   0.117285E-01   0.117285E-01
   0.181624E+00   0.120964E-01   0.233082E-02   0.116971E-01   0.116971E-01
   0.181802E+00   0.844089E-02   0.231693E-02   0.116658E-01   0.116658E-01
   0.181980E+00   0.119297E-01   0.232959E-02   0.116347E-01   0.116347E-01
   0.182158E+00   0.596833E-02   0.232767E-02   0.116037E-01   0.116037E-01
   0.182336E+00   0.107949E-01   0.231714E-02   0.115729E-01   0.115729E-01
   0.182514E+00   0.150260E-01   0.234277E-02   0.115422E-01   0.115422E-01
   0.182692E+00   0.117074E-01   0.231732E-02   0.115116E-01   0.115116E-01
   0.182870E+00   0.638896E-02   0.232059E-02   0.114811E-01   0.114811E-01
   0.183048E+00   0.854019E-02   0.232172E-02   0.114508E-01   0.114508E-01
   0.183226E+00   0.152193E-01   0.232236E-02   0.114206E-01   0.114206E-01
   0.183404E+00   0.102880E-01   0.231916E-02   0.113904E-01   0.113904E-01
   0.183583E+00   0.101723E-01   0.232838E-02   0.113605E-01   0.113605E-01
   0.183761E+00   0.973287E-02   0.231742E-02   0.113306E-01   0.113306E-01
   0.183939E+00   0.131896E-01   0.232947E-02   0.113009E-01   0.113009E-01
   0.184117E+00   0.122221E-01   0.232235E-02   0.112713E-01   0.112713E-01
   0.184295E+00   0.125035E-01   0.232067E-02   0.112418E-01   0.112418E-01
   0.184473E+00   0.116901E-01   0.232760E-02   0.112125E-01   0.112125E-01
   0.184651E+00   0.144858E-01   0.231220E-02   0.111832E-01   0.111832E-01
   0.184829E+00   0.642944E-02   0.231787E-02   0.111541E-01   0.111541E-01
   0.185007E+00   0.474018E-02   0.231256E-02   0.111251E-01   0.111251E-01
   0.185185E+00   0.106279E-01   0.229784E-02   0.110963E-01   0.110963E-01
   0.185363E+00   0.132074E-01   0.231365E-02   0.110675E-01   0.110675E-01
   0.185541E+00   0.489918E-02   0.230950E-02   0.110389E-01   0.110389E-01
   0.185719E+00   0.986553E-02   0.230237E-02   0.110104E-01   0.110104E-01
   0.185897E+00   0.839058E-02   0.231193E-02   0.109820E-01   0.109820E-01
   0.186076E+00   0.699887E-02   0.230140E-02   0.109537E-01   0.109537E-01
   0.186254E+00   0.764256E-02   0.229846E-02   0.109256E-01   0.109256E-01
   0.186432E+00   0.115670E-01   0.231192E-02   0.108975E-01   0.108975E-01
   0.186610E+00   0.109853E-01   0.230273E-02   0.108696E-01   0.108696E-01
   0.186788E+00   0.110950E-01   0.230367E-02   0.108417E-01   0.108417E-01
   0.186966E+00   0.136789E-01   0.231142E-02   0.108141E-01   0.108141E-01
   0.187144E+00   0.953901E-02   0.229817E-02   0.107865E-01   0.107865E-01
   0.187322E+00   0.951893E-02   0.229893E-02   0.107590E-01   0.107590E-01
   0.187500E+00   0.110514E-01   0.230382E-02   0.107316E-01   0.107316E-01
   0.187678E+00   0.543030E-02   0.228644E-02   0.107044E-01   0.107044E-01
   0.187856E+00   0.873394E-02   0.229558E-02   0.106772E-01   0.106772E-01
   0.188034E+00   0.100968E-01   0.229697E-02   0.106502E-01   0.106502E-01
   0.188212E+00   0.786247E-02   0.229212E-02   0.106233E-01   0.106233E-01
   0.188390E+00   0.108638E-01   0.230434E-02   0.105965E-01   0.105965E-01
   0.188568E+00   0.698766E-02   0.228803E-02   0.105698E-01   0.105698E-01
   0.188747E+00   0.103838E-01   0.229932E-02   0.105432E-01   0.105432E-01
   0.188925E+00   0.979631E-02   0.230662E-02   0.105167E-01   0.105167E-01
   0.189103E+00   0.875783E-02   0.229734E-02   0.104903E-01   0.104903E-01
   0.189281E+00   0.106677E-01   0.230251E-02   0.104640E-01   0.104640E-01
   0.189459E+00   0.309704E-02   0.229548E-02   0.104378E-01   0.104378E-01
   0.189637E+00   0.526500E-02   0.228784E-02   0.104118E-01   0.104118E-01
   0.189815E+00   0.141008E-01   0.229519E-02   0.103858E-01   0.103858E-01
   0.189993E+00   0.891607E-02   0.228560E-02   0.103599E-01   0.103599E-01
   0.190171E+00   0.111496E-01   0.229560E-02   0.103342E-01   0.103342E-01
   0.190349E+00   0.801280E-02   0.229366E-02   0.103085E-01   0.103085E-01
   0.190527E+00   0.114382E-01   0.228509E-02   0.102831E-01   0.102831E-01
   0.190705E+00   0.985578E-02   0.228624E-02   0.102575E-01   0.102575E-01
   0.190883E+00   0.741217E-02   0.228702E-02   0.102321E-01   0.102321E-01
   0.191061E+00   0.760295E-02   0.227910E-02   0.102069E-01   0.102069E-01
   0.191239E+00   0.941728E-02   0.228538E-02   0.101817E-01   0.101817E-01
   0.191418E+00   0.112612E-01   0.228057E-02   0.101566E-01   0.101566E-01
   0.191596E+00   0.805513E-02   0.227384E-02   0.101317E-01   0.101317E-01
   0.191774E+00   0.874275E-02   0.228583E-02   0.101068E-01   0.101068E-01
   0.191952E+00   0.593845E-02   0.227184E-02   0.100820E-01   0.100820E-01
   0.192130E+00   0.101774E-01   0.227563E-02   0.100573E-01   0.100573E-01
   0.192308E+00   0.712051E-02   0.228577E-02   0.100328E-01   0.100328E-01
   0.192486E+00   0.129838E-01   0.227827E-02   0.100082E-01   0.100082E-01
   0.192664E+00   0.101978E-01   0.227215E-02   0.998385E-02   0.998385E-02
   0.192842E+00   0.821071E-02   0.228193E-02   0.995954E-02   0.995954E-02
   0.193020E+00   0.106336E-01   0.226387E-02   0.993531E-02   0.993531E-02
   0.193198E+00   0.766438E-02   0.228041E-02   0.991120E-02   0.991120E-02
   0.193376E+00   0.101491E-01   0.226840E-02   0.988716E-02   0.988716E-02
   0.193554E+00   0.111271E-01   0.227459E-02   0.986322E-02   0.986322E-02
   0.193732E+00   0.547506E-02   0.226853E-02   0.983936E-02   0.983936E-02
   0.193910E+00   0.931993E-02   0.226093E-02   0.981559E-02   0.981559E-02
   0.194089E+00   0.145602E-01   0.227820E-02   0.979191E-02   0.979191E-02
   0.194267E+00   0.113492E-01   0.227671E-02   0.976830E-02   0.976830E-02
   0.194445E+00   0.123246E-01   0.226454E-02   0.974482E-02   0.974482E-02
   0.194623E+00   0.727084E-02   0.227367E-02   0.972141E-02   0.972141E-02
   0.194801E+00   0.113656E-01   0.226779E-02   0.969805E-02   0.969805E-02
   0.194979E+00   0.105369E-01   0.226178E-02   0.967482E-02   0.967482E-02
   0.195157E+00   0.116908E-01   0.227073E-02   0.965166E-02   0.965166E-02
   0.195335E+00   0.893506E-02   0.225625E-02   0.962858E-02   0.962858E-02
   0.195513E+00   0.131290E-01   0.226516E-02   0.960560E-02   0.960560E-02
   0.195691E+00   0.704100E-02   0.227093E-02   0.958266E-02   0.958266E-02
   0.195869E+00   0.691409E-02   0.225783E-02   0.955984E-02   0.955984E-02
   0.196047E+00   0.761022E-02   0.226218E-02   0.953709E-02   0.953709E-02
   0.196225E+00   0.993760E-02   0.226879E-02   0.951441E-02   0.951441E-02
   0.196403E+00   0.125945E-01   0.225239E-02   0.949182E-02   0.949182E-02
   0.196581E+00   0.134365E-01   0.226156E-02   0.946931E-02   0.946931E-02
   0.196760E+00   0.603958E-02   0.225261E-02   0.944690E-02   0.944690E-02
   0.196938E+00   0.113279E-01   0.224716E-02   0.942455E-02   0.942455E-02
   0.197116E+00   0.121012E-01   0.226541E-02   0.940228E-02   0.940228E-02
   0.197294E+00   0.901274E-02   0.224857E-02   0.938010E-02   0.938010E-02
   0.197472E+00   0.747274E-02   0.225201E-02   0.935798E-02   0.935798E-02
   0.197650E+00   0.845714E-02   0.226078E-02   0.933594E-02   0.933594E-02
   0.197828E+00   0.737379E-02   0.224224E-02   0.931399E-02   0.931399E-02
   0.198006E+00   0.796331E-02   0.225581E-02   0.929211E-02   0.929211E-02
   0.198184E+00   0.111715E-01   0.225763E-02   0.927032E-02   0.927032E-02
   0.198362E+00   0.464517E-02   0.224419E-02   0.924858E-02   0.924858E-02
   0.198540E+00   0.106421E-01   0.225995E-02   0.922692E-02   0.922692E-02
   0.198718E+00   0.464384E-02   0.224177E-02   0.920535E-02   0.920535E-02
   0.198896E+00   0.889324E-02   0.224765E-02   0.918383E-02   0.918383E-02
   0.199074E+00   0.103939E-01   0.225997E-02   0.916240E-02   0.916240E-02
   0.199253E+00   0.932683E-02   0.223994E-02   0.914105E-02   0.914105E-02
   0.199431E+00   0.858944E-02   0.224986E-02   0.911976E-02   0.911976E-02
   0.199609E+00   0.804852E-02   0.225402E-02   0.909855E-02   0.909855E-02
   0.199787E+00   0.567804E-02   0.223146E-02   0.907741E-02   0.907741E-02
   0.199965E+00   0.808015E-02   0.224684E-02   0.905633E-02   0.905633E-02
   0.200143E+00   0.103663E-01   0.225104E-02   0.903534E-02   0.903534E-02
   0.200321E+00   0.101576E-01   0.222714E-02   0.901442E-02   0.901442E-02
   0.200499E+00   0.102386E-01   0.225047E-02   0.899356E-02   0.899356E-02
   0.200677E+00   0.731266E-02   0.224068E-02   0.897277E-02   0.897277E-02
   0.200855E+00   0.100312E-01   0.224033E-02   0.895204E-02   0.895204E-02
   0.201033E+00   0.582935E-02   0.224186E-02   0.893135E-02   0.893135E-02
   0.201211E+00   0.874437E-02   0.223424E-02   0.891062E-02   0.891062E-02
   0.201389E+00   0.588049E-02   0.223117E-02   0.889052E-02   0.889052E-02
   0.201567E+00   0.944133E-02   0.225041E-02   0.887037E-02   0.887037E-02
   0.201745E+00   0.710775E-02   0.223272E-02   0.884965E-02   0.884965E-02
   0.201924E+00   0.112401E-01   0.224074E-02   0.882901E-02   0.882901E-02
   0.202102E+00   0.825980E-02   0.222901E-02   0.880883E-02   0.880883E-02
   0.202280E+00   0.730386E-02   0.223529E-02   0.878900E-02   0.878900E-02
   0.202458E+00   0.843653E-02   0.223440E-02   0.876933E-02   0.876933E-02
   0.202636E+00   0.772699E-02   0.221918E-02   0.874875E-02   0.874875E-02
   0.202814E+00   0.588547E-02   0.223022E-02   0.872858E-02   0.872858E-02
   0.202992E+00   0.964187E-02   0.223745E-02   0.870884E-02   0.870884E-02
   0.203170E+00   0.519207E-02   0.222735E-02   0.868907E-02   0.868907E-02
   0.203348E+00   0.462969E-02   0.222866E-02   0.866933E-02   0.866933E-02
   0.203526E+00   0.599866E-02   0.222740E-02   0.864964E-02   0.864964E-02
   0.203704E+00   0.954882E-02   0.221737E-02   0.863002E-02   0.863002E-02
   0.203882E+00   0.451360E-02   0.223687E-02   0.861047E-02   0.861047E-02
   0.204060E+00   0.808685E-02   0.221714E-02   0.859098E-02   0.859098E-02
   0.204238E+00   0.779645E-02   0.223335E-02   0.857155E-02   0.857155E-02
   0.204416E+00   0.914659E-02   0.223384E-02   0.855219E-02   0.855219E-02
   0.204595E+00   0.777359E-02   0.221495E-02   0.853290E-02   0.853290E-02
   0.204773E+00   0.588205E-02   0.221928E-02   0.851368E-02   0.851368E-02
   0.204951E+00   0.617867E-02   0.222843E-02   0.849451E-02   0.849451E-02
   0.205129E+00   0.914575E-02   0.221837E-02   0.847543E-02   0.847543E-02
   0.205307E+00   0.719414E-02   0.222176E-02   0.845637E-02   0.845637E-02
   0.205485E+00   0.853062E-02   0.221812E-02   0.843741E-02   0.843741E-02
   0.205663E+00   0.120760E-01   0.221407E-02   0.841852E-02   0.841852E-02
   0.205841E+00   0.120920E-01   0.222405E-02   0.839967E-02   0.839967E-02
   0.206019E+00   0.725533E-02   0.221454E-02   0.838088E-02   0.838088E-02
   0.206197E+00   0.774209E-02   0.222228E-02   0.836217E-02   0.836217E-02
   0.206375E+00   0.103490E-01   0.222058E-02   0.834355E-02   0.834355E-02
   0.206553E+00   0.616300E-02   0.221766E-02   0.832494E-02   0.832494E-02
   0.206731E+00   0.873564E-02   0.221053E-02   0.830641E-02   0.830641E-02
   0.206909E+00   0.399748E-02   0.221517E-02   0.828795E-02   0.828795E-02
   0.207087E+00   0.132817E-01   0.221715E-02   0.826956E-02   0.826956E-02
   0.207266E+00   0.486833E-02   0.221693E-02   0.825123E-02   0.825123E-02
   0.207444E+00   0.671602E-02   0.221649E-02   0.823295E-02   0.823295E-02
   0.207622E+00   0.590312E-02   0.220964E-02   0.821473E-02   0.821473E-02
   0.207800E+00   0.671580E-02   0.221080E-02   0.819659E-02   0.819659E-02
   0.207978E+00   0.638153E-02   0.220418E-02   0.817852E-02   0.817852E-02
   0.208156E+00   0.564373E-02   0.220220E-02   0.816050E-02   0.816050E-02
   0.208334E+00   0.974405E-02   0.221655E-02   0.814256E-02   0.814256E-02
   0.208512E+00   0.747933E-02   0.220403E-02   0.812465E-02   0.812465E-02
   0.208690E+00   0.932280E-02   0.221536E-02   0.810682E-02   0.810682E-02
   0.208868E+00   0.454734E-02   0.219825E-02   0.808905E-02   0.808905E-02
   0.209046E+00   0.528490E-02   0.220465E-02   0.807134E-02   0.807134E-02
   0.209224E+00   0.316015E-02   0.219536E-02   0.805366E-02   0.805366E-02
   0.209402E+00   0.754893E-02   0.220937E-02   0.803610E-02   0.803610E-02
   0.209580E+00   0.678255E-02   0.220811E-02   0.801859E-02   0.801859E-02
   0.209758E+00   0.680273E-02   0.220450E-02   0.800109E-02   0.800109E-02
   0.209937E+00   0.789045E-02   0.219911E-02   0.798371E-02   0.798371E-02
   0.210115E+00   0.374478E-02   0.219415E-02   0.796637E-02   0.796637E-02
   0.210293E+00   0.667360E-02   0.219613E-02   0.794909E-02   0.794909E-02
   0.210471E+00   0.572431E-02   0.220284E-02   0.793187E-02   0.793187E-02
   0.210649E+00   0.452144E-02   0.219596E-02   0.791471E-02   0.791471E-02
   0.210827E+00   0.848082E-02   0.219527E-02   0.789760E-02   0.789760E-02
   0.211005E+00   0.607559E-02   0.220180E-02   0.788056E-02   0.788056E-02
   0.211183E+00   0.705762E-02   0.219089E-02   0.786358E-02   0.786358E-02
   0.211361E+00   0.920194E-02   0.219474E-02   0.784667E-02   0.784667E-02
   0.211539E+00   0.696432E-02   0.219938E-02   0.782982E-02   0.782982E-02
   0.211717E+00   0.795653E-02   0.219556E-02   0.781301E-02   0.781301E-02
   0.211895E+00   0.991246E-02   0.220089E-02   0.779627E-02   0.779627E-02
   0.212073E+00   0.975426E-02   0.219841E-02   0.777959E-02   0.777959E-02
   0.212251E+00   0.737400E-02   0.218800E-02   0.776297E-02   0.776297E-02
   0.212430E+00   0.535755E-02   0.219250E-02   0.774641E-02   0.774641E-02
   0.212608E+00   0.825542E-02   0.219496E-02   0.772990E-02   0.772990E-02
   0.212786E+00   0.876646E-02   0.219754E-02   0.771342E-02   0.771342E-02
   0.212964E+00   0.456442E-02   0.219521E-02   0.769723E-02   0.769723E-02
   0.213142E+00   0.923034E-02   0.219606E-02   0.768072E-02   0.768072E-02
   0.213320E+00   0.490760E-02   0.218062E-02   0.766447E-02   0.766447E-02
   0.213498E+00   0.459856E-02   0.218246E-02   0.764844E-02   0.764844E-02
   0.213676E+00   0.963729E-02   0.218108E-02   0.763208E-02   0.763208E-02
   0.213854E+00   0.119350E-01   0.219140E-02   0.761602E-02   0.761602E-02
   0.214032E+00   0.736897E-02   0.218938E-02   0.759998E-02   0.759998E-02
   0.214210E+00   0.493871E-02   0.219211E-02   0.758401E-02   0.758401E-02
   0.214388E+00   0.976718E-02   0.217565E-02   0.756808E-02   0.756808E-02
   0.214566E+00   0.419328E-02   0.219033E-02   0.755222E-02   0.755222E-02
   0.214744E+00   0.412219E-02   0.217771E-02   0.753643E-02   0.753643E-02
   0.214922E+00   0.881380E-02   0.218657E-02   0.752066E-02   0.752066E-02
   0.215101E+00   0.696009E-02   0.218034E-02   0.750496E-02   0.750496E-02
   0.215279E+00   0.752158E-02   0.218087E-02   0.748932E-02   0.748932E-02
   0.215457E+00   0.348779E-02   0.217621E-02   0.747374E-02   0.747374E-02
   0.215635E+00   0.598126E-02   0.218058E-02   0.745821E-02   0.745821E-02
   0.215813E+00   0.512509E-02   0.217207E-02   0.744275E-02   0.744275E-02
   0.215991E+00   0.861945E-02   0.218451E-02   0.742734E-02   0.742734E-02
   0.216169E+00   0.981989E-02   0.217497E-02   0.741197E-02   0.741197E-02
   0.216347E+00   0.882139E-02   0.217904E-02   0.739667E-02   0.739667E-02
   0.216525E+00   0.488751E-02   0.217689E-02   0.738142E-02   0.738142E-02
   0.216703E+00   0.745722E-02   0.217036E-02   0.736620E-02   0.736620E-02
   0.216881E+00   0.444302E-02   0.217730E-02   0.735109E-02   0.735109E-02
   0.217059E+00   0.862127E-02   0.217639E-02   0.733602E-02   0.733602E-02
   0.217237E+00   0.687073E-02   0.216358E-02   0.732095E-02   0.732095E-02
   0.217415E+00   0.770882E-02   0.218383E-02   0.730599E-02   0.730599E-02
   0.217593E+00   0.122712E-01   0.217904E-02   0.729107E-02   0.729107E-02
   0.217772E+00   0.718929E-02   0.216662E-02   0.727621E-02   0.727621E-02
   0.217950E+00   0.435988E-02   0.217172E-02   0.726140E-02   0.726140E-02
   0.218128E+00   0.454825E-02   0.216484E-02   0.724662E-02   0.724662E-02
   0.218306E+00   0.577630E-02   0.217292E-02   0.723191E-02   0.723191E-02
   0.218484E+00   0.104052E-01   0.218752E-02   0.721725E-02   0.721725E-02
   0.218662E+00   0.989734E-02   0.217371E-02   0.720264E-02   0.720264E-02
   0.218840E+00   0.733023E-02   0.216340E-02   0.718807E-02   0.718807E-02
   0.219018E+00   0.776074E-02   0.217721E-02   0.717357E-02   0.717357E-02
   0.219196E+00   0.114533E-01   0.215631E-02   0.715913E-02   0.715913E-02
   0.219374E+00   0.983757E-02   0.217771E-02   0.714473E-02   0.714473E-02
   0.219552E+00   0.583793E-02   0.216974E-02   0.713038E-02   0.713038E-02
   0.219730E+00   0.366582E-02   0.216446E-02   0.711608E-02   0.711608E-02
   0.219908E+00   0.788965E-02   0.215937E-02   0.710183E-02   0.710183E-02
   0.220086E+00  -0.457199E-04   0.215134E-02   0.708765E-02   0.708765E-02
   0.220264E+00   0.397780E-02   0.215709E-02   0.707349E-02   0.707349E-02
   0.220443E+00   0.618417E-02   0.217046E-02   0.705939E-02   0.705939E-02
   0.220621E+00   0.391409E-02   0.215151E-02   0.704536E-02   0.704536E-02
   0.220799E+00   0.498150E-02   0.216204E-02   0.703136E-02   0.703136E-02
   0.220977E+00   0.408182E-02   0.215833E-02   0.701740E-02   0.701740E-02
   0.221155E+00   0.609025E-02   0.214675E-02   0.700351E-02   0.700351E-02
   0.221333E+00   0.833106E-02   0.215970E-02   0.698965E-02   0.698965E-02
   0.221511E+00   0.560442E-02   0.215863E-02   0.697584E-02   0.697584E-02
   0.221689E+00   0.737592E-02   0.215411E-02   0.696209E-02   0.696209E-02
   0.221867E+00   0.742563E-02   0.216770E-02   0.694837E-02   0.694837E-02
   0.222045E+00   0.792188E-02   0.214872E-02   0.693471E-02   0.693471E-02
   0.222223E+00   0.408304E-02   0.215094E-02   0.692110E-02   0.692110E-02
   0.222401E+00   0.571532E-02   0.215497E-02   0.690754E-02   0.690754E-02
   0.222579E+00   0.632129E-02   0.215732E-02   0.689402E-02   0.689402E-02
   0.222757E+00   0.215620E-02   0.215602E-02   0.688055E-02   0.688055E-02
   0.222936E+00   0.598693E-02   0.216008E-02   0.686712E-02   0.686712E-02
   0.223114E+00   0.997201E-02   0.214950E-02   0.685373E-02   0.685373E-02
   0.223292E+00   0.743554E-02   0.215789E-02   0.684038E-02   0.684038E-02
   0.223470E+00   0.251137E-02   0.213992E-02   0.682701E-02   0.682701E-02
   0.223648E+00   0.469931E-02   0.215306E-02   0.681362E-02   0.681362E-02
   0.223826E+00   0.720909E-02   0.215927E-02   0.680126E-02   0.680126E-02
   0.224004E+00   0.811757E-02   0.215283E-02   0.678777E-02   0.678777E-02
   0.224182E+00   0.398423E-02   0.215203E-02   0.677445E-02   0.677445E-02
   0.224360E+00   0.101458E-01   0.215996E-02   0.676116E-02   0.676116E-02
   0.224538E+00   0.848653E-02   0.214073E-02   0.674815E-02   0.674815E-02
   0.224716E+00   0.685860E-02   0.215553E-02   0.673542E-02   0.673542E-02
   0.224894E+00   0.774605E-02   0.215052E-02   0.672270E-02   0.672270E-02
   0.225072E+00   0.539681E-02   0.214181E-02   0.671011E-02   0.671011E-02
   0.225250E+00   0.733975E-02   0.214891E-02   0.669645E-02   0.669645E-02
   0.225428E+00   0.653750E-02   0.213887E-02   0.668380E-02   0.668380E-02
   0.225607E+00   0.204049E-02   0.213794E-02   0.667112E-02   0.667112E-02
   0.225785E+00   0.234823E-02   0.214846E-02   0.665843E-02   0.665843E-02
   0.225963E+00   0.660951E-02   0.213711E-02   0.664576E-02   0.664576E-02
   0.226141E+00   0.394005E-02   0.214639E-02   0.663313E-02   0.663313E-02
   0.226319E+00   0.282142E-02   0.213849E-02   0.662055E-02   0.662055E-02
   0.226497E+00   0.579751E-02   0.213481E-02   0.660800E-02   0.660800E-02
   0.226675E+00   0.728845E-02   0.214121E-02   0.659550E-02   0.659550E-02
   0.226853E+00   0.466175E-02   0.214143E-02   0.658303E-02   0.658303E-02
   0.227031E+00   0.980116E-03   0.213384E-02   0.657061E-02   0.657061E-02
   0.227209E+00   0.648025E-02   0.213726E-02   0.655824E-02   0.655824E-02
   0.227387E+00   0.846156E-02   0.213960E-02   0.654589E-02   0.654589E-02
   0.227565E+00   0.443922E-02   0.213498E-02   0.653361E-02   0.653361E-02
   0.227743E+00   0.602690E-02   0.214079E-02   0.652135E-02   0.652135E-02
   0.227921E+00   0.580673E-02   0.212945E-02   0.650912E-02   0.650912E-02
   0.228099E+00   0.900556E-02   0.214185E-02   0.649695E-02   0.649695E-02
   0.228278E+00   0.400644E-02   0.213404E-02   0.648482E-02   0.648482E-02
   0.228456E+00   0.307612E-02   0.213211E-02   0.647270E-02   0.647270E-02
   0.228634E+00   0.305249E-02   0.213361E-02   0.646064E-02   0.646064E-02
   0.228812E+00   0.294243E-02   0.212804E-02   0.644864E-02   0.644864E-02
   0.228990E+00   0.453664E-02   0.212901E-02   0.643664E-02   0.643664E-02
   0.229168E+00   0.558539E-02   0.213713E-02   0.642469E-02   0.642469E-02
   0.229346E+00   0.323635E-02   0.212998E-02   0.641278E-02   0.641278E-02
   0.229524E+00   0.507355E-02   0.213993E-02   0.640092E-02   0.640092E-02
   0.229702E+00  -0.563915E-03   0.212833E-02   0.638909E-02   0.638909E-02
   0.229880E+00   0.361783E-02   0.212508E-02   0.637731E-02   0.637731E-02
   0.230058E+00   0.209973E-02   0.213436E-02   0.636553E-02   0.636553E-02
   0.230236E+00   0.697873E-02   0.212425E-02   0.635383E-02   0.635383E-02
   0.230414E+00   0.297701E-02   0.212260E-02   0.634216E-02   0.634216E-02
   0.230592E+00   0.951245E-02   0.213273E-02   0.633052E-02   0.633052E-02
   0.230770E+00   0.910736E-02   0.212303E-02   0.631893E-02   0.631893E-02
   0.230949E+00   0.650414E-02   0.212834E-02   0.630737E-02   0.630737E-02
   0.231127E+00   0.313414E-02   0.211524E-02   0.629583E-02   0.629583E-02
   0.231305E+00   0.778048E-02   0.212108E-02   0.628434E-02   0.628434E-02
   0.231483E+00   0.799180E-02   0.212949E-02   0.627288E-02   0.627288E-02
   0.231661E+00   0.801778E-02   0.212560E-02   0.626143E-02   0.626143E-02
   0.231839E+00   0.804509E-02   0.211599E-02   0.625008E-02   0.625008E-02
   0.232017E+00   0.250193E-02   0.212630E-02   0.623874E-02   0.623874E-02
   0.232195E+00   0.451804E-02   0.211106E-02   0.622740E-02   0.622740E-02
   0.232373E+00   0.826481E-02   0.211687E-02   0.621615E-02   0.621615E-02
   0.232551E+00   0.610002E-02   0.212761E-02   0.620492E-02   0.620492E-02
   0.232729E+00   0.415853E-02   0.210968E-02   0.619371E-02   0.619371E-02
   0.232907E+00   0.841258E-02   0.212775E-02   0.618254E-02   0.618254E-02
   0.233085E+00   0.129680E-02   0.211337E-02   0.617141E-02   0.617141E-02
   0.233263E+00   0.676873E-02   0.211417E-02   0.616030E-02   0.616030E-02
   0.233441E+00   0.600174E-02   0.212313E-02   0.614924E-02   0.614924E-02
   0.233620E+00   0.100189E-01   0.211635E-02   0.613822E-02   0.613822E-02
   0.233798E+00   0.828147E-02   0.211617E-02   0.612722E-02   0.612722E-02
   0.233976E+00   0.435447E-02   0.211842E-02   0.611628E-02   0.611628E-02
   0.234154E+00   0.580858E-02   0.210970E-02   0.610536E-02   0.610536E-02
   0.234332E+00   0.103937E-01   0.211760E-02   0.609445E-02   0.609445E-02
   0.234510E+00   0.982342E-02   0.212207E-02   0.608359E-02   0.608359E-02
   0.234688E+00   0.582949E-02   0.211302E-02   0.607278E-02   0.607278E-02
   0.234866E+00   0.470951E-02   0.211913E-02   0.606198E-02   0.606198E-02
   0.235044E+00   0.649244E-02   0.211694E-02   0.605123E-02   0.605123E-02
   0.235222E+00   0.519604E-02   0.210277E-02   0.604045E-02   0.604045E-02
   0.235400E+00   0.366802E-02   0.211895E-02   0.602993E-02   0.602993E-02
   0.235578E+00   0.752378E-02   0.210590E-02   0.601914E-02   0.601914E-02
   0.235756E+00   0.554266E-02   0.211300E-02   0.600852E-02   0.600852E-02
   0.235934E+00   0.408811E-02   0.211244E-02   0.599806E-02   0.599806E-02
   0.236113E+00   0.173770E-02   0.209932E-02   0.598734E-02   0.598734E-02
   0.236291E+00   0.776836E-02   0.210849E-02   0.597687E-02   0.597687E-02
   0.236469E+00   0.954126E-02   0.211160E-02   0.596637E-02   0.596637E-02
   0.236647E+00   0.102048E-01   0.209532E-02   0.595592E-02   0.595592E-02
   0.236825E+00  -0.390027E-03   0.210781E-02   0.594549E-02   0.594549E-02
   0.237003E+00   0.306543E-02   0.210116E-02   0.593509E-02   0.593509E-02
   0.237181E+00   0.186168E-02   0.209397E-02   0.592474E-02   0.592474E-02
   0.237359E+00   0.343426E-02   0.210593E-02   0.591441E-02   0.591441E-02
   0.237537E+00   0.443551E-02   0.210001E-02   0.590409E-02   0.590409E-02
   0.237715E+00   0.559788E-02   0.210114E-02   0.589382E-02   0.589382E-02
   0.237893E+00   0.526435E-02   0.210823E-02   0.588358E-02   0.588358E-02
   0.238071E+00   0.168105E-02   0.209024E-02   0.587337E-02   0.587337E-02
   0.238249E+00   0.631093E-02   0.210405E-02   0.586320E-02   0.586320E-02
   0.238427E+00   0.326330E-02   0.210045E-02   0.585306E-02   0.585306E-02
   0.238605E+00   0.594532E-02   0.209251E-02   0.584294E-02   0.584294E-02
   0.238784E+00   0.204476E-02   0.210129E-02   0.583286E-02   0.583286E-02
   0.238962E+00   0.853454E-02   0.209553E-02   0.582280E-02   0.582280E-02
   0.239140E+00   0.730285E-02   0.209365E-02   0.581275E-02   0.581275E-02
   0.239318E+00   0.512563E-02   0.210387E-02   0.580278E-02   0.580278E-02
   0.239496E+00   0.519608E-02   0.209607E-02   0.579282E-02   0.579282E-02
   0.239674E+00   0.328781E-02   0.209086E-02   0.578286E-02   0.578286E-02
   0.239852E+00   0.839213E-02   0.211019E-02   0.577298E-02   0.577298E-02
   0.240030E+00   0.400500E-02   0.208738E-02   0.576311E-02   0.576311E-02
   0.240208E+00   0.592982E-02   0.209891E-02   0.575326E-02   0.575326E-02
   0.240386E+00   0.631775E-02   0.209053E-02   0.574345E-02   0.574345E-02
   0.240564E+00   0.410600E-02   0.208226E-02   0.573366E-02   0.573366E-02
   0.240742E+00   0.806982E-02   0.209831E-02   0.572388E-02   0.572388E-02
   0.240920E+00   0.647009E-02   0.209169E-02   0.571415E-02   0.571415E-02
   0.241098E+00   0.684476E-02   0.208955E-02   0.570446E-02   0.570446E-02
   0.241276E+00   0.750324E-02   0.209521E-02   0.569475E-02   0.569475E-02
   0.241455E+00   0.487216E-02   0.207954E-02   0.568514E-02   0.568514E-02
   0.241633E+00   0.437722E-02   0.209016E-02   0.567550E-02   0.567550E-02
   0.241811E+00   0.322033E-02   0.209565E-02   0.566591E-02   0.566591E-02
   0.241989E+00   0.614650E-02   0.207437E-02   0.565634E-02   0.565634E-02
   0.242167E+00   0.747970E-02   0.208771E-02   0.564680E-02   0.564680E-02
   0.242345E+00   0.848975E-02   0.208340E-02   0.563730E-02   0.563730E-02
   0.242523E+00   0.103355E-01   0.208423E-02   0.562784E-02   0.562784E-02
   0.242701E+00   0.312287E-02   0.208471E-02   0.561835E-02   0.561835E-02
   0.242879E+00   0.815741E-02   0.207915E-02   0.560892E-02   0.560892E-02
   0.243057E+00   0.597674E-02   0.208294E-02   0.559953E-02   0.559953E-02
   0.243235E+00   0.494529E-02   0.208634E-02   0.559015E-02   0.559015E-02
   0.243413E+00   0.585931E-02   0.207321E-02   0.558079E-02   0.558079E-02
   0.243591E+00   0.601682E-02   0.208280E-02   0.557147E-02   0.557147E-02
   0.243769E+00   0.406664E-02   0.207750E-02   0.556217E-02   0.556217E-02
   0.243947E+00   0.374337E-02   0.207450E-02   0.555289E-02   0.555289E-02
   0.244126E+00   0.591030E-02   0.207888E-02   0.554364E-02   0.554364E-02
   0.244304E+00   0.997045E-03   0.207606E-02   0.553441E-02   0.553441E-02
   0.244482E+00   0.392317E-02   0.207495E-02   0.552521E-02   0.552521E-02
   0.244660E+00   0.588838E-02   0.208129E-02   0.551604E-02   0.551604E-02
   0.244838E+00   0.403311E-02   0.207343E-02   0.550688E-02   0.550688E-02
   0.245016E+00   0.603377E-03   0.208419E-02   0.549776E-02   0.549776E-02
   0.245194E+00   0.631961E-02   0.207544E-02   0.548866E-02   0.548866E-02
   0.245372E+00   0.489552E-02   0.206798E-02   0.547958E-02   0.547958E-02
   0.245550E+00   0.387959E-02   0.207536E-02   0.547051E-02   0.547051E-02
   0.245728E+00   0.375880E-02   0.206794E-02   0.546145E-02   0.546145E-02
   0.245906E+00   0.569944E-02   0.207129E-02   0.545234E-02   0.545234E-02
   0.246084E+00   0.296761E-02   0.206921E-02   0.544330E-02   0.544330E-02
   0.246262E+00   0.373899E-02   0.206880E-02   0.543514E-02   0.543514E-02
   0.246440E+00   0.800533E-02   0.208047E-02   0.542570E-02   0.542570E-02
   0.246619E+00   0.285586E-02   0.207475E-02   0.541668E-02   0.541668E-02
   0.246797E+00   0.504507E-02   0.206171E-02   0.540765E-02   0.540765E-02
   0.246975E+00   0.439978E-02   0.207881E-02   0.539877E-02   0.539877E-02
   0.247153E+00   0.479801E-02   0.210865E-02   0.539007E-02   0.539007E-02
   0.247331E+00   0.690054E-02   0.212453E-02   0.538134E-02   0.538134E-02
   0.247509E+00   0.402669E-02   0.213685E-02   0.537305E-02   0.537305E-02
   0.247687E+00   0.410152E-02   0.214714E-02   0.536352E-02   0.536352E-02
   0.247865E+00   0.634978E-02   0.215491E-02   0.535477E-02   0.535477E-02
   0.248043E+00   0.611491E-02   0.216607E-02   0.534615E-02   0.534615E-02
   0.248221E+00   0.463818E-02   0.216739E-02   0.533747E-02   0.533747E-02
   0.248399E+00   0.636247E-02   0.218500E-02   0.532879E-02   0.532879E-02
   0.248577E+00   0.551915E-02   0.219600E-02   0.532012E-02   0.532012E-02
   0.248755E+00   0.801037E-02   0.218958E-02   0.531147E-02   0.531147E-02
   0.248933E+00   0.777487E-03   0.220210E-02   0.530284E-02   0.530284E-02
   0.249111E+00   0.869957E-02   0.220179E-02   0.529423E-02   0.529423E-02
   0.249290E+00   0.701860E-02   0.220940E-02   0.528564E-02   0.528564E-02
   0.249468E+00   0.411694E-02   0.223077E-02   0.527708E-02   0.527708E-02
   0.249646E+00   0.779124E-02   0.221762E-02   0.526853E-02   0.526853E-02
   0.249824E+00   0.265740E-02   0.222868E-02   0.526000E-02   0.526000E-02
   0.250002E+00   0.216927E-02   0.223956E-02   0.525150E-02   0.525150E-02
   0.250180E+00   0.462799E-02   0.222890E-02   0.524301E-02   0.524301E-02
   0.250358E+00   0.927552E-02   0.224700E-02   0.523453E-02   0.523453E-02
   0.250536E+00   0.398924E-02   0.224252E-02   0.522609E-02   0.522609E-02
   0.250714E+00   0.760424E-02   0.225045E-02   0.521766E-02   0.521766E-02
   0.250892E+00   0.546223E-02   0.226375E-02   0.520924E-02   0.520924E-02
   0.251070E+00   0.128525E-01   0.225835E-02   0.520085E-02   0.520085E-02
   0.251248E+00   0.161532E-02   0.225601E-02   0.519250E-02   0.519250E-02
   0.251426E+00   0.349532E-02   0.227537E-02   0.518412E-02   0.518412E-02
   0.251604E+00   0.414461E-02   0.226515E-02   0.517579E-02   0.517579E-02
   0.251782E+00   0.471501E-02   0.227968E-02   0.516747E-02   0.516747E-02
   0.251961E+00   0.337842E-02   0.229163E-02   0.515918E-02   0.515918E-02
   0.252139E+00   0.600195E-02   0.227637E-02   0.515089E-02   0.515089E-02
   0.252317E+00   0.849783E-02   0.228874E-02   0.514265E-02   0.514265E-02
   0.252495E+00   0.620008E-02   0.229511E-02   0.513438E-02   0.513438E-02
   0.252673E+00   0.476087E-02   0.229395E-02   0.512620E-02   0.512620E-02
   0.252851E+00   0.599062E-02   0.230479E-02   0.511796E-02   0.511796E-02
   0.253029E+00   0.916584E-02   0.231224E-02   0.510977E-02   0.510977E-02
   0.253207E+00   0.568931E-02   0.230995E-02   0.510162E-02   0.510162E-02
   0.253385E+00   0.118119E-03   0.230955E-02   0.509346E-02   0.509346E-02
   0.253563E+00   0.431705E-02   0.231127E-02   0.508532E-02   0.508532E-02
   0.253741E+00   0.457728E-02   0.231972E-02   0.507720E-02   0.507720E-02
   0.253919E+00   0.127718E-02   0.227788E-02   0.506910E-02   0.506910E-02
   0.254097E+00   0.316702E-02   0.224396E-02   0.506100E-02   0.506100E-02
   0.254275E+00   0.546993E-02   0.225740E-02   0.505295E-02   0.505295E-02
   0.254453E+00   0.232408E-02   0.222692E-02   0.504491E-02   0.504491E-02
   0.254632E+00   0.808488E-02   0.222838E-02   0.503688E-02   0.503688E-02
   0.254810E+00   0.705779E-02   0.222786E-02   0.502887E-02   0.502887E-02
   0.254988E+00   0.687226E-02   0.222099E-02   0.502088E-02   0.502088E-02
   0.255166E+00   0.678992E-02   0.221456E-02   0.501290E-02   0.501290E-02
   0.255344E+00   0.381573E-02   0.221051E-02   0.500494E-02   0.500494E-02
   0.255522E+00   0.370007E-02   0.217800E-02   0.499700E-02   0.499700E-02
   0.255700E+00  -0.136497E-02   0.219187E-02   0.498906E-02   0.498906E-02
   0.255878E+00   0.208303E-02   0.219124E-02   0.498116E-02   0.498116E-02
   0.256056E+00   0.553444E-02   0.218246E-02   0.497327E-02   0.497327E-02
   0.256234E+00   0.810894E-02   0.218509E-02   0.496540E-02   0.496540E-02
   0.256412E+00   0.568319E-02   0.218304E-02   0.495756E-02   0.495756E-02
   0.256590E+00   0.510949E-02   0.216286E-02   0.494971E-02   0.494971E-02
   0.256768E+00   0.478976E-02   0.217459E-02   0.494188E-02   0.494188E-02
   0.256946E+00   0.729418E-02   0.216663E-02   0.493408E-02   0.493408E-02
   0.257124E+00   0.585409E-02   0.216795E-02   0.492629E-02   0.492629E-02
   0.257303E+00   0.942689E-02   0.217211E-02   0.491852E-02   0.491852E-02
   0.257481E+00   0.588356E-02   0.215930E-02   0.491075E-02   0.491075E-02
   0.257659E+00   0.625045E-02   0.215380E-02   0.490296E-02   0.490296E-02
   0.257837E+00   0.683601E-02   0.214977E-02   0.489537E-02   0.489537E-02
   0.258015E+00   0.463768E-02   0.215590E-02   0.488758E-02   0.488758E-02
   0.258193E+00   0.282246E-02   0.215354E-02   0.487989E-02   0.487989E-02
   0.258371E+00   0.776846E-02   0.215051E-02   0.487229E-02   0.487229E-02
   0.258549E+00   0.690890E-02   0.215838E-02   0.486453E-02   0.486453E-02
   0.258727E+00   0.332708E-02   0.214622E-02   0.485695E-02   0.485695E-02
   0.258905E+00   0.202483E-02   0.213906E-02   0.484934E-02   0.484934E-02
   0.259083E+00   0.260530E-02   0.213632E-02   0.484174E-02   0.484174E-02
   0.259261E+00   0.543915E-02   0.214388E-02   0.483416E-02   0.483416E-02
   0.259439E+00   0.241434E-02   0.213468E-02   0.482660E-02   0.482660E-02
   0.259617E+00   0.149765E-02   0.213690E-02   0.481906E-02   0.481906E-02
   0.259796E+00   0.493191E-02   0.212969E-02   0.481152E-02   0.481152E-02
   0.259974E+00   0.219545E-02   0.212504E-02   0.480400E-02   0.480400E-02
   0.260152E+00   0.188309E-02   0.213307E-02   0.479650E-02   0.479650E-02
   0.260330E+00   0.125009E-02   0.212292E-02   0.478902E-02   0.478902E-02
   0.260508E+00   0.524572E-02   0.212895E-02   0.478157E-02   0.478157E-02
   0.260686E+00   0.619349E-03   0.213047E-02   0.477412E-02   0.477412E-02
   0.260864E+00   0.299703E-02   0.211092E-02   0.476669E-02   0.476669E-02
   0.261042E+00   0.275108E-02   0.211713E-02   0.475928E-02   0.475928E-02
   0.261220E+00   0.375271E-02   0.211970E-02   0.475189E-02   0.475189E-02
   0.261398E+00   0.131102E-02   0.211218E-02   0.474452E-02   0.474452E-02
   0.261576E+00   0.640653E-02   0.212543E-02   0.473715E-02   0.473715E-02
   0.261754E+00   0.111876E-01   0.212192E-02   0.472982E-02   0.472982E-02
   0.261932E+00   0.960295E-03   0.211177E-02   0.472250E-02   0.472250E-02
   0.262110E+00   0.210946E-02   0.210955E-02   0.471522E-02   0.471522E-02
   0.262288E+00   0.280789E-02   0.210443E-02   0.470791E-02   0.470791E-02
   0.262467E+00   0.372228E-02   0.211186E-02   0.470065E-02   0.470065E-02
   0.262645E+00   0.414723E-02   0.211354E-02   0.469340E-02   0.469340E-02
   0.262823E+00   0.619156E-02   0.210105E-02   0.468618E-02   0.468618E-02
   0.263001E+00   0.125305E-02   0.211158E-02   0.467896E-02   0.467896E-02
   0.263179E+00   0.478392E-02   0.209435E-02   0.467176E-02   0.467176E-02
   0.263357E+00   0.222619E-02   0.210264E-02   0.466458E-02   0.466458E-02
   0.263535E+00   0.423174E-02   0.210832E-02   0.465745E-02   0.465745E-02
   0.263713E+00   0.597602E-02   0.209332E-02   0.465028E-02   0.465028E-02
   0.263891E+00   0.378181E-02   0.210074E-02   0.464320E-02   0.464320E-02
   0.264069E+00   0.336042E-02   0.210402E-02   0.463606E-02   0.463606E-02
   0.264247E+00   0.869542E-02   0.209068E-02   0.462898E-02   0.462898E-02
   0.264425E+00   0.706860E-02   0.210336E-02   0.462192E-02   0.462192E-02
   0.264603E+00   0.748194E-02   0.209168E-02   0.461486E-02   0.461486E-02
   0.264781E+00   0.405382E-02   0.209503E-02   0.460784E-02   0.460784E-02
   0.264959E+00   0.631828E-02   0.209284E-02   0.460084E-02   0.460084E-02
   0.265138E+00   0.443466E-02   0.208794E-02   0.459383E-02   0.459383E-02
   0.265316E+00   0.209873E-02   0.207986E-02   0.458686E-02   0.458686E-02
   0.265494E+00   0.242638E-02   0.207749E-02   0.457992E-02   0.457992E-02
   0.265672E+00   0.271462E-02   0.206458E-02   0.457297E-02   0.457297E-02
   0.265850E+00   0.486042E-02   0.207703E-02   0.456605E-02   0.456605E-02
   0.266028E+00   0.574440E-02   0.207003E-02   0.455917E-02   0.455917E-02
   0.266206E+00   0.265238E-02   0.206310E-02   0.455228E-02   0.455228E-02
   0.266384E+00   0.140115E-02   0.206296E-02   0.454542E-02   0.454542E-02
   0.266562E+00   0.416378E-02   0.205105E-02   0.453857E-02   0.453857E-02
   0.266740E+00   0.425258E-02   0.206538E-02   0.453175E-02   0.453175E-02
   0.266918E+00   0.165125E-02   0.205983E-02   0.452496E-02   0.452496E-02
   0.267096E+00   0.367587E-02   0.205332E-02   0.451816E-02   0.451816E-02
   0.267274E+00   0.780706E-02   0.205951E-02   0.451140E-02   0.451140E-02
   0.267452E+00   0.198971E-02   0.204978E-02   0.450465E-02   0.450465E-02
   0.267630E+00   0.132479E-02   0.204205E-02   0.449792E-02   0.449792E-02
   0.267809E+00   0.158016E-02   0.205210E-02   0.449121E-02   0.449121E-02
   0.267987E+00   0.698815E-02   0.204833E-02   0.448451E-02   0.448451E-02
   0.268165E+00   0.413231E-02   0.204252E-02   0.447780E-02   0.447780E-02
   0.268343E+00   0.448875E-02   0.204728E-02   0.447101E-02   0.447101E-02
   0.268521E+00   0.447786E-02   0.203288E-02   0.446464E-02   0.446464E-02
   0.268699E+00   0.441849E-02   0.204407E-02   0.445838E-02   0.445838E-02
   0.268877E+00   0.474398E-02   0.204101E-02   0.445137E-02   0.445137E-02
   0.269055E+00   0.513250E-02   0.203370E-02   0.444476E-02   0.444476E-02
   0.269233E+00   0.486414E-02   0.203435E-02   0.443811E-02   0.443811E-02
   0.269411E+00   0.530146E-02   0.203673E-02   0.443155E-02   0.443155E-02
   0.269589E+00   0.705948E-02   0.202755E-02   0.442517E-02   0.442517E-02
   0.269767E+00  -0.470552E-03   0.203349E-02   0.441867E-02   0.441867E-02
   0.269945E+00   0.525739E-02   0.202474E-02   0.441257E-02   0.441257E-02
   0.270123E+00   0.210019E-02   0.202225E-02   0.440602E-02   0.440602E-02
   0.270302E+00   0.314277E-02   0.202890E-02   0.439909E-02   0.439909E-02
   0.270480E+00   0.278805E-02   0.202407E-02   0.439281E-02   0.439281E-02
   0.270658E+00   0.678245E-02   0.202781E-02   0.438646E-02   0.438646E-02
   0.270836E+00   0.226242E-02   0.203176E-02   0.438009E-02   0.438009E-02
   0.271014E+00   0.509476E-02   0.200754E-02   0.437374E-02   0.437374E-02
   0.271192E+00   0.190526E-02   0.202188E-02   0.436739E-02   0.436739E-02
   0.271370E+00   0.653123E-02   0.201853E-02   0.436106E-02   0.436106E-02
   0.271548E+00   0.186075E-02   0.202249E-02   0.435476E-02   0.435476E-02
   0.271726E+00   0.505055E-02   0.201767E-02   0.434846E-02   0.434846E-02
   0.271904E+00   0.841873E-02   0.201801E-02   0.434220E-02   0.434220E-02
   0.272082E+00   0.467162E-02   0.201838E-02   0.433594E-02   0.433594E-02
   0.272260E+00   0.399339E-02   0.202316E-02   0.432970E-02   0.432970E-02
   0.272438E+00   0.298761E-02   0.200996E-02   0.432350E-02   0.432350E-02
   0.272616E+00   0.448237E-02   0.202060E-02   0.431730E-02   0.431730E-02
   0.272794E+00   0.202390E-02   0.201607E-02   0.431111E-02   0.431111E-02
   0.272973E+00   0.558600E-02   0.201429E-02   0.430496E-02   0.430496E-02
   0.273151E+00   0.516168E-02   0.201671E-02   0.429881E-02   0.429881E-02
   0.273329E+00   0.522682E-02   0.201339E-02   0.429268E-02   0.429268E-02
   0.273507E+00   0.549129E-02   0.201719E-02   0.428658E-02   0.428658E-02
   0.273685E+00   0.279322E-02   0.201760E-02   0.428051E-02   0.428051E-02
   0.273863E+00   0.351385E-02   0.200469E-02   0.427442E-02   0.427442E-02
   0.274041E+00   0.385813E-02   0.202090E-02   0.426836E-02   0.426836E-02
   0.274219E+00   0.448689E-02   0.201361E-02   0.426233E-02   0.426233E-02
   0.274397E+00   0.510666E-02   0.200068E-02   0.425632E-02   0.425632E-02
   0.274575E+00   0.614723E-03   0.201816E-02   0.425031E-02   0.425031E-02
   0.274753E+00   0.328411E-02   0.200865E-02   0.424436E-02   0.424436E-02
   0.274931E+00   0.383357E-02   0.201288E-02   0.423835E-02   0.423835E-02
   0.275109E+00   0.528707E-02   0.201506E-02   0.423244E-02   0.423244E-02
   0.275287E+00   0.258603E-02   0.200616E-02   0.422648E-02   0.422648E-02
   0.275465E+00   0.233240E-02   0.201277E-02   0.422057E-02   0.422057E-02
   0.275644E+00   0.223901E-02   0.201292E-02   0.421468E-02   0.421468E-02
   0.275822E+00   0.679673E-02   0.200379E-02   0.420879E-02   0.420879E-02
   0.276000E+00   0.516796E-02   0.200761E-02   0.420293E-02   0.420293E-02
   0.276178E+00   0.647701E-02   0.200624E-02   0.419708E-02   0.419708E-02
   0.276356E+00   0.392772E-02   0.199931E-02   0.419125E-02   0.419125E-02
   0.276534E+00   0.221398E-02   0.200920E-02   0.418543E-02   0.418543E-02
   0.276712E+00   0.419645E-02   0.199968E-02   0.417964E-02   0.417964E-02
   0.276890E+00   0.430269E-02   0.199915E-02   0.417385E-02   0.417385E-02
   0.277068E+00   0.189043E-02   0.201103E-02   0.416815E-02   0.416815E-02
   0.277246E+00   0.724522E-03   0.199263E-02   0.416233E-02   0.416233E-02
   0.277424E+00   0.720874E-03   0.200129E-02   0.415661E-02   0.415661E-02
   0.277602E+00  -0.399027E-03   0.199727E-02   0.415088E-02   0.415088E-02
   0.277780E+00   0.310152E-02   0.199124E-02   0.414518E-02   0.414518E-02
   0.277958E+00   0.656432E-02   0.200172E-02   0.413950E-02   0.413950E-02
   0.278136E+00   0.324814E-02   0.200261E-02   0.413382E-02   0.413382E-02
   0.278315E+00   0.628335E-02   0.199658E-02   0.412816E-02   0.412816E-02
   0.278493E+00   0.373383E-02   0.200254E-02   0.412252E-02   0.412252E-02
   0.278671E+00   0.323996E-02   0.198657E-02   0.411690E-02   0.411690E-02
   0.278849E+00   0.240308E-02   0.199429E-02   0.411130E-02   0.411130E-02
   0.279027E+00   0.628053E-02   0.200264E-02   0.410570E-02   0.410570E-02
   0.279205E+00   0.156630E-02   0.198848E-02   0.410011E-02   0.410011E-02
   0.279383E+00   0.205219E-02   0.199333E-02   0.409455E-02   0.409455E-02
   0.279561E+00   0.838877E-02   0.199862E-02   0.408899E-02   0.408899E-02
   0.279739E+00   0.446199E-02   0.198617E-02   0.408345E-02   0.408345E-02
   0.279917E+00   0.829241E-02   0.199449E-02   0.407792E-02   0.407792E-02
   0.280095E+00   0.772373E-03   0.198431E-02   0.407236E-02   0.407236E-02
   0.280273E+00   0.630088E-02   0.199792E-02   0.406696E-02   0.406696E-02
   0.280451E+00   0.314862E-02   0.199807E-02   0.406142E-02   0.406142E-02
   0.280629E+00   0.625598E-03   0.198927E-02   0.405595E-02   0.405595E-02
   0.280807E+00   0.642549E-02   0.199677E-02   0.405052E-02   0.405052E-02
   0.280986E+00   0.240147E-02   0.198810E-02   0.404507E-02   0.404507E-02
   0.281164E+00   0.632386E-02   0.197696E-02   0.403963E-02   0.403963E-02
   0.281342E+00   0.754154E-02   0.199137E-02   0.403423E-02   0.403423E-02
   0.281520E+00   0.231002E-02   0.198283E-02   0.402883E-02   0.402883E-02
   0.281698E+00   0.277527E-02   0.199030E-02   0.402344E-02   0.402344E-02
   0.281876E+00   0.349198E-02   0.199069E-02   0.401807E-02   0.401807E-02
   0.282054E+00   0.294468E-02   0.197162E-02   0.401272E-02   0.401272E-02
   0.282232E+00   0.238620E-02   0.198437E-02   0.400736E-02   0.400736E-02
   0.282410E+00   0.271400E-02   0.198986E-02   0.400202E-02   0.400202E-02
   0.282588E+00   0.988060E-03   0.197265E-02   0.399669E-02   0.399669E-02
   0.282766E+00  -0.135782E-01   0.213754E-02   0.399138E-02   0.399138E-02
   0.282944E+00   0.525271E-02   0.198339E-02   0.398610E-02   0.398610E-02
   0.283122E+00   0.491963E-02   0.197624E-02   0.398079E-02   0.398079E-02
   0.283300E+00  -0.574302E-03   0.198098E-02   0.397552E-02   0.397552E-02
   0.283479E+00   0.243510E-02   0.197112E-02   0.397025E-02   0.397025E-02
   0.283657E+00   0.616201E-02   0.198065E-02   0.396501E-02   0.396501E-02
   0.283835E+00   0.608748E-02   0.198805E-02   0.395976E-02   0.395976E-02
   0.284013E+00   0.484693E-02   0.197112E-02   0.395455E-02   0.395455E-02
   0.284191E+00   0.276191E-02   0.198043E-02   0.394932E-02   0.394932E-02
   0.284369E+00   0.226728E-02   0.197743E-02   0.394411E-02   0.394411E-02
   0.284547E+00   0.789446E-02   0.197346E-02   0.393899E-02   0.393899E-02
   0.284725E+00   0.564456E-02   0.198083E-02   0.393374E-02   0.393374E-02
   0.284903E+00   0.248627E-02   0.197127E-02   0.392858E-02   0.392858E-02
   0.285081E+00   0.178891E-02   0.197945E-02   0.392342E-02   0.392342E-02
   0.285259E+00   0.309276E-02   0.197528E-02   0.391828E-02   0.391828E-02
   0.285437E+00   0.392844E-02   0.197127E-02   0.391314E-02   0.391314E-02
   0.285615E+00   0.186205E-02   0.197094E-02   0.390801E-02   0.390801E-02
   0.285793E+00   0.639551E-02   0.198124E-02   0.390290E-02   0.390290E-02
   0.285971E+00   0.147420E-02   0.196462E-02   0.389783E-02   0.389783E-02
   0.286150E+00   0.296241E-02   0.198033E-02   0.389270E-02   0.389270E-02
   0.286328E+00  -0.239754E-03   0.196143E-02   0.388764E-02   0.388764E-02
   0.286506E+00   0.104069E-02   0.196581E-02   0.388255E-02   0.388255E-02
   0.286684E+00   0.416874E-02   0.196773E-02   0.387749E-02   0.387749E-02
   0.286862E+00   0.525868E-02   0.196373E-02   0.387245E-02   0.387245E-02
   0.287040E+00   0.515165E-02   0.197346E-02   0.386741E-02   0.386741E-02
   0.287218E+00   0.261962E-02   0.197403E-02   0.386239E-02   0.386239E-02
   0.287396E+00   0.470570E-02   0.195989E-02   0.385737E-02   0.385737E-02
   0.287574E+00   0.305461E-02   0.196682E-02   0.385236E-02   0.385236E-02
   0.287752E+00   0.452574E-02   0.196145E-02   0.384737E-02   0.384737E-02
   0.287930E+00   0.345117E-02   0.196907E-02   0.384239E-02   0.384239E-02
   0.288108E+00  -0.242491E-03   0.196559E-02   0.383741E-02   0.383741E-02
   0.288286E+00   0.245584E-02   0.196891E-02   0.383245E-02   0.383245E-02
   0.288464E+00   0.550492E-03   0.196716E-02   0.382750E-02   0.382750E-02
   0.288642E+00   0.100157E-02   0.196582E-02   0.382255E-02   0.382255E-02
   0.288821E+00   0.493250E-02   0.197516E-02   0.381762E-02   0.381762E-02
   0.288999E+00   0.137123E-02   0.200335E-02   0.381269E-02   0.381269E-02
   0.289177E+00   0.300684E-02   0.201803E-02   0.380778E-02   0.380778E-02
   0.289355E+00   0.362249E-02   0.202253E-02   0.380288E-02   0.380288E-02
   0.289533E+00   0.296058E-02   0.204631E-02   0.379798E-02   0.379798E-02
   0.289711E+00   0.193875E-02   0.204367E-02   0.379310E-02   0.379310E-02
   0.289889E+00   0.383278E-02   0.204467E-02   0.378823E-02   0.378823E-02
   0.290067E+00   0.253606E-02   0.206221E-02   0.378337E-02   0.378337E-02
   0.290245E+00   0.339591E-02   0.206548E-02   0.377851E-02   0.377851E-02
   0.290423E+00   0.250027E-02   0.207599E-02   0.377365E-02   0.377365E-02
   0.290601E+00   0.584525E-02   0.208944E-02   0.376876E-02   0.376876E-02
   0.290779E+00   0.400023E-02   0.208274E-02   0.376380E-02   0.376380E-02
   0.290957E+00   0.331235E-02   0.208959E-02   0.375963E-02   0.375963E-02
   0.291135E+00   0.846886E-02   0.210193E-02   0.375468E-02   0.375468E-02
   0.291313E+00   0.368525E-02   0.209615E-02   0.374959E-02   0.374959E-02
   0.291492E+00   0.581064E-02   0.211774E-02   0.374482E-02   0.374482E-02
   0.291670E+00   0.615856E-02   0.211206E-02   0.373996E-02   0.373996E-02
   0.291848E+00   0.398048E-02   0.211602E-02   0.373517E-02   0.373517E-02
   0.292026E+00   0.633212E-02   0.212380E-02   0.373052E-02   0.373052E-02
   0.292204E+00   0.231799E-02   0.210923E-02   0.372586E-02   0.372586E-02
   0.292382E+00   0.303163E-02   0.212875E-02   0.372126E-02   0.372126E-02
   0.292560E+00   0.181867E-02   0.213813E-02   0.371688E-02   0.371688E-02
   0.292738E+00   0.536138E-02   0.212271E-02   0.371143E-02   0.371143E-02
   0.292916E+00   0.229455E-02   0.212901E-02   0.370683E-02   0.370683E-02
   0.293094E+00   0.634302E-02   0.212549E-02   0.370222E-02   0.370222E-02
   0.293272E+00   0.327868E-02   0.213402E-02   0.369757E-02   0.369757E-02
   0.293450E+00   0.268515E-03   0.214130E-02   0.369291E-02   0.369291E-02
   0.293628E+00   0.416387E-03   0.213391E-02   0.368825E-02   0.368825E-02
   0.293806E+00   0.536340E-02   0.214310E-02   0.368360E-02   0.368360E-02
   0.293985E+00   0.949121E-03   0.214495E-02   0.367896E-02   0.367896E-02
   0.294163E+00   0.492634E-02   0.213612E-02   0.367432E-02   0.367432E-02
   0.294341E+00   0.462057E-02   0.214813E-02   0.366971E-02   0.366971E-02
   0.294519E+00   0.588801E-03   0.214790E-02   0.366510E-02   0.366510E-02
   0.294697E+00   0.641245E-02   0.214705E-02   0.366049E-02   0.366049E-02
   0.294875E+00   0.566947E-02   0.216071E-02   0.365592E-02   0.365592E-02
   0.295053E+00   0.685117E-02   0.214871E-02   0.365132E-02   0.365132E-02
   0.295231E+00   0.414298E-02   0.214689E-02   0.364675E-02   0.364675E-02
   0.295409E+00   0.332752E-02   0.215297E-02   0.364220E-02   0.364220E-02
   0.295587E+00   0.314547E-02   0.214775E-02   0.363764E-02   0.363764E-02
   0.295765E+00   0.655646E-02   0.215812E-02   0.363310E-02   0.363310E-02
   0.295943E+00  -0.128496E-02   0.216443E-02   0.362857E-02   0.362857E-02
   0.296121E+00   0.314281E-02   0.214473E-02   0.362406E-02   0.362406E-02
   0.296299E+00   0.285850E-02   0.215941E-02   0.361953E-02   0.361953E-02
   0.296477E+00   0.377114E-02   0.214879E-02   0.361503E-02   0.361503E-02
   0.296656E+00   0.724350E-02   0.216255E-02   0.361054E-02   0.361054E-02
   0.296834E+00   0.690103E-02   0.217271E-02   0.360606E-02   0.360606E-02
   0.297012E+00   0.438268E-02   0.215681E-02   0.360159E-02   0.360159E-02
   0.297190E+00   0.609803E-02   0.216531E-02   0.359716E-02   0.359716E-02
   0.297368E+00   0.225618E-02   0.216973E-02   0.359267E-02   0.359267E-02
   0.297546E+00   0.278657E-02   0.215145E-02   0.358825E-02   0.358825E-02
   0.297724E+00   0.435761E-02   0.217599E-02   0.358380E-02   0.358380E-02
   0.297902E+00   0.192717E-02   0.216614E-02   0.357938E-02   0.357938E-02
   0.298080E+00  -0.876715E-03   0.216497E-02   0.357498E-02   0.357498E-02
   0.298258E+00   0.394244E-02   0.217071E-02   0.357057E-02   0.357057E-02
   0.298436E+00   0.281180E-02   0.216520E-02   0.356618E-02   0.356618E-02
   0.298614E+00   0.419619E-02   0.216945E-02   0.356179E-02   0.356179E-02
   0.298792E+00   0.243368E-02   0.217706E-02   0.355742E-02   0.355742E-02
   0.298970E+00   0.627477E-02   0.217088E-02   0.355309E-02   0.355309E-02
   0.299148E+00   0.779826E-02   0.218447E-02   0.354871E-02   0.354871E-02
   0.299327E+00   0.225799E-02   0.217655E-02   0.354436E-02   0.354436E-02
   0.299505E+00   0.541160E-02   0.217505E-02   0.354008E-02   0.354008E-02
   0.299683E+00   0.341008E-02   0.218444E-02   0.353570E-02   0.353570E-02
   0.299861E+00   0.548592E-02   0.217790E-02   0.353140E-02   0.353140E-02
   0.300039E+00   0.583463E-02   0.218487E-02   0.352709E-02   0.352709E-02
   0.300217E+00   0.270943E-02   0.218885E-02   0.352280E-02   0.352280E-02
   0.300395E+00   0.371666E-02   0.217983E-02   0.351851E-02   0.351851E-02
   0.300573E+00   0.689414E-03   0.218504E-02   0.351424E-02   0.351424E-02
   0.300751E+00   0.321841E-02   0.218691E-02   0.350997E-02   0.350997E-02
   0.300929E+00   0.372813E-02   0.216886E-02   0.350573E-02   0.350573E-02
   0.301107E+00   0.276084E-02   0.218605E-02   0.350148E-02   0.350148E-02
   0.301285E+00   0.690941E-04   0.218218E-02   0.349725E-02   0.349725E-02
   0.301463E+00   0.782302E-02   0.218397E-02   0.349301E-02   0.349301E-02
   0.301641E+00   0.392376E-02   0.219150E-02   0.348880E-02   0.348880E-02
   0.301819E+00   0.253826E-02   0.217709E-02   0.348459E-02   0.348459E-02
   0.301998E+00  -0.173725E-02   0.217990E-02   0.348039E-02   0.348039E-02
   0.302176E+00   0.290468E-02   0.219361E-02   0.347620E-02   0.347620E-02
   0.302354E+00   0.760649E-03   0.218177E-02   0.347201E-02   0.347201E-02
   0.302532E+00   0.120368E-02   0.218585E-02   0.346783E-02   0.346783E-02
   0.302710E+00   0.466895E-02   0.219398E-02   0.346371E-02   0.346371E-02
   0.302888E+00   0.181021E-02   0.218285E-02   0.345953E-02   0.345953E-02
   0.303066E+00  -0.475075E-03   0.219120E-02   0.345538E-02   0.345538E-02
   0.303244E+00   0.500523E-03   0.219072E-02   0.345126E-02   0.345126E-02
   0.303422E+00   0.582896E-02   0.219402E-02   0.344726E-02   0.344726E-02
   0.303600E+00   0.375780E-02   0.220070E-02   0.344301E-02   0.344301E-02
   0.303778E+00   0.111996E-02   0.218355E-02   0.343892E-02   0.343892E-02
   0.303956E+00   0.208571E-02   0.218969E-02   0.343483E-02   0.343483E-02
   0.304134E+00   0.677421E-02   0.220657E-02   0.343074E-02   0.343074E-02
   0.304312E+00   0.553328E-02   0.219081E-02   0.342667E-02   0.342667E-02
   0.304490E+00   0.427698E-02   0.220000E-02   0.342261E-02   0.342261E-02
   0.304669E+00   0.102377E-02   0.219984E-02   0.341854E-02   0.341854E-02
   0.304847E+00   0.136428E-02   0.219512E-02   0.341448E-02   0.341448E-02
   0.305025E+00   0.369563E-02   0.219857E-02   0.341044E-02   0.341044E-02
   0.305203E+00   0.319095E-02   0.219502E-02   0.340641E-02   0.340641E-02
   0.305381E+00   0.580554E-02   0.220971E-02   0.340239E-02   0.340239E-02
   0.305559E+00   0.743310E-02   0.221101E-02   0.339837E-02   0.339837E-02
   0.305737E+00   0.637960E-02   0.219002E-02   0.339436E-02   0.339436E-02
   0.305915E+00   0.599795E-02   0.220721E-02   0.339037E-02   0.339037E-02
   0.306093E+00   0.713575E-02   0.221055E-02   0.338637E-02   0.338637E-02
   0.306271E+00   0.513283E-02   0.219824E-02   0.338238E-02   0.338238E-02
   0.306449E+00   0.345857E-02   0.221405E-02   0.337845E-02   0.337845E-02
   0.306627E+00   0.343950E-02   0.221444E-02   0.337444E-02   0.337444E-02
   0.306805E+00  -0.457672E-03   0.219961E-02   0.337048E-02   0.337048E-02
   0.306983E+00  -0.906203E-03   0.220814E-02   0.336658E-02   0.336658E-02
   0.307162E+00   0.340543E-02   0.220195E-02   0.336259E-02   0.336259E-02
   0.307340E+00   0.220000E-02   0.220378E-02   0.335866E-02   0.335866E-02
   0.307518E+00   0.252455E-02   0.221221E-02   0.335474E-02   0.335474E-02
   0.307696E+00  -0.579127E-03   0.220232E-02   0.335083E-02   0.335083E-02
   0.307874E+00  -0.113442E-02   0.220923E-02   0.334691E-02   0.334691E-02
   0.308052E+00   0.263178E-02   0.220193E-02   0.334301E-02   0.334301E-02
   0.308230E+00  -0.424429E-03   0.220919E-02   0.333912E-02   0.333912E-02
   0.308408E+00   0.446402E-02   0.221403E-02   0.333526E-02   0.333526E-02
   0.308586E+00   0.198674E-02   0.220750E-02   0.333135E-02   0.333135E-02
   0.308764E+00   0.404110E-02   0.221522E-02   0.332749E-02   0.332749E-02
   0.308942E+00   0.194179E-02   0.221186E-02   0.332362E-02   0.332362E-02
   0.309120E+00   0.640135E-02   0.220698E-02   0.331977E-02   0.331977E-02
   0.309298E+00  -0.269474E-02   0.221534E-02   0.331592E-02   0.331592E-02
   0.309476E+00   0.420066E-02   0.220688E-02   0.331209E-02   0.331209E-02
   0.309654E+00   0.694433E-02   0.221580E-02   0.330826E-02   0.330826E-02
   0.309833E+00   0.208543E-03   0.222641E-02   0.330443E-02   0.330443E-02
   0.310011E+00   0.619965E-02   0.220370E-02   0.330061E-02   0.330061E-02
   0.310189E+00  -0.188997E-02   0.222138E-02   0.329681E-02   0.329681E-02
   0.310367E+00   0.490383E-02   0.222679E-02   0.329301E-02   0.329301E-02
   0.310545E+00   0.356006E-02   0.220705E-02   0.328921E-02   0.328921E-02
   0.310723E+00   0.299147E-02   0.222219E-02   0.328542E-02   0.328542E-02
   0.310901E+00   0.211186E-02   0.221655E-02   0.328165E-02   0.328165E-02
   0.311079E+00   0.324702E-02   0.221090E-02   0.327787E-02   0.327787E-02
   0.311257E+00   0.451658E-02   0.222547E-02   0.327411E-02   0.327411E-02
   0.311435E+00   0.605816E-02   0.221606E-02   0.327035E-02   0.327035E-02
   0.311613E+00   0.250800E-02   0.222054E-02   0.326659E-02   0.326659E-02
   0.311791E+00   0.397608E-02   0.222675E-02   0.326285E-02   0.326285E-02
   0.311969E+00   0.338160E-02   0.221308E-02   0.325911E-02   0.325911E-02
   0.312147E+00   0.339909E-04   0.222422E-02   0.325539E-02   0.325539E-02
   0.312325E+00  -0.327296E-03   0.222919E-02   0.325166E-02   0.325166E-02
   0.312504E+00   0.115441E-02   0.221672E-02   0.324794E-02   0.324794E-02
   0.312682E+00   0.237447E-02   0.223226E-02   0.324423E-02   0.324423E-02
   0.312860E+00   0.223716E-02   0.222816E-02   0.324050E-02   0.324050E-02
   0.313038E+00   0.525690E-02   0.222277E-02   0.323672E-02   0.323672E-02
   0.313216E+00   0.471316E-03   0.221960E-02   0.323296E-02   0.323296E-02
   0.313394E+00  -0.938096E-03   0.221802E-02   0.322995E-02   0.322995E-02
   0.313572E+00   0.197105E-02   0.222757E-02   0.322595E-02   0.322595E-02
   0.313750E+00   0.424303E-02   0.223276E-02   0.322213E-02   0.322213E-02
   0.313928E+00   0.279676E-02   0.221544E-02   0.321847E-02   0.321847E-02
   0.314106E+00   0.438544E-02   0.223343E-02   0.321473E-02   0.321473E-02
   0.314284E+00   0.313193E-02   0.222065E-02   0.321106E-02   0.321106E-02
   0.314462E+00   0.330235E-02   0.222335E-02   0.320749E-02   0.320749E-02
   0.314640E+00   0.422820E-02   0.223617E-02   0.320398E-02   0.320398E-02
   0.314818E+00   0.148562E-02   0.222742E-02   0.320033E-02   0.320033E-02
   0.314996E+00   0.378070E-03   0.222162E-02   0.319704E-02   0.319704E-02
   0.315175E+00   0.735255E-02   0.224355E-02   0.319307E-02   0.319307E-02
   0.315353E+00   0.496671E-02   0.221895E-02   0.318927E-02   0.318927E-02
   0.315531E+00   0.306161E-02   0.223238E-02   0.318579E-02   0.318579E-02
   0.315709E+00   0.436298E-02   0.223662E-02   0.318223E-02   0.318223E-02
   0.315887E+00   0.485074E-02   0.222540E-02   0.317867E-02   0.317867E-02
   0.316065E+00   0.224391E-02   0.223746E-02   0.317509E-02   0.317509E-02
   0.316243E+00  -0.213025E-02   0.222828E-02   0.317152E-02   0.317152E-02
   0.316421E+00   0.282367E-02   0.222755E-02   0.316795E-02   0.316795E-02
   0.316599E+00  -0.311473E-02   0.224048E-02   0.316439E-02   0.316439E-02
   0.316777E+00   0.892454E-03   0.222616E-02   0.316084E-02   0.316084E-02
   0.316955E+00   0.260713E-02   0.223915E-02   0.315730E-02   0.315730E-02
   0.317133E+00  -0.129279E-02   0.223750E-02   0.315377E-02   0.315377E-02
   0.317311E+00   0.170766E-02   0.221723E-02   0.315024E-02   0.315024E-02
   0.317489E+00   0.643077E-02   0.224842E-02   0.314671E-02   0.314671E-02
   0.317668E+00   0.185832E-02   0.222597E-02   0.314319E-02   0.314319E-02
   0.317846E+00   0.347665E-02   0.224610E-02   0.313969E-02   0.313969E-02
   0.318024E+00   0.425726E-02   0.224440E-02   0.313617E-02   0.313617E-02
   0.318202E+00  -0.415513E-02   0.222823E-02   0.313268E-02   0.313268E-02
   0.318380E+00   0.171691E-02   0.223662E-02   0.312919E-02   0.312919E-02
   0.318558E+00   0.101152E-02   0.224854E-02   0.312572E-02   0.312572E-02
   0.318736E+00   0.583721E-02   0.222925E-02   0.312222E-02   0.312222E-02
   0.318914E+00   0.619889E-02   0.226128E-02   0.311875E-02   0.311875E-02
   0.319092E+00   0.552234E-02   0.224112E-02   0.311529E-02   0.311529E-02
   0.319270E+00  -0.222014E-03   0.222943E-02   0.311184E-02   0.311184E-02
   0.319448E+00   0.392636E-03   0.224576E-02   0.310839E-02   0.310839E-02
   0.319626E+00   0.556217E-02   0.223475E-02   0.310497E-02   0.310497E-02
   0.319804E+00   0.758280E-02   0.224182E-02   0.310150E-02   0.310150E-02
   0.319982E+00   0.711757E-02   0.225824E-02   0.309808E-02   0.309808E-02
   0.320160E+00   0.396000E-02   0.223250E-02   0.309465E-02   0.309465E-02
   0.320339E+00   0.100658E-02   0.224387E-02   0.309124E-02   0.309124E-02
   0.320517E+00   0.367529E-02   0.223821E-02   0.308784E-02   0.308784E-02
   0.320695E+00   0.210766E-02   0.223898E-02   0.308443E-02   0.308443E-02
   0.320873E+00  -0.113021E-03   0.224329E-02   0.308104E-02   0.308104E-02
   0.321051E+00   0.328379E-02   0.224241E-02   0.307765E-02   0.307765E-02
   0.321229E+00   0.508224E-02   0.224398E-02   0.307427E-02   0.307427E-02
   0.321407E+00   0.418513E-02   0.225432E-02   0.307094E-02   0.307094E-02
   0.321585E+00   0.208823E-02   0.223211E-02   0.306753E-02   0.306753E-02
   0.321763E+00   0.115408E-02   0.224202E-02   0.306416E-02   0.306416E-02
   0.321941E+00   0.170741E-02   0.225209E-02   0.306084E-02   0.306084E-02
   0.322119E+00   0.400502E-02   0.224512E-02   0.305746E-02   0.305746E-02
   0.322297E+00  -0.151516E-02   0.224202E-02   0.305414E-02   0.305414E-02
   0.322475E+00   0.360254E-02   0.224393E-02   0.305080E-02   0.305080E-02
   0.322653E+00   0.170329E-02   0.223681E-02   0.304748E-02   0.304748E-02
   0.322831E+00   0.319363E-02   0.225754E-02   0.304416E-02   0.304416E-02
   0.323010E+00   0.313489E-02   0.224217E-02   0.304085E-02   0.304085E-02
   0.323188E+00   0.969004E-03   0.225228E-02   0.303754E-02   0.303754E-02
   0.323366E+00   0.260706E-02   0.225630E-02   0.303427E-02   0.303427E-02
   0.323544E+00   0.306291E-02   0.223944E-02   0.303096E-02   0.303096E-02
   0.323722E+00   0.586821E-02   0.224886E-02   0.302769E-02   0.302769E-02
   0.323900E+00   0.529389E-02   0.225088E-02   0.302440E-02   0.302440E-02
   0.324078E+00   0.588816E-02   0.223652E-02   0.302113E-02   0.302113E-02
   0.324256E+00   0.544865E-02   0.225361E-02   0.301787E-02   0.301787E-02
   0.324434E+00  -0.803021E-03   0.223345E-02   0.301462E-02   0.301462E-02
   0.324612E+00  -0.284095E-03   0.224018E-02   0.301137E-02   0.301137E-02
   0.324790E+00  -0.109105E-02   0.224071E-02   0.300811E-02   0.300811E-02
   0.324968E+00  -0.112694E-02   0.223908E-02   0.300495E-02   0.300495E-02
   0.325146E+00   0.230709E-02   0.224660E-02   0.300168E-02   0.300168E-02
   0.325324E+00   0.182732E-02   0.224980E-02   0.299844E-02   0.299844E-02
   0.325502E+00   0.401237E-02   0.222458E-02   0.299522E-02   0.299522E-02
   0.325681E+00   0.454756E-02   0.224369E-02   0.299205E-02   0.299205E-02
   0.325859E+00   0.205608E-02   0.222848E-02   0.298894E-02   0.298894E-02
   0.326037E+00   0.220154E-02   0.223423E-02   0.298561E-02   0.298561E-02
   0.326215E+00   0.759630E-04   0.223887E-02   0.298246E-02   0.298246E-02
   0.326393E+00   0.530235E-03   0.221996E-02   0.297929E-02   0.297929E-02
   0.326571E+00   0.295883E-02   0.223606E-02   0.297611E-02   0.297611E-02
   0.326749E+00   0.162816E-02   0.224505E-02   0.297295E-02   0.297295E-02
   0.326927E+00   0.225608E-04   0.221624E-02   0.296980E-02   0.296980E-02
   0.327105E+00   0.751918E-02   0.224221E-02   0.296665E-02   0.296665E-02
   0.327283E+00   0.952987E-05   0.223478E-02   0.296350E-02   0.296350E-02
   0.327461E+00   0.355765E-02   0.223404E-02   0.296036E-02   0.296036E-02
   0.327639E+00   0.326012E-02   0.224679E-02   0.295724E-02   0.295724E-02
   0.327817E+00   0.375530E-02   0.223102E-02   0.295412E-02   0.295412E-02
   0.327995E+00   0.325505E-02   0.223376E-02   0.295100E-02   0.295100E-02
   0.328174E+00   0.308294E-02   0.224063E-02   0.294789E-02   0.294789E-02
   0.328352E+00   0.110303E-02   0.222964E-02   0.294479E-02   0.294479E-02
   0.328530E+00   0.111294E-02   0.224702E-02   0.294169E-02   0.294169E-02
   0.328708E+00   0.305155E-02   0.223959E-02   0.293860E-02   0.293860E-02
   0.328886E+00   0.126580E-02   0.222676E-02   0.293557E-02   0.293557E-02
   0.329064E+00   0.239702E-03   0.223940E-02   0.293244E-02   0.293244E-02
   0.329242E+00   0.310086E-02   0.223809E-02   0.292936E-02   0.292936E-02
   0.329420E+00   0.340013E-02   0.223852E-02   0.292632E-02   0.292632E-02
   0.329598E+00   0.633661E-02   0.225033E-02   0.292324E-02   0.292324E-02
   0.329776E+00   0.400042E-02   0.223526E-02   0.292020E-02   0.292020E-02
   0.329954E+00   0.451531E-02   0.224325E-02   0.291715E-02   0.291715E-02
   0.330132E+00   0.635663E-02   0.225473E-02   0.291412E-02   0.291412E-02
   0.330310E+00   0.180850E-03   0.222618E-02   0.291108E-02   0.291108E-02
   0.330488E+00   0.675336E-02   0.225498E-02   0.290806E-02   0.290806E-02
   0.330666E+00   0.661721E-03   0.223976E-02   0.290503E-02   0.290503E-02
   0.330845E+00   0.348730E-02   0.224635E-02   0.290205E-02   0.290205E-02
   0.331023E+00   0.438650E-02   0.225201E-02   0.289901E-02   0.289901E-02
   0.331201E+00   0.136843E-02   0.223983E-02   0.289601E-02   0.289601E-02
   0.331379E+00   0.284844E-02   0.225010E-02   0.289301E-02   0.289301E-02
   0.331557E+00   0.569698E-02   0.225338E-02   0.289002E-02   0.289002E-02
   0.331735E+00   0.325475E-02   0.223577E-02   0.288703E-02   0.288703E-02
   0.331913E+00   0.425877E-02   0.225079E-02   0.288405E-02   0.288405E-02
   0.332091E+00   0.205670E-02   0.223400E-02   0.288108E-02   0.288108E-02
   0.332269E+00   0.548348E-02   0.224901E-02   0.287812E-02   0.287812E-02
   0.332447E+00   0.359362E-02   0.223939E-02   0.287515E-02   0.287515E-02
   0.332625E+00   0.350820E-02   0.224698E-02   0.287219E-02   0.287219E-02
   0.332803E+00  -0.451737E-03   0.224250E-02   0.286924E-02   0.286924E-02
   0.332981E+00   0.905432E-02   0.226281E-02   0.286629E-02   0.286629E-02
   0.333159E+00   0.669280E-02   0.223741E-02   0.286335E-02   0.286335E-02
   0.333337E+00   0.658401E-02   0.225402E-02   0.286042E-02   0.286042E-02
   0.333516E+00  -0.111804E-02   0.223390E-02   0.285748E-02   0.285748E-02
   0.333694E+00   0.581537E-02   0.225099E-02   0.285455E-02   0.285455E-02
   0.333872E+00   0.724541E-04   0.224934E-02   0.285163E-02   0.285163E-02
   0.334050E+00   0.545257E-02   0.225183E-02   0.284871E-02   0.284871E-02
   0.334228E+00   0.877000E-02   0.224685E-02   0.284580E-02   0.284580E-02
   0.334406E+00   0.577781E-02   0.226113E-02   0.284289E-02   0.284289E-02
   0.334584E+00   0.380151E-02   0.223773E-02   0.283998E-02   0.283998E-02
   0.334762E+00   0.625848E-03   0.224745E-02   0.283708E-02   0.283708E-02
   0.334940E+00   0.379098E-02   0.226220E-02   0.283418E-02   0.283418E-02
   0.335118E+00   0.286704E-02   0.224236E-02   0.283129E-02   0.283129E-02
   0.335296E+00   0.702321E-02   0.224868E-02   0.282837E-02   0.282837E-02
   0.335474E+00   0.122888E-02   0.225085E-02   0.282537E-02   0.282537E-02
   0.335652E+00   0.830055E-02   0.224976E-02   0.282266E-02   0.282266E-02
   0.335830E+00   0.302546E-02   0.226156E-02   0.282015E-02   0.282015E-02
   0.336008E+00   0.263386E-02   0.224409E-02   0.281699E-02   0.281699E-02
   0.336187E+00   0.163110E-02   0.225751E-02   0.281411E-02   0.281411E-02
   0.336365E+00  -0.167817E-03   0.225509E-02   0.281118E-02   0.281118E-02
   0.336543E+00   0.387825E-02   0.224500E-02   0.280825E-02   0.280825E-02
   0.336721E+00  -0.290025E-02   0.225208E-02   0.280538E-02   0.280538E-02
   0.336899E+00   0.280488E-04   0.225619E-02   0.280259E-02   0.280259E-02
   0.337077E+00   0.182280E-02   0.225388E-02   0.279981E-02   0.279981E-02
   0.337255E+00   0.416730E-02   0.226350E-02   0.279693E-02   0.279693E-02
   0.337433E+00   0.240898E-02   0.224660E-02   0.279433E-02   0.279433E-02
   0.337611E+00  -0.238646E-02   0.225328E-02   0.279167E-02   0.279167E-02
   0.337789E+00   0.485687E-02   0.226665E-02   0.278823E-02   0.278823E-02
   0.337967E+00   0.203795E-02   0.224779E-02   0.278552E-02   0.278552E-02
   0.338145E+00   0.650289E-02   0.225609E-02   0.278276E-02   0.278276E-02
   0.338323E+00   0.428202E-03   0.225628E-02   0.277996E-02   0.277996E-02
   0.338501E+00   0.371050E-02   0.224885E-02   0.277714E-02   0.277714E-02
   0.338679E+00   0.476894E-02   0.225930E-02   0.277433E-02   0.277433E-02
   0.338858E+00   0.478063E-02   0.224991E-02   0.277151E-02   0.277151E-02
   0.339036E+00   0.346789E-02   0.225713E-02   0.276870E-02   0.276870E-02
   0.339214E+00   0.336140E-02   0.226405E-02   0.276590E-02   0.276590E-02
   0.339392E+00  -0.111133E-02   0.224824E-02   0.276310E-02   0.276310E-02
   0.339570E+00  -0.321201E-02   0.225545E-02   0.276030E-02   0.276030E-02
   0.339748E+00   0.464590E-02   0.226353E-02   0.275751E-02   0.275751E-02
   0.339926E+00  -0.918106E-03   0.224364E-02   0.275470E-02   0.275470E-02
   0.340104E+00   0.148459E-02   0.225934E-02   0.275191E-02   0.275191E-02
   0.340282E+00   0.215230E-02   0.225315E-02   0.274913E-02   0.274913E-02
   0.340460E+00   0.125980E-01   0.226223E-02   0.274634E-02   0.274634E-02
   0.340638E+00   0.109934E-03   0.225922E-02   0.274355E-02   0.274355E-02
   0.340816E+00   0.181067E-02   0.225163E-02   0.274077E-02   0.274077E-02
   0.340994E+00   0.291306E-03   0.226253E-02   0.273800E-02   0.273800E-02
   0.341172E+00   0.327546E-02   0.226904E-02   0.273521E-02   0.273521E-02
   0.341351E+00   0.293101E-02   0.224671E-02   0.273245E-02   0.273245E-02
   0.341529E+00   0.379267E-02   0.226323E-02   0.272966E-02   0.272966E-02
   0.341707E+00   0.571226E-02   0.226198E-02   0.272690E-02   0.272690E-02
   0.341885E+00   0.441939E-02   0.225771E-02   0.272413E-02   0.272413E-02
   0.342063E+00  -0.690833E-03   0.226753E-02   0.272139E-02   0.272139E-02
   0.342241E+00   0.250847E-02   0.225378E-02   0.271860E-02   0.271860E-02
   0.342419E+00   0.110158E-02   0.225842E-02   0.271584E-02   0.271584E-02
   0.342597E+00   0.454137E-02   0.227261E-02   0.271308E-02   0.271308E-02
   0.342775E+00   0.637864E-03   0.225547E-02   0.271033E-02   0.271033E-02
   0.342953E+00  -0.117554E-02   0.226051E-02   0.270758E-02   0.270758E-02
   0.343131E+00  -0.285597E-04   0.226373E-02   0.270482E-02   0.270482E-02
   0.343309E+00   0.211114E-02   0.225957E-02   0.270208E-02   0.270208E-02
   0.343487E+00   0.261299E-02   0.227146E-02   0.269933E-02   0.269933E-02
   0.343665E+00   0.262425E-03   0.225692E-02   0.269658E-02   0.269658E-02
   0.343843E+00  -0.277335E-02   0.226661E-02   0.269389E-02   0.269389E-02
   0.344022E+00   0.117930E-02   0.227013E-02   0.269110E-02   0.269110E-02
   0.344200E+00   0.307595E-02   0.225774E-02   0.268835E-02   0.268835E-02
   0.344378E+00   0.509178E-02   0.226891E-02   0.268563E-02   0.268563E-02
   0.344556E+00   0.255136E-02   0.226729E-02   0.268287E-02   0.268287E-02
   0.344734E+00   0.189532E-02   0.225127E-02   0.268016E-02   0.268016E-02
   0.344912E+00   0.162236E-02   0.226482E-02   0.267743E-02   0.267743E-02
   0.345090E+00   0.426991E-02   0.226266E-02   0.267470E-02   0.267470E-02
   0.345268E+00   0.242277E-02   0.226406E-02   0.267198E-02   0.267198E-02
   0.345446E+00   0.195864E-03   0.226555E-02   0.266927E-02   0.266927E-02
   0.345624E+00   0.118392E-02   0.225652E-02   0.266653E-02   0.266653E-02
   0.345802E+00   0.309787E-02   0.226850E-02   0.266383E-02   0.266383E-02
   0.345980E+00   0.914112E-02   0.227362E-02   0.266110E-02   0.266110E-02
   0.346158E+00   0.435667E-02   0.225541E-02   0.265840E-02   0.265840E-02
   0.346336E+00   0.708251E-02   0.227963E-02   0.265568E-02   0.265568E-02
   0.346514E+00   0.555048E-02   0.226855E-02   0.265297E-02   0.265297E-02
   0.346693E+00   0.261422E-02   0.227232E-02   0.265027E-02   0.265027E-02
   0.346871E+00  -0.820109E-03   0.226444E-02   0.264756E-02   0.264756E-02
   0.347049E+00   0.794637E-02   0.226381E-02   0.264486E-02   0.264486E-02
   0.347227E+00   0.841465E-02   0.227557E-02   0.264214E-02   0.264214E-02
   0.347405E+00   0.343655E-02   0.227170E-02   0.263956E-02   0.263956E-02
   0.347583E+00   0.108623E-02   0.227005E-02   0.263677E-02   0.263677E-02
   0.347761E+00   0.351745E-02   0.227001E-02   0.263407E-02   0.263407E-02
   0.347939E+00   0.401921E-02   0.225917E-02   0.263137E-02   0.263137E-02
   0.348117E+00   0.241865E-02   0.230500E-02   0.262872E-02   0.262872E-02
   0.348295E+00   0.429704E-02   0.234652E-02   0.262608E-02   0.262608E-02
   0.348473E+00   0.333330E-02   0.236562E-02   0.262329E-02   0.262329E-02
   0.348651E+00   0.141110E-02   0.238905E-02   0.262066E-02   0.262066E-02
   0.348829E+00   0.293381E-02   0.240926E-02   0.261799E-02   0.261799E-02
   0.349007E+00   0.911613E-03   0.241794E-02   0.261531E-02   0.261531E-02
   0.349185E+00  -0.199415E-02   0.243141E-02   0.261265E-02   0.261265E-02
   0.349364E+00   0.623305E-02   0.246531E-02   0.260999E-02   0.260999E-02
   0.349542E+00   0.652123E-02   0.246387E-02   0.260732E-02   0.260732E-02
   0.349720E+00   0.200507E-02   0.249464E-02   0.260466E-02   0.260466E-02
   0.349898E+00  -0.519708E-03   0.247713E-02   0.260199E-02   0.260199E-02
   0.350076E+00   0.343484E-02   0.250820E-02   0.259934E-02   0.259934E-02
   0.350254E+00   0.499886E-02   0.251797E-02   0.259669E-02   0.259669E-02
   0.350432E+00   0.946209E-02   0.253758E-02   0.259404E-02   0.259404E-02
   0.350610E+00   0.736321E-02   0.255241E-02   0.259140E-02   0.259140E-02
   0.350788E+00   0.283359E-02   0.255743E-02   0.258876E-02   0.258876E-02
   0.350966E+00   0.760238E-02   0.257039E-02   0.258612E-02   0.258612E-02
   0.351144E+00   0.277638E-02   0.257797E-02   0.258348E-02   0.258348E-02
   0.351322E+00  -0.258142E-02   0.259332E-02   0.258090E-02   0.258090E-02
   0.351500E+00   0.395334E-02   0.260055E-02   0.257822E-02   0.257822E-02
   0.351678E+00   0.743435E-02   0.260763E-02   0.257559E-02   0.257559E-02
   0.351857E+00   0.160113E-02   0.262795E-02   0.257298E-02   0.257298E-02
   0.352035E+00   0.257330E-02   0.262485E-02   0.257034E-02   0.257034E-02
   0.352213E+00   0.780994E-02   0.264266E-02   0.256774E-02   0.256774E-02
   0.352391E+00   0.211003E-02   0.264899E-02   0.256513E-02   0.256513E-02
   0.352569E+00   0.102905E-01   0.266086E-02   0.256254E-02   0.256254E-02
   0.352747E+00   0.490887E-02   0.266882E-02   0.255992E-02   0.255992E-02
   0.352925E+00   0.421159E-02   0.269235E-02   0.255733E-02   0.255733E-02
   0.353103E+00   0.361387E-02   0.267830E-02   0.255473E-02   0.255473E-02
   0.353281E+00   0.374794E-02   0.270881E-02   0.255216E-02   0.255216E-02
   0.353459E+00   0.680313E-02   0.270863E-02   0.254955E-02   0.254955E-02
   0.353637E+00  -0.233510E-03   0.271781E-02   0.254696E-02   0.254696E-02
   0.353815E+00   0.375332E-02   0.273584E-02   0.254438E-02   0.254438E-02
   0.353993E+00   0.428935E-03   0.275016E-02   0.254181E-02   0.254181E-02
   0.354171E+00  -0.273155E-02   0.273559E-02   0.253924E-02   0.253924E-02
   0.354349E+00   0.435393E-02   0.275983E-02   0.253667E-02   0.253667E-02
   0.354528E+00   0.585122E-02   0.276803E-02   0.253411E-02   0.253411E-02
   0.354706E+00   0.152668E-02   0.278086E-02   0.253155E-02   0.253155E-02
   0.354884E+00   0.483930E-02   0.278986E-02   0.252899E-02   0.252899E-02
   0.355062E+00  -0.655716E-02   0.279520E-02   0.252644E-02   0.252644E-02
   0.355240E+00   0.110948E-02   0.279330E-02   0.252390E-02   0.252390E-02
   0.355418E+00  -0.685593E-03   0.280277E-02   0.252135E-02   0.252135E-02
   0.355596E+00   0.119522E-02   0.284232E-02   0.251881E-02   0.251881E-02
   0.355774E+00   0.840822E-02   0.283741E-02   0.251628E-02   0.251628E-02
   0.355952E+00   0.730850E-02   0.286046E-02   0.251375E-02   0.251375E-02
   0.356130E+00  -0.987318E-03   0.285453E-02   0.251122E-02   0.251122E-02
   0.356308E+00   0.229526E-02   0.285537E-02   0.250870E-02   0.250870E-02
   0.356486E+00   0.122426E-03   0.287644E-02   0.250618E-02   0.250618E-02
   0.356664E+00  -0.219438E-02   0.288345E-02   0.250367E-02   0.250367E-02
   0.356842E+00   0.435104E-02   0.290685E-02   0.250116E-02   0.250116E-02
   0.357020E+00  -0.557717E-02   0.290313E-02   0.249865E-02   0.249865E-02
   0.357199E+00  -0.123633E-02   0.291098E-02   0.249615E-02   0.249615E-02
   0.357377E+00   0.220907E-02   0.291107E-02   0.249365E-02   0.249365E-02
   0.357555E+00   0.612263E-02   0.294431E-02   0.249115E-02   0.249115E-02
   0.357733E+00   0.631872E-02   0.293875E-02   0.248861E-02   0.248861E-02
   0.357911E+00   0.519614E-02   0.296570E-02   0.248601E-02   0.248601E-02
   0.358089E+00  -0.636296E-03   0.295665E-02   0.248403E-02   0.248403E-02
   0.358267E+00  -0.873628E-04   0.297426E-02   0.248150E-02   0.248150E-02
   0.358445E+00   0.484074E-02   0.298833E-02   0.247881E-02   0.247881E-02
   0.358623E+00   0.391784E-02   0.297638E-02   0.247640E-02   0.247640E-02
   0.358801E+00   0.170964E-02   0.300435E-02   0.247385E-02   0.247385E-02
   0.358979E+00  -0.489399E-02   0.302177E-02   0.247134E-02   0.247134E-02
   0.359157E+00   0.524429E-03   0.301237E-02   0.246887E-02   0.246887E-02
   0.359335E+00   0.621587E-02   0.304675E-02   0.246646E-02   0.246646E-02
   0.359513E+00   0.653577E-02   0.303696E-02   0.246405E-02   0.246405E-02
   0.359691E+00   0.497660E-02   0.306556E-02   0.246159E-02   0.246159E-02
   0.359870E+00  -0.661243E-03   0.307133E-02   0.245932E-02   0.245932E-02
   0.360048E+00  -0.258608E-02   0.305591E-02   0.245716E-02   0.245716E-02
   0.360226E+00   0.157642E-02   0.308944E-02   0.245423E-02   0.245423E-02
   0.360404E+00   0.280575E-02   0.307065E-02   0.245179E-02   0.245179E-02
   0.360582E+00  -0.246334E-02   0.307571E-02   0.244948E-02   0.244948E-02
   0.360760E+00   0.447383E-02   0.310569E-02   0.244710E-02   0.244710E-02
   0.360938E+00   0.204379E-02   0.309020E-02   0.244470E-02   0.244470E-02
   0.361116E+00   0.569536E-02   0.312876E-02   0.244230E-02   0.244230E-02
   0.361294E+00   0.302771E-02   0.312200E-02   0.243990E-02   0.243990E-02
   0.361472E+00  -0.167472E-02   0.308738E-02   0.243750E-02   0.243750E-02
   0.361650E+00   0.449134E-02   0.312201E-02   0.243512E-02   0.243512E-02
   0.361828E+00   0.135262E-02   0.313378E-02   0.243274E-02   0.243274E-02
   0.362006E+00   0.220081E-02   0.310454E-02   0.243036E-02   0.243036E-02
   0.362184E+00   0.609418E-02   0.315581E-02   0.242799E-02   0.242799E-02
   0.362362E+00   0.600436E-02   0.311474E-02   0.242561E-02   0.242561E-02
   0.362541E+00   0.597892E-02   0.312761E-02   0.242324E-02   0.242324E-02
   0.362719E+00   0.820101E-02   0.316698E-02   0.242088E-02   0.242088E-02
   0.362897E+00   0.108396E-02   0.312522E-02   0.241851E-02   0.241851E-02
   0.363075E+00  -0.504042E-03   0.316107E-02   0.241615E-02   0.241615E-02
   0.363253E+00   0.206426E-02   0.317915E-02   0.241380E-02   0.241380E-02
   0.363431E+00   0.215591E-02   0.313353E-02   0.241147E-02   0.241147E-02
   0.363609E+00   0.276881E-02   0.318595E-02   0.240911E-02   0.240911E-02
   0.363787E+00   0.885503E-02   0.315767E-02   0.240679E-02   0.240679E-02
   0.363965E+00   0.397306E-02   0.317869E-02   0.240443E-02   0.240443E-02
   0.364143E+00   0.645845E-02   0.320842E-02   0.240210E-02   0.240210E-02
   0.364321E+00   0.410328E-02   0.318263E-02   0.239977E-02   0.239977E-02
   0.364499E+00   0.331043E-03   0.318525E-02   0.239746E-02   0.239746E-02
   0.364677E+00   0.210711E-02   0.319826E-02   0.239511E-02   0.239511E-02
   0.364855E+00   0.710254E-02   0.317053E-02   0.239280E-02   0.239280E-02
   0.365034E+00   0.501191E-02   0.323308E-02   0.239047E-02   0.239047E-02
   0.365212E+00   0.461403E-02   0.322922E-02   0.238817E-02   0.238817E-02
   0.365390E+00  -0.470475E-02   0.318733E-02   0.238587E-02   0.238587E-02
   0.365568E+00   0.104344E-01   0.323132E-02   0.238355E-02   0.238355E-02
   0.365746E+00   0.188681E-03   0.321385E-02   0.238125E-02   0.238125E-02
   0.365924E+00   0.379588E-02   0.323237E-02   0.237895E-02   0.237895E-02
   0.366102E+00  -0.132150E-05   0.326329E-02   0.237665E-02   0.237665E-02
   0.366280E+00   0.395294E-02   0.322330E-02   0.237440E-02   0.237440E-02
   0.366458E+00  -0.358828E-03   0.325513E-02   0.237207E-02   0.237207E-02
   0.366636E+00  -0.136304E-02   0.326168E-02   0.236978E-02   0.236978E-02
   0.366814E+00   0.285954E-03   0.322661E-02   0.236750E-02   0.236750E-02
   0.366992E+00  -0.226068E-02   0.326821E-02   0.236520E-02   0.236520E-02
   0.367170E+00  -0.244983E-02   0.325578E-02   0.236294E-02   0.236294E-02
   0.367348E+00   0.423872E-02   0.328772E-02   0.236067E-02   0.236067E-02
   0.367526E+00   0.190541E-02   0.329440E-02   0.235839E-02   0.235839E-02
   0.367705E+00   0.190950E-02   0.325805E-02   0.235612E-02   0.235612E-02
   0.367883E+00   0.111687E-02   0.328066E-02   0.235387E-02   0.235387E-02
   0.368061E+00   0.573763E-02   0.331973E-02   0.235159E-02   0.235159E-02
   0.368239E+00   0.333266E-02   0.327297E-02   0.234933E-02   0.234933E-02
   0.368417E+00   0.892390E-02   0.333412E-02   0.234707E-02   0.234707E-02
   0.368595E+00   0.581598E-02   0.330158E-02   0.234482E-02   0.234482E-02
   0.368773E+00   0.885239E-03   0.330295E-02   0.234256E-02   0.234256E-02
   0.368951E+00   0.158220E-02   0.332868E-02   0.234031E-02   0.234031E-02
   0.369129E+00   0.850595E-02   0.331719E-02   0.233806E-02   0.233806E-02
   0.369307E+00   0.499884E-02   0.334225E-02   0.233581E-02   0.233581E-02
   0.369485E+00   0.592082E-02   0.336642E-02   0.233356E-02   0.233356E-02
   0.369663E+00   0.369242E-02   0.330357E-02   0.233130E-02   0.233130E-02
   0.369841E+00   0.397959E-02   0.336820E-02   0.232918E-02   0.232918E-02
   0.370019E+00   0.113404E-04   0.334158E-02   0.232684E-02   0.232684E-02
   0.370197E+00   0.255693E-02   0.334582E-02   0.232460E-02   0.232460E-02
   0.370376E+00   0.114131E-02   0.339426E-02   0.232236E-02   0.232236E-02
   0.370554E+00  -0.137094E-02   0.333185E-02   0.232015E-02   0.232015E-02
   0.370732E+00   0.471716E-02   0.337544E-02   0.231795E-02   0.231795E-02
   0.370910E+00  -0.147193E-03   0.340513E-02   0.231566E-02   0.231566E-02
   0.371088E+00   0.477694E-02   0.335547E-02   0.231346E-02   0.231346E-02
   0.371266E+00   0.296706E-02   0.340400E-02   0.231125E-02   0.231125E-02
   0.371444E+00   0.529068E-02   0.341805E-02   0.230903E-02   0.230903E-02
   0.371622E+00   0.426227E-02   0.338782E-02   0.230681E-02   0.230681E-02
   0.371800E+00   0.229877E-02   0.342432E-02   0.230460E-02   0.230460E-02
   0.371978E+00   0.158383E-02   0.339394E-02   0.230238E-02   0.230238E-02
   0.372156E+00   0.689661E-02   0.341508E-02   0.230017E-02   0.230017E-02
   0.372334E+00  -0.237049E-02   0.345218E-02   0.229795E-02   0.229795E-02
   0.372512E+00  -0.123239E-02   0.341305E-02   0.229575E-02   0.229575E-02
   0.372690E+00  -0.626047E-02   0.342553E-02   0.229354E-02   0.229354E-02
   0.372868E+00   0.328103E-02   0.345721E-02   0.229133E-02   0.229133E-02
   0.373047E+00   0.224269E-02   0.340458E-02   0.228913E-02   0.228913E-02
   0.373225E+00  -0.237126E-03   0.346842E-02   0.228693E-02   0.228693E-02
   0.373403E+00  -0.145731E-02   0.344156E-02   0.228473E-02   0.228473E-02
   0.373581E+00   0.465011E-02   0.347250E-02   0.228253E-02   0.228253E-02
   0.373759E+00   0.352849E-02   0.349724E-02   0.228038E-02   0.228038E-02
   0.373937E+00   0.813497E-02   0.343470E-02   0.227815E-02   0.227815E-02
   0.374115E+00  -0.326142E-02   0.347934E-02   0.227595E-02   0.227595E-02
   0.374293E+00  -0.136728E-02   0.350816E-02   0.227377E-02   0.227377E-02
   0.374471E+00   0.334975E-02   0.345386E-02   0.227156E-02   0.227156E-02
   0.374649E+00   0.477833E-03   0.352149E-02   0.226939E-02   0.226939E-02
   0.374827E+00  -0.902674E-04   0.348662E-02   0.226721E-02   0.226721E-02
   0.375005E+00  -0.214052E-02   0.348875E-02   0.226504E-02   0.226504E-02
   0.375183E+00   0.276058E-02   0.354581E-02   0.226285E-02   0.226285E-02
   0.375361E+00   0.614498E-02   0.350745E-02   0.226067E-02   0.226067E-02
   0.375540E+00   0.793874E-03   0.352997E-02   0.225849E-02   0.225849E-02
   0.375718E+00   0.320323E-02   0.356954E-02   0.225634E-02   0.225634E-02
   0.375896E+00   0.193638E-02   0.349631E-02   0.225415E-02   0.225415E-02
   0.376074E+00  -0.140079E-02   0.354907E-02   0.225199E-02   0.225199E-02
   0.376252E+00   0.559251E-04   0.353421E-02   0.224980E-02   0.224980E-02
   0.376430E+00   0.382296E-02   0.354087E-02   0.224765E-02   0.224765E-02
   0.376608E+00  -0.285812E-02   0.358996E-02   0.224548E-02   0.224548E-02
   0.376786E+00   0.722774E-02   0.354044E-02   0.224332E-02   0.224332E-02
   0.376964E+00   0.110156E-02   0.356175E-02   0.224117E-02   0.224117E-02
   0.377142E+00   0.227291E-03   0.361872E-02   0.223901E-02   0.223901E-02
   0.377320E+00   0.610648E-02   0.355683E-02   0.223684E-02   0.223684E-02
   0.377498E+00   0.656734E-02   0.360520E-02   0.223470E-02   0.223470E-02
   0.377676E+00   0.496464E-02   0.362559E-02   0.223255E-02   0.223255E-02
   0.377854E+00   0.360602E-02   0.358144E-02   0.223040E-02   0.223040E-02
   0.378032E+00   0.110658E-02   0.360749E-02   0.222825E-02   0.222825E-02
   0.378211E+00   0.326750E-02   0.359351E-02   0.222612E-02   0.222612E-02
   0.378389E+00   0.384027E-02   0.362765E-02   0.222397E-02   0.222397E-02
   0.378567E+00  -0.511713E-02   0.364443E-02   0.222183E-02   0.222183E-02
   0.378745E+00   0.724228E-02   0.359368E-02   0.221969E-02   0.221969E-02
   0.378923E+00   0.443730E-02   0.365200E-02   0.221755E-02   0.221755E-02
   0.379101E+00  -0.239297E-02   0.363645E-02   0.221543E-02   0.221543E-02
   0.379279E+00  -0.163323E-02   0.359623E-02   0.221330E-02   0.221330E-02
   0.379457E+00   0.734905E-02   0.367747E-02   0.221117E-02   0.221117E-02
   0.379635E+00   0.108235E-02   0.364669E-02   0.220904E-02   0.220904E-02
   0.379813E+00   0.691983E-02   0.367129E-02   0.220691E-02   0.220691E-02
   0.379991E+00   0.233576E-02   0.370114E-02   0.220478E-02   0.220478E-02
   0.380169E+00   0.540482E-02   0.361079E-02   0.220259E-02   0.220259E-02
   0.380347E+00   0.649282E-02   0.367690E-02   0.220040E-02   0.220040E-02
   0.380525E+00   0.270655E-02   0.371039E-02   0.219886E-02   0.219886E-02
   0.380703E+00  -0.475029E-02   0.361911E-02   0.219652E-02   0.219652E-02
   0.380882E+00   0.535624E-02   0.371244E-02   0.219425E-02   0.219425E-02
   0.381060E+00   0.114124E-02   0.365297E-02   0.219222E-02   0.219222E-02
   0.381238E+00   0.119298E-01   0.366669E-02   0.219004E-02   0.219004E-02
   0.381416E+00  -0.286685E-02   0.368913E-02   0.218791E-02   0.218791E-02
   0.381594E+00   0.750537E-02   0.365717E-02   0.218579E-02   0.218579E-02
   0.381772E+00  -0.354890E-02   0.368731E-02   0.218374E-02   0.218374E-02
   0.381950E+00   0.368182E-05   0.373446E-02   0.218166E-02   0.218166E-02
   0.382128E+00  -0.111302E-02   0.361821E-02   0.217961E-02   0.217961E-02
   0.382306E+00   0.175084E-02   0.367889E-02   0.217758E-02   0.217758E-02
   0.382484E+00   0.374102E-02   0.369164E-02   0.217572E-02   0.217572E-02
   0.382662E+00   0.531832E-02   0.368052E-02   0.217362E-02   0.217362E-02
   0.382840E+00  -0.232699E-02   0.371425E-02   0.217114E-02   0.217114E-02
   0.383018E+00  -0.341849E-02   0.366329E-02   0.216919E-02   0.216919E-02
   0.383196E+00   0.767810E-02   0.369528E-02   0.216717E-02   0.216717E-02
   0.383374E+00  -0.241110E-02   0.371882E-02   0.216512E-02   0.216512E-02
   0.383553E+00   0.300628E-02   0.364451E-02   0.216307E-02   0.216307E-02
   0.383731E+00   0.174079E-02   0.371886E-02   0.216102E-02   0.216102E-02
   0.383909E+00   0.268741E-02   0.370681E-02   0.215897E-02   0.215897E-02
   0.384087E+00   0.338947E-02   0.368236E-02   0.215693E-02   0.215693E-02
   0.384265E+00   0.202604E-02   0.372764E-02   0.215489E-02   0.215489E-02
   0.384443E+00   0.107273E-02   0.368560E-02   0.215285E-02   0.215285E-02
   0.384621E+00   0.491234E-02   0.373763E-02   0.215082E-02   0.215082E-02
   0.384799E+00   0.853141E-02   0.376716E-02   0.214879E-02   0.214879E-02
   0.384977E+00   0.331920E-02   0.370735E-02   0.214676E-02   0.214676E-02
   0.385155E+00  -0.680136E-03   0.376779E-02   0.214474E-02   0.214474E-02
   0.385333E+00   0.648386E-02   0.373714E-02   0.214272E-02   0.214272E-02
   0.385511E+00   0.165801E-02   0.373427E-02   0.214070E-02   0.214070E-02
   0.385689E+00  -0.424766E-03   0.378437E-02   0.213869E-02   0.213869E-02
   0.385867E+00   0.326413E-02   0.375114E-02   0.213669E-02   0.213669E-02
   0.386045E+00  -0.866009E-03   0.376933E-02   0.213467E-02   0.213467E-02
   0.386224E+00   0.288081E-02   0.379027E-02   0.213269E-02   0.213269E-02
   0.386402E+00   0.951207E-02   0.374246E-02   0.213068E-02   0.213068E-02
   0.386580E+00  -0.325576E-02   0.379286E-02   0.212869E-02   0.212869E-02
   0.386758E+00   0.216185E-03   0.382752E-02   0.212670E-02   0.212670E-02
   0.386936E+00   0.763004E-02   0.377319E-02   0.212473E-02   0.212473E-02
   0.387114E+00   0.240141E-02   0.383766E-02   0.212273E-02   0.212273E-02
   0.387292E+00   0.624969E-02   0.378846E-02   0.212076E-02   0.212076E-02
   0.387470E+00   0.345955E-02   0.379376E-02   0.211878E-02   0.211878E-02
   0.387648E+00  -0.114133E-02   0.388861E-02   0.211682E-02   0.211682E-02
   0.387826E+00   0.439566E-02   0.378637E-02   0.211486E-02   0.211486E-02
   0.388004E+00   0.352453E-02   0.384588E-02   0.211289E-02   0.211289E-02
   0.388182E+00   0.225526E-02   0.390787E-02   0.211094E-02   0.211094E-02
   0.388360E+00   0.126795E-01   0.379329E-02   0.210898E-02   0.210898E-02
   0.388538E+00  -0.440227E-02   0.387237E-02   0.210703E-02   0.210703E-02
   0.388717E+00   0.211259E-02   0.385813E-02   0.210512E-02   0.210512E-02
   0.388895E+00   0.684626E-02   0.388073E-02   0.210314E-02   0.210314E-02
   0.389073E+00   0.945547E-02   0.390430E-02   0.210120E-02   0.210120E-02
   0.389251E+00  -0.125024E-01   0.385264E-02   0.209927E-02   0.209927E-02
   0.389429E+00  -0.238850E-03   0.388487E-02   0.209734E-02   0.209734E-02
   0.389607E+00  -0.607625E-02   0.392312E-02   0.209542E-02   0.209542E-02
   0.389785E+00  -0.503304E-02   0.385173E-02   0.209350E-02   0.209350E-02
   0.389963E+00   0.298121E-02   0.391410E-02   0.209158E-02   0.209158E-02
   0.390141E+00   0.256250E-02   0.390464E-02   0.208966E-02   0.208966E-02
   0.390319E+00  -0.221524E-03   0.391615E-02   0.208777E-02   0.208777E-02
   0.390497E+00   0.663474E-02   0.395219E-02   0.208585E-02   0.208585E-02
   0.390675E+00  -0.109286E-02   0.390738E-02   0.208395E-02   0.208395E-02
   0.390853E+00  -0.356163E-02   0.393873E-02   0.208205E-02   0.208205E-02
   0.391031E+00   0.148477E-02   0.398487E-02   0.208016E-02   0.208016E-02
   0.391209E+00  -0.339481E-03   0.390644E-02   0.207826E-02   0.207826E-02
   0.391388E+00   0.492478E-03   0.399799E-02   0.207637E-02   0.207637E-02
   0.391566E+00  -0.187954E-02   0.396586E-02   0.207449E-02   0.207449E-02
   0.391744E+00   0.126005E-02   0.395949E-02   0.207261E-02   0.207261E-02
   0.391922E+00   0.676643E-03   0.400224E-02   0.207073E-02   0.207073E-02
   0.392100E+00  -0.153417E-02   0.395180E-02   0.206882E-02   0.206882E-02
   0.392278E+00   0.556581E-02   0.399421E-02   0.206707E-02   0.206707E-02
   0.392456E+00  -0.276240E-03   0.405788E-02   0.206511E-02   0.206511E-02
   0.392634E+00   0.746614E-02   0.397571E-02   0.206325E-02   0.206325E-02
   0.392812E+00  -0.325705E-02   0.404892E-02   0.206138E-02   0.206138E-02
   0.392990E+00   0.607700E-02   0.403843E-02   0.205954E-02   0.205954E-02
   0.393168E+00   0.387861E-02   0.400677E-02   0.205770E-02   0.205770E-02
   0.393346E+00   0.120429E-02   0.407133E-02   0.205590E-02   0.205590E-02
   0.393524E+00   0.219428E-02   0.401591E-02   0.205398E-02   0.205398E-02
   0.393702E+00   0.808947E-02   0.406717E-02   0.205216E-02   0.205216E-02
   0.393880E+00   0.364179E-02   0.410876E-02   0.205031E-02   0.205031E-02
   0.394059E+00   0.343286E-02   0.401823E-02   0.204848E-02   0.204848E-02
   0.394237E+00  -0.695864E-02   0.409798E-02   0.204665E-02   0.204665E-02
   0.394415E+00  -0.476089E-02   0.407867E-02   0.204481E-02   0.204481E-02
   0.394593E+00  -0.775094E-02   0.404337E-02   0.204299E-02   0.204299E-02
   0.394771E+00   0.110319E-01   0.413318E-02   0.204116E-02   0.204116E-02
   0.394949E+00   0.206406E-03   0.408666E-02   0.203934E-02   0.203934E-02
   0.395127E+00   0.459623E-02   0.411600E-02   0.203753E-02   0.203753E-02
   0.395305E+00  -0.188316E-02   0.416360E-02   0.203570E-02   0.203570E-02
   0.395483E+00  -0.432914E-02   0.407605E-02   0.203390E-02   0.203390E-02
   0.395661E+00   0.735774E-04   0.417149E-02   0.203208E-02   0.203208E-02
   0.395839E+00   0.131473E-02   0.418893E-02   0.203028E-02   0.203028E-02
   0.396017E+00   0.515552E-02   0.406757E-02   0.202847E-02   0.202847E-02
   0.396195E+00  -0.352043E-02   0.419940E-02   0.202670E-02   0.202670E-02
   0.396373E+00  -0.293865E-02   0.412922E-02   0.202487E-02   0.202487E-02
   0.396551E+00  -0.425469E-02   0.414962E-02   0.202306E-02   0.202306E-02
   0.396730E+00  -0.107107E-02   0.425947E-02   0.202127E-02   0.202127E-02
   0.396908E+00  -0.183412E-02   0.410419E-02   0.201950E-02   0.201950E-02
   0.397086E+00   0.830669E-02   0.422155E-02   0.201769E-02   0.201769E-02
   0.397264E+00   0.625294E-03   0.424881E-02   0.201590E-02   0.201590E-02
   0.397442E+00  -0.497170E-02   0.413088E-02   0.201413E-02   0.201413E-02
   0.397620E+00   0.583847E-02   0.425574E-02   0.201234E-02   0.201234E-02
   0.397798E+00   0.603805E-03   0.423972E-02   0.201055E-02   0.201055E-02
   0.397976E+00   0.900719E-02   0.421753E-02   0.200878E-02   0.200878E-02
   0.398154E+00   0.789533E-02   0.429112E-02   0.200701E-02   0.200701E-02
   0.398332E+00   0.100027E-01   0.422972E-02   0.200522E-02   0.200522E-02
   0.398510E+00  -0.695124E-02   0.424989E-02   0.200345E-02   0.200345E-02
   0.398688E+00   0.919613E-03   0.430545E-02   0.200168E-02   0.200168E-02
   0.398866E+00  -0.878327E-02   0.423647E-02   0.199990E-02   0.199990E-02
   0.399044E+00  -0.681241E-02   0.426226E-02   0.199814E-02   0.199814E-02
   0.399222E+00   0.510179E-02   0.432861E-02   0.199637E-02   0.199637E-02
   0.399401E+00   0.935649E-02   0.427587E-02   0.199461E-02   0.199461E-02
   0.399579E+00  -0.280843E-02   0.433818E-02   0.199285E-02   0.199285E-02
   0.399757E+00   0.547103E-02   0.428428E-02   0.199108E-02   0.199108E-02
   0.399935E+00   0.690690E-02   0.436487E-02   0.198932E-02   0.198932E-02
   0.400113E+00  -0.610876E-02   0.435055E-02   0.198757E-02   0.198757E-02
   0.400291E+00   0.404801E-02   0.428306E-02   0.198581E-02   0.198581E-02
   0.400469E+00   0.947828E-03   0.439388E-02   0.198405E-02   0.198405E-02
   0.400647E+00   0.347269E-02   0.438091E-02   0.198231E-02   0.198231E-02
   0.400825E+00   0.452268E-02   0.432966E-02   0.198055E-02   0.198055E-02
   0.401003E+00   0.770291E-02   0.444063E-02   0.197880E-02   0.197880E-02
   0.401181E+00   0.485659E-02   0.434015E-02   0.197705E-02   0.197705E-02
   0.401359E+00   0.428717E-02   0.441157E-02   0.197530E-02   0.197530E-02
   0.401537E+00  -0.185872E-02   0.446343E-02   0.197356E-02   0.197356E-02
   0.401715E+00   0.344133E-02   0.435729E-02   0.197181E-02   0.197181E-02
   0.401894E+00   0.419753E-02   0.444885E-02   0.197006E-02   0.197006E-02
   0.402072E+00   0.778984E-02   0.446357E-02   0.196832E-02   0.196832E-02
   0.402250E+00   0.958050E-02   0.438436E-02   0.196657E-02   0.196657E-02
   0.402428E+00   0.135687E-01   0.454984E-02   0.196480E-02   0.196480E-02
   0.402606E+00  -0.664526E-03   0.440636E-02   0.196296E-02   0.196296E-02
   0.402784E+00   0.804321E-02   0.448750E-02   0.196133E-02   0.196133E-02
   0.402962E+00   0.467550E-02   0.454170E-02   0.195994E-02   0.195994E-02
   0.403140E+00   0.604136E-03   0.440736E-02   0.195799E-02   0.195799E-02
   0.403318E+00  -0.173547E-02   0.450075E-02   0.195613E-02   0.195613E-02
   0.403496E+00  -0.751526E-02   0.453613E-02   0.195446E-02   0.195446E-02
   0.403674E+00   0.320244E-02   0.445231E-02   0.195267E-02   0.195267E-02
   0.403852E+00   0.479267E-02   0.460390E-02   0.195091E-02   0.195091E-02
   0.404030E+00   0.788551E-02   0.447729E-02   0.194916E-02   0.194916E-02
   0.404208E+00  -0.476701E-02   0.455473E-02   0.194747E-02   0.194747E-02
   0.404386E+00   0.147746E-01   0.457801E-02   0.194578E-02   0.194578E-02
   0.404565E+00  -0.186703E-02   0.451120E-02   0.194412E-02   0.194412E-02
   0.404743E+00   0.445863E-03   0.460604E-02   0.194233E-02   0.194233E-02
   0.404921E+00   0.395983E-02   0.464604E-02   0.194075E-02   0.194075E-02
   0.405099E+00  -0.250445E-03   0.450155E-02   0.193925E-02   0.193925E-02
   0.405277E+00  -0.300652E-02   0.464849E-02   0.193699E-02   0.193699E-02
   0.405455E+00  -0.224340E-02   0.453234E-02   0.193533E-02   0.193533E-02
   0.405633E+00   0.324064E-02   0.465723E-02   0.193369E-02   0.193369E-02
   0.405811E+00   0.104379E-01   0.467750E-02   0.193199E-02   0.193199E-02
   0.405989E+00   0.145046E-03   0.456626E-02   0.193028E-02   0.193028E-02
   0.406167E+00   0.879470E-02   0.467463E-02   0.192857E-02   0.192857E-02
   0.406345E+00  -0.195650E-02   0.472837E-02   0.192685E-02   0.192685E-02
   0.406523E+00   0.654154E-03   0.457461E-02   0.192514E-02   0.192514E-02
   0.406701E+00   0.286958E-02   0.474063E-02   0.192343E-02   0.192343E-02
   0.406879E+00  -0.354676E-02   0.463254E-02   0.192172E-02   0.192172E-02
   0.407057E+00   0.374994E-02   0.471087E-02   0.192002E-02   0.192002E-02
   0.407236E+00   0.705991E-02   0.473303E-02   0.191830E-02   0.191830E-02
   0.407414E+00   0.971151E-02   0.467370E-02   0.191659E-02   0.191659E-02
   0.407592E+00   0.651971E-02   0.474115E-02   0.191489E-02   0.191489E-02
   0.407770E+00   0.570540E-03   0.481210E-02   0.191318E-02   0.191318E-02
   0.407948E+00   0.189807E-02   0.469007E-02   0.191148E-02   0.191148E-02
   0.408126E+00   0.332692E-02   0.483098E-02   0.190977E-02   0.190977E-02
   0.408304E+00   0.691194E-02   0.474339E-02   0.190808E-02   0.190808E-02
   0.408482E+00   0.309614E-02   0.476817E-02   0.190637E-02   0.190637E-02
   0.408660E+00   0.623016E-02   0.480512E-02   0.190468E-02   0.190468E-02
   0.408838E+00   0.242598E-02   0.480801E-02   0.190298E-02   0.190298E-02
   0.409016E+00   0.681722E-02   0.481532E-02   0.190128E-02   0.190128E-02
   0.409194E+00   0.184100E-02   0.488305E-02   0.189959E-02   0.189959E-02
   0.409372E+00   0.642734E-02   0.479263E-02   0.189791E-02   0.189791E-02
   0.409550E+00   0.250791E-02   0.487174E-02   0.189621E-02   0.189621E-02
   0.409728E+00   0.577128E-02   0.485214E-02   0.189452E-02   0.189452E-02
   0.409907E+00   0.893904E-02   0.490096E-02   0.189285E-02   0.189285E-02
   0.410085E+00   0.290499E-02   0.488141E-02   0.189115E-02   0.189115E-02
   0.410263E+00  -0.137706E-02   0.490567E-02   0.188947E-02   0.188947E-02
   0.410441E+00   0.898782E-02   0.489287E-02   0.188778E-02   0.188778E-02
   0.410619E+00   0.128382E-01   0.497956E-02   0.188610E-02   0.188610E-02
   0.410797E+00   0.716969E-02   0.489026E-02   0.188442E-02   0.188442E-02
   0.410975E+00   0.155938E-02   0.496049E-02   0.188274E-02   0.188274E-02
   0.411153E+00   0.220536E-02   0.497711E-02   0.188110E-02   0.188110E-02
   0.411331E+00   0.129816E-01   0.496764E-02   0.187940E-02   0.187940E-02
   0.411509E+00  -0.538080E-03   0.496776E-02   0.187772E-02   0.187772E-02
   0.411687E+00   0.865692E-02   0.503254E-02   0.187606E-02   0.187606E-02
   0.411865E+00  -0.272944E-02   0.494205E-02   0.187443E-02   0.187443E-02
   0.412043E+00   0.517592E-02   0.505762E-02   0.187273E-02   0.187273E-02
   0.412221E+00  -0.890875E-02   0.497002E-02   0.187107E-02   0.187107E-02
   0.412400E+00   0.534098E-02   0.504562E-02   0.186941E-02   0.186941E-02
   0.412578E+00   0.689994E-02   0.503498E-02   0.186775E-02   0.186775E-02
   0.412756E+00  -0.113650E-01   0.507316E-02   0.186611E-02   0.186611E-02
   0.412934E+00   0.654969E-02   0.507078E-02   0.186444E-02   0.186444E-02
   0.413112E+00  -0.562769E-02   0.511977E-02   0.186279E-02   0.186279E-02
   0.413290E+00   0.104889E-01   0.508584E-02   0.186114E-02   0.186114E-02
   0.413468E+00  -0.254847E-02   0.510264E-02   0.185950E-02   0.185950E-02
   0.413646E+00   0.194252E-02   0.512367E-02   0.185785E-02   0.185785E-02
   0.413824E+00   0.408269E-02   0.513613E-02   0.185620E-02   0.185620E-02
   0.414002E+00   0.260141E-02   0.512733E-02   0.185457E-02   0.185457E-02
   0.414180E+00  -0.114002E-03   0.519835E-02   0.185293E-02   0.185293E-02
   0.414358E+00   0.813065E-03   0.513221E-02   0.185129E-02   0.185129E-02
   0.414536E+00  -0.133491E-01   0.519902E-02   0.184962E-02   0.184962E-02
   0.414714E+00   0.668829E-02   0.518901E-02   0.184809E-02   0.184809E-02
   0.414892E+00  -0.944226E-02   0.517518E-02   0.184639E-02   0.184639E-02
   0.415071E+00   0.991342E-02   0.526380E-02   0.184478E-02   0.184478E-02
   0.415249E+00   0.102154E-01   0.527382E-02   0.184315E-02   0.184315E-02
   0.415427E+00   0.150994E-01   0.531353E-02   0.184154E-02   0.184154E-02
   0.415605E+00   0.787639E-02   0.528951E-02   0.183993E-02   0.183993E-02
   0.415783E+00   0.249512E-02   0.531658E-02   0.183840E-02   0.183840E-02
   0.415961E+00  -0.231101E-02   0.527765E-02   0.183667E-02   0.183667E-02
   0.416139E+00   0.118826E-02   0.532579E-02   0.183509E-02   0.183509E-02
   0.416317E+00  -0.349407E-02   0.531270E-02   0.183349E-02   0.183349E-02
   0.416495E+00  -0.887478E-02   0.531987E-02   0.183189E-02   0.183189E-02
   0.416673E+00  -0.328746E-02   0.539552E-02   0.183029E-02   0.183029E-02
   0.416851E+00   0.835546E-02   0.535676E-02   0.182869E-02   0.182869E-02
   0.417029E+00  -0.768667E-03   0.537708E-02   0.182709E-02   0.182709E-02
   0.417207E+00   0.351666E-03   0.542681E-02   0.182550E-02   0.182550E-02
   0.417385E+00   0.199994E-04   0.538142E-02   0.182392E-02   0.182392E-02
   0.417563E+00  -0.103792E-02   0.544179E-02   0.182233E-02   0.182233E-02
   0.417742E+00   0.584636E-03   0.544342E-02   0.182075E-02   0.182075E-02
   0.417920E+00   0.107623E-01   0.546116E-02   0.181917E-02   0.181917E-02
   0.418098E+00   0.904184E-02   0.548156E-02   0.181760E-02   0.181760E-02
   0.418276E+00   0.427247E-03   0.547387E-02   0.181602E-02   0.181602E-02
   0.418454E+00  -0.270945E-02   0.551669E-02   0.181444E-02   0.181444E-02
   0.418632E+00   0.718214E-02   0.552958E-02   0.181291E-02   0.181291E-02
   0.418810E+00   0.324556E-02   0.556195E-02   0.181132E-02   0.181132E-02
   0.418988E+00  -0.715057E-02   0.548447E-02   0.180975E-02   0.180975E-02
   0.419166E+00   0.214822E-02   0.560220E-02   0.180820E-02   0.180820E-02
   0.419344E+00  -0.846887E-02   0.558120E-02   0.180668E-02   0.180668E-02
   0.419522E+00  -0.147310E-02   0.555487E-02   0.180509E-02   0.180509E-02
   0.419700E+00  -0.657522E-02   0.562494E-02   0.180354E-02   0.180354E-02
   0.419878E+00   0.310648E-02   0.563437E-02   0.180200E-02   0.180200E-02
   0.420056E+00   0.264476E-02   0.562832E-02   0.180045E-02   0.180045E-02
   0.420234E+00  -0.106935E-01   0.568998E-02   0.179891E-02   0.179891E-02
   0.420413E+00  -0.107601E-01   0.568295E-02   0.179737E-02   0.179737E-02
   0.420591E+00  -0.704506E-02   0.570202E-02   0.179585E-02   0.179585E-02
   0.420769E+00   0.714385E-02   0.570970E-02   0.179430E-02   0.179430E-02
   0.420947E+00  -0.784178E-02   0.571573E-02   0.179277E-02   0.179277E-02
   0.421125E+00   0.681332E-02   0.577132E-02   0.179127E-02   0.179127E-02
   0.421303E+00  -0.475989E-02   0.579420E-02   0.178972E-02   0.178972E-02
   0.421481E+00   0.577019E-02   0.580960E-02   0.178820E-02   0.178820E-02
   0.421659E+00  -0.114965E-02   0.585625E-02   0.178668E-02   0.178668E-02
   0.421837E+00  -0.112404E-02   0.586371E-02   0.178517E-02   0.178517E-02
   0.422015E+00   0.348569E-02   0.580453E-02   0.178365E-02   0.178365E-02
   0.422193E+00  -0.473335E-02   0.585203E-02   0.178216E-02   0.178216E-02
   0.422371E+00  -0.436305E-02   0.589380E-02   0.178064E-02   0.178064E-02
   0.422549E+00   0.394469E-02   0.589935E-02   0.177913E-02   0.177913E-02
   0.422727E+00  -0.354623E-03   0.594369E-02   0.177763E-02   0.177763E-02
   0.422905E+00  -0.793306E-02   0.592312E-02   0.177614E-02   0.177614E-02
   0.423084E+00   0.693153E-02   0.599254E-02   0.177464E-02   0.177464E-02
   0.423262E+00  -0.109885E-01   0.594274E-02   0.177314E-02   0.177314E-02
   0.423440E+00   0.226766E-02   0.598474E-02   0.177164E-02   0.177164E-02
   0.423618E+00   0.301055E-02   0.604020E-02   0.177016E-02   0.177016E-02
   0.423796E+00   0.104668E-01   0.603864E-02   0.176867E-02   0.176867E-02
   0.423974E+00   0.371856E-02   0.607042E-02   0.176718E-02   0.176718E-02
   0.424152E+00  -0.482644E-02   0.614063E-02   0.176570E-02   0.176570E-02
   0.424330E+00   0.854424E-02   0.614294E-02   0.176422E-02   0.176422E-02
   0.424508E+00   0.101276E-01   0.612980E-02   0.176274E-02   0.176274E-02
   0.424686E+00  -0.593515E-02   0.610121E-02   0.176125E-02   0.176125E-02
   0.424864E+00   0.151138E-01   0.616997E-02   0.175974E-02   0.175974E-02
   0.425042E+00  -0.102111E-01   0.621411E-02   0.175816E-02   0.175816E-02
   0.425220E+00   0.757572E-02   0.618413E-02   0.175709E-02   0.175709E-02
   0.425398E+00   0.555617E-02   0.623443E-02   0.175562E-02   0.175562E-02
   0.425577E+00   0.822042E-02   0.630089E-02   0.175398E-02   0.175398E-02
   0.425755E+00   0.778316E-02   0.628117E-02   0.175243E-02   0.175243E-02
   0.425933E+00   0.192717E-01   0.630802E-02   0.175103E-02   0.175103E-02
   0.426111E+00  -0.150368E-01   0.627719E-02   0.174953E-02   0.174953E-02
   0.426289E+00   0.142722E-02   0.633379E-02   0.174806E-02   0.174806E-02
   0.426467E+00   0.360969E-02   0.636146E-02   0.174658E-02   0.174658E-02
   0.426645E+00  -0.146443E-01   0.637770E-02   0.174516E-02   0.174516E-02
   0.426823E+00   0.927066E-02   0.646626E-02   0.174375E-02   0.174375E-02
   0.427001E+00  -0.329919E-02   0.642655E-02   0.174235E-02   0.174235E-02
   0.427179E+00  -0.136379E-01   0.641202E-02   0.174083E-02   0.174083E-02
   0.427357E+00   0.163988E-01   0.651104E-02   0.173949E-02   0.173949E-02
   0.427535E+00   0.668466E-02   0.655467E-02   0.173824E-02   0.173824E-02
   0.427713E+00   0.135764E-01   0.651452E-02   0.173659E-02   0.173659E-02
   0.427891E+00  -0.172166E-02   0.659070E-02   0.173494E-02   0.173494E-02
   0.428069E+00  -0.231418E-01   0.659269E-02   0.173360E-02   0.173360E-02
   0.428248E+00   0.212948E-02   0.659198E-02   0.173220E-02   0.173220E-02
   0.428426E+00   0.764815E-02   0.668600E-02   0.173078E-02   0.173078E-02
   0.428604E+00   0.556811E-02   0.665836E-02   0.172935E-02   0.172935E-02
   0.428782E+00   0.134229E-01   0.672768E-02   0.172792E-02   0.172792E-02
   0.428960E+00   0.128372E-01   0.676906E-02   0.172649E-02   0.172649E-02
   0.429138E+00   0.135904E-01   0.682310E-02   0.172507E-02   0.172507E-02
   0.429316E+00  -0.733799E-02   0.675345E-02   0.172364E-02   0.172364E-02
   0.429494E+00  -0.997319E-02   0.671755E-02   0.172222E-02   0.172222E-02
   0.429672E+00   0.663783E-02   0.692676E-02   0.172079E-02   0.172079E-02
   0.429850E+00   0.338700E-02   0.683481E-02   0.171937E-02   0.171937E-02
   0.430028E+00  -0.490286E-02   0.680211E-02   0.171796E-02   0.171796E-02
   0.430206E+00   0.650709E-03   0.696916E-02   0.171653E-02   0.171653E-02
   0.430384E+00   0.640258E-03   0.689059E-02   0.171512E-02   0.171512E-02
   0.430562E+00   0.212485E-02   0.708778E-02   0.171370E-02   0.171370E-02
   0.430740E+00  -0.975869E-02   0.699282E-02   0.171229E-02   0.171229E-02
   0.430919E+00  -0.129245E-02   0.698282E-02   0.171087E-02   0.171087E-02
   0.431097E+00   0.107645E-02   0.705160E-02   0.170946E-02   0.170946E-02
   0.431275E+00   0.810273E-02   0.715828E-02   0.170804E-02   0.170804E-02
   0.431453E+00  -0.873161E-02   0.719592E-02   0.170663E-02   0.170663E-02
   0.431631E+00   0.604627E-02   0.712760E-02   0.170522E-02   0.170522E-02
   0.431809E+00   0.380696E-02   0.724544E-02   0.170382E-02   0.170382E-02
   0.431987E+00  -0.260058E-02   0.725019E-02   0.170240E-02   0.170240E-02
   0.432165E+00   0.143996E-01   0.727970E-02   0.170100E-02   0.170100E-02
   0.432343E+00  -0.572336E-03   0.731475E-02   0.169961E-02   0.169961E-02
   0.432521E+00  -0.833969E-02   0.727765E-02   0.169819E-02   0.169819E-02
   0.432699E+00  -0.222481E-02   0.737657E-02   0.169679E-02   0.169679E-02
   0.432877E+00   0.972738E-02   0.740674E-02   0.169538E-02   0.169538E-02
   0.433055E+00   0.134992E-01   0.753185E-02   0.169398E-02   0.169398E-02
   0.433233E+00  -0.309654E-02   0.746171E-02   0.169258E-02   0.169258E-02
   0.433412E+00   0.401600E-02   0.754672E-02   0.169117E-02   0.169117E-02
   0.433590E+00  -0.101128E-02   0.762145E-02   0.168980E-02   0.168980E-02
   0.433768E+00  -0.116150E-01   0.751574E-02   0.168838E-02   0.168838E-02
   0.433946E+00  -0.691462E-02   0.755982E-02   0.168698E-02   0.168698E-02
   0.434124E+00   0.113850E-01   0.771799E-02   0.168560E-02   0.168560E-02
   0.434302E+00   0.342755E-02   0.775423E-02   0.168423E-02   0.168423E-02
   0.434480E+00  -0.898243E-02   0.773325E-02   0.168279E-02   0.168279E-02
   0.434658E+00  -0.130481E-02   0.785894E-02   0.168140E-02   0.168140E-02
   0.434836E+00   0.269325E-03   0.781679E-02   0.168001E-02   0.168001E-02
   0.435014E+00   0.371637E-02   0.788474E-02   0.167863E-02   0.167863E-02
   0.435192E+00  -0.242015E-02   0.790207E-02   0.167724E-02   0.167724E-02
   0.435370E+00  -0.728165E-02   0.805030E-02   0.167584E-02   0.167584E-02
   0.435548E+00  -0.463382E-02   0.798052E-02   0.167445E-02   0.167445E-02
   0.435726E+00   0.212697E-02   0.802388E-02   0.167306E-02   0.167306E-02
   0.435904E+00   0.133140E-01   0.808790E-02   0.167168E-02   0.167168E-02
   0.436083E+00  -0.156189E-02   0.818641E-02   0.167029E-02   0.167029E-02
   0.436261E+00   0.138751E-01   0.827607E-02   0.166890E-02   0.166890E-02
   0.436439E+00   0.830191E-03   0.815388E-02   0.166752E-02   0.166752E-02
   0.436617E+00   0.976827E-02   0.839884E-02   0.166613E-02   0.166613E-02
   0.436795E+00   0.755391E-02   0.831954E-02   0.166475E-02   0.166475E-02
   0.436973E+00  -0.576746E-02   0.838366E-02   0.166333E-02   0.166333E-02
   0.437151E+00   0.312892E-03   0.844021E-02   0.166203E-02   0.166203E-02
   0.437329E+00  -0.471974E-03   0.850684E-02   0.166060E-02   0.166060E-02
   0.437507E+00   0.523277E-02   0.852822E-02   0.165923E-02   0.165923E-02
   0.437685E+00   0.160942E-01   0.867095E-02   0.165784E-02   0.165784E-02
   0.437863E+00   0.311674E-02   0.875393E-02   0.165648E-02   0.165648E-02
   0.438041E+00   0.181846E-02   0.866379E-02   0.165510E-02   0.165510E-02
   0.438219E+00  -0.791967E-02   0.878233E-02   0.165379E-02   0.165379E-02
   0.438397E+00   0.144721E-01   0.892600E-02   0.165232E-02   0.165232E-02
   0.438575E+00  -0.315301E-03   0.889413E-02   0.165099E-02   0.165099E-02
   0.438754E+00   0.891344E-02   0.900156E-02   0.164961E-02   0.164961E-02
   0.438932E+00   0.175874E-01   0.916235E-02   0.164825E-02   0.164825E-02
   0.439110E+00   0.131447E-01   0.914555E-02   0.164689E-02   0.164689E-02
   0.439288E+00  -0.111565E-01   0.914699E-02   0.164551E-02   0.164551E-02
   0.439466E+00   0.121631E-02   0.922470E-02   0.164415E-02   0.164415E-02
   0.439644E+00   0.922296E-02   0.936347E-02   0.164278E-02   0.164278E-02
   0.439822E+00   0.373478E-02   0.928456E-02   0.164142E-02   0.164142E-02
   0.440000E+00  -0.702619E-02   0.947504E-02   0.164006E-02   0.164006E-02

           ####      Real Space Data                               ####

           Distance distribution  function of particle  


      R          P(R)      ERROR

  0.0000E+00  0.0000E+00  0.0000E+00
  0.8235E+00  0.2213E-04  0.4564E-06
  0.1647E+01  0.4642E-04  0.7704E-06
  0.2471E+01  0.7281E-04  0.9528E-06
  0.3294E+01  0.1012E-03  0.1020E-05
  0.4118E+01  0.1315E-03  0.9961E-06
  0.4941E+01  0.1635E-03  0.9108E-06
  0.5765E+01  0.1970E-03  0.8055E-06
  0.6588E+01  0.2317E-03  0.7328E-06
  0.7412E+01  0.2676E-03  0.7412E-06
  0.8235E+01  0.3042E-03  0.8365E-06
  0.9059E+01  0.3413E-03  0.9817E-06
  0.9882E+01  0.3787E-03  0.1136E-05
  0.1071E+02  0.4160E-03  0.1274E-05
  0.1153E+02  0.4530E-03  0.1381E-05
  0.1235E+02  0.4894E-03  0.1453E-05
  0.1318E+02  0.5250E-03  0.1489E-05
  0.1400E+02  0.5595E-03  0.1494E-05
  0.1482E+02  0.5927E-03  0.1478E-05
  0.1565E+02  0.6245E-03  0.1450E-05
  0.1647E+02  0.6546E-03  0.1418E-05
  0.1729E+02  0.6830E-03  0.1393E-05
  0.1812E+02  0.7095E-03  0.1380E-05
  0.1894E+02  0.7341E-03  0.1382E-05
  0.1976E+02  0.7567E-03  0.1401E-05
  0.2059E+02  0.7773E-03  0.1435E-05
  0.2141E+02  0.7958E-03  0.1481E-05
  0.2224E+02  0.8124E-03  0.1536E-05
  0.2306E+02  0.8270E-03  0.1596E-05
  0.2388E+02  0.8397E-03  0.1658E-05
  0.2471E+02  0.8505E-03  0.1720E-05
  0.2553E+02  0.8596E-03  0.1777E-05
  0.2635E+02  0.8670E-03  0.1826E-05
  0.2718E+02  0.8728E-03  0.1866E-05
  0.2800E+02  0.8770E-03  0.1894E-05
  0.2882E+02  0.8799E-03  0.1910E-05
  0.2965E+02  0.8813E-03  0.1913E-05
  0.3047E+02  0.8815E-03  0.1905E-05
  0.3129E+02  0.8804E-03  0.1889E-05
  0.3212E+02  0.8782E-03  0.1867E-05
  0.3294E+02  0.8750E-03  0.1844E-05
  0.3376E+02  0.8707E-03  0.1825E-05
  0.3459E+02  0.8655E-03  0.1812E-05
  0.3541E+02  0.8593E-03  0.1809E-05
  0.3624E+02  0.8524E-03  0.1817E-05
  0.3706E+02  0.8447E-03  0.1835E-05
  0.3788E+02  0.8362E-03  0.1861E-05
  0.3871E+02  0.8271E-03  0.1895E-05
  0.3953E+02  0.8175E-03  0.1932E-05
  0.4035E+02  0.8072E-03  0.1972E-05
  0.4118E+02  0.7965E-03  0.2011E-05
  0.4200E+02  0.7854E-03  0.2048E-05
  0.4282E+02  0.7739E-03  0.2082E-05
  0.4365E+02  0.7622E-03  0.2113E-05
  0.4447E+02  0.7502E-03  0.2140E-05
  0.4529E+02  0.7380E-03  0.2162E-05
  0.4612E+02  0.7256E-03  0.2180E-05
  0.4694E+02  0.7132E-03  0.2193E-05
  0.4776E+02  0.7007E-03  0.2201E-05
  0.4859E+02  0.6881E-03  0.2206E-05
  0.4941E+02  0.6756E-03  0.2208E-05
  0.5024E+02  0.6632E-03  0.2208E-05
  0.5106E+02  0.6508E-03  0.2208E-05
  0.5188E+02  0.6385E-03  0.2206E-05
  0.5271E+02  0.6262E-03  0.2204E-05
  0.5353E+02  0.6141E-03  0.2202E-05
  0.5435E+02  0.6021E-03  0.2198E-05
  0.5518E+02  0.5903E-03  0.2191E-05
  0.5600E+02  0.5786E-03  0.2180E-05
  0.5682E+02  0.5670E-03  0.2166E-05
  0.5765E+02  0.5556E-03  0.2147E-05
  0.5847E+02  0.5444E-03  0.2126E-05
  0.5929E+02  0.5333E-03  0.2102E-05
  0.6012E+02  0.5225E-03  0.2080E-05
  0.6094E+02  0.5118E-03  0.2061E-05
  0.6176E+02  0.5014E-03  0.2048E-05
  0.6259E+02  0.4912E-03  0.2045E-05
  0.6341E+02  0.4812E-03  0.2052E-05
  0.6424E+02  0.4715E-03  0.2069E-05
  0.6506E+02  0.4620E-03  0.2095E-05
  0.6588E+02  0.4528E-03  0.2128E-05
  0.6671E+02  0.4439E-03  0.2165E-05
  0.6753E+02  0.4352E-03  0.2203E-05
  0.6835E+02  0.4268E-03  0.2239E-05
  0.6918E+02  0.4186E-03  0.2271E-05
  0.7000E+02  0.4107E-03  0.2298E-05
  0.7082E+02  0.4030E-03  0.2319E-05
  0.7165E+02  0.3956E-03  0.2335E-05
  0.7247E+02  0.3883E-03  0.2347E-05
  0.7329E+02  0.3813E-03  0.2356E-05
  0.7412E+02  0.3744E-03  0.2365E-05
  0.7494E+02  0.3677E-03  0.2376E-05
  0.7576E+02  0.3612E-03  0.2390E-05
  0.7659E+02  0.3548E-03  0.2407E-05
  0.7741E+02  0.3486E-03  0.2428E-05
  0.7824E+02  0.3424E-03  0.2452E-05
  0.7906E+02  0.3364E-03  0.2479E-05
  0.7988E+02  0.3305E-03  0.2506E-05
  0.8071E+02  0.3247E-03  0.2532E-05
  0.8153E+02  0.3190E-03  0.2557E-05
  0.8235E+02  0.3134E-03  0.2578E-05
  0.8318E+02  0.3079E-03  0.2596E-05
  0.8400E+02  0.3024E-03  0.2610E-05
  0.8482E+02  0.2971E-03  0.2620E-05
  0.8565E+02  0.2918E-03  0.2627E-05
  0.8647E+02  0.2866E-03  0.2632E-05
  0.8729E+02  0.2815E-03  0.2634E-05
  0.8812E+02  0.2765E-03  0.2636E-05
  0.8894E+02  0.2715E-03  0.2638E-05
  0.8976E+02  0.2665E-03  0.2640E-05
  0.9059E+02  0.2617E-03  0.2643E-05
  0.9141E+02  0.2568E-03  0.2648E-05
  0.9224E+02  0.2521E-03  0.2654E-05
  0.9306E+02  0.2473E-03  0.2661E-05
  0.9388E+02  0.2426E-03  0.2668E-05
  0.9471E+02  0.2379E-03  0.2676E-05
  0.9553E+02  0.2333E-03  0.2683E-05
  0.9635E+02  0.2286E-03  0.2688E-05
  0.9718E+02  0.2240E-03  0.2692E-05
  0.9800E+02  0.2194E-03  0.2695E-05
  0.9882E+02  0.2148E-03  0.2695E-05
  0.9965E+02  0.2103E-03  0.2693E-05
  0.1005E+03  0.2057E-03  0.2689E-05
  0.1013E+03  0.2012E-03  0.2683E-05
  0.1021E+03  0.1967E-03  0.2677E-05
  0.1029E+03  0.1923E-03  0.2670E-05
  0.1038E+03  0.1878E-03  0.2663E-05
  0.1046E+03  0.1834E-03  0.2656E-05
  0.1054E+03  0.1790E-03  0.2650E-05
  0.1062E+03  0.1746E-03  0.2645E-05
  0.1071E+03  0.1702E-03  0.2642E-05
  0.1079E+03  0.1659E-03  0.2641E-05
  0.1087E+03  0.1615E-03  0.2643E-05
  0.1095E+03  0.1572E-03  0.2647E-05
  0.1104E+03  0.1529E-03  0.2654E-05
  0.1112E+03  0.1487E-03  0.2664E-05
  0.1120E+03  0.1444E-03  0.2678E-05
  0.1128E+03  0.1402E-03  0.2695E-05
  0.1136E+03  0.1361E-03  0.2715E-05
  0.1145E+03  0.1320E-03  0.2738E-05
  0.1153E+03  0.1279E-03  0.2763E-05
  0.1161E+03  0.1240E-03  0.2789E-05
  0.1169E+03  0.1200E-03  0.2816E-05
  0.1178E+03  0.1162E-03  0.2843E-05
  0.1186E+03  0.1125E-03  0.2868E-05
  0.1194E+03  0.1088E-03  0.2891E-05
  0.1202E+03  0.1053E-03  0.2911E-05
  0.1211E+03  0.1018E-03  0.2928E-05
  0.1219E+03  0.9847E-04  0.2941E-05
  0.1227E+03  0.9522E-04  0.2950E-05
  0.1235E+03  0.9207E-04  0.2955E-05
  0.1244E+03  0.8901E-04  0.2957E-05
  0.1252E+03  0.8606E-04  0.2954E-05
  0.1260E+03  0.8319E-04  0.2948E-05
  0.1268E+03  0.8040E-04  0.2939E-05
  0.1276E+03  0.7769E-04  0.2928E-05
  0.1285E+03  0.7506E-04  0.2914E-05
  0.1293E+03  0.7250E-04  0.2899E-05
  0.1301E+03  0.7001E-04  0.2884E-05
  0.1309E+03  0.6757E-04  0.2868E-05
  0.1318E+03  0.6520E-04  0.2853E-05
  0.1326E+03  0.6290E-04  0.2839E-05
  0.1334E+03  0.6065E-04  0.2827E-05
  0.1342E+03  0.5847E-04  0.2817E-05
  0.1351E+03  0.5635E-04  0.2811E-05
  0.1359E+03  0.5430E-04  0.2808E-05
  0.1367E+03  0.5231E-04  0.2810E-05
  0.1375E+03  0.5040E-04  0.2817E-05
  0.1384E+03  0.4855E-04  0.2828E-05
  0.1392E+03  0.4678E-04  0.2843E-05
  0.1400E+03  0.4509E-04  0.2864E-05
  0.1408E+03  0.4347E-04  0.2888E-05
  0.1416E+03  0.4192E-04  0.2916E-05
  0.1425E+03  0.4045E-04  0.2948E-05
  0.1433E+03  0.3905E-04  0.2981E-05
  0.1441E+03  0.3773E-04  0.3016E-05
  0.1449E+03  0.3647E-04  0.3052E-05
  0.1458E+03  0.3527E-04  0.3088E-05
  0.1466E+03  0.3414E-04  0.3123E-05
  0.1474E+03  0.3307E-04  0.3158E-05
  0.1482E+03  0.3205E-04  0.3191E-05
  0.1491E+03  0.3108E-04  0.3223E-05
  0.1499E+03  0.3015E-04  0.3253E-05
  0.1507E+03  0.2927E-04  0.3281E-05
  0.1515E+03  0.2841E-04  0.3308E-05
  0.1524E+03  0.2759E-04  0.3333E-05
  0.1532E+03  0.2678E-04  0.3356E-05
  0.1540E+03  0.2600E-04  0.3378E-05
  0.1548E+03  0.2524E-04  0.3399E-05
  0.1556E+03  0.2449E-04  0.3418E-05
  0.1565E+03  0.2374E-04  0.3435E-05
  0.1573E+03  0.2302E-04  0.3451E-05
  0.1581E+03  0.2230E-04  0.3465E-05
  0.1589E+03  0.2159E-04  0.3478E-05
  0.1598E+03  0.2089E-04  0.3491E-05
  0.1606E+03  0.2021E-04  0.3502E-05
  0.1614E+03  0.1954E-04  0.3513E-05
  0.1622E+03  0.1889E-04  0.3523E-05
  0.1631E+03  0.1827E-04  0.3534E-05
  0.1639E+03  0.1767E-04  0.3546E-05
  0.1647E+03  0.1709E-04  0.3558E-05
  0.1655E+03  0.1654E-04  0.3573E-05
  0.1664E+03  0.1601E-04  0.3589E-05
  0.1672E+03  0.1552E-04  0.3608E-05
  0.1680E+03  0.1505E-04  0.3628E-05
  0.1688E+03  0.1460E-04  0.3652E-05
  0.1696E+03  0.1417E-04  0.3678E-05
  0.1705E+03  0.1377E-04  0.3707E-05
  0.1713E+03  0.1338E-04  0.3739E-05
  0.1721E+03  0.1301E-04  0.3773E-05
  0.1729E+03  0.1265E-04  0.3809E-05
  0.1738E+03  0.1231E-04  0.3847E-05
  0.1746E+03  0.1198E-04  0.3887E-05
  0.1754E+03  0.1165E-04  0.3929E-05
  0.1762E+03  0.1134E-04  0.3972E-05
  0.1771E+03  0.1104E-04  0.4016E-05
  0.1779E+03  0.1075E-04  0.4061E-05
  0.1787E+03  0.1047E-04  0.4106E-05
  0.1795E+03  0.1021E-04  0.4152E-05
  0.1804E+03  0.9956E-05  0.4199E-05
  0.1812E+03  0.9718E-05  0.4246E-05
  0.1820E+03  0.9493E-05  0.4293E-05
  0.1828E+03  0.9279E-05  0.4341E-05
  0.1836E+03  0.9075E-05  0.4389E-05
  0.1845E+03  0.8879E-05  0.4439E-05
  0.1853E+03  0.8688E-05  0.4489E-05
  0.1861E+03  0.8498E-05  0.4540E-05
  0.1869E+03  0.8307E-05  0.4592E-05
  0.1878E+03  0.8113E-05  0.4646E-05
  0.1886E+03  0.7911E-05  0.4702E-05
  0.1894E+03  0.7701E-05  0.4759E-05
  0.1902E+03  0.7480E-05  0.4819E-05
  0.1911E+03  0.7248E-05  0.4881E-05
  0.1919E+03  0.7004E-05  0.4945E-05
  0.1927E+03  0.6748E-05  0.5011E-05
  0.1935E+03  0.6481E-05  0.5081E-05
  0.1944E+03  0.6205E-05  0.5152E-05
  0.1952E+03  0.5922E-05  0.5225E-05
  0.1960E+03  0.5633E-05  0.5300E-05
  0.1968E+03  0.5341E-05  0.5376E-05
  0.1976E+03  0.5048E-05  0.5452E-05
  0.1985E+03  0.4757E-05  0.5528E-05
  0.1993E+03  0.4470E-05  0.5603E-05
  0.2001E+03  0.4190E-05  0.5675E-05
  0.2009E+03  0.3919E-05  0.5745E-05
  0.2018E+03  0.3659E-05  0.5811E-05
  0.2026E+03  0.3413E-05  0.5872E-05
  0.2034E+03  0.3183E-05  0.5928E-05
  0.2042E+03  0.2971E-05  0.5979E-05
  0.2051E+03  0.2781E-05  0.6023E-05
  0.2059E+03  0.2614E-05  0.6061E-05
  0.2067E+03  0.2473E-05  0.6092E-05
  0.2075E+03  0.2360E-05  0.6116E-05
  0.2084E+03  0.2278E-05  0.6134E-05
  0.2092E+03  0.2227E-05  0.6144E-05
  0.2100E+03  0.2210E-05  0.6147E-05
