# Supplementary material for: The dynamic nature of netrin-1 and the structural basis for glycosaminoglycan fragment-induced filament formation
Source: Nat Commun. 2023 Mar 3;14:1226. doi: 10.1038/s41467-023-36692-w (PMC9984387; doi:10.1038/s41467-023-36692-w)
Supplement: Supplementary file 3 — Supplementary Data 1 [file 41467_2023_36692_MOESM3_ESM.zip › data_SEC-SAXS/sm22113-7_sample11/sample11_traces.csv]

# Buffer range for subtraction:
# 300 to 380
# Average window size: 5
# Molecule type (Vc MW): Protein
# Molecule density (Vp MW): 0.00083
#
#Frame_#	Integrated_Intensity	Mean_Intensity	Subtracted_Integrated_Intensity	Subtracted_Mean_Intensity	Rg_(A)	Rger_(A)	I0	I0er	MW_Vc_(kDa)	MWer_Vc_(kDa)	MW_Vp_(kDa)	File_Name
0	1.42747998E-02	3.35198521E-02	5.93807532E-05	1.18672855E-04	-1.00000000E+00	-1.00000000E+00	-1.00000000E+00	-1.00000000E+00	-1.00000000E+00	-1.00000000E+00	-1.00000000E+00	08681_Sample_11_Meier.dat
1	1.42824841E-02	3.35572774E-02	6.70650599E-05	1.56098128E-04	-1.00000000E+00	-1.00000000E+00	-1.00000000E+00	-1.00000000E+00	-1.00000000E+00	-1.00000000E+00	-1.00000000E+00	08682_Sample_11_Meier.dat
2	1.42713493E-02	3.35210431E-02	5.59302506E-05	1.19863837E-04	-1.00000000E+00	-1.00000000E+00	-1.00000000E+00	-1.00000000E+00	-1.00000000E+00	-1.00000000E+00	-1.00000000E+00	08683_Sample_11_Meier.dat
3	1.42927272E-02	3.35892861E-02	7.73081095E-05	1.88106784E-04	-1.00000000E+00	-1.00000000E+00	-1.00000000E+00	-1.00000000E+00	-1.00000000E+00	-1.00000000E+00	-1.00000000E+00	08684_Sample_11_Meier.dat
4	1.42820952E-02	3.35441542E-02	6.66761813E-05	1.42974905E-04	-1.00000000E+00	-1.00000000E+00	-1.00000000E+00	-1.00000000E+00	-1.00000000E+00	-1.00000000E+00	-1.00000000E+00	08685_Sample_11_Meier.dat
5	1.42938952E-02	3.35935216E-02	7.84761959E-05	1.92342308E-04	-1.00000000E+00	-1.00000000E+00	-1.00000000E+00	-1.00000000E+00	-1.00000000E+00	-1.00000000E+00	-1.00000000E+00	08686_Sample_11_Meier.dat
6	1.43003431E-02	3.35955162E-02	8.49240607E-05	1.94336944E-04	-1.00000000E+00	-1.00000000E+00	-1.00000000E+00	-1.00000000E+00	-1.00000000E+00	-1.00000000E+00	-1.00000000E+00	08687_Sample_11_Meier.dat
7	1.43459592E-02	3.37154490E-02	1.30540172E-04	3.14269714E-04	-1.00000000E+00	-1.00000000E+00	-1.00000000E+00	-1.00000000E+00	-1.00000000E+00	-1.00000000E+00	-1.00000000E+00	08688_Sample_11_Meier.dat
8	1.43312511E-02	3.36861643E-02	1.15832101E-04	2.84985004E-04	-1.00000000E+00	-1.00000000E+00	-1.00000000E+00	-1.00000000E+00	-1.00000000E+00	-1.00000000E+00	-1.00000000E+00	08689_Sample_11_Meier.dat
9	1.42937706E-02	3.35779916E-02	7.83515215E-05	1.76812310E-04	-1.00000000E+00	-1.00000000E+00	-1.00000000E+00	-1.00000000E+00	-1.00000000E+00	-1.00000000E+00	-1.00000000E+00	08690_Sample_11_Meier.dat
10	1.43070106E-02	3.36131835E-02	9.15915766E-05	2.12004224E-04	-1.00000000E+00	-1.00000000E+00	-1.00000000E+00	-1.00000000E+00	-1.00000000E+00	-1.00000000E+00	-1.00000000E+00	08691_Sample_11_Meier.dat
11	1.42966672E-02	3.35949052E-02	8.12481663E-05	1.93725912E-04	-1.00000000E+00	-1.00000000E+00	-1.00000000E+00	-1.00000000E+00	-1.00000000E+00	-1.00000000E+00	-1.00000000E+00	08692_Sample_11_Meier.dat
12	1.42709498E-02	3.35255600E-02	5.55307655E-05	1.24380684E-04	-1.00000000E+00	-1.00000000E+00	-1.00000000E+00	-1.00000000E+00	-1.00000000E+00	-1.00000000E+00	-1.00000000E+00	08693_Sample_11_Meier.dat
13	1.42647076E-02	3.34954294E-02	4.92885361E-05	9.42501530E-05	-1.00000000E+00	-1.00000000E+00	-1.00000000E+00	-1.00000000E+00	-1.00000000E+00	-1.00000000E+00	-1.00000000E+00	08694_Sample_11_Meier.dat
14	1.42812185E-02	3.35610296E-02	6.57995008E-05	1.59850308E-04	-1.00000000E+00	-1.00000000E+00	-1.00000000E+00	-1.00000000E+00	-1.00000000E+00	-1.00000000E+00	-1.00000000E+00	08695_Sample_11_Meier.dat
15	1.43155551E-02	3.36338089E-02	1.00136051E-04	2.32629620E-04	-1.00000000E+00	-1.00000000E+00	-1.00000000E+00	-1.00000000E+00	-1.00000000E+00	-1.00000000E+00	-1.00000000E+00	08696_Sample_11_Meier.dat
16	1.42972659E-02	3.35861551E-02	8.18468710E-05	1.84975854E-04	-1.00000000E+00	-1.00000000E+00	-1.00000000E+00	-1.00000000E+00	-1.00000000E+00	-1.00000000E+00	-1.00000000E+00	08697_Sample_11_Meier.dat
17	1.42880164E-02	3.35518437E-02	7.25973152E-05	1.50664364E-04	-1.00000000E+00	-1.00000000E+00	-1.00000000E+00	-1.00000000E+00	-1.00000000E+00	-1.00000000E+00	-1.00000000E+00	08698_Sample_11_Meier.dat
18	1.42940653E-02	3.35819922E-02	7.86462122E-05	1.80812956E-04	-1.00000000E+00	-1.00000000E+00	-1.00000000E+00	-1.00000000E+00	-1.00000000E+00	-1.00000000E+00	-1.00000000E+00	08699_Sample_11_Meier.dat
19	1.42834672E-02	3.35675727E-02	6.80481065E-05	1.66393442E-04	-1.00000000E+00	-1.00000000E+00	-1.00000000E+00	-1.00000000E+00	-1.00000000E+00	-1.00000000E+00	-1.00000000E+00	08700_Sample_11_Meier.dat
20	1.42851913E-02	3.35563297E-02	6.97722199E-05	1.55150410E-04	-1.00000000E+00	-1.00000000E+00	-1.00000000E+00	-1.00000000E+00	-1.00000000E+00	-1.00000000E+00	-1.00000000E+00	08701_Sample_11_Meier.dat
21	1.42710271E-02	3.35257537E-02	5.56080996E-05	1.24574448E-04	-1.00000000E+00	-1.00000000E+00	-1.00000000E+00	-1.00000000E+00	-1.00000000E+00	-1.00000000E+00	-1.00000000E+00	08702_Sample_11_Meier.dat
22	1.42668244E-02	3.35187701E-02	5.14053904E-05	1.17590846E-04	-1.00000000E+00	-1.00000000E+00	-1.00000000E+00	-1.00000000E+00	-1.00000000E+00	-1.00000000E+00	-1.00000000E+00	08703_Sample_11_Meier.dat
23	1.42798088E-02	3.35521101E-02	6.43897417E-05	1.50930812E-04	-1.00000000E+00	-1.00000000E+00	-1.00000000E+00	-1.00000000E+00	-1.00000000E+00	-1.00000000E+00	-1.00000000E+00	08704_Sample_11_Meier.dat
24	1.43120238E-02	3.36288556E-02	9.66047148E-05	2.27676299E-04	-1.00000000E+00	-1.00000000E+00	-1.00000000E+00	-1.00000000E+00	-1.00000000E+00	-1.00000000E+00	-1.00000000E+00	08705_Sample_11_Meier.dat
25	1.42790892E-02	3.35306617E-02	6.36701795E-05	1.29482414E-04	-1.00000000E+00	-1.00000000E+00	-1.00000000E+00	-1.00000000E+00	-1.00000000E+00	-1.00000000E+00	-1.00000000E+00	08706_Sample_11_Meier.dat
26	1.43006815E-02	3.36107712E-02	8.52624941E-05	2.09591937E-04	-1.00000000E+00	-1.00000000E+00	-1.00000000E+00	-1.00000000E+00	-1.00000000E+00	-1.00000000E+00	-1.00000000E+00	08707_Sample_11_Meier.dat
27	1.42936739E-02	3.36084232E-02	7.82548531E-05	2.07243893E-04	-1.00000000E+00	-1.00000000E+00	-1.00000000E+00	-1.00000000E+00	-1.00000000E+00	-1.00000000E+00	-1.00000000E+00	08708_Sample_11_Meier.dat
28	1.42906676E-02	3.35780569E-02	7.52485639E-05	1.76877562E-04	-1.00000000E+00	-1.00000000E+00	-1.00000000E+00	-1.00000000E+00	-1.00000000E+00	-1.00000000E+00	-1.00000000E+00	08709_Sample_11_Meier.dat
29	1.42927951E-02	3.35884169E-02	7.73760739E-05	1.87237582E-04	-1.00000000E+00	-1.00000000E+00	-1.00000000E+00	-1.00000000E+00	-1.00000000E+00	-1.00000000E+00	-1.00000000E+00	08710_Sample_11_Meier.dat
30	1.42807971E-02	3.35544426E-02	6.53780481E-05	1.53263311E-04	-1.00000000E+00	-1.00000000E+00	-1.00000000E+00	-1.00000000E+00	-1.00000000E+00	-1.00000000E+00	-1.00000000E+00	08711_Sample_11_Meier.dat
31	1.42916529E-02	3.35641467E-02	7.62338774E-05	1.62967359E-04	-1.00000000E+00	-1.00000000E+00	-1.00000000E+00	-1.00000000E+00	-1.00000000E+00	-1.00000000E+00	-1.00000000E+00	08712_Sample_11_Meier.dat
32	1.42606246E-02	3.34846549E-02	4.52055521E-05	8.34755835E-05	-1.00000000E+00	-1.00000000E+00	-1.00000000E+00	-1.00000000E+00	-1.00000000E+00	-1.00000000E+00	-1.00000000E+00	08713_Sample_11_Meier.dat
33	1.43172944E-02	3.36381336E-02	1.01875393E-04	2.36954317E-04	-1.00000000E+00	-1.00000000E+00	-1.00000000E+00	-1.00000000E+00	-1.00000000E+00	-1.00000000E+00	-1.00000000E+00	08714_Sample_11_Meier.dat
34	1.42837874E-02	3.35798762E-02	6.83683634E-05	1.78696878E-04	-1.00000000E+00	-1.00000000E+00	-1.00000000E+00	-1.00000000E+00	-1.00000000E+00	-1.00000000E+00	-1.00000000E+00	08715_Sample_11_Meier.dat
35	1.43079964E-02	3.36229270E-02	9.25773820E-05	2.21747756E-04	-1.00000000E+00	-1.00000000E+00	-1.00000000E+00	-1.00000000E+00	-1.00000000E+00	-1.00000000E+00	-1.00000000E+00	08716_Sample_11_Meier.dat
36	1.42669941E-02	3.35151862E-02	5.15750957E-05	1.14006947E-04	-1.00000000E+00	-1.00000000E+00	-1.00000000E+00	-1.00000000E+00	-1.00000000E+00	-1.00000000E+00	-1.00000000E+00	08717_Sample_11_Meier.dat
37	1.42717343E-02	3.35362528E-02	5.63152792E-05	1.35073473E-04	-1.00000000E+00	-1.00000000E+00	-1.00000000E+00	-1.00000000E+00	-1.00000000E+00	-1.00000000E+00	-1.00000000E+00	08718_Sample_11_Meier.dat
38	1.42725601E-02	3.35411923E-02	5.71410085E-05	1.40012997E-04	-1.00000000E+00	-1.00000000E+00	-1.00000000E+00	-1.00000000E+00	-1.00000000E+00	-1.00000000E+00	-1.00000000E+00	08719_Sample_11_Meier.dat
39	1.42955026E-02	3.36016319E-02	8.00835721E-05	2.00452600E-04	-1.00000000E+00	-1.00000000E+00	-1.00000000E+00	-1.00000000E+00	-1.00000000E+00	-1.00000000E+00	-1.00000000E+00	08720_Sample_11_Meier.dat
40	1.43068892E-02	3.36319836E-02	9.14701993E-05	2.30804299E-04	-1.00000000E+00	-1.00000000E+00	-1.00000000E+00	-1.00000000E+00	-1.00000000E+00	-1.00000000E+00	-1.00000000E+00	08721_Sample_11_Meier.dat
41	1.42942691E-02	3.35965089E-02	7.88500713E-05	1.95329656E-04	-1.00000000E+00	-1.00000000E+00	-1.00000000E+00	-1.00000000E+00	-1.00000000E+00	-1.00000000E+00	-1.00000000E+00	08722_Sample_11_Meier.dat
42	1.43111042E-02	3.36314979E-02	9.56851838E-05	2.30318604E-04	-1.00000000E+00	-1.00000000E+00	-1.00000000E+00	-1.00000000E+00	-1.00000000E+00	-1.00000000E+00	-1.00000000E+00	08723_Sample_11_Meier.dat
43	1.43032441E-02	3.36168550E-02	8.78251011E-05	2.15675712E-04	-1.00000000E+00	-1.00000000E+00	-1.00000000E+00	-1.00000000E+00	-1.00000000E+00	-1.00000000E+00	-1.00000000E+00	08724_Sample_11_Meier.dat
44	1.43049037E-02	3.36177289E-02	8.94846861E-05	2.16549624E-04	-1.00000000E+00	-1.00000000E+00	-1.00000000E+00	-1.00000000E+00	-1.00000000E+00	-1.00000000E+00	-1.00000000E+00	08725_Sample_11_Meier.dat
45	1.43017021E-02	3.35903544E-02	8.62830645E-05	1.89175125E-04	-1.00000000E+00	-1.00000000E+00	-1.00000000E+00	-1.00000000E+00	-1.00000000E+00	-1.00000000E+00	-1.00000000E+00	08726_Sample_11_Meier.dat
46	1.43001903E-02	3.36179317E-02	8.47712517E-05	2.16752454E-04	-1.00000000E+00	-1.00000000E+00	-1.00000000E+00	-1.00000000E+00	-1.00000000E+00	-1.00000000E+00	-1.00000000E+00	08727_Sample_11_Meier.dat
47	1.42788911E-02	3.35520447E-02	6.34720852E-05	1.50865423E-04	-1.00000000E+00	-1.00000000E+00	-1.00000000E+00	-1.00000000E+00	-1.00000000E+00	-1.00000000E+00	-1.00000000E+00	08728_Sample_11_Meier.dat
48	1.43083286E-02	3.36180765E-02	9.29095527E-05	2.16897237E-04	-1.00000000E+00	-1.00000000E+00	-1.00000000E+00	-1.00000000E+00	-1.00000000E+00	-1.00000000E+00	-1.00000000E+00	08729_Sample_11_Meier.dat
49	1.42954084E-02	3.35962213E-02	7.99893684E-05	1.95041971E-04	-1.00000000E+00	-1.00000000E+00	-1.00000000E+00	-1.00000000E+00	-1.00000000E+00	-1.00000000E+00	-1.00000000E+00	08730_Sample_11_Meier.dat
50	1.43086871E-02	3.36332213E-02	9.32680274E-05	2.32041999E-04	-1.00000000E+00	-1.00000000E+00	-1.00000000E+00	-1.00000000E+00	-1.00000000E+00	-1.00000000E+00	-1.00000000E+00	08731_Sample_11_Meier.dat
51	1.43025363E-02	3.36081026E-02	8.71172421E-05	2.06923278E-04	-1.00000000E+00	-1.00000000E+00	-1.00000000E+00	-1.00000000E+00	-1.00000000E+00	-1.00000000E+00	-1.00000000E+00	08732_Sample_11_Meier.dat
52	1.43085736E-02	3.36326212E-02	9.31545204E-05	2.31441862E-04	-1.00000000E+00	-1.00000000E+00	-1.00000000E+00	-1.00000000E+00	-1.00000000E+00	-1.00000000E+00	-1.00000000E+00	08733_Sample_11_Meier.dat
53	1.43214834E-02	3.36556351E-02	1.06064344E-04	2.54455807E-04	-1.00000000E+00	-1.00000000E+00	-1.00000000E+00	-1.00000000E+00	-1.00000000E+00	-1.00000000E+00	-1.00000000E+00	08734_Sample_11_Meier.dat
54	1.42844230E-02	3.35663898E-02	6.90039403E-05	1.65210499E-04	-1.00000000E+00	-1.00000000E+00	-1.00000000E+00	-1.00000000E+00	-1.00000000E+00	-1.00000000E+00	-1.00000000E+00	08735_Sample_11_Meier.dat
55	1.42788654E-02	3.35263837E-02	6.34463238E-05	1.25204392E-04	-1.00000000E+00	-1.00000000E+00	-1.00000000E+00	-1.00000000E+00	-1.00000000E+00	-1.00000000E+00	-1.00000000E+00	08736_Sample_11_Meier.dat
56	1.42806895E-02	3.35448538E-02	6.52704395E-05	1.43674513E-04	-1.00000000E+00	-1.00000000E+00	-1.00000000E+00	-1.00000000E+00	-1.00000000E+00	-1.00000000E+00	-1.00000000E+00	08737_Sample_11_Meier.dat
57	1.42614088E-02	3.35147322E-02	4.59897556E-05	1.13552918E-04	-1.00000000E+00	-1.00000000E+00	-1.00000000E+00	-1.00000000E+00	-1.00000000E+00	-1.00000000E+00	-1.00000000E+00	08738_Sample_11_Meier.dat
58	1.42723057E-02	3.35525638E-02	5.68866670E-05	1.51384515E-04	-1.00000000E+00	-1.00000000E+00	-1.00000000E+00	-1.00000000E+00	-1.00000000E+00	-1.00000000E+00	-1.00000000E+00	08739_Sample_11_Meier.dat
59	1.42630030E-02	3.35064187E-02	4.75839163E-05	1.05239400E-04	-1.00000000E+00	-1.00000000E+00	-1.00000000E+00	-1.00000000E+00	-1.00000000E+00	-1.00000000E+00	-1.00000000E+00	08740_Sample_11_Meier.dat
60	1.42945706E-02	3.35831030E-02	7.91515998E-05	1.81923737E-04	-1.00000000E+00	-1.00000000E+00	-1.00000000E+00	-1.00000000E+00	-1.00000000E+00	-1.00000000E+00	-1.00000000E+00	08741_Sample_11_Meier.dat
61	1.42940019E-02	3.36074518E-02	7.85828937E-05	2.06272474E-04	-1.00000000E+00	-1.00000000E+00	-1.00000000E+00	-1.00000000E+00	-1.00000000E+00	-1.00000000E+00	-1.00000000E+00	08742_Sample_11_Meier.dat
62	1.42719949E-02	3.35410740E-02	5.65758741E-05	1.39894712E-04	-1.00000000E+00	-1.00000000E+00	-1.00000000E+00	-1.00000000E+00	-1.00000000E+00	-1.00000000E+00	-1.00000000E+00	08743_Sample_11_Meier.dat
63	1.42818044E-02	3.35477964E-02	6.63853221E-05	1.46617067E-04	-1.00000000E+00	-1.00000000E+00	-1.00000000E+00	-1.00000000E+00	-1.00000000E+00	-1.00000000E+00	-1.00000000E+00	08744_Sample_11_Meier.dat
64	1.42913372E-02	3.35829918E-02	7.59181915E-05	1.81812543E-04	-1.00000000E+00	-1.00000000E+00	-1.00000000E+00	-1.00000000E+00	-1.00000000E+00	-1.00000000E+00	-1.00000000E+00	08745_Sample_11_Meier.dat
65	1.42463105E-02	3.34652035E-02	3.08914694E-05	6.40242427E-05	-1.00000000E+00	-1.00000000E+00	-1.00000000E+00	-1.00000000E+00	-1.00000000E+00	-1.00000000E+00	-1.00000000E+00	08746_Sample_11_Meier.dat
66	1.42840341E-02	3.35513048E-02	6.86150113E-05	1.50125517E-04	-1.00000000E+00	-1.00000000E+00	-1.00000000E+00	-1.00000000E+00	-1.00000000E+00	-1.00000000E+00	-1.00000000E+00	08747_Sample_11_Meier.dat
67	1.42861499E-02	3.35758848E-02	7.07308312E-05	1.74705468E-04	-1.00000000E+00	-1.00000000E+00	-1.00000000E+00	-1.00000000E+00	-1.00000000E+00	-1.00000000E+00	-1.00000000E+00	08748_Sample_11_Meier.dat
68	1.42734076E-02	3.35454620E-02	5.79885128E-05	1.44282692E-04	-1.00000000E+00	-1.00000000E+00	-1.00000000E+00	-1.00000000E+00	-1.00000000E+00	-1.00000000E+00	-1.00000000E+00	08749_Sample_11_Meier.dat
69	1.42743439E-02	3.35339191E-02	5.89248247E-05	1.32739803E-04	-1.00000000E+00	-1.00000000E+00	-1.00000000E+00	-1.00000000E+00	-1.00000000E+00	-1.00000000E+00	-1.00000000E+00	08750_Sample_11_Meier.dat
70	1.42417488E-02	3.34616818E-02	2.63297755E-05	6.05025224E-05	-1.00000000E+00	-1.00000000E+00	-1.00000000E+00	-1.00000000E+00	-1.00000000E+00	-1.00000000E+00	-1.00000000E+00	08751_Sample_11_Meier.dat
71	1.42365548E-02	3.34486795E-02	2.11357749E-05	4.75002501E-05	-1.00000000E+00	-1.00000000E+00	-1.00000000E+00	-1.00000000E+00	-1.00000000E+00	-1.00000000E+00	-1.00000000E+00	08752_Sample_11_Meier.dat
72	1.42528697E-02	3.34871407E-02	3.74506668E-05	8.59614294E-05	-1.00000000E+00	-1.00000000E+00	-1.00000000E+00	-1.00000000E+00	-1.00000000E+00	-1.00000000E+00	-1.00000000E+00	08753_Sample_11_Meier.dat
73	1.42629951E-02	3.35050895E-02	4.75760915E-05	1.03910192E-04	-1.00000000E+00	-1.00000000E+00	-1.00000000E+00	-1.00000000E+00	-1.00000000E+00	-1.00000000E+00	-1.00000000E+00	08754_Sample_11_Meier.dat
74	1.42435715E-02	3.34522386E-02	2.81524924E-05	5.10593075E-05	-1.00000000E+00	-1.00000000E+00	-1.00000000E+00	-1.00000000E+00	-1.00000000E+00	-1.00000000E+00	-1.00000000E+00	08755_Sample_11_Meier.dat
75	1.42483220E-02	3.34744860E-02	3.29029329E-05	7.33067401E-05	-1.00000000E+00	-1.00000000E+00	-1.00000000E+00	-1.00000000E+00	-1.00000000E+00	-1.00000000E+00	-1.00000000E+00	08756_Sample_11_Meier.dat
76	1.42652044E-02	3.35180105E-02	4.97853185E-05	1.16831246E-04	-1.00000000E+00	-1.00000000E+00	-1.00000000E+00	-1.00000000E+00	-1.00000000E+00	-1.00000000E+00	-1.00000000E+00	08757_Sample_11_Meier.dat
77	1.42331040E-02	3.34303315E-02	1.76849876E-05	2.91521665E-05	-1.00000000E+00	-1.00000000E+00	-1.00000000E+00	-1.00000000E+00	-1.00000000E+00	-1.00000000E+00	-1.00000000E+00	08758_Sample_11_Meier.dat
78	1.42267532E-02	3.34215081E-02	1.13341996E-05	2.03288408E-05	-1.00000000E+00	-1.00000000E+00	-1.00000000E+00	-1.00000000E+00	-1.00000000E+00	-1.00000000E+00	-1.00000000E+00	08759_Sample_11_Meier.dat
79	1.42973738E-02	3.35875354E-02	8.19547324E-05	1.86356119E-04	-1.00000000E+00	-1.00000000E+00	-1.00000000E+00	-1.00000000E+00	-1.00000000E+00	-1.00000000E+00	-1.00000000E+00	08760_Sample_11_Meier.dat
80	1.42516780E-02	3.34836007E-02	3.62589077E-05	8.24213703E-05	-1.00000000E+00	-1.00000000E+00	-1.00000000E+00	-1.00000000E+00	-1.00000000E+00	-1.00000000E+00	-1.00000000E+00	08761_Sample_11_Meier.dat
81	1.42416976E-02	3.34808069E-02	2.62785212E-05	7.96275603E-05	-1.00000000E+00	-1.00000000E+00	-1.00000000E+00	-1.00000000E+00	-1.00000000E+00	-1.00000000E+00	-1.00000000E+00	08762_Sample_11_Meier.dat
82	1.42734968E-02	3.35411841E-02	5.80777664E-05	1.40004857E-04	-1.00000000E+00	-1.00000000E+00	-1.00000000E+00	-1.00000000E+00	-1.00000000E+00	-1.00000000E+00	-1.00000000E+00	08763_Sample_11_Meier.dat
83	1.42964300E-02	3.36177266E-02	8.10109948E-05	2.16547288E-04	-1.00000000E+00	-1.00000000E+00	-1.00000000E+00	-1.00000000E+00	-1.00000000E+00	-1.00000000E+00	-1.00000000E+00	08764_Sample_11_Meier.dat
84	1.42230652E-02	3.34003619E-02	7.64612098E-06	-8.17358578E-07	-1.00000000E+00	-1.00000000E+00	-1.00000000E+00	-1.00000000E+00	-1.00000000E+00	-1.00000000E+00	-1.00000000E+00	08765_Sample_11_Meier.dat
85	1.42447620E-02	3.34909066E-02	2.93429350E-05	8.97273581E-05	-1.00000000E+00	-1.00000000E+00	-1.00000000E+00	-1.00000000E+00	-1.00000000E+00	-1.00000000E+00	-1.00000000E+00	08766_Sample_11_Meier.dat
86	1.42569494E-02	3.35071228E-02	4.15303397E-05	1.05943549E-04	-1.00000000E+00	-1.00000000E+00	-1.00000000E+00	-1.00000000E+00	-1.00000000E+00	-1.00000000E+00	-1.00000000E+00	08767_Sample_11_Meier.dat
87	1.42797565E-02	3.35645761E-02	6.43374145E-05	1.63396837E-04	-1.00000000E+00	-1.00000000E+00	-1.00000000E+00	-1.00000000E+00	-1.00000000E+00	-1.00000000E+00	-1.00000000E+00	08768_Sample_11_Meier.dat
88	1.42699222E-02	3.35201852E-02	5.45031716E-05	1.19005946E-04	-1.00000000E+00	-1.00000000E+00	-1.00000000E+00	-1.00000000E+00	-1.00000000E+00	-1.00000000E+00	-1.00000000E+00	08769_Sample_11_Meier.dat
89	1.42665019E-02	3.35395599E-02	5.10828419E-05	1.38380635E-04	-1.00000000E+00	-1.00000000E+00	-1.00000000E+00	-1.00000000E+00	-1.00000000E+00	-1.00000000E+00	-1.00000000E+00	08770_Sample_11_Meier.dat
90	1.42749992E-02	3.35624165E-02	5.95801703E-05	1.61237178E-04	-1.00000000E+00	-1.00000000E+00	-1.00000000E+00	-1.00000000E+00	-1.00000000E+00	-1.00000000E+00	-1.00000000E+00	08771_Sample_11_Meier.dat
91	1.42816358E-02	3.35470201E-02	6.62167131E-05	1.45840774E-04	-1.00000000E+00	-1.00000000E+00	-1.00000000E+00	-1.00000000E+00	-1.00000000E+00	-1.00000000E+00	-1.00000000E+00	08772_Sample_11_Meier.dat
92	1.43077998E-02	3.36287750E-02	9.23807644E-05	2.27595672E-04	-1.00000000E+00	-1.00000000E+00	-1.00000000E+00	-1.00000000E+00	-1.00000000E+00	-1.00000000E+00	-1.00000000E+00	08773_Sample_11_Meier.dat
93	1.42734881E-02	3.35485183E-02	5.80690970E-05	1.47339027E-04	-1.00000000E+00	-1.00000000E+00	-1.00000000E+00	-1.00000000E+00	-1.00000000E+00	-1.00000000E+00	-1.00000000E+00	08774_Sample_11_Meier.dat
94	1.42817097E-02	3.35785339E-02	6.62906516E-05	1.77354640E-04	-1.00000000E+00	-1.00000000E+00	-1.00000000E+00	-1.00000000E+00	-1.00000000E+00	-1.00000000E+00	-1.00000000E+00	08775_Sample_11_Meier.dat
95	1.42541810E-02	3.34950781E-02	3.87620020E-05	9.38987747E-05	-1.00000000E+00	-1.00000000E+00	-1.00000000E+00	-1.00000000E+00	-1.00000000E+00	-1.00000000E+00	-1.00000000E+00	08776_Sample_11_Meier.dat
96	1.42789775E-02	3.35657158E-02	6.35585002E-05	1.64536479E-04	-1.00000000E+00	-1.00000000E+00	-1.00000000E+00	-1.00000000E+00	-1.00000000E+00	-1.00000000E+00	-1.00000000E+00	08777_Sample_11_Meier.dat
97	1.42401533E-02	3.34668703E-02	2.47342161E-05	6.56909623E-05	-1.00000000E+00	-1.00000000E+00	-1.00000000E+00	-1.00000000E+00	-1.00000000E+00	-1.00000000E+00	-1.00000000E+00	08778_Sample_11_Meier.dat
98	1.42212446E-02	3.34185159E-02	5.82553152E-06	1.73365591E-05	-1.00000000E+00	-1.00000000E+00	-1.00000000E+00	-1.00000000E+00	-1.00000000E+00	-1.00000000E+00	-1.00000000E+00	08779_Sample_11_Meier.dat
99	1.42235665E-02	3.34063254E-02	8.14742036E-06	5.14612369E-06	-1.00000000E+00	-1.00000000E+00	-1.00000000E+00	-1.00000000E+00	-1.00000000E+00	-1.00000000E+00	-1.00000000E+00	08780_Sample_11_Meier.dat
100	1.42279468E-02	3.34065973E-02	1.25277221E-05	5.41798997E-06	-1.00000000E+00	-1.00000000E+00	-1.00000000E+00	-1.00000000E+00	-1.00000000E+00	-1.00000000E+00	-1.00000000E+00	08781_Sample_11_Meier.dat
101	1.42574318E-02	3.35041531E-02	4.20127712E-05	1.02973778E-04	-1.00000000E+00	-1.00000000E+00	-1.00000000E+00	-1.00000000E+00	-1.00000000E+00	-1.00000000E+00	-1.00000000E+00	08782_Sample_11_Meier.dat
102	1.42576867E-02	3.35080981E-02	4.22676180E-05	1.06918784E-04	-1.00000000E+00	-1.00000000E+00	-1.00000000E+00	-1.00000000E+00	-1.00000000E+00	-1.00000000E+00	-1.00000000E+00	08783_Sample_11_Meier.dat
103	1.42886774E-02	3.35747266E-02	7.32583318E-05	1.73547265E-04	-1.00000000E+00	-1.00000000E+00	-1.00000000E+00	-1.00000000E+00	-1.00000000E+00	-1.00000000E+00	-1.00000000E+00	08784_Sample_11_Meier.dat
104	1.42833181E-02	3.35769778E-02	6.78990446E-05	1.75798506E-04	-1.00000000E+00	-1.00000000E+00	-1.00000000E+00	-1.00000000E+00	-1.00000000E+00	-1.00000000E+00	-1.00000000E+00	08785_Sample_11_Meier.dat
105	1.42513113E-02	3.35037522E-02	3.58922169E-05	1.02572901E-04	-1.00000000E+00	-1.00000000E+00	-1.00000000E+00	-1.00000000E+00	-1.00000000E+00	-1.00000000E+00	-1.00000000E+00	08786_Sample_11_Meier.dat
106	1.42439673E-02	3.34822084E-02	2.85482632E-05	8.10290939E-05	-1.00000000E+00	-1.00000000E+00	-1.00000000E+00	-1.00000000E+00	-1.00000000E+00	-1.00000000E+00	-1.00000000E+00	08787_Sample_11_Meier.dat
107	1.42746730E-02	3.35489832E-02	5.92539234E-05	1.47803896E-04	-1.00000000E+00	-1.00000000E+00	-1.00000000E+00	-1.00000000E+00	-1.00000000E+00	-1.00000000E+00	-1.00000000E+00	08788_Sample_11_Meier.dat
108	1.42987719E-02	3.36154426E-02	8.33528303E-05	2.14263348E-04	-1.00000000E+00	-1.00000000E+00	-1.00000000E+00	-1.00000000E+00	-1.00000000E+00	-1.00000000E+00	-1.00000000E+00	08789_Sample_11_Meier.dat
109	1.42606923E-02	3.35130042E-02	4.52732159E-05	1.11824926E-04	-1.00000000E+00	-1.00000000E+00	-1.00000000E+00	-1.00000000E+00	-1.00000000E+00	-1.00000000E+00	-1.00000000E+00	08790_Sample_11_Meier.dat
110	1.42820184E-02	3.35715391E-02	6.65993630E-05	1.70359813E-04	-1.00000000E+00	-1.00000000E+00	-1.00000000E+00	-1.00000000E+00	-1.00000000E+00	-1.00000000E+00	-1.00000000E+00	08791_Sample_11_Meier.dat
111	1.42899656E-02	3.35843061E-02	7.45465523E-05	1.83126845E-04	-1.00000000E+00	-1.00000000E+00	-1.00000000E+00	-1.00000000E+00	-1.00000000E+00	-1.00000000E+00	-1.00000000E+00	08792_Sample_11_Meier.dat
112	1.42645751E-02	3.35199251E-02	4.91560083E-05	1.18745785E-04	-1.00000000E+00	-1.00000000E+00	-1.00000000E+00	-1.00000000E+00	-1.00000000E+00	-1.00000000E+00	-1.00000000E+00	08793_Sample_11_Meier.dat
113	1.42715657E-02	3.35363748E-02	5.61466126E-05	1.35195478E-04	-1.00000000E+00	-1.00000000E+00	-1.00000000E+00	-1.00000000E+00	-1.00000000E+00	-1.00000000E+00	-1.00000000E+00	08794_Sample_11_Meier.dat
114	1.42270346E-02	3.34247867E-02	1.16155327E-05	2.36073846E-05	-1.00000000E+00	-1.00000000E+00	-1.00000000E+00	-1.00000000E+00	-1.00000000E+00	-1.00000000E+00	-1.00000000E+00	08795_Sample_11_Meier.dat
115	1.42453337E-02	3.34602429E-02	2.99146858E-05	5.90636019E-05	-1.00000000E+00	-1.00000000E+00	-1.00000000E+00	-1.00000000E+00	-1.00000000E+00	-1.00000000E+00	-1.00000000E+00	08796_Sample_11_Meier.dat
116	1.42524174E-02	3.34707186E-02	3.69983182E-05	6.95392957E-05	-1.00000000E+00	-1.00000000E+00	-1.00000000E+00	-1.00000000E+00	-1.00000000E+00	-1.00000000E+00	-1.00000000E+00	08797_Sample_11_Meier.dat
117	1.42961649E-02	3.36037124E-02	8.07458574E-05	2.02533084E-04	-1.00000000E+00	-1.00000000E+00	-1.00000000E+00	-1.00000000E+00	-1.00000000E+00	-1.00000000E+00	-1.00000000E+00	08798_Sample_11_Meier.dat
118	1.42667766E-02	3.35164672E-02	5.13575503E-05	1.15287908E-04	-1.00000000E+00	-1.00000000E+00	-1.00000000E+00	-1.00000000E+00	-1.00000000E+00	-1.00000000E+00	-1.00000000E+00	08799_Sample_11_Meier.dat
119	1.42709276E-02	3.35278169E-02	5.55085307E-05	1.26637590E-04	-1.00000000E+00	-1.00000000E+00	-1.00000000E+00	-1.00000000E+00	-1.00000000E+00	-1.00000000E+00	-1.00000000E+00	08800_Sample_11_Meier.dat
120	1.42915464E-02	3.35884767E-02	7.61273291E-05	1.87297416E-04	-1.00000000E+00	-1.00000000E+00	-1.00000000E+00	-1.00000000E+00	-1.00000000E+00	-1.00000000E+00	-1.00000000E+00	08801_Sample_11_Meier.dat
121	1.42782242E-02	3.35462249E-02	6.28051931E-05	1.45045643E-04	-1.00000000E+00	-1.00000000E+00	-1.00000000E+00	-1.00000000E+00	-1.00000000E+00	-1.00000000E+00	-1.00000000E+00	08802_Sample_11_Meier.dat
122	1.42416994E-02	3.34765735E-02	2.62803980E-05	7.53941783E-05	-1.00000000E+00	-1.00000000E+00	-1.00000000E+00	-1.00000000E+00	-1.00000000E+00	-1.00000000E+00	-1.00000000E+00	08803_Sample_11_Meier.dat
123	1.42487718E-02	3.34903840E-02	3.33527489E-05	8.92046671E-05	-1.00000000E+00	-1.00000000E+00	-1.00000000E+00	-1.00000000E+00	-1.00000000E+00	-1.00000000E+00	-1.00000000E+00	08804_Sample_11_Meier.dat
124	1.42463541E-02	3.34593680E-02	3.09350523E-05	5.81887519E-05	-1.00000000E+00	-1.00000000E+00	-1.00000000E+00	-1.00000000E+00	-1.00000000E+00	-1.00000000E+00	-1.00000000E+00	08805_Sample_11_Meier.dat
125	1.42442533E-02	3.34849872E-02	2.88342695E-05	8.38079072E-05	-1.00000000E+00	-1.00000000E+00	-1.00000000E+00	-1.00000000E+00	-1.00000000E+00	-1.00000000E+00	-1.00000000E+00	08806_Sample_11_Meier.dat
126	1.42283621E-02	3.34271801E-02	1.29430111E-05	2.60007910E-05	-1.00000000E+00	-1.00000000E+00	-1.00000000E+00	-1.00000000E+00	-1.00000000E+00	-1.00000000E+00	-1.00000000E+00	08807_Sample_11_Meier.dat
127	1.42319226E-02	3.34385554E-02	1.65035196E-05	3.73760980E-05	-1.00000000E+00	-1.00000000E+00	-1.00000000E+00	-1.00000000E+00	-1.00000000E+00	-1.00000000E+00	-1.00000000E+00	08808_Sample_11_Meier.dat
128	1.42693853E-02	3.35153504E-02	5.39662844E-05	1.14171085E-04	-1.00000000E+00	-1.00000000E+00	-1.00000000E+00	-1.00000000E+00	-1.00000000E+00	-1.00000000E+00	-1.00000000E+00	08809_Sample_11_Meier.dat
129	1.42253525E-02	3.34348818E-02	9.93343224E-06	3.37025460E-05	-1.00000000E+00	-1.00000000E+00	-1.00000000E+00	-1.00000000E+00	-1.00000000E+00	-1.00000000E+00	-1.00000000E+00	08810_Sample_11_Meier.dat
130	1.42391246E-02	3.34514131E-02	2.37056002E-05	5.02337690E-05	-1.00000000E+00	-1.00000000E+00	-1.00000000E+00	-1.00000000E+00	-1.00000000E+00	-1.00000000E+00	-1.00000000E+00	08811_Sample_11_Meier.dat
131	1.42552510E-02	3.34945219E-02	3.98319251E-05	9.33425917E-05	-1.00000000E+00	-1.00000000E+00	-1.00000000E+00	-1.00000000E+00	-1.00000000E+00	-1.00000000E+00	-1.00000000E+00	08812_Sample_11_Meier.dat
132	1.42301571E-02	3.34240114E-02	1.47380544E-05	2.28320629E-05	-1.00000000E+00	-1.00000000E+00	-1.00000000E+00	-1.00000000E+00	-1.00000000E+00	-1.00000000E+00	-1.00000000E+00	08813_Sample_11_Meier.dat
133	1.41928837E-02	3.33229681E-02	-2.25353384E-05	-7.82111633E-05	-1.00000000E+00	-1.00000000E+00	-1.00000000E+00	-1.00000000E+00	-1.00000000E+00	-1.00000000E+00	-1.00000000E+00	08814_Sample_11_Meier.dat
134	1.42578429E-02	3.35093957E-02	4.24238103E-05	1.08216456E-04	-1.00000000E+00	-1.00000000E+00	-1.00000000E+00	-1.00000000E+00	-1.00000000E+00	-1.00000000E+00	-1.00000000E+00	08815_Sample_11_Meier.dat
135	1.42510936E-02	3.34874704E-02	3.56745177E-05	8.62911090E-05	-1.00000000E+00	-1.00000000E+00	-1.00000000E+00	-1.00000000E+00	-1.00000000E+00	-1.00000000E+00	-1.00000000E+00	08816_Sample_11_Meier.dat
136	1.42366441E-02	3.34454147E-02	2.12250844E-05	4.42353846E-05	-1.00000000E+00	-1.00000000E+00	-1.00000000E+00	-1.00000000E+00	-1.00000000E+00	-1.00000000E+00	-1.00000000E+00	08817_Sample_11_Meier.dat
137	1.42028759E-02	3.33657007E-02	-1.25431784E-05	-3.54786130E-05	-1.00000000E+00	-1.00000000E+00	-1.00000000E+00	-1.00000000E+00	-1.00000000E+00	-1.00000000E+00	-1.00000000E+00	08818_Sample_11_Meier.dat
138	1.42349759E-02	3.34387878E-02	1.95568833E-05	3.76085187E-05	-1.00000000E+00	-1.00000000E+00	-1.00000000E+00	-1.00000000E+00	-1.00000000E+00	-1.00000000E+00	-1.00000000E+00	08819_Sample_11_Meier.dat
139	1.42489458E-02	3.34746736E-02	3.35267160E-05	7.34943410E-05	-1.00000000E+00	-1.00000000E+00	-1.00000000E+00	-1.00000000E+00	-1.00000000E+00	-1.00000000E+00	-1.00000000E+00	08820_Sample_11_Meier.dat
140	1.42647034E-02	3.35298139E-02	4.92843283E-05	1.28634640E-04	-1.00000000E+00	-1.00000000E+00	-1.00000000E+00	-1.00000000E+00	-1.00000000E+00	-1.00000000E+00	-1.00000000E+00	08821_Sample_11_Meier.dat
141	1.42603084E-02	3.35169311E-02	4.48893316E-05	1.15751773E-04	-1.00000000E+00	-1.00000000E+00	-1.00000000E+00	-1.00000000E+00	-1.00000000E+00	-1.00000000E+00	-1.00000000E+00	08822_Sample_11_Meier.dat
142	1.43000867E-02	3.36145566E-02	8.46676278E-05	2.13377265E-04	-1.00000000E+00	-1.00000000E+00	-1.00000000E+00	-1.00000000E+00	-1.00000000E+00	-1.00000000E+00	-1.00000000E+00	08823_Sample_11_Meier.dat
143	1.42308266E-02	3.34383418E-02	1.54075178E-05	3.71624890E-05	-1.00000000E+00	-1.00000000E+00	-1.00000000E+00	-1.00000000E+00	-1.00000000E+00	-1.00000000E+00	-1.00000000E+00	08824_Sample_11_Meier.dat
144	1.42169707E-02	3.33975637E-02	1.55166641E-06	-3.61558483E-06	-1.00000000E+00	-1.00000000E+00	-1.00000000E+00	-1.00000000E+00	-1.00000000E+00	-1.00000000E+00	-1.00000000E+00	08825_Sample_11_Meier.dat
145	1.42608854E-02	3.35140638E-02	4.54663261E-05	1.12884487E-04	-1.00000000E+00	-1.00000000E+00	-1.00000000E+00	-1.00000000E+00	-1.00000000E+00	-1.00000000E+00	-1.00000000E+00	08826_Sample_11_Meier.dat
146	1.42284420E-02	3.34283574E-02	1.30229120E-05	2.71781204E-05	-1.00000000E+00	-1.00000000E+00	-1.00000000E+00	-1.00000000E+00	-1.00000000E+00	-1.00000000E+00	-1.00000000E+00	08827_Sample_11_Meier.dat
147	1.42453120E-02	3.34665212E-02	2.98929812E-05	6.53419480E-05	-1.00000000E+00	-1.00000000E+00	-1.00000000E+00	-1.00000000E+00	-1.00000000E+00	-1.00000000E+00	-1.00000000E+00	08828_Sample_11_Meier.dat
148	1.42390469E-02	3.34512856E-02	2.36279014E-05	5.01063292E-05	-1.00000000E+00	-1.00000000E+00	-1.00000000E+00	-1.00000000E+00	-1.00000000E+00	-1.00000000E+00	-1.00000000E+00	08829_Sample_11_Meier.dat
149	1.42407296E-02	3.34651789E-02	2.53105079E-05	6.39995949E-05	-1.00000000E+00	-1.00000000E+00	-1.00000000E+00	-1.00000000E+00	-1.00000000E+00	-1.00000000E+00	-1.00000000E+00	08830_Sample_11_Meier.dat
150	1.42255016E-02	3.34308908E-02	1.00825603E-05	2.97115440E-05	-1.00000000E+00	-1.00000000E+00	-1.00000000E+00	-1.00000000E+00	-1.00000000E+00	-1.00000000E+00	-1.00000000E+00	08831_Sample_11_Meier.dat
151	1.42290141E-02	3.34465354E-02	1.35950712E-05	4.53561490E-05	-1.00000000E+00	-1.00000000E+00	-1.00000000E+00	-1.00000000E+00	-1.00000000E+00	-1.00000000E+00	-1.00000000E+00	08832_Sample_11_Meier.dat
152	1.42203796E-02	3.34245329E-02	4.96057955E-06	2.33536243E-05	-1.00000000E+00	-1.00000000E+00	-1.00000000E+00	-1.00000000E+00	-1.00000000E+00	-1.00000000E+00	-1.00000000E+00	08833_Sample_11_Meier.dat
153	1.41947108E-02	3.33512095E-02	-2.07082519E-05	-4.99698213E-05	-1.00000000E+00	-1.00000000E+00	-1.00000000E+00	-1.00000000E+00	-1.00000000E+00	-1.00000000E+00	-1.00000000E+00	08834_Sample_11_Meier.dat
154	1.42319144E-02	3.34533337E-02	1.64953802E-05	5.21543777E-05	-1.00000000E+00	-1.00000000E+00	-1.00000000E+00	-1.00000000E+00	-1.00000000E+00	-1.00000000E+00	-1.00000000E+00	08835_Sample_11_Meier.dat
155	1.42394631E-02	3.34586950E-02	2.40440593E-05	5.75157103E-05	-1.00000000E+00	-1.00000000E+00	-1.00000000E+00	-1.00000000E+00	-1.00000000E+00	-1.00000000E+00	-1.00000000E+00	08836_Sample_11_Meier.dat
156	1.42275976E-02	3.34364946E-02	1.21785249E-05	3.53153002E-05	-1.00000000E+00	-1.00000000E+00	-1.00000000E+00	-1.00000000E+00	-1.00000000E+00	-1.00000000E+00	-1.00000000E+00	08837_Sample_11_Meier.dat
157	1.41865650E-02	3.33236023E-02	-2.88540931E-05	-7.75770157E-05	-1.00000000E+00	-1.00000000E+00	-1.00000000E+00	-1.00000000E+00	-1.00000000E+00	-1.00000000E+00	-1.00000000E+00	08838_Sample_11_Meier.dat
158	1.42348910E-02	3.34495237E-02	1.94719637E-05	4.83444372E-05	-1.00000000E+00	-1.00000000E+00	-1.00000000E+00	-1.00000000E+00	-1.00000000E+00	-1.00000000E+00	-1.00000000E+00	08839_Sample_11_Meier.dat
159	1.41909957E-02	3.33274127E-02	-2.44233782E-05	-7.37665824E-05	-1.00000000E+00	-1.00000000E+00	-1.00000000E+00	-1.00000000E+00	-1.00000000E+00	-1.00000000E+00	-1.00000000E+00	08840_Sample_11_Meier.dat
160	1.42116077E-02	3.33899189E-02	-3.81134327E-06	-1.12603993E-05	-1.00000000E+00	-1.00000000E+00	-1.00000000E+00	-1.00000000E+00	-1.00000000E+00	-1.00000000E+00	-1.00000000E+00	08841_Sample_11_Meier.dat
161	1.42368367E-02	3.34621004E-02	2.14176444E-05	6.09211469E-05	-1.00000000E+00	-1.00000000E+00	-1.00000000E+00	-1.00000000E+00	-1.00000000E+00	-1.00000000E+00	-1.00000000E+00	08842_Sample_11_Meier.dat
162	1.42839651E-02	3.35599484E-02	6.85461033E-05	1.58769107E-04	-1.00000000E+00	-1.00000000E+00	-1.00000000E+00	-1.00000000E+00	-1.00000000E+00	-1.00000000E+00	-1.00000000E+00	08843_Sample_11_Meier.dat
163	1.42353524E-02	3.34545486E-02	1.99333310E-05	5.33693283E-05	-1.00000000E+00	-1.00000000E+00	-1.00000000E+00	-1.00000000E+00	-1.00000000E+00	-1.00000000E+00	-1.00000000E+00	08844_Sample_11_Meier.dat
164	1.42277840E-02	3.34190300E-02	1.23649415E-05	1.78506765E-05	-1.00000000E+00	-1.00000000E+00	-1.00000000E+00	-1.00000000E+00	-1.00000000E+00	-1.00000000E+00	-1.00000000E+00	08845_Sample_11_Meier.dat
165	1.42256092E-02	3.34420145E-02	1.01901670E-05	4.08352048E-05	-1.00000000E+00	-1.00000000E+00	-1.00000000E+00	-1.00000000E+00	-1.00000000E+00	-1.00000000E+00	-1.00000000E+00	08846_Sample_11_Meier.dat
166	1.42180579E-02	3.34157883E-02	2.63886809E-06	1.46089830E-05	-1.00000000E+00	-1.00000000E+00	-1.00000000E+00	-1.00000000E+00	-1.00000000E+00	-1.00000000E+00	-1.00000000E+00	08847_Sample_11_Meier.dat
167	1.42178639E-02	3.34104917E-02	2.44483286E-06	9.31244778E-06	-1.00000000E+00	-1.00000000E+00	-1.00000000E+00	-1.00000000E+00	-1.00000000E+00	-1.00000000E+00	-1.00000000E+00	08848_Sample_11_Meier.dat
168	1.42817182E-02	3.35351312E-02	6.62991690E-05	1.33951914E-04	-1.00000000E+00	-1.00000000E+00	-1.00000000E+00	-1.00000000E+00	-1.00000000E+00	-1.00000000E+00	-1.00000000E+00	08849_Sample_11_Meier.dat
169	1.42403200E-02	3.34657154E-02	2.49009275E-05	6.45361062E-05	-1.00000000E+00	-1.00000000E+00	-1.00000000E+00	-1.00000000E+00	-1.00000000E+00	-1.00000000E+00	-1.00000000E+00	08850_Sample_11_Meier.dat
170	1.42589859E-02	3.35168782E-02	4.35668264E-05	1.15698909E-04	-1.00000000E+00	-1.00000000E+00	-1.00000000E+00	-1.00000000E+00	-1.00000000E+00	-1.00000000E+00	-1.00000000E+00	08851_Sample_11_Meier.dat
171	1.42418893E-02	3.34656901E-02	2.64702176E-05	6.45108481E-05	-1.00000000E+00	-1.00000000E+00	-1.00000000E+00	-1.00000000E+00	-1.00000000E+00	-1.00000000E+00	-1.00000000E+00	08852_Sample_11_Meier.dat
172	1.42279735E-02	3.34460836E-02	1.25544709E-05	4.49043161E-05	-1.00000000E+00	-1.00000000E+00	-1.00000000E+00	-1.00000000E+00	-1.00000000E+00	-1.00000000E+00	-1.00000000E+00	08853_Sample_11_Meier.dat
173	1.42275524E-02	3.34379622E-02	1.21333672E-05	3.67829178E-05	-1.00000000E+00	-1.00000000E+00	-1.00000000E+00	-1.00000000E+00	-1.00000000E+00	-1.00000000E+00	-1.00000000E+00	08854_Sample_11_Meier.dat
174	1.41859311E-02	3.33329483E-02	-2.94879352E-05	-6.82310386E-05	-1.00000000E+00	-1.00000000E+00	-1.00000000E+00	-1.00000000E+00	-1.00000000E+00	-1.00000000E+00	-1.00000000E+00	08855_Sample_11_Meier.dat
175	1.42306240E-02	3.34357206E-02	1.52049377E-05	3.45412774E-05	-1.00000000E+00	-1.00000000E+00	-1.00000000E+00	-1.00000000E+00	-1.00000000E+00	-1.00000000E+00	-1.00000000E+00	08856_Sample_11_Meier.dat
176	1.42193316E-02	3.34146126E-02	3.91253429E-06	1.34333532E-05	-1.00000000E+00	-1.00000000E+00	-1.00000000E+00	-1.00000000E+00	-1.00000000E+00	-1.00000000E+00	-1.00000000E+00	08857_Sample_11_Meier.dat
177	1.41892122E-02	3.33250769E-02	-2.62068165E-05	-7.61023753E-05	-1.00000000E+00	-1.00000000E+00	-1.00000000E+00	-1.00000000E+00	-1.00000000E+00	-1.00000000E+00	-1.00000000E+00	08858_Sample_11_Meier.dat
178	1.42187727E-02	3.34263092E-02	3.35362192E-06	2.51298966E-05	-1.00000000E+00	-1.00000000E+00	-1.00000000E+00	-1.00000000E+00	-1.00000000E+00	-1.00000000E+00	-1.00000000E+00	08859_Sample_11_Meier.dat
179	1.42140338E-02	3.33931713E-02	-1.38523185E-06	-8.00802226E-06	-1.00000000E+00	-1.00000000E+00	-1.00000000E+00	-1.00000000E+00	-1.00000000E+00	-1.00000000E+00	-1.00000000E+00	08860_Sample_11_Meier.dat
180	1.42409857E-02	3.34634637E-02	2.55666073E-05	6.22843642E-05	-1.00000000E+00	-1.00000000E+00	-1.00000000E+00	-1.00000000E+00	-1.00000000E+00	-1.00000000E+00	-1.00000000E+00	08861_Sample_11_Meier.dat
181	1.42214035E-02	3.34248464E-02	5.98450309E-06	2.36671098E-05	-1.00000000E+00	-1.00000000E+00	-1.00000000E+00	-1.00000000E+00	-1.00000000E+00	-1.00000000E+00	-1.00000000E+00	08862_Sample_11_Meier.dat
182	1.42144003E-02	3.34004735E-02	-1.01870025E-06	-7.05744636E-07	-1.00000000E+00	-1.00000000E+00	-1.00000000E+00	-1.00000000E+00	-1.00000000E+00	-1.00000000E+00	-1.00000000E+00	08863_Sample_11_Meier.dat
183	1.42031820E-02	3.33599963E-02	-1.22370038E-05	-4.11829652E-05	-1.00000000E+00	-1.00000000E+00	-1.00000000E+00	-1.00000000E+00	-1.00000000E+00	-1.00000000E+00	-1.00000000E+00	08864_Sample_11_Meier.dat
184	1.42158308E-02	3.34091846E-02	4.11755038E-07	8.00528838E-06	-1.00000000E+00	-1.00000000E+00	-1.00000000E+00	-1.00000000E+00	-1.00000000E+00	-1.00000000E+00	-1.00000000E+00	08865_Sample_11_Meier.dat
185	1.42139681E-02	3.33961446E-02	-1.45093975E-06	-5.03466922E-06	-1.00000000E+00	-1.00000000E+00	-1.00000000E+00	-1.00000000E+00	-1.00000000E+00	-1.00000000E+00	-1.00000000E+00	08866_Sample_11_Meier.dat
186	1.42136532E-02	3.33995888E-02	-1.76581657E-06	-1.59044256E-06	-1.00000000E+00	-1.00000000E+00	-1.00000000E+00	-1.00000000E+00	-1.00000000E+00	-1.00000000E+00	-1.00000000E+00	08867_Sample_11_Meier.dat
187	1.41917770E-02	3.33279992E-02	-2.36420725E-05	-7.31800846E-05	-1.00000000E+00	-1.00000000E+00	-1.00000000E+00	-1.00000000E+00	-1.00000000E+00	-1.00000000E+00	-1.00000000E+00	08868_Sample_11_Meier.dat
188	1.42157086E-02	3.33999006E-02	2.89539272E-07	-1.27867166E-06	-1.00000000E+00	-1.00000000E+00	-1.00000000E+00	-1.00000000E+00	-1.00000000E+00	-1.00000000E+00	-1.00000000E+00	08869_Sample_11_Meier.dat
189	1.42100778E-02	3.33977708E-02	-5.34120887E-06	-3.40850289E-06	-1.00000000E+00	-1.00000000E+00	-1.00000000E+00	-1.00000000E+00	-1.00000000E+00	-1.00000000E+00	-1.00000000E+00	08870_Sample_11_Meier.dat
190	1.42323160E-02	3.34497459E-02	1.68969743E-05	4.85666072E-05	-1.00000000E+00	-1.00000000E+00	-1.00000000E+00	-1.00000000E+00	-1.00000000E+00	-1.00000000E+00	-1.00000000E+00	08871_Sample_11_Meier.dat
191	1.42032944E-02	3.33775293E-02	-1.21246533E-05	-2.36499436E-05	-1.00000000E+00	-1.00000000E+00	-1.00000000E+00	-1.00000000E+00	-1.00000000E+00	-1.00000000E+00	-1.00000000E+00	08872_Sample_11_Meier.dat
192	1.42250226E-02	3.34325790E-02	9.60358714E-06	3.13996769E-05	-1.00000000E+00	-1.00000000E+00	-1.00000000E+00	-1.00000000E+00	-1.00000000E+00	-1.00000000E+00	-1.00000000E+00	08873_Sample_11_Meier.dat
193	1.42164110E-02	3.34035876E-02	9.91911337E-07	2.40830102E-06	-1.00000000E+00	-1.00000000E+00	-1.00000000E+00	-1.00000000E+00	-1.00000000E+00	-1.00000000E+00	-1.00000000E+00	08874_Sample_11_Meier.dat
194	1.42186407E-02	3.34108183E-02	3.22160682E-06	9.63904093E-06	-1.00000000E+00	-1.00000000E+00	-1.00000000E+00	-1.00000000E+00	-1.00000000E+00	-1.00000000E+00	-1.00000000E+00	08875_Sample_11_Meier.dat
195	1.42345481E-02	3.34455878E-02	1.91290112E-05	4.44085155E-05	-1.00000000E+00	-1.00000000E+00	-1.00000000E+00	-1.00000000E+00	-1.00000000E+00	-1.00000000E+00	-1.00000000E+00	08876_Sample_11_Meier.dat
196	1.42317388E-02	3.34229076E-02	1.63197437E-05	2.17283157E-05	-1.00000000E+00	-1.00000000E+00	-1.00000000E+00	-1.00000000E+00	-1.00000000E+00	-1.00000000E+00	-1.00000000E+00	08877_Sample_11_Meier.dat
197	1.42243901E-02	3.34279276E-02	8.97109142E-06	2.67483300E-05	-1.00000000E+00	-1.00000000E+00	-1.00000000E+00	-1.00000000E+00	-1.00000000E+00	-1.00000000E+00	-1.00000000E+00	08878_Sample_11_Meier.dat
198	1.41913871E-02	3.33441818E-02	-2.40319654E-05	-5.69975208E-05	-1.00000000E+00	-1.00000000E+00	-1.00000000E+00	-1.00000000E+00	-1.00000000E+00	-1.00000000E+00	-1.00000000E+00	08879_Sample_11_Meier.dat
199	1.42432548E-02	3.34732776E-02	2.78357456E-05	7.20982778E-05	-1.00000000E+00	-1.00000000E+00	-1.00000000E+00	-1.00000000E+00	-1.00000000E+00	-1.00000000E+00	-1.00000000E+00	08880_Sample_11_Meier.dat
200	1.42402571E-02	3.34685370E-02	2.48380045E-05	6.73577242E-05	-1.00000000E+00	-1.00000000E+00	-1.00000000E+00	-1.00000000E+00	-1.00000000E+00	-1.00000000E+00	-1.00000000E+00	08881_Sample_11_Meier.dat
201	1.41964844E-02	3.33526509E-02	-1.89346307E-05	-4.85283492E-05	-1.00000000E+00	-1.00000000E+00	-1.00000000E+00	-1.00000000E+00	-1.00000000E+00	-1.00000000E+00	-1.00000000E+00	08882_Sample_11_Meier.dat
202	1.42153018E-02	3.33899315E-02	-1.17266125E-07	-1.12477984E-05	-1.00000000E+00	-1.00000000E+00	-1.00000000E+00	-1.00000000E+00	-1.00000000E+00	-1.00000000E+00	-1.00000000E+00	08883_Sample_11_Meier.dat
203	1.42813499E-02	3.35571268E-02	6.59308220E-05	1.55947526E-04	-1.00000000E+00	-1.00000000E+00	-1.00000000E+00	-1.00000000E+00	-1.00000000E+00	-1.00000000E+00	-1.00000000E+00	08884_Sample_11_Meier.dat
204	1.42099347E-02	3.33694474E-02	-5.48432286E-06	-3.17318857E-05	-1.00000000E+00	-1.00000000E+00	-1.00000000E+00	-1.00000000E+00	-1.00000000E+00	-1.00000000E+00	-1.00000000E+00	08885_Sample_11_Meier.dat
205	1.42342101E-02	3.34401342E-02	1.87910238E-05	3.89549260E-05	-1.00000000E+00	-1.00000000E+00	-1.00000000E+00	-1.00000000E+00	-1.00000000E+00	-1.00000000E+00	-1.00000000E+00	08886_Sample_11_Meier.dat
206	1.42568487E-02	3.34983335E-02	4.14296195E-05	9.71542236E-05	-1.00000000E+00	-1.00000000E+00	-1.00000000E+00	-1.00000000E+00	-1.00000000E+00	-1.00000000E+00	-1.00000000E+00	08887_Sample_11_Meier.dat
207	1.42464671E-02	3.34728492E-02	3.10481028E-05	7.16698595E-05	-1.00000000E+00	-1.00000000E+00	-1.00000000E+00	-1.00000000E+00	-1.00000000E+00	-1.00000000E+00	-1.00000000E+00	08888_Sample_11_Meier.dat
208	1.42478140E-02	3.34610810E-02	3.23949475E-05	5.99017083E-05	-1.00000000E+00	-1.00000000E+00	-1.00000000E+00	-1.00000000E+00	-1.00000000E+00	-1.00000000E+00	-1.00000000E+00	08889_Sample_11_Meier.dat
209	1.42261077E-02	3.34444336E-02	1.06886653E-05	4.32543336E-05	-1.00000000E+00	-1.00000000E+00	-1.00000000E+00	-1.00000000E+00	-1.00000000E+00	-1.00000000E+00	-1.00000000E+00	08890_Sample_11_Meier.dat
210	1.42373843E-02	3.34643255E-02	2.19652080E-05	6.31461592E-05	-1.00000000E+00	-1.00000000E+00	-1.00000000E+00	-1.00000000E+00	-1.00000000E+00	-1.00000000E+00	-1.00000000E+00	08891_Sample_11_Meier.dat
211	1.41918127E-02	3.33341474E-02	-2.36063524E-05	-6.70318563E-05	-1.00000000E+00	-1.00000000E+00	-1.00000000E+00	-1.00000000E+00	-1.00000000E+00	-1.00000000E+00	-1.00000000E+00	08892_Sample_11_Meier.dat
212	1.41987579E-02	3.33552224E-02	-1.66611829E-05	-4.59568861E-05	-1.00000000E+00	-1.00000000E+00	-1.00000000E+00	-1.00000000E+00	-1.00000000E+00	-1.00000000E+00	-1.00000000E+00	08893_Sample_11_Meier.dat
213	1.42121524E-02	3.33732028E-02	-3.26660773E-06	-2.79765237E-05	-1.00000000E+00	-1.00000000E+00	-1.00000000E+00	-1.00000000E+00	-1.00000000E+00	-1.00000000E+00	-1.00000000E+00	08894_Sample_11_Meier.dat
214	1.42157721E-02	3.33905117E-02	3.53074637E-07	-1.06675901E-05	-1.00000000E+00	-1.00000000E+00	-1.00000000E+00	-1.00000000E+00	-1.00000000E+00	-1.00000000E+00	-1.00000000E+00	08895_Sample_11_Meier.dat
215	1.42233301E-02	3.34212361E-02	7.91100884E-06	2.00568098E-05	-1.00000000E+00	-1.00000000E+00	-1.00000000E+00	-1.00000000E+00	-1.00000000E+00	-1.00000000E+00	-1.00000000E+00	08896_Sample_11_Meier.dat
216	1.42210833E-02	3.34091810E-02	5.66424895E-06	8.00173885E-06	-1.00000000E+00	-1.00000000E+00	-1.00000000E+00	-1.00000000E+00	-1.00000000E+00	-1.00000000E+00	-1.00000000E+00	08897_Sample_11_Meier.dat
217	1.42652685E-02	3.35508320E-02	4.98494589E-05	1.49652733E-04	-1.00000000E+00	-1.00000000E+00	-1.00000000E+00	-1.00000000E+00	-1.00000000E+00	-1.00000000E+00	-1.00000000E+00	08898_Sample_11_Meier.dat
218	1.42199060E-02	3.33923276E-02	4.48692432E-06	-8.85171855E-06	-1.00000000E+00	-1.00000000E+00	-1.00000000E+00	-1.00000000E+00	-1.00000000E+00	-1.00000000E+00	-1.00000000E+00	08899_Sample_11_Meier.dat
219	1.42288002E-02	3.34313894E-02	1.33811931E-05	3.02100886E-05	-1.00000000E+00	-1.00000000E+00	-1.00000000E+00	-1.00000000E+00	-1.00000000E+00	-1.00000000E+00	-1.00000000E+00	08900_Sample_11_Meier.dat
220	1.42109255E-02	3.33848613E-02	-4.49350618E-06	-1.63179750E-05	-1.00000000E+00	-1.00000000E+00	-1.00000000E+00	-1.00000000E+00	-1.00000000E+00	-1.00000000E+00	-1.00000000E+00	08901_Sample_11_Meier.dat
221	1.42297176E-02	3.34383998E-02	1.42985458E-05	3.72205473E-05	-1.00000000E+00	-1.00000000E+00	-1.00000000E+00	-1.00000000E+00	-1.00000000E+00	-1.00000000E+00	-1.00000000E+00	08902_Sample_11_Meier.dat
222	1.42369790E-02	3.34632076E-02	2.15599256E-05	6.20282664E-05	-1.00000000E+00	-1.00000000E+00	-1.00000000E+00	-1.00000000E+00	-1.00000000E+00	-1.00000000E+00	-1.00000000E+00	08903_Sample_11_Meier.dat
223	1.42275949E-02	3.34325558E-02	1.21758123E-05	3.13764841E-05	-1.00000000E+00	-1.00000000E+00	-1.00000000E+00	-1.00000000E+00	-1.00000000E+00	-1.00000000E+00	-1.00000000E+00	08904_Sample_11_Meier.dat
224	1.42102318E-02	3.33902407E-02	-5.18728970E-06	-1.09385563E-05	-1.00000000E+00	-1.00000000E+00	-1.00000000E+00	-1.00000000E+00	-1.00000000E+00	-1.00000000E+00	-1.00000000E+00	08905_Sample_11_Meier.dat
225	1.42419849E-02	3.34686484E-02	2.65658664E-05	6.74690585E-05	-1.00000000E+00	-1.00000000E+00	-1.00000000E+00	-1.00000000E+00	-1.00000000E+00	-1.00000000E+00	-1.00000000E+00	08906_Sample_11_Meier.dat
226	1.42226504E-02	3.34235710E-02	7.23132344E-06	2.23916936E-05	-1.00000000E+00	-1.00000000E+00	-1.00000000E+00	-1.00000000E+00	-1.00000000E+00	-1.00000000E+00	-1.00000000E+00	08907_Sample_11_Meier.dat
227	1.42247313E-02	3.34203596E-02	9.31229549E-06	1.91803141E-05	-1.00000000E+00	-1.00000000E+00	-1.00000000E+00	-1.00000000E+00	-1.00000000E+00	-1.00000000E+00	-1.00000000E+00	08908_Sample_11_Meier.dat
228	1.42158424E-02	3.33996759E-02	4.23379978E-07	-1.50341973E-06	-1.00000000E+00	-1.00000000E+00	-1.00000000E+00	-1.00000000E+00	-1.00000000E+00	-1.00000000E+00	-1.00000000E+00	08909_Sample_11_Meier.dat
229	1.42107051E-02	3.33852366E-02	-4.71394385E-06	-1.59426896E-05	-1.00000000E+00	-1.00000000E+00	-1.00000000E+00	-1.00000000E+00	-1.00000000E+00	-1.00000000E+00	-1.00000000E+00	08910_Sample_11_Meier.dat
230	1.42552682E-02	3.35042516E-02	3.98491465E-05	1.03072328E-04	-1.00000000E+00	-1.00000000E+00	-1.00000000E+00	-1.00000000E+00	-1.00000000E+00	-1.00000000E+00	-1.00000000E+00	08911_Sample_11_Meier.dat
231	1.42518312E-02	3.34983839E-02	3.64121726E-05	9.72046113E-05	-1.00000000E+00	-1.00000000E+00	-1.00000000E+00	-1.00000000E+00	-1.00000000E+00	-1.00000000E+00	-1.00000000E+00	08912_Sample_11_Meier.dat
232	1.42334808E-02	3.34326747E-02	1.80617606E-05	3.14954123E-05	-1.00000000E+00	-1.00000000E+00	-1.00000000E+00	-1.00000000E+00	-1.00000000E+00	-1.00000000E+00	-1.00000000E+00	08913_Sample_11_Meier.dat
233	1.42318134E-02	3.34466188E-02	1.63943489E-05	4.54394987E-05	-1.00000000E+00	-1.00000000E+00	-1.00000000E+00	-1.00000000E+00	-1.00000000E+00	-1.00000000E+00	-1.00000000E+00	08914_Sample_11_Meier.dat
234	1.42394678E-02	3.34630503E-02	2.40487357E-05	6.18710430E-05	-1.00000000E+00	-1.00000000E+00	-1.00000000E+00	-1.00000000E+00	-1.00000000E+00	-1.00000000E+00	-1.00000000E+00	08915_Sample_11_Meier.dat
235	1.42045032E-02	3.33638436E-02	-1.09158531E-05	-3.73357255E-05	-1.00000000E+00	-1.00000000E+00	-1.00000000E+00	-1.00000000E+00	-1.00000000E+00	-1.00000000E+00	-1.00000000E+00	08916_Sample_11_Meier.dat
236	1.42191408E-02	3.34074708E-02	3.72180007E-06	6.29147428E-06	-1.00000000E+00	-1.00000000E+00	-1.00000000E+00	-1.00000000E+00	-1.00000000E+00	-1.00000000E+00	-1.00000000E+00	08917_Sample_11_Meier.dat
237	1.42671314E-02	3.35289579E-02	5.17123949E-05	1.27778580E-04	-1.00000000E+00	-1.00000000E+00	-1.00000000E+00	-1.00000000E+00	-1.00000000E+00	-1.00000000E+00	-1.00000000E+00	08918_Sample_11_Meier.dat
238	1.41928025E-02	3.33198983E-02	-2.26165599E-05	-8.12809750E-05	-1.00000000E+00	-1.00000000E+00	-1.00000000E+00	-1.00000000E+00	-1.00000000E+00	-1.00000000E+00	-1.00000000E+00	08919_Sample_11_Meier.dat
239	1.42404970E-02	3.34634836E-02	2.50779232E-05	6.23043524E-05	-1.00000000E+00	-1.00000000E+00	-1.00000000E+00	-1.00000000E+00	-1.00000000E+00	-1.00000000E+00	-1.00000000E+00	08920_Sample_11_Meier.dat
240	1.42041659E-02	3.33814091E-02	-1.12531315E-05	-1.97701580E-05	-1.00000000E+00	-1.00000000E+00	-1.00000000E+00	-1.00000000E+00	-1.00000000E+00	-1.00000000E+00	-1.00000000E+00	08921_Sample_11_Meier.dat
241	1.42648139E-02	3.35352489E-02	4.93948251E-05	1.34069643E-04	-1.00000000E+00	-1.00000000E+00	-1.00000000E+00	-1.00000000E+00	-1.00000000E+00	-1.00000000E+00	-1.00000000E+00	08922_Sample_11_Meier.dat
242	1.42492057E-02	3.34735450E-02	3.37866135E-05	7.23656936E-05	-1.00000000E+00	-1.00000000E+00	-1.00000000E+00	-1.00000000E+00	-1.00000000E+00	-1.00000000E+00	-1.00000000E+00	08923_Sample_11_Meier.dat
243	1.42179926E-02	3.34097715E-02	2.57354233E-06	8.59221827E-06	-1.00000000E+00	-1.00000000E+00	-1.00000000E+00	-1.00000000E+00	-1.00000000E+00	-1.00000000E+00	-1.00000000E+00	08924_Sample_11_Meier.dat
244	1.42601223E-02	3.35201308E-02	4.47032498E-05	1.18951557E-04	-1.00000000E+00	-1.00000000E+00	-1.00000000E+00	-1.00000000E+00	-1.00000000E+00	-1.00000000E+00	-1.00000000E+00	08925_Sample_11_Meier.dat
245	1.42736770E-02	3.35494836E-02	5.82579865E-05	1.48304281E-04	-1.00000000E+00	-1.00000000E+00	-1.00000000E+00	-1.00000000E+00	-1.00000000E+00	-1.00000000E+00	-1.00000000E+00	08926_Sample_11_Meier.dat
246	1.42240076E-02	3.34282179E-02	8.58858741E-06	2.70385896E-05	-1.00000000E+00	-1.00000000E+00	-1.00000000E+00	-1.00000000E+00	-1.00000000E+00	-1.00000000E+00	-1.00000000E+00	08927_Sample_11_Meier.dat
247	1.42293585E-02	3.34422335E-02	1.39395038E-05	4.10542040E-05	-1.00000000E+00	-1.00000000E+00	-1.00000000E+00	-1.00000000E+00	-1.00000000E+00	-1.00000000E+00	-1.00000000E+00	08928_Sample_11_Meier.dat
248	1.42368642E-02	3.34443321E-02	2.14451389E-05	4.31527874E-05	-1.00000000E+00	-1.00000000E+00	-1.00000000E+00	-1.00000000E+00	-1.00000000E+00	-1.00000000E+00	-1.00000000E+00	08929_Sample_11_Meier.dat
249	1.42429102E-02	3.34754673E-02	2.74911603E-05	7.42880063E-05	-1.00000000E+00	-1.00000000E+00	-1.00000000E+00	-1.00000000E+00	-1.00000000E+00	-1.00000000E+00	-1.00000000E+00	08930_Sample_11_Meier.dat
250	1.42252966E-02	3.34270801E-02	9.87751338E-06	2.59007988E-05	-1.00000000E+00	-1.00000000E+00	-1.00000000E+00	-1.00000000E+00	-1.00000000E+00	-1.00000000E+00	-1.00000000E+00	08931_Sample_11_Meier.dat
251	1.43027883E-02	3.36077161E-02	8.73692616E-05	2.06536851E-04	-1.00000000E+00	-1.00000000E+00	-1.00000000E+00	-1.00000000E+00	-1.00000000E+00	-1.00000000E+00	-1.00000000E+00	08932_Sample_11_Meier.dat
252	1.42522172E-02	3.34694475E-02	3.67981157E-05	6.82682040E-05	-1.00000000E+00	-1.00000000E+00	-1.00000000E+00	-1.00000000E+00	-1.00000000E+00	-1.00000000E+00	-1.00000000E+00	08933_Sample_11_Meier.dat
253	1.42326765E-02	3.34461664E-02	1.72574381E-05	4.49871274E-05	-1.00000000E+00	-1.00000000E+00	-1.00000000E+00	-1.00000000E+00	-1.00000000E+00	-1.00000000E+00	-1.00000000E+00	08934_Sample_11_Meier.dat
254	1.42134525E-02	3.33779358E-02	-1.96655775E-06	-2.32434788E-05	-1.00000000E+00	-1.00000000E+00	-1.00000000E+00	-1.00000000E+00	-1.00000000E+00	-1.00000000E+00	-1.00000000E+00	08935_Sample_11_Meier.dat
255	1.42464176E-02	3.34807284E-02	3.09985573E-05	7.95490711E-05	-1.00000000E+00	-1.00000000E+00	-1.00000000E+00	-1.00000000E+00	-1.00000000E+00	-1.00000000E+00	-1.00000000E+00	08936_Sample_11_Meier.dat
256	1.42107913E-02	3.34045787E-02	-4.62778300E-06	3.39941843E-06	-1.00000000E+00	-1.00000000E+00	-1.00000000E+00	-1.00000000E+00	-1.00000000E+00	-1.00000000E+00	-1.00000000E+00	08937_Sample_11_Meier.dat
257	1.42198680E-02	3.34039637E-02	4.44896666E-06	2.78444941E-06	-1.00000000E+00	-1.00000000E+00	-1.00000000E+00	-1.00000000E+00	-1.00000000E+00	-1.00000000E+00	-1.00000000E+00	08938_Sample_11_Meier.dat
258	1.42319056E-02	3.34567150E-02	1.64865504E-05	5.55356871E-05	-1.00000000E+00	-1.00000000E+00	-1.00000000E+00	-1.00000000E+00	-1.00000000E+00	-1.00000000E+00	-1.00000000E+00	08939_Sample_11_Meier.dat
259	1.42492103E-02	3.34706627E-02	3.37912912E-05	6.94833593E-05	-1.00000000E+00	-1.00000000E+00	-1.00000000E+00	-1.00000000E+00	-1.00000000E+00	-1.00000000E+00	-1.00000000E+00	08940_Sample_11_Meier.dat
260	1.42202362E-02	3.33982212E-02	4.81719946E-06	-2.95812906E-06	-1.00000000E+00	-1.00000000E+00	-1.00000000E+00	-1.00000000E+00	-1.00000000E+00	-1.00000000E+00	-1.00000000E+00	08941_Sample_11_Meier.dat
261	1.42167004E-02	3.33988856E-02	1.28138888E-06	-2.29372751E-06	-1.00000000E+00	-1.00000000E+00	-1.00000000E+00	-1.00000000E+00	-1.00000000E+00	-1.00000000E+00	-1.00000000E+00	08942_Sample_11_Meier.dat
262	1.42434343E-02	3.34646342E-02	2.80152421E-05	6.34549203E-05	-1.00000000E+00	-1.00000000E+00	-1.00000000E+00	-1.00000000E+00	-1.00000000E+00	-1.00000000E+00	-1.00000000E+00	08943_Sample_11_Meier.dat
263	1.42341586E-02	3.34471624E-02	1.87395511E-05	4.59831392E-05	-1.00000000E+00	-1.00000000E+00	-1.00000000E+00	-1.00000000E+00	-1.00000000E+00	-1.00000000E+00	-1.00000000E+00	08944_Sample_11_Meier.dat
264	1.42119142E-02	3.33877880E-02	-3.50485353E-06	-1.33912709E-05	-1.00000000E+00	-1.00000000E+00	-1.00000000E+00	-1.00000000E+00	-1.00000000E+00	-1.00000000E+00	-1.00000000E+00	08945_Sample_11_Meier.dat
265	1.42793770E-02	3.35556113E-02	6.39579916E-05	1.54432022E-04	-1.00000000E+00	-1.00000000E+00	-1.00000000E+00	-1.00000000E+00	-1.00000000E+00	-1.00000000E+00	-1.00000000E+00	08946_Sample_11_Meier.dat
266	1.42672341E-02	3.35226061E-02	5.18151016E-05	1.21426811E-04	-1.00000000E+00	-1.00000000E+00	-1.00000000E+00	-1.00000000E+00	-1.00000000E+00	-1.00000000E+00	-1.00000000E+00	08947_Sample_11_Meier.dat
267	1.42194529E-02	3.34068316E-02	4.03389313E-06	5.65235810E-06	-1.00000000E+00	-1.00000000E+00	-1.00000000E+00	-1.00000000E+00	-1.00000000E+00	-1.00000000E+00	-1.00000000E+00	08948_Sample_11_Meier.dat
268	1.42201696E-02	3.34104203E-02	4.75058057E-06	9.24101240E-06	-1.00000000E+00	-1.00000000E+00	-1.00000000E+00	-1.00000000E+00	-1.00000000E+00	-1.00000000E+00	-1.00000000E+00	08949_Sample_11_Meier.dat
269	1.42438627E-02	3.34835408E-02	2.84436424E-05	8.23614726E-05	-1.00000000E+00	-1.00000000E+00	-1.00000000E+00	-1.00000000E+00	-1.00000000E+00	-1.00000000E+00	-1.00000000E+00	08950_Sample_11_Meier.dat
270	1.41999558E-02	3.33587160E-02	-1.54632752E-05	-4.24633150E-05	-1.00000000E+00	-1.00000000E+00	-1.00000000E+00	-1.00000000E+00	-1.00000000E+00	-1.00000000E+00	-1.00000000E+00	08951_Sample_11_Meier.dat
271	1.41878593E-02	3.33406831E-02	-2.75597949E-05	-6.04961747E-05	-1.00000000E+00	-1.00000000E+00	-1.00000000E+00	-1.00000000E+00	-1.00000000E+00	-1.00000000E+00	-1.00000000E+00	08952_Sample_11_Meier.dat
272	1.42257880E-02	3.34159124E-02	1.03689805E-05	1.47330801E-05	-1.00000000E+00	-1.00000000E+00	-1.00000000E+00	-1.00000000E+00	-1.00000000E+00	-1.00000000E+00	-1.00000000E+00	08953_Sample_11_Meier.dat
273	1.42264150E-02	3.34408186E-02	1.09959663E-05	3.96392937E-05	-1.00000000E+00	-1.00000000E+00	-1.00000000E+00	-1.00000000E+00	-1.00000000E+00	-1.00000000E+00	-1.00000000E+00	08954_Sample_11_Meier.dat
274	1.42123207E-02	3.33917127E-02	-3.09832440E-06	-9.46659176E-06	-1.00000000E+00	-1.00000000E+00	-1.00000000E+00	-1.00000000E+00	-1.00000000E+00	-1.00000000E+00	-1.00000000E+00	08955_Sample_11_Meier.dat
275	1.42517145E-02	3.34949558E-02	3.62954748E-05	9.37764608E-05	-1.00000000E+00	-1.00000000E+00	-1.00000000E+00	-1.00000000E+00	-1.00000000E+00	-1.00000000E+00	-1.00000000E+00	08956_Sample_11_Meier.dat
276	1.42464839E-02	3.34891743E-02	3.10648429E-05	8.79950552E-05	-1.00000000E+00	-1.00000000E+00	-1.00000000E+00	-1.00000000E+00	-1.00000000E+00	-1.00000000E+00	-1.00000000E+00	08957_Sample_11_Meier.dat
277	1.42228293E-02	3.34200741E-02	7.41028196E-06	1.88947588E-05	-1.00000000E+00	-1.00000000E+00	-1.00000000E+00	-1.00000000E+00	-1.00000000E+00	-1.00000000E+00	-1.00000000E+00	08958_Sample_11_Meier.dat
278	1.42417780E-02	3.34759452E-02	2.63589972E-05	7.47658632E-05	-1.00000000E+00	-1.00000000E+00	-1.00000000E+00	-1.00000000E+00	-1.00000000E+00	-1.00000000E+00	-1.00000000E+00	08959_Sample_11_Meier.dat
279	1.42440397E-02	3.34831717E-02	2.86206331E-05	8.19924327E-05	-1.00000000E+00	-1.00000000E+00	-1.00000000E+00	-1.00000000E+00	-1.00000000E+00	-1.00000000E+00	-1.00000000E+00	08960_Sample_11_Meier.dat
280	1.42455114E-02	3.34838637E-02	3.00923593E-05	8.26844551E-05	-1.00000000E+00	-1.00000000E+00	-1.00000000E+00	-1.00000000E+00	-1.00000000E+00	-1.00000000E+00	-1.00000000E+00	08961_Sample_11_Meier.dat
281	1.42287706E-02	3.34294309E-02	1.33515235E-05	2.82516435E-05	-1.00000000E+00	-1.00000000E+00	-1.00000000E+00	-1.00000000E+00	-1.00000000E+00	-1.00000000E+00	-1.00000000E+00	08962_Sample_11_Meier.dat
282	1.42058149E-02	3.33830275E-02	-9.60416775E-06	-1.81517777E-05	-1.00000000E+00	-1.00000000E+00	-1.00000000E+00	-1.00000000E+00	-1.00000000E+00	-1.00000000E+00	-1.00000000E+00	08963_Sample_11_Meier.dat
283	1.42257979E-02	3.34328751E-02	1.03788828E-05	3.16957800E-05	-1.00000000E+00	-1.00000000E+00	-1.00000000E+00	-1.00000000E+00	-1.00000000E+00	-1.00000000E+00	-1.00000000E+00	08964_Sample_11_Meier.dat
284	1.42489773E-02	3.34879185E-02	3.35582139E-05	8.67391616E-05	-1.00000000E+00	-1.00000000E+00	-1.00000000E+00	-1.00000000E+00	-1.00000000E+00	-1.00000000E+00	-1.00000000E+00	08965_Sample_11_Meier.dat
285	1.42225556E-02	3.34154981E-02	7.13650656E-06	1.43187959E-05	-1.00000000E+00	-1.00000000E+00	-1.00000000E+00	-1.00000000E+00	-1.00000000E+00	-1.00000000E+00	-1.00000000E+00	08966_Sample_11_Meier.dat
286	1.42329641E-02	3.34638434E-02	1.75450268E-05	6.26640886E-05	-1.00000000E+00	-1.00000000E+00	-1.00000000E+00	-1.00000000E+00	-1.00000000E+00	-1.00000000E+00	-1.00000000E+00	08967_Sample_11_Meier.dat
287	1.42173858E-02	3.34000312E-02	1.96679279E-06	-1.14805487E-06	-1.00000000E+00	-1.00000000E+00	-1.00000000E+00	-1.00000000E+00	-1.00000000E+00	-1.00000000E+00	-1.00000000E+00	08968_Sample_11_Meier.dat
288	1.42177679E-02	3.34180930E-02	2.34887073E-06	1.69137156E-05	-1.00000000E+00	-1.00000000E+00	-1.00000000E+00	-1.00000000E+00	-1.00000000E+00	-1.00000000E+00	-1.00000000E+00	08969_Sample_11_Meier.dat
289	1.42133276E-02	3.34085449E-02	-2.09143042E-06	7.36563245E-06	-1.00000000E+00	-1.00000000E+00	-1.00000000E+00	-1.00000000E+00	-1.00000000E+00	-1.00000000E+00	-1.00000000E+00	08970_Sample_11_Meier.dat
290	1.42082789E-02	3.33749976E-02	-7.14013671E-06	-2.61816961E-05	-1.00000000E+00	-1.00000000E+00	-1.00000000E+00	-1.00000000E+00	-1.00000000E+00	-1.00000000E+00	-1.00000000E+00	08971_Sample_11_Meier.dat
291	1.42185417E-02	3.34112650E-02	3.12263596E-06	1.00857311E-05	-1.00000000E+00	-1.00000000E+00	-1.00000000E+00	-1.00000000E+00	-1.00000000E+00	-1.00000000E+00	-1.00000000E+00	08972_Sample_11_Meier.dat
292	1.42441471E-02	3.34822201E-02	2.87280875E-05	8.10408546E-05	-1.00000000E+00	-1.00000000E+00	-1.00000000E+00	-1.00000000E+00	-1.00000000E+00	-1.00000000E+00	-1.00000000E+00	08973_Sample_11_Meier.dat
293	1.42211687E-02	3.34265187E-02	5.74969320E-06	2.53394139E-05	-1.00000000E+00	-1.00000000E+00	-1.00000000E+00	-1.00000000E+00	-1.00000000E+00	-1.00000000E+00	-1.00000000E+00	08974_Sample_11_Meier.dat
294	1.42329947E-02	3.34490940E-02	1.75756390E-05	4.79147132E-05	-1.00000000E+00	-1.00000000E+00	-1.00000000E+00	-1.00000000E+00	-1.00000000E+00	-1.00000000E+00	-1.00000000E+00	08975_Sample_11_Meier.dat
295	1.41980181E-02	3.33586245E-02	-1.74009460E-05	-4.25548323E-05	-1.00000000E+00	-1.00000000E+00	-1.00000000E+00	-1.00000000E+00	-1.00000000E+00	-1.00000000E+00	-1.00000000E+00	08976_Sample_11_Meier.dat
296	1.42051817E-02	3.33886948E-02	-1.02373240E-05	-1.24844560E-05	-1.00000000E+00	-1.00000000E+00	-1.00000000E+00	-1.00000000E+00	-1.00000000E+00	-1.00000000E+00	-1.00000000E+00	08977_Sample_11_Meier.dat
297	1.42091348E-02	3.33802942E-02	-6.28426272E-06	-2.08850997E-05	-1.00000000E+00	-1.00000000E+00	-1.00000000E+00	-1.00000000E+00	-1.00000000E+00	-1.00000000E+00	-1.00000000E+00	08978_Sample_11_Meier.dat
298	1.42223006E-02	3.34181679E-02	6.88157036E-06	1.69885680E-05	-1.00000000E+00	-1.00000000E+00	-1.00000000E+00	-1.00000000E+00	-1.00000000E+00	-1.00000000E+00	-1.00000000E+00	08979_Sample_11_Meier.dat
299	1.41766197E-02	3.33166785E-02	-3.87993136E-05	-8.45007471E-05	-1.00000000E+00	-1.00000000E+00	-1.00000000E+00	-1.00000000E+00	-1.00000000E+00	-1.00000000E+00	-1.00000000E+00	08980_Sample_11_Meier.dat
300	1.41862894E-02	3.33429697E-02	-2.91296856E-05	-5.82095538E-05	-1.00000000E+00	-1.00000000E+00	-1.00000000E+00	-1.00000000E+00	-1.00000000E+00	-1.00000000E+00	-1.00000000E+00	08981_Sample_11_Meier.dat
301	1.41951875E-02	3.33296640E-02	-2.02315345E-05	-7.15153284E-05	-1.00000000E+00	-1.00000000E+00	-1.00000000E+00	-1.00000000E+00	-1.00000000E+00	-1.00000000E+00	-1.00000000E+00	08982_Sample_11_Meier.dat
302	1.42039487E-02	3.33836031E-02	-1.14703902E-05	-1.75761552E-05	-1.00000000E+00	-1.00000000E+00	-1.00000000E+00	-1.00000000E+00	-1.00000000E+00	-1.00000000E+00	-1.00000000E+00	08983_Sample_11_Meier.dat
303	1.42617139E-02	3.35149604E-02	4.62948332E-05	1.13781072E-04	-1.00000000E+00	-1.00000000E+00	-1.00000000E+00	-1.00000000E+00	-1.00000000E+00	-1.00000000E+00	-1.00000000E+00	08984_Sample_11_Meier.dat
304	1.42588029E-02	3.35000448E-02	4.33838327E-05	9.88655265E-05	-1.00000000E+00	-1.00000000E+00	-1.00000000E+00	-1.00000000E+00	-1.00000000E+00	-1.00000000E+00	-1.00000000E+00	08985_Sample_11_Meier.dat
305	1.42068502E-02	3.33698489E-02	-8.56884067E-06	-3.13303561E-05	-1.00000000E+00	-1.00000000E+00	-1.00000000E+00	-1.00000000E+00	-1.00000000E+00	-1.00000000E+00	-1.00000000E+00	08986_Sample_11_Meier.dat
306	1.41926955E-02	3.33462869E-02	-2.27235822E-05	-5.48923569E-05	-1.00000000E+00	-1.00000000E+00	-1.00000000E+00	-1.00000000E+00	-1.00000000E+00	-1.00000000E+00	-1.00000000E+00	08987_Sample_11_Meier.dat
307	1.42302728E-02	3.34468808E-02	1.48537189E-05	4.57015049E-05	-1.00000000E+00	-1.00000000E+00	-1.00000000E+00	-1.00000000E+00	-1.00000000E+00	-1.00000000E+00	-1.00000000E+00	08988_Sample_11_Meier.dat
308	1.42402508E-02	3.34713674E-02	2.48318007E-05	7.01880927E-05	-1.00000000E+00	-1.00000000E+00	-1.00000000E+00	-1.00000000E+00	-1.00000000E+00	-1.00000000E+00	-1.00000000E+00	08989_Sample_11_Meier.dat
309	1.42221904E-02	3.34248243E-02	6.77136495E-06	2.36450279E-05	-1.00000000E+00	-1.00000000E+00	-1.00000000E+00	-1.00000000E+00	-1.00000000E+00	-1.00000000E+00	-1.00000000E+00	08990_Sample_11_Meier.dat
310	1.42442872E-02	3.34763423E-02	2.88681421E-05	7.51629981E-05	-1.00000000E+00	-1.00000000E+00	-1.00000000E+00	-1.00000000E+00	-1.00000000E+00	-1.00000000E+00	-1.00000000E+00	08991_Sample_11_Meier.dat
311	1.42466444E-02	3.34713597E-02	3.12253390E-05	7.01804474E-05	-1.00000000E+00	-1.00000000E+00	-1.00000000E+00	-1.00000000E+00	-1.00000000E+00	-1.00000000E+00	-1.00000000E+00	08992_Sample_11_Meier.dat
312	1.42089629E-02	3.33780197E-02	-6.45619024E-06	-2.31596064E-05	-1.00000000E+00	-1.00000000E+00	-1.00000000E+00	-1.00000000E+00	-1.00000000E+00	-1.00000000E+00	-1.00000000E+00	08993_Sample_11_Meier.dat
313	1.42532157E-02	3.34888793E-02	3.77966091E-05	8.76999839E-05	-1.00000000E+00	-1.00000000E+00	-1.00000000E+00	-1.00000000E+00	-1.00000000E+00	-1.00000000E+00	-1.00000000E+00	08994_Sample_11_Meier.dat
314	1.42370824E-02	3.34430091E-02	2.16633253E-05	4.18298273E-05	-1.00000000E+00	-1.00000000E+00	-1.00000000E+00	-1.00000000E+00	-1.00000000E+00	-1.00000000E+00	-1.00000000E+00	08995_Sample_11_Meier.dat
315	1.42194379E-02	3.34030486E-02	4.01883346E-06	1.86929368E-06	-1.00000000E+00	-1.00000000E+00	-1.00000000E+00	-1.00000000E+00	-1.00000000E+00	-1.00000000E+00	-1.00000000E+00	08996_Sample_11_Meier.dat
316	1.42152459E-02	3.34061280E-02	-1.73138500E-07	4.94875271E-06	-1.00000000E+00	-1.00000000E+00	-1.00000000E+00	-1.00000000E+00	-1.00000000E+00	-1.00000000E+00	-1.00000000E+00	08997_Sample_11_Meier.dat
317	1.41761612E-02	3.32967906E-02	-3.92578492E-05	-1.04388664E-04	-1.00000000E+00	-1.00000000E+00	-1.00000000E+00	-1.00000000E+00	-1.00000000E+00	-1.00000000E+00	-1.00000000E+00	08998_Sample_11_Meier.dat
318	1.42195338E-02	3.34084226E-02	4.11478960E-06	7.24325903E-06	-1.00000000E+00	-1.00000000E+00	-1.00000000E+00	-1.00000000E+00	-1.00000000E+00	-1.00000000E+00	-1.00000000E+00	08999_Sample_11_Meier.dat
319	1.42189840E-02	3.34111308E-02	3.56494612E-06	9.95151097E-06	-1.00000000E+00	-1.00000000E+00	-1.00000000E+00	-1.00000000E+00	-1.00000000E+00	-1.00000000E+00	-1.00000000E+00	09000_Sample_11_Meier.dat
320	1.42406314E-02	3.34654823E-02	2.52123214E-05	6.43029586E-05	-1.00000000E+00	-1.00000000E+00	-1.00000000E+00	-1.00000000E+00	-1.00000000E+00	-1.00000000E+00	-1.00000000E+00	09001_Sample_11_Meier.dat
321	1.41855695E-02	3.33146227E-02	-2.98495591E-05	-8.65566374E-05	-1.00000000E+00	-1.00000000E+00	-1.00000000E+00	-1.00000000E+00	-1.00000000E+00	-1.00000000E+00	-1.00000000E+00	09002_Sample_11_Meier.dat
322	1.42004298E-02	3.33811311E-02	-1.49892160E-05	-2.00481511E-05	-1.00000000E+00	-1.00000000E+00	-1.00000000E+00	-1.00000000E+00	-1.00000000E+00	-1.00000000E+00	-1.00000000E+00	09003_Sample_11_Meier.dat
323	1.42114748E-02	3.33987859E-02	-3.94427914E-06	-2.39341932E-06	-1.00000000E+00	-1.00000000E+00	-1.00000000E+00	-1.00000000E+00	-1.00000000E+00	-1.00000000E+00	-1.00000000E+00	09004_Sample_11_Meier.dat
324	1.42392353E-02	3.34660793E-02	2.38162276E-05	6.49000083E-05	-1.00000000E+00	-1.00000000E+00	-1.00000000E+00	-1.00000000E+00	-1.00000000E+00	-1.00000000E+00	-1.00000000E+00	09005_Sample_11_Meier.dat
325	1.42208948E-02	3.34219401E-02	5.47571262E-06	2.07608461E-05	-1.00000000E+00	-1.00000000E+00	-1.00000000E+00	-1.00000000E+00	-1.00000000E+00	-1.00000000E+00	-1.00000000E+00	09006_Sample_11_Meier.dat
326	1.41743234E-02	3.32741497E-02	-4.10956240E-05	-1.27029593E-04	-1.00000000E+00	-1.00000000E+00	-1.00000000E+00	-1.00000000E+00	-1.00000000E+00	-1.00000000E+00	-1.00000000E+00	09007_Sample_11_Meier.dat
327	1.42065870E-02	3.33910298E-02	-8.83209173E-06	-1.01494556E-05	-1.00000000E+00	-1.00000000E+00	-1.00000000E+00	-1.00000000E+00	-1.00000000E+00	-1.00000000E+00	-1.00000000E+00	09008_Sample_11_Meier.dat
328	1.41993099E-02	3.33764563E-02	-1.61091536E-05	-2.47229562E-05	-1.00000000E+00	-1.00000000E+00	-1.00000000E+00	-1.00000000E+00	-1.00000000E+00	-1.00000000E+00	-1.00000000E+00	09009_Sample_11_Meier.dat
329	1.41878449E-02	3.33421437E-02	-2.75741664E-05	-5.90356105E-05	-1.00000000E+00	-1.00000000E+00	-1.00000000E+00	-1.00000000E+00	-1.00000000E+00	-1.00000000E+00	-1.00000000E+00	09010_Sample_11_Meier.dat
330	1.41936909E-02	3.33341134E-02	-2.17281422E-05	-6.70659134E-05	-1.00000000E+00	-1.00000000E+00	-1.00000000E+00	-1.00000000E+00	-1.00000000E+00	-1.00000000E+00	-1.00000000E+00	09011_Sample_11_Meier.dat
331	1.41888083E-02	3.33423732E-02	-2.66107343E-05	-5.88060683E-05	-1.00000000E+00	-1.00000000E+00	-1.00000000E+00	-1.00000000E+00	-1.00000000E+00	-1.00000000E+00	-1.00000000E+00	09012_Sample_11_Meier.dat
332	1.42121151E-02	3.33870515E-02	-3.30396168E-06	-1.41277764E-05	-1.00000000E+00	-1.00000000E+00	-1.00000000E+00	-1.00000000E+00	-1.00000000E+00	-1.00000000E+00	-1.00000000E+00	09013_Sample_11_Meier.dat
333	1.42011639E-02	3.33828247E-02	-1.42550976E-05	-1.83546211E-05	-1.00000000E+00	-1.00000000E+00	-1.00000000E+00	-1.00000000E+00	-1.00000000E+00	-1.00000000E+00	-1.00000000E+00	09014_Sample_11_Meier.dat
334	1.42083778E-02	3.33858010E-02	-7.04120448E-06	-1.53783370E-05	-1.00000000E+00	-1.00000000E+00	-1.00000000E+00	-1.00000000E+00	-1.00000000E+00	-1.00000000E+00	-1.00000000E+00	09015_Sample_11_Meier.dat
335	1.42081398E-02	3.34023187E-02	-7.27929238E-06	1.13939071E-06	-1.00000000E+00	-1.00000000E+00	-1.00000000E+00	-1.00000000E+00	-1.00000000E+00	-1.00000000E+00	-1.00000000E+00	09016_Sample_11_Meier.dat
336	1.41799391E-02	3.33196858E-02	-3.54799464E-05	-8.14934503E-05	-1.00000000E+00	-1.00000000E+00	-1.00000000E+00	-1.00000000E+00	-1.00000000E+00	-1.00000000E+00	-1.00000000E+00	09017_Sample_11_Meier.dat
337	1.42473012E-02	3.34863597E-02	3.18821249E-05	8.51804131E-05	-1.00000000E+00	-1.00000000E+00	-1.00000000E+00	-1.00000000E+00	-1.00000000E+00	-1.00000000E+00	-1.00000000E+00	09018_Sample_11_Meier.dat
338	1.41815087E-02	3.33080438E-02	-3.39103581E-05	-9.31355294E-05	-1.00000000E+00	-1.00000000E+00	-1.00000000E+00	-1.00000000E+00	-1.00000000E+00	-1.00000000E+00	-1.00000000E+00	09019_Sample_11_Meier.dat
339	1.42176071E-02	3.33927174E-02	2.18804999E-06	-8.46188528E-06	-1.00000000E+00	-1.00000000E+00	-1.00000000E+00	-1.00000000E+00	-1.00000000E+00	-1.00000000E+00	-1.00000000E+00	09020_Sample_11_Meier.dat
340	1.41991147E-02	3.33727808E-02	-1.63042984E-05	-2.83984837E-05	-1.00000000E+00	-1.00000000E+00	-1.00000000E+00	-1.00000000E+00	-1.00000000E+00	-1.00000000E+00	-1.00000000E+00	09021_Sample_11_Meier.dat
341	1.41974678E-02	3.33487212E-02	-1.79511996E-05	-5.24581181E-05	-1.00000000E+00	-1.00000000E+00	-1.00000000E+00	-1.00000000E+00	-1.00000000E+00	-1.00000000E+00	-1.00000000E+00	09022_Sample_11_Meier.dat
342	1.42758986E-02	3.35484137E-02	6.04795554E-05	1.47234432E-04	-1.00000000E+00	-1.00000000E+00	-1.00000000E+00	-1.00000000E+00	-1.00000000E+00	-1.00000000E+00	-1.00000000E+00	09023_Sample_11_Meier.dat
343	1.42016726E-02	3.33563178E-02	-1.37464512E-05	-4.48615086E-05	-1.00000000E+00	-1.00000000E+00	-1.00000000E+00	-1.00000000E+00	-1.00000000E+00	-1.00000000E+00	-1.00000000E+00	09024_Sample_11_Meier.dat
344	1.42419251E-02	3.34620713E-02	2.65060493E-05	6.08919859E-05	-1.00000000E+00	-1.00000000E+00	-1.00000000E+00	-1.00000000E+00	-1.00000000E+00	-1.00000000E+00	-1.00000000E+00	09025_Sample_11_Meier.dat
345	1.42899437E-02	3.35963126E-02	7.45246648E-05	1.95133283E-04	-1.00000000E+00	-1.00000000E+00	-1.00000000E+00	-1.00000000E+00	-1.00000000E+00	-1.00000000E+00	-1.00000000E+00	09026_Sample_11_Meier.dat
346	1.42166185E-02	3.34046096E-02	1.19948825E-06	3.43033282E-06	-1.00000000E+00	-1.00000000E+00	-1.00000000E+00	-1.00000000E+00	-1.00000000E+00	-1.00000000E+00	-1.00000000E+00	09027_Sample_11_Meier.dat
347	1.42057584E-02	3.33796963E-02	-9.66067337E-06	-2.14829493E-05	-1.00000000E+00	-1.00000000E+00	-1.00000000E+00	-1.00000000E+00	-1.00000000E+00	-1.00000000E+00	-1.00000000E+00	09028_Sample_11_Meier.dat
348	1.42324390E-02	3.34404229E-02	1.70199172E-05	3.92435896E-05	-1.00000000E+00	-1.00000000E+00	-1.00000000E+00	-1.00000000E+00	-1.00000000E+00	-1.00000000E+00	-1.00000000E+00	09029_Sample_11_Meier.dat
349	1.42020512E-02	3.33546420E-02	-1.33678883E-05	-4.65372828E-05	-1.00000000E+00	-1.00000000E+00	-1.00000000E+00	-1.00000000E+00	-1.00000000E+00	-1.00000000E+00	-1.00000000E+00	09030_Sample_11_Meier.dat
350	1.41903187E-02	3.33446207E-02	-2.51003370E-05	-5.65585808E-05	-1.00000000E+00	-1.00000000E+00	-1.00000000E+00	-1.00000000E+00	-1.00000000E+00	-1.00000000E+00	-1.00000000E+00	09031_Sample_11_Meier.dat
351	1.42115585E-02	3.34058914E-02	-3.86054352E-06	4.71213673E-06	-1.00000000E+00	-1.00000000E+00	-1.00000000E+00	-1.00000000E+00	-1.00000000E+00	-1.00000000E+00	-1.00000000E+00	09032_Sample_11_Meier.dat
352	1.41906960E-02	3.33255458E-02	-2.47230008E-05	-7.56335400E-05	-1.00000000E+00	-1.00000000E+00	-1.00000000E+00	-1.00000000E+00	-1.00000000E+00	-1.00000000E+00	-1.00000000E+00	09033_Sample_11_Meier.dat
353	1.42262502E-02	3.34269855E-02	1.08311852E-05	2.58062403E-05	-1.00000000E+00	-1.00000000E+00	-1.00000000E+00	-1.00000000E+00	-1.00000000E+00	-1.00000000E+00	-1.00000000E+00	09034_Sample_11_Meier.dat
354	1.42297731E-02	3.34224152E-02	1.43540149E-05	2.12359260E-05	-1.00000000E+00	-1.00000000E+00	-1.00000000E+00	-1.00000000E+00	-1.00000000E+00	-1.00000000E+00	-1.00000000E+00	09035_Sample_11_Meier.dat
355	1.42402379E-02	3.34374850E-02	2.48188579E-05	3.63057336E-05	-1.00000000E+00	-1.00000000E+00	-1.00000000E+00	-1.00000000E+00	-1.00000000E+00	-1.00000000E+00	-1.00000000E+00	09036_Sample_11_Meier.dat
356	1.42074348E-02	3.33804483E-02	-7.98423107E-06	-2.07309843E-05	-1.00000000E+00	-1.00000000E+00	-1.00000000E+00	-1.00000000E+00	-1.00000000E+00	-1.00000000E+00	-1.00000000E+00	09037_Sample_11_Meier.dat
357	1.42046458E-02	3.33859048E-02	-1.07732152E-05	-1.52744760E-05	-1.00000000E+00	-1.00000000E+00	-1.00000000E+00	-1.00000000E+00	-1.00000000E+00	-1.00000000E+00	-1.00000000E+00	09038_Sample_11_Meier.dat
358	1.42142578E-02	3.33879077E-02	-1.16123439E-06	-1.32715502E-05	-1.00000000E+00	-1.00000000E+00	-1.00000000E+00	-1.00000000E+00	-1.00000000E+00	-1.00000000E+00	-1.00000000E+00	09039_Sample_11_Meier.dat
359	1.42095557E-02	3.33818590E-02	-5.86338454E-06	-1.93203154E-05	-1.00000000E+00	-1.00000000E+00	-1.00000000E+00	-1.00000000E+00	-1.00000000E+00	-1.00000000E+00	-1.00000000E+00	09040_Sample_11_Meier.dat
360	1.42328330E-02	3.34546890E-02	1.74139116E-05	5.35096643E-05	-1.00000000E+00	-1.00000000E+00	-1.00000000E+00	-1.00000000E+00	-1.00000000E+00	-1.00000000E+00	-1.00000000E+00	09041_Sample_11_Meier.dat
361	1.42196246E-02	3.33987957E-02	4.20554593E-06	-2.38361418E-06	-1.00000000E+00	-1.00000000E+00	-1.00000000E+00	-1.00000000E+00	-1.00000000E+00	-1.00000000E+00	-1.00000000E+00	09042_Sample_11_Meier.dat
362	1.42156741E-02	3.34170125E-02	2.55076024E-07	1.58332146E-05	-1.00000000E+00	-1.00000000E+00	-1.00000000E+00	-1.00000000E+00	-1.00000000E+00	-1.00000000E+00	-1.00000000E+00	09043_Sample_11_Meier.dat
363	1.42174257E-02	3.33985507E-02	2.00666343E-06	-2.62861745E-06	-1.00000000E+00	-1.00000000E+00	-1.00000000E+00	-1.00000000E+00	-1.00000000E+00	-1.00000000E+00	-1.00000000E+00	09044_Sample_11_Meier.dat
364	1.42284275E-02	3.34307342E-02	1.30084582E-05	2.95549370E-05	-1.00000000E+00	-1.00000000E+00	-1.00000000E+00	-1.00000000E+00	-1.00000000E+00	-1.00000000E+00	-1.00000000E+00	09045_Sample_11_Meier.dat
365	1.41828480E-02	3.33204089E-02	-3.25710025E-05	-8.07704128E-05	-1.00000000E+00	-1.00000000E+00	-1.00000000E+00	-1.00000000E+00	-1.00000000E+00	-1.00000000E+00	-1.00000000E+00	09046_Sample_11_Meier.dat
366	1.42306577E-02	3.34373184E-02	1.52386896E-05	3.61390760E-05	-1.00000000E+00	-1.00000000E+00	-1.00000000E+00	-1.00000000E+00	-1.00000000E+00	-1.00000000E+00	-1.00000000E+00	09047_Sample_11_Meier.dat
367	1.42129434E-02	3.33955568E-02	-2.47565977E-06	-5.62245764E-06	-1.00000000E+00	-1.00000000E+00	-1.00000000E+00	-1.00000000E+00	-1.00000000E+00	-1.00000000E+00	-1.00000000E+00	09048_Sample_11_Meier.dat
368	1.42094057E-02	3.33905854E-02	-6.01333352E-06	-1.05939277E-05	-1.00000000E+00	-1.00000000E+00	-1.00000000E+00	-1.00000000E+00	-1.00000000E+00	-1.00000000E+00	-1.00000000E+00	09049_Sample_11_Meier.dat
369	1.42430995E-02	3.34717656E-02	2.76804383E-05	7.05863508E-05	-1.00000000E+00	-1.00000000E+00	-1.00000000E+00	-1.00000000E+00	-1.00000000E+00	-1.00000000E+00	-1.00000000E+00	09050_Sample_11_Meier.dat
370	1.42146574E-02	3.34061382E-02	-7.61685001E-07	4.95886849E-06	-1.00000000E+00	-1.00000000E+00	-1.00000000E+00	-1.00000000E+00	-1.00000000E+00	-1.00000000E+00	-1.00000000E+00	09051_Sample_11_Meier.dat
371	1.42075231E-02	3.33901359E-02	-7.89596747E-06	-1.10433578E-05	-1.00000000E+00	-1.00000000E+00	-1.00000000E+00	-1.00000000E+00	-1.00000000E+00	-1.00000000E+00	-1.00000000E+00	09052_Sample_11_Meier.dat
372	1.41744979E-02	3.33048944E-02	-4.09211883E-05	-9.62848894E-05	-1.00000000E+00	-1.00000000E+00	-1.00000000E+00	-1.00000000E+00	-1.00000000E+00	-1.00000000E+00	-1.00000000E+00	09053_Sample_11_Meier.dat
373	1.42022549E-02	3.33709655E-02	-1.31641513E-05	-3.02138270E-05	-1.00000000E+00	-1.00000000E+00	-1.00000000E+00	-1.00000000E+00	-1.00000000E+00	-1.00000000E+00	-1.00000000E+00	09054_Sample_11_Meier.dat
374	1.42453867E-02	3.34860138E-02	2.99676500E-05	8.48344588E-05	-1.00000000E+00	-1.00000000E+00	-1.00000000E+00	-1.00000000E+00	-1.00000000E+00	-1.00000000E+00	-1.00000000E+00	09055_Sample_11_Meier.dat
375	1.41766504E-02	3.33062155E-02	-3.87686048E-05	-9.49637544E-05	-1.00000000E+00	-1.00000000E+00	-1.00000000E+00	-1.00000000E+00	-1.00000000E+00	-1.00000000E+00	-1.00000000E+00	09056_Sample_11_Meier.dat
376	1.41944356E-02	3.33469502E-02	-2.09834321E-05	-5.42290736E-05	-1.00000000E+00	-1.00000000E+00	-1.00000000E+00	-1.00000000E+00	-1.00000000E+00	-1.00000000E+00	-1.00000000E+00	09057_Sample_11_Meier.dat
377	1.41992661E-02	3.33565807E-02	-1.61529456E-05	-4.45986166E-05	-1.00000000E+00	-1.00000000E+00	-1.00000000E+00	-1.00000000E+00	-1.00000000E+00	-1.00000000E+00	-1.00000000E+00	09058_Sample_11_Meier.dat
378	1.42310764E-02	3.34469579E-02	1.56574037E-05	4.57785762E-05	-1.00000000E+00	-1.00000000E+00	-1.00000000E+00	-1.00000000E+00	-1.00000000E+00	-1.00000000E+00	-1.00000000E+00	09059_Sample_11_Meier.dat
379	1.42423815E-02	3.34678942E-02	2.69624496E-05	6.67148754E-05	-1.00000000E+00	-1.00000000E+00	-1.00000000E+00	-1.00000000E+00	-1.00000000E+00	-1.00000000E+00	-1.00000000E+00	09060_Sample_11_Meier.dat
380	1.42375455E-02	3.34476165E-02	2.21264749E-05	4.64371677E-05	-1.00000000E+00	-1.00000000E+00	-1.00000000E+00	-1.00000000E+00	-1.00000000E+00	-1.00000000E+00	-1.00000000E+00	09061_Sample_11_Meier.dat
381	1.42409077E-02	3.34594775E-02	2.54886062E-05	5.82981914E-05	-1.00000000E+00	-1.00000000E+00	-1.00000000E+00	-1.00000000E+00	-1.00000000E+00	-1.00000000E+00	-1.00000000E+00	09062_Sample_11_Meier.dat
382	1.42483354E-02	3.34906805E-02	3.29163870E-05	8.95011657E-05	-1.00000000E+00	-1.00000000E+00	-1.00000000E+00	-1.00000000E+00	-1.00000000E+00	-1.00000000E+00	-1.00000000E+00	09063_Sample_11_Meier.dat
383	1.41942707E-02	3.33327744E-02	-2.11483836E-05	-6.84048755E-05	-1.00000000E+00	-1.00000000E+00	-1.00000000E+00	-1.00000000E+00	-1.00000000E+00	-1.00000000E+00	-1.00000000E+00	09064_Sample_11_Meier.dat
384	1.42207896E-02	3.34071634E-02	5.37056326E-06	5.98407844E-06	-1.00000000E+00	-1.00000000E+00	-1.00000000E+00	-1.00000000E+00	-1.00000000E+00	-1.00000000E+00	-1.00000000E+00	09065_Sample_11_Meier.dat
385	1.42273990E-02	3.34432393E-02	1.19799481E-05	4.20600544E-05	-1.00000000E+00	-1.00000000E+00	-1.00000000E+00	-1.00000000E+00	-1.00000000E+00	-1.00000000E+00	-1.00000000E+00	09066_Sample_11_Meier.dat
386	1.42496242E-02	3.35080073E-02	3.42051946E-05	1.06827989E-04	-1.00000000E+00	-1.00000000E+00	-1.00000000E+00	-1.00000000E+00	-1.00000000E+00	-1.00000000E+00	-1.00000000E+00	09067_Sample_11_Meier.dat
387	1.42396511E-02	3.34481174E-02	2.42320258E-05	4.69380723E-05	-1.00000000E+00	-1.00000000E+00	-1.00000000E+00	-1.00000000E+00	-1.00000000E+00	-1.00000000E+00	-1.00000000E+00	09068_Sample_11_Meier.dat
388	1.42914738E-02	3.36054713E-02	7.60547358E-05	2.04292039E-04	-1.00000000E+00	-1.00000000E+00	-1.00000000E+00	-1.00000000E+00	-1.00000000E+00	-1.00000000E+00	-1.00000000E+00	09069_Sample_11_Meier.dat
389	1.42373268E-02	3.34606932E-02	2.19077397E-05	5.95139243E-05	-1.00000000E+00	-1.00000000E+00	-1.00000000E+00	-1.00000000E+00	-1.00000000E+00	-1.00000000E+00	-1.00000000E+00	09070_Sample_11_Meier.dat
390	1.43470755E-02	3.37303916E-02	1.31656474E-04	3.29212332E-04	-1.00000000E+00	-1.00000000E+00	-1.00000000E+00	-1.00000000E+00	-1.00000000E+00	-1.00000000E+00	-1.00000000E+00	09071_Sample_11_Meier.dat
391	1.45052404E-02	3.40922744E-02	2.89821362E-04	6.91095064E-04	-1.00000000E+00	-1.00000000E+00	-1.00000000E+00	-1.00000000E+00	-1.00000000E+00	-1.00000000E+00	-1.00000000E+00	09072_Sample_11_Meier.dat
392	1.46048032E-02	3.42818960E-02	3.89384152E-04	8.80716725E-04	-1.00000000E+00	-1.00000000E+00	-1.00000000E+00	-1.00000000E+00	-1.00000000E+00	-1.00000000E+00	-1.00000000E+00	09073_Sample_11_Meier.dat
393	1.47661352E-02	3.46668480E-02	5.50716131E-04	1.26566873E-03	5.48048816E+01	2.87583007E-01	1.56151923E-02	4.22845436E-05	7.03326909E+01	8.38645878E+00	1.22396766E+02	09074_Sample_11_Meier.dat
394	1.49772418E-02	3.51503579E-02	7.61822728E-04	1.74917859E-03	5.33241193E+01	1.53707945E-01	2.03649770E-02	2.43855777E-05	6.92961806E+01	8.32443275E+00	1.16658806E+02	09075_Sample_11_Meier.dat
395	1.51948064E-02	3.56677726E-02	9.79387399E-04	2.26659333E-03	5.21549773E+01	2.36542508E-01	2.51609142E-02	6.72946534E-05	6.87841490E+01	8.29362098E+00	1.12800377E+02	09076_Sample_11_Meier.dat
396	1.53716347E-02	3.60622620E-02	1.15621562E-03	2.66108270E-03	5.30192411E+01	1.47244848E-01	3.01616232E-02	2.84532748E-05	6.88028601E+01	8.29474895E+00	1.14471818E+02	09077_Sample_11_Meier.dat
397	1.55065087E-02	3.63627798E-02	1.29108967E-03	2.96160048E-03	5.40571214E+01	1.34888025E-01	3.46574231E-02	3.06263993E-05	6.92853572E+01	8.32378263E+00	1.17423518E+02	09078_Sample_11_Meier.dat
398	1.56666726E-02	3.67285448E-02	1.45125351E-03	3.32736549E-03	5.41149801E+01	1.20552020E-01	3.80582607E-02	3.09155274E-05	6.94718443E+01	8.33497716E+00	1.17704945E+02	09079_Sample_11_Meier.dat
399	1.57389939E-02	3.68892456E-02	1.52357481E-03	3.48806630E-03	5.25805732E+01	1.38750973E-01	3.98419871E-02	3.67634468E-05	6.88821565E+01	8.29952749E+00	1.13206281E+02	09080_Sample_11_Meier.dat
400	1.58292814E-02	3.71242918E-02	1.61386236E-03	3.72311255E-03	5.37357964E+01	1.60205116E-01	4.18950245E-02	3.93556603E-05	6.78984757E+01	8.24005314E+00	1.15488294E+02	09081_Sample_11_Meier.dat
401	1.58029766E-02	3.70549589E-02	1.58755751E-03	3.65377958E-03	5.26711061E+01	9.48609644E-02	4.23130660E-02	3.25958113E-05	6.71830433E+01	8.19652629E+00	1.12272401E+02	09082_Sample_11_Meier.dat
402	1.58515713E-02	3.71655788E-02	1.63615228E-03	3.76439948E-03	5.23567040E+01	1.01734265E-01	4.24460281E-02	3.29467561E-05	6.66974171E+01	8.16684866E+00	1.10843984E+02	09083_Sample_11_Meier.dat
403	1.58230253E-02	3.71020223E-02	1.60760630E-03	3.70084303E-03	5.22167123E+01	1.21270225E-01	4.21964420E-02	3.33674668E-05	6.57401568E+01	8.10803039E+00	1.09485322E+02	09084_Sample_11_Meier.dat
404	1.58024638E-02	3.70433791E-02	1.58704471E-03	3.64219983E-03	5.25259881E+01	3.79830761E-01	4.19128711E-02	1.72345477E-04	6.50005544E+01	8.06229213E+00	1.09786477E+02	09085_Sample_11_Meier.dat
405	1.58066613E-02	3.70485039E-02	1.59124228E-03	3.64732464E-03	5.22624909E+01	1.83925964E-01	4.12097380E-02	4.01700533E-05	6.50527644E+01	8.06552940E+00	1.08881479E+02	09086_Sample_11_Meier.dat
406	1.57585580E-02	3.69339763E-02	1.54313898E-03	3.53279705E-03	5.08428111E+01	1.16725752E-01	3.97516789E-02	3.26830883E-05	6.46683206E+01	8.04166156E+00	1.05475814E+02	09087_Sample_11_Meier.dat
407	1.57273988E-02	3.68894238E-02	1.51197973E-03	3.48824454E-03	5.06274344E+01	1.01219962E-01	3.87719421E-02	2.69368270E-05	6.41605724E+01	8.01002949E+00	1.05001466E+02	09088_Sample_11_Meier.dat
408	1.56740550E-02	3.67568573E-02	1.45863599E-03	3.35567805E-03	5.08768293E+01	1.06468265E-01	3.80376746E-02	2.40299567E-05	6.41476466E+01	8.00922259E+00	1.05378774E+02	09089_Sample_11_Meier.dat
409	1.56661118E-02	3.67292306E-02	1.45069278E-03	3.32805133E-03	5.21128009E+01	2.23635704E-01	3.77202837E-02	4.77487998E-05	6.39666359E+01	7.99791447E+00	1.07946174E+02	09090_Sample_11_Meier.dat
410	1.56712360E-02	3.67285405E-02	1.45581698E-03	3.32736117E-03	5.13089726E+01	1.74423771E-01	3.63934197E-02	3.82228880E-05	6.28907431E+01	7.93036841E+00	1.05337668E+02	09091_Sample_11_Meier.dat
411	1.56681886E-02	3.67489103E-02	1.45276953E-03	3.34773102E-03	5.11234359E+01	1.69103279E-01	3.54490441E-02	3.94955582E-05	6.20779988E+01	7.87895924E+00	1.03899655E+02	09092_Sample_11_Meier.dat
412	1.55704340E-02	3.65118336E-02	1.35501494E-03	3.11065430E-03	5.06465796E+01	1.58255466E-01	3.44007713E-02	3.47677350E-05	6.07757051E+01	7.79587744E+00	1.01419677E+02	09093_Sample_11_Meier.dat
413	1.54990316E-02	3.63447982E-02	1.28361251E-03	2.94361887E-03	4.93259480E+01	1.18311566E-01	3.29984639E-02	2.50839787E-05	5.92825463E+01	7.69951598E+00	9.71118771E+01	09094_Sample_11_Meier.dat
414	1.55210510E-02	3.63978478E-02	1.30563195E-03	2.99666850E-03	4.74118843E+01	8.86165198E-02	3.16382874E-02	1.92824556E-05	5.80992447E+01	7.62228606E+00	9.16576001E+01	09095_Sample_11_Meier.dat
415	1.55035588E-02	3.63501065E-02	1.28813971E-03	2.94892722E-03	4.66558217E+01	8.90530389E-02	3.10294976E-02	2.56285793E-05	5.72893169E+01	7.56897066E+00	8.92369793E+01	09096_Sample_11_Meier.dat
416	1.55328638E-02	3.64273006E-02	1.31744480E-03	3.02612129E-03	4.59775017E+01	1.27433070E-01	3.05653213E-02	2.60219622E-05	5.65538963E+01	7.52023246E+00	8.75135582E+01	09097_Sample_11_Meier.dat
417	1.55058605E-02	3.63523923E-02	1.29044144E-03	2.95121297E-03	4.54340547E+01	1.23784971E-01	3.02970996E-02	2.55038889E-05	5.59729548E+01	7.48150752E+00	8.59793011E+01	09098_Sample_11_Meier.dat
418	1.54863787E-02	3.63101690E-02	1.27095962E-03	2.90898973E-03	4.40471290E+01	1.10023984E-01	2.96909881E-02	2.40278773E-05	5.50190244E+01	7.41748100E+00	8.25892641E+01	09099_Sample_11_Meier.dat
419	1.55205829E-02	3.63729137E-02	1.30516383E-03	2.97173438E-03	4.39817711E+01	1.18366765E-01	2.95036213E-02	2.55116773E-05	5.44115002E+01	7.37641513E+00	8.18848978E+01	09100_Sample_11_Meier.dat
420	1.54924729E-02	3.63365106E-02	1.27705383E-03	2.93533127E-03	4.31970711E+01	1.19217749E-01	2.88322906E-02	2.53468138E-05	5.36202775E+01	7.32258680E+00	7.98539313E+01	09101_Sample_11_Meier.dat
421	1.54891068E-02	3.63137987E-02	1.27368778E-03	2.91261939E-03	4.26992769E+01	1.21295704E-01	2.82037017E-02	2.33855289E-05	5.27889001E+01	7.26559702E+00	7.79296857E+01	09102_Sample_11_Meier.dat
422	1.54287044E-02	3.61685207E-02	1.21328537E-03	2.76734142E-03	4.19189049E+01	1.29651214E-01	2.73578707E-02	2.48738514E-05	5.23421215E+01	7.23478552E+00	7.58501341E+01	09103_Sample_11_Meier.dat
423	1.54158760E-02	3.61643278E-02	1.20045693E-03	2.76314854E-03	4.11254650E+01	7.99141542E-02	2.63322067E-02	1.57387876E-05	5.15712195E+01	7.18131043E+00	7.38775983E+01	09104_Sample_11_Meier.dat
424	1.53684441E-02	3.60257560E-02	1.15302504E-03	2.62457673E-03	4.05525979E+01	9.99355354E-02	2.52183158E-02	2.03584492E-05	5.07636883E+01	7.12486409E+00	7.21132872E+01	09105_Sample_11_Meier.dat
425	1.53202097E-02	3.59209813E-02	1.10479067E-03	2.51980198E-03	4.03829087E+01	1.17409420E-01	2.42874233E-02	2.17148286E-05	5.03186548E+01	7.09356432E+00	7.11825866E+01	09106_Sample_11_Meier.dat
426	1.52845357E-02	3.58583156E-02	1.06911664E-03	2.45713633E-03	4.05283206E+01	1.01483459E-01	2.34139136E-02	2.06292167E-05	4.99223581E+01	7.06557557E+00	7.11128907E+01	09107_Sample_11_Meier.dat
427	1.52336236E-02	3.57205697E-02	1.01820459E-03	2.31939039E-03	4.03549440E+01	1.30780232E-01	2.22944262E-02	3.17609230E-05	4.97047639E+01	7.05016056E+00	7.07934133E+01	09108_Sample_11_Meier.dat
428	1.52387333E-02	3.57612323E-02	1.02331422E-03	2.36005297E-03	4.01748537E+01	1.37217636E-01	2.12272714E-02	3.38586638E-05	4.96064141E+01	7.04318210E+00	7.00914839E+01	09109_Sample_11_Meier.dat
429	1.51504069E-02	3.55438206E-02	9.34987874E-04	2.14264129E-03	3.95989984E+01	9.68554582E-02	2.01206100E-02	1.91203328E-05	4.96533659E+01	7.04651445E+00	6.94055422E+01	09110_Sample_11_Meier.dat
430	1.51017333E-02	3.54469587E-02	8.86314282E-04	2.04577940E-03	4.02349356E+01	8.48277343E-02	1.92963681E-02	1.70787397E-05	4.96218628E+01	7.04427873E+00	7.05639005E+01	09111_Sample_11_Meier.dat
431	1.50505009E-02	3.53057746E-02	8.35081832E-04	1.90459526E-03	3.96032877E+01	1.38425988E-01	1.81554576E-02	3.52589028E-05	4.99010731E+01	7.06406916E+00	7.00076127E+01	09112_Sample_11_Meier.dat
432	1.50167149E-02	3.52226187E-02	8.01295852E-04	1.82143939E-03	3.86622121E+01	1.18786556E-01	1.69637390E-02	3.58580190E-05	4.97948586E+01	7.05654722E+00	6.85071946E+01	09113_Sample_11_Meier.dat
433	1.49507890E-02	3.50753568E-02	7.35369944E-04	1.67417754E-03	3.92058669E+01	1.41138730E-01	1.62014556E-02	1.94551328E-05	5.03162838E+01	7.09339720E+00	6.99841967E+01	09114_Sample_11_Meier.dat
434	1.49231023E-02	3.50376045E-02	7.07683302E-04	1.63642525E-03	3.91168333E+01	1.64415682E-01	1.52239977E-02	2.58324942E-05	4.97601289E+01	7.05408597E+00	6.89801878E+01	09115_Sample_11_Meier.dat
435	1.48762116E-02	3.49182433E-02	6.60792510E-04	1.51706398E-03	3.85860023E+01	1.47023392E-01	1.42005114E-02	3.04252453E-05	4.97928750E+01	7.05640666E+00	6.74187109E+01	09116_Sample_11_Meier.dat
436	1.48220496E-02	3.47795295E-02	6.06630517E-04	1.37835022E-03	3.79406392E+01	1.21554936E-01	1.32230095E-02	1.69955064E-05	4.99993126E+01	7.07101921E+00	6.58078682E+01	09117_Sample_11_Meier.dat
437	1.47614501E-02	3.46315062E-02	5.46031026E-04	1.23032690E-03	3.84057577E+01	2.00852502E-01	1.25881353E-02	2.48748225E-05	4.99307793E+01	7.06617147E+00	6.65111038E+01	09118_Sample_11_Meier.dat
438	1.47299321E-02	3.45735319E-02	5.14513035E-04	1.17235259E-03	3.76510528E+01	1.24211881E-01	1.17073793E-02	1.70659113E-05	4.96904363E+01	7.04914437E+00	6.48556124E+01	09119_Sample_11_Meier.dat
439	1.47866568E-02	3.47162502E-02	5.71237716E-04	1.31507093E-03	3.72214323E+01	1.63527516E-01	1.09565072E-02	1.75074843E-05	5.03016759E+01	7.09236744E+00	6.46372427E+01	09120_Sample_11_Meier.dat
440	1.46975033E-02	3.44852889E-02	4.82084297E-04	1.08410958E-03	3.74032248E+01	1.57419745E-01	1.03444384E-02	2.69602853E-05	4.98752118E+01	7.06223844E+00	6.43891249E+01	09121_Sample_11_Meier.dat
441	1.46727155E-02	3.44578970E-02	4.57296453E-04	1.05671770E-03	3.79364311E+01	2.14995529E-01	9.84291160E-03	2.11616152E-05	4.95921824E+01	7.04217171E+00	6.58019051E+01	09122_Sample_11_Meier.dat
442	1.46332268E-02	3.43700433E-02	4.17807775E-04	9.68864023E-04	3.72048978E+01	1.51545682E-01	9.16064768E-03	2.32921631E-05	4.90840340E+01	7.00599986E+00	6.51894976E+01	09123_Sample_11_Meier.dat
443	1.46832523E-02	3.44949163E-02	4.67833269E-04	1.09373700E-03	9.82445089E+01	1.21599089E+01	1.10457855E-02	1.13005987E-03	3.01935028E+01	5.49486149E+00	1.06423235E+02	09124_Sample_11_Meier.dat
444	1.45987269E-02	3.42720984E-02	3.83307872E-04	8.70919136E-04	3.66962224E+01	1.91606352E-01	8.15356348E-03	1.65988587E-05	4.89369141E+01	6.99549241E+00	6.47306184E+01	09125_Sample_11_Meier.dat
445	1.45900775E-02	3.42581987E-02	3.74658423E-04	8.57019440E-04	3.74123028E+01	1.64722341E-01	7.85106750E-03	1.64631115E-05	4.96328714E+01	7.04506007E+00	6.65919619E+01	09126_Sample_11_Meier.dat
446	1.45390868E-02	3.41250966E-02	3.23667728E-04	7.23917323E-04	3.65396064E+01	1.38021525E-01	7.32975407E-03	1.70357711E-05	4.99418988E+01	7.06695824E+00	6.51345034E+01	09127_Sample_11_Meier.dat
447	1.45712368E-02	3.42337566E-02	3.55817727E-04	8.32577289E-04	3.63377451E+01	1.36907426E-01	6.92494357E-03	1.68459132E-05	5.07092486E+01	7.12104267E+00	6.40048634E+01	09128_Sample_11_Meier.dat
448	1.45311217E-02	3.41308281E-02	3.15702637E-04	7.29648845E-04	-1.00000000E+00	-1.00000000E+00	-1.00000000E+00	-1.00000000E+00	-1.00000000E+00	-1.00000000E+00	-1.00000000E+00	09129_Sample_11_Meier.dat
449	1.45264197E-02	3.41147423E-02	3.11000613E-04	7.13562992E-04	-1.00000000E+00	-1.00000000E+00	-1.00000000E+00	-1.00000000E+00	-1.00000000E+00	-1.00000000E+00	-1.00000000E+00	09130_Sample_11_Meier.dat
450	1.44718256E-02	3.39653915E-02	2.56406593E-04	5.64212162E-04	-1.00000000E+00	-1.00000000E+00	-1.00000000E+00	-1.00000000E+00	-1.00000000E+00	-1.00000000E+00	-1.00000000E+00	09131_Sample_11_Meier.dat
451	1.44922956E-02	3.40285462E-02	2.76876555E-04	6.27366931E-04	-1.00000000E+00	-1.00000000E+00	-1.00000000E+00	-1.00000000E+00	-1.00000000E+00	-1.00000000E+00	-1.00000000E+00	09132_Sample_11_Meier.dat
452	1.44347416E-02	3.38922087E-02	2.19322563E-04	4.91029394E-04	-1.00000000E+00	-1.00000000E+00	-1.00000000E+00	-1.00000000E+00	-1.00000000E+00	-1.00000000E+00	-1.00000000E+00	09133_Sample_11_Meier.dat
453	1.44330923E-02	3.38931159E-02	2.17673271E-04	4.91936585E-04	-1.00000000E+00	-1.00000000E+00	-1.00000000E+00	-1.00000000E+00	-1.00000000E+00	-1.00000000E+00	-1.00000000E+00	09134_Sample_11_Meier.dat
454	1.44654581E-02	3.39759358E-02	2.50039084E-04	5.74756502E-04	-1.00000000E+00	-1.00000000E+00	-1.00000000E+00	-1.00000000E+00	-1.00000000E+00	-1.00000000E+00	-1.00000000E+00	09135_Sample_11_Meier.dat
455	1.44481609E-02	3.39328974E-02	2.32741811E-04	5.31718128E-04	-1.00000000E+00	-1.00000000E+00	-1.00000000E+00	-1.00000000E+00	-1.00000000E+00	-1.00000000E+00	-1.00000000E+00	09136_Sample_11_Meier.dat
456	1.44415423E-02	3.39198417E-02	2.26123282E-04	5.18662447E-04	-1.00000000E+00	-1.00000000E+00	-1.00000000E+00	-1.00000000E+00	-1.00000000E+00	-1.00000000E+00	-1.00000000E+00	09137_Sample_11_Meier.dat
457	1.44593937E-02	3.39498491E-02	2.43974667E-04	5.48669789E-04	-1.00000000E+00	-1.00000000E+00	-1.00000000E+00	-1.00000000E+00	-1.00000000E+00	-1.00000000E+00	-1.00000000E+00	09138_Sample_11_Meier.dat
458	1.44212386E-02	3.38919057E-02	2.05819522E-04	4.90726361E-04	-1.00000000E+00	-1.00000000E+00	-1.00000000E+00	-1.00000000E+00	-1.00000000E+00	-1.00000000E+00	-1.00000000E+00	09139_Sample_11_Meier.dat
459	1.43772778E-02	3.37761600E-02	1.61858787E-04	3.74980677E-04	-1.00000000E+00	-1.00000000E+00	-1.00000000E+00	-1.00000000E+00	-1.00000000E+00	-1.00000000E+00	-1.00000000E+00	09140_Sample_11_Meier.dat
460	1.44011418E-02	3.38380242E-02	1.85722768E-04	4.36844948E-04	-1.00000000E+00	-1.00000000E+00	-1.00000000E+00	-1.00000000E+00	-1.00000000E+00	-1.00000000E+00	-1.00000000E+00	09141_Sample_11_Meier.dat
461	1.43723840E-02	3.37666861E-02	1.56964976E-04	3.65506792E-04	-1.00000000E+00	-1.00000000E+00	-1.00000000E+00	-1.00000000E+00	-1.00000000E+00	-1.00000000E+00	-1.00000000E+00	09142_Sample_11_Meier.dat
462	1.43853247E-02	3.37904093E-02	1.69905683E-04	3.89230019E-04	-1.00000000E+00	-1.00000000E+00	-1.00000000E+00	-1.00000000E+00	-1.00000000E+00	-1.00000000E+00	-1.00000000E+00	09143_Sample_11_Meier.dat
463	1.43624548E-02	3.37315802E-02	1.47035743E-04	3.30400913E-04	-1.00000000E+00	-1.00000000E+00	-1.00000000E+00	-1.00000000E+00	-1.00000000E+00	-1.00000000E+00	-1.00000000E+00	09144_Sample_11_Meier.dat
464	1.43569150E-02	3.37205809E-02	1.41495972E-04	3.19401594E-04	-1.00000000E+00	-1.00000000E+00	-1.00000000E+00	-1.00000000E+00	-1.00000000E+00	-1.00000000E+00	-1.00000000E+00	09145_Sample_11_Meier.dat
465	1.43600527E-02	3.37344983E-02	1.44633638E-04	3.33319006E-04	-1.00000000E+00	-1.00000000E+00	-1.00000000E+00	-1.00000000E+00	-1.00000000E+00	-1.00000000E+00	-1.00000000E+00	09146_Sample_11_Meier.dat
466	1.43225613E-02	3.36555279E-02	1.07142226E-04	2.54348617E-04	-1.00000000E+00	-1.00000000E+00	-1.00000000E+00	-1.00000000E+00	-1.00000000E+00	-1.00000000E+00	-1.00000000E+00	09147_Sample_11_Meier.dat
467	1.43195753E-02	3.36479243E-02	1.04156221E-04	2.46745028E-04	-1.00000000E+00	-1.00000000E+00	-1.00000000E+00	-1.00000000E+00	-1.00000000E+00	-1.00000000E+00	-1.00000000E+00	09148_Sample_11_Meier.dat
468	1.43356640E-02	3.36737151E-02	1.20244949E-04	2.72535782E-04	-1.00000000E+00	-1.00000000E+00	-1.00000000E+00	-1.00000000E+00	-1.00000000E+00	-1.00000000E+00	-1.00000000E+00	09149_Sample_11_Meier.dat
469	1.43322684E-02	3.36599679E-02	1.16849320E-04	2.58788621E-04	-1.00000000E+00	-1.00000000E+00	-1.00000000E+00	-1.00000000E+00	-1.00000000E+00	-1.00000000E+00	-1.00000000E+00	09150_Sample_11_Meier.dat
470	1.44048240E-02	3.38703122E-02	1.89404951E-04	4.69132933E-04	-1.00000000E+00	-1.00000000E+00	-1.00000000E+00	-1.00000000E+00	-1.00000000E+00	-1.00000000E+00	-1.00000000E+00	09151_Sample_11_Meier.dat
471	1.43528239E-02	3.37241780E-02	1.37404812E-04	3.22998737E-04	-1.00000000E+00	-1.00000000E+00	-1.00000000E+00	-1.00000000E+00	-1.00000000E+00	-1.00000000E+00	-1.00000000E+00	09152_Sample_11_Meier.dat
472	1.43328095E-02	3.36703288E-02	1.17390455E-04	2.69149557E-04	-1.00000000E+00	-1.00000000E+00	-1.00000000E+00	-1.00000000E+00	-1.00000000E+00	-1.00000000E+00	-1.00000000E+00	09153_Sample_11_Meier.dat
473	1.43218502E-02	3.36353636E-02	1.06431170E-04	2.34184286E-04	-1.00000000E+00	-1.00000000E+00	-1.00000000E+00	-1.00000000E+00	-1.00000000E+00	-1.00000000E+00	-1.00000000E+00	09154_Sample_11_Meier.dat
474	1.42988190E-02	3.35955981E-02	8.33999828E-05	1.94418770E-04	-1.00000000E+00	-1.00000000E+00	-1.00000000E+00	-1.00000000E+00	-1.00000000E+00	-1.00000000E+00	-1.00000000E+00	09155_Sample_11_Meier.dat
475	1.43339170E-02	3.36535547E-02	1.18497941E-04	2.52375389E-04	-1.00000000E+00	-1.00000000E+00	-1.00000000E+00	-1.00000000E+00	-1.00000000E+00	-1.00000000E+00	-1.00000000E+00	09156_Sample_11_Meier.dat
476	1.43313352E-02	3.36892140E-02	1.15916177E-04	2.88034691E-04	-1.00000000E+00	-1.00000000E+00	-1.00000000E+00	-1.00000000E+00	-1.00000000E+00	-1.00000000E+00	-1.00000000E+00	09157_Sample_11_Meier.dat
477	1.43246234E-02	3.36727023E-02	1.09204397E-04	2.71523007E-04	-1.00000000E+00	-1.00000000E+00	-1.00000000E+00	-1.00000000E+00	-1.00000000E+00	-1.00000000E+00	-1.00000000E+00	09158_Sample_11_Meier.dat
478	1.43155725E-02	3.36453023E-02	1.00153422E-04	2.44122988E-04	-1.00000000E+00	-1.00000000E+00	-1.00000000E+00	-1.00000000E+00	-1.00000000E+00	-1.00000000E+00	-1.00000000E+00	09159_Sample_11_Meier.dat
479	1.42813230E-02	3.35391409E-02	6.59039213E-05	1.37961615E-04	-1.00000000E+00	-1.00000000E+00	-1.00000000E+00	-1.00000000E+00	-1.00000000E+00	-1.00000000E+00	-1.00000000E+00	09160_Sample_11_Meier.dat
480	1.43145280E-02	3.36599680E-02	9.91089080E-05	2.58788696E-04	-1.00000000E+00	-1.00000000E+00	-1.00000000E+00	-1.00000000E+00	-1.00000000E+00	-1.00000000E+00	-1.00000000E+00	09161_Sample_11_Meier.dat
481	1.42977017E-02	3.35964179E-02	8.22826528E-05	1.95238585E-04	-1.00000000E+00	-1.00000000E+00	-1.00000000E+00	-1.00000000E+00	-1.00000000E+00	-1.00000000E+00	-1.00000000E+00	09162_Sample_11_Meier.dat
482	1.43023004E-02	3.36160570E-02	8.68813558E-05	2.14877725E-04	-1.00000000E+00	-1.00000000E+00	-1.00000000E+00	-1.00000000E+00	-1.00000000E+00	-1.00000000E+00	-1.00000000E+00	09163_Sample_11_Meier.dat
483	1.43072330E-02	3.36106036E-02	9.18139636E-05	2.09424272E-04	-1.00000000E+00	-1.00000000E+00	-1.00000000E+00	-1.00000000E+00	-1.00000000E+00	-1.00000000E+00	-1.00000000E+00	09164_Sample_11_Meier.dat
484	1.42696288E-02	3.35407067E-02	5.42097762E-05	1.39527418E-04	-1.00000000E+00	-1.00000000E+00	-1.00000000E+00	-1.00000000E+00	-1.00000000E+00	-1.00000000E+00	-1.00000000E+00	09165_Sample_11_Meier.dat
485	1.43054988E-02	3.36294604E-02	9.00797419E-05	2.28281120E-04	-1.00000000E+00	-1.00000000E+00	-1.00000000E+00	-1.00000000E+00	-1.00000000E+00	-1.00000000E+00	-1.00000000E+00	09166_Sample_11_Meier.dat
486	1.42688529E-02	3.35333467E-02	5.34338132E-05	1.32167422E-04	-1.00000000E+00	-1.00000000E+00	-1.00000000E+00	-1.00000000E+00	-1.00000000E+00	-1.00000000E+00	-1.00000000E+00	09167_Sample_11_Meier.dat
487	1.42675254E-02	3.35124094E-02	5.21063877E-05	1.11230059E-04	-1.00000000E+00	-1.00000000E+00	-1.00000000E+00	-1.00000000E+00	-1.00000000E+00	-1.00000000E+00	-1.00000000E+00	09168_Sample_11_Meier.dat
488	1.43209511E-02	3.36648889E-02	1.05532040E-04	2.63709621E-04	-1.00000000E+00	-1.00000000E+00	-1.00000000E+00	-1.00000000E+00	-1.00000000E+00	-1.00000000E+00	-1.00000000E+00	09169_Sample_11_Meier.dat
489	1.42626742E-02	3.34988335E-02	4.72551240E-05	9.76542480E-05	-1.00000000E+00	-1.00000000E+00	-1.00000000E+00	-1.00000000E+00	-1.00000000E+00	-1.00000000E+00	-1.00000000E+00	09170_Sample_11_Meier.dat
490	1.42766972E-02	3.35325558E-02	6.12781487E-05	1.31376501E-04	-1.00000000E+00	-1.00000000E+00	-1.00000000E+00	-1.00000000E+00	-1.00000000E+00	-1.00000000E+00	-1.00000000E+00	09171_Sample_11_Meier.dat
491	1.42751412E-02	3.35455619E-02	5.97221065E-05	1.44382626E-04	-1.00000000E+00	-1.00000000E+00	-1.00000000E+00	-1.00000000E+00	-1.00000000E+00	-1.00000000E+00	-1.00000000E+00	09172_Sample_11_Meier.dat
492	1.42921587E-02	3.35822892E-02	7.67396526E-05	1.81109891E-04	-1.00000000E+00	-1.00000000E+00	-1.00000000E+00	-1.00000000E+00	-1.00000000E+00	-1.00000000E+00	-1.00000000E+00	09173_Sample_11_Meier.dat
493	1.42415122E-02	3.34580785E-02	2.60931604E-05	5.68992276E-05	-1.00000000E+00	-1.00000000E+00	-1.00000000E+00	-1.00000000E+00	-1.00000000E+00	-1.00000000E+00	-1.00000000E+00	09174_Sample_11_Meier.dat
494	1.42475528E-02	3.34730491E-02	3.21337442E-05	7.18698424E-05	-1.00000000E+00	-1.00000000E+00	-1.00000000E+00	-1.00000000E+00	-1.00000000E+00	-1.00000000E+00	-1.00000000E+00	09175_Sample_11_Meier.dat
495	1.42478026E-02	3.34720291E-02	3.23835619E-05	7.08497698E-05	-1.00000000E+00	-1.00000000E+00	-1.00000000E+00	-1.00000000E+00	-1.00000000E+00	-1.00000000E+00	-1.00000000E+00	09176_Sample_11_Meier.dat
496	1.42594321E-02	3.35108035E-02	4.40130067E-05	1.09624241E-04	-1.00000000E+00	-1.00000000E+00	-1.00000000E+00	-1.00000000E+00	-1.00000000E+00	-1.00000000E+00	-1.00000000E+00	09177_Sample_11_Meier.dat
497	1.42561480E-02	3.35100696E-02	4.07289659E-05	1.08890288E-04	-1.00000000E+00	-1.00000000E+00	-1.00000000E+00	-1.00000000E+00	-1.00000000E+00	-1.00000000E+00	-1.00000000E+00	09178_Sample_11_Meier.dat
498	1.42288267E-02	3.34271810E-02	1.34076559E-05	2.60016810E-05	-1.00000000E+00	-1.00000000E+00	-1.00000000E+00	-1.00000000E+00	-1.00000000E+00	-1.00000000E+00	-1.00000000E+00	09179_Sample_11_Meier.dat
499	1.43260340E-02	3.36624705E-02	1.10614958E-04	2.61291236E-04	-1.00000000E+00	-1.00000000E+00	-1.00000000E+00	-1.00000000E+00	-1.00000000E+00	-1.00000000E+00	-1.00000000E+00	09180_Sample_11_Meier.dat
500	1.42688216E-02	3.35387842E-02	5.34025693E-05	1.37604892E-04	-1.00000000E+00	-1.00000000E+00	-1.00000000E+00	-1.00000000E+00	-1.00000000E+00	-1.00000000E+00	-1.00000000E+00	09181_Sample_11_Meier.dat
501	1.42850219E-02	3.35869286E-02	6.96028073E-05	1.85749320E-04	-1.00000000E+00	-1.00000000E+00	-1.00000000E+00	-1.00000000E+00	-1.00000000E+00	-1.00000000E+00	-1.00000000E+00	09182_Sample_11_Meier.dat
502	1.43012109E-02	3.35868843E-02	8.57918505E-05	1.85705003E-04	-1.00000000E+00	-1.00000000E+00	-1.00000000E+00	-1.00000000E+00	-1.00000000E+00	-1.00000000E+00	-1.00000000E+00	09183_Sample_11_Meier.dat
503	1.43089111E-02	3.36402815E-02	9.34920192E-05	2.39102191E-04	-1.00000000E+00	-1.00000000E+00	-1.00000000E+00	-1.00000000E+00	-1.00000000E+00	-1.00000000E+00	-1.00000000E+00	09184_Sample_11_Meier.dat
504	1.42786470E-02	3.35369472E-02	6.32279901E-05	1.35767954E-04	-1.00000000E+00	-1.00000000E+00	-1.00000000E+00	-1.00000000E+00	-1.00000000E+00	-1.00000000E+00	-1.00000000E+00	09185_Sample_11_Meier.dat
505	1.42483495E-02	3.34894145E-02	3.29304966E-05	8.82351804E-05	-1.00000000E+00	-1.00000000E+00	-1.00000000E+00	-1.00000000E+00	-1.00000000E+00	-1.00000000E+00	-1.00000000E+00	09186_Sample_11_Meier.dat
506	1.42778631E-02	3.35393187E-02	6.24440518E-05	1.38139419E-04	-1.00000000E+00	-1.00000000E+00	-1.00000000E+00	-1.00000000E+00	-1.00000000E+00	-1.00000000E+00	-1.00000000E+00	09187_Sample_11_Meier.dat
507	1.42568475E-02	3.34912320E-02	4.14284465E-05	9.00526744E-05	-1.00000000E+00	-1.00000000E+00	-1.00000000E+00	-1.00000000E+00	-1.00000000E+00	-1.00000000E+00	-1.00000000E+00	09188_Sample_11_Meier.dat
508	1.42720277E-02	3.35276621E-02	5.66086359E-05	1.26482762E-04	-1.00000000E+00	-1.00000000E+00	-1.00000000E+00	-1.00000000E+00	-1.00000000E+00	-1.00000000E+00	-1.00000000E+00	09189_Sample_11_Meier.dat
509	1.42918759E-02	3.35837763E-02	7.64568117E-05	1.82596978E-04	-1.00000000E+00	-1.00000000E+00	-1.00000000E+00	-1.00000000E+00	-1.00000000E+00	-1.00000000E+00	-1.00000000E+00	09190_Sample_11_Meier.dat
510	1.42617695E-02	3.34987267E-02	4.63504277E-05	9.75474197E-05	-1.00000000E+00	-1.00000000E+00	-1.00000000E+00	-1.00000000E+00	-1.00000000E+00	-1.00000000E+00	-1.00000000E+00	09191_Sample_11_Meier.dat
511	1.42823632E-02	3.35484503E-02	6.69441973E-05	1.47270960E-04	-1.00000000E+00	-1.00000000E+00	-1.00000000E+00	-1.00000000E+00	-1.00000000E+00	-1.00000000E+00	-1.00000000E+00	09192_Sample_11_Meier.dat
512	1.42528414E-02	3.34832223E-02	3.74223556E-05	8.20430087E-05	-1.00000000E+00	-1.00000000E+00	-1.00000000E+00	-1.00000000E+00	-1.00000000E+00	-1.00000000E+00	-1.00000000E+00	09193_Sample_11_Meier.dat
513	1.43043803E-02	3.36158382E-02	8.89612490E-05	2.14658924E-04	-1.00000000E+00	-1.00000000E+00	-1.00000000E+00	-1.00000000E+00	-1.00000000E+00	-1.00000000E+00	-1.00000000E+00	09194_Sample_11_Meier.dat
514	1.42920045E-02	3.35793828E-02	7.65854432E-05	1.78203479E-04	-1.00000000E+00	-1.00000000E+00	-1.00000000E+00	-1.00000000E+00	-1.00000000E+00	-1.00000000E+00	-1.00000000E+00	09195_Sample_11_Meier.dat
515	1.42685662E-02	3.35218831E-02	5.31471494E-05	1.20703785E-04	-1.00000000E+00	-1.00000000E+00	-1.00000000E+00	-1.00000000E+00	-1.00000000E+00	-1.00000000E+00	-1.00000000E+00	09196_Sample_11_Meier.dat
516	1.43035614E-02	3.36172039E-02	8.81423606E-05	2.16024590E-04	-1.00000000E+00	-1.00000000E+00	-1.00000000E+00	-1.00000000E+00	-1.00000000E+00	-1.00000000E+00	-1.00000000E+00	09197_Sample_11_Meier.dat
517	1.42871167E-02	3.35796815E-02	7.16976529E-05	1.78502187E-04	-1.00000000E+00	-1.00000000E+00	-1.00000000E+00	-1.00000000E+00	-1.00000000E+00	-1.00000000E+00	-1.00000000E+00	09198_Sample_11_Meier.dat
518	1.42570532E-02	3.34951315E-02	4.16341242E-05	9.39521649E-05	-1.00000000E+00	-1.00000000E+00	-1.00000000E+00	-1.00000000E+00	-1.00000000E+00	-1.00000000E+00	-1.00000000E+00	09199_Sample_11_Meier.dat
519	1.43054157E-02	3.36083980E-02	8.99966747E-05	2.07218687E-04	-1.00000000E+00	-1.00000000E+00	-1.00000000E+00	-1.00000000E+00	-1.00000000E+00	-1.00000000E+00	-1.00000000E+00	09200_Sample_11_Meier.dat
520	1.42701606E-02	3.35264654E-02	5.47415616E-05	1.25286083E-04	-1.00000000E+00	-1.00000000E+00	-1.00000000E+00	-1.00000000E+00	-1.00000000E+00	-1.00000000E+00	-1.00000000E+00	09201_Sample_11_Meier.dat
521	1.42524124E-02	3.34800463E-02	3.69933605E-05	7.88669920E-05	-1.00000000E+00	-1.00000000E+00	-1.00000000E+00	-1.00000000E+00	-1.00000000E+00	-1.00000000E+00	-1.00000000E+00	09202_Sample_11_Meier.dat
522	1.42717943E-02	3.35222850E-02	5.63753022E-05	1.21105719E-04	-1.00000000E+00	-1.00000000E+00	-1.00000000E+00	-1.00000000E+00	-1.00000000E+00	-1.00000000E+00	-1.00000000E+00	09203_Sample_11_Meier.dat
523	1.42995217E-02	3.35974692E-02	8.41026292E-05	1.96289888E-04	-1.00000000E+00	-1.00000000E+00	-1.00000000E+00	-1.00000000E+00	-1.00000000E+00	-1.00000000E+00	-1.00000000E+00	09204_Sample_11_Meier.dat
524	1.42401406E-02	3.34630534E-02	2.47215648E-05	6.18741127E-05	-1.00000000E+00	-1.00000000E+00	-1.00000000E+00	-1.00000000E+00	-1.00000000E+00	-1.00000000E+00	-1.00000000E+00	09205_Sample_11_Meier.dat
525	1.42262006E-02	3.34230620E-02	1.07815459E-05	2.18827299E-05	-1.00000000E+00	-1.00000000E+00	-1.00000000E+00	-1.00000000E+00	-1.00000000E+00	-1.00000000E+00	-1.00000000E+00	09206_Sample_11_Meier.dat
526	1.42115886E-02	3.33934030E-02	-3.83047378E-06	-7.77631822E-06	-1.00000000E+00	-1.00000000E+00	-1.00000000E+00	-1.00000000E+00	-1.00000000E+00	-1.00000000E+00	-1.00000000E+00	09207_Sample_11_Meier.dat
527	1.42495815E-02	3.34949476E-02	3.41624388E-05	9.37683283E-05	-1.00000000E+00	-1.00000000E+00	-1.00000000E+00	-1.00000000E+00	-1.00000000E+00	-1.00000000E+00	-1.00000000E+00	09208_Sample_11_Meier.dat
528	1.42278107E-02	3.34356208E-02	1.23916821E-05	3.44415142E-05	-1.00000000E+00	-1.00000000E+00	-1.00000000E+00	-1.00000000E+00	-1.00000000E+00	-1.00000000E+00	-1.00000000E+00	09209_Sample_11_Meier.dat
529	1.42995749E-02	3.36162870E-02	8.41558266E-05	2.15107692E-04	-1.00000000E+00	-1.00000000E+00	-1.00000000E+00	-1.00000000E+00	-1.00000000E+00	-1.00000000E+00	-1.00000000E+00	09210_Sample_11_Meier.dat
530	1.42837264E-02	3.35638011E-02	6.83073992E-05	1.62621833E-04	-1.00000000E+00	-1.00000000E+00	-1.00000000E+00	-1.00000000E+00	-1.00000000E+00	-1.00000000E+00	-1.00000000E+00	09211_Sample_11_Meier.dat
531	1.42411038E-02	3.34705340E-02	2.56847479E-05	6.93546679E-05	-1.00000000E+00	-1.00000000E+00	-1.00000000E+00	-1.00000000E+00	-1.00000000E+00	-1.00000000E+00	-1.00000000E+00	09212_Sample_11_Meier.dat
532	1.42524665E-02	3.34852603E-02	3.70474162E-05	8.40809631E-05	-1.00000000E+00	-1.00000000E+00	-1.00000000E+00	-1.00000000E+00	-1.00000000E+00	-1.00000000E+00	-1.00000000E+00	09213_Sample_11_Meier.dat
533	1.42382104E-02	3.34542837E-02	2.27913857E-05	5.31044462E-05	-1.00000000E+00	-1.00000000E+00	-1.00000000E+00	-1.00000000E+00	-1.00000000E+00	-1.00000000E+00	-1.00000000E+00	09214_Sample_11_Meier.dat
534	1.42745128E-02	3.35460824E-02	5.90937619E-05	1.44903098E-04	-1.00000000E+00	-1.00000000E+00	-1.00000000E+00	-1.00000000E+00	-1.00000000E+00	-1.00000000E+00	-1.00000000E+00	09215_Sample_11_Meier.dat
535	1.42104799E-02	3.33905994E-02	-4.93910604E-06	-1.05798869E-05	-1.00000000E+00	-1.00000000E+00	-1.00000000E+00	-1.00000000E+00	-1.00000000E+00	-1.00000000E+00	-1.00000000E+00	09216_Sample_11_Meier.dat
536	1.42251904E-02	3.34257463E-02	9.77134982E-06	2.45670356E-05	-1.00000000E+00	-1.00000000E+00	-1.00000000E+00	-1.00000000E+00	-1.00000000E+00	-1.00000000E+00	-1.00000000E+00	09217_Sample_11_Meier.dat
537	1.42750041E-02	3.35348650E-02	5.95850307E-05	1.33685725E-04	-1.00000000E+00	-1.00000000E+00	-1.00000000E+00	-1.00000000E+00	-1.00000000E+00	-1.00000000E+00	-1.00000000E+00	09218_Sample_11_Meier.dat
538	1.42518456E-02	3.34771539E-02	3.64265877E-05	7.59745697E-05	-1.00000000E+00	-1.00000000E+00	-1.00000000E+00	-1.00000000E+00	-1.00000000E+00	-1.00000000E+00	-1.00000000E+00	09219_Sample_11_Meier.dat
539	1.42987671E-02	3.35967019E-02	8.33480322E-05	1.95522619E-04	-1.00000000E+00	-1.00000000E+00	-1.00000000E+00	-1.00000000E+00	-1.00000000E+00	-1.00000000E+00	-1.00000000E+00	09220_Sample_11_Meier.dat
540	1.42150542E-02	3.34108537E-02	-3.64834368E-07	9.67442414E-06	-1.00000000E+00	-1.00000000E+00	-1.00000000E+00	-1.00000000E+00	-1.00000000E+00	-1.00000000E+00	-1.00000000E+00	09221_Sample_11_Meier.dat
541	1.42688655E-02	3.35370797E-02	5.34464501E-05	1.35900427E-04	-1.00000000E+00	-1.00000000E+00	-1.00000000E+00	-1.00000000E+00	-1.00000000E+00	-1.00000000E+00	-1.00000000E+00	09222_Sample_11_Meier.dat
542	1.42395357E-02	3.34497597E-02	2.41166244E-05	4.85804559E-05	-1.00000000E+00	-1.00000000E+00	-1.00000000E+00	-1.00000000E+00	-1.00000000E+00	-1.00000000E+00	-1.00000000E+00	09223_Sample_11_Meier.dat
543	1.42019566E-02	3.33585494E-02	-1.34624367E-05	-4.26298995E-05	-1.00000000E+00	-1.00000000E+00	-1.00000000E+00	-1.00000000E+00	-1.00000000E+00	-1.00000000E+00	-1.00000000E+00	09224_Sample_11_Meier.dat
544	1.42268793E-02	3.34218642E-02	1.14602950E-05	2.06849219E-05	-1.00000000E+00	-1.00000000E+00	-1.00000000E+00	-1.00000000E+00	-1.00000000E+00	-1.00000000E+00	-1.00000000E+00	09225_Sample_11_Meier.dat
545	1.42654955E-02	3.35362580E-02	5.00764202E-05	1.35078680E-04	-1.00000000E+00	-1.00000000E+00	-1.00000000E+00	-1.00000000E+00	-1.00000000E+00	-1.00000000E+00	-1.00000000E+00	09226_Sample_11_Meier.dat
546	1.42762840E-02	3.35524415E-02	6.08649274E-05	1.51262171E-04	-1.00000000E+00	-1.00000000E+00	-1.00000000E+00	-1.00000000E+00	-1.00000000E+00	-1.00000000E+00	-1.00000000E+00	09227_Sample_11_Meier.dat
547	1.42381907E-02	3.34478269E-02	2.27716305E-05	4.66476447E-05	-1.00000000E+00	-1.00000000E+00	-1.00000000E+00	-1.00000000E+00	-1.00000000E+00	-1.00000000E+00	-1.00000000E+00	09228_Sample_11_Meier.dat
548	1.42326705E-02	3.34329565E-02	1.72514635E-05	3.17772113E-05	-1.00000000E+00	-1.00000000E+00	-1.00000000E+00	-1.00000000E+00	-1.00000000E+00	-1.00000000E+00	-1.00000000E+00	09229_Sample_11_Meier.dat
549	1.42190814E-02	3.34139092E-02	3.66232220E-06	1.27298962E-05	-1.00000000E+00	-1.00000000E+00	-1.00000000E+00	-1.00000000E+00	-1.00000000E+00	-1.00000000E+00	-1.00000000E+00	09230_Sample_11_Meier.dat
550	1.42413975E-02	3.34770511E-02	2.59784215E-05	7.58718383E-05	-1.00000000E+00	-1.00000000E+00	-1.00000000E+00	-1.00000000E+00	-1.00000000E+00	-1.00000000E+00	-1.00000000E+00	09231_Sample_11_Meier.dat
551	1.42693042E-02	3.35078970E-02	5.38851277E-05	1.06717677E-04	-1.00000000E+00	-1.00000000E+00	-1.00000000E+00	-1.00000000E+00	-1.00000000E+00	-1.00000000E+00	-1.00000000E+00	09232_Sample_11_Meier.dat
552	1.42621486E-02	3.34941949E-02	4.67295726E-05	9.30155843E-05	-1.00000000E+00	-1.00000000E+00	-1.00000000E+00	-1.00000000E+00	-1.00000000E+00	-1.00000000E+00	-1.00000000E+00	09233_Sample_11_Meier.dat
553	1.42461328E-02	3.34740200E-02	3.07137586E-05	7.28407474E-05	-1.00000000E+00	-1.00000000E+00	-1.00000000E+00	-1.00000000E+00	-1.00000000E+00	-1.00000000E+00	-1.00000000E+00	09234_Sample_11_Meier.dat
554	1.42491980E-02	3.34910346E-02	3.37789774E-05	8.98553320E-05	-1.00000000E+00	-1.00000000E+00	-1.00000000E+00	-1.00000000E+00	-1.00000000E+00	-1.00000000E+00	-1.00000000E+00	09235_Sample_11_Meier.dat
555	1.42475695E-02	3.34894748E-02	3.21504132E-05	8.82955387E-05	-1.00000000E+00	-1.00000000E+00	-1.00000000E+00	-1.00000000E+00	-1.00000000E+00	-1.00000000E+00	-1.00000000E+00	09236_Sample_11_Meier.dat
556	1.42581291E-02	3.35234328E-02	4.27100954E-05	1.22253542E-04	-1.00000000E+00	-1.00000000E+00	-1.00000000E+00	-1.00000000E+00	-1.00000000E+00	-1.00000000E+00	-1.00000000E+00	09237_Sample_11_Meier.dat
557	1.42516926E-02	3.34848042E-02	3.62735660E-05	8.36249317E-05	-1.00000000E+00	-1.00000000E+00	-1.00000000E+00	-1.00000000E+00	-1.00000000E+00	-1.00000000E+00	-1.00000000E+00	09238_Sample_11_Meier.dat
558	1.42352069E-02	3.34455322E-02	1.97878381E-05	4.43529488E-05	-1.00000000E+00	-1.00000000E+00	-1.00000000E+00	-1.00000000E+00	-1.00000000E+00	-1.00000000E+00	-1.00000000E+00	09239_Sample_11_Meier.dat
559	1.42545110E-02	3.34922393E-02	3.90920027E-05	9.10600462E-05	-1.00000000E+00	-1.00000000E+00	-1.00000000E+00	-1.00000000E+00	-1.00000000E+00	-1.00000000E+00	-1.00000000E+00	09240_Sample_11_Meier.dat
560	1.42540019E-02	3.34857024E-02	3.85828830E-05	8.45231420E-05	-1.00000000E+00	-1.00000000E+00	-1.00000000E+00	-1.00000000E+00	-1.00000000E+00	-1.00000000E+00	-1.00000000E+00	09241_Sample_11_Meier.dat
561	1.42565400E-02	3.34868829E-02	4.11209117E-05	8.57035587E-05	-1.00000000E+00	-1.00000000E+00	-1.00000000E+00	-1.00000000E+00	-1.00000000E+00	-1.00000000E+00	-1.00000000E+00	09242_Sample_11_Meier.dat
562	1.42262681E-02	3.34067635E-02	1.08490434E-05	5.58416772E-06	-1.00000000E+00	-1.00000000E+00	-1.00000000E+00	-1.00000000E+00	-1.00000000E+00	-1.00000000E+00	-1.00000000E+00	09243_Sample_11_Meier.dat
563	1.42630044E-02	3.35222005E-02	4.75853199E-05	1.21021186E-04	-1.00000000E+00	-1.00000000E+00	-1.00000000E+00	-1.00000000E+00	-1.00000000E+00	-1.00000000E+00	-1.00000000E+00	09244_Sample_11_Meier.dat
564	1.42731577E-02	3.35408982E-02	5.77386850E-05	1.39718913E-04	-1.00000000E+00	-1.00000000E+00	-1.00000000E+00	-1.00000000E+00	-1.00000000E+00	-1.00000000E+00	-1.00000000E+00	09245_Sample_11_Meier.dat
565	1.42708557E-02	3.35289654E-02	5.54366291E-05	1.27786083E-04	-1.00000000E+00	-1.00000000E+00	-1.00000000E+00	-1.00000000E+00	-1.00000000E+00	-1.00000000E+00	-1.00000000E+00	09246_Sample_11_Meier.dat
566	1.42677613E-02	3.35248498E-02	5.23422363E-05	1.23670477E-04	-1.00000000E+00	-1.00000000E+00	-1.00000000E+00	-1.00000000E+00	-1.00000000E+00	-1.00000000E+00	-1.00000000E+00	09247_Sample_11_Meier.dat
567	1.42448544E-02	3.34790954E-02	2.94353566E-05	7.79161135E-05	-1.00000000E+00	-1.00000000E+00	-1.00000000E+00	-1.00000000E+00	-1.00000000E+00	-1.00000000E+00	-1.00000000E+00	09248_Sample_11_Meier.dat
568	1.42464373E-02	3.34763755E-02	3.10182378E-05	7.51961820E-05	-1.00000000E+00	-1.00000000E+00	-1.00000000E+00	-1.00000000E+00	-1.00000000E+00	-1.00000000E+00	-1.00000000E+00	09249_Sample_11_Meier.dat
569	1.43000925E-02	3.36083004E-02	8.46734236E-05	2.07121111E-04	-1.00000000E+00	-1.00000000E+00	-1.00000000E+00	-1.00000000E+00	-1.00000000E+00	-1.00000000E+00	-1.00000000E+00	09250_Sample_11_Meier.dat
570	1.42591569E-02	3.35029684E-02	4.37378273E-05	1.01789118E-04	-1.00000000E+00	-1.00000000E+00	-1.00000000E+00	-1.00000000E+00	-1.00000000E+00	-1.00000000E+00	-1.00000000E+00	09251_Sample_11_Meier.dat
571	1.42467237E-02	3.34708678E-02	3.13047015E-05	6.96884706E-05	-1.00000000E+00	-1.00000000E+00	-1.00000000E+00	-1.00000000E+00	-1.00000000E+00	-1.00000000E+00	-1.00000000E+00	09252_Sample_11_Meier.dat
572	1.42618307E-02	3.35072441E-02	4.64116395E-05	1.06064804E-04	-1.00000000E+00	-1.00000000E+00	-1.00000000E+00	-1.00000000E+00	-1.00000000E+00	-1.00000000E+00	-1.00000000E+00	09253_Sample_11_Meier.dat
573	1.42234539E-02	3.34166531E-02	8.03490094E-06	1.54738563E-05	-1.00000000E+00	-1.00000000E+00	-1.00000000E+00	-1.00000000E+00	-1.00000000E+00	-1.00000000E+00	-1.00000000E+00	09254_Sample_11_Meier.dat
574	1.42603195E-02	3.35245240E-02	4.49004109E-05	1.23344709E-04	-1.00000000E+00	-1.00000000E+00	-1.00000000E+00	-1.00000000E+00	-1.00000000E+00	-1.00000000E+00	-1.00000000E+00	09255_Sample_11_Meier.dat
575	1.42412662E-02	3.34608727E-02	2.58471070E-05	5.96934225E-05	-1.00000000E+00	-1.00000000E+00	-1.00000000E+00	-1.00000000E+00	-1.00000000E+00	-1.00000000E+00	-1.00000000E+00	09256_Sample_11_Meier.dat
576	1.42231929E-02	3.34227879E-02	7.77389307E-06	2.16086153E-05	-1.00000000E+00	-1.00000000E+00	-1.00000000E+00	-1.00000000E+00	-1.00000000E+00	-1.00000000E+00	-1.00000000E+00	09257_Sample_11_Meier.dat
577	1.42417339E-02	3.34561522E-02	2.63148605E-05	5.49728954E-05	-1.00000000E+00	-1.00000000E+00	-1.00000000E+00	-1.00000000E+00	-1.00000000E+00	-1.00000000E+00	-1.00000000E+00	09258_Sample_11_Meier.dat
578	1.42734702E-02	3.35341274E-02	5.80511832E-05	1.32948139E-04	-1.00000000E+00	-1.00000000E+00	-1.00000000E+00	-1.00000000E+00	-1.00000000E+00	-1.00000000E+00	-1.00000000E+00	09259_Sample_11_Meier.dat
579	1.42687624E-02	3.35145587E-02	5.33433794E-05	1.13379372E-04	-1.00000000E+00	-1.00000000E+00	-1.00000000E+00	-1.00000000E+00	-1.00000000E+00	-1.00000000E+00	-1.00000000E+00	09260_Sample_11_Meier.dat
580	1.42733158E-02	3.35418617E-02	5.78967795E-05	1.40682436E-04	-1.00000000E+00	-1.00000000E+00	-1.00000000E+00	-1.00000000E+00	-1.00000000E+00	-1.00000000E+00	-1.00000000E+00	09261_Sample_11_Meier.dat
581	1.42650856E-02	3.35288321E-02	4.96665376E-05	1.27652824E-04	-1.00000000E+00	-1.00000000E+00	-1.00000000E+00	-1.00000000E+00	-1.00000000E+00	-1.00000000E+00	-1.00000000E+00	09262_Sample_11_Meier.dat
582	1.42576410E-02	3.34936355E-02	4.22219729E-05	9.24562407E-05	-1.00000000E+00	-1.00000000E+00	-1.00000000E+00	-1.00000000E+00	-1.00000000E+00	-1.00000000E+00	-1.00000000E+00	09263_Sample_11_Meier.dat
583	1.42376166E-02	3.34448213E-02	2.21975774E-05	4.36419847E-05	-1.00000000E+00	-1.00000000E+00	-1.00000000E+00	-1.00000000E+00	-1.00000000E+00	-1.00000000E+00	-1.00000000E+00	09264_Sample_11_Meier.dat
584	1.42793083E-02	3.35625478E-02	6.38892917E-05	1.61368467E-04	-1.00000000E+00	-1.00000000E+00	-1.00000000E+00	-1.00000000E+00	-1.00000000E+00	-1.00000000E+00	-1.00000000E+00	09265_Sample_11_Meier.dat
585	1.42773213E-02	3.35315062E-02	6.19022906E-05	1.30326899E-04	-1.00000000E+00	-1.00000000E+00	-1.00000000E+00	-1.00000000E+00	-1.00000000E+00	-1.00000000E+00	-1.00000000E+00	09266_Sample_11_Meier.dat
586	1.42724825E-02	3.35335954E-02	5.70634441E-05	1.32416112E-04	-1.00000000E+00	-1.00000000E+00	-1.00000000E+00	-1.00000000E+00	-1.00000000E+00	-1.00000000E+00	-1.00000000E+00	09267_Sample_11_Meier.dat
587	1.42554653E-02	3.34983474E-02	4.00462846E-05	9.71680833E-05	-1.00000000E+00	-1.00000000E+00	-1.00000000E+00	-1.00000000E+00	-1.00000000E+00	-1.00000000E+00	-1.00000000E+00	09268_Sample_11_Meier.dat
588	1.42565402E-02	3.34908102E-02	4.11211954E-05	8.96309500E-05	-1.00000000E+00	-1.00000000E+00	-1.00000000E+00	-1.00000000E+00	-1.00000000E+00	-1.00000000E+00	-1.00000000E+00	09269_Sample_11_Meier.dat
589	1.42716891E-02	3.35498154E-02	5.62700603E-05	1.48636117E-04	-1.00000000E+00	-1.00000000E+00	-1.00000000E+00	-1.00000000E+00	-1.00000000E+00	-1.00000000E+00	-1.00000000E+00	09270_Sample_11_Meier.dat
590	1.42356751E-02	3.34609452E-02	2.02560953E-05	5.97659549E-05	-1.00000000E+00	-1.00000000E+00	-1.00000000E+00	-1.00000000E+00	-1.00000000E+00	-1.00000000E+00	-1.00000000E+00	09271_Sample_11_Meier.dat
591	1.42387212E-02	3.34698845E-02	2.33021632E-05	6.87051885E-05	-1.00000000E+00	-1.00000000E+00	-1.00000000E+00	-1.00000000E+00	-1.00000000E+00	-1.00000000E+00	-1.00000000E+00	09272_Sample_11_Meier.dat
592	1.42275520E-02	3.34241003E-02	1.21329470E-05	2.29209912E-05	-1.00000000E+00	-1.00000000E+00	-1.00000000E+00	-1.00000000E+00	-1.00000000E+00	-1.00000000E+00	-1.00000000E+00	09273_Sample_11_Meier.dat
593	1.42337503E-02	3.34273741E-02	1.83312750E-05	2.61948102E-05	-1.00000000E+00	-1.00000000E+00	-1.00000000E+00	-1.00000000E+00	-1.00000000E+00	-1.00000000E+00	-1.00000000E+00	09274_Sample_11_Meier.dat
594	1.42790282E-02	3.35482595E-02	6.36091324E-05	1.47080220E-04	-1.00000000E+00	-1.00000000E+00	-1.00000000E+00	-1.00000000E+00	-1.00000000E+00	-1.00000000E+00	-1.00000000E+00	09275_Sample_11_Meier.dat
595	1.42331884E-02	3.34175416E-02	1.77693677E-05	1.63623137E-05	-1.00000000E+00	-1.00000000E+00	-1.00000000E+00	-1.00000000E+00	-1.00000000E+00	-1.00000000E+00	-1.00000000E+00	09276_Sample_11_Meier.dat
596	1.42348731E-02	3.34314511E-02	1.94540113E-05	3.02717682E-05	-1.00000000E+00	-1.00000000E+00	-1.00000000E+00	-1.00000000E+00	-1.00000000E+00	-1.00000000E+00	-1.00000000E+00	09277_Sample_11_Meier.dat
597	1.42606619E-02	3.35281778E-02	4.52428525E-05	1.26998481E-04	-1.00000000E+00	-1.00000000E+00	-1.00000000E+00	-1.00000000E+00	-1.00000000E+00	-1.00000000E+00	-1.00000000E+00	09278_Sample_11_Meier.dat
598	1.42427772E-02	3.34657491E-02	2.73582005E-05	6.45698241E-05	-1.00000000E+00	-1.00000000E+00	-1.00000000E+00	-1.00000000E+00	-1.00000000E+00	-1.00000000E+00	-1.00000000E+00	09279_Sample_11_Meier.dat
599	1.42694407E-02	3.35167539E-02	5.40216360E-05	1.15574656E-04	-1.00000000E+00	-1.00000000E+00	-1.00000000E+00	-1.00000000E+00	-1.00000000E+00	-1.00000000E+00	-1.00000000E+00	09280_Sample_11_Meier.dat
600	1.42537310E-02	3.34824881E-02	3.83119102E-05	8.13087886E-05	-1.00000000E+00	-1.00000000E+00	-1.00000000E+00	-1.00000000E+00	-1.00000000E+00	-1.00000000E+00	-1.00000000E+00	09281_Sample_11_Meier.dat
601	1.42814442E-02	3.35610938E-02	6.60251400E-05	1.59914521E-04	-1.00000000E+00	-1.00000000E+00	-1.00000000E+00	-1.00000000E+00	-1.00000000E+00	-1.00000000E+00	-1.00000000E+00	09282_Sample_11_Meier.dat
602	1.42454820E-02	3.34702488E-02	3.00629070E-05	6.90694649E-05	-1.00000000E+00	-1.00000000E+00	-1.00000000E+00	-1.00000000E+00	-1.00000000E+00	-1.00000000E+00	-1.00000000E+00	09283_Sample_11_Meier.dat
603	1.42287872E-02	3.34186488E-02	1.33681965E-05	1.74694804E-05	-1.00000000E+00	-1.00000000E+00	-1.00000000E+00	-1.00000000E+00	-1.00000000E+00	-1.00000000E+00	-1.00000000E+00	09284_Sample_11_Meier.dat
604	1.42622024E-02	3.35024575E-02	4.67833644E-05	1.01278178E-04	-1.00000000E+00	-1.00000000E+00	-1.00000000E+00	-1.00000000E+00	-1.00000000E+00	-1.00000000E+00	-1.00000000E+00	09285_Sample_11_Meier.dat
605	1.42375978E-02	3.34601085E-02	2.21787731E-05	5.89292219E-05	-1.00000000E+00	-1.00000000E+00	-1.00000000E+00	-1.00000000E+00	-1.00000000E+00	-1.00000000E+00	-1.00000000E+00	09286_Sample_11_Meier.dat
606	1.42810453E-02	3.35879256E-02	6.56262066E-05	1.86746342E-04	-1.00000000E+00	-1.00000000E+00	-1.00000000E+00	-1.00000000E+00	-1.00000000E+00	-1.00000000E+00	-1.00000000E+00	09287_Sample_11_Meier.dat
607	1.42425173E-02	3.34654225E-02	2.70982392E-05	6.42432109E-05	-1.00000000E+00	-1.00000000E+00	-1.00000000E+00	-1.00000000E+00	-1.00000000E+00	-1.00000000E+00	-1.00000000E+00	09288_Sample_11_Meier.dat
608	1.42573109E-02	3.35062116E-02	4.18918754E-05	1.05032264E-04	-1.00000000E+00	-1.00000000E+00	-1.00000000E+00	-1.00000000E+00	-1.00000000E+00	-1.00000000E+00	-1.00000000E+00	09289_Sample_11_Meier.dat
609	1.42396283E-02	3.34464601E-02	2.42092895E-05	4.52807633E-05	-1.00000000E+00	-1.00000000E+00	-1.00000000E+00	-1.00000000E+00	-1.00000000E+00	-1.00000000E+00	-1.00000000E+00	09290_Sample_11_Meier.dat
610	1.42546440E-02	3.35066483E-02	3.92249220E-05	1.05469001E-04	-1.00000000E+00	-1.00000000E+00	-1.00000000E+00	-1.00000000E+00	-1.00000000E+00	-1.00000000E+00	-1.00000000E+00	09291_Sample_11_Meier.dat
611	1.42769779E-02	3.35527868E-02	6.15588388E-05	1.51607507E-04	-1.00000000E+00	-1.00000000E+00	-1.00000000E+00	-1.00000000E+00	-1.00000000E+00	-1.00000000E+00	-1.00000000E+00	09292_Sample_11_Meier.dat
612	1.42452036E-02	3.34856843E-02	2.97845841E-05	8.45049892E-05	-1.00000000E+00	-1.00000000E+00	-1.00000000E+00	-1.00000000E+00	-1.00000000E+00	-1.00000000E+00	-1.00000000E+00	09293_Sample_11_Meier.dat
613	1.42807455E-02	3.35711982E-02	6.53264287E-05	1.70018870E-04	-1.00000000E+00	-1.00000000E+00	-1.00000000E+00	-1.00000000E+00	-1.00000000E+00	-1.00000000E+00	-1.00000000E+00	09294_Sample_11_Meier.dat
614	1.42289496E-02	3.34304032E-02	1.35305144E-05	2.92239398E-05	-1.00000000E+00	-1.00000000E+00	-1.00000000E+00	-1.00000000E+00	-1.00000000E+00	-1.00000000E+00	-1.00000000E+00	09295_Sample_11_Meier.dat
615	1.42400845E-02	3.34576877E-02	2.46654133E-05	5.65084172E-05	-1.00000000E+00	-1.00000000E+00	-1.00000000E+00	-1.00000000E+00	-1.00000000E+00	-1.00000000E+00	-1.00000000E+00	09296_Sample_11_Meier.dat
616	1.42466392E-02	3.34759349E-02	3.12201081E-05	7.47556007E-05	-1.00000000E+00	-1.00000000E+00	-1.00000000E+00	-1.00000000E+00	-1.00000000E+00	-1.00000000E+00	-1.00000000E+00	09297_Sample_11_Meier.dat
617	1.42409828E-02	3.34550220E-02	2.55637752E-05	5.38427189E-05	-1.00000000E+00	-1.00000000E+00	-1.00000000E+00	-1.00000000E+00	-1.00000000E+00	-1.00000000E+00	-1.00000000E+00	09298_Sample_11_Meier.dat
618	1.42682120E-02	3.35358120E-02	5.27929429E-05	1.34632720E-04	-1.00000000E+00	-1.00000000E+00	-1.00000000E+00	-1.00000000E+00	-1.00000000E+00	-1.00000000E+00	-1.00000000E+00	09299_Sample_11_Meier.dat
619	1.42656505E-02	3.35028855E-02	5.02314864E-05	1.01706258E-04	-1.00000000E+00	-1.00000000E+00	-1.00000000E+00	-1.00000000E+00	-1.00000000E+00	-1.00000000E+00	-1.00000000E+00	09300_Sample_11_Meier.dat
