# Supplementary material for: The dynamic nature of netrin-1 and the structural basis for glycosaminoglycan fragment-induced filament formation
Source: Nat Commun. 2023 Mar 3;14:1226. doi: 10.1038/s41467-023-36692-w (PMC9984387; doi:10.1038/s41467-023-36692-w)
Supplement: Supplementary file 4 — Supplementary Data 2 [file 41467_2023_36692_MOESM4_ESM.xlsx]

## Sheet: DNA primers
	Name	Orientation	Primer Sequence	Restriction enzyme	Mutation
	testican-1	fw	tacGCTAGCcggcacctggacgcgctg	NheI
	testican-1	rev	tttGGATCCctaccatatgtacccgacctc	BamHI
	testican-2	fw	aaaGCTAGCgaaggcgacgccaaggggctc	NheI
	testican-2	rev	tttGGATCCttaccagatgtagcctccatcatct	BamHI
	SMOC-1	fw	aaaGCTAGCcaccgcaccaccggccccaggt	NheI
	SMOC-1	rev	tttGGATCCttagacaaggcgtccgatgaac	BamHI
	SMOC-2	fw	aaaGCTAGCcagaagttctcagcgctcacgt	NheI
	SMOC-2	rev	tatGGATCCtcatccttgtttcctgggctgt	BamHI
	syndecan-2	fw	acaGCTAGCgagacgagaacagagctgacat	NheI
	syndecan-2	rev	tttGGATCCttaaacttctgtccgtttaaacaga	BamHI
	syndecan-3	fw	aaaGCTAGCgctcaacgctggcgcaatgaga	NheI
	syndecan-3	rev	tttGGATCCttactccttccgctctagtatgct	BamHI
	glypican-3	fw	aaaGCTAGCcagcccccgccgcctccaga	NheI
	glypican-3	rev	tttGGATCCttacatgttccccacgctgtgagag	BamHI
	glypican-3	fw	aacgccaatatGCatctgcttat	-	R357A
	glypican-3	rev	ataagcagatgcatattggcgtt	-	R357A
	glypican-5	fw	acaGCTAGCgagggcgtggagagctgcgaag	NheI
	glypican-5	rev	tatGGATCCttatccggtgctggttgtatccag	BamHI
	unc-6 mut C	rev	acaGGTCTCgtttgctgcacagttcaagcacactcctc	BsaI
	unc-6 mut C	fw	acaGGTCTCGCaaacactgctggaagaaattg	BsaI
	unc-6 mut D	rev	acaGGTCTCctgccgcagctgtcattggcagagaagtatc	BsaI
	unc-6 mut D	fw	acaGGTCTCCgGCagcttgtaaatcttgtggatg	BsaI
	unc-6	fw	aaaGCTAGCAatagctcatggagcatacttttc	NheI
	unc-6	rev	tttGCGGCCGCtctcttcggaacaattctgca	NotI
	NET1ΔC	fw	acaGCTAGCggaccaggcctgtcaatgtttg	NheI
	NET1ΔC	rev	acaAGATCTttaggccttcttgcacttgcccttc	BglII
	NET1ΔC R349R350	rev	taaagcggcacgctgcagcgtgca	-	R349A R350A
	NET1ΔC R349R350	fw	tgcacgctGCaGCgtgccgcttta	-	R349A R350A
	Unc5b	fw	cacGCTAGCAggcgttgactctgctggccag	NheI
	Unc5b	rev	cagGGATCCtccatccactgggcacacgg	BamHI
	DCC long FN2-FN6	fw	aaaGCTAGCaccagtagaaaacctgcatg	NheI
	DCC long FN2-FN6	rev	tttAGATCTcactttcaaagtcctgaag	BglII
	DCC short FN2-6	fw	aaaGCTAGCaccagtagaaaacctgcatg	NheI
	DCC short FN2-6	rev	tttAGATCTcactttcaaagtcctgaag	BglII
	neogenin long FN2-6	fw	aaaGCTAGCaccagcacctaatatccgtg	NheI
	neogenin long FN2-6	rev	tttAGATCTggctttaggtgttctgaac	BglII
	neogenin short FN2-6	fw	aaaGCTAGCaccagcacctaatatccgtg	NheI
	neogenin short FN2-6	rev	tttAGATCTggctttaggtgttctgaac	BglII
	rDCC ectodomain short	fw	aaaCCTAGGcatcttcaagtcacgggtttcc	AvrII
	rDCC ectodomain short	rev	agtGCGGCCGCttagttactgttcttttgaggag	NotI
	rDCC ectodomain long	fw	aaaCCTAGGcatcttcaagtcacgggtttcc	AvrII
	rDCC ectodomain long	rev	agtGCGGCCGCttagttactgttcttttgaggag	NotI
	neogenin ectodomain short	fw	acaCCTAGGgccgcggccacgaagag	AvrII
	neogenin ectodomain short	rev	tttAGATCTtaggctttaggtgttctgaac	BglII
	neogenin ectodomain long	fw	acaCCTAGGgccgcggccacgaagag	AvrII
	neogenin ectodomain long	rev	tttAGATCTtaggctttaggtgttctgaac	BglII
	NET1	fw	aaaGCTAGCaggctaccccggcctgaata	NheI
	NET1	rev	tttGGATCCcgccttcctacacttcccct	BamHI
	NET1ΔC	fw	cccGCTAGCaggctaccccggcctgaatatgttcgc	NheI
	NET1ΔC	rev	tttGGATCCagcggggatcttgatgcagg	BamHI
	NET1ΔC R350R351	rev	accggcatgcggcggcgtgcaggttgcagtt	-	R350A R351A
	NET1ΔC R350R351	fw	gcacgccgccgcatgccggttcaacatggaact	-	R350A R351A
	NET1ΔC loop ab	rev	acaGGTCTCagccgcctgcgcgttcgccatggaactgtacaagctg	BsaI	R350A R351A R353A N355A
	NET1ΔC loop ab	fw	ctatGGTCTCtgccgcggcgctgatgggcgcgctcaggtcccggtag	BsaI	R350A R351A R353A N355A
KV3524	NET1ΔC loop cd	rev	ccagcggtattggccgcgcagttcaggcacactccg	-	R374A H375A
	NET1ΔC loop cd	fw	cctgaactgcgcggccaataccgctggccggcactgc	-	R374A H375A
	NET1ΔC loop cd	rev	ctctttacaggccgccgcggcgctgatgggcgcgctcaggtcccggtagaag	-	K395A H399A R400A K401A
	NET1ΔC loop cd	fw	gacctgagcgcgcccatcagcgccgcggcggcctgtaaagagtgcgattg	-	K395A H399A R400A K401A
