# Supplementary material for: The dynamic nature of netrin-1 and the structural basis for glycosaminoglycan fragment-induced filament formation
Source: Nat Commun. 2023 Mar 3;14:1226. doi: 10.1038/s41467-023-36692-w (PMC9984387; doi:10.1038/s41467-023-36692-w)
Supplement: Supplementary file 10 — Source Data [file 41467_2023_36692_MOESM10_ESM.xlsx]

## Sheet: Figure 1b
control	+ dp10	heparanase 1
9.26127	70.7394	42.9732
43.3882	42.0866	33.1643
20.8201	53.1225	46.1409
30.2646	41.6309	39.7458
18.4578	70.3336	34.5917
17.5206	57.4031	31.6193
27.5277	61.6878	35.2851
31.5075	70.014	30.8881
24.3201	42.1978	49.2626
18.2956	51.7964	45.1835
33.2539	46.8419	30.1617
26.0047	48.7898	53.3598
14.2915	53.1618	29.0368
24.006	60.7472	29.091
42.7377	59.4308	47.4504
17.9159	48.4663	37.4719
32.7452	51.9409	36.2907
37.8076	42.8965	42.706
20.4732	66.2861	27.7124
18.4505	55.4503	36.6448
22.7411	59.7437	40.1909
30.1355	39.8008	34.9318
18.6612	61.2552	44.3564
21.8524	56.9297	40.3531
21.072	58.6094	28.2178
39.7256	72.099	51.0071
22.806	45.139	42.1305
26.7348	44.6348	38.4215
13.2867	39.0942	32.5641
23.2312	58.282	43.642

## Sheet: Figure 1c
Ligand [nM]	Glypican 3			Glypican 5			Smoc 1			Smoc 2			Testican 1			Testican 2
500	0.976673	1.14402	0.920385	0.934604	0.854239	0.832966	1.04097	0.955878	1.00315	0.913331	1.04097	1.11425	1.49007	1.48535	1.53735	0.946423	0.962969	1.04806
250	1.04513	0.911258	0.906694	0.849275	0.823275	0.723999	0.950914	0.825638	0.872912	0.844548	0.854003	0.766546	1.0691	1.0951	1.01473	0.707454	0.610542	0.761818
125	0.757606	0.76217	0.833671	0.658525	0.701072	0.585251	0.760164	0.682162	0.634888	0.599433	0.554523	0.535613	0.880712	0.82162	0.835802	0.483612	0.547431	0.509612
62.5	0.567444	0.53854	0.564402	0.583123	0.592578	0.535849	0.505121	0.422392	0.476757	0.394028	0.420028	0.559486	0.554759	0.564214	0.540577	0.420028	0.438938	0.434211
31.25	0.346856	0.307302	0.345335	0.490466	0.393555	0.405373	0.393555	0.282461	0.306098	0.263552	0.280098	0.367554	0.44792	0.362827	0.348645	0.256461	0.306098	0.284825
15.625	0.203854	0.177992	0.190162	0.412937	0.349118	0.264025	0.212023	0.188386	0.193114	0.171841	0.216751	0.323117	0.249842	0.214387	0.19075	0.164749	0.200205	0.183659
7.8125	0.098884	0.115619	0.114097	0.237078	0.234715	0.220533	0.173259	0.159077	0.137803	0.227624	0.128349	0.151986	0.166168	0.137803	0.123621	0.109439	0.133076	0.13544
3.90625	0.050203	0.054767	0.077586	0.15364	0.132367	0.132367	0.0992751	0.0945477	0.085093	0.0638197	0.144185	0.0921841	0.0921841	0.0709108	0.085093	0.0496376	0.0449102	0.0590923
1.95312	0.024341	0.025862	0.033469	0.0732745	0.0827293	0.0969114	0.0969114	0.0685471	0.0992751	0.0945477	0.085093	0.139458	0.0709108	0.0520013	0.054365	0.0330917	0.0567286	0.0425465
0.976562	-0.00152	0.001521	0.018256	0.0732745	0.0827293	0.0780019	0.0590923	0.0590923	0.0567286	0.0520013	0.0969114	0.0567286	0.0330917	0.0472739	0.0236369	0.0496376	0.030728	0.0354554
0.488281				0.0686587	0.0828409	0.059204	0.0450218	0.0497492	0.118296	0.0402944	0.0568403	0.0521129	0.0379307	0.035567	0.0190212	0.035567	0.0521129	0.0615677

## Sheet: Figure 1e
Ligand + 2x Receptor [nM]	NET1			NET1 + Neogenin (1:2)			NET1 + DCC long (1:2)			NET1 + UNC5B chick (1:2)
500	1.09007	0.988578	0.93121	0.866851	0.850148	0.924632	0.964271	0.998332	0.898329	0.840497	0.910144	0.882316
250	1.01268	1.0297	0.957622	0.94026	0.897032	1.02342	1.0311	1.01593	0.952972	0.993315	0.976759	1.02052
62.5	1.03324	0.986345	0.940527	1.02901	1.04113	0.929865	1.04765	0.940623	0.908822	1.0122	0.984221	1.00358
31.25	0.862599	0.899561	0.884391	0.928216	0.88549	0.874952	0.832387	0.773064	0.782588	0.917295	0.831792	0.882472
15.625	0.775662	0.742088	0.74563	0.751936	0.749498	0.727992	0.721488	0.654658	0.75797	0.715352	0.65923	0.655499
7.8125	0.438461	0.41536	0.502605	0.456868	0.438085	0.404105	0.359009	0.409051	0.438995	0.454023	0.401166	0.424407
3.90625	0.215996	0.232167	0.255807	0.254206	0.228541	0.225387	0.166671	0.158196	0.189513	0.210649	0.240031	0.237855
1.95312	0.136374	0.157319	0.154624	0.143233	0.148036	0.127031	0.159246	0.136485	0.16885	0.12841	0.124058	0.108822
0.488281	0.0226392	0.0262584	0.0226392	0.0224383	0.0246607	0.0205028	0.0210659	0.0236487	0.024698	0.0387097	0.0242518	0.0259619

## Sheet: Figure 1f
Ligand [nM]	Dp20 + Net1const 500nM
10000	0.010753	0.019969	0.00768
5000	0.030722	0.053763	0.029186
2500	0.00768	0.00768	0.015361
1250	0.070661	0.066052	0.084485
625	0.271889	0.253456	0.245776
312.5	0.6851	0.655914	0.591398
156.25	0.718894	0.90169	0.943164
78.125	0.966206	0.918587	0.947773
39.0625	0.993856	0.946237	0.986175
19.5312	0.986175	1.10445	0.90937

## Sheet: Supplement Figure 1b
		KR26
		anti-DCC											KR12
													anti-neogenin
		KR15
		anti-Unc5b
				1:10000		1:100000			1:10000		1:100000

## Sheet: Supplement Figure 1c
Ligand (1:1 ratio) [nM]	DCC			DCC + Net (1:1)			Neo			Neo + Net (1:1)			Unc5h2			Unc5h2 + net (1:1)
1000	0.023	0.028	0.037	0.703	0.671	0.64	0.092333	0.111333	0.087333	0.577667	0.556667	0.537667	0.535667	0.594667	0.577667	0.705333	0.648333	0.670333
500	0.008	0.01	0.013	0.642	0.629	0.612	0.042333	0.042333	0.039333	0.566667	0.564667	0.533667	0.459667	0.442667	0.461667	0.589333	0.600333	0.587333
250	-0.013	-0.014	-0.015	0.583	0.569	0.537	0.001333	0.007333	-0.00067	0.491667	0.516667	0.487667	0.275667	0.270667	0.278667	0.427333	0.422333	0.437333
125	-0.009	-0.009	-0.012	0.531	0.534	0.506	-0.00267	0.001333	0.000333	0.464667	0.448667	0.424667	0.149667	0.158667	0.164667	0.267333	0.295333	0.313333
62.5	-0.017	-0.011	-0.006	0.451	0.424	0.417	-0.00267	0.004333	0.009333	0.375667	0.406667	0.339667	0.075667	0.092667	0.096667	0.192333	0.196333	0.176333
31.25	-0.011	-0.004	-0.01	0.29	0.274	0.25	-0.01267	-0.00467	-0.00567	0.286667	0.251667	0.244667	0.032667	0.043667	0.050667	0.089333	0.089333	0.088333
15.625	-0.006	-0.001	-0.002	0.113	0.12	0.084	-0.00667	-0.00367	0.004333	0.123667	0.136667	0.120667	0.022667	0.030667	0.031667	0.040333	0.046333	0.036333
7.8125	-0.014	-0.005	-0.011	0.032	0.036	0.026	-0.01667	-0.00767	-0.00867	0.052667	0.056667	0.050667	-0.00133	0.013667	0.009667	0.017333	0.019333	0.008333
3.90625	-0.011	-0.005	0.003	0.024	0.014	0.009	0.002333	0.003333	0.013333	0.032667	0.029667	0.021667	0.002667	0.009667	0.015667	0.009333	0.006333	0.008333
1.95312	-0.004	0.008	-0.002	0.006	0.011	-0.003	0.003333	0.005333	0.0113	0.016667	0.016667	0.005667	0.005667	0.009667	0.0157	0.003333	0.006333	-0.00467
0.976563	-0.005	0.003	-0.003	0.006	0.01	-0.002	0.003333	0.008333	0.014333	0.007667	0.010667	-0.00133	-0.00433	0.012667	0.007667	0.004333	0.007333	-0.00767
receptor detected via self-made polyclonal antibodys

## Sheet: not shown Figure 1c
Ligand (1:1 ratio) [nM]	DCC + Net (1:1)			Neo + Net (1:1)			Unc5h2 + net (1:1)
1000	0.434667	0.421667	0.409667	0.533667	0.494667	0.495667	0.566	0.526	0.531
500	0.427667	0.424667	0.424667	0.514667	0.501667	0.498667	0.534	0.516	0.489
250	0.442667	0.409667	0.411667	0.499667	0.461667	0.489667	0.509	0.483	0.458
125	0.402667	0.398667	0.412667	0.506667	0.472667	0.463667	0.462	0.481	0.443
62.5	0.406667	0.399667	0.381667	0.485667	0.469667	0.456667	0.482	0.464	0.447
31.25	0.358667	0.361667	0.359667	0.448667	0.445667	0.441667	0.437	0.418	0.397
15.625	0.350667	0.349667	0.332667	0.431667	0.436667	0.412667	0.419	0.396	0.363
7.8125	0.263667	0.287667	0.261667	0.350667	0.360667	0.352667	0.328	0.323	0.318
3.90625	0.220667	0.216667	0.224667	0.270667	0.265667	0.261667	0.261	0.267	0.226
1.95312	0.134667	0.150667	0.125667	0.183667	0.201667	0.158667	0.172	0.175	0.154
0.976563	0.091667	0.101667	0.083667	0.116667	0.127667	0.092667	0.11	0.132	0.082
netrin detected via self-made polyclonal antibody

## Sheet: Supplement Figure 1d
Ligand [nM]	DCC short - dp12			DCC short + dp12			DCC short -dp20			DCC short +dp20			DCC long - dp12			DCC long + dp12			DCC long -dp20			DCC long +dp20			Neogenin short -dp12			Neogenin short +dp12			Neogenin short -dp20			Neogenin short +dp20			Neogenin long - dp12			Neogenin long + dp12			Neogenin long -dp20			Neogenin long +dp20
1000	1.392	1.497	1.382	1.348	1.344	1.295	1.34867	1.34767	1.39967	0.895	1.029	1.506	1.59367	1.52467	1.52667	1.34167	1.40967	1.34367	0.974667	0.657667	0.725667	1.12967	1.41567	1.13567	1.16967	1.28867	1.32867	1.35433	1.27533	1.27733	1.27333	1.17033	1.33433	1.185	1.213	1.275	1.318	1.291	1.504	1.65433	1.54433	1.76333	1.24133	1.18033	1.25433	1.19467	1.28567	1.17167
500	1.51	1.375	1.195	1.401	1.194	1.424	1.37867	1.17067	1.11267	1.037	1.205	1.127	1.40467	1.36467	1.38067	1.45067	1.24967	1.25867	0.378667	1.07567	0.787667	1.24667	0.884667	1.14467	1.14567	1.24367	1.20267	1.28333	1.14133	1.14733	1.29233	1.11633	1.18533	1.124	1.154	1.167	1.492	1.723	1.809	1.63133	1.40233	1.55533	1.01033	1.02533	0.989333	1.00067	1.03567	1.05167
250	1.291	1.36	1.21	1.304	1.169	1.316	1.17267	1.03167	0.847667	0.808	0.81	0.951	1.30767	1.37367	1.26467	1.28367	1.13067	1.23167	0.702667	0.901667	0.905667	1.03967	0.610667	0.832667	1.13667	1.10567	1.13067	1.13133	1.05533	1.07933	1.17933	1.02533	1.06633	1.082	1.026	1.118	1.448	1.655	1.705	1.37233	1.46433	1.45333	0.855333	0.860333	0.849333	0.835667	0.874667	0.893667
125	1.02	1.091	1.045	1.233	1.035	1.063	0.685667	0.714667	0.741667	0.559	0.602	0.579	1.11767	1.16667	1.14367	1.08567	1.06867	1.03267	0.675667	0.770667	0.760667	0.825667	0.965667	0.872667	1.01967	0.979667	1.02667	0.901333	0.925333	0.978333	1.10133	0.890333	0.913333	0.857	0.958	0.934	1.369	1.517	1.313	1.19133	1.24633	1.21733	0.696333	0.742333	0.681333	0.787667	0.672667	0.710667
62.5	0.802	0.945	0.931	0.905	0.858	1.006	0.527667	0.650667	0.644667	0.434	0.422	0.433	1.00467	0.951667	0.994667	0.912667	0.834667	0.871667	0.523667	0.557667	0.571667	0.653667	0.674667	0.675667	0.840667	0.808667	0.874667	0.810333	0.778333	0.791333	0.776333	0.876333	0.741333	0.58	0.744	0.849	1.093	1.123	1.183	1.10633	1.28333	1.04833	0.497333	0.522333	0.539333	0.559667	0.522667	0.569667
31.25	0.644	0.722	0.726	0.689	0.712	0.767	0.369667	0.414667	0.365667	0.345	0.303	0.303	0.826667	0.736667	0.792667	0.969667	0.655667	0.645667	0.298667	0.383667	0.391667	0.485667	0.541667	0.447667	0.677667	0.758667	0.842667	0.697333	0.763333	0.660333	0.775333	0.584333	0.622333	0.482	0.512	0.529	0.871	0.971	0.908	0.815333	0.889333	0.831333	0.335333	0.346333	0.341333	0.366667	0.351667	0.377667
15.625	0.551	0.505	0.518	0.476	0.466	0.546	0.242667	0.235667	0.249667	0.181	0.175	0.191	0.588667	0.594667	0.573667	0.623667	0.575667	0.565667	0.315667	0.259667	0.269667	0.328667	0.356667	0.297667	0.518667	0.520667	0.582667	0.571333	0.453333	0.545333	0.562333	0.448333	0.458333	0.425	0.369	0.412	0.661	0.769	0.654	0.732333	0.680333	0.633333	0.212333	0.241333	0.214333	0.270667	0.249667	0.247667
7.8125	0.35	0.311	0.351	0.3	0.331	0.332	0.134667	0.142667	0.135667	0.119	0.093	0.103	0.420667	0.388667	0.412667	0.410667	0.384667	0.384667	0.153667	0.152667	0.141667	0.189667	0.185667	0.170667	0.384667	0.378667	0.462667	0.418333	0.363333	0.400333	0.439333	0.464333	0.326333	0.28	0.286	0.315	0.512	0.522	0.434	0.495333	0.448333	0.472333	0.136333	0.133333	0.124333	0.146667	0.160667	0.139667
3.90625	0.216	0.217	0.21	0.188	0.208	0.224	0.078667	0.074667	0.074667	0.064	0.066	0.068	0.294667	0.266667	0.282667	0.281667	0.266667	0.258667	0.081667	0.076667	0.098667	0.113667	0.098667	0.115667	0.281667	0.321667	0.341667	0.327333	0.284333	0.236333	0.285333	0.223333	0.249333	0.225	0.217	0.238	0.291	0.275	0.31	0.354333	0.269333	0.302333	0.074333	0.085333	0.081333	0.092667	0.088667	0.101667
1.95312	0.121	0.129	0.118	0.117	0.125	0.126	0.042667	0.041667	0.039667	0.029	0.04	0.039	0.188667	0.178667	0.193667	0.191667	0.185667	0.174667	0.044667	0.047667	0.054667	0.071667	0.064667	0.076667	0.179667	0.199667	0.202667	0.201333	0.175333	0.169333	0.197333	0.178333	0.182333	0.164	0.167	0.166	0.153	0.162	0.165	0.174333	0.170333	0.182333	0.039333	0.046333	0.054333	0.051667	0.052667	0.065667
0.976562	0.076	0.077	0.072	0.077	0.08	0.073	0.022667	0.022667	0.026667	0.015	0.021	0.024	0.129667	0.118667	0.125667	0.113667	0.120667	0.112667	0.025667	0.028667	0.032667	0.035667	0.038667	0.044667	0.115667	0.115667	0.115667	0.102333	0.100333	0.093333	0.157333	0.158333	0.149333	0.144	0.138	0.144	0.119	0.102	0.104	0.099333	0.109333	0.106333	0.018333	0.027333	0.028333	0.028667	0.032667	0.037667

## Sheet: Supplement Figure 1e left
Ligand [nM]	wt NET1deltaC			loop cd netdeltaC
1000	0.570667	0.565667	0.530667	0.101	0.098	0.109
500	0.541667	0.560667	0.536667	0.05	0.064	0.069
250	0.513667	0.537667	0.502667	0.001	0.009	0.041
125	0.493667	0.479667	0.476667	0.004	0.009	0.006
62.5	0.456667	0.493667	0.477667	-0.003	0.001	-0.007
31.25	0.421667	0.433667	0.425667	0.006	0.014	-0.009
15.625	0.390667	0.424667	0.407667	0.007	0.02	0.005
7.8125	0.319667	0.366667	0.327667	-0.003	0.031	-0.008
3.90625	0.291667	0.307667	0.287667	0.003	0.011	0.002
1.95312	0.226667	0.255667	0.219667	0.003	0.025	-0.005
0.976563	0.159667	0.179667	0.160667	0.001	-0.003	0.011

## Sheet: Supplement Figure 1e right
B-Heparin [nM]	UNC-6deltaC wt						UNC-6deltaC loop cd						UNC-6 loop c						UNC-6 loop d
1000							0.371	0.345	0.372	0.354	0.311	0.331
500							0.343	0.342	0.456	0.28	0.296	0.29
250							0.275	0.263		0.254	0.255	0.247
125							0.24	0.231	0.235	0.205	0.219	0.213
100	1.09775	1.10075	1.02775	0.97825	1.04225	1.03825							0.74775	0.70175	0.71975	0.8795	0.7875	0.8165	0.88475	0.81175	0.84175	0.954	0.932	0.773
62.5							0.202	0.213	0.205	0.178	0.213	0.181
50	1.06475	1.07775	0.99775	0.92525	1.02125	0.97725							0.51275	0.58175	0.54475	0.6505	0.6955	0.6275	0.81375	0.77375	0.77675	0.885	0.836	0.657
31.25							0.163	0.157	0.175	0.147	0.164	0.169
25	0.90675	1.00875	0.96175	0.92425	0.83925	0.87725							0.40075	0.41975	0.37675	0.4865	0.5675	0.4775	0.76675	0.71975	0.74375	0.816	0.771	0.651
15.625							0.137	0.132	0.127	0.114	0.128	0.124
12.5	0.96875	1.00575	1.00575	0.87325	0.81425	0.82425							0.28175	0.24675	0.25575	0.3715	0.3495	0.3125	0.81675	0.80775	0.74575	0.813	0.787	0.643
7.8125							0.095	0.1	0.093	0.08	0.094	0.094
6.25	0.95875	0.90075	0.85175	0.84125	0.79725	0.75825							0.20175	0.20675	0.17975	0.2235	0.2145	0.2515	0.79875	0.82975	0.77575	0.92	0.816	0.657
3.90625							0.082	0.083	0.077	0.062	0.061	0.076
3.125	0.73975	0.70775	0.70575	0.73125	0.65925	0.64225							0.14075	0.15475	0.12975	0.1355	0.1465	0.1565	0.57475	0.54075	0.55675	0.811	0.712	0.525
1.95312							0.056	0.062	0.059	0.042	0.043	0.05
1.5625	0.50175	0.44975	0.41675	0.46925	0.43825	0.39625							0.12475	0.11775	0.10475	0.1165	0.1255	0.1195	0.40675	0.35775	0.36375	0.533	0.444	0.262
0.976563							0.046	0.053	0.049	0.029	0.032	0.036
0.78125	0.24675	0.27475	0.22675	0.26225	0.22325	0.19125							0.08575	0.09375	0.08675	0.0785	0.0775	0.0815	0.24675	0.18275	0.16975	0.274	0.236	0.159
0.390625	0.18875	0.13175	0.12475	0.18225	0.13525	0.12625							0.07375	0.07675	0.07775	0.0615	0.0655	0.0705	0.13975	0.12375	0.11475	0.139	0.116	0.077
0.195313	0.07575	0.07575	0.07475	0.09125	0.06525	0.05925							0.04675	0.05575	0.05675	0.0365	0.0455	0.0435	0.06275	0.05475	0.06375	0.067	0.059	0.031
0.097656	0.04675	0.04575	0.04275	0.04625	0.03525	0.03125							0.03075	0.03675	0.03675	0.0245	0.0285	0.0325	0.04275	0.03275	0.03375	0.041	0.033	0.023

[truncated: 15 more sheets: Figure 3b, Figure 6a, Figure 6b, Figure 6c-NET1, Figure 6c-RR, Figure 7c visualisation, Figure 7c statistics, Figure 8c, Figure 8d, Supplement Figure 20c visual P, Supplement Figure 20c visual A, Supplement Figure 20c stat P, Supplement Figure 20c stat A, Supplement 20d, Supplement 20e]
